# Supplementary material for: Comparative Organellar Genomics of Pellidae: Insights into Codon Usage, Nucleotide Diversity, and Structural Evolution
Source: Plants (Basel). 2026 Mar 24;15(7):997. doi: 10.3390/plants15070997 (PMC13074886; doi:10.3390/plants15070997)
Supplement: Supplementary file 1 [file plants-15-00997-s001.zip]

Archive with 14 entries (14 files):
- Figure S1.png
- Figure S2.png
- Figure S3.png
- Figure S4.png
- Figure S5.png
- Supplementary File S1.fasta
- Supplementary File S2.fasta
- Supplementary File S3.fasta
- Supplementary File S4.fasta
- Supplementary File S5.fasta
- Supplementary File S6.fasta
- Supplementary File S7.fasta
- Supplementary File S8.fasta
- supplementary-Tables.xlsx
