# Supplementary material for: Comparative Organellar Genomics of Pellidae: Insights into Codon Usage, Nucleotide Diversity, and Structural Evolution
Source: Plants (Basel). 2026 Mar 24;15(7):997. doi: 10.3390/plants15070997 (PMC13074886; doi:10.3390/plants15070997)
Supplement: Supplementary file 1 [file plants-15-00997-s001.zip › Supplementary File S1.fasta]

>NC_080365
tcgaacgaggagccgtatgagatgagaatctcacgtacggttttgtagagcgacagcacaggcaactggttctgccgactttcacaccaccacaccgaaaaagccaaattccgccctgcgaaaagttgctcgggtcagattgacatctgggtttgaagttactgcatacatacctggtatgggacacaatttgcaagaacattctgttgttctagtaagaggaggaagagtcaaagatttacctggtgtgagataccacatcattagaggagcattggatgctgtaggagtaaaagaccgtcaacaagggcgttctagtgcgttgtatatcactccccaagacttgtatcctttcaggatacttgaataattgctagaaacaagtggataaatagctgacccaacaactaaagattaatattttac-ggggggactggagcaggctactacaccgtgagttgatctcattgtgctcattatgtactaacacctagggtctctgtcgcatgtgcatagaaagcaacggaaagatggggt-ggggggcagaagatgcatctat---ttcttcttctctctcagtttcatccaatcctgattgaaagaattaagttctcatccattcggaacgtatgagaattgaatagcaatgaaaattcagatag---agcttttgcacaattcg-------tatcgacctaaagggtgttt--caatcgaagtgtggggatcgcgaaatacaggatttccgatgaagtaaatgatggaaacggatgctcaattagggaatgagtaagcatcacaaaatact-----gagatgttggaagccgtatccgctaaaaggtggacgtacggtttatggggaagtag-aaggattctatcccacaatatggaatgaagaagtcaaaataaattgaagaaatcgttactcagtcaagagcatcaattcaatcatttgtacaatgtcacgtagaagtattacggcgaaaggaattgcaaaacccgatccagtatatcgcaatcgattggtgaatatgttagtaaatcgcatttcgaagggtggtaaaaaatcactagcttatcaaatcctttgcggcgctctgagaaatgtggaaaaaaggacgggtaagaatccgttatacatattacgtcaagcggtgggtagagtaacccctaatatagcagttagagcgagacgaataggtggatcgacatatcaagttccgcttgagattggatcaatccagggaaaggcgttagccattcgttggttattgggagcagcgcgtaaacgctcgggtcaaggtatggctgttggactcagtcatgaattgatagatgcagcaagagataatggaatcgctgtacgcaagagagaagaaacccacaggatggcagaagctaataaagcctttgcacattttcgttgaattcgatagtcaaatcc----------aaggaatt-----------cgctcattgcatcgtaattcattcgattactaaaatttagatactctatttgatcgtagaatttgtgattatcactacctggtagtggtaatcacggatccggtaacagaacggcacgtccctgtaatgccacagcttactactttttttccccctgattagagatgc-----agaagatcggaccgatacccccatcctatcctttg--agaaattcttatgaaatcagaactcgatacattttctt------tatatgggaatattatcctaccggagtgcgttccgatctttggtttgttaattgttctgttaattgatttagtatccaacaagaagagtacaaactcgttatatgtcatatcttcaatgagtttgtttataactattactatactatcctttcagtggcaagcagagccgatcattggtttttcgggttctctccaagcagatggttttagcagaatattccaaatgcttatagcgttgtgttctccattatgccttcctttagctgtgggatatgttgaatgcacgaaaatggctatctccgaatttttggtgttcgtattagcaggtactgcaggaggaatgtttctctgcggtgccaatgacctcataactatattcgtatctttggaatgtctgagcctatccctctacctgttgtgcggatatacgaaaaaggatatcagatcgaatgagtctgccgtgaagtatttacttatgggtgggatgagttcctccattcttgtttatggtttttcctggttgtatggtctatctgggggagagaccaatccacaaaagatagttgacggtctttcggatacccgaatctgtaactctgcaataatttctcttgcacttatatgtgttgtggtcggacttgcttccaagctttcgatggttccttttcaccaatggactcccgatatatatgaaggagtgcgatccgctcaacaaatcttaattattgatacgacaca---------cgcgtaacatcaatgagatt-tcgttgagagaactcaataggaacgaaatacatatatatatataattgtatgacctccacttgaactttgatgagattcttacaaagaactttgaatttagggtaaagcagaatc--cggagcatctatttcttcagaaa-caagaagtatttgacacatcaaataattattagggatagctcctgcgaacgaagaatttgcgacgcatagattcgaagcgcatg-----------ggaattcacttgatgtagatactg---aatcagtctctattcttcgagacatggaatagcatcagtaattaccagtccgaaagatacgatcctaaaataataatttgtcggaactattgggaacggagaaaattcaaatgat-------------------aatgtatcggaatcattgaaacgcaaggattcctcgataagttcgaatcttatgattgattgaatcattgcacagaagcgaggagggtaatgagttaattgccaaaaactttatattttattgctgttgccaccagtagcatcaactacta---attcattatccaggagccgtgtgggattagaatcccacgcacggttctgaacgagag-gaattcagaactttccgactctgactcaccaacccctgttgttgctttttcttctgttatttccaaaatagctggtatagccctgaccattcgaatcctaggcactcttttcattttctcaccgaacgagtggaaacttatgttggaaattctagccattccgagtatggtattgggtaatttggttgcagtcactcaaacgagtatgaagcgtatacttgcatattcctcaataagtcaaatcggatacatcattattgggttagtaactggtgatttgaaaggatactcaagtatgattctctatatcctcttttacattttcatgaacacaggaactcttgcttgtataacactattcggtttacgcacgggaacggataatatccgcgactatgcaggattatatgcgaaagatccgttactaactctttcattaacattatgtttgttatctttggggggtattccgcccctaacaggtttttttgggaaattgtatccattctggtgtggttggcaggcaggtctacacctgctagttgtggtggcactaatcacaagcgctatttcgatatactactatctcaggatcattaagttgatgctatacccagtagatacacgaataaatccttatgtacagacttatacgattccattgtccattcccatagctacgaattctattgaattcagtatctctatatgcgcaattgggtcggtcaccttgggttttctcacgaatccgatcctatacttttttcaagatacattgaggctaagcaatctcttctcctgatcataatgagctgttgccac----ccccccctct-----gttcccaatt------------------------cattatcatttcaacgttttgaga-------cgtgcctgtgccattagtaacaggtaacgctgagcttttgaatc-----------------------tcatccc-catcctacaggga----ttctatttagttcctaggtgattcgatacgtgcaggtgcacacaatgcatatatatatatat-atatatatatatgcattttcttttgtttatcgcacta----------------------------------------------------------------------------------------ggccttggtggtgaaatggtatacacgcgagattcaaaatttcgtgctctaagcatggaggttcgagtcctcttcaaggcatggatggatacgacgccaccgttacgatcatggtgatagtgacggatgaaacccattcgtaagaacgaaactctattcattaattgatgaaatctttcgataaaaatacatggatgattttatc-------gtcgaataagtatttttatatgctatactattccatcgatagtgggagaatccatgtagctctaagtaccagatccttataatggaaccacggattggaggaagattttgaattagggattcgaccgggctgacgtattactatcttatcaaagaacagattcacaccccattattgaataatgtttcggatatttccgagaaactatt--------aggatgatataatcatggaagttaacatttcagcttttattgctactgctctcttcattctaattcccactgcttttttgctcattctttatgtacgcacagctagtcaaaacaattg------------aaatcatatcactgggtagggga------gggaggttatctatcgaatagat---cttccctccatcctatcagagagctacgaaagtatcgata-aatgaaccatacagaactgggtcccagtactatagtaggtatagtactaataatgatgggtttacttttatatgcccttaggagtagggaactccacgtctctagaggtgcgattccgaacgtactttgaaccgaatttcggctatagtttcagcatatttatctcaaaggattggtatgaaacctgaaaaataggaatttggcagaaagattcccggaattgtgggacaaaatctatggttaaattgtttcaacagtttttttttccacactgttccgtaaacgtattttcatatttttattcgaggatatggaatggaataatactatcggtatttatttcttctctctggaggagagat---aataatagcgacgggatttgatatgaacctaaagacattggagaaaaaagtactgcaggatggaattcttacagaattggaacaatatatagacttgaaccaattgggaagggtaagacaatccaaaagatttattt-gaatccacttggatctcgggtaaggaaataattgtattattctcttttgctcaagccatacagaaccgaaaggatcatatatggtttctaggggggggggggaagtgctgaggagtccgaacc-gacctatcctaatattatgacttcttattctctgctatcggattattgtgtggagggattctgttcttccaaggttggaggctcgatcccattcttctattatctcaaatacttctaagcggaactagtattttttttgtcgcggaaagtatttatctgagaagtaactcagatcaagcagagtctcgggtggaaaaaactaccgagtcaagtatccattttgacgggaagagcaaatacatctatcagaatttgaaatcgaagaatagaacatccaaacagaagtgggacggaatccattacgcagcatatgtcttttacgag----gagggatatcgaatctcttttatgtaagagtcgatccccctccctccccgcttaacccttcatggaactcaggggacaagaacgagtaacttattggggttttaac---agaattcgtttatgacccacttcgtccccatacaacaggtggaggagagaaagtaaaagcagccattaaagcaccccaagctatacttgtaatatccatgaaatgttcccttttttcgtttctgtttcgacca---gcaagaaagaaaatacgtatat-atatatatatatatatatatatatatatatatatatatatatatatatatatatttctatctatat-------------------atggatgtgtacataggaacagatctta-----ctaaagcttttttcggatagaggaagaggatgacgaaattattgctaatcaataaatgttagaaatcaacttgtttttgattcggcattatcctaggatcatatagggttgaccataacgtgatggattcgggaacgcttcaaacgttacaggctata----gcggagcataacaattcgttcctagaagcgacggtatggacaacccacagttttagaaaattccag-------------actttgcgaggcggcacccagattcgaactggggatgaaggatttgcagtcctccgccttaccacttggccatgccgccaccatctacaatcaaatgatacgtattgctcaatccgttttcaagttatttgtatcgggcaacttgcagatataggaatgagagctgggatcacgagattctcttgacaactgatctgaaaaagatg------aagaaaattggaactgagcgtgaatttcactcttttgtaaatacgagtgaagca----tccagcgaaactttaaaggagaacatggagatttttgtactccccgaatttgggagaatacaattcgaaggatttaatcgtttcaccacccaaaacttgatcgaagagcttaccaactctccagaaattgaagacacagacgaaggattcgaatttcgaatatttggcgagcaataccgattggtggagccatttctgaaagagagagacgctgtgtaccaatccattacatattcatcggatttatatgtacctgccgaatcgatacgtggggaagacagaaaagtacaaagacaaacagttttcctcggaagtattcccctgatgaactcccaaggcacttttgtggttaatggtgttgcaagagtcgtgaccaatcaaattttgcgaagccctggtatatactacagttcagaattagatcataatggaatccctgtatatgctggaactataatatctaattgggggggtaggttgaaaccagaaattgatggtagagcgaggatatgggcacgtataagtaaaaaacgaaaagtttctgttttggttttattactagcaatgggtttggatctggaaaaaattctgggaagtgtttgctatcccaagatcttgctaaagtctatatctgtgaggggagctacgggtaaggagtgcccattgtcagcagaagaagctattgctgaaccttataaacagttatattgcataggtggggacataactttctcggaatctatacgcaaagaattgcagaaaaaattttttcagcagcgatgtgaactaggaagaatgggacgattaaatctgaactcaaaattgaatctcgatgtgcctgagaacgaagttcttttactaccccaagatgttgtagcagctgtcaattatttactaggattaaaattcggagtaggtgcactcgatgatatagatcacctaaaaaatcgccgtgtttgttctgtagcggatctattacgagatcaatcaaaattagcattaaatcgtttggaaaattcgatccgacaaattctgcggggagcaaccaaacgcaaacgattaccaaccccgagaattttggtagccccgactccattaacaataacttttaaagaattttttggttcgcatcctttgtcccagtttctggatcaaacaaatcccttgacagaaatggttcacaagcgaagattaagttctttgggccccggaggattgacgagaagaaccgcaggttttcaggtacgtgatattcatcccagtcattatggacgtatctgtccaatcgaaacatccgaaggaatgaatgctgggcttatagcttcactagctgttcatgcaagaataagtactttaggttgcttggagagtccattctatgaagtttcgaaatcatccgatgaagaaagaatcatcgatttatcagctggggaagatgaatattattgcatagctactggtaattgtttagctctggatgagaacggtcaggaagcacagattactgctgcacgttaccgacaagattttgttgctattgcttgggaacaagtccacttacgaagtattttccctctacaatatttttctgttggctcttccctcattcccttcctcgaacacgatgatgccaatcgtgctttgatgggttcaaatatgcagcgccaagcagttccacttttgaaaccggagaaatgcattgtaggaacgggtatagagagtcaagtagctctagattcagggagtgcaatcacatcgacatacggaggaaagctgcattatattggtagtgaaaaaatcactgtattactgaacaacgaaaaggaaagggatactcatttgattgtgtatcaacgttccaataacggtacttgcatacaccaaaaagcccgaattggcagagagaaatacgtgaaagagggacaaatcctagctgatggcacagcaacttcaaagggagagctagctctgggaaaaaacgttttggtagcttatatgccttgggaaggttacaattctgaagatgctattccaataagtgaacgtccggtatatgaaaatatttatacatcaatccatatagagaagtacgaagtcgaggctcgtgttacgagtcaaggtgctgaaagatttactagagaaatacctcatctagatgattatttgctccgacacctagataagaatggttttgcatcgacagggtcatgggtggaaacaggagatgttttggtaggtaaattaacacctcaagaaacggaagagaattcacgtgccccggagggcaaattattacaagctatttttggtgtgcaagtagcgactccgagagaaacctgtctcaaagttcctgttggtggaaagggaagagtaatcgatgtccgattcattcgtaaagaagatacttccaatgatgcggagattgttcatgtgtatatcctacaaaaacgtaatatacaagtaggtgataaagttgctgggaggcatggcaacaaaggcatcgtctccaaaatattacccaggcaggatatgcctttcatgcaaaatggtgcacccgtcgatatggtactaagtcccttaggtgtaccttcacgaatgaatgtaggacaaattcttgaatgtttacttggtttagctggggatctcctcggaaggaattacagaataacacctttcgatgaaagatacgaacgagaagcttctagaaaattggtattttccgaactctacgaagcaagtgagcaagcagcaaatccttggttgtttgaaccagataatccaggtaagaaccgattacttgatggaagaaccggagagatcttcgaacaacctattactacagggaaggcttatatgctgaaaccgatccatcaagtggatgataaaatccatgcacgttcaagtggaccttacgcattggtcactcagcaacctcttcgaggcagatccagacggggaggacaacgggtgggagaaatggaggtttgggctttggaaggttttggtgctgctcatacgctgcaggaaatgctaaccaccaaatccgatcatatccgggcccgttacgaagtacttggcgctatcgtcgccggagaaccagtgcctagacctagtactgctccagagtctttcaaattacttgttcgagaattaagatccttggctctgagaatcgatcatgtcataatactcgaaaagaatctcgaaccgcaaatagaagaaatttgaacgtaaaaagaaagcagaaaaataatttgaaatcgccgtactatgatttatcgaaagaaatatcaacaccttcgaatcgggttggcttctccggaacaaattcgtgattgggccgaaagggtattacccaatggtgaaatcgttggtcgggtcactaaaccttataccctgcattacaaaacccataaaccagaaagagatggtttattttgcgaaaggatttttggacctgttaaaagcggagtctgtgcctgcggaaaattccgggggattgccaacaagaaagacaatatagagttttgcgaacaatgcggagtagatttcaccgaatcacggatccgaaggtatcgaatgggatatatcgaattagcgtgtcctgtgacacacgtgtggtatttgaaacgcctccccagttgtatcgccaatctcttggctgaaccactcaaagaattggaaagtctagtttattgcgatgtgtgacttggtcatgggtttcgattccacaggttcttaaggaactgttattccccaatctttactcattgggataccccctgattctgacgcaccttcaaacattgatggggtggagctcaaaaaataactatc------ggattaacgattgtgctgggggattgatctagggttaggtaggaactacttgctattgagattccgtaaaaataggagaattagtaatggtaaataccttttagcaagaatttctccatgatatattgaagttgattcattgcaaattaacttcgtatgaaaaataaatatattgtcggagtggatgaagaacctaaaggatacgaggatcgagatacagacaaggaaaacctttatagattcgtcaagcgattagatagaatcgctaat-----aagtatttgaatcaatcgttggttgctccacgaatctcaa-------taggatcgagaccactcaataaaa---ttttatgatatgtaaaaaccattacttgagtagtgagtagtaatgatatctgccaaagacgcttttgtactgtgaacgaacgaacaatctgcgtatcaataaataaatggattttggatcctgaatcataactatttgagccggatgacgggaaactctcatgtccgattcttc-gggggggagtgtcaataacaacctatcccaatctttttcttgctagaccttcaactaagaagcctactccattaaaattacggggtctatttaagtatgaagatcaatcctggagagatatactcccctgtttcttttcacctaggggattcggagcattccggaacagagaaatagctacgggtggtgacgctattaagagacaattaactgatctagatttacgagatgttataaatcgtgcaaatatcgaatggagagattttacggaacgtaaatcaacggagaatgattgggaggacagaaagattcagaggcggaaggatcttctggtcaggcgtatcagattagccaaacatttcgttcggacagatataaagccagaatggatggttctatctgtgttaccagttcttccacccgaattgagacctatgattgaattgggtgagggtgagtcgatcacatccgatttgaacgaactttatagaagagttatttatagaaatgatactctcaccgattttttagcacgtagcggttccacaccaggggggttgatcatttgtcaaaaaagattagtccaggaagctgttgatgtacttattgataatggtattagagggcagcccatgaaggatggtcataacagaccctacaaatctttttcggacttgattgagggaaaagaggggagatttcgtgagaatctactaggtaaaagagtagattattcgggtcgatcagttattgtagtcggtccgtccctcccattgcaccaatgtggattacctcgagaaatggcaatggaactttttcaagcttttgttattcgaggccttatcggacaggattttgcccccaatcttcgagcagccaaaactgtgatccaggataaggagcctatcgtgtggaaaattcttcaagaagttatggacggacaccctgtgctattgaatcgagcccccacattacatcgattagggatacaggcgtttcaacccgttttagtagatggacgtgctatccatttacatccattagtttgtggtggtttcaatgcagatttcgacggcgaccaaatggcagttcatttgcctctatctttggaagctcaagcagaagctcgtttacctatgttttctcatagaaacctatcatctccagctacgggggagcctgtatctgtaccgagtcaagatatgcttctcggactttatatcctcacaatggaaaattacagaggtatttgtggtagtaggtaccgaccatacagggatgatagcaataataactgtatgaaaaccttgtcgaaaataccatacttctacagttgtgatgatgctctcagagcccaacagcagaaacggatccattcgcatagtcttttgtggctccggtggcgagtgaatctacgaatgattacttcaacgattcgggaaggacctattgagatccgatacaaagcttttggagattcttcttggatctacgagcactacaggttcgacaaaagtaagaaccaagaaatccttggcatctatatctgcacaaccgtaggtcgtgtcttgttcaaccaacaaattgacgaagctatgcaaggtactaatgaagcatcgttggagcgagatccgttcatgcaaggggttggcaacagagaattgcttcttcattgaagaagaagaaagaata--------------------------------------------------------------------------------------aaaaaagtatcgacggtaagcgattaaaatcaatggattcaatttgttgctgattcttgct--cggaaaaagatgaggttccttct-atggcagaaccgatcgattcggtattttacaataaagttatggatcgaactgccatgaaacaacttataagcagactagtagcacattttggaatcgcccatgcaacacatgttttagatcaactgaaggcattgggtttccaacaagccacttctgctgcaatttcattaggtattgatgatctttcgacagcaccttcgaaaggttggctcatcgaagatgctgaacgatacggcaatctttcggaaaaacaccacgactgtggggatttgcatgctgtagaaaaactccgccaactcatagaaacctggtacgcaatgagtgagtatctgaagcaagagatgaatccgaatttcagaatgactgatccttccaatccggtacatatgatgtctttctcaggtgctcgtggcagtgcatctcaggtccatcaattggtgggtatgcgaggattagtgtcagatcctcagggacaaattattgatctacccatccgaaataatttccgagagggattatctctaacggaatacataatttcttgttatggagcccgtaaaggagttgtagatactgcagtacgaacatcagatgctgggtatcccactcgtaggcttgttgaagtggttcaacatattgttgtacgtagaatggattgcggcacctttcgcggtattctcataggtgattcccgaagaggaagaggttctttgtatcaagaattaattggtcgtattttgtcagaaaatatatatataagtaaccgatgctttgctactcgtaatcaagatattggagcttctttagcaaatgaatcggtgaatctgaaagggaaaccgattcccataagatcacctctgacttgtaagagtatgctttggattcgtcagctatgttatggttggagccccacgaacggtaatttgatagagatgggagaagctgtaggtattatcgcgggtcagtctattggtgaacctgggactcagctaactctacgaacttttcataccgggggtgtatttacaggtgacattgcagaacatatacgaactccttttaacggaattatggaattcgatgagaattccatttgtccaacacgtacacgtcacggacatcccgcttggatatgtcggactgaactacgtttaaagatccggggtagaagcgagacatacggtctaactattccgaaaaggagtttgttattggttcagaatggtcagtgtgtagaatcgaaacaagttattgccgaaattcgtgctgaaacctcaccctccaaagaaaaggttcagaaatacgttcattctaatttggaaggagaaatgcattggggtgcaaaagttcgtcacgcatctggatatgctcgtagcgacgtccatcccatactcgaagcatcgcacatatggatactatccggcagttcttgcgataggatcaacaaattccgtatatcctcttgtgagaatcaagataaaatagattctcgaatttttattgcaaaggatgaaccacttcatcttggaaataaaaatcaattaaatatttctatcttgaacctctatatctccaagagaaacaaaataatctcaagattcggattaacccatactgtacgcaatgatttgaataactcagtggagttgaataccgttctatacggttatagcgtgggaaagaatcacaacaatttcttattaacgaagaaatacacgatttttccttttattcttcaagtacgaagagatggtactatacgaaatgacgacgcttttgctgctttagatcatcccaaatatagatcgaaaaagtcaggaattgtgaaatacggtactgttgaaactgaatcgactgggcgaaacaattacttggacggggcaagatcccccagaccaagatatagaatcgttagggggggtaatttcttcctcattcccgaagaagtacatattctaaaccgaactttgtctccgcttttggtgaggaataacaaattcatccaagcaggtgtaccgattgcttcgaattttgtaaccggtacaagcgggttggtcagaatccgtagaggaataagtaatagttacgaggtcaaggttttacccggaactatctactatccaaatagaacctataaaatttcgaagcagatcaatattctagtaccaccaagtaaaaaactttttaacagatttcgatgcgatcattggacatacattcaatggattatcccccccaaggagaaacctttcgtcttgataagatctgtaaccgagtacgaaatattcgatgagtttcataggacaagtctattgaagttattgggtagaaatacgaatctagaaataaaagctgtgaattttttgctttgcagagacggtgagcgagtccaaattctaa---agagggatatccaattaattcaaacttgtttaatcgtgcattggggggggaagtacttctcgaaaagagctaatatatcctttctaagggtaggaacgaataagagtttcagaaattttttccaagtcacttcaataaatcgttcccattcgaattacacacaaatttatcgagatgcaccactggatcctcaatatattctgaggaaaagttattaccaaaaacttctatcaatccgtaacaaccgattaggaaaggaagatcgaggcgttattcgtatttcgtacgatcggaatagtaagatgcaatccttcattgttctatcttcgtcagattctgtcagagtcttcgaaatcaatgaatctgaggactctgtcgaaaa---aataagtaccaacagttttttatcaacgagattcttcgatttttgtacacactcaaggagttgcgat---------tatcctaagaaactaggaagaatacgtaatgattcgttattgaaaggtagaaaatccgtagaatcaactgtatctgagaatctaggtctcataggtaact------tgcaccacgttatggatcttcctgaattttttcattggactcttgataccgtagccgtatcgagcaacccttcaata------------------attggtctaaaatggtattttgtcggtgaatataaacgaatctatgaatttattcccgagggatatatcaacctcaactcgcttaaatggttcacgtatccttt---cttgctgaaagagattcttagaccccaaatattgaatctcggacagttcattttcaatgatctccgcatatctgagtatggtggggttcttccatccggtcaaatcataggtatacatacgaatcgtttggttgttagattggctgaaccgtatctaactaccaaaggggccaccatccataatgattatggtgaatctatcaaagagggggatactccaacaacgcttatgtatgaacgattacggtcaggagacacaattcagggtcttcctagggtagagcaattactggaagcgcgttcagtaaattccatacctgcaaatctagaaaatggtttcgaagattggaacaatgatatgaaaagatttatcggcaacctttggggattcttcctaagcgcaagaattggtatggaacagggacaaatagttctggttgatcagattcggaaggtttatcaatcccaaggggtacatatttcagataagcatatagaaattattgtgcgccagatgacttctaaggttgtaacttcggaggatggaacgatcgatatctttctacccggtgaacttatcgaattctcacaagcacaagggatggagcgtgtcttggaagaagcgtttccctatgaaccgatactattgggggtgacgaaagcatctctaaacagtcagagtttcatctcagaagctagtttccaagagacgacgcggatcttagctaaagctgctctcaaaggtcgaaccgattggttaaaaggtctgaaagagaatgtagttcttggtgaagtagttcccgcaggtactggctctcgagaagttatttggcaaatggatctagaaagaggaagagaaattaccatcgtaaatgattctttcggcaacgaggtaagaaacatctttgtatacgaagatgcattcccaatttctcctgctgtaagaactgtccataatgtattaaaagaatcaatagcccgtacaaacagaaatgtcttatttgtctgaatcgaactgggattgctaacctggacgagttgaagccactcccggagccccggagcatagtaatgaatcgaccaat--------------------------------tatatatatatatatatatatatatgcgttgaatcacgaggaattcatcataaagaatttgtaaagcaaagaatt------------gaatcaaaaaatgagggattgaatcagagaatgaatcagagaatgaatcagagaatgaaacagagatcttggaacattcatttggaagaaatgatggaagcaggtgttcatttcggtcaccaagcgcgcagatggaatccaaagatggcgcctcatatttttactgaacgcaaaggtgttcatatcataaatctcacccaaactgcccgattcttatccgaagcttgtgatttagtatcgaatgctgcaagtcgaggaaaacaattcctgatagttggaacgaaatatcaagcagccgatttagtagcatcagccgcttccagagcaagatgtcactacgtcaaccaaaaatggttgggggggatgttaacaaattggtcgactatagagacacgcttgcaaaagtttcgggatctggagaataaacaaatagcaggagtttttgatcgaattcccaaaaaagaagcagccgacttgcagagacagttggaccaactacgaaaatattttagtggaatcaaatatatgacgaccctacctgatattgttataatcattgatcagcaagaagagcttacagctattcgagaatgtataactctaggtattccaacaatttgtttggttgacaccgattgtaacccggatataacagatataccgattccagctaatgatgatgctagagcctctattagatggattttgaacaaattaacatcagcaattcgggaaggtcgttacgatccgatcggaaatccgtaatgcgagtgcatgagagagaaatggaaatatcaaatgatataatcggtgataattatggttgaag----agtacccgcaacaaagcaatgaaaatgtattgaaataatggatctttctttctattcgtcattgtaacaggtacaggagggaaagaggattctagacgtgtgaggatttataaaacggggaacaatgacaagtctggaataaaaaaattctgaagtaggttgtagcggggaatcataaacttacataaattatttaatactcttagatttatcttcagaaggagtgatacgcacgatattacaggagtttacagcatttccaatagtttgtacgaagtatctaacgtagaggtaggtcaacatttttactggcgattgggagatttccaagtccatgctcaagtacttatcacttcttgggtcgtagttgccacatcatcaggctcggctgtctcagctacccgaaatttagaaacggttcccgctactggtcaaaatttcgtagaatatgttttagaatccatccgtgatctgactagaacgcagatcggagaagaagaatatcgtccttgggttcctttcattggaaccatgtttctattcatcttcgtatcgaactggtcaggtgctctttttccttggcgtgttctagaattgccaaatggagaacttgctgcacctacgaatgatattaataccacggtagcattagcttcacttacatcaatagcttacttttatgccggtcttcacaaaaagggtttgagctatttcggtaaatacatccagccgacaccggtgcttctaccaataaatattttggaggattttacgaaacctctatcacttagttttcgactctttggaaatatactagctgatgagttagttgttgctgttcttatatctccagtacctttggttattcccatacctatgatgttcttgggactattcacaagcggcattcaggccctgatttttgccacaccagcagcagcgtatataggagaatccctggaaggccatcactgaat-----------ggatgaaggaaaaaaaaagggtttgggattcctacgtcgcgaatatatatata---tatatatgtatatgtatatggatacatagattctttccatcacaaccaactttgttactagattgtcgatcccagaagtgaagaagtttacaaaaacggattcgttggttaaaattgattctcaggtagagatgttt-----cttccctgaccgaagtttcgcgctgtgacaaattttgataggaagaaaagaaagagactccttcttggtgatactatcactccaatg----agagacacttcgag----taactgcttcgaacgagttccaaagaattctagtaagcaag--aggccagattctta---tgaagaatccgtacccaattctagttagaggaaattatcatgaaccccttgatttctgctgcttccgtgattgctgctggattagctgtaggttcagcttctattggacccggtatcggtcaaggtaccgcggcaggtcaggccgtagaaggcattgcaagacaacccgaagcggagggtaaaatccgaggtactttattgctaagtttagcttttatggaagccctaacgatatacggattagtcgtggctctagcacttctatttgcgaatcctttcgtttgatcg---gatagtagt--------gagatatcgaca-----------aggattggtagcagtaacaataccaatggtactggcaatggtaacaagaaataagtcttgatggcg--------aaggacagcaactgcgatagcaacaacaagtgcagaatacgt--------------------------------------------------------------------------------------------------tgctgtccttgccgccacc----------ccccccctgttgccattg-------------------tcccacaaaaatctattgctacgggaaggagcaggtcagtcgctaaagatatgaaataatatagctttaatttccgtctcttccgtggatttttt-tatttgaaa----atgaaatggagaatgaagtgcttattgagcctaacacctatacaactattgattcttttctgggcaaaaaaaagtgtcgagtagataaaaaactccgcaataat----ttgatgatctgatgattggagaaaaa---aatgagagaaaagggaggaaagtacggagaatgggattgattatattgtttccccaaagctttggattgtagctaataatttcggattcaatacaaatctcttggaaacgaattcaatcaatttaggtgtagtatcaggtttattggtttacttcggaaagggagtgtgtgcggattgaatagtcgaatagaataattggatttctccaatagtacccgaataaggaggtgcattatcctaacgaattacttgat--------ggggatggtcccaaagaactatagcatttcgtgtgattgaaactattatcgatcaatgaggaaaggaattggaatggttaaagccgaaccgcttgaaatccaggcgtagctgagattttctttgtctgaccatgcgaagcttggtcggagatttattcgatacataacactcgtatcggt--ataattgtatggtttgatcggtgtctcgaacatctcattagatcttaataatctctcgaaaaatgaaatttttaatcttttcaagcgccgaatggacaacctaatccatatagaattat--tcgagggaaacaatctcactgacaatttgga---atccatttgtcgaaagagtcatcgacagtcctctcgccttgtaagaaaggcatgagcaaatgggaacgacaagcccagttcttgatgg------cagaactaggcaaaaaagccgagtgaattgaaaaattcatgctcggtttgggaagaggttattggcagaacctacgcacggtaataatctacttcgttaagtaattcattaagtaaccgtaaacttaccattttaaatactattcgggacgcagaagaacgctataaagaggctactgataagctcaaacaggcgaaggctcgtttgcaacaggcgagagccaaagcagatgatattcgaataaatgggttatctcaaatggaaagagagaaacaagatttgatcaatgctgctgatggggactcgaagagattggaggattctaagaatgctacaattcgtttcgaagagcaaagagcgatcgaacaagttagacaacaggtttctcggttagcgcttgaacgggcttcagaaacactaagaaatcgtttgagtaccgaactacattcacgtgtgattgatcatagtattggcctactcagggccatggaaagtacaatcgagtaacttttataggttaaaccttttaga----aatcaattaataagagctaatggtaaatattcgacccgacgaaattagcagtgttatccgtacacaaatcgagcaatacaatcaagaagttaaagttgttaatattggaaccgtgctccaggtaggggatggtattgcccgtatctatggtcttgatgaagtaatggctggtgaattagtagaatttggggacggtacagtgggtattgctttgaatcttgaatcagacaatgttggagttgttctaatgggtgatggactagcaatacaggaaggtagctccgttagagcaacgggtcaaatagctcaaatacctgttagtgatgcttatttaggacgtgtcgtaaatgccttggcccaacccattgacggaaaaggtgcgattccagcttctgaatctagactaattgaatccccagctcctggtattatttccagacgctccgtttatgaaccgatgcaaacagggcttattgctattgattcaatgattccaatcggacgtggtcagcgagaattaattattggagatagacagacaggcaaaacagcagtggctactgatactattctgaatcagaaaggtcaaaatgtcatatgtgtctatgtagctattggccaaaaagcttcttcggtagcgcaagtagtaaataccttcgaggaacgtggtgctcttgaatacacaattgttgttgcggaaactgcaaacgctcctgccacgttgcaatatcttgctccttatacaggagcggctttagccgaatacttcatgtatcgtaaacaacatactcttattgtttatgatgatctgtccaaacaagcacaagcttacaggcagatgtcacttctacttaggagaccacctggtcgggaagcttatccgggagatgttttctatttgcattctcgtctcctggaaagggcagctaaattgagttctaaactaggtgaaggtagtatgactgccctaccaattgttgaaactcaagcgggtgatgtttcggcctatattcctacaaacgttatttccataacagatggtcaaatatttctatcagcagatctattcaatgccgggattcgaccagcgattaatgtcggtatttcagtatctagagtaggttctgccgcgcaaatcaaagctatgaagcaagttgcggggaaattgaagttggagctcgctcaattcgcggagctggaagcttttgcacagtttgcctcagaccttgatagagccactcagaaccaattagcaaggggccaaaggttgcgcgagttgcttaagcaatctcaatcagcaccacttggtgttgaggaacaagtagcaactatttacaccggagtcaatggttatttggatatactggagacagaacaagtcaaaaaatttcttgttcaattacgtgaatatttagtgactaataaaccgcagttcatagaaattattcgttccaccaaaatttttactgaacaggcagaaaatcttttgaaagaggctattaaggaacatactgaactttttctatttagagaagataaatgaacgataaacagtattgattgattgatccccgcactat-caatagagtatcgatagaaaaaaatactgaaaatattttataagataaatctcttactttgtttctgccagctacgtccaataggattcgaacctatactggaggtttagaagacctctatcctatcctttagatgatggacgttattcctctgggaatgagaagtacgggaaagtacg-----acgtattttttccgtgcttccaattcccaaac---------------gaaggagcgggtagcgggaatcgaacccgcatcattagcttggaaggctaagggttatagtcggcg-----ttcccgattgaacgtctctaattcagaactgaacgtgcaaatttcttcccattcagctcctttatgaatatatgaaaggtttttacaaaataatcgatgtattt-----------------ctaaatacttgatattgttggaatcaccagaac------atatatatataacatctatgtcggttcatcttccgagcgattcaggaactgaagattaataaatactttattagatgatcctctcg-aaaagagaatataaatagaaattcttgatcaaaactataaataaaattttctgattacctcgttttttacttctctcgatttc-atcttcaggggaacatttttcaccgagccgtt----gagtataagtgctcgtatctctagcaaactagag---tttagttcataactacccagcatcaatttgttgttacatctttcagcaattgatgattcagttacgatagaaaagaattgtctttgagcccctccccatagatttctagccaatcaaaaaataagtttttt------gaatattccgctcttctaatga---------ttttgagccaatcattaaaggaataatgcttttcccattacttactgcataaacgtgaagatttt-gaattctttcggaaccgagattcggaaaaagaatataccatggacttcatgatcctttaacttctctttatctcaattaaaaaacgagtcgcacttttaccactaaactatacccgctacaaa---atgattgtaacacataagaattaattcct---tattatttccgaataccatccccggttcacccaatgtatt--------------attccggggatggaaagaagaa-ctacaaattacctttacgagctgctaatagggcaataaccaatggacctgacgcaactattagagccagaacgattagttgtgcaataacttctagattcattttggttcaacctccttttacttcttgctattcaaacggattttgctcggaaagctgtagcaataacgaaccgagatcgatacaatagtaacgagtctattgttgtttccgttaccaa---tgccacaatacaactggaatcaatcggatattttttcttacgaaatgacttctttcaattcgactgagtattgctcaccccccgaatcaattcgatattattaatacttcgctccgaatcgattcattatttcttccaaaattttaaaccacattgtattacacccatttattcgtttttctgtttctaaacaatttgaacaagggggaataacgcgatgctctcaatctcagacaatcaaatcattgtaattcttttggctgctttggtaacgggtattctggcactgagattgggtaaggaactatatcaataaattattcaatatttgttgggaaag-------------cagccaattataggctga---------------acctgtatgaaggatttgatcgaatcctcctggatgagtagatcccgtcaaagaagagccaagaccttgtttgata---agatagatccattgaaaaacattttgtaattcg-gtacatatgtgtgtataatagatgcataacatatcccgttgcagcagtgacgaaaaaagcgttgcatatatatatatatatatatatatatatatcaataaatgactatatatatatatatagctctatatatatgtg--------------------------------------------------------------------caccatctcgtaccgaaagatattagttacaaga--tcaaacccctgcatc---------------------------------------catcatattcgcttagagc--------------------------------------gtagatatgcaaaacccatactttatttagg---------------------------aattgctgcgaaaacaactagaaacggaacga------taaaaagttgtac------------------------------------------------agtacatatat------------------------------------------------------------------------------------------------------------------------------ctggttcatcgaaaacttacggaggcttgccacacgaaagctagaagaagaaaaaacaagggtataatcggcatcacatctacaattggatcgaaaatggcataagcctcgggtaatttggcaaagacaaaaccatccgggtagagtccgttctctatgaaaatattgatcataatcgagattttagttctccaatgagtattgttgcgaaagtagaatagaaaattcggggattttggtacaagcagctaaaactcccaagtatatcctactacaacttattctagcttcaaagagattgcaattcacccatgccatggaaact----tcttatcgacttcgagtggattgacaaacagaagcagataatgattctctaattacataaagcaattatatgagtgtggggcgtggccaagcggtaaggcagcgggttttgatcccgtcattcagaggttcgaatcctttcgtcccagaaattaatcccattgattcttgtgcctaaactcat----------gcaaaagacacaggagaaataatctcgtgtaaaatg--------ggatccgttgagacaacgaaacggacatagcgaaaaaagcttctgtactgtagaatgatgcagagagacggaccattcaaagtaaagagatttttatttatgagattagcttattggatgtatgctgggcctgcccatatcggaactctaagggtagctagttccttcaggaatgtccatgctattatgcatgcccctttaggagatgattatttcaatgttatgcggtccatgttggaacgagaaagagatttcacacctgtgactgctagtatcgtggatcgccacgtactcgctcgtggatctcaggaaaaagtagtgggtaatatcgctcgaaaggacagacaagagcatccagatttgattgtattaacaccgacatgtacatccagtattttacaggaagatttgcagaatttcgtggatagggcctctacaatttcggattgtgatgtaattcttgcagatgtcaatcactatcgagttaatgaacttcaagcagctgatagaacattggagcaggtggtacggtactatctagataaaggtcgccgacgaggggatctaaatctatctttaacagataaaccatcggcaaatataattggtatttttacattgggttttcataatcagcatgattgtcgtgaattgaaacgtttgttacaagatttgggtattggggtgaaccaaataattcctgaaggaggttctgtggagaacctctatcaattaccgaaagcttggttcaatctagtaccttatcgtgaagttggcttgatgacagcaatatattcagagaaagagtttggaatgccttacatatctcggactcctatgggagttttggatacagctaattgcatacgacaaatacaaaaacaaattaatatatggtttcctattctttgtaatgaaagaatcaattatgaatcctatatcgatgaacaaaccagattcgtttctcaagctgcttggttttcaagatctatagattgtcagaacctaacaggtaaaaaagctgtggttttcggtgatgcaacccatgctgcatccgtaacgaaaatacttgcttgtgaaatgggaattcgtataagttgcgcaggcacctattgcaaacacgacgaggaatggttcagagaacaagttcgaagtttttgcgatgaggtactagtaaccgatgatcacacagaagtaggagatatgattgctcgcatagaaccttctgcaatttttggcacccagatggaacgccatatcggtaaacgtcttgatattccctgtggggtcatttcctcaccggttcatatccaaaattttcctttgggctatcgcccttttcccggctatgagggtaccaaccaaatcgcggacctggtctataattcattcacgttagggatggaagatcacctgttagaaatttttggtggacacgacactaaggaagtcattactaagtccttatccactaacacagatttaggttggaatcctgagagccagtcagaattaaataagattccagggtttgttagaggaaagataaaaagaaatactgaaagatttgcacgacagaatggcattgcggaaatcactgtcgaggttatgtatgctgctaaagaagcattgagtgcttagatcggaaaagca--------------aaaaaaaaaagaattggataattctttatcaattgctga----------------------------------------------------------------------tctacatacatacatacatacatatatatatatatatgtatgtatgtatatacactatacgtatgtgtattagtgacgaatgaattgatcccttcggtgcatttaaaatttccattgaaccaaatgaataaccctcctcaattgactcccattagtcaaataaattcgttataaact----cgtcatattatgtttggaattctactttgtggatccgtatcaatgcatcaataatatttgaataaattttcgaggagataaccatgaaccccttatttggttttatacagttacttctttatcatccgcttctttctttacttctgtatctgtacctggtcgttgtcgtaccaaaagcaaatgctgccacggatata---actaagatcgttaagcttttgttgaaatggataacgagtggaagagaataattcatactaagaggaagaa----------ctagggcatgaccccactacccaaatctt-------------------------------------------ttggattgacagaatcaactcatgcacctataattgtttaggtgcgctatgctcctgcaatttctgactgtgattaactacccccaatact----------cagcaggggaggggggttgctaactcaatggtagagtactcggcttttaagtgcgactcgaatcttttcgcattcggatgacgtacaagtttcatctatgcctttgacaggttttacaggaccacgactaatcccagaaggaaacttttcggagaaaatagcatgtcgttcgttcgtctctttcttagttaataggagttaatggataaagctggattgcttgaatcataagtaaaggaagaaccaacttctgtttcgtaattatcaaccggagcattctcccttattgtattaatgagttgttaagagcttcttatacagtcggtatctaaggggatgagttcc------taggaattaggactttttgctataaatgaatcctaaacactctaagtaatgcgtataattcatccgtgtgccgaccaattcaaatctattcttgggtcgggagaacgattccttcgaaaagaatcggcgaactcttc--ttcgatttcgaatggatcgtaccatgcattgtatttattgttccaaaccctacagaaggacttacatgggaacggtagctaaggttctttccactattcggaggttcaaaggaattagaagaaatagttgctggcaacaagattttctgtatccactcctttttcaggatgatctctacggaatcgcatacaatcagttcataagtgaatcgagtcatcgaagaaaaaagatttctggcttgagttgcggatccaatttcctaacactcaaacgtttgatggaggaatcacgccaatcaaaaatatcatggattggttcgggcaaatcaattaagaagtttcgaattgctcaaaagattgtagcaattgtctttaaccttactttttcaacccgatcaaaatcttctatgaagacaatgaatgaatggagtagctatcaatccattcattctgtatttcccttcatggaggatgggattcgcaattctaatagctatttgaatttcgtagtaccctactgcgtccatccagaaaaattgattcgaatgtttcgtcgacgcatttccgatacatcattcttgcattttatgagactctcacttcatcggtacgataaaacgattatctcgtatccacca------actacttcgataaatcaagaattttatcattttatctggacctactacatccatgagtttgagtactccttgattaacatgtttaaacgaatttattgttttcgatccaccccattacggtcttttattgatcgaaccaacctcattcataaaatggaatgctttttgggaggatcaaatcgtaaaactggagagaatttcgcgaggaggaacaactctatccattatgtaaggtatcgtaacaatttggttataacgatggatgcaagtaccaaatcattgatagataactggaaagtccttcttaccattttttgggaacgatattggcgttcctggacggagccgcacagaatatccgtaaagaattcattcaagaatcccctcctttttttgggatgcatcccacgcaccaaaaaagggttcgttgtggctcaaactcaattagtaaatcgttcaatcgatactgatttaattactagagaattttgtagcattgttccgatcctacccctgatcgtatcattatctagagaaggattttgtagcgcttcgggacaccccatttgtagagtgtcctggacaacattggcggataacgagatattcgaacgttttgatcgagtaacgagaagcattttttgctattatggtggatccaccgaaaagaagggtttgtatcagtttcgctatattcttcgattctcttgcgctaaaaccttagcatgtaaacataaaagtaccatacgtactgtctggaaaaagtatgggtctatccttgccgtggattccgttcctttcaatagggcaacgaaatcactttttccgaatcattggcggataaatcctcacggaagaaaattttggtaccttaatatcacccgaatcaattacttatcgaatctgttacaagaattaaagaatgtac-----aggattctt-ggggatgaat---taaatgcgtggagagagccgtgtgcgacgaaagttgcaagcacggttcggggagagatatttccgatcgagagataaagaatggattaatctacttcatccgacgagttccgggttcgagccccgggcaacccacatc------tgtaatccgc-----------------------------------------------------------------------------gatgaacgaataaattaggcaggatattgaaagtagtgtctaactagatatt----gcagcggcagttgacacagtggcaaaacgtgtgtaatactatagattaacaagtcaattggcttgggaaattattcatcacttcaaaaaccaagttttaccatgaccgcaactttagaaagacgcgaaagcgcaagcctttggggtcgcttctgcgattggattaccagcaccgaaaatcgtttatacattggatggtttggtgttttaatgatccctaccctattaacggcaacttctgtattcatcattgctttcattgcagctcctcccgtagatattgatggtatccgcgaacctgtgtctggttctcttttatacggaaacaatatcatctctggtgctattatcccaacctctgcagctatcgggttacacttctatcctatttgggaagctgcttctgtggatgaatggttatacaatggtggtccttacgaacttatcgttcttcatttcctacttggtgtagcttgctacatgggtcgtgaatgggaacttagcttccgtctgggtatgcgtccttggatcgctgtcgcatattcagctcctgttgctgctgcaactgcagttttcttgatctatccgatcggtcaaggaagcttctctgacggtatgcctctaggtatttctggtacattcaatttcatgattgtattccaagctgaacacaacatccttatgcacccattccacatgttgggtgtagctggcgtattcggcggctctctattcagtgctatgcatggttctctggtaacttctagtttgatccgagaaactaccgaaaacgagtctgctaatgcaggttacaagttcggtcaagaagaagaaacttacaacattgtagctgctcatggttacttcggtagactaattttccaatacgctagtttcaacaactctcgttccctacatttcttcctggctgcttggcctgttgtaggtatttggttcactgctctaggtatcagcactatggctttcaatctgaatggtttcaatttcaaccaatctgtagttgatagtcagggtcgcgtaatcaacacttgggctgacatcatcaaccgtgcaaaccttggtatggaagttatgcatgaacgtaatgctcacaacttccctctagatttagctgcagttgaagctcctgttgtgaatggttaagtatctccggttgcaaaacctttggaaaattccgctctggtcatagctctgggaaccgtaaattctcgggga---tagaaactggga-ataatgacctctaagacctcagatcttagaggtcataaccccccgaatgaatcgaataagaaacgcatgtggggcggacgtagccaagtggatcaaggcagtggattgtggatcctccatgcgcgggttcaattcccgtcgttcgcccaaa------------tattgaaaacccttctctttcatgagttgacgtgaaccttcccttgtgtcattatcatt--------------ataggggatggagtagaaggtatcgctgcaatatttcgag-------gtaaactcatcttcgaatattgagaaatagagaatacccccaataatttttgatagttcttcattctctgctttcgcaaaacatttatggagttttgatatcccgaaaaaagcttaggggggaggagggaaccccaaggttttgatgaggaggtctattcactagtagagctttatgtaactgttgtagaacaatgaaacaaaaattaccgagggaaaaatcttcatataaaaacttaaatttgggtggagtactgaagatccaaaattatctatcgaattcgtggccaaagcatagtttgatcgggtttataattacaaaactttccaatagagaacatctcattactgatttattcgacttccaaatcattactctttcggttttacgtaattcctacaactcaaggaatggtaataatttcatcttaaaaactttaatactgcttgcatcgtccttttctgtatatcat------ggtgaagacattgttaaatggataagtatcgactcaacacaaattcagagaggaagaaacgactgcgtaaaggactatataagcacatgtggaagatccattcgaaattcaaacaccaaactcgatatttttttgcgcaattcttccac---agggataag---aaacccatacaagaattttttattcggttccagtgatccgagaagaataagttcacggttggggaatgggagctccaacatacggcactactat---atcgacaacgattgggaataccattccgaaattcttaagcgatttgcaaagaatgaaaaagatcagaacagaaagaactttttgctcaatcctctccgggatcttggcaaagaacctgcgttcgagtcaagttgttcgttatataataaaaaaattactcggaatttacagaactgggggggatccgacagaatactcgttgaagcttcttccatatcgagagagagttactacctcttgaattctatagaatcctgtacccgtaaaatccttaagaattattttcaggatccgaaagaagatcggctacagacggaaagaagctccgaacccttttcccttcgcaatggattgcacgatccaaagttttttataaccttagaaaagattatgtcagattctatataccgattctcaaggtatgtatcgtataaggcattggggtccgctactggagaaacaggtacaaacccttcaatcgatagaattaattctaccgacttgaatcgtacatgcatggacacagaagaagaaatagtagtaagggatatagaggagcaatttgttgcaggttccgctgaatccttcgacgtggatcccgacaaatatgcgtttgaatggatgaacaaag------acgcaagaaatgtgaaattcttgagacctgtactgatccaatcgactcttgccaatcaatctttttcatcttcagaacaagaaccaaaacctttgtggggatccctcataaacggagacactaggtatcttgtaagcaatttgttcttgcaacggaacggaaaaacaataaaaaactt------tttagagttggttcgttgtgccccccccgaactactatcgatcgaaggactccaagaaactattcttgataaaaattttggtaaaatatggagggaggcaaa------gagagctcat------cgcaaatctaccacattggactatattgaagttataaagttatggaagattagaaaagaccactcaaatctattgagtttccccccacttgattctgtacacagtacgattcgacga---tatcttattaatggggggatcctgcatagatttcgaaggcgatggaaccgcttactttcgggggttattcatccatttcttccaatctcttccacatatggaaaatttaatacatctataaactgtataaaattgggtagcaatttcgtagatagaaccaatgaattggatgtattggcaaatgcttttgacaagatcgggaacccagaa------------------------------------------tgggatgaaaaggaatcaataaacgattctttcgttgttgaagcaacgacaagggaatgcaattccggattcggagatattatcatccggtggatcaattcaccgaatttgcgcaattcgttgttgaatagttacagcaagaatttcatcgaattctcgagtaatgcatatacggaaaaacataagttatttcttgattctggggataatcatgcacgcagagataccattcatgattgctcagagacttttgaaaggattacgaagaaagttcttgctcctaatgtcgaagacttagcacgcaacgaaccgattctcaaagtttctgaatggttcaatgaaattcgtaacctaactgttttttattattcaaagagtttcatttctcataatttatctatggggatggagtcacccgactcatccgtaatattttcccgaattcttgattcggaagatattggtagggttttaaatcctgcacaaaattctgtcagtactgacagcaccgataccggattcagttcgttgccg---------aatagattcaaagaatttgttaataataa---tctaatagcgggaccgcctgctaatacaaaaagttctga---------------gtcaaccaacggggtgatgaataactcaacagaattattcgatgggtatacccccccctccaaaaatgtcccggtcgagcccaccacaaatgatga-agtacttctagcttataattattcttcaaatcacttgaattatttgtgggaccgccaatcagataatactactgagcgaatctttactcattcggaagaaatggatactgaaatttgtgggagtgccatatacccacaacttttgaggaattcttttaggcacaaagaattttcaccaacctgtagtactgatgctatagaacatttgccttcctgggaagaggccattcctgccgctcaatcacaattatgtaatattctatctccaaaaacattgcagacaattttt------gatagattattcttccttttcgatccattcagcaggtcctcgagtcgaatgttctctccaaagacttcggatgttgttctctcgaagcgagaagttaatggaattggaaccgcatatgaatctctttgcgataagaaaaatttgttcaggtttttttgctcgaaatcagaaaaattcattaacgacatgccggtaccaaataatt---------ttggaatccgtcgcaacgtgtcatgttctaaatcattagttagggatgaggggaataatagcaagatatttcgatcaatggataggttttttacttctttgtactccgaatcagggcgttctgagtcaaagcatttggaagaatatgaaattccagacaaagtactggaaagtacgagtagttcctgtagatacgaccggttccgaggttctgaatcttttgcgagatatgctttgttccaaaaatatattgcatggtttttcacatttgaatggtgggaatattacctccatatattcgtagaaacacttcaggatgtttttcgagcaattgattatcgcttcgaacattttctgaatagcaacattcaagtcgcggaaaagaattttgtaaagttatgggacagaggaaaaagttcctgcaattcaaattcaaaatgggatttgcgtctctttgtcgattgtgacgaaggagcatcagattctataggattggatccgcggtcgactaataattggaatagtctaccttgggcccttattaccttagtctctctcacttctttatactgtcaaaatcgtctatcaatactgataggtttggaccccatcgatttatgggaacgtctccaaacgattaagtatttaacagatacttcgcgagcgtttcgcttcacaagattattctatcgcgataaaacacacttgggtggagctgaaaatgcagcaattcgttctttcaaagatttaccgcgatatgtaaggaatctccgattctatctattgacgcgaaggaatttcaggaaatggttaattagttataggggtttggatcttccgcgcagaaaacgtagcttatcggttcaatctctaattacacattcaaggatcaaaaggtatggttttcgatcctaccctaaggaaaaactattgaataatgaattgggctaccgagtaactcgccagcagggacttttgtatgttcaatacttgtcccaaaacctgaaaaggaatttggtccatcacccgctacattcagcaactaaatggattttatttgcttctttgcaaagagttattctttctaggaggttgtggcaggtcgaaaaaaatgattcggagttccgagaggtaccagtactgcttggatctaaactatctcgctcaaaaggaattctattggtgggtccagaagaaaccgggcgctcgtatctgatcaaaaatttagcatcagaatcttgtgcccccctactgagaatatctataaatgggctcctatataataaacccgatgctgtaacggagggttggacaaatatcttaatagaaagtttacgtagattgaatctcgttttggatctggcgaagagaatgtcaccctgtataatctggatcccaaatattcatcgattagatgtaaaccgttcgactcagaacgttgaatcagatccaacctttttacttggtgttttatcgaagcatttacagattggttctaagaaaacccgaagcgaggatggtatgattacgattggttcgacccatatccccgaaagagtcgatccggctctaatttctccgaaccgactagatagagtgataaacatccgattattcagtaattctcagcggaggaaccaattttccgtttttctgagcaggaaaaatctccgagtaaacagaaagataccatatttcaatgaattcggatccaggaccatgggttacaatatgagggatttagcagcactcactcgtgaagtttcattattaagtgctacaaggaacgaatcattcgtccatactaataccacggagttagcttcccatcgacaaattctcgcttttacccatacaaatgatatactcaatttttcgcacaatttcggaattgcactctacaaaataggtagagctatcgcgcgaaacatcttcatgaaggattctgcgacgaatcctttaagtattagtaattatttgtgcaggaaaaagttttactacttatccaagtggtacttggaacccgctatcgacgaatccattgtgaaagaatccgtgattctgactcatgctttgggttgtttagctggtgcagctgctagggactcttggtttgtatcagagaaagattcggatgcatctattcccctagataaattgattgagaacgattttgatatagcttcgagcattttggaaaacctttcgatagactttccttggttaggaacatgcaaagc------------cggaagtggggttgcaacgtctccagcaatgaattttttaaatattttgcaaaacggaatattctctatagcgaacgaaaacaccactgatagtcggaacgactctcactacaaatctttggtttcccaacggaagtttttccgcgggaagaactgcgaatcccgaagtactgtctggtcacccagatcttggcgtttgagtttccttcgtagtcactcattcgattggataaaaagaccaaacgatgttggattctgctacaaccccttattttcaagtaggaaggagtattctaataacttggtagtgaataacccttccagccaattcattggggagagaaaagaacaattcatttatgagaggattctgtcccgaataagggggaggaacgtacaggaattggaattccaattcaggcaaatcttattggaagaacaatccgaaatactgggtctacttcgtctatggacagattaccgaatggattatcaatcggataataaaccaaggctttttattggtaaacgaattctttgggatcctacaggtttgttcccacagatccgtcactttgtttttacgcgtcgagaatttttcgttgatgaagagattctcagaagattatatgttacttacggcgccagaagagagagggaggaatcccgctcaagtcacaggataaaacgatttttcgtacgtcgtggatacaataaagattcaatggatgaattatccattccttggtgggctcagctacccacccaccacgaacaaggtattgatacgttagaacgtatcgaaaaaataggtactcaattaaaacgtcctcgaatttttactcctgtatatttgtatcaacgttggttgatcgagaatccaccagaaaaattttcgcgatttgaattcaaaactcatcgacaaagatggatcggagtaacaaattcattattcaatgattctattgttcacagaaccctttcagaaagctatcaatatttgttgagattcttcttatctaatggaatactattagatcaaatggcaaagacattgttgataaagggatggctccttaaagatgagattgaggatcttatacacaataatataaattagttccaatttcctatagtttccttttcctactgat---------tgtgtcagcatatacatatacatagatatatatatatctatatatat-gtatgctgttcacaccata--------ggacatacgcgcagtcatcgtatctacgaaattaggaatggatgaattccatatc-------------actcaatcgtagtcgagtgatttaccgattattagggataacaattgcatatgcatgtagtaacttcctctcttcaaccggaatcttatgaagtagatacagctgctagtatagtactgtaagagaattattcatcatccgcgttgatagaacccattccttcgaatgcttaccatctcgtagagt--cgggattgacggggctcgaacccgcaacttccgtcttgacagggcggtactctaaccgattgaactacaatcccacat-----------------------------ccaactcaaagtatttgattcaatccgtttct---------------------------gggttattgaaagaaacaccgagt--actaaaactttcatctacttgg-------tgatttctgccctactcagttcactctggaccatttggagctcatcacgcaaaaaataatcaagaagt-aagttctgggccgggctggatttgaaccagcgtaggcgttgccagcggatttacagtccgtccccattaaccactcgggcaccgacccagataga--aagatttactttccacctgaaatttcaaaaagatacttatcaattatttggagaatacctccactacccccaggggaattcgaatccccgtcacctccttgaaagagagatgtcctgggccgctagacgatgggggcttcgctcccctagagctatgttactcaatgcattacccactgtcaatagattctttgtaatggtaggaatccataaattccgattaagaattagtagtactacacttattcaatggcaatttagtactaag---taattgattattcagttaatac-----tactaaaacatagagtatttcatcctttccagtattctcgtgtttttaccggaatggg-ctaattgatagagttactcttgttcgagaagtat-cgaatcatgaggtgattcgaaaatcatcgatcgtgggggtt--taaatactgcaactttc-----cagtccttttggattcgtttggtttgccaaaatcaattttgttgcgtatcg---------------------------------------------------------------------------------------------------------------------------------------------------------------------------------------------------------------------------------------------------aaccattgca---------------------------------------------------------------------------------------------------------------------------------------------------------------------------------------------------------------------------------------------------------------------------------------taaatattttgtcgata---------gatcattca--------------------------------------------------------------------------cttcatccgaaattagttccagtccccgtgattcgagtagttcagaa----------------cgatattcagaac-------------------------------------------------------------------------------------------------------------------------------------------------------------------------------------------------------------------------------------------------------------------------------------------------------------------------------------------------------------------tcaactcggttgttgttcgttcctcgagttgacaatttcgtaattatcggtacgaatcgtatcatattgttcca----aattcgtaatctgtta----------------------------tgcccctttaactcagtggtagagtaacgccatggtaaggcgtaagtcaccggttcaaatctggtaaggggctctttgt-------catccatgttacaaa------ggacaacctgagatttgttccattgccgcata--tacgatataaatattagtcaattccagttatcact---------------ggccacaaaagtttgctatcctaatactgtaataggagttcgctagc---------tgaatt--------atacagtacttgcactggggtcaaattattcctacatgatgggattattcaactagaaatctg--------------------cttccaattctttatttactgtgctaaaata---cgatcagcaaattaaagttctttctttaggtttgttggtgaattctaatcccgtgcaactagagat--taataccaaatttttggatatgcatcttccca-----ctcattgtgtaatgattcgatcactcagatcgacggagtaaattcggagtttgcatggatttgttagtacgagcgaca-aaaaaaatcatggaatggattttgagcgaatagagcccagatacattttgataaagaaaagaaaagttaacctatacccccccccctctccacccctttttttcgattcgattcactatcgaatccgcaaacaagtgggtagaatgctctcacagtatatacaacatatgtgtatacatatagatatgtatatgcatgtatatatatatatacgatcggatccttcctgaataaaggatcgtagaagactctggcataatcgtaccccctcggcacttagaaacggttgaaataacttaataggagaatcgtcatgactatagctattggaaagtcgtccaaagagccaaaagggttatttgatagcatggatgactggctaaggagggaccgtttcgtattcgtaggctggtccggtctattgctgttcccctgcgcatatttctcccttggcggatggttcacaggtactacttttgtaacttcgtggtatactcatggattggctagttcctacttagaaggttgtaattttctaactgctgctgtttccacaccagctaatagcttggcacattccttgctgttattgtggggacccgaagcgcaaggggattttactcgttggtgtcagttaggtggtttatggacttttgtggctcttcacggctcctttgctctgataggttttatgctacgccaattcgaactagcccgatccgttcaattacgcccctacaatgcgatcgccttctccggtccaattgcagtttttgtatccgtttttcttatttacccattgggtcaatctggttggttttttgcacctagtttcggtgttgctgcgatcttccggttcatcctcttcttccaaggatttcataactggactcttaacccatttcatatgatgggagtcgcaggagttttaggcgcggctctcttgtgtgctattcatggtgctaccgtcgaaaacactctatttgaggatggtgatggggcaaacacattccgtgctttcaatccgacccaatcagaagagacgtattccatggttactgctaatagattttggtcccaaatctttggtgttgctttctccaacaagcgctggttgcatttctttatgttattcgtgccagtaactggtttatggatgagtgctattggagttgttggtttagccttgaatctacgcgcatatgatttcgtgtctcaagaaatccgtgcggcagaggatcctgaatttgaaactttttacactaagaatattttattgaacgaaggtattcgggcttggatggcagctcaggatcagcctcatgaaaatcttgtattccccgaggaggttctaccacgtggaaacgctctttaatggaactttagctttaggtggtcgtgaccaagaaaccacaggttttgcttggtgggcaggtaatgctcgactcatcaatctatctggtaaattacttggtgctcatgttgctcatgctggattaattgttttctgggccggagcaatgaatttgttcgaagtggcccatttcgtcccagaaaaacctatgtatgagcaggggttgatcctactgcctcacttagcgactctaggctggggagtaggccctggaggggagattgtagatacctttccatacttcgtatctggggttctgcatctaatatcctctgccgtattgggtttcggcgggatctaccatgcacttattggaccagaaactctggaagaatcttttcctttctttggttatgtgtggaaagataagaataaaatgacaactattttgggtattcacttaatcctactaggtgctggtgcgttcctactagtattcaaagctctgtacttcgggggtatctacgatacctgggctccaggcggtggagatgtgaggaaaatcacaaatttaacccttagtcctagtgtaatattcggttacttactcaaatcacctttcggtggagagggatggatcgttagcgtagataatttggaagatataatcggagggcatgtctggctaggctctatttgtatattcggcggaatctggcacatattaacaaaaccttttgcttgggctcgtcgtgctttcgtatggtctggagaggcttactcgtcctacagtctagcagcaatttctgtatttggttttatcgcttgctgtttcgtctggttcaacaacacagcctatcccagcgaattttatggacctactggtccagaagcttctcaggctcaggcttttacctttctagtcagagaccagcgtctcggggctaatgtgggttcagctcaaggacctactggtttgggtaaatatatcatgcgttccccaactggagaaattattttcggtggagaaaccatgcgtttctgggaccttcgtgctccgtggttggaaccactaagaggtccgaatgggttagatttaagcaaattgaagagagacatccaaccttggcaagagcggcgctctgctgaatatatgactcacgctcctttggggtcactaaattctgtaggtggggttgctaccgaaatcaatgccgtcaattatgtctccccccgaagttggttatccacatcccattttgttttaggttttttcttcttcattggtcatctgtggcatgcaggaagagcacgtgctgctgcagccggattcgaaaaaggaatcgatcgtgattttgaacctgttctttctatgactcctcttaattagagtaaccagtcgattcgaataactaattgaatcagggatgaatgagtaggtgaataga-ataaaatacgaaggaattggtatcttatttt-cgttccactcattcatcctacacgaacttcgtggtgtggttcctcaggaaatgaaggaaaaaggagagagagggatttgaaccctcggtagttctaaaaactacatcggttttcaagaccgacgccataaaccgctcggccatctctccagaataagttccggaattgcatcg------aaagtccaaatcgatcgattgtatatccaaaaaagaat-tttgattacctccagtgctagccactctacgaatgaatgaatatatgtaatagatataggtatatatacatatatttatttgtttatacaaatgaattattcggtgatctggtctttgccgtagttgttgctgcaaccaccacc-----------------tcagtaaaagtaaaaccttggagaatcacagatatgaccatagcttttcagtcggctgtatttgcattgatcgccacttcatttctcttagttattggtgtacccgttgtactagcttctcctgatggttggtcgagtaataaaaacatcgttttctcgggtgcttcactatgggttggattggttttcctggtaggtattcttaattccttcatatcctaaatattga--attcgcccaatccct-----atatcctcc---------------ttggtttacatcgcattacaagatccagaagcatttcgagcaagtgttttgagtggaacaaatagacgtttccagggggggggggggggggggttaaat------------------------------------------cgtttggtagtatacagagaaaggtacgcatcaatata-----atatgaatatacatatttgt-------------------------------------aatagaagatgcgggtatagtttaatggtaaaattcctccttgccaaggagaatatgcgggttcgattcccgctacccgcctgga---------tatggcgtatcaaag----------cgcatttggtgggaacccaatgctcta---ttatgtggcggagacaggattcgaacctatgacctcaaggttatgagccttgcgagctaccagactgctctaccccgcgtttcgatcataataatcttacattataaaagatggattttgcaagtca---tttgtga--cccccccacgtagataggagggggggggttacctcataggatccgtctctaccaactggattttgttacccccggcagcaaacatgcgtgagccatttcacgtagtaagtgcctggataaaccgaaatcgcggtaattggctctgggtctcccagtcagggaacaacgacggtgaagacgactaggtgcactattacgaggtagagactgcaactttctgcggatcttccatttttcatccaatgatgaagcttcgccaatctctttttttagaaaattgcgcagaaagttatacttcttctccaatttctccctcttcttttctctctgagtaagactttttcttgccataatt-------gtttcatcaataaaatattttcctcggttgaattgaataccgacgagtagtaccttatacaataactgatccagcggtatacgattaaccaaattttccagatgtagaagctattagaaaagcagcataggtgaatatataacccacggagaaatgggttaatccaactaatcttgcttgaacaatggaaagagcaactggtttatccttccatcgaaccaaattagctaatggagtgcgttcgtgagcccaggctaaagtttcaataagttcttgccagtacccacgccaagatataaggaacatgaatcccgtggcccaaacaagatgtccgaataggaacatccaagcccaaaccgataaactattcattccgaaaggattgtatccgttgatcaattgtgaggagtttagccacagataatctcttaaccaacccattaaataagtagaagattcattgaattgtgctacatttccttgccatagggtgatatgcttccaatgccagtagaaagtaacccatccaatagtatttagcatccaaaaaaccgctaggtagaaagcatcccaggcagagatatcgcaggtaccgcctcgaccggggccatcgcaaggaaaactgtaaccaaattctttcttatccggcatcaatttagatccacgtgcatccaaagcacctttaactaaaattagtgttgttgtgtgcaatcccagagcaatagcatgatgaaccaagaaatctccaggacctattgttagaaagagtgaattgctgctattatttatagcatctaaccaacccggtaaccatatactttgaccagcattaaaagctgggctattcgttgatgatagaagcacatcgaaaccgtacaaggctttaccatgagcagattgtatccattgagcaaagattggttcgatcaaaatttgtttctcaggggtcccgaaagcaagcattacgtcgttatgaacataaagtcccagagtgtgaaagcccaggaataagctcgcccaacttaaatgggatattacagcttccttatgctccaacattcgagccaatacattatctttattctgctcaggattgtaatctctgataagaaaaatagctccgtgggcgaaagcacccgtcatgataaatccggcaatatattggtgatgcgtatacaatgcagcttgagttgtgaaatcctgtgcaagaaacgcgtaaggaggtagggaatacatgtgctgagccactagtgacgttatgacccccaaagaagctaaagcgagacccaattgaaaatggagagaattgttaatagtgtcgtagagacctttgtgtcctctacccagtcggccccctggaggggtatgtgtttcgaggatctctttgatgctatgtccaattccaaaattggttctatacatatgaccagctatgatgaaaacaactgcaatagctaaatggtggtgagccatatcggttaaccacaaactttgagtttgtggatggaatcccccaataaaagtcagaatagcagtacccgctccttttgaagttccgaataggtgattgcttgaatcagcattttgggcgtaaatattccattgacctgaaaagaaaggccctaatccttgaggatgtggtggtactgttaataaatcagcccatcttacatgttcaccccgcgattcgggaattgcgacatgaaccaaatgacctgtccaagccaacgaacttacaccgaaaagtcctgataaatgatgatttagcctagattcggcattcttgaaccacgaaactttgggtttccatttaggttgtaggtgcaaccaacctgcaactaggaagagggaggaaagaacaaccaggaaaagggctccattatagagatcttgattcgtacgtaaaccgattgtataccaccattggtatacaccggagtaggctatattaactggtcctgaagctcctcctcgagtaaaagcttcaactgctggttgaccaaaatgtgggtcccaaattgcgtgagcaattggtcttacatgtaagggatcttgtacccagggttcgaaattgccttgccaagccacatggaataaattgccggaagtccataaaaaaattattgctaattgaccgaagtgagaagcaaaaaccttttgatatagacgttcctcagtcatatcatcatggctttcgaagtcgtgtgcggtggcgataccgaaccaaatgcgacgagtagttgggtcttgagagaggccctggctgaactttggaaatcttgatgccatactgcttttcgaatcctccttagccattatcctactgcaatgattcttgctaggaagaatgcccatgttgtggcgattccacccagaaggtaatgagctactcctacagcacggccttgtacgatactcaaagctctaggctggatagcaggagcaacctttaatttgttgtgagcccaaacaatggattcaataagttcttgccaatacccacgtccactgaataagaacattaaactgaaggcccaaacaaagtgagcacccaggaacaagagaccataagcggatagggaagacccataggattgaattacttgagaggcttgcgcccataggaagtcgcgaagccaaccattaatagtgatcgagctttgtgcaaaattccctccagtaatgtgggtgacaactccttgttcgcttacgctaccccaaacgtcagattgcattttccagctagagtgaaaaattactacggagattgagttgtacatccaaaacaaccccagaaagacgtggtcccatgctgatacttggcaggttccacctctacctggcccatcgcaagggaaacgaaaacccaaattggctttatctggtattagacgagagcttcgagcaaatagaacgcccttcaataagataagaacagttacatggattgtaaaagcatggatgtgatgcaccaagaaatcggcagttcctaatggaattggcagcaaagcaactttaccgcctacggcaattatgtcactccctccccaagttaaacttgtacttgccaaagcattgggagcagtggagcttggtgctaaagcgtgaatattttgtacccattgagcgaaaactggttgtaattgtatagcagtgtccgaaaacatatcttgagggcgtcccaatgcactcatcgtatcattatggatgtacaacccgaagctatggaatccaaggaagatacatacccagttaagatgtgaaattattgcatcgcggtgtcggagaacacgatccaataaattattgtactgagtagttggatcgtaatcccttaccatgaaaatagctgcatgcgccgcagatccaactattaagaacccaccaatccacatgtgatgtgtgaatagagacagttgggtaccgtaatcggtagctaaatacgggtaaggaggcattgaatacatatgatgagctacaattatggttaacgagcctagcatagctagattaagagctagttgagcgtgccatgaggttgttagaatctcgtaaagacccttatgaccctctccagtgaatggacctttatgtgcttctaagatttctctgaagctatgtccaataccccaattagttctatacatatgaccagccactaggaacagaactgcaattgccaaatgatggtgcgcggtatcagttaaccacaaacctccagttactgaatttaatccaccacggaaggttagaaaatccgaatattccgaccaattcaaagtaaagaatggagtcaatccttttgcaaaactgggatagagttcagacataaggtcacgattcaaaataaattcatgcggaagagggatttcttttggatcgacaccagcatctagaagttgattaatgggtaaagaaacgtgtatttggtgcccagcccaggagagggagcctaatcctagaagtcccgccaaatgatgattcagcatagattcgacgttctggaaccaagccaatttcggagcagctttgtggtagtgaaaccatccggcaaaaagcattaatgccgcgaggatcaatccaccaattgcagtggaatataattgtaactcactagttattcccgatgctcgccagagttggaaaaaaccagaagttatttgtatcccctgaaaaccccctccaacatctccgtttagaatttcctgacctactattggccaaacaacttgagcactgggtttgatatgaacaggatctcctaaccatgcttcgtaattggaaaaacgagcaccatggaagtacataccactcagccaaataagaatgattgctaattgcccgaagtgagcactgaaaactttgcgggaaatttcttccaaatcattagtatggctatcgaaatcgtgagcatcggcatgtaaattccaaatccaagtggtagtgttaggaccctttgctagagtccttgagaaatgtccgggtttagcccatttctcgaaagaggttcttacaggatccttttccaccacaattttgacttctggttctgttgaacgaatagtcatcgaggttctcctctcttcagacgaggcataagaaaaacccaccaatagtaattggttaacttctgagagatagaagttcgttccaaccctaaccctttttttttttctcagtttggaactggagcgattacgatacagaaattacctaggcaggtcttcaaaatcattatggcataaaatcgaggtgcttaatggaccgtgaatcactcccagaaggaaaaaatataagtttttctagggtttaattctcgcatccaataa-----gtacgaatctcatccatctatttcaccccgcgcagattcaaactaccttttttttcatcgttctagcagtatttcaccatgcccaaacaat-gaaaaaaaggattgaattcgcgcagaataacataactaaaagcgacccgtcattttcaaccaattgtgagcctcaatgtaattactcggagcgagtagtattgcctgtttccaataatcggcggcttgatcgaaccaagcctccgaagcttctaaatctccttgttgaatggcttgttcccctcggtcgagataggttggttaacccaaaagttccttctcttagaaccgtacttgccagtttcctacttcatacggctcgaataacagttccttcctttatttctatgtagtttatccaggaacaaattcaggttactgaacaggttactgaagaatgaacagga-aaagttaatgaactaagtttgtgttccgtgttccaacaaaaaatacggatttaccttttctcccactgttcaagcaa-aaagattcagggactgaatatcttctgagcagtaactatctcggcagatattatagaaactttccgttcctcaaattcttaataaatttaagtgtttatccgcattcctttaggatctggttctacaccactgctttatcaactgatc-gatcgaatttagttacagaaatcgacctctcgattcttgttgattcacaggattccaccgtaccaacccaaaaatttcagtaattgatctttatgatgcttttcgcagttcatc-caattatccatagaatttatgggctttttac--tcatagtcgggttaccacgattttatcctacaactgtgattaaatccctatttcatgattaatacgtagataccctcgatctaatgtttttctttcaaatcgttgctcctgatcaacagaatctataatatagatagtcacacgtaatgacagatcacagccatattattaaaagcttggggcagagacggattccgttccagtgcctggaagtaatattccaaagctctggcatgttctccgttacttgtatggataagacctatattatagagtatataactccggtcatatggatcagtttctagacgcatcgcttcataataattctgtagagcttccgcatactctccctcagattgagctgacattcgttacggtcgatcgtttacgaactccgtttcaaaaccgtacatgaaatttgaatttcatacggctcctcattcgtagtacatgaag---------------ggaggattactgatgataatac----tatactacgtagagtattttcacttctttttcct--caaccagcatcatgaactacttgggctagcgtctctataaaaagatatctaaccatcctt---tttctgtgggaagcacttt-----ttgacgattagtttcgcatct-----ataatccttcacagtttcttcgttcctaatgtctcgtactcagtgggaaagagcttctctgacaatctccgatggttctacaggtacccaaaatacaaacgagatggagatttgtttgcccaaccatatgttttgttcc----ctatcaggttcgataattccaaattataacgaagcttttgtattgtcgattcccgtatgtgatgctctctcgcgttgtgtttatgcccatacataaaattccaatggatttactcatcccgacatt------atattatgggtttgacctactgctcaatacctgaattcggcatttgaggctacttcaatcgaaggtactcgacggaagggtttgtttcttgctcgagaactgaccttcaccagacataagtatttgacaataaatttgaaacgattagtattctatgttcaactcattcggggatcccagctcgaatcgcaccatctctataataagtgaatgcctctttctccctctgcgtcgtaggaatcactcgcaacaaaatatccgcaacgatagtgaaagttttatcgataaaattatcattcttttgggatctaggcatagttagtcataaatttattaaaattaca--attccctttttttgggaataaaaccacaaaaaatttttcggtatttgtctcgtaggggaagtat---ttacatatgaatatgtaaaagtttcttattcaaatctattttattctataattcaagtgatttgttcctcacttcaatgaatgaacaaagaaatgtcgaaaaactcttcatttcttacggttccgatggggtaggaaagaactataccgaagaa-aaaaaacttgttactccttattaattgacctagtaccgattgcgagagaatctacttatggattataatagtagtacccaaaactttgttggaaaggtggttgagcggtttaagatgtagcattggaaatgctatgtaggcttttctatgcctaccgagggttcgaatccctctctttccttatccgattattcattcgtgggcacagatgcaccccattgctgcattttttcactggaaatacataaaaaagatattatttatattttttaatccgtgaattcggaaaatccattggta----tatgatacgtgcatttatttatccgtatatctatctaatctatctgtatagatagatggatagataggtacgcatagtacacagtcccttccattattctaaaatttctctttatcttcctttatcaaacttgacgagaataatactccacgactaataactcattgatttttaagtcaatccagtcacgatcgatcgtttgatttatcgatccccggagtcgcgtcaaatcaagagttaaatgattcggtgttttaggtttctgaaacagactcatactctttgcaattattgattgagatttttgtcggttccttacagtaataacatccccaggtttgcaactataactcggaatattgactgtatcatcatctactagaatatgtttgtgattaactaattgccttgccccaggaattgttggagccatacccaagcggaaaattatattatccagacgcatctcaagcagctgtaacaatatttgcccagttgaaccttttgcttttcttgctacacgaacatatttaagcaactgtctctctgttagtccataatgaaaacgtaatttctgtttctcttccaaccgaatccgatattgagacatttttttattggataccaattgactggtgtaaccagatctgggttcaacaattctatcagtaagacccggtagaactcccagacggcgtatcattttcgcgcgaggtcctcgatagcgagacatagcaactccttggttttaaattgatagtaaataaacgaatggcatgaaaaaatggaagatgttattttttatcgggg-gatttgtacctccaggaagtattccccgaattcatt-----ccaagaaccatgatggaacggggta-aaaaatcgacagaatttcggacaaatatattttacaatac---agtagtctattcgtgcttattctgagcgacagacggtacggattaagtgaatagttgggcccgctatcggagtcgaaccgatgaccatcgcattacaagtgcggtgctctgacctctgagctaaacaggctgttctgtcagacagaatagacgtataatgggatatttctcttcctcagttgcttgcaatactacaacatatttcatctagtagttcttactattaccgctatccttgatctttaccactgctattacatatgtatgc-------------attgtatccatcga-atgagagagaagcaactcaactatggattttttt--tgattctcggttagttcatgaaagtattgcacgtccatctgaaagtagttacaatc-----------------atttcagtagaaattttt-------------ggctgtacaaactcaa-----------ggggggtatggcgaaattggtagacgctgcggacttaatctaatcgagcctcggtggagaaatctaccgagtgtctgtttccacattcagggaagcctaggttgtgatgaat--gcgttaggcaatcctgagccaaattttgtcgatgaaataggtgcagagactcaaaggaaaccatcctaacgaga-----agaattttttcctcccccctcaatacttttaatcgtaactatcatctcattctgtta-----gaatgcttatgatcgcgacactagtggtcatgtagtggaggaagacgtagcagcagttgatgttgcgattgctactccccagcaaatg-----attcaagccgaggatgaagagagagtccgttcttacgagctgtgtttagttcagcaacgatgcaaatcgtggtaaggagaaaatccgttggctt----gaccgtgagggttcaagtccctctacccccattggcttaacaacgctcccgaactaactgattggtcagtgaatcataagaacgaaatac----tgaaaccgtgaatggtaaattgtatatatatatatatatatatatatattgacattattctgattttagtggtaacatgcatcaaaggtacat------ggccgggatagctcagttggtagagcagaggactgaaaatcctcgtgtcaccagttcaaatctggtttctggcacacctctatgcatgacaagaatcagatgcacatgaagtggat----ccaaaatttttttatatgcgtgcatacacatatgtatgtacaatgatatgcatatatatgcatatcattgatacgcgtcttgcagctcgtaaaagtcaggtacaatataatctttacgtaaaggccaacccatccaactatcaggcatcaagatacgtctgagatatgggtgatcctcataaataattcccagcatgtcataagattcccgttcttgaagattggcactcctccatacccaaaaaacggatggaattcttggactatttcttggtacgaagatcttgatacagatttcttcaggttgatccccgtcatcacgtaccttcgtgaaatgatacacactagccaataagccacctggttcgacgtcgtatgcgcattggcaacgcagatagttgaaaccatagacatataaagaaacggctaggaagggccaatcccgggatcttatttgtaaagtctccacaccctggtaatcaaaacctagaggtctatgagttaaaccgtgcttgatcaaccaagtggacaatcgaccccgtattttgctgttgtcactcccaaaagtttttggcatattata----tgttgtcctttctctttcgaattcattcaagcgttttcgtggaaaccgttggaattgtagatttcttcccaagtgcttcgagcgccaacccgttaattctcgcaagattcgaagatcgattgaataattgttgattgtacttcac---atcagggttcgcgatcaaactgaatcggtgatttagagtaagatatctacttccttgtcggatgcttttcctattctcatatatctcctgggccatctttttacgaagttttatcacagcatctataatagcttccggtttaggtgggcatcccggtaagtaaatatcaacgggaatcagtttatccactccacgcaccgtggtgtaggaatctgtactgaacatacctccagtgattgtacatgctcccattgcaatgacatatttgggttcgggcatttgctcataaagtctaaccaaagacggagccatcttcatggttacagtgccagctgttatgacaagatcagcttgtctaggactggatctgggtactagaccataacgatcgaaatcgaaccttgagccaattagtgaggcgaactcaataaaacaacaacttgtaccgtagaggagcggccacaaactagagagcctggcccagtttgtaaaatcactaaaagttgttaaaacgatggagtttgtaatagttccatcgagcggaaaaacttctgtatcattcacgatccttccactggatctgtcttccgagctgttcctgcaaataaaaattctaaaatttaagaccattccaatgctcctttccgccatgcatataccaaacccaggattaagataagaataaagattaaagcttcaatgaaagataatattccaaaatcatagaaactcattgcccatgggtaaagagaaacagtttcaacgtcacaaattacgaagactagagcaaacatatagtagcgaatctggaattggatacaagctcttcctataggttctatacccgattcgtaactagtcaatttttccggtcccttactcgcaggtgctatcaatcccggaatccaataaatcattgggagagagaaaccaacaaggagtagaaatatccagaaatactcatattcttgagtttgaagcattgcgataatctccccatgaataaaaaatagatagttgttggatcctatggatcttattcgcaatctgattctctccctcctggatccgattgctgtccactgcacatggtgaaacaactcgatagagtaatggatctaggtgcttttcattaggtccatctcattcgactcgagacatttgaaactctcacttatggattatacccctccactatttatcgaacaaaagagaga---------------gggggtatagcgcgaatctacgttattattgaaaggc---------tgtggttatagctgtaccatcacaaa--------------aaatgtttttttcttttctactggg-------------------ttattcgcagaaccaattccattcacaaaggaa----ttcattatatttttgatgagtaaaatataagtg------------ttaattagggctatacggattcgaaccgtagacattctcggtaaaacagttcgaaactggagttcgaatcaaacttcttgttctaaactgcttcaagaacccaacatgcatttcatctttatgcattgggctcatccatcaactga-aacgatttcagtcattccaccatccttttatctattcatagtggtaacaatgacagtaacaataatgagatggttccgcatgcttggaagtatcaagcaatcccaaagtttttcgagatagaaaga-aatattgacttaggtttgttatttctcc--atacatggatttactcgtgaaagagtttctatcgcctcatatgtgtgggacatcatacacctcgaagttcatggagcgaagataagaatatctagagtcccccgcaatgcctccatcatgcaatgacattgaaatcatgaagaattaaccatatcgattttgatcgagatttgagcacatacagactcaaatctttttgtgtcaagctatttt-------ccttccggattaaatccagaagtaagacattgataatatttcacgaattgatcgaatcgtgaatcgaaggtttcgataatttttcccgataatcattggcgcacgtgtaaacgaggcgctctaccgctgagctatagcccttt------------ccccataatatatctctacctatatatttgtcaagaataatagacaata--------ctctatatcattttaatcc--------aattctatattgatgattcgtatgtatgtgcgtgggcctacatcccacac-caacaatatgatatactacgaatgaacctacttaacttagtggttagagtgtcgctttcatacggcgggagtcattggttcaaatccaatagtaggtaatttgtattagatgccatttactcaatggcatctaattcaacgacatcatg--------aaccgagagtttcaattagaaacatctgaggcatttgcgttgatcgcttctagccttgccttggctcttttaaaagccaaattagctccaatgatttgtttcctaccttctgcttgggacaaattggctttagcctcgcgaaaagcttcttgagcctcctggaaatctatttcaatagctttctcggcttcattgaccaaaatagtcatctgattattctctatcatagcaaacccacccattaatgccattgtagaccattgttccctgagacggatctttatgattcctatgtccaatgcagtcaagagaggtgcatgattaggtaatatgccgatctgtccactatttgttgatagaacaatttcttgaacctcggagttccaaacaattcgattaggcgccattacacgaagatttaacgtcacttgtttcaaccctccgtttgcaaagtagcagctttagcagccgcttcgtcgatatcccctaccaaataaaaagcttgttcgggtaacccatccaactctccagagagaatcatttggaacccctttatagtttctcgtagaccaacatatttacccggggaaccggtaaagacttctgctacgaaaaagggctgggacaaaaatctctcaattttgcgtgctctcgatacggttaaacgatcctcctcggataattcgtccaatcccagaatagctataatatcttgtaattccttatacctttgtagtgttcgtttgacaccctgtgcagtttcgtaatgctcttcacccacaatccaaggttgaagcatcgtggacgtcgaatccaaaggatctacagcaggataaattcctttggctgctaatcccctcgataacacggtggttgcatccaagtgcgcaaatgttgtagcaggggctgggtctgtcaaatcatccgcaggtacataaacggcttgaatagaagttattgatccttccttcgtggaagtaattctctcttgtaaggtacccatctccgtactcagagttggttggtatccaacagcggatggcattctccccaataaagcagaaacttcagatcctgcttggacgaaacgaaatatattgtcaatgaataggagtacatcttgtttattaacgtctcggaagtattctgccatagttagagctgttagaccaactctcatacgagcacctggtggttcattcatttgaccatatacgagggctacctttgactgtgaaatgttctgttcatcaataactttagattccttcatctccatgtaaagatcatttccttcgcgagttcgttctcccactccaccaaatactgatacacccccatgcgctttggcaatattattgatcaactccatgataagtaccgttttgccaaccccagcccctccgaataacccaatttttccccctcgacgatagggggctaagagatccacgactttgatccccgtttcgaaaatggataatttagtatccaattgggtaaaagcgggagcagatctatgaattgggaatgtcgtatcggaacttacgggacccaaattatctacaggttctcccaagacattgaagattcttccaagagttgtctcaccaacaggaacactcaaaggagcgccggtatcaataactttcatccctctcgttaaaccatccgtagcactcatagcaacggctcgaactttattattccccaataattgttgaacctcgcaggtaacattgatttcctgaccggcagggttctggccccgaataactaaagagttgtaaatgttcggcatctcgccagggggaaaagcaacatcaaggactggaccaatgatttgagtaatacttcccatgtttttagcgacaagcacggaagctccaaaaaataaaggattttttttcatgaaattcttaaaagtttattgcgatggaatcgtaacaaaaaaacattccgtatcgatgagatcaattaatagtgggatgcatcactccaatccccattttgtagaaaaggaggggaggggtacaagaagatatatatatatatat-----atatatatattatgtatgtatgtatgtatgtatgtatgtatgtatgtatgtatgtatgtatgtatgta---------------------------------tgtatgtatgtatgtatgtatgtatgtatgtatgtatgtatgtatgtatgtatgtatgtatgtatgtatgtatgtatgtatgtatgtatgtatgtatggtatagatattatataga-----------------------------------tatatgtactatgcatatacacatagacatatggactgcaaccc--ccccgttcaatttgtgtgaatcaaa--agatactagtgcatatttctcaagagctacacaaccagttgcattacgtgcatggaacaatatacaataatattgtttcatcattgggaaacatctttacttagggattgaatgaaccttcccagggggcagtcaatttctatagtggagaaa-----cctcttcccatcgggtagacctcatccttgctggagtacaaatcgattcgtagggagggacttatgtcaccacaaacggaaactaaagcaggtgttggatttaaagctggtgtcaaggattacagattaacttattacactcctgattatgagaccaaggatacagacattttagcagcatttcgtatgactccccaacctggagtaccaccagaagaagcaggagcagcagttgctgctgaatcttctactggtacttggaccacagtttggaccgacggccttaccagtctcgatcgctacaaaggtcgatgctacgatattgaacccgttgctggagaagaaaatcaatatattgcttatgtagcttatcccttggatctattcgaagaaggttccgttacgaacttgttcacttctattgtgggtaacgtattcggattcaaagctctacgagctttgcgtcttgaagatctgcggatccccccgtcttacacaaaaactttccaaggtccaccccatggtattcaagtcgaaagagataaattaaacaaatatggtcgtcctttactaggatgtactatcaaaccaaaattaggtttatccgctaagaactatggtagagccgtgtacgaatgtcttcgtggaggactagatttcacaaaagacgatgagaacgtgaattcccaaccattcatgcgttggagagatcgattcttgttcgtggcagaagctatttttaaatcccaagcagaaactggcgaaatcaaagggcattatttgaatgctactgcaggtacatccgaagagatgttgaaaagagctgcttgtgctagagagttgggcgtaccaatcgttatgcatgactatcttacaggtggatttaccgcaaataccagtttagctcactattgccgagataatggcttgctacttcatattcaccgtgcgatgcatgcagttcttgatagacaaaaaaaccacggtatgcacttccgtgtattagctaaagcattgcgtttatccggtggggatcatatccatgccggtactgtcgtaggtaaacttgaaggggaacgtgaagtaactttaggctttgtggattcgcttcgtgatgattatatagaaaaagacagaagtcgtggtatttacttcacacaggattgggtatctctaccaggtgttttacctgtagcgtctggaggtattcatgtttggcacatgccggctctgaccgaaatttttggagatgattctgtactacaattcggtggtggaactctaggacatccttgggggaatgcaccgggcgcagttgctaaccgagttgctctagaagcttgcgtacaagcacgtaatgagggacgtgatcttgctcgtgagggtaatgaagttattcgtgaagcagcaaaatggagtcctgacttggctgctgcttgtgaggtctggaaagaaattaaatttgaatacgaaacgatagatactttgtaatttctttctttttgaaatgatagatactttttaattcctttctcttcatcgtttcattattctttcaccccaagtttggggtgaaggaataa--------------------------------cacaaaagtttctccacaag------agggtttgtagctcagcggattagagctcatggttccgaatcatgaagtcaagggttcgaatcccttcgaaccttttcgagatcactttc-----------atgtccatccttgttctgttaccgactccctgctcaaaagatgatttcgttctatcataagattgattaatcgtaattccgaaatactcgaatccccgattcagtgaataacgttgtcgtactctcatgtgtacggtcgtgaacaatttcattctttttctca------aaagattttttcccgattcaggattcgatgaatcaaacaattacaaattttt--ttgcgcttgatgtatca-aactattcttc-------------gaaaagggggagctccttatgtctttaatgaattggttcgaagataaacgaagatttggtggattaatcggagccttcatcgaaaaagctacgaaaggatacatatttagtgagcgagaaagagacaggtatgttagaatcgatactactaaaggtttatggactagatgcgataattgcgagaacatgctatacgttagatttttgcgacaaaacaagcgaatttgcgaggaatgcgggtaccatctacaaatgagcagtacagagagaattgaccttctaacggatcgtggaacttggcatccgatggatgaagatatgaccgctagggacattctaaaattctatgacgaggattcctataagaataggattgttttttaccaaaaacgaactggtttgaccgacgctgttcaaacaggtataggtagattgaatggtattcccattgcactcggagtaatggacttccaattcatggggggtagtatgggatccgtggtaggtgaaaaaattactcgtctcatcgagtacgctactgcagaatcgatgccactgataatagtatgctcctcaggcggggcacgtatgcaagaaggaacgttgagtttgatgcaaatggcaaagatctcttcagttttgcagatccatcaagcgcagaaaaaattactttatgtagctattctcacgtaccccacaacggggggagttactgcaagtttcggtatgttgggggatatcatcatcgccgagcccaaagcctatattgcattcgctggtaaacgtgtaatagaacaaactttgcgtcaaaaaatacctgatggttttcaagttgcagaatccctattcgatcatggtttgcttgatttgatcgtcccacggaacctgctgaaaggtgttttgagcgaaatttttgagctttaccaatcagctccttgcagatga-ttcgatgattattccatcggataaag---ataatctatagtactatttcattcacctgtttagtct----------------tccgtaccaaaattcgtaacagattcgattagaagaatattctctagg------atgttttgcggaagcagtgctggaaggaaacaatacataatttctatttggtttaatttcggataaaatatagtatgtacta-------catttacttcttccacacaaatttatcctggaatagttccccatgacagcttcttatttaccttctatttttgtacccttggtaggtttagtctctccagctattgcaatggcatccctcttcatatatatcgaacgggacgaaattctgtagaaaagtattccctaccacgaagtagttattatc---------gatggggtgggtagtaatgtcttacatgcatgagacaataatacgtaggatgttattactttctccattctttccgggaaagaaaa------attaaatgaatggactggagcgggtc-------attcacttctgtgaacggatgtttcgcagaacacagtaccactggagtagtattatcaaataatttccaggagattatgcttcgtaacgaactcacaagctaaaaatattcgagtagattttgtaacaggctctcgcaaagccagtaatttattctgggcttctaccctttcattgggtgcgtcaggtttctccattgtcggattttccagttacttgcagaacaatttgataccctttctatcagccgaccaagtatcctttgttccgcaaggactgattatgtgtttctacggcatagcaggtttattcaccagttcttatttatggtgtaccatctggtggaatgtaggtagcggctacaacaggttcgacaaacgtaaaggaacgttatccctttttcgttggggctttcctggaaaaaatcgtcgtatcctcatcgaattctttattaaggatatccaagcaatacgcatggagatccgggaaggacttctacctcgtagggttctctatgcaaaaataaaaggtcaacaagatgttcctttgagtcgtattgaggagtattccacgattgaggaaatggaagatgaagcagctgaattagctcgttccccaaaaatttctattgagggtgtttgaaacaaatccgatcgaatcggattttctcaagt---------------atgtgaatatgatgtaaagagggagagaaaagatagatgatacaccacttttgcagcaaactctgagtagattctatgaacaactcgtactactggcaaatcttaccgtacccctgcctagaaactgcctatgaggccagcaaacgtatacgaaaaataaagagagatttttttttgtatagaagtatgctcttctcttcaaagcgttcctggcaatccattctctcttatacgaatacagaattgaataattccgtttttattatatatgtcagtctgctgaaatacagaattggtttatacttggtcggaatgttccgattcccaagtgtagtaatagcggatcaagttcggaatcttcttctcccgagaacaaaattcttcggataccgatacgacgcaagaaattctggaatggatttaattccaacaggaactactgagaagatattgtccagaagaactaatagaaaattggcttggatcgaagcaactctgaatgatttatacatatggaaacgctactatttgttttccccgtcgcctgcacctacgaataggggagacgataacaaatactcctcatcagaaacgagagactcaggattagcaacagcagcctacgagtcaataggtttattacctcggtcaataacacgtactttctcgagattcaaggcagaatctatgaatcaatcaggctcattggtacttcgggaattcagattggcgaagtaccaagcactggcttctctgcagtatattgcatatttgatcctcatcccctcagcaatttccatttcttctcagaaatgtttgttagaaccttggatcagtcattggtgggatagtcaacagtcccaagtttttcttgcatcttttcaggaggaaaaggcactagaaaaacttcaagaaattgaagaactatcttggttagatcagatcatagcaagtccatcattagaaag------gcaatcgcaagatctgggtgacgaaatacatcgacaaatcattgcattagttagaaattgtaatggcaacagtattggaactatcctgcatttatctactgatattatctattctattacttcgagcggcttatttatcccaggcaaggaccgtctcgttattttgaattcctgggctcaagaattattctatagtttgagtgacacaatgaaagcttttttcattcttctattaactgatctatgtattgggtttcattcacctcatggttgggaaatcctaataagtttctgcttggagcgtttcggatttgttcacaacaaacatgttatttcttgtttcgtttcgacattcccagtgattctggatacagttttcaaatacttgatttttcgacacctgaaccgtatatcgccctccatcgtagcaacttatcataccatgaatgaatagagcgactagaactcttttg----ctacgaataggagtcgctcctat--------ctttttatccatggatagattcaaacagaatcagaaaatttttaatctttaatttttatcattagtatactggcacaagccgcgaatcgagtaaagagtagttcaagcaaa---------cgtattactcccac--------------ttgcagaaattatttcaaacggataatcgaaccatgcaaagcagaagattgaataacttgattataaaatgggtaacccgatcggtttccgtaatgattattatggatgcaatagtatggtcatctgcctcggaagcatatcccatctatgcacaacagggttacgagaatcctcgcgaagcaactgggcgaattgtgtgtgccaattgtcatctggcgaaaaaatccgttgatattgaggtcccgcaatcggttcttccgaatacggtgttcgaagcggttgttaaaataccttacgatttgcaagtgaaacaagtacttgccaatggtaagaaaggttctttaaatgttggggcggttctcatactaccagagggttttgagctagcttctcccgatcgtatccctcccgaagtaagggaaaaagttggtgatcttttctttcaaccctatagtagcgacagaaaaaacattttagtcgtgggtcctgtaccaggcaagaaatatagcgaaatcgttttcccgattctctcaccagatccagctaccaacagagaagcccatttcttgaaatatcctattcatgtgggtggaaatagaggcaggggacaaatctatccagatggtagtaagagcaacaacacagtctataacgcttcagttgcagggaaggtgagtagaatttcacgcaaagataaaggtgggtacgaagtagtgatcgctgatattttagatggtcgtgaagttgtcgataccatacctccaggaccagaacttattgtttcggagggcgaatacataaaggttgatcaacctctaactaataacccaaatgttggtggattcggccaaggcgatgcagaggtagtacttcaagatccattacgtattcagggtcttttgttattctttggatccgttattctggcacagatatttccagtacttaagaagaaacaattcgagaaagtgcaattagctgaaatgaaattttgaactcat---------------------atataactaaa--aaaagattctgtcacggggggagttctatttccgcctcagtttttggagagcctac---------tataccgaaccaactaaccgaaagaagaattagaagagtatttcgatcccaatatctaatttattcatgtttcggtgcat----gtaaccatttcgagaatggaactttacctctttgaataagaggtaaagtttcattctcgaatttcagcaggtatctcacccatt--cccatctataatctctttccctagaccattctttatcctctgttacagtgatgatcccaatccggaatacgaaccataaaaaaagatgcctaccaaaccaatcacgaggataccggctacggtaccgattagccacaaaggaatccttccggtagtattggccattggatccactccttctcgaaatttttttgaattgaatagttgtgcctctagacacagacagttaca---------------------aataatgagatagtttttattcctccagataaggtaatgaattcttattcctagttgaagaagtgattagagaatagaacagcaagtacgaatattaataacaacccccaatagaggcttgtacgattcagttctacactttgtttgtttggatttggttgtgtcatggcttcaatttttttctcaaagatttatcgttggatgaattgcatcgccgatatagctcccaaaaagaaaactgtaggtacggccaatccatgaacagctaaccatctcactgtaaaaattggatatgttctatctatagtcattgatatccc----ccctagaaggatttagtaaattcatcgatttgctccaacgaattgaaacgtcccgtaattaatggaacttcttgtcgattctccgtgaaatattcgttcgggcgaggactaccgaacacatcgtaagccaaacctgtgctaacgaatagccaacctgcaatgaatagagaaggtatggtaatactatggattacccaatatcgaatactggtgattatatcggcaaaaggacgctctcctgtatttccagacatggttagctccgcgtatatttgtttttaaagagggaatatcgatcccgtgaaagaatggaatcaggagatgcaagatctgctaatgcttccgttcctaaaatctcgttaggttgtcattcatataccaaaggtatttcagagattcactaatctagtataactaaccttcctatggggcagcaagacgaattggacgaaa---------gaattagatgtgctcgatcggtatcgaacagaacaatcacttc---------gttatattttatttcacgtatgaaccaagaactcattagaagttgatgaatatggtttttgagtcaaaacattcgtgaagagagcgggaatcaatagatcgtaataaattacttgaaccagttcaaaatcggttgctttg----------------ttgggaggcaaaatcgatgaaacgtgtatgtagttcttactacttgtagttccggaaccagaagtagtaggaactggaaccaacccctaaacttgaaatttattcaatcgcttgctcgctccaccctgcgaaaacactaggatatgaacgaaccgacccggatctggattcaaccgattcccaattcctcgggtgatattacggcgaccgatactgctacaaacgactaatgcgtacatagatgta---------------atagatgtatatatctatatatatatctatatatatatatatatatatatatattctctgaacgaggcgtatcaagttctatacg-----------------aatttatttttatagaatatcccc-----acaaaaatgtatattacatt--------------------------------------------------attattatcgagtcacttatgcttaccctatttagttatatcctgttcataatcggagtcctaacctcagcatcagttccgtttatagggttaagtaagctaaaacttatttaaaatagtgatggtaccgatgacggtaatagcaagaactcaatggggtataaggatttcattgtatttctcaaaaattgatttgaggtatgcgacaaactataatctatcgacttgcacatcacttcggtcaacagggg-gaacgaggaaaaaaatggttgaagctttgttgtctggaatcgtactgggtctaatcccaataactctggctggattattcgtaaccgcgtatctacaatatcgacgtggagatcaattagatctttgaataatgaattgattgtgagctatcggggatttcgttaccagcgattacatctttaatcaaagtagtactggatgaatcacgctctataggattcgaacctacgacatcaggttttggagacctgcgttctaccggactgaactaagagcgtttatc-------------------gagtaaccccgtagttggatactccc---acgtgtatatatatatatatatatatatatatatatatatatatattctttttatctttttttt---------------------------ccgcatgcatatgcaacaaaaatagggatgacaggattcgaacctgcgacattttgtacccaaaacaaacgcgctaccaaactgcgctacatccctaaa------------aacctatctataattattgtacaatctctcttcgttccatgcctagcctactatagttttttgatggaacacaacgggtgggagaagcaataaaatctttttcgtttctttgcactgtttttatctattatgtc--tatagttcctacctttacctgattgggttgaaagtgcaaggcacg-------atacgtatgaatgtacgagatatgggtgactcaatggaacggattattttcgacaaacaaaaaggggggagatccataatgcaagatgtaaaaacctatttatctacagcaccggttttggccacattgtggttcggatttctggctggtttattgatagaaattaatcgtttctttccggattctttagtgtttacatttcttt------------------gagaatcgaaacgaagaatgtatcacaatctttcaatcctcgggttggctaagcaaatagcaaaga-ctcgataggaattcctcactggatcttattgaacgtttacaatgctctact----tttctataacttgttgatgtccactaatactt-ttcaataggttcgacaaacctggggttttgaacaaaactatggctaaaagcaaagaggtgagagtaacaattaatttggaatgtatcgattgcgtccgaggtggtgtgggaaataatcggggcgtttccagatacaccacccgaaagaatcgtcgaaatacaccaattagattggaattacgaaaattctgtcgctactgcggcgaacacaccattcacaaggaagtgaagaaataaatactg-agaaaaagcttatgaaattgggttatgaacaaatctagaagatcttcccgtagacgtgtcccggcgatcagagccggagaattcattgattacaagaatataaatttgcttcgccgattcattagtgagcagggaaagattctatccagacgaatgaatagattgacttcaaagcaacaacgtttattgactgtagcaattaaacgagctcgtattttggctctattacccttcctcaataatgagatttaatcagtgagttatcggtgtcaaagactct-tattacttattgggttgaaacctcttcgaagtgattccacgaatccactcggagaggtttctt-------tctcacatctccctcagg-----tttctaactatctcggagaagcaatatccatctaatatagcaatttgggcaagtatttttcgattgagaaggattttgtctcgataaagatattggatcaatttattataggtaattccattactccgcgccgatgcattgacccgggtaatccataaacgtctaagatctctttttttcacggctctatcgcgatgagatagtgccaatgccctcattccctgttgattggcagttcgaaaaagttttgaatgggttccccgaaatccagatgtaagcgtaagaatatttttgcggcgtttgcgtgccacacaaccacgtttgactctagtcatttattttattataccctctcgaattgctaataa------tcgaaaaatgagaaaaataaattattgtttttgtaccgctccgtcccctcctgcactcttat-ccgttccgtaaaaagaattgttcactccttctgcatttctgatagaatgccaattacccgatgatactgcagtagtgattgtaacagcaacaatat------------------aatcgggaatttttggtaacgtctgcgattactagtgtatgaagtaagaattccaaaagcctttgctgctataaccttcccaaccatgatttctacgggttcggtaccccct--caacggaggaggggtgaaacctccacctgagcaaaaccatgaattacttcgttcctatagttcctccttcaacgattgggtcccctttagatgccgaagctactccctctatcaagcagtat-------------------------------gggtcatctgtacaattcccgtttctttgctctccccaccagctaagtaggggatatatagaatattatcgcagaataattttact----attagcggcacgttattgaagagttggctggacagctgaccgttttattccgtctctgcaacaatgcaagcagtatcgcatcgcaaagaatgggggaaacaaatttcccttagataaaatcctcgcttaatggattgatgatcagtctctaccattgaggaatggcactccgtcccaaacggaggtg-gttggatttgcaccaaaagaaactataaattccatttggaatgagaaaaaaatggtgtatcttcacttt-ataactaaattcagaggattcttctgcaattctgaccccaatatagttaaaaatttttgattcaaacgagtcgcacgtacaccctagtacaaacccctcgacgttgaggacatcccctaagggcaggagatttggtcctatcttcaattggttgtctcttgtttcgaatcagttgctgaatggtaggcatcataaattgcatgcagaatctaagggtttggataggacttgaccttagcagcaccttcatgcgaaaataaagatattcctaattatttgtgggattagagtcattcccgacagcaacagggtcgacgataccgtagactttggcttcttttgccgacatgaaaacatccctctccatatcttcagaaataacccataaaggtttacctgttctttgcacatagactttggtgatacaatcgcgaagcttcaagacttcttccgcctccataatgcattctccagcttgtccgtcataataagaactcgctggttgatgaatcattaccctatcagtgaatgagttgta----ataatatcctaattttttgttaaaaactcagaataaaatgaatgaactgtacatgcatctactagtgcatacagctcggatatggattccacatcca--------aaatttctcgag--attagtggagcatattcgatccaaaaaccatctttgttagtgtataaaactaaaaactatgattgttctgttgctatgtgggtgttgccgtgtccatccccatccagcaattccaaggttctattgattgaatcattagtcgcaagttccagtctatatcccggaacgggtttatgacgctagaataaacttatgaaataaagaattctcgtactgagttcttc--------acatatgtgtacaatat--------gtcgtgctgtttttgcccct----cttggagcagacatttgtaaagaatcattggcacaaagcgtgaggtagtgctatgcgtttagtaatctctcccccggttaagatgaaggaacccatagaagccgctaatcccatgcaaatcgtatgtacatcaggtactacgaattgcatagcgtcatagacagagattccggctaaaactgcgccgcctggggagtttatgtacaagtacatatccctgctttcatcttctccgttgaggtacatcataataccaataagttgattcgctatttcgtcatctacttgttgacccaaaagaagtagtctctctcgatgaagtcgattgattgaaataaatttgtcactcttttt-ttacagaaaccgtacgagcacc-ttatgaatgcatacggctcagctcaagttattgtgaaaagttcgggacttcatcacatctcatcgttcggttctgcttctctgattccacccatcgaacttgcagtattg----tcgatgcattgtcacatttgtccaaatatttctagatgcaacgagaaatcctcattcacaaaatagttgtttataaaaatctttaggtttgcgctctactccataaagaaaaaagtttcatccgatccttattcgtacatataaacgaataattacaatttttttttttatagttaagatcccgtaatca---cttcgtgattcagttattgattaaagaattgatagaagttggaacgcttcatttattggaactaaccatagatttcaataattgataaatcttttaccttgatttcacgctccgaatcatttgacaaatattcatcaatttcaagtgaatggcaagcaactcgatcggatagaatgccgggtgggttccgtataactagaatatttgatgagttgcactatacgtcaatccgtacagcatcttcttctccagggagacgaaaaggaactttcggaacaccaataggcatatatttcgtccccataaactgaatgaatacaactcccttgatttgaaaac-------ataatggtatgagcttattgtaccatatccgaagaatatcgtaatagtgtgg--tagatagaattggagcatcgtgttc---gataagcgattcgtaatcaatagcaagaacttcttcatgaaatgttcgctgcacaagtgggaccaatctctgtactgtgatctcgaacgcataaatgctaaaatgtttgtgcttagttctattggtacgaaattcataagtatctctctctatagtgttgacctttgggatgattaagaaaggttcgatcccgattatgttaccggagcggcattctca-gaataagataaagttgcgcagcgtttaactctctttgagaaaggggtattgtcacgggtccaccttggtatcgcgttcatactgttgtcctaaacgatcccggtcgtttgatttccgtgcatttgatgcatactgcattagttgcgggttgggcaggttcaatggctttgtacgaactagctgtttttgatccttctgatcccgtcctcgatccaatgtggagacagggtatgtttgtcataccttttatgactcggttaggaataacaaaatcatggggaggatggagtattacaggagaaacggtgactaatgccggtctatggagttacgagggtgttgctgtagtacatattgtattatcaggtttgctattcttggcagctatttggcactgggttttctgggacctcgaactattccgggatgagcgaacaggtaaaccctccttggatttgcccaaaatttctggcatccacctatttctttccggagtgctttgtttcgcattcggtgcctttcatgtaacgggtttatttggtcccgggatatgggtatctgacccatatggattgactgggaaggtacaacctgtgacaccggcttggggtgcagagggtttcgatcccttcgtaccgggaggaattgctgctcatcatattgctgcaggaattttgggtgtattggcgggtccatttcatcctagtgttcgtcctccacaaagattatacaaaggattacggatggggaatgttgaaacagttttatctagtagtattgctgctgttttctttgccgcttttgtggtggccgggaccatgtggtacggttccgcagcaactccaatagaattgttcggtcctacacgttaccagtgggatcagggattctttcagcaagaaatagatcgacggatccgttcagccaaagcggaaaagttcaatctatcggaggcttggtccaaaattcctgaaaaattagctttttatgattatatcggtaacaatcctgctaaaggtggtttattcagagctggggcaatggataatggggatggaattgctgtcggttggttgggccatgctgtttctaaagacaaagagggacaagaacttttcgtccgtcgtatgcccacctttttcgaaaccttcccggttgttttggtagacgaggagggaaccgttcgagccgacgttcctttcagaagagcagaatccaaatatagtgttgaacaagtaggcgttaccgtcgaattctatggtggtgaactcaacggggttagcttcgatgacccggctacggtgaaaaaatacgctagacgtgctcaattgggtgagattttcgaattcgatcgtgcaactctaaaatctgatggtgttttccgaagcagtccacgaggttggttcacttttggccatgccacatttgctctccttttcttttttggacacatttggcatggggctagaacactctttagagatgttttcgcaggtattgatcctgacttggatgctcaacttgaattcggagcgttccagaaactgggagacttaacaaccaagagatagagagtagaaacca---------tttgtattttctatctcttgacaaattgaaaccagagaaagggaattcttcagtttcattgattcgtccagaagaacaattattcaatcgatacgtaaatcttctgcaaatttttatcc-aacatacaaacatatggaagcattggtttatacattcttgttgataggtactttgggaatcattttctttgctatcttttttagggaaccacccaaggtaccaagtaaaggaaagaaataaaatttac-cattaaatcgtgtattttttcacgtgaccgatgactctctatcatgggagagtcatcaatcatctc-agtcttcatgttcttcgaaaggatctctaagtcgagtggaaggttgtccgaaagcagtataaagggcataaccagtgaaactaatgagtaagctggatatagagatagcgaccaaagttgcggtttccattgttaagtagttccaagataatggtatgtttccgatgtatatcactaatacgatgatagtgcacaaagttaataaatctcaactagatttggtggattccatggctacacaaatgattggtgacgctcctaaaaccaggggtagaaagagcggtataggtgacatactgaaaccactgaattcagaatatggtaaagtagcccctggctggggtacaacccctcttatgggtattgcaatggctctgtttgcagtttttttagttattattttggaattatacaattcctccgttttattggatggagtcccagtgagttggtaataca-tataattcaaa-------------------------------------------------------------------------------------------------------------cgggagaacgaattgccgctatcgcggcaattcggagatatttttctat-------atcagtggggg-ggggggcagttcaatcgtgtaatcatcaattataaggttttttttcgaatatgggtgtgtgacttgtctgaatcgatcagtactaccaattatacaaagtattttgtgatctctctaattacatcaaaagaggtttctgatttgccaaacgcttgcaaaatcgtcagcgtctgaagcgcaaaagtgatagaagctcgaactatggttaaatattcatgtgaacatgtccatttggctccgttatcgatcgatccaccaaagcttctcagtctctcgatcattatcgtacgttacgaaacgatttaccaaggttt-------tcgaaccgataaattcattgagcaaatgatg---agaaagattccaatccattgcatctttctcttcgaagtcatcgggtcatggtaagaacctaaggttcacaaataattgctaagatttaaacaagataatcctgagactgaatttcacgagaaaggaaaaagattgctcaattttttgtaagaattcgggaaatggaaacggatagaaaaatcaacttgagacaatggcgggtagaaaatataggtattacccgataatacttagttctgaatattcagtactttctcgctcgagccgtgagattacaaataatcacctacggttttttgggggggggctctcgcaacctatcccaataaagtatatgattggttcgaagagcgcttggagattcaagcgattgcggatgatattacgagcaagtatgtccctccgcatgttaatatattctattgcttgggtgggatcactttaacttgtttcttagttcaagtagctactggctttgccatgaccttctactatcgccctactgtgagcgaagctttttcttccgttcaatatataatgacggaagttaattttggttggctcattcgatcggttcataggtggtccgcaagcatgatggttctaatgatgattttacacatctttcgtgtatatttgacaggaggtttcaaaaaacctcgtgagttaacttgggttactggtgctgttccagcggtcctaactgtatcttttggtgtaacaggttattctctaccttgggatcaaatcggctattgggctgtcaagatcgtaaccggtgtacccgaagctattccaataattggctctcccttggtcgaattattaagaggaagtgtgagtgtgggacaatccacattaactcgtttctatagtttacacacctttgcactgccacttcttactgcaatatttatgttaatgcatttctcaatgattcgtaagcaaggtatttcaggtccattgtaattc-----acaaaagacgtgtggaccatgtttgcattcatataccctagcaataccaacaataatagtatgagtactagtaatagattctgcctcgcacatttcagtgaaactattcacatattcaaatagattttatgaaaaggaaaatggattatgggagtgtgtggctctactcaatgattagtttcgccaaacagtgatttcatcaaatctgt-cgcataagagaatgatacagtcgtgcgtttcttcccccaactattcttctcgcgagaaggataaaaacttggatgcttgtctatcgggaaatacgattcgatgatcgaatttcagaattaagtaggatttcgtaaaatccgaatcggctcac----cttttcggcgtggaaa-------------tcgtagtatggaaacgcattcatctccgttgcgtttttctataaactatcggaacaataagaacgatctaatgaaatacaattggcaagcaaaacaatcaatgagtt-caattttgtacttg--cgacaaacacgagtaagaagagactatccaggaagt----taatcagatctatttggattatgagtattaaacaaaattctatatattttt---ttcaataatatatttgcagattcctctggttattgcttgagccggatgat-aagaaatcatcatgtccgattcttcggggggggggggggggtaaagaccccttg--gaacctatcccaataacaaaaaaacccgatttgagtgatcctgtactacgagctaagctagccaagggaatgggacataactattatggagagcctgcttggccgaacgaccttttgcatatttttccagtagttattctaggtactattgcatgcactgtaggtttggcagttctagaaccttcaatgattggtgagcctgccaatccctttgcaacacctttggaaatattaccggaatggtatttctttccggtttttcaaatacttcgtacagtaccgaataaattattaggtgtacttctaatggctgcggtacctgcagggttattaacagtcccctttttggagaatgttaataaattccagaaccctttccgtcgcccagtagctacaacagtttttttgattggtaccgtcgtagcactctggttaggtattggagctgctctaccgatcgataaatcccttactttaggattgttttaagaattctcgctcacaaatcccccataacgtgtaatacagcgattcgataagagacagatatttaatcagatgggttggagggagtggaagtaccctaaaatcttcgttccaaagcaaaggtttttttt----tgggggtat-----ctagcgatacaattgattcttcgtgga--------tttaccgagaaatagaaattatctcaatttt------gtataattcttatttctcggtagatcgaccgaaaaacgtttgtctaaagcttctagaacttgctctaccgatttcttcccaaaattttttatctttatcaggtcatcctcagtataatttaataaatccgctatggtgtgtacatcgactcttttaagacaattataagccctagcagataactctgactgatcgataaatatgtgtttaaaagcaacatcttttgtcatttcctctatattgagtgatacgaattggagaggcaaacaaagtg---tattagattcgtttgtctcattcacgtttagattc---tcttctttctccggattcgtcaaaggaatgaatagatcgatcaaatttcgagaagcttcataaagcgcttctttcggagtgatacttccatcagtccaaatctcaagaagaagtatttcctttgtcttttccccactctggaaggaatgaacgctgtaactcacatttcttactggcataaatacggcgtcaaccggaaagatactgtcctgatacttttgtggattctctatgcgatacccacgtcctctttcaatatttagttcaatacttggcgaaacgtctccggtcaaagtcattatgtattgcgtatcatcaatcacatgtatggagtacggtctctcaatatcttgggctgttatttcctttggtcccgagatagaaatatatgctttctggggttcatcagaatcgcttctcagaacaatctctttcaagttaatcagaatatcatgaatcgattcctgaataccaatcactgtggaatactcatgtttaacacccttaattctggcatatgtaatagatgctccctcaatttcgttgagcaatgccctacgcatagctactcccaccgtattggcttgatcttttctgaaaggtgaaatagcaaatcgtccataaaggagtcgtttactttcgattctagattcaatgcatttccattgcaatgtttgagtggatactcccgtctcgtcttgaaccgtatcaatatctttatcggaggtagtttattcatacacgtcttcttctggggggtctacatccattgtgtggcatgggcgttacatcacgtacaaaactaagtagtataccactcctacgaatggctcgtaatgctgtatctcttcctggacctggaccactaatcataacttcaacttgtttcataccttgatccactaatggccgaatagcattctccgcggcagtttgagcagcaaatggtgtacttttttttgcgcctttgaacccacaagcaccggcagaggaccaagaaacaacctgtccgcgtatatctgtaacggttacaattgtattgttaaagcttgctcggatatgaataactcccttaggtaatctacgcttatttttacgtagattgatccctctcactgattttggcatggtttgatat---atgtaatatatgtagcactgcaaacttctaacgaactaaactaaccctgcctttgtttgtgtttcggattagaacaaaccaccattattcggccccgacgacgaatcaatcgacaattatcacaaattttatgaacagaagcacgtatcttcacactttta--tccccctcctttttttttactccctttccttctcatgtttttgtttctgaatcgttccgggatctcgcgcgaagtctgtaagttatacgacccctagttaaatcataaggactgggttctactctcactctatctcctggcaatatccgtatataattccgccttatcttccccgaaatgtgcgtcagcacttgacatccattgtctggacagactcgaaacattgcattaggaagtgattccgtaaccataccttccatatcaattaaatcttgttttgtcatcaggaaaagaatctccctttgaatcgactgataccggtagaag------tagctaactcgt-tgaaacagattttattgttcatttcaccatacatgacatagaagttctcccccaatttttttctgtcgagcctcccgatccgtcataatcccacccgaggttgaaagtattacgattcccattccacctaaaacttttgggatttccccatgactagaatacacccgtaaaccgggtttactgatacgtctcaaagttgttatgtacgattttctgcccttcccttggtacctcaaactcaacatcaaaatatcct---tattttgtcgattatcgatagaattctctatgaaaccttcctgcaaaagtattctcgcaatacccctagttacattagtagcaggtatttgcaccgttcctatcttactcagattcgcattccgtatggatgttatcatactagcaatggtgtcgttacccatacaaactcctttaattgatca----------agaaagaaaaagtattttt-ttctctttcagtgtttttcccagaaattgaac--------gaatatgcgtcgatatctccatcaaatgatgaatatgtagctattcctacggcaagaatctgttattaccgaagatcggatccatgaaatggaacggctcaata------agattgtacgaatgaggcaatttacaaaacttctggggctagtgaaactattttcgtgaaattaaattctcgtaactccctagcgacaggaccaaaaacacgagtacctcttggattaccctcttgattaataacaactgctgcattgtcatcgaatcttaccattgaaccgttcttgcgtctaaattccttacgagtgcgtacaataactgctctaactatttctgatttcttcacgggcatgttgggtgtggcttctttaaccacagcaataatgatatcaccaatatttgcgtatctacgattacttgctccgatgactcgaatacacattagtttccgagctccactattatctgcaacgtttgaataagtttgaagttgaatcatttctctgttttgttagtgaatctca----cccccccctcctcgggtttctaacaattccaaattgaa-------tataaagagggggggggctttttaagtacaatacgcg-----attctatagtgcttctttgtctatcgtgcctcccgtttcttaccgatatccaaagtgatgaaatttgtacgtataggcattttgtatgcagcgattctcattgcagctttagcaacattctcggagacaccacctatttcgtaaagtattttgccgggcttagccacagctacccaatattctggggatcccttcccagaacccattcgtgtttctgcaggtcgtatagtgattggcttatctgggaatagacgaatccataacttcccaccgcgacgagcataacgagttattgcccgccgtccagcttctatttgtcgagacgtgatccatgcaggttcaagtgcttgcagagcaaatctcccgaaactaattgaattgcctcgagtagcaattccccttaagtttcccctgtgttgtttacgaaattttgttcttttggggtcatagtcgattcatttctgatccctacttcaaaaccggacatgaggatttctcttcatccggctcctcatgaataaaattct--caggttcgtggtgaacagctccctacaaatactaaagattcta--------atccatgtgcgaatatttactctcaaacaattttatactttg-----------taataattcgagatttggtttcacta--aattatgactggtacaatcaaatcattggtttctttcgccatcccatcccaacggataagtgagatctcatacaaaatattatccgcgaatcccttcgtttagatggtttgacacttttttcgattaggtttttttccttgcagtggagcctgtacctagccaatcgagtaactcagttcttactagatctcagtactccccctccttttacatgctttac-aacactgctccgaactcct---tgtttctcggcaaaccatccgattgtt--tatatactttgtttcgtttcacgggaaaatcctt-tctatccctgtggaaacaccgaataaatattaacgcaata-tttttttcatttcttcggtcgattcatcggttcgttccgataccaaagctata--------------------------------gcaatttcaacttttctgtcaaatcttcaacgagtcacacactaagcatagcaagttttttttgttagatttat-------taattggaaccagagaatgattcgtcgttttggaatacccaaacttttattcctaatactccgtataccgtttgggccgcgtagtggcagtaatttatcttggccttaatagtttgtaaagggactctaccttctcgggcccattcgacacgagcaatttcagccccattaagacgccctgctatttgtatctttataccctcaatacctcctttttctgccaattcaattgcttttttcattgttcttctgaaggctaccctaccctccaactgtagggcaatgtactccgcaagaatattaggctcattgtagggtttatctatttcgatcagagtcattccaagtctcctatccccatcgggattcagtaccctttgtatatgaatcttcaactgctcgattccttgcccacgattttctactaatagagccgggaatcctgtgtatatatcaactcggattaaatctgtttttctctgtatttcaacgtgtgcaattcccccataatttgaagaattttttatatgcttttgcacgtagaatccgatgcaattacgtatttttctatcctcttcaaatagtttggaatattctttcggctttgcgaaccaatacgaacgatgattttgtgttacaccaagtctaaaaccaagcgggtttattttttgtcccatata---atgtattcattccccggatttcgtataaaaattcaggaaggtttct-------------cccctttattggctaaccccactataacagttatacaacaactaggtttacgtatgggataaccacgtccctgagctctgggctgaaatcttttcaaagaggtttctccatttacctgaatttcctctacgaatagatcgattttgctcaatccggaattacgactcgcattagcagctgcagacgaaagcacctgcagtattgggttacatgcacggtatggcatgaattccaatatcataagcgcttgttcataggaacgaccacggatttgatcaactacccttcgtactttgttgggagacatacgtacatgctttgctacggctcgaacc---gaatcggagttttcagttttcattatggatgacctcccaatcaacggcgggattttctatcattttttgcatgtcctcgaaaggttcgagtgggcgcaaattctcccaatttgtgaccaaccatacgatccgttacataaataggtagatgctcctgcccgttatgaacagcaatagtatgaccaatcattgtaggtacgatcgtagacgcacgagaccatgttactactatttttttctccccctctaggttcaaatgctcaatcttcttcaataaatgatcagctacgaaaggacctttttctattgaacgtgtcattgccaacaatcctttatttcttctttctct----ttcctcaattcgatctacgacgacgaagaatgaggatatcactgtatttgttgtttttacggctccttgttcctagcgcaggatgaccccaaggtgtcagtggttttttcctaccaatgggtactctaccctctccaccaccatgggggtggtccacgggattcataacaacccctcttacctttggacgtttccctaaccaacgcttagacccagctttacccatccttcgattgttcgcgtcggcattaccaatttgaccaatcgttgctgaacatttctgagagattaggcgaacctcgcctgagggtaatcttaatgtgaccaattggtcttctttcgcaacgattttcgcaacggcaccagctgctcttactaattgaccacctttaccaggtgttatttctacattatgaatagaagttcctaatggtatattggttgaagtagacccagacgttcggggtaagccagggtctcttcccaaactgtacgagcttcttttaaagcatacagctttctggatgtttgtga-agtagc--atagtatttccttttcttcatctctttacatctttggttgatt-ccatcatctggcttttgttctt--catttagcatcagaaaggatgacttcattcacttacgtttggga--------ccgaatccataacttaggaggcgtaacagacatc-ctaacgatatcaattattactttattgagttccaattcgtccccgaccttcaaattagaacggattgtttcattacgttgcaaatgcgtttcaacgaaatcattacccatttttttttcaaaaatttacgccttcaggaattctccatattatgggtatctcttaagcctttgcatcca-gcacgagcgtaaaaaagctttatcactggctattttgccccttcagtttccttccgaggctttttcttcaatggggaagggatcaaaaaatcttc--agtgaaatgagtgagagatttataagttcttgactcaatcggttgtttccgattacgtaaatgagtgattcaaaccgcactcaggggtagggtattcccgatcgagatcggtgcttttgtactggaagttataatacttcctactgcgatgccgcgggggtacaaaatgtatctcttctcaccatcttcgtaattaatgagacaaatataggcattacgattggggtcatattccaccgtttctatctttccgagtacgtctcttttgtctctccggaaatcaatttttcggtagagacgtttatgaccccctccccggtgtcgactggtaatgactcctcggttgtttcgacccctactcaaatgtttgttactagtcaatttcttttgcggttcggatccaataacttcctcgaatccagatacagatcgattgcgtgtacctggtgtataagcccggtataaacgtatagccatactgtt--gtacgtaaaatttcgtgtattttatttcttcttatttgtccgaaaacaatggaatagaataacctggtttgagtcttactatcacgcgtttgtagcgatcagtacgtcctgacgttctgtccattcctcctctcttccccggtagtcgatgactattaatggcgattatctcgacaccgaaaaaaagttcaatccatttttttatttctgttttgttcgatccaacatttacatcgaaactgtattgattcttttccagcaaacgaatcgttttttccgtaagtatcgggtacctaacttgatccataatattattgatttctgcctaaactaattatcattcgcacgat----------------tctagcattctacctctctcctatagatgtccgtatagtttctgcaacgatctcaaaaggttcgtttacagcagggacctcgcgtcctccgtcggagagggtggttagtacatcgtc---------aatgagttgcatccaacaggaattgaacctgtgagttcaccaattatgagttgggtgctttaaccattcagccatggatgcataacatatatatatatatatatatatatatatatatatatatatatgtacatacac----------------------------------------------------ttcattgaatacacttcattgaatcgtatctatgtttccaataccct-------gaggggctatcgcgcgcaagagatttgggataagtagcaactcaatacttcgttggggtta----agaggtatagtaatgctaaagccctccttgttcgtatcatcggtagggtgacaacacatctatatggaataattaatggttgcacaggttcatattcatactttactcgaatcgaactcggaattgttggatctataaatttcaactaatgaggatagggaagagatggtggccaggatcgtttcggaaatagataaacagg----------------ccattaggagggatgtaactcagtggtagagtgtcaccttgacatggtggaagtcgtcagttcgagcctgattatccctaa-------------aaatctattcgaattcatatatggttgttcccccgctatcaaaagaggcttgtgggattgacacgatggggtaggtgtgggtatactaggggtgagctccaagctgatatgaagcgaatgaaaaatgaacataagttacctatcctttgagatggggtacaatttcgaacccgctcc---catggagcaggaagctataagtggaagtgatacaacaactatgattctcatggagagtttgatcctggctcaggatgaacgctggcggcatgcttaacacatgcaagtcggacgggaagcatcctagtggtgtttccagtggcggacgggtgagtaacgcgtaagaacctgcccctgggagggggacaacagctggaaacggctgctaataccccataggctgaggagcaaaaggaggaatccgcccaaggaggggcttgcgtctgattagctagttggtggggtaatggctcaccaaggcgacgatcagtagctggtctgagaggatgatcagccacactgggactgagacacggcccagactcttacgggaggcagcagtggggaattttccgcaatgggcgaaagcctgacggagcaatgccgcgtggaggtagaaggcttacgggtcgtaaactccttttctcagagaag-atgcaatgacggtatctgaggaataagcatcggctaactctgtgccagcagccgcggtaagacagaggatgcaagcgttatccggaatgattgggcgtaaagcgtctgtaggtggctttctaagtctgccgtcaaatcccagggctcaaccctggacaggcggtggaaactatcaagctggagtacggtaggggcagagggaatttccggtggagcggtgaaatgcgtagagatcggaaagaacaccaatggcgaaagcactctgctgggccgacactgacactgagagacgaaagctaggggagcaaatgggattagataccccagtagtcctagctgtaaacgatggatactaagcgctgcgcgtatcgacccgtgcagtgctgtagctaacgcgttaagtatcccgcctggggagtacgttcgcaagaatgaaactcaaaggaattgacgggggcccgcacaagcggtggagcatgtggtttaattcgatgcaacgcgaagaaccttaccagggcttgacatgccgcgaatctttttgaaagagaagagtg-cctccgggaacgcggacacaggtggtgcatggctgtcgtcagctcgtgccgtaaggtgttgggttaagtcccgcaacgagcgcaaccctcttgtttagttgccgagttcggaaccctaaacagactgccggtgataagccggaggaaggtgaggatgacgtcaagtcagcatgccccttacgccctgggcgacacacgtgctacaatggccaggacaaagggtcgcaacctcgcgagggagagctaaccccaaaaacccggcctcagttcggattgcaggctgcaactcgcctgcatgaagccggaatcgctagtaatcgccggtcagccatacggcggtgaatccgttcccgggccttgtacacaccgcccgtcacactatgggagctggccatgcccgaagtcgttactccaaccgcaaggaggggggtgccgaaggctgggctagtgactggagtgaagtcgtaacaaggtagccgtactggaaggtgcggctggatcacctcctttttagggagattcctggcttgttgggtcctcaatccctgtgctgttaataacaaatggatgttttcacctccccttgcgttgacagtaaagtggagccaggctcgtaagcttattatcccaggtcggaacaatttgatagaagcccattcat--ttctacctgggtgctaacgacatc-------aaggaaaaacgaacgggaccttttctattttgcacttgataccgcgggtctcccaacagggagacctgcgcgacgggctattagctcagtggtagagcgcgcccctgataattgcgtcgttgcgcttgggctgtgaaggttctcaaccacataaatagttcgatatgctcatcagcgcctgacctggaaatgtcaattattcaaggcaccttagcatggcgcattccttttgtttcaactgggtttcggaatggtaaatttcgaaagaggatagatagatggggcggttacggtgaaatccaatggagattcaactcgtcactcactcgtgggatctgggcggtccagagaggaatgattcctcttcccctcgaaaaatcgatacatgccttatcagtgtatggatgactatctctcgagcacgggttgaaattcggcctatatgtgagaaaacagagcacctgataacgcatcttcacaga-ccaagaactgcgagatcacccacggagatttttattccaaggtgacggagggatcatactattcgagccttttcctgttcttctcggaggtccgaagaaagcagc----aatcaatattatcctttggcaggtcagcctgggtggggaagcctgcaagaaatatctcttaagtcctggggtactcgattgagtcataagaatgcaatgtttggtacaagtaactgtttggtacaagtaactcgatgactttcttaggtactacgaatgaccttcggtcggggatgtctttcccacatatttcgcgaaatgcaggttcgaagaaggatcctagagtgtttggttgggctaagaggatggtcatccccttttatctctcctcattgaagttttt------gaactcgccatcggcggagaaaaacgaaggataacaagtacacttggagagcgcagtacaacgaaaagttgtatgctgcgttcgggaagaatgaatcattcctaaagaaaaagaaagaatcgatagattatttcctaattgaataggtatgatgatttacttcacgggcgaggtctctggttcaagtccaggatagcccagatgcgccatcgaaatagattttgatctgtttttgtattccactcggcctgagtacggaggggatatagctcagttggtagagcgccgcccttgcaattgggtcgttgcgcttacgggttggatgcctaattgtccaggcggtaatgatagtatttcttacctaaaccggtggctaactcttccccaaaaatgggaaaggggactggaacatgccactgaaaaattctactgagacgagggcgagctgccaaaaatgtagaaaaggtaggatgggtagttggttagatccactatggatcgtacatgggcaataattggagtcggcggctctcccagggttaccttgttcggaatccctggggaagaggatcaagttgacccttgcgaacagcttgatgcactatccctctttaattcaacttttcaagcaaaatgtggcgaaagggaagaaaagccatggaccgaccccatcgtttccaccccgtaggaactacgagatcgccccgaaggtgccga-aggcacacaggggtcacagaccgaccgtgaacctgacccaataagtcgaatgcattagctgttcgttcgggttggcaggaagggccggagaagggtaacaactcattattactaaagagtcggtcggaaaatagttttggattctcgtgtagttagatattcccaaattacaagagttcc-ttctcaattcggcgacttctgggtggagttgctctttggagagcacagtacgatgaaagttgtaagctgtgtttgggggggagttattgtctgttggagcctacccatggtagaatgaatcagtgaggcctgacagatggtggcttaccccgtggcggatgtcagcggttcgagtccgcttgtctccagtccgtgatcggaaccaatatgatgctaaaaaatagcattacattgaaaaattctgtagctagctcgacccaaaattcctattcattttatggacgtcgataagattc--tctagcacttctcttttttttataatggtagcatagcttcgaatggcaaggttcaaacgataaagggcttacggtggatacctaggcacccagagacgaagaagggcgtagcaagcgacgaaatgcttcggggagctgaaaataagtacagatccggagattcccgaataggttaaccttttaaactgctgctgaatctataggcaggcaagagacaacccggcgaactgaaacatcttagtagccggaggaaaagaaagcaaaagcgattctcgtagtagcggcgagcgaaatgggagcagcccaaaccgtgaaagcggggttgtgggggagctatataaacatcgtgtcgctaggcgaagcagttgagttctgcaccccagatggtgagagtccagtaaccgaaagcatcacaagtttatgctctaacccgagtagcatggggcacgtggaatctcgtgcgaatcagcaaggaccaccttgcaaggctaaatactcctgggtgaccgatagcgaagtagtaccgtgagggaaaggtgaaaagaacccccattggggagtgaaatagaacatgaaaccgtaagctcccaagcagtgggaggagaatcggatctctgaccgcgtgcctgttgaagaatgagccggcgacttataggcagtggcctggttaagggaacccaccggagccgtagcgaaagcgagtcttcctggggcgattgtcactgcttatggacccgaacctgggtgatctatccatgaccaggatgaagcttgggtgaaactaagtggaggtccgaaccgactgatgttgaaaaatcagcggatgagttgtggttaggggtgaaatgccactcgaacccagagctagctggttctccccgaaatgcgttgaggcgcagcagttgactggaccatccaggggtaaagcactgtttcggtgcgggccgcgagagcggtaccaaatcgaggcaaactctgaatactggatgggactctctagtagtagagagtaagggtcaaccagtgagacagtgggggataagctccgttgtcaagaggggaacagcccagatcaccagctaaggcccctaaatgaccgctaagtggtgaaggaggtaggagtgcaaagacagccaggaggtttgcctagaagcagccatccttgaaagagtgcgtaatagctcactgatcaagcgctcctgcgccgaagatgaatgggactaagtggtctgccgaagctgtgggatgtcaaaatacatcggtaggggagcgttccgccctagggagaagcaccagc-gtgagcaggcgtggacgaagcggaagcgagaatgtcggcttgagtaacgcaaacattggtgagaatccaatgccccgaaaacctaagggttcctctgcgaggttcgtccacggagggtgagtcagggcctaagatcaggccaaaaggcgtagtcgatggacaacaggcaaatattcctgtactaccccttgttggtcccgagggacggaggaggctaggttagccgagagatggttatcggttcaaggacgcaaggttaattcacttgaattcttcgaggtaataa--ggggtagagaaaatgcctcaggccaacgtccgagtaccaagcgctacggtgctgaagtaactcatgccacactcccaagaaaagctcgaacgaccttaaacaagtgggtacctgtacccgaaaccgacacaggtaggtaggtagagaatacctaggggcgcgaggcaactctctctaaggaactcggcaaaatagccccgtaacttcgggagaaggggtacctccccaaaaggaggtcgcagtgaccaggcccaggcgactgtttaccaaaaacacaggtctccgcaaagtcgtaagaccatgtatgggggctgacgcctgcccagtgccggaaggttaaggaagttggtgacccgatgacgggagagctagcgactgaagccccggtaaacggcggccgtaactataacggtcctaaggtagcgaaattccttgtcgggtaagttccgacccgcacgaaaggcgtaacgatctgggcactgtctcggagagaggctcggtgaaatagacatgtctgtgaagatgcggactactcgcacctggacagaaagaccctatgaagctttactgttccccgggattggctttgggttcttcttgtgcagcttaggtggaaggcagagaaggcctcttccggggggctggagccgtcagtgaaataccactctggaagagctagaactctaaccttgtgtcaatatttacgggccaagggacagtctcaggtagacagtttctatggggcgtaggcctcccaaaaggtaacggaggtgtgcaaaggtttcctcaggctggacggaaatcagccttcgagtgcaaaggcagaagggagcttgactgcaagacatacccgtcgagcagggacgaaagtcggccttagtgatccgacggtgccaagtggaagggccgtcgctcaacggataaaagttactctagggataacaggctgatcttccccaagagttcacatcgacgggaaggtttggcacctcgatgtcggctcttcgccacctggggcggtagtacgttccaagggttgggctgttcgcccattaaagcggtacgtgagctgggttcagaacgtcgtgagacagttcggtccatatccggtgcgggcgttagagcattgagaggacctttccctagtacgagaggaccgggaagaacgcacctctggtgtaccagttaccgtgcccacggtaaacgctgggtagccaagtgcggagcggataactgctgaaagcatctaagtaggaagcccacctcgagatgagtgctctcctattccgacttcctttgaagtagccttcggtcacaaacatagccgagatactgatgggctttggaatccaagataaggtcacggcaagacgagccgtttatcatcacgataggtgccaagtggaagtgcagtaatgtatgtagctgaggcatcctaacagaccgagagatttgaaccttgtttctgcatggcccggtaagagcaatcagatactagccacctctgttcattgttcaatgctcaattgttcggcaacaccaacctaacggtct---tctgcccacgggagaataagggcaggacatagggggctagggt--ttggaagggacactttcagtgccccttccataattagagcctcacaattact-----ggtttttatgtctctctcccttcatgtgtctctccgttcatgggttgatatcctggtgtcccaggcgtggaggaaccacaccaatccatcccgaacttggtggtgaaacttcattgcggtgacaatactgtggggggagccccatggaaaaatagctcgacgccaggatgaaaaaaaagcttaacgtttactg-------agggtcatctcgttcgaaaacacaa-------aattttgtttgaccctggatgcctcttcgaaaaactcccaaacttccgcgcattgtattcaattgaatggctgagaatggattgctctcgtaaaaaaaagtcttttgaaacggat----caagtggaggcagggcctgtagctcagaggattagagcacgtggctacgaaccacggtgtcgggggttcgaatccctccttgcccacaaccagcctcagaagttctttgcatggtcagttcagaacatggatagaatgatcaatttgcttattttactttttcaatacgaattgtttcgtct----------ccaaacaagaaaaaactatcgggaataattacatacccatttctgtctttatctcgcggttcgacgtcgatgcaaatggtaacagtaaacccactcgagcaagcccttggattggaaaaaccctcctcaggtaggacttgaacctacgaccgatcggttaacagccgaccgctctaccattgagctactgaggaac------gggggtctgaacctaggaacattgaaatacttcgaaccgacctatgactgctccataagcaaaaat--------------aaaaagttttgttaggtagggaactaaatctgggtac----------gccctattatacggggaatgggtagcgatagcaatgcctgagcctctccgaatcagatttacaaaacag-----gggggggggggaggcggtcaaccatcaccatgatcttctacactgtcctccccgagatgattattgatcaagcaatttacacgatctccaatcaattcgctaagtaaactgaactaccgagtgactgcttctgcaagaagcaagaggttttttatatcttaagagctagcagatcatggtgaaatggtcccaacctcctatttcttcg----acttcttgaatgaaacaaataagattccattctatagcacgtggagattttatcgcggaatatctttcctctcgatcaagccccgtcggtcctttcacctctttgcctaattgattgagtcctcgaatcataggctggttaaatattataacacgcgatttctattctgctcggtgattttggtcgatcaagtcgttagattatggtaaatggcagaaaatccctagctcgcaataacataaaatatgttattatgaatagatatta----aatgatataactatatagaagagacagaaacatacaagaaactaaaataaataaatatgaagatattctgcctcctcctgtgtgtttgagaacctcgctcataaagaagctcgaaataccagttccattaacaattccatcaacaatccactgatccatgaagtatgaagatttcacgaatagccttaaaccccttacgaagaatgagttgtagaacccatctatatacccgcggtgataagaccagttacgggtagcaacagaaagatattttagggtggggtttgtggaacgaaacccc---ggttcctgtataatcgcgggggataaaccgttcccgtataggtaaaaagcaactgatgcaccgacaagagctatcccaattgatgagcctgcgtccaacaaaaattttgaaaaatcctcggggt------tatcgttgtacgagctaatcgatagagacaaccaatgggatagaaaatcag---caatctgttgggtaggaat---gacccctataaatcctataaacagagtgggtattgctaatacaattaaagagaataacatagtactatcggattccttaggatacggaaccgatcgatcccccatttctccctctaatggat---------------tttcgtctctatactcaacatatggaacgtttccccatatcggaata---agagagataatattttcggacttattggagagatggcctcgaaagtctccttcaaaagttgagaggtatatacgaaacatatgaaaagcggttaaaccagctgtgtaggaagcaatgactcccataaaggggaagtggagccaactagcggcaagtgtttcatccttagaccagaaacaggcgaagggtggaataccgcaaagggagagtgtaccgaatagaaaagtggttgaagtaattggcatctgtttcctcaacccacccataaaaaacatgttttgacttctgatgggatgatatcccacaattggctccatggaatggatcacagaaccagaccccaaaaataataaagctttggaataggcatgtgtaacgagatgaaataaaccggctctgtaggatcctatacctagtgcaagcatcatatatcccaactgtgacatcgtagaataggctaaaccttttttcaaatctttctgggcaagagcgaaactagctcctaatagagctgttattgcgcctgtccaagcaatcgtatccataacagatggtagcatctcgaagaggggaaacattcgagcgacgagaaagatacccgctgcaaccattgttgcggcatgaataagagcagaaatgggggtaggaccctccattgcatcgggtaaccatatatgaagtgggaattgcgcagatttggcaactgaaccgaggaggaatagagcagcacaaaagctagcaagaactggactgatccggtcatgtagaaacaattcgaaaaatcgttcggataagtcttggaattcaaagctacctgttatccaatagaaacccaaaatacctactaatgaaccagaatcgcctacacgatttactacaaaagccttttgacaagcatcggctgcactgggcctcgtaaaccaaaaaccaattaatagataggaacacattccaactaattcccaaaatatataaatttgtactaaattcggactaataactaatcccaacatcgatgcggtgaaaagacttaaataacaaaagaattttgaatatccttgatcatgcgacatgtagctgccgctgtagatcatgaccaagactcccacagtagttactagaaccaacataatagaagtaagtggatcgatcaaataacccatttctagggagaggtttttgccaataacccaagaccataagcatctacggattgggctgcctgttatttgctgccagaaggagtgagaagagatgagcacagctatgcctagagataggacactaacaaagaaacaaatacggcgagaatacttgatagaagttggtaaaaagaataatcctaatcctgataagatagcagctaggagaggaagtactagtacgagccaaacattctgaaatataagttccgtgacggatttttgttgagataaagcttcatatttctgagaattatgattcgtgaaccactgcaccaaggagctcacttggttatgtatgggatatatccagatgtacaggatat----cacttgttctaatcgtctatatggatagtgaaatgaagatgccaaagatttttgattgcagtataaaatagtataataagtatttttggttgtagtatgaagtagtactatgatatcatatgt-ttctgctccccgaaccagagaatatcattgccttgaatttgtggttttgt----------ataagcccaaaattgattcgaatataacttcattctattatatcctcgctgcagaacccgatggaacttctttatctatccgcaaccaattaacggaattatccataaattc-------gtaacaaaatgactacatatgcaataattgagaccgggggccaacaacttagagtagaacctggaagattccacaacatccggcacttcgcctcgctggcaccgagtcggtcggaacgaaacacgaaagtattaatttatcgtgtgttaatgattcgtaacgaatccaacataaatattggacatccttggttagaagacgctgtcattaaagggagaatcatgcatccttcctttgataagaaaatcgtgatttacaggatgatatcgaagaaaaagacacgacgtaaattgggacatcgacaaaaatcgactcgatttatcgttgattctatctccctgaagggggaaagtgt--acagggggcgtcaatgcgatgagataatatatt--acgggataagcatttgcattcgaaggtatcgatcctatttcatgcgggattgaaggattagatacaactctttcccggtgtgtttct---aacaatcaatgaagcgaggt---------------------------------tttatcatggcagtcccgaagaaacgtacttccaaatctaagacaagaattcgtaaaagcatttggaagggtaaagcgaataaagaggcactgagagctctgtctctggccgaatctgttctaacaagtcgttccaagagtttctattacgcaacggatggtaaaccgctcgattcacccgaatctttatta-ggggattgaatacaatacaaactaatttat-ttgtacgggattctttttccacattctcctatcccatgaaacttttcctctccgatacagacctaactggtgtggaggcttttctcatggttctgcaagtcgagaggctgggagcaacagtaacagaataatctata---ttaaccacagttcttgcagccgattaaggaaaaaggacctaa------tattctttttttatcctctgctgtatc-agttgcaagtaactgtt-gggggggagagagcttcgatccctaatt-------aaagattcggatctctactat-cctaatattaagagaggatcctttctatgtattg-----------------gcttcccaccgggaccaagc----gtcctggtaagtattattataatcaactg----------------------------------gtacaaaacctcgt-----------------attgcatcatctgttcgtagctattcccatgtccgagtgcagtgagaatcccttcaaaa-----tcttggatgctatcgcggatc-tccattcgctttttcaactccagtagggaattcagttccagtgaatacattcatttga-------tgatgggatctattcattcctact--aattggggattaattactggtctctcagaaacttgttgttacggctgtgccttc-tgtattcccacttcttacagtagaaacaacttgtacttt---gcgaaacgcgaaaaaataaggatttgggagaggcaagctcctcctcaagtccatcacttcag-taaaatcttggcatattccactta-cgcccattactaacttcctaattatcga---------------------taagaactttgggtgtgt---------tggtttgaacgatg--cagtgcttcaa----------------------------gccctagagactgagaggatacaattaccgaagcgtcaaggcattcctatttattacagcatcc----------------ttgaacgcatgtctacccc----catggtactgaatcctagggtatcggttgcaacgtatatatatatatatatatatatatatatatat--------------atatacatatgtgat--------atgccatttgcagctagtcgggatcggt----actcaataaatatttattcgtaataaaggaccgagtcgtgcatacagattctccctcggagtagcgggactcgaacccacgacttccatcaccccaagat-gtacactaccaaactgtgctataccccgttacctgtgttttttttcattttctatcaaaaagaaatggaacaaagatactatttttt-----aatacaa-agtgtggtaatatttatttgataaagccgccatggtgaaattggtagacacgttgctcttaggaagcagtgc-taacgcatctcggttcgaatccgagtggcggcagaaggaatcccgcatcgtgagaaccatctcctgaagaattggtagcatcttagttatgaccccctttacatctatctataatggata-gaatagttcattacttataggtagtaattgaatccattgcacaatttgtaaaaacttatgaatttctggtcatgatatccacaaacctggaacgaattctggctcatacatcttcttaccttctatttcttgcgactcttatttgttgggggagacatgtatatacgaataacaagacactgaatattttaggaaaaatcggtgtgataacatctttcctctgtataacggggttcttgttaacccgatggattctctcaaaacattttcctttgagtaatttgtacgaatcatcaatctttctttcttggaatttgacattgatcgaattacttttgggaggtaggaacagaaacagtcagtcgaatacaataactattccgagcgcgatgttagctcatggatttgccactttgggtcttccgatggaaatgcaagaatctgctcctttggttcctgctctaaaatctcattggttgatgatgcatgtaaccatgatgatatcgagttatgcaacacttttgtgtggatcgttactagcaacagctccattaatcgttacagcaactaagcgggggaactttacctcggtaagatattacataag---ctcgttcatgaattctttatcagagggctacgttgaaacaa------gtaatatcttcttgtacgactcggaagagcgtttacccttcgtaaatttccgcaaatggcaattaattcgaaaattggataactggagttaccgaatcattagtttgggattcccttttttaactatgggtatactttccggagcggtatgggctaatgaagcctggggttcttattggaactgggatccgaaggagacttgggctctaattacttggttgatatttgccatttacttgcacacgcgaatgattaggggttggcgaggggaggagtcggccatcatagcttctttaggttctttcataatttggattcgttactcaggagtcaatttattgggtaaaggtttgcacagctatgggtggttgatctagagccaaaacttttacccggagcgcatcttagcaagattcaatcctcggtttcg------gtacatacaaatgagtacgaaga---------------------------------------------------------aaagatatatatatatatatatatatatatatactatcactagctatcactagctaatgaacctgttgtggttgaaaaaaaagaactggatggtactgcagctgctatttacctctagtggtcatcccaacactgtcgtcatctccgtgaaaaccatcggcactaacgtatcggtacacgcattcgtttggaatatcctaataagtgactcggagtttatggacctgggggagtgtaccataggatcacaaattttggggaaaactttgggacaagagggaatcgatcccgttcttccagatagataggacaaagtcaggatagataccaatgcctataactggaaaggataagcaaatcgaaataaaaatttctcgcggtcctgcatcc---gtgtatgaaactgaatcattggaaggttcatacccatagaacatttggcgcagcatggacaacaaataaataggagttaaaattgttccaattgcttgagttattataataattatcctgaagacgagggaatagttgggattactgattatccccaggaaaatcattaattctgctatgaaaccactcgtacccggtaatgctagagacgccatcgaggaattggtaaacagaacgaatattttgggcattgaaacagccaccccgttcatctgatcgagggcaagagtacgtattctgtcgtaacttattcctgagagaaagaagagcgaagcaccaatcaaaccgtgggaaatcatttgcaagacggcaccattaagacctatgtttgttaaggatccaatcccaataagtacaaaacccatatgagaaactgaggagtaagcaattctccttttcaagtttcgttgactcagggaaattaaagccccataaacgatttgagctgctcctatagcaactaaccacggagcgaatagagaatgagcatggggtagtaactccatattgattctgatcagcccgtacccccccatttttagaagaattcctgctaggagcatacacgtgctataatgtgcctcaccatgagtgtctggcaaccaagtatgaaacggaaggattggcaatttgactgcatatgcaattaaaaaacttgagtatattatcacctccaactccaaagggtaggttctatccatcaatatctggaaatcaaaagtaaatgcattggattcgtggaatgccatgatcaaggctcctatcaagatgaatatagaaccacccgcagtgtaaaggatgaatttcgtagctgcatataggcgcttcctacccccccacataattaggagtaaataaacaggcactagttccaattcccacatgaagaagaaaagtaaaatatcttgagaggcaaataatcctatttgaccactgtacattgctagcatcaaaaaatggaataatttcggattcagtgtgacatgccaagcggccaaagtggctaaagtggttatgaatcctgtcagtacgatgagtccaatggagagtccgtcaatacctaatcgccaatgaaaatccatgaggttgatccaggtataatcttctctcagttgtatgaaattgctatcagattggtaatggtagcaaaaaacataagttattagaataaattccaataggcaaacgcctaaagtgtaccatcgaacgattttatttccctcggg---agggaggagaggaatcagtaaacccgcagatatgggtaaagaaacgattgtgcttagccagggaaaatgattcataataggaggagaaggtagtgggaagaacttttgtaataagacctaggtctattataggttcttattac--aaaagcgcaggatattggtggta----------caaggaatcagtagccgaggcccatactgcgggtgctttcggatcctagatatacacgtacactgagaaaatctgttggacaagcagattcgcatctcttgcaacctacacaatcttccgttctaggggcagatgctatttgattagctttgcatccatcccaaggtatcatttccaatacatctgtaggacaagctcttacacattgggtgcaaccaatgcatgtatcataaatttttactgaatgtgccattgaatcgatcaactcctatctagatggggtactaagagccttgaattgggtaatgcatgattcgttcctggccaaaagtttttagtgcttggcaatgctccaaccgagaatagagaagaggacatattcccttacgcattaggtcaatccgaacgagaatgtattacgaa-ataattgctggtacattcaaaattatagcgaaatcatcaccattttagcaaatcaaattgatcaatacgtactgacttcctattgcgataaatggttaaaacgatagccaatccaacggttgcttcagctgctgcgatcgaaattatgaaaacggaaaaaacttctccctttatttgtgaattatcaataaaatcagaaagaattactaaattcatattaactgcgttgagaaccagttccagacacataagtgctctgaccatatttctacttgtgattgatccgaagagaccgatacagagtaaaaaggcactcaaattgagagtatgttcgagcatagaaatccttatcgagttttacttatccgaaagagatacagatacttgggtttccaagttgtaggagcagcccagaaactatcgggaactacttttacctcgtgaagctactccctctgtgttaattgttccttcttcttcttcgcgggccagggcaatagcacctaccagcgcaactaaaagaattattgacacgagttcgaatggaaccaaaaactcagtcaagaactccgatccaatacgtcgaatactacttgttagaacaaattctccattattattattcgactgcgtgatcgaataaatctcagaccatgatgtgttcgaaataacgttacttagtaggtagaaaatgctaatacaaatacctgatgcgattccatcacctatggtccaggacataaaaaaaccattggattctttcttatttattggcatcacggcaaatacgatcaagatgttcacggctccaacataaattaggatttgtgcagcagcaacaaaatccgcgtctaacaaaaggtatgggagagctatgccagcagaaacaaatcctaacaagaaagcagagtaaactatattagaggttgagacaatacccaaacttgcgagtatgaggctcgagtccagaacagtaaaaataacttcataaaatgattcgggtaatttcatagagctcataatggta---taggatcattatttagcacatcgatactggggggttattggtgggaggcta---------------------taaggtccaggagttggtaatacccctcgaaccaaagtatccc---tctataactcctttggataaagatgttaaattgggaacagttttgatcgtaccatctgcagctaccgatccgggtaagcgtcccaatgctgtttggtcgtaattcaatccgtgacgatcgcaagttgaaagttcgtattcctcagtcattgataagcaattcgtggggcagtattcgacacagttaccgcagaatatgcaggttccaaaatcaatactataactatttagttgtttcttccttatggtccttctcaactcccaatcaacaacggggaggtttattggacatacacgtacgcatacttcgcaggcgatgcatttatcgaattcaaagtgtatacgaccgcggaatcgttcggatgggattagtttatcgtaagggtattgaatagttattggtaaacgattcatatgatccagtgtaaccataaaaccttgaccaatgtatttcgcagctcgtaccgcttgctggctgtaatttccgaatccacttgccatagaaaacatataggtaaatcctcatc---tttggtagaattcgctcctgctacttaactaattacgaacttgtcggtaccgattccatccgaaactat---agaaaattcataataga---agttgaaaggatgtcgttaataataaattacccaacgcgatgggtagtaggaacttccatccaagatttagtaattgatctatccgtattctgggtaaggtccatctcgtcgttatggaaatggataggaataagtaagccttagctaatgtaacagttactcccactactatttcagtgacttcctgaaccgaaccaatgattggaccccattctgaatgtagtaaattcgaaaggactggcacagggaagtgccagccccctaggtaaagagttgtgacgaataatgaagaaactaataggtttggataggaagcaagatagaataatgcgaattttatacccgaatactctgtttggtaacctgcaaccaattcttcttctgcttccggcaggtcgaatggcagtctctcacattctgctaaagaggcaatgaaaaagactataaaaccgatgggttggcgccacaaattccaactccaaaacccatatttggattgtgcttcaactatatcgactgtacttagactgttggataattatagtcggtaccgacattgctgat----ggtatctctattacaaaaccgtacatgaaacttttgtttcatacggctcctcaatggttcttgagatgcgaatatgtattcgtatctatctaccaacgagattctgtttgctattcatgaataagcttctgaatctatctaaaattctgcagttttttgctagcgctaactcaaattgccg---aaagatctgtatcatact----------ctgaaatatgaaaattccgataatttcccctgtgagaactgcaaaagaattaattcgttccggatagtcattcttgtagtagatagggatatactctcgatcaaggtttcggggaagtactgcctaagcatctctaccaatgtaaagtccctattcaata---aatttccgtactaatttcttcacgcatcttggtttttctaaccttctactcctgcttgctcgaattctttgattctcg---attcttccgcttcaggcccggatagctaatccctcacccggaaatatacattttattgcgattgtacgaagctttcactcttgtacaaagaggatgggattcaattcctatgctgcg------gacgctgcttgatttcacccatatgactatccagttctgattcgactgtgatagaatcatcaatcgaatc----tttttgaaaagaatccagtatctcgacgaatcgcacgtagagctacagatgaaacacttaaagctagaggaatttcataactgatagattgagcagctgctcttaaaccacctaaaaaggaatatttactactagatccgtacccggccatgaggagtccaaggggagcgatactggaaacggcgatccagaaaaaaagacctatactgaaattggctgggatgatgtcgtattcgaaagggattactaagtaagtcataagaactggtatagtgactaaaacaggtccaagattgaataaccaagcatctccttgtgatgggataatgtcttccttcaaggacagtttcacaccatccgctagggcttgaataattcctagaggccctgcgtattcaggtccgatacgttgttgtaccgctgccgatatctttctctcgagccatacgagaatcaaaacccctataattactcctaatacaagaatgagaataggtactgcaattcgtacgaactcgatgaacccctggt---------------aaaatgtttgtacaatttgtcgctcttcaggctctaaatttaaaatcatactagcgatccacctcccccataatgatgtctatactacccaaaattgtcataatatctgctaatttcattcccttaaccaatagagggagaatttgtagatttataaaaccgggcggccgtatcttcaacctccagggaaaaacactaccatcccctatcaagaaaatccctaattctcccttaggagcttctactcttatataatgttcttgtttgggcaatttaaaagttggagaggatttcttactaataaattgatactcgaaagaattccactccgagttctttccttcgctcagttttctagcctccaaattttcgtaaggtccacctggaatagcttttagagcttgttgaacaattcttactgattctttcatctctccgatccttaccaaataacgggctagtgaatctccttcttcctgccattggatctgccaatccaattcgtcgtaacattcgtaatgatccacttttcggagatcccatcgaattcctgaggctcgtagcataggccctgacagaccccaatttatagcttcgtctctatcaataacaccaactccttctactcgttccaaaaagattggattattcgttatgagattctcgtactcgacaacttttggtaagaaatagtcacagaaatctaagcatttgtctatccatccgtagggtagatctgcagcgacacctccgacacgaaaataattatgcatcattcgcatacctgtagcagcctcgaataaatcatatatcatttctctttctctgaagatgtaaaagaaaggagtttgtgcaccgatatcggccatgaagggtccaagccatagtaagtgagatgcaatgcgactcagttccagcataattattcttatataactcgcccttctaggaacttgaatattcgtcaatttttcggatgcattgactgtgacagcttccgtaaacattgtagctaaataatcccatcgcgttacataaggaagatattgaacaactgttcggttttcggctattttctccatacctctgtgtaaataacccagtatcggttcacaacccgaaacatcttctccatctagagtaacaatgagtcgcagaacaccatgcatcgatggatgatggggacccatacttactatcattggtttatctgtaccagtaagtatcatcctgtttcaatctcctcttaattagttgaatccacaatcaatagaaatttatatccttgcctcgcatagaatcaatctcttattgatccacgaattcctaatcgattagttaaatccctataactcataggatttgttctagataaataagccaggagacgtttacgtctccctaggattttccatagacctctttgggatgaataatccctgccgtgtgtctggaaatgatatgttagtaccgcgacccgattagtcaaacgaaatatttgggattcgacggatccctccccttccttcga---aggagaaagacggatgaaaaaactctttg------------ttgacatgaatgactctcccgatatggattgaaagtgagaaacgtttatgat----ttgaatccatactccatattatggtattcgtgacaa-----taacaagttaataatggaaaaa------------------------ttgaggcttatgaaactcctaccttgggataggttcttctctggtttcttttctgtctaggaggca------------------------------acttctaaatcggagggtacatccggaaccttagcatagaagatcgactcccatccgttgcaccaaaccaaaatctgttcatacaaatgagatcttcgaatcgataactggaccaaataaagcgcttaatttttctatttttatt----ctccccaatttttcgatctt--gctcttgctccccgcttttcatc---------tgactcgattccgtatcttctgtttctgacagagatagagagttcaataccctaaattccctacgatgctttgggagtagaatctcttcgagattgaatgaatcaaacaggaatagattcgtcgcttctccacccctcggaatctccatgcctaagtgagatccataaagatttttgagatccgtaaaaccctctaacctttgcctaaaacgcaatgatgtacccaccattttatacatcaggatttgatcacccaaaaatctaggtaagcgatgctccgagctagttgtcaattggttcgtaccgctatttctacggaagaatatacgaaaaagatctagatcctctcgcattttaccggaaaggggaatcatagcttcttgattctgcatgaacgtcatgagggaagccatactgcccaattttttaaatcttttctctagactttttgatttccatctccattgacgaatggaccggtcaggttctcgttcctgaatcaattcatgattctgaagcattttccgactc---ctcttgatggccgaaacatttgaatccgatattctctcatatgagtatgtacctccccactctatag---caggggcaagccacgatagcaagttatgcctaag------aatctcccgattcatgcaagaatccaaagaatctagtgttcttttacgaatagaaggatatttacttactctattc------------atactcttgctgttgccaacatcagaccgatacagagatttttcatccaatttagcacacttccgaattattgaattcctatccggatcgaagcaaatacaagtcaataaatttttcttgaataattcgttgcgcttaccgatttctattgatgataaagaattgcccacaaatatagataggttcctattcggatctatattccccatagtactatggatcggatctccttttctttcccgatgctcactgactctaaagcgccactgccgaggcacaataccgtaccacatctttggggataaattgtatcgatcgaaattttctaaccatttcttccaattcttttccctgaaactatttagttccgcacgattggttattcctcgttcgtacataaaaactctgagagtattcccaatgaatgagtgggatgtccaagattttgataaatgtttcgagtaggacccgttatttgtccagatcccccaaatccttcgaagtaaatatgcttgagacattaatatgatcatttaattaaaattgacttgaatttttcagtatttcattattatcatcaacaattgaatatttatttcgtattctaatcattattggaaaaatttctaacccattcttttgtaatatctatcttcaccctggaatctataaccattgctcgaatttttgtgcccaagtaacggaacaattttcttgtcgattgaacacttacctt---agatcgaacaattatttgcttgatccaaattactccttccgttgattctgatttgttcctctctctatccgaaagagctttttctttttgattcccagcagaacatgcttctgtctcttcggtgttctccctggtaatcaaatcttccaaatcttggatataatgaatcaacgcttcgtactcggacttttgtgatccaaccgaaacaatattaccttcgtttgtaattgatggttcctggatcctattgctgccactcacaccatgaatttctcgatacttttgggctgggttcgaattatacgaa------tcgaa------------ttcgttgttgggctccaaatcaacaatatcaggcgttacggatgattttttattcaccggaaaaagtctaaaaaggctttttttcctccactttttcatcaattctctatttatcggtttccaaaacgagggctgtttcttcatattaccgaaaggtagatcggttaagaaaccccaagcagttaagtaacagtaatggaatctcttcctatttatcgaatttttcgtgggttctacaacccccccaaaatatttgttgtcagatttgtaagcataccagggtctcagacgaaaaggatatattatttttatttggagaccatccctaagccattgctctggcaattctttgtctgagacttcggtaccatcataagtacattttatatgaatttccttactccatccggaccaatcctgattccattcgggattttgaagcaataataaccgaccgacgtttttgagtgttattaatacggggagcgcaatatatttcctgaaatgtgattgtataatcagtagccaactcctaccccattgagctaatggaaaatcccacctgttcgctgtagcgagacgatctgctcctgtcttttcggagaacaaagctcttctaccaatgagttttgcgtaatccttctccaaaatgttttggtccatcagtttc---aacccgaaggttttttcctcgtaatacttagaagttttaataagagtgggttcttcattcattcgtaaaaaacatggagaagctacttcaggctgaaacattctccatatcaaagttttacgtcttcgagcacgcattgaacctttcacgagttttcgacgaaaatcagattgttgcgagaagcgcctcacgattcttctccttctgtccctgcctttcacaagatatcccaaatttttcacttttctctgacgaatatcggtaactccaacggctataacatcgaatttatcgttttttgaatcggatacgcattgaggtatttctttactaatttcccgaaatcgtaattttctactgattcctaatatttctgctaaaaaagaatggatattttggatctggctagcgtcgcccagtaatagatccagacaagattttatcagtgtgtcccattcatcctttcgtaattgattgaagtacgagattctctggcgaggggatagattcaggatgagttcccaactaatac---tttttcgattaaccttcctgtgcgtattaccaa---------aattttttccgtttggatctatcgctaaatcctcatcgaataaatcaattcgtttcaaattcgtgttgaatcccgattttctcgatttgctaatgagtagacccagtacacgacgagcatctcgagttaatggttcccaaggtagtatcaga---cgagattctgattcacgccattgattggaaatccactccttgagtctattagttttccaaacttgtggtttacgtttccgcc------caccgcgcttatctgaaagaaaacggggtgacttcgg------tagtgctccatagctccatccggttaatgaggggtcataaattttggcaaaagtttcttgttcgaaattcgataatcctatctttttctccgaaatttctcctggggtaaacccactatccaagaatccaactctttgatgtaatccgctacgtacacattcttttctactcctcttgatgtttatccatgcctcgaaagaattatttggtggtactaattccggacagttgaaacatcctccaatgaaacatcctccaaaatttttttctagaattgctaaactaggtaaatacgtgaaagacaatctctgtcttccgtcacttgaacagatattgaagaagtactgagagacttttctcttcatggggctgcgggtgctgaaccgaccattacctacatatctcaatggtcgcctccattggcggtgatcgaaaaaaggattgggccatggtttctccaaaggcaatgattcttcccgcttcatcgaattgagttgcaaatcatcaatcatttttttcgtgctggaaagaactggagctcgacccaagtgtaacaaagaagaagttaatattataatactaaaggctcgatgaactacacgtttcattaaaagatagagtatgggtgaatcggattctgtacggaacagaagtagtttgcccagactaatgaataggtattggccacagaaccagcccgagatagcacttactaggaatggcacatcattaccgtaacgaaaaaaaaaagtattcaataatctcgctaatacagggcttggtagaagaatgggattcagcaactggagaatcataccatcaagaaataattcatagattcgagtatctcgaagtgaggttatcggtcttagagattgataatttgaaagatctttaattctataccaatgtaaaaaaatgtatggtagaaccagcagagctaatgtgtggggttttaccaatactatgtaaagaggtgagcaataaatcgataaaaatattattaattgacctgtgattgaaccgccgacggatatcgcaccaccgaggtttccttcgagtagaaaggctctcacggataagagttgggagggaccaataggcaatgtagcaaggaatccgtaatataatccgaatagaatagatgcgcttgaaagatttgtccatgatgatatcggaacccatggaatagaagacaataaaggaatgcttgttatcgtgatgaaaaaccttccccaataaaatagaattggaatagaataagttctacgtctttagattatcattcg-----tcagaaaggggagaggctcactaattagcttattattttcttacaccaatcaataaacctccctgccctatctcttactaaccccttcgacttccttcaccagatctgtccaacccagattttctagattattattacgtcgcaaggggcgtgtaacaagttcaagaacatctttggcatttgcaaatccatgaatttgagcaaaagtgaattcaacagaccattttgtgttaatccctctcgcttctaatggattagcatgagccataccggttataactaaatcgggttgtaattcgcgaatgcgctgtatttggttataattatcgggtttctccacaattcgaggcattggtacacgcatttgtttacatgtggttcgaagaagtgctaattctccagcttggtacctcctatccatatacggaataccgatttcgtaaacaatcattccgcatcgaattaaaaatcttgctatagatacttccagaagattatctcccatgaagaaaaccgatttattacgtactagatcgagataattcctcaaagttttccacacctgttcctctctttcctctaaaccttgtgtttcggtaccgaaaacgtagcagattttttcaatccaagcacgggttccgtcgggaccaatagggaaaggcgccccaataagcttgcattttcgacgacgcatcaaggttgttgccgttcgactcaagaatggattgacaccacagacacagactccgtcacctaatactggaagatccgtatatctctgagctggtaaccaacccgagacattaatggattgacgcttcaattccaaactgagctgggaagctactgtcgagggtagggaaccgaaaagaactagggggggtttatccttcgaactcttcagggacttggtgctgcttgtcccgaagcgataatcagggaatgattcctgtgcagatctatccccgacctcttctattttcccaa---------ctctttcaggacaacgatgtgctacagcagctaggacagtatcctccccctgggtaaatgcataatccagtccatttgctcgtgctactacgatcgggattccaatgtcgatctccaatttgggggccataccctccaaatccatttttatgatttctgttgtacaggtaccaatccatacaattacactaggatttctagctttctttatctgaatacataatcgtctcaattctcgataatcattcaattgggcagagatatctccctcctctagttccgccatcgcgtaacgaggttcggcgaaaatcataaccccgagagcgttttgcagaaaataaccacaggttttcgtgcctattactaagaagaaactatcctcaatcttttgatacaaccaagcaacgcaactaatagggcaaaaagtatggtaattacccgtttcgcattcgaaagtgagagtttcagatattttggttgacatattcattttatatgtatgttttcctgactatatagatagaatcatt-cacgcctcaaactattgtaaaatcaatcagatctgcttgattcttctcttcattggtagtaaccgcgggattcaagtagaaatcagaaagcaaaccgaataattctcgatctggtacttctttcggtacaatcccttccggctcagacaatatctggtctgccacattcagatagaactcacaaacatatttaagagtgggttgggcttccaccatctcgaacaaggttttacccttgactctagaaacccgaatatcctcaattaggggtaatacctccagaacaggcatcgggcaagcctctacgtatttatcaataaggtccctctttgatgtgcggtttcctactaaaccagctaatctaagtggatgtgtacgggctttctccctcacagaagctgcaattctattggctgcaaatagagcatcgaagccattgtctgtaatgatgatgcaataatcggcatagttcaacggggcagcgaatcctccacaaactacatcacctagaacatcaaataggataatatcatattcgtaaaaagcatttaattctttcaataatttaaccgtttctccgacgacgtatcctccgcacccagctccagctggagggcctcccgcctctacacaatcaactcctccataaccttcataaataacatcctcgggccaaacatcttcgtagtgataatctttcgactgcagagtatctattatcgtgggaatcagaaaccctgtgagagtgaaagtactatcatgtttaggatcacacccaatctgtaaaacttttttaccacgtctcgctaaagcaatcgatatgttacaactagtggtggatttacctatcccacctttcccataaacagctatcttcatatttatttattttagtttcttgtatgtttctgtctcttctatatagttatatcattc----aatatctattcataataacatattttatgttattgcgagctagggattttctgccatttaccataatctaacgacttgatcgaccaaaatcaccgagcagaatagaaatcgcgtgttataatatttaaccagcctatgattcgaggactcaatcaattaggcaaagaggtgaaaggaccgacggggcttgatcgagaggaaagatattccgcgataaaatctccacgtgctatagaatggaatcttatttgtttcattcaag----aagtcgaagaaataggaggttgggaccatttcaccatgatctgctagctcttaagatataaaaaacctcttgcttcttgcagaagcagtcactcggtagttcagtttacttagcgaattgattggagatcgtgtaaattgcttgatcaataatcatctcggggaggacagtgtagaagatcatggtgatggttgaccgcctccccccccccccctg----ttttgtaaatctgattcggagaggctcaggcattgctatcgctacccattccccgtataatag----------ggcgtacccagatttagttccctacctaacaaaa--------------ctttttatttttgcttatggagcagtcataggtcggttcgaagtatttcaatgttcctaggttcagaccccc------gttcctcagtagctcaatggtagagcggtcggctgttaaccgatcggtcgtaggttcaagtcctacctgaggagggtttttccaatccaagggcttgctcgagtgggtttactgttaccatttgcatcgacgtcgaaccgcgagataaagacagaaatgggtatgtaattattcccgatagttttttcttgttt---ggagacgaaacaattcgtattgaaaaagtaaaataagcaaattgatcattctatccatgttctgaactgaccatgcaaagaacttctgaggctggttgtgggcaaggagggattcgaacccccgacaccgtggttcgtagccacgtgctctaatcctctgagctacaggccctgcctccac----ttgatccgtttcaaaagacttttttttacgagagcaatccattctcagccattcaattgaatacaatgcgcggaagtttgggagtttttcgaagaggcatccagggtcaaa-------caaaattttgtgttttcgaacgagatgaccct-------cagtaaacgttaagcttttttttcatcctggcgtcgagctatttttccatggggctccccccacagtattgtcaccgcaatgaagtttcaccaccaagttcgggatggattggtgtggttcctccacgcctgggacaccaggatatcaacccatgaacggagagacacatgaagggagagagacataaaaa-----ccagtaattgtgaggctctaattatggaaggggcactgaaagtgtcccttcca--aaccctagccccctatgtcctgcccttattctcccgtgggcaga---agaccgttaggttggtgttgccgaacaattgagcattgaacaatgaacagaggtggctagtatctgattgctcttaccgggccatgcagaaacaaggttcaaatctctcggtctgttaggatgcctcagctacatacattactgcacttccacttggcacctatcgtgatgataaacggctcgtcttgccgtgaccttatcttggattccaaagcccatcagtatctcggctatgtttgtgaccgaaggctacttcaaaggaagtcggaataggagagcactcatctcgaggtgggcttcctacttagatgctttcagcagttatccgctccgcacttggctacccagcgtttaccgtgggcacggtaactggtacaccagaggtgcgttcttcccggtcctctcgtactagggaaaggtcctctcaatgctctaacgcccgcaccggatatggaccgaactgtctcacgacgttctgaacccagctcacgtaccgctttaatgggcgaacagcccaacccttggaacgtactaccgccccaggtggcgaagagccgacatcgaggtgccaaaccttcccgtcgatgtgaactcttggggaagatcagcctgttatccctagagtaacttttatccgttgagcgacggcccttccacttggcaccgtcggatcactaaggccgactttcgtccctgctcgacgggtatgtcttgcagtcaagctcccttctgcctttgcactcgaaggctgatttccgtccagcctgaggaaacctttgcacacctccgttaccttttgggaggcctacgccccatagaaactgtctacctgagactgtcccttggcccgtaaatattgacacaaggttagagttctagctcttccagagtggtatttcactgacggctcca-gccccccggaagaggccttctctgccttccacctaagctgcacaagaagaacccaaagccaatcccggggaacagtaaagcttcatagggtctttctgtccaggtgcgagtagtccgcatcttcacagacatgtctatttcaccgagcctctctccgagacagtgcccagatcgttacgcctttcgtgcgggtcggaacttacccgacaaggaatttcgctaccttaggaccgttatagttacggccgccgtttaccggggcttcagtcgctagctctcccgtcatcgggtcaccaacttccttaaccttccggcactgggcaggcgtcagcccccatacatggtcttacgactttgcggagacctgtgtttttggtaaacagtcgcctgggcctggtcactgcgacctccttttggggaggtaccccttctcccgaagttacggggctattttgccgagttccttagagagagttgcctcgcgcccctaggtattctctacctacctacctgtgtcggtttcgggtacaggtacccacttgtttaaggtcgttcgagcttttcttgggagtgtggcatgagttacttcagcaccgtagcgcttggtactcggacgttggcctgaggcattttctcta--ccccttattacctcgaagaattcaagtgaattaaccttgcgtccttgaaccgataaccatctctcggctaacctagcctcctccgtccctcgggaccaacaaggggtagtacaggaatatttgcctgttgtccatcgactacgccttttggcctgatcttaggccctgactcaccctccgtggacgaacctcgcagaggaacccttaggttttcggggcattggattctcaccaatgtttgcgttactcaagccgacattctcgcttccgcttcgtccacgcctgctcacgctggtgcttctccctagggcggaacgctcccctaccgatgtattttgacatcccacagcttcggcagaccacttagtcccattcatcttcggcgcaggagcgcttgatcagtgagctattacgcactctttcaaggatggctgcttctaggcaaacctcctggctgtctttgcactcctacctccttcaccacttagcggtcatttaggggccttagctggtgatctgggctgttcccctcttgacaacggagcttatcccccactgtctcactggttgacccttactctctactactagagagtcccatccagtattcagagtttgcctcgatttggtaccgctctcgcggcccgcaccgaaacagtgctttacccctggatggtccagtcaactgctgcgcctcaacgcatttcggggagaaccagctagctctgggttcgagtggcatttcacccctaaccacaactcatccgctgatttttcaacatcagtcggttcggacctccacttagtttcacccaagcttcatcctggtcatggatagatcacccaggttcgggtccataagcagtgacaatcgccccaggaagactcgctttcgctacggctccggtgggttcccttaaccaggccactgcctataagtcgccggctcattcttcaacaggcacgcggtcagagatccgattctcctcccactgcttgggagcttacggtttcatgttctatttcactccccaatgggggttcttttcacctttccctcacggtactacttcgctatcggtcacccaggagtatttagccttgcaaggtggtccttgctgattcgcacgagattccacgtgccccatgctactcgggttagagcataaacttgtgatgctttcggttactggactctcaccatctggggtgcagaactcaactgcttcgcctagcgacacgatgtttatatagctcccccacaaccccgctttcacggtttgggctgctcccatttcgctcgccgctactacgagaatcgcttttgctttcttttcctccggctactaagatgtttcagttcgccgggttgtctcttgcctgcctatagattcagcagcagtttaaaaggttaacctattcgggaatctccggatctgtacttattttcagctccccgaagcatttcgtcgcttgctacgcccttcttcgtctctgggtgcctaggtatccaccgtaagccctttatcgtttgaaccttgccattcgaagctatgc---taccattataaaaaaaagagaagtgctag--agaatcttatcgacgtccataaaatgaataggaattttgggtcgagctagctacagaatttttcaatgtaatgctattttttagcatcatattggttccgatcacggactggagacaagcggactcgaaccgctgacatccgccacggggtaagccaccatctgtcaggcctcactgattcattctaccatgggtaggctccaacagacaataactcccccccaaacacagcttacaactttcatcgtactgtgctctccaaagagcaactccacccagaagtcgccgaattg-agaaggaactcttgtaatttgggaatatctaactacacgagaatccaaaactattttccgaccgactctttagtaataatgagttgttacccttctccggcccttcctgccaacccgaacgaacagctaatgcattcgacttattgggtcaggttcacggtcggtctgtgacccctgtgtgcct-tcggcaccttcggggcgatctcgtagttcctacggggtggaaacgatggggtcggtccatggcttttcttccctttcgccacattttgcttgaaaagttgaattaaagagggatagtgcatcaagctgttcgcaagggtcaacttgatcctcttccccagggattccgaacaaggtaaccctgggagagccgccgactccaattattgcccatgtacgatccatagtggatctaaccaactacccatcctaccttttctacatttttggcagctcgccctcgtctcagtagaatttttcagtggcatgttccagtcccctttcccatttttggggaagagttagccaccggtttaggtaagaaatactatcattaccgcctggacaattaggcatccaacccgtaagcgcaacgacccaattgcaagggcggcgctctaccaactgagctatatcccctccgtactcaggccgagtggaatacaaaaacagatcaaaatctatttcgatggcgcatctgggctatcctggacttgaaccagagacctcgcccgtgaagtaaatcatcatacctattcaattaggaaataatctatcgattctttctttttctttaggaatgattcattcttcccgaacgcagcatacaacttttcgttgtactgcgctctccaagtgtacttgttatccttcgtttttctccgccgatggcgagttc------aaaaacttcaatgaggagagataaaaggggatgaccatcctcttagcccaaccaaacactctaggatccttcttcgaacctgcatttcgcgaaatatgtgggaaagacatccccgaccgaaggtcattcgtagtacctaagaaagtcatcgagttacttgtaccaaacagttacttgtaccaaacattgcattcttatgactcaatcgagtaccccaggacttaagagatatttcttgcaggcttccccacccaggctgacctgccaaaggataat----attgattgctgctttcttcggacctccgagaagaacaggaaaaggctcgaatagtatgatccctccgtcaccttggaataaaaatctccgtgggtgatctcgcagttctt-ggtctgtgaagatgcgttatcaggtgctctgttttctcacatataggccgaatttcaacccgtgctcgagagatagtcatccatacactgataaggcatgtatcgatttttcgaggggaagaggaatcattcctctctggaccgcccagatcccacgagtgagtgacgagttgaatctccattggatttcaccgtaaccgccccatctatctatcctctttcgaaatttaccattccgaaacccagttgaaacaaaaggaatgcgccatgctaaggtgccttgaataattgacatttccaggtcaggcgctgatgagcatatcgaactatttatgtggttgagaaccttcacagcccaagcgcaacgacgcaattatcaggggcgcgctctaccactgagctaatagcccgtcgcgcaggtctccctgttgggagacccgcggtatcaagtgcaaaatagaaaaggtcccgttcg-------tttttccttgatgtcgttagcacccaggtaga--aatgaatgggcttctatcaaattgttccgacctgggataataagcttacgagcctggctccactttactgtcaacgcaaggggaggtgaaaacatccatttgttattaacagcacagggattgaggacccaacaagccaggaatctccctaaaaaggaggtgatccagccgcaccttccagtacggctaccttgttacgacttcactccagtcactagcccagccttcggcacccccctccttgcggttggagtaacgacttcgggcatggccagctcccatagtgtgacgggcggtgtgtacaaggcccgggaacggattcaccgccgtatggctgaccggcgattactagcgattccggcttcatgcaggcgagttgcagcctgcaatccgaactgaggccgggtttttggggttagctctccctcgcgaggttgcgaccctttgtcctggccattgtagcacgtgtgtcgcccagggcgtaaggggcatgctgacttgacgtcatcctcaccttcctccggcttatcaccggcagtctgtttagggt-------tccgaactcggcaactaaacaagagggttgcgctcgttgcgggacttaacccaacaccttacggcacgagctgacgacagccatgcaccacctgtgtccgcgttcccgga-ggcactcttctctttcaaaaagattcgcggcatgtcaagccctggtaaggttcttcgcgttgcatcgaattaaaccacatgctccaccgcttgtgcgggcccccgtcaattcctttgagtttcattcttgcgaacgtactccccaggcgggatacttaacgcgttagctacagcactgcacgggtcgatacgcgcagcgcttagtatccatcgtttacagctaggactactggggtatctaatcccatttgctcccctagctttcgtctctcagtgtcagtgtcggcccagcagagtgctttcgccattggtgttctttccgatctctacgcatttcaccgctccaccggaaattccctctgcccctaccgtactccagcttgatagtttccaccgcctgtccagggttgagccctgggatttgacggcagacttagaaagccacctacagacgctttacgcccaatcattccggataacgcttgcatcctctgtcttaccgcggctgctggcacagagttagccgatgcttattcctcagataccgtcattgcatcttctctgagaaaaggagtttacgacccgtaagccttctacctccacgcggcattgctccgtcaggctttcgcccattgcggaaaattccccactgctgcctcccgtaagagtctgggccgtgtctcagtcccagtgtggctgatcatcctctcagaccagctactgatcgtcgccttggtgagccattaccccaccaactagctaatcagacgcaagcccctccttgggcggattcctccttttgctcctcagcctatggggtattagcagccgtttccagctgttgtccccctcccaggggcaggttcttacgcgttactcacccgtccgccactggaaacaccactaggatgcttcccgtccgacttgcatgtgttaagcatgccgccagcgttcatcctgagccaggatcaaactctccatgagaatcatagttgttgtatcacttccacttatagcttcctgctccatg---ggagcgggttcgaaattgtaccccatctcaaaggataggtaacttatgttcatttttcattcgcttcatatcagcttggagctcacccctagtatacccacacctaccccatcgtgtcaatcccacaagcctcttttgatagcgggggaacaaccatatatgaattcgaatagatt-------------tttagggataatcaggctcgaactgacgacttccaccatgtcaaggtgacactctaccactgagttacatccctcctaatgg---------------cctgtttatctatttccgaaacgatcctggccaccatctcttccctatcctcattagttgaaatttatagatccaacaattccgagttcgattcgagtaaagtatgaatatgaacctgtgcaaccattaattattccatatagatgtgttgtcaccctaccgatgatacgaacaaggagggctttagcattactatacctct----taaccccaacgaagtattgagttgctacttatcccaaatctcttgcgcgcgatagcccc--------tcagggtattggaaacatagat-acgattcaatgaagtgtattcaatg--------aagtgtatgtacatatatatatatatatatatatatatatatatatatatatatata------tatatatatatatatactatcgcagttctgcgatcacgtagcaa---------cttcctacatgcgggggaaggaacggaggattactggcgagtcgataaaggatccgacttgaattcatagatttattcctattcctattttgcgaatgaaacgattccagggaaatgtataactacatagataagctgatactagcccgttcgactc--------------------aatcctaatacatcga---aaatggtgcagttagtttgcgctgaacttaaactcatgagatcaagtactgcggatcggtacatcaatgtaacaattacgtagtgatcgg-----ataatctcaacccattgggttaggaaaaaat
>Fossombronia_wondraczkerii_(foscp_2_neort_finish)
ttgaacgaggagccgtatgagatgagaatctcacgtacggttttgtagagcggcagcacaggcaactggttctgccaacttttacaccacaacaccgaaaaagccaaattccgccctgcgaaaagttgctcgggtcagattgacatctgggtttgaagttactgcatacatacccggtatgggacacaatttgcaagaacattctgttgttccagtaagaggaggaagagtcaaagatttacctggtgtgagataccacatcattagaggagcgttggatgctgtaggagtaaaagaccgtcaacaagggcgttctagtgcgttgtatatcactccccaaaacttgtatcatttcgggatacttgaataattgctaaaaacaagtggataaatagctgacccaacaactaaagattaatattttacgggggggactggagcaggctactatgtcgtgagttgatctcattgtgttcattatgtactaacacctagggtctctgtcgcatgtgcataggaagcaagggaaagatggggtgggggggcagaagatacatctatttcttcttcttctctcttaatttcatccaatcccgattgaaagaattaagttctcatccattcggaacgtatgagaattagatagcaatg--aattcagagag---agcttttgcacgatttg-------tattgacctagagggtgttt--caatggaagtgcggggatcgcgaaatacaggatttccaatgaagtaaatgatggaaacggatgctcaattagggaatgagtaagcatcacaaaatact-----gagatgttgaaagccgtatccgctaaaaggtggacgtacggtttatggggaaatag-aaggattctatcccacaatatggaatgaagaagtcgaaataaattgaagaaatcgttactcagtcaatagcatcaattcaatcatttgtacaatgtcacgtagaagtgttacggcgaaaggaattgcaaaacccgatccggtatatcgcaatcgattggtcaatatgttagtaaatcgcatttcaaagggtggtaaaaaatcactagcttatcaaatcctttgtggcgctctgagaaatgtagaaaaaaggacgggtaagaatccgttatacatattacgtcaagcggtgggtagagtaacccctaatatagcagttagagcgagacgaataggtggatcaacatatcaagttccacttgagattggatcaatccagggaaaggcgttagccattcgttggttattgggagcagcgcgtaaacgctcaggtcaaggtatggctattggactcagtcatgaattgatagatgcagcaagagataatggaatcgctgtacgcaagagagaagaaacccacaagatggcagaagctaataaagcctttgcacattttcgttgaattcgatagtcagatct----------aaggaatt-----------cgctcattgcgtcgtgattcattcgattacttaaatttagatgctccattcgatcgtagaattcgtgattatcattacctggtagtggtaatcacggatccggtaacggaacggtacgtccctgtaatgccatagcctattactttttttccccc-gattagagatgc-----agaaaatcggaccgata-ccccatcctatcctttg--agaaattcttatgaaatcagaactcgatacattttctt------tatatggaagtattatcctaccggagtgtattccgatccttggtttgttaattgttctgttgatcgatttagtatccaacaagaagaatacaaactcgttatatttcatatcttcaatgagtttgttggtaactattactatattatcctttcagtggcaaacagagccgattattgggttttcgggttctctccaagcagatggttttagcagaatattccaaatgcttatagcgttgtgttctctattatgccttcccttagctgtgggatatgttgagtgtacgaaaatggctatctccgagtttttggtgtttgtactagcaggtactgcaggaggaatgtttctttgcggtgccaatgatctcataactatattcgtatctttggaatgtctgagcctatctctgtacctgttgtgcggatatacgaagaaagatatcagatcgaatgagtctgccgtgaagtatttactgatgggtggaatgagttcctccattcttgtgtatggtttttcttggctgtacggtctatctgggggagagaccaatctacaaaagatagttgacggtctttcagatacccgaatctctaactctgcaataatttctcttgcacttatatgtgttgtggtcggacttgcttccaagctttcgatggttccttttcaccaatggacccccgatatatatgaaggagtgcgatccgctcaacaaatcttaattattgatatgtcaca---------tgcatggcatcaatgagatt-tcgtcgagagaactcaatagaaacgaaatacatatatatatataattgtatgatctccacttgaaccgtgatgagattcttacaaataactttaaatttagggtaaagcagaatc--tggagcatctacctcttcaggga-gaagaagtatttgacacatcaaataattattagggatagctcctgcgaacgaggaatttgcgacgcatagattcgaagcgcatg-----------gaaattcactcgatgtagatacta---aatcagtctctattcttcgagacatggagtagcatcggtaactaccagtccgaaagataccatcctaaaataagaatttgtcggaactattgggaacggagaaaattcaaatgat-------------------aatgtatcggaatcattgaaacgcaaggattcctcgataagttcaaattttatgattgattggatcattgcacagaagcgaggagggtaatgagttaattgccaaaaactttatattttgctgctgttgccatcagcaacatcaactactg---attcattatccaggagccgtgtgggattagaatcccacgcacggttctgaacgagag-gaatttaaaactttccgactctgactcaccaacccctgttgttgctttttcttctgctatttccaaaatagctggtaccgccctgaccattcgaatcttagccactcttttcattttctcaccgaacgagtggaaacttatgctggaaattttagctattccgagtatggtattgggtaatttggttgcagtcactcaaacgagtatgaagcgtatacttgcatattcctcaataagtcaaatcggatacattattattgggttaataactggtgatttgaaaggatactcaagtatgattctatatattcttttttacattttcatgaacacaggaactcttgcttgtgtaacactatttggtttacgcacaggaacggataatatccgcgactatgcaggattatatgcgaaagatccgttactaactctttcattaacattatgtctgttatctttggggggtattccgcccttaacaggtttttttgggaaattgtatccattccggtgtgggtggcaggcaggtctacacctgctagttgtggtggcactaatcacaagcgctatttcgatatattactatcttaggatcattaagttgatggtatacccagtagatacacgaataaatccttatgtacagacttatacgattccattgtccgttcccatagctacaaattctattgaattcagtatctctatatgcgcaattgggtcggttaccttgggttttctgatgaatccgatcctatgctccttccaagatatattgaagctaagcaatctcttctcctgatc---atgagctattgccaccctgccccctgtct-----gttcccaat---------------------------ttctcattccaacgttttgaga-------catgcctgtaccattagtaataggtaatgctgagcttttaaatc-----------------------tcattctatagtttatagaaagaagttttatttagttcctacataaatagatatatatatatatat---atatatatatatatatat-atatatatatatatattttcttttgtttatctaaaca----------------------------------------------------------------------------------------agccttggtggtggaatggtatacacgcgagattcaaaatttcgtgctctaagcatggaggttcgagtcctcttcaaggcatggatggatacgacaccgctgctacggtcatggtgatagtcacgaatgaaacccattcgtaagaaggaaactctattcatt-attaatgaaatctttcgataaaaatatatggatgatttta----------tcgaataaatatttttatatgctatactattccatcgatagtgggaaaatccatgtggctctaagtaccagatccttataatggaaggacggattgtaggaagattttaaattagggattcgaccgggctaacgtattactatcttatcaaagaacaaattcacaccccattattgaataatgtttcggatatttccgagaaactatt--------aggacaatataatcatggaagtcaacatttcagcttttatcgctactgctcttttcattccaattcccactgcttttttgctcattctttacgtacgtacagctagtcaaaacaattg------------aaatcatatcactgggtagggga------ggggggttatctatcgaatagat---cttccctccatcctatcagagaactacaaaaatattgata-aatgaaccatacagaactgggtcccagtaccatagtaggtataggattaataatgatgggtttacttttatatgcccttaggagtagggaacttcatgtctctagaggtgcgattccgaacgtactttgaaccgaatttcggc-acaatttcagcatatttatctcaaaagattggtatgaaacctgaggaataggaatttgctaaaaagattcccggaattctaggataaaatctatggttaaattgtttcaacagtttctcttttcacaccgttccgtaaacgtattttcatgttcttattcgaggatatggaatga---aacattatcggtatttattttttctctctggaggagagat---aataatagcgacgggatttgatatgaacctaaggacattggaaaagaaagtactgcaggatggaattcttacgaaattggaacaatgaacagactcgaaccaattgggaggggtaagacaatccaaaagatttattt-gaattcacttggatctcgggtaaggaaatgattgcgttattctcttttgctcaagccatacagaaccgaaaggatcatatatggcttctaggggggggggaaagatgctgaggagtccgaacctaacctatcctaatattatgacttcttattctctgctatcggattattgtgtggaggaattctgttcttccaaggttggaggctagatcccattcttttattatctcaaatacttctaagcggaactagtatctttttcgttgtggaaagtatttatctgagaagtgactcggatcgagcaaagtctcgagtagaaaagactaccaagtcaagtatctattttgacggagggagcaaatacatctatcaaaatttgaaatcgaagaatagaacatccaaacagaagtgggacgggatttcttacgcagcatatgctttttacgag---agagggatatcgaatcttttttatgtaagagtcgat----ctccctccccgcctagctcttcatggaacttgggggacagaaacaagtaacttatcggggttttaac---ggaatctgtttataatccgcttcgtccccatacaacaggtggaggagagaaagtaaaaacagccattaaagcaccccgagctatactagtaatatccataaaatgtttccttttttcgtttttgttccgacca---ggaagaaagaaaatacgtatat-atatatatatatatatatatatatatatatatatatatatatatatatatatatatatatatatat-------------------atggatatgtacgtaggaacagatctta-----ctagagcttttttcgaat------agagggtgacgaaattattgctaatcaataaatattaaaaatcaacttgtttttgatttggcattaccttaggatgatatagggttgaccataacgtgatggatttgggaacgcttcaaacgttacaggctata----acggagcataacaattcgttcctaaaagtgacagtatggacaacccacagttttagaaagttccagaagaaagttccaaactttgcgaggcggcacccagattcgaactggggatgaaggatttgcagtcctccgccttaccacttggccatgccgccaccacctacaatcaaatgatacgtattgttcaatctgttttcaagttatttgtatcgggcgactcgcagatataggagtgagagttgggatcacgaaattatcttgacaaccgatccgaaagagatg------aagaaaattggaactgagcgtgaatttcactcttttgtaaatattagtgagaca----tccagcgaaactttaaaggaaaacatggagatctttgtactccccgaatttgggagaatacaattcgaaggatttaatcgtttcatcacccagaacttgatcgaagagcttaccaactttccaagaattgaagacacagacgaaggattcgaatttcgaatatttggcgaacaatatcgattggtggagccattcgtaaaagagagagacgctgtgtaccaatccattacatattcatcagatttatatgtacctgccgaatcgatacgtaggggagataggaaagtacagagacaaacagttttcctcggaagtattcccctgatgaactcccaaggcacttttgtggttaatggcgttgcaagagtcgtaatcaatcaaattttgcgaagccctggtatatactacggttcagaattagatcataatggaatccccgtatatgctggaactataatatctaattgggggggtaggttaaaaccagaaattgatggtagagcgaggatacgggcacgtataagtaaaaaacgaaaagtttctgttttggttttattactagcaatgggttcagatccggaaaaaattttgggaagtgtttgctaccccaaaattttgctaaagtctatatctatgaggggagctacaggtaaggagtgcccattgtcagcagaagaagctattgctgaaccttataaacagttatattgcataggtggggacataactttctcggaatctatgcgcaaagaattgcagaaaaagttttttcagcagcgatgtgaactaggaagaatgggacgattaaatcttaactcaaaattgagtctcgatgtgcctgaggacgaagtccttttactaccccaagatgttgtagcagctgtcaattatttactaggattaaaattcggagtaggtgcactcgatgatatagatcacctaaaaaatcgccgtgtttgttccgtagcagatctattacgagatcaatcaaaattagcattgaatcgtttggaaaattcgatccgacaaattctgcggggagcaaccaaacgcaaacgattaccaaccccgagaattttggtaaccccgactccaccaacaataacttttaaagaattttttggttcgcatcctttgtcccagtttttggatcaaacgaatcctttaacagaaatggttcacaaacgaagattgagttctttgggccccggaggattgacgagaagaaccgcaggttttcaggtacgtgatattcatcccagtcattatggacgtatctgtccaatagaaacatccgaaggaatgaatgctgggcttatagcttcactagctattcatgcaagaataagtactttaggttgcttggagagtccattctatgagatttcgaaatcatccgacgaagaaagaatcatcgatttatcagctggggaggatgaatattattgcatagctactggtaattgcttagctctggatgggaacggtcaggaagcacagattactgctgcacgttaccgacaagattttgttgctattgcttgggaacaagtccacttacgaagtatttttcctctacaatatttttctgttggctcttccctcattcccttcctcgaacatgatgatgctaatcgtgccttgatgggttcgaatatgcagcgccaagccgttccacttttgaaaccagagaaacgtatcgtaggaacgggtatagaaagtcaagtagctctagattcggggagtgcgatcacatcaacatacgagggaaagctgcatcatattggtggtgaaaaaattactgtattactgaacaacgaaaaagaaagggacactcatttgattgtgtatcaacgttccaataacggtacttgcatacaccaaaaagcccgaattggcaaagagaaatacgtgagaaagggacaaatcctagctgatggcgcagcaacttcaaagggagagctagctctgggaaaaaacgttttggtagcttatatgccttgggaaggttacaatttcgaagatgctatttcaataagcgaacgtccagtatatgaagatatttatacatcaatccatatagagaagtacgaagtcgaggctcgtgttacaagtcaaggtgctgaaagatttactagggaaatacctcatctagatgattatttgcttcgacatttagataagaatggtttcgcatcgacagggtcatgggtggaaacaggagatgttttggtgggtaaattaacacctcaagaaacggaagagaattcacgcgccccggagggcaaattattacaagctatttttggtgtgcaagtagcgacttcgagagaaacctgtcccaaagttcctgttggtggaaagggaagagtaatcgatgtccgattaattcgtaaagaagatacttccaatgatgcggagattgttcatgtgtatatcttacaaaaacgtaatatacaagtaggtgataaagttgctgggaggcacggcaacaaaggcatcgtctccaaaatattacccaggcaggatatgcctttcatgcaaaatggtacacccgtcgatatggtactaagtcccttaggtgtaccttcacgaatgaatgtaggacaaatttttgaatgtttactcggtttagctggggatctactcggaaggaattacagaataacacctttcgatgagaggtacgagcgagaagcttctaggaaattggtattttccgaactctatgaagcaagtgaacgagcggcaaatccttggttgtttgaaccagataatccaggtaaaaaccgattacttgatggaagaaccggagagatcttcgaacaacctattactacagggaaggcttatatgctgaaaccgatccatcaagtggatgataagatccatgcacgttctagtggaccttacgcattggtaactcaacaacctcttcgaggcagatccagacggggaggacaacgggtgggagaaatggaggtttgggctttggaaggttttggtgccgctcatacactgcaggaaatgctaaccactaaatccgatcatatccgggcccgttacgaagtacttggcgctatcgttgccggagaaccagtgcctaggcctagtactgccccagagtctttcaaattacttgttcgagaattaagatctttggctcttagaatcgatcatgtcataatacttgaaaagaatctcgaaccgcaaatagaagaaatttgaacagaaaaggaaagcagaacaataatttgaaatagccatactatgatttatcgaaagaaatatcaacaccttcgaatcgggttggcttctccagaacaaattcgtgattgggcggaaagggtattacccaatggtgaaatcgttggtcgggtgacaaaaccttataccctgcattacaaaacgcataaaccagaaagagatggtttattctgcgaaaggatttttggacctgttaaaagtggagtctgtgcctgtggaaagtttcgggggattgccaacaagaaagacaatataaagttttgcgaacaatgcggagtagatttcaccgaatcacgaatccgaaggtatcgaatgggatatatcgaattagcgtgtcctgtgacacacgtgtggtatttgaaacgcctccccagttgtatcgccaatcttttggctgaaccactcaaagaattggaaagtctagtttattgcgatgtgtgacttgttcatgggttccgattctacaggtttttaaagaactgttactccccaatctttactcattgggataccccctaattttgacgcaccttcaaatactgatgggatggagctcaaaaaataattatc------ggattaacgattgtactgggggatcgatctagggttaggtaggaactacttgctattgagattccgtaaaaataggagaattagtaatggtaaatactttttagcaagaatttctccatgatatattgaagttgattcattgcaaattaactttgtatgaa----aaatatattgtcggagtggatcaagaacctaaaggatgcgaggatcgagatacagacaaggaaaacctttatagattcgtcaagtgattagatggaatcgctaat-----aaatacttgaatcaatc----gttgtttcacgaatctcaa-------taggatcgagaccactcaataaaa---ttttatgatatgtaaaaactattacttgagtagtgagtagtaatgatatctgcggaagacgcttttgtaccgt----gaacaaacaatgtgcgtatc----aagaaatgaattttagatcctgaatcataactatttgagccggatgacgggaaactttcacgtccgattcttc-gggggggagtgtcaataataacctatcccaatctttttcttgctagaccttcgactaagaagcctactctattaaaattacggggtctattcaagtatgaagatcaatcctggagagatatactcccctgtttcttttcacctagaggattcggagcattccggaacagagaaatagctacaggtggtgacgctattaagagacaactaactgatctggatttacgagatgttataaatcgtgcaaatatcgaatggagagattttacggaacgtaaatcaacggagaatgattgggaggacagaaaaattcagaggcggaaggatcttctggtcaggcgtatcagattagccaaacatttcgttcgaacagatataaagccagaatggatggttctatctgtgctaccagttcttccacccgaattgagacctatgattgaattaggtgaaggtgagctgatcacatccgatttgaacgaactttatagaagagttattcatagaaatgatactctcaccgattttttagcacgtagcggttccacaccaggggggttgatcatttgtcaaaaaagattagtccaggaagctgttgatgtacctattgataatggtattagagggcagcccatgaaggatggtcataacagaccctacaaatctttttcggacttgattgagggaaaagagggaagatttcgtgagaatctactaggtaaaagagtagattattcgggtcgatcagttattgtagtcggtccgtccctcccattgcaccaatgtggattacctcgagaaatggcaatggaactctttcaagcttttgttattcgaggccttatcggacaggattttgctcccaatcttcgagcagccaaaactgtgatccaggataaggagcctatcgtgtggaaaattcttcaagaagttatggacggacatcctgtgctattgaatcgagcccccacgttacatcgattaggtatacaggcgtttcaacccgttttagtagatggacgtgccatccatttacatccattagtttgtggtggtttcaatgcagatttcgatggcgaccaaatggcagttcatttgcctctatctctggaagctcaagcagaagctcgtttacctatgttttctcatagaaacctatcatctccagctacaggggagcctgtatctgtaccgagtcaagatatgcttctcggactttatactctcacaatggaaaattacagaggtatttatggtaataggtaccgaccatacagagacgatagcaataataactgtatgaagaccttgtctaaaataccatacttctacagttgtgatgatgctctcagagcccaacagcagaaacggatccattcgcatagtcttttgtggctccgatggcgagtaaatctacgaatgattacttcaacaattcgggaaggacctattgagatccgatacaaagcttttggagatttttcctggatctacgagcactacaggttcgacagaggtaagaaccaagaaatactcggtatctatatctgcacaactgtaggtcgtgtcttgttcaaccaacaaattgacgaagctatgcaaggtactaatgaagcgtcgttggagcgagatccgttcatgcaaagggttggcaacagagaattgcttcttcattgaagagagagaaggaata--------------------------------------------------------------------------------------agaaaagtatcgacggtaagcgattaaaatcaatggattcaatttgttgctgattcttgct--cgcaaaaagatgaggttccttct-atggcagaaccggtcgattcggtattttacaataaagttatggatcgaactgccatgaaacaacttataagcagactagtagcacatttcggaatcgcctatgcaacacacgttttagatcaactgaaggcattgggtttccaacaagccacttttgctgcaatttcattaggtattgatgatctctcgacagcaccttcgaaaggttggctcatcgaagatgctgaacgatacggcaatctttcggaaaaacaccacgactgtggggatttgcatgctgtagaaaaactccgccaactcatagaaacctggtatgcaatgagtgagtatctgaagcaggagatgaatccgaatttcagaatgactgatccctccaatccggtacatatgatgtctttctcaggtgctcgtggtagtgcatcccaggtccatcaattggtgggtatgcgaggattagtgtcagatcctcagggacaaattattgatctacccatccaaaataattttcgagagggattatctctaacggaatacattatttcttgctatggagcccgtaaaggagtggtagatactgcagtacgaacatcagatgctgggtatcccactcgtaggcttgttgaagtggttcaacatattgttgtacgtagaatggattgcggcacccttcgcggcatccttataggtgattctcgaagaggaagaggttccttgtaccaagaattaattggtcgtattttgtcagaaagtatatatataaataaccgatgctttgctactcgtaatcaagatattggagcttctttagcaaatgaatcggtgaatctgagagcgaaaccgattcccataagatcgcctttgacttgtaaaagtatgctttggattcgtcagctatgttatggttggagccccacgaacggtaatttgatagagatgggagaagctgtaggtattattgcgggtcagtctattggtgaacctgggactcagttaactctacgaacttttcatactgggggtgtatttacaggtgacattgcagaacatatacgaactccttttaacggaattatggaattcgatgagaattccatttgtccaacacgtacacgtcacggacatcctgcttggatatgtcgaactgaactacgtttaaagatccggggtaggagcgaaacatatggtctaactattccgaaaaggagtttgttattagttcagaatggtcagtgtgtagaatcggaacaagttattgccgaaattcgtgctgaaacctcaccttccaaagaaaaggttcaaaaatacgtttattctaatttggaaggagaaatgcattggggtgcaaaagttcgtcacgcatctggatatgctcatagtgacgtccatcccatactcgaagcatcgcacatatggatactatctggcagttcttgcgataagatcaacaaattccgtatatcctcttgtgaaaatcaagataaaatagattctcgaatttttattgcaaaggatgaaccacttcgtcttggaaataaaaatcaattaaatatttctatcttgaacctctatatctccaagaagaataagatactttcaaaattgagattaactcatactgtactcaatgatttgaataactcagtggagtcaaatactgttttatacggttatagcgtaggaaagaatcacaataatttcttattaacgaagaaatacacgatttttccctttattcttcaaataggaatagatggtactctacaaaatgacgacgtttttgccactttagatcatcccaaatatggatcgaaaaagtcaggaattgtgaaatacggtactgttgaaactgaatcgactgggcgaaacaattacttggacggggcgagatcccccagaccgagatatagaatcgttagggggggcaatttcttcctcattcccgaagaagtacatattctaaaccggactttatccccgcttttggtgaggaataacaaattcatccaagcgggtgtaccgattgcttcaaattttgtaaccggtacgagcgggttggtcagaatccgtagaagaataagtaatagttatgaggtcaaggttttacctggaactatctactatccaaatagaacctataaaatttcaaagcagatcaatattctagtaccaccaagtaaaaaactttttaatagatttcaatgcgatcattggacatatattcaatggattatcccccccaaggagaaacctttcgtcttgatgagatctgtaaccaagtacgaaatattcgatgagtttcataggacaagtctattaaacttattgggtagaaatacgaatctagaaattaaagctgtgaatttcttgctttgcagagatggtgagcgagtccaaattctaa---agagggatatccaattaattcaaacttgtttaatcgtgcattggggagggaagtacttctcgaaaaaagctaatatatcctttctaagggtaggaacgaataagaatttcaggaattttttccaagtcacttcaataaatcgttcccattcgaattacacacaaatttatcgagatg---cactggatcctcaatatattatgaggagaaattattaccaaaaacttctatcaatccgtaacaaccgattgataaacgaagatcgaggcattattcgtatttcgtacgatcggaatagtaaaatgcaatctttcattgttctatcttcgtcagattctgtcagagtcttcaaaatcaatgaatctgaggactctgtcgaaggaataataagtaccaacaattctttatcaacgagattcttcgatttttgtacacactcaagaagttatgat---------tatcccaataaactaggaagaacacgtaataattcgttattgaaaagtagaaaatccgtaaaatcaactgtatttgagaatctaggtttcatagggaact------tgcaccatgttatggatcttcctgaatctttccattggactactgataccgtagccgtatcgagcaacccctcaata------------------attggtctaaaatggtactttgtcggtgaatataaagaaatctatgaatttattcctgggggatttatcaacctcaactcgctcaaatggttcacgtattcttt---cttgctgaaagagattcttagacctcaaatattgaatctcggacagttcattttcaataatttacgcatatctgagtatggtggggttcttccatccggtcaaatcataggtatacatacagatcatttggttgttagattggctgaaccatatctaactaccaaaggggccaccatccataatgattatggtgaatctatcaaagagggggatactccaacaacgcttatgtatgaacgattacggtcgggagacacaattcaaggtcttcctagggtggagcaattactggaagcgcgttcagtaaattccgtacctgcgaatctagaaaacggtttcgaagattggaacaacgatatgaaaagatttatcggcaacctttggggattcttcctaagcgcaagaattagtatggagcaaggacaaatagttctggttgatcagattcggaaggtttatcaatcccaaggggtacatatttcagataaacatgtagaaattattgtgcgccagatgacttctaaggttgtaacttcggaggatggaacgatcgatatctttctacccggtgaacttatcgaattctcacaagcacaagggatggatcgtgtcttggaagaagcatttccttacgaaccagtactattgggagtgacgaaagcatctctaaacactcaaagtttcgtctcagaagctagttttcaagagacgacgcggatcctagctaaagctgctctcaaaggtcgaaccgattggttaaaaggtctgaaagagaatgtagttcttggtgaagtagttcccgcaggtactggctcccgagaagttatttggcaaatggatttagaaaggggaagagaaattaccatcgaaaatgattctttcagcaacgaggtaagaaacatctttgtgtacgaagatgcattcccaatctctcctgctgtaagaactgtccataatgtattaagggaatcaatagcccgtacaaacagaaatgtcctatttgtctgaattgaactgggattgctaacctggacaagttgaagccact--------ctcggagcatagtaatagattcaccaataacgtatatatatatatatatatatatatatatatatatatatatatatatatatatacgttgaatcacgagaaa---atcataaaaaatttgt-----aaagaatt------------gaatcaaaaaatgaggaat------------------------tgaatcagagaatgaaacaaagatcttggaacattcatttagaagaaatgatggaagcaggtgttcatttcggtcaccaagcgcgcagatggaatccaaagatggcacctcatatttttactgaacgcaaaggtgttcatatcataaatctcacccaaactgcccgattcttatctgaagcttgtgacttagtatcgaatgctgcaagtcgaggaaaacaattcctcatagttggaacgaaatatcaagcagccgatttagtagcatcggccgcttccagagcaagatgtcactacgttaaccaaaaatggttgggggggatgttaacaaattggtcgactatagaaacacgcttgcaaaagtttcgggatctggagaataaacaaatagcaggagtttttgatcgaattcccaaaaaagaagcagccaacttggagagacagttgggccaactacgaaaatattttggtggaatcaaatatatgacaaccctacctgatattgttataatcattgatcaacaagaagagcttacagctattcgagagtgtataactctaggtattccaacaattcgtttggttgacaccgattgtaacccggatataacagatataccgattccagctaatgatgatgctagagcctctattagatggattttgaacaaattaacatcagcaattcaggaaggtcgttacgatccaatcggaaatccataatgcgattgcat--gagaaaaataaaagtatcaaatgatataatcggtgataattatggctgaagaagtagtacccgcgacaaagcaataaaaatgtattgaaataatggatctttctttctattcgtcgttgtaactggtagaagataaaaagaggattctaaacgtgtgaa----tataaaacggggaacaatgacgagtccggaataaaaaaatttcaaagtaggttgtagcggggaattataaacttacataaattatttaatactcgtagatttatcttcagaaggagtgatacgcacgatattacaggagtttacagcatttccaatcgtttgtacgaaatatctaacgtagaggtaggtcaacatttttactggcgattgggggatttccaagtccatgctcaagtacttatcacttcttgggtcgtagttgccatatcatcgggcttggctgtctcagctacccgagatttaaaaacggttcccgctactggtcaaaatttcgtcgaatatgttttagaatttatccgtgatctgactagaacgcagatcggagaagaagaatatcgtccttgggttcctttcattggaaccatgtttctattcatcttcgtatcgaaccggtcaggtgctctttttccttggcgcgttctagaactgccaaatggagaacttgctgcacctacaaatgatactaataccacggtagcattagcttcacttacatcaatagcttatttttatgccggtcttcacaaaaagggtttgagctatttcggtaaatacatccagcccacaccagtacttctaccaataaatattctggaagattttacgaaacctctatcacttagttttcgactctttggaaatatactagccgatgagctagttgttgctgttcttatatctccagtacctttggttattcccatacctatgatgttcttgggactattcacaagtggcattcaggccttgatttttgccacactagcagcagcgtatacaggagaatccatggaaggccatcactgaat-----------ggatgaagaaaggaagaggggggatggatctatatatc-catatatagatata---tagatacatagatat-tatagatatatagattctttccatcacaaccaactttgtta-------gtggatcccagaagtaaagaagtttacaaaaacggattcgttggttaaaattgattctcaggtagagatgttt-----cttctctgaccgaaatttcgtgctgtgacaaattttgataggaagaaaaaaaagagactccttcttggtgatactatcacttcaacg----agagacacttcgag----taactgcttcgaacgagttccaaaagattctagtaagcaac--aggccagattctta---tgaagaatccgtacccaattctagttagaggaaattatcatgaaccccttgatttctgctgcttccgtgattgctgctggattagctgtaggttcagcttctattggacctggtatcggtcaaggtaccgcggcaggtcaggccgtagagggtattgcaagacaacccgaagcggagggtaaaatccgaggtactttattgctaagtttagcttttatggaagccctaacgatatacggattagtcgtggctctagcacttctatttgcgaatcccttcgtttgatcg---ggtagtagtcat---tagagatatcgaca-----------aggattggtagcagtaacaataccaacggtactggcgatggtaacaacgaataagtcctgatggcg--------gagggcagcaactacgatagcaacaacaagtgcagaatacgt--------------------------------------------------------------------------------------------------tgctgtccctgccacca--------------ccccctgttgccactg-------------------ccccacaaaaatttattgctacgggaagaaggaggctaatcgctaaagatatgaaagaatatagctttagtttccgtcttttctatcaattctttgtattcgaaa----atgaaatggagaatgaagcgcttattaagcctaacacctatatgactattgattcctttatgggcaaaaaaaagtgtcgagtagataaaaaactccgcaataa-------gatgatctgatgattgaaaaaaaa---aatgagagaaaagggaggaaagtacggagaatgggattgattatattgtttccccaaagctttggattatagctaataacttcggatttaatacgaatctcttggaaacgaatttaatcaatttaggtgtagtatcaggtttattggtttacttcggaaagggagtgtgtgcggattggatagtcgaatagaatgattggatttctccaatagtatccgaataaagaggtgcattatcctaacgaattacttgat--------ggggatggtcccaaagaactatagcatttcgtgtgattgaaactattatcgatcaatggggaaaggaattggaatggttaaagccgaaccgcttgaaatccaggcgcaactgagattttcttcgtctcaccatgcgaagcttggtcggagatttattcgatacataacactcgtatcggt--ataattgtatggtttgatcggtatctcgaacatctcattgcatcttaataatctctcg-aaaatagaatttttaatcttttcaagcgccgaatggacaacctaatccatatagaattat--tcgagggaaacaatttcactgacaatttggg---atccatttgtcgaaagagtcatcgacagtcctcccgccttgtaagaaaggcatgagcgaatgggaacgacaagcccagttcttggtggcagggacagaactaggcataaaagccgagtgaattgaaaaattcatgctcggtttgggaagaggttattggcagaacctacgcagggtaataatctacttcgttaagtaattcattgagtaaccgtaaacttaccattttaaatactattcgtgacgcggaagaacgctataaagaggctactgataagctcaaacaggcgaaagctcgtttgcaacaggcgagagccaaagcagatgatattcgaataaatgggttatctcaaatggaaagagagaaacaggatttgattaatgctgctgatggggactcgaaaagattggaggattctaagaatgctacaattcgtttcgaagaacagagagcgatcgaacaagttaggcaacaggtttctcggttagcacttgaacgggcttcagaaacactaagaaatcgtttgagtaccgaactacattcacgtgtgattgatcacagtattggcctactgagggccatggaaagtacaatcgagtaacttttataggttcaaccttttaga----aatcaattaataagagctaatggtaaatattcgacccgacgaaattagcagtgttatccgtgcacagatcgagcaatacaatcaagaagttaaagttgttaatattggaaccgtgctccaggtaggggatggtattgcccgtatctacggtcttgatgaagtaatggctggtgaattagtagaatttggggacggtacagtgggtattgctttgaatctcgaatcagacaatgttggagttgttttaatgggtgatgggctagcgatacaggaaggtagctccgttagagcaacaggtcaaatagctcaagtacctgttagtgatgcttatttaggacgtgtcgtaaatgccttggcccaacccattgatggaaagggtgcgattccagcttctgagtctagactaattgaatccccagctcctggtattatttccagacgctccgtttatgaaccgatgcaaacagggcttatcgctattgattcaatgattccgatcggacgtggtcagcgagaattaattattggagatagacagacaggcaaaacagcagtagctactgatactattctgaatcagaaaggtcaaaatgtcatatgtgtctatgtagctattggccaaaaagcttcttcggtagcgcaagtagtaaataccttcgaggaacgtggtgctctcgaatatacaattgttgttgcggaaactgcaaatgctcctgccacgttgcaatatcttgctccttatacaggagcggctttagccgaatacttcatgtatcgtaaacaacatactcttattgtttatgatgatttgtccaaacaagcacaagcttacaggcagatgtcacttctacttaggagaccacctggtcgggaagcttatccgggagatgttttctatttgcattcccgtctcctggaaagggcagctaaattgagttctaaactaggtgaaggtagtatgactgccctaccaattgttgaaactcaagcgggtgatgtttcggcctatattcctacaaacgttatttccataacagatggtcaaatatttctatcagcagatctattcaatgccgggattcgcccagcgattaatgtcggtatttcagtatctagagtaggttctgccgcgcaaatcaaagctatgaaacaagttgcagggaaattgaagttggaacttgctcaatttgcggagctggaggcttttgcacagttcgcctcagacctcgatagagctactcagaaccagttagcaaggggccaaaggttgcgcgagttgcttaagcaatctcaatcagcaccacttggtgttgaggaacaagtagcaactatctacaccggagtcaatggttatttggatatactggagacggaacaagtcaaaaaatttcttgttcaattacgtgaatatttagtgactaataaaccgcagttcatagaaattattcgttccactaaaatttttactgaacaagcagaaaatcttttaaaagaggctattaaggaacatactgaactttttctgtttagggaagagaaatgaacgaaaaacagt--------atggatccccgcactatggaatggagtatcgatagaggaaagtactgaagatattttataag-----tctctt-ctttgtttctgccagctacgtccaataggattcgaacctatactggaggtttagaagacctctatcctatcctttagatgatggacgttatttctctgggaatgagaagtacgggaaagtact-----atgtattttttccgtgcttccgattcccaaac---------------gaaggagcgggtagcgggaatcgaacccgcatcattagcttggaaggctaagggttatagtcggcg-----tccctgattgaacgtctctaattcagaactgaacgtggaaatttcttcccattcagctcctttatgaatatatgaaaggtttttacgaaataatcgatgtattc-----------------ctaaatacttgatattgttggaatcaccagaacgtatatatatatatataacatctatgtcagttcatcctccgagcgattcaagaactgaggattaataaatactttattagatgatcctctcgaaaaaaaaaatataaatagaaattcttgatcgaaactataaataaaattttctgattacctcgtttcttacttctcttgatttc-atcttcaggggaacatttttcaccgagccatt----gagtataaatgctcgtatctctagcaaactaaag---tttagttcataactacccagcatcaatttgttgttacatctttcagcaattgatgattcagttacgatagaaaagaattgtctttgaacccctccccatagatttctagccaatcaaaaaataagtttttt------gaatattccgctcttctaatga---------ttttgagccaatcattaaaggaatagtgcttttcccattacttactgcataaacgtgaagaatttaaaattcttttggaactgagattcggaaaaagaatataccacggacttcatgatcctttgacttctctttatcccaattaaagaacgagtcgcacttttaccactaaactatacccgctacaaa---atgattgtaacacataagaattaattcct---tattatttccgagtaccatccccggttcacccaatgtatt--------------attccggggatggagagaaaaa-ctataaattacctttacgagctgctaatagggcaataaccaatggacctgacgcaactattagagccagaacaattagttgtgcaataacttctagattcattttggttcaacctccttttacttcttgctattcaaacggattttgctcgggaagctgtagcaataacgaaccgagatcgatacaatagtaacgagtctattgttgtttccgttaccaa---tgccacaatccaactggaatcaatcggatatttcttcttacgaaatgacttctttcgattcgactgagtattgctca-ccctcgaatcaatttgatattactaatacttcgctccgaatcgattcattatttcttccaaaatctttaaccacattgtattacatccatttattcgtttttctgtttctaaacaatttgaacaagggggaataaggcgatgctctcaatttcagacaatcaaatcattgtaattcttttggctgctttggtaacaggtattttggcactgagattgggtaaagaactatatcaatgaattatccaatatttgttgagaaggaagaaggagagttcagccaattataggctga---------------acctctatgaaggattcgatcgaatcctcctggatgagtagatcccgtcaaagaagacgcaagaccttgttcgata---agatagatccattgaaaaacattttgtaattcg-gtacatatgtgtgtataatagatgcataacatatcccgttccagcagtgacggaaagtgcgtcgcatacatatatgaataaatatataaatatataaataaataaatatatataaatatatatatatatatatatgtg--------------------------------------------------------------------catcatcccgtaccaaaaaatattagttacaaga--ttaaacccctgcatc---------------------------------------catcatattcgcttagagc--------------------------------------gtggatatgcaaagcccatgt----tttggg---------------------------aattgctacgaaaacaactaaaaacggaatga------taaaaagtt-----------------------------------------------------atacatatat------------------------------------------------------------------------------------------------------------------------------ctggttcatcgaaaacttacggaggcttgccatacgaaagctagaagaagaaaaaacaagggtataattggcatcacatctacaattggatcgaaaatggcataagcttcgggtaatttggcaaagacaaaaccatccgggtagagtccgctctctatgaaagtattgatcatgatcgagattttagttctccaatgagtattgttgcgaaagtagaatagaaaattcggggattttagtacaagcagctagaactcccaagtatatcctactacaacttattctagcttcaaagagattacaatttaccaatgacatggaaact----tcttatcgacttcgaatggattgacaaacagaaacagataatgattctgtagttacataaagcaattatagaggtgtggggcgtggccaagcggtaaggcagcgggttttgatcccgtcattcagaggttcgaatcctttcgtcccaggaattagtcccattgattcttgtgcctaaactcat----------gcaaaacacacgggagaaatgatctcgtgtgaaata--------ggatccgttaggacgaggaaacaaacatagcgaaaaaggcttctgtactgtagaatgatgcagagagatggaccattcaaagtaaagagatttttatttatgagattagcttatcggatgtatgctgggcctgcccatattggaactctaagggtagctagttccttcaggaacgtccatgctattatgcatgcccctttaggagatgattatttcaatgctatgcggtccatgctggaacgagaaagagatttcacacctgtgactgctagtatcgtggatcgccacgtattagctcgtggatctcaggaaaaagttgtgggtaatattgttcggaaagataaacaagagcatccggatttgattgtattaacaccgacatgtacatctagtattttacaggaagatttgcagaacttcgtggatagggcctctacaatttcagattccgatgtaattcttgcagatgttaatcactatcgagttaatgaactccaagcagctgatagaacattggagcaggtggtacgttactatctagataaaggtcgccgacgaggggatctcaatctatctttaacagataagccatcggcaaatataattggtatttttacattgggttttcataatcagcatgattgtcgtgaattgaaacgtttgttacaagatttgggtattggggtaaaccaaataattcctgaaggaggttctgtggagaacctctatcaattaccgaaagcttggttcaacctagtaccttatcgcgaagttggcttgatgacagcaatatattcagagaaagaatttggaatgccttacatatctcggactcctatgggagttctggatacagctaattgcatccgacaaatacaaaaacaaattaatatatggtctcctattctttggaatgaaaaaatcaattatgaatcctatattgatgaacaaaccagatttgtttctcaagctgcttggttttcaagatctatagattgtcagaacctaacaggtaaaaaagctgtggttttcggtgatgcaacccatgctgcatccgtaacgaaaatacttgcttgtgaaatgggaattcgtataagttgcgcaggcacctattgcaaacacgacgaggaatggttcagggaacaagttggaagtttttgcgatgaggtactagtaaccgatgatcacacagaagtaggagatatgattgctcgcatagaaccttctgcaatttttggcactcagatggaacgccatatcggtaaacgtcttgatattccctgtggggtcatttcctcaccggttcatatccaaaattttcctttgggctatcgtccttttcttggctatgagggtaccaaccaaatcgcggacctggtctataattcattcacgttagggatggaggatcacttgctagaaatttttggtggacacgacactaaggaagtcattactaagtccttatctactaacacagatttaggttggaatctcgagagccagtcagaactaaataagattccagggtttgttaggggaaagataaaaagaaatactgaaagatttgcacgacagaatggcattgcggaaatcactgtcgaggttatgtatgctgctaaagaagcattaagtgcttagatcggaaaagc----------------aaaaaaaaagaattggataattctttatcaattgctga----------------------------------------------------------------------tctacatacatgcatacgtatatacgtatatatatatatatgtatgtatgta---tgtatgtatatgtattagtgatgaatgaattgatcacttcggtgcatttaaaatttccattgaaccgaa-aaccctccctactcaattgactcccattggtcaaataaattcgttataaactcgtccgtcatattatgtttggaattctacttcgtagatccgtatcagtacatcaataatatttgaataaattttcgaggagataaccatgaaccccttctttggttttatacagttacttctttatcatccgtttctttctttatttctatatttgtacctagtcgttgtcgtaccaaaaacaaatgctgccacagatata---actaagatcgttaagcttttgtcgaaatggataacgagtggaaggaaataatttgtacta-----aagaa----------ctaaggcatgaccccactacctaaattct-------------------------------------------ttggattgacagaatcaactcatgcacctataattgtttaggtgcgctatgctcctgcaatttctgattgtgactgacta-ccccaatact----------tagcagggaaggggggttgctaactcaatggtagagtactcggcttttaagtgcgactcgaatcttttcgcattcagatgacgtacaggtttcatctatgcctttgacaggttttacaagaccacgactaatcccagaaggaaacttttcggagaaaatagcatgtcgttcgttcatctctttcttagttaataggagttaatggataaagctggattgcttgaatcataagtaaaggaagaaccaacttctgtttcgtaattatcaaccggagcattctcccttattgtattaataagttgttaaaagcttcttatacagtcggtgtctaaagggatgagttcc------taggaattaggactttttgctatgaatgaatcctaaacactctaagtaatgcgtataattcatctgtgtgccgaccaattcaaatctattcttgggtcgggagaacgatttcttcgaagagaatcggcgaacttttc--ttcgatttcgaatggatcgtaccatgcattgtatttattgttccaaaccccacagaaggacttacatgggaacggcagctaaggttttttccactactcggaggttcaaaggaattggaagaaatagttgctggcaacaagattttctgtatccactcctttttcaggatgatctctacggaatcgcatacaatcagttcataagtgaatcgagtcatcgaagaagaaagatttctggcttgagtggcggatccaatttcctaatactcaaacgtttgatggaggaatcacgccaatcaaaaatatcatggattggttcgggcaaatcaattaataagtttcgaattgctcaaaagattgtagcaattgtctttaaccttactttatcaacccgatcaaaatcttctatggagacaatgaatgaatggagtagctatcaatccattcattctgtatttcccttcatggaggatgggattcgcaattccaatagctatttgaatttcgtagtaccctactgtgtccatccagaaaaattgattcgaatgtttcgtcgacgcgtttcggatacatcattcttgcattttatgagactctcactccatcggtacgaaaaaacgattatctcgtatccacca------actatttcgataaatcaagaattttatcattttctctggaactactacattcacgaattcgagtattccctgattaacatgtttaaacaaatttattgttttcgatctacctcattacggtcttttcttgatcgaaccaacctcattcgtaaaatggaatgctttttgggaagatcagatcgtagaaccggagaaaatctcgctaggagaaacaactctatccattatgtaaggcaccgtaacaatttggttataacgatggatgcaagtaccaaattattgatagataactggaaagtctttcttatcattttttgggaacgatattggcgctcctggccagaaccgcacagaatatccgtaaagaattcattcaagaatcccctcctttttttaggatgtatcccacgcaccaaaaaagggttcgttgtggttcaaactcaattagtaaatcgttcaatcgatactgatttaattactagagaattttgtagcattgttccgatcctacccctgattggatcattatctagagaaggattttgtagcgcttcgggacgtcccatttgtagagtgtcctggacaacactggcggataacgagatattcgaacgttttgatcaagtaacgagaagcattttttgctattatggtggatccaccgaaaagaagggtttgtatcaatttcgctatattcttcgattctcttgcgccaaaaccttagcatgtaaacataaaagtaccatacgtactgtatggaaaaaatatgggtctatttttgccgtggattccgttcctttcaatagggcaacgaaatcactttttccgaatcattggcggataaatcctcacggaagaaaattttggtaccttaatatcacccgaatcaattacttatcaaatctgttacaagaattaaagaatgtac-----aggattcttgggggatgaat---taaatgcgtggagagagccgtgtgcgacgaaaattgcaagcacggttcggggagagatatttccgatcgagagataaagaatggattaatctacttcatccgacgagttccgggttcgagccccgggcaacccacatc------tataattcgc-----------------------------------------------------------------------------aatgaacgaatacattgggcgcggtattacaagtagtgtctaactagatatt----gcagcggcagttgacacagcggcaaaacgtgtgtaatactatagattaacaagtcaattggcttgggaaattattcatcacttcaaaaaccaagttttaccatgaccgcaactttagaaagacgcgaaagcgcaagcctttggggtcgcttctgcgattggattaccagcaccgaaaatcgtttatacattggatggtttggtgtattaatgatccctaccctattaacggcaacttctgtattcatcattgctttcatcgcagctcctcccgtagatattgatggtatccgcgaacctgtgtctggttctcttctatacggaaataatatcatctctggtgctattatcccaaccagtgcagctatcgggttacacttctatcctatttgggaagctgcttctgtggatgaatggttatacaatggtggtccttacgaacttatcgttcttcatttcctacttggtgtagcttgctacatgggtcgtgaatgggaacttagcttccgtctgggtatgcgtccttggattgctgtcgcatattcagctcctgttgctgctgcaactgcagttttcttgatctatccgatcggtcaaggaagcttctctgacggtatgcctctaggtatttctggtacattcaatttcatgattgtatttcaagctgaacacaacatccttatgcacccattccacatgttgggcgtagctggcgtattcggcggctctctattcagtgctatgcatggttctttggtaacttctagtttgatccgagaaactactgaaaacgagtctgctaatgcaggttacaagttcggtcaagaagaagaaacttacaacattgtagctgctcatggttactttggtagactaattttccaatacgctagtttcaacaactctcgttctctacatttcttcctggctgcttggcctgttgtaggtatctggttcactgctctaggtatcagcaccatggctttcaatctaaatggtttcaatttcaaccaatctgtagttgatagtcagggtcgcgtaatcaacacttgggctgacattatcaaccgtgcaaaccttggtatggaagttatgcatgaacgtaacgctcacaacttccctctagatttagctgcagttgaagctcctgctgtgaatggttaagtaccttcggttgcaaaacctttggaaaatttcgctctggtcataactctgggaaccgtaaattctcgggga---taggaactgagagattgtgacctctaagacctcaaatcttagaggtcataacctctc----gaatcgaagaaaaagcgcgtgtggggcggacgtagccaagtggatcaaggcagtggattgtggatcctccatgcgcgggttcaattcccgtcgttcgcccaaa------------tatcagaattccttctctttcatgagttgacgtgaaccttcccttgtgtcattataatt--------------ataggggatggagtagaaggtatcgttgcaatatttcgag-------gtaaactcatcctcgaatattgaggaatagataata-ccccaataatttttgatggttcttcattctctacttccgcgaaacatttatggagttttaatattccgaaaaa---cttaggggaaggagggaactccaaggttttaatgaggaggtctattcgctagtagagctttatgtaactgttgtagaacaatgaaacaaaaattaccgaggaaaaaatcttcatataaaaacttaaatttgggtggaatactgaagatccaaaattatctattgaattcgtggccaaagcatagtttgatcgggtttataattacaaaactttccaatagagaacatctcattactgatttattcgacttccaaatcattactttttcagttttacgtaattcctacaactcaaggaatggtaagattttaatcttaaacactttaatactgctcgcatcgtctttttctgtatatcat------ggtgaagaaatcgttaaatggataagtatcgactcaacacaaattcagagaggaagaaacgactgcgtaaaggactatataagcatatgtggaagatctattcgaaattcaaacactgaactcgatatttttctgcacaattcttccac---gggaataag---aaacccatacaagaattttttattcggttccagtgatccgggaagaataagttcacggttgggaaatgggaacttcaagatacggcactactat---atcgacaacaattgggaataccattccgaaattcttaagcgatttgcaaagaatagaaaagatcagaacggaaagaactttttgctcaatcctcttccggatcttggcaaagaacttgcgttcgggtccagttgttctgaatatgatagagaaattactcgaaatttacaaaactgggggagatctgacagaatacttgttgaagcttcttctatatcgagagagagttactacctcttgaattttataggatcttgtacccgtaaatttcttaggaattcttttcaggatccgaaaggggatcggctacagacggaaaaaagctttgaaccctttttccttcacaatggattgcacgatccaaaattttttataaccttagaaaagattctgtcggattctatataccgattttcgaggtatgtatcgtataaggcattgaggtccgctactggagcaacaggtatgaactcttcaatcgatagaattaattctaccaacttgaatcgtacatgcatgtacacggaagaagaaatagtagtaggggatatagaggagcaatttgttgcaggttccgctgaatcccttgacgtggatcccgacaaatacgcgtttgaatggatggacaaag------acacaagaaatgtgaaatttttgggacctgtactgctccaatcgactcttaccaatcaatctttttcatatttggaacaagaaccaaatcctttgcggggatccctcataaacggagacactaggtatcttgtaagcaatttgttcttgcaacggaacgaaaaaacaataaaaaacttttccttttcagagttggtttgttgtgccccccccgaactactatcgatcgaaggactccaagaaactattcttgataagaattttggtaaaatatggagagaggcaaa------gagggctcat------cacgaatctaccgcattggactatattgaagtcataaacttatggaagattggaaaagagcactcaaatctattgagtttccccccatttgattctgtacacagtatgattcgacga---tatcttattaatggggggatcctgcatagatttcgaaggcgatggaaccgcttacttccgagggttattcatccatttcctccaatctcttccacatatggagaatttaatacatctataaactgtataaaactgagtaacaatttcgtagatagaaccaatgaattggatatattagcaaatgcttctgacagaatcgggaacccaaaa------------------------------------------tgggatagaaacgaatcaataaacgattctttcgttgttgaagcaacaacgagcggatacaattccagattcggagatacta---tccggtggatgaatctatcaaatttgcgcaattcgttgttgaacagttacagcaagaatttcatcgaattatcgagtaatgcatatacggaaaaagatgagttatcccctgattttgaaaataatcatgcacgtagagataccattcatgattgctcagagacttttaaaaagattacgaagaaagttcttgcttctaacgtggaagacttagcacacaacgaaccgattctcaaagtttctgaatggttcaatgaaattcgtaacctaactattttttattattcaaagagtttcatttctcataatttatctatgaggatggagtcacccgattcatccgtaatattttcccgaattcttgattcggaagatattggtaggattttaaatcctgcacaaaattctgtccgtactgacggcaccgataccggattcagttcgttgccg---------aatagattcaaagaatttgttagtaataattttttaatagcaagaccgcctgctaatgcaaaaagttttgagtcagccgttggtccgtcaaccaacgaggtgatgaataactcaacagaattattcgatgggtatacccccccctcaaaaaatgttccggttaagcccacgacaaatgatga-agtacttctagcttataattattcttcaaatcacttgaattatttgtgggaccaccaatcaaataatactactgagcagatccttactcattcggaagaaatggatactgaaatttgtgggagtgccatatacccacaacttttgaggaattcttttaggcacaaagaattttcaccaacctgtagtactgatgctatagaacatctgccttcctgggaagagaccgttcctgccgttcaattacaattacgtaatattctatctccaaaaacattgcagacaattttt------gatagattattgttcctcttcgatccattcagcaggtcctcgagtcgaatgttctctccaaagacttcggatgttgttccctcgaagcgagaagttaatggaattggaaccgcatatgaatctctttgcgataagaaaaatttgctcgggtatttttgttcggaatcagaaaaattaactagcggcatgccgataccaaataatttt---ggaattggaatctgctgcaatgtgtcatgttctaaatcattagttagagatgaagggaataatagcaagatatttcgatcaatggataggttttttacttctttgtactccgaattagggcgttctgagtcgaaacatttggaggagtatgaagttacggacaaagtgctggaaggtacgagtagtttatgtagatacgatcggttacaaggttctgaatcttttgcgagatatgctctgttccaaaaatatattgcatggtttttcacatctgaatggtgggaatattacctccatgtattcgtagaaacacttcaggatgtttttcgagtaattgattatcgcttcgaacattttctggataacaacattcaagtcgcagaaaagaattttgtaaagttatgggatagaagaaaaagttcctgcgattcaaattcgaaatgggatttgcgtttctttgtcgattgtgacgaaagaacatcagattctatgggatgggatccgcggtcgactaataattggaatagtctaccttgggcctttattatcctagttcctcttatttttttgtactgtcaaaatcgtctatcaatattgataggtttggaccccatcgatttatgggaacgtctccaaacgattaagtatttaacagatacttcgcgagcgtttcactttacaagattattctatcgcgataaaacacacttgggtggagctgaaaatgtagtaattcgctctttcaaagatttaccgagatatgcaaggaatctccgattctatctatcgacgcaaaggaatttcaggaaatggttaattagttataggggtttggatcttccgcgcagaaaacgtagcttatcagttcaatctctaattacacattcaaggatcaaaaggtatggttttcgatcctaccctaaggaaaaactattgaataatgaattgggctaccgagtaactcgccagcagggacttttgtatgttcaatacctgtcccaaaacctgaaaaggaatttggtccatcatccgttgcattcagcaactaaatggattttattcgcttctttgcaaagagttattctttctcggaggttatggcaggtcgaaaaaaatgatccggagttccgagaggtaccagtactgcttgggtctaaactatctcgctcgaaaggaattctattggtgggtccagaagaaactgggcgctcgtatctgatcaaaaatttagcatcagaatcttgtgtccccctattgagaatatctataaataggctcctatataataaacccgatgctgtaacggagggttggacaaatattttaatagaaagtttacgtagattgaatcttgttttggatctggcaaagagaatgtcaccctgtataatctggattccaaatattcatcgattggatgtaaaccgttcgactcagaacgttgaatcagatccaacctttttacttggtattttatcgaagcatttacagattgattctgagaaaactcgaagcgaggatggtatagttacgattggttcgacccatatccctgaaagagtcgatccggctctaatttctccgaaccgactagatagagtgataaatatccgattatttagtaattctcagcggaggaaccaattttatgttcttctgagcaggaaaaatctacgagtgaacagaaaaataccatattttaatgaattcggatccaggaccatgggttacaatatgagagatttagcagcacttactcgtgaagtttcattattaggtgttacaaggaacgaatcattcgtccatactaataccacggagttagcttcccatcgacaaattcttgcttttacccatacaaatgatatactcaatttttggcacaattgtggaattgcactttacaaaataggtagagctatcgcacaaaacatctttatgaaggattctgcgacgaatcctttaagtattagtaattatttgtgcaggagaaagttctactatttatccaagtggtacttggaacccgctatcgatgaatccattgtgaaagaatccgtgattctgactcatgctttgggttgtttagccggtgcagctgctagagactcttggtttgtatcagaaaaggattcggatgtatctattcccctagataaatcgattgagaacgattttgatatagcctccagcattttggaaaacctttcaatagactttccttggttagaaacatgcaaagc------------tgggagtgggtttgcaacgcctccagcaataaattttttaaatattgtgcaaaatggaatatttgctatagcgaacgaaaacaccactgatggtcggaaggactctcactacaaatctttggtttcccaacggaaatttctccgcgggaggaactgcgaatctcgaagtactgtctggtcacccagatcttggcgtttgagtatccttcgtagtcactcatttgattggataaaaagaccaaatgatgtaggattctgctataaccccttattttcaagtagaaaggagtattctaataacttggtagtgaaaaacccttccagtcaactcattggggagaggaaagagcaattcatttatgagaggattctatcccgaataagagggaggaacgtacaggaattggaattccaattcaggcaaatcttattggaagaacaatccgaaatactgggtctacttcgtctatggacagattaccgaatggattatcaatcggataataaaccgagactttttattggtaaacgaattctttgggatcctacaggtctgttcccacagatccgtcactctgtttttacgcgtcgagattttttcgttgatgaagagattctcaggagattatatgttacttacggcgccagaagagagagggaggaatcccgctcaagtcacaggattaaacgatttttcatacgtcgtggatacaataaagattcaatggatgaattatccattccttggtggactcagctacccacccacgacaaacaaggtattgatatgttagagcgtatcgaaaaaataggtactcaattaaaacgtcctcgaatttttactcctgtgtatttgtatcaacgttggttgatcgagaatccaccagaaaaattttcgcgatttgagttcaaaactcatcgacaaagatggatcacagtaacaaattcattattcaatgattctattgttcacagaaccctttcagaaagctatcaatacttgttgagatttttcctatccaatgaaatactattagatcgaatggcaaggacgttgtcgagaaaggggtggctccttaaagatgagattgaggatcttatacacaataatataaagtagttctaa-----------ttcttatacacaacaatataaagatatatatatatatatatatatatatatatgtatatgtatatgtatatgt-atatgctgttcacatcataggacctagggacctacgcacagtcaccgcatctacggaattaggaatgtataaattccatatc-------------actcaatcgtagccgagtgattcaccgattattagggacaacaattgcatatgcgtgtagtaacttcctctcttcaaccggaatcttatgaattagatacagctgc-----tagtactgtaagagaattattcatcatccgcgttgatacaactcattctttcgaatgcttaccatctcgtagagt--cgggattgacggggctcgaacccgcaacttccgtcttgacagggcggtactctaaccgattgaactacaatcccacat-----------------------------ccaactcaaagtatttgattcaatcccttttt---------------------------tggttattgaaag----accaag------aaaactttcatctacttgg-------caatttttgtcccactcagttcgctctggaacatttagacctcatcgagcaaaaaacaatcaagaagt-aagttctgggccgggctggatttgaaccagcgtaggcgttgccagcggatttacagtccgtccccattaaccgctcgggcaccgacccagataga--aagatttactttccacctgaaatttcaaaaagatacttgttaattatttggagaatacctccactacccccaggggaattcgaatccccgtcacctccttgaaagagagatgtcctgggccgctagacgatgggggctctgctcccctagagctatgttactcaatgcattacccactgtcaatagattctttgtaatggtaggaacccataaattctgattaagaat---tagtactacacgtattcaatggcaatttagtactaaatattaattgattattcggttaatact-acttactaagacatagaatatttcatctcttccagtattctcgtgtttttaccggaacggg-ctaattgatagagttacccttgttcgagaagttt-cgaatcatgaggtaattcaaaaatcatcgatcgtgggggtt--tagatactgcaactttc-----cagtccttttggattcgtttggttcgccaaaatcaattttgttgcgtatcg---------------------------------------------------------------------------------------------------------------------------------------------------------------------------------------------------------------------------------------------------aaccattgca---------------------------------------------------------------------------------------------------------------------------------------------------------------------------------------------------------------------------------------------------------------------------------------taaagattttgtcgata---------gatcattca--------------------------------------------------------------------------cttcattcgaaattagttccagtccccgtgatttgactagtctagaa----------------cgatattcaaaat-------------------------------------------------------------------------------------------------------------------------------------------------------------------------------------------------------------------------------------------------------------------------------------------------------------------------------------------------------------------tcaactcggtcgttgtttgttcattgagttgacaattttgtaattatcggtacgaatcgtatcatactgttcca----aattcataatccgtta----------------------------tgcccctttaactcagtggtagagtaacgccatggtaaggcgtaagtcaccggttcaaatctggtaaggggctctttgtc--atcccatccatgttacaaa------cgacaacctgggattagttccattgccgcata--taccatataaatattagtcaattccagttatgact---------------ggccgcaaaagtttgctatcctaatattataataggagttcgctagcttttagagatgaatt--------atacagtgcttgcactggggtcaaattattcctacatgatgagattattcaactacaaatctg--------------------ctttcaattctttatttactgtgctaaaata---cgatcagcaaattaaagttctttctttgggtttgttggtgaattccaatcccgtgcaactagagat--taataccaaattcttggatatgcatcttccta-----ctcattgtgtaatgattcgatcactcagatcgacggagtaaatttggagtttgcattgattcgttggtagaagtgacataaaagaatcatggaatgggttttgagcgaatagcgcccagatacattttgataaagaaaagaaaagttaacctatacccctccctccctcccccctttttttttgattcgatccattattgaatccgcgaacaagtgggtagaatgctctcacagtatat---acatatgtgtatacatatagatatgtatatgcatgtatatat---tatacgatcagatccttcct-----cacgatggtagaagactctggcataattgtacctcctcggcacttagaaacagttgaaacaacttaataggagaatcgtcatgactatagctattggaaagtcgtccaaagagccaaaagggttatttgatagcatggatgactggctaaggagggaccgtttcgtattcgtaggctggtccggtctattgctgttcccctgcgcatatttctcccttggcggatggttcacaggtactacttttgtaacttcatggtatactcatggattggctagttcctacttagaaggttgtaattttctaactgctgctgtttccacaccagctaatagcttggcacattccttgctgttattgtggggacccgaagcacaaggggattttactcgttggtgtcagttaggtggtttatggacttttgtggctcttcatggctctttcgctttgataggtttcatgctacgccaattcgaactagcccgatctgttcaattgcgtccctacaatgcgattgccttctccggtccaattgcagtttttgtatccgtttttcttatttacccactgggtcaatctggttggttttttgcacctagtttcggtgttgctgcgatcttccggttcatcctcttcttccaaggatttcataattggactcttaacccatttcatatgatgggagtcgcaggagttttaggcgcggctctcttgtgtgctattcatggtgctaccgtcgaaaacactctatttgaggatggtgatggggcaaacacattccgtgctttcaatccgacccaatcagaagagacgtattccatggttactgctaatagattttggtcccaaatctttggtgttgctttctccaacaagcgttggttgcatttttttatgctattcgtgccagtaactggtttatggatgagtgctattggagttgttggtttagccctgaatctacgcgcatacgatttcgtgtctcaagaaatccgtgctgcagaggatcctgaatttgaaactttttacactaagaatattctattgaacgaaggtattcgggcttggatggcagctcaggatcagcctcatgaaaatcttgtattccccgaggaggttctaccacgtggaaacgctctttaatggaactttagctttaggtggtcgtgaccaagaaaccacaggttttgcttggtgggcaggtaatgctcgactcatcaatttatccggtaaattacttggtgctcatgttgctcatgctggattaattgttttctgggccggagcaatgaatttgttcgaagtggcccatttcgtcccagaaaaacctatgtatgagcaggggttgatcctattgcctcacttagcgactctgggctggggagtaggccctggaggggagattgtagatacctttccatacttcgtatctggggttctgcatttaatatcttctgctgtattaggtttcggcgggatctaccatgcacttattggaccagaaactctcgaagaatcttttcctttctttggttatgtgtggaaagacaagaataaaatgacaactattttgggtattcacttaatcctactaggtgctggtgctttcctactagtattcaaagctctgtacttcgggggtatctacgatacctgggccccaggcggtggagatgtgaggagaatcacaaatttaacccttagtcctagtgtaatattcggttacttacttaaatcacctttcggtggagagggatggatcgttagcgtagataatttggaagacataatcggaggacatgtctggctaggctctatttgtatatttggcggaatttggcacatattaacaaaaccttttgcttgggctcgtcgtgcctttgtatggtctggagaggcttacttgtcccacagtctagcagctatttctgtatttggttttatcgcttgctgttttgtttggtttaacaacacagcctatcccagcgaattttacggacctactggtccagaagcttctcaggctcaagcttttacctttctagttagagaccagcgccttggagctaatgtgggttcagctcaaggacctactggtttgggtaaatatatcatgcgctccccaactggagaaattattttcggtggagaaaccatgcgtttctgggaccttcgtgctccgtggttggaaccactaagaggtccgaatgggttggatttaagcaaattgaagagagacatccaaccttggcaagagcggcgctctgctgaatacatgactcacgctcctttgggatcactaaattctgtaggtggggttgctaccgaaatcaatgccgtcaattatgtctccccccgaagttggttatccacatcccattttgttttaggttttttcttcttcatcggtcatctgtggcatgcaggaagagcacgtgctgctgcagccggattcgaaaaaggaatcgatcgtgattttgaacctgttctttctatgactcctcttaattagagtaaccagtcgattcgaataactaattgaatcagggatgaatgagtaggtgaataga-ataaaatacgaaagaattggtatcttctttt-cgttccactcattcatcccaccagagcttcgtggtgtggttcctcaggaaatgaa-aaaaaaggagagagagggatttgaaccctcggtagttctaaaaactacatcggttttcaagaccgacgccataaaccgctcggccatctctccagagtgagttccagaattg----g------aaagtccgaatcgatcgattgtatatcgaaaaaagaa---ttgattacctccggtgctagccattctacagatgaatgaatatatgtaatatatat-cgtatatatacatatatttatttgtttatacaaataaattattcggtgatgtggtctttgctgtatttgttgctacaaccaccacc-----------------tcagtaaaagtaaaaccttggagaatcatagatacgactatagcttttcagtcggctgtatttgcattgatcgccacttcatttctcttagttattggtgtacctgtcgtattagcttctcctgatggttggtcgagtaataaaaacatcgttttctcgggtgcttcactatgggttggattggttttcctggtaggtattcttaattccttcatatcctaaatattga--attcgcccaatccct-----atatcctcc---------------ttggtttacatcgcatcgcgaaatccataagcattttgagcaagtgttttgagtggaataaatagacgtttccagggggggggggggggggggttgaat------------------------------------------tatttggtagtatacagagacatgtacacatcaatata-----atatgactatacatatttgt-------------------------------------aatagaagatgcgggtatagtttaatggtaaaatttctccttgccaaggagaatatgcgggttcgattcccgctacccgcctggatatgtatggtatggtgcatcaaag----------tgcatttggtgggaacccaatgccccagggttacgtggcggagacaggattcgaacctatgacctcaaggttatgagccttgcgagctaccagactgctctaccccgcgtttcgatcataacaattctacatcataagagatgaattttgcaagtca---tttgtgacccccccccacgtaggta-----gggggggttacctcataggatccgtctctaccaactggattttgttacccctggcagcaaacatgcgtgagccatttcacgtagtaagtgcctggataaaccgaaatcgcggtaattcgctctaggtctcccagtcagggaacaacgacggtgaagacgactaggtgcactattacgaggtagagactgcaattttctgcggatcttccatttctcatccaatgatgaagcttcgccaatctctttttttagaaaattgcgcagaaaactatatttcttctccaatttttccctcttcttctctctctgagtaagactttttcttgacataattgtttcacgtttcaccaataaaatattttcctcggttgaattgaataccgacgaatagtatcttatacaattactgatccagcggtatgcaattaaccaaattttccagatgtagaagctattagaaaagcagcataagtaaatatataacctacggaaaaatgggttaatccaactaatcttgcttgaacaatggaaagagcaactggtttatctttccatcgaactaaattagctaatggggtgcgttcgtgagcccaggctaaagtttcaataagttcttgccagtacccacgccaagatataaggaacatgaatcctgtggcccaaacaagatgtccgaataggaacatccaagcccaaactgataaactattcattccgaaaggattgtatccgttaattaattgtgaggagtttagccacagataatctcttaaccaacccattaaataagtagaagattcattgaattgtgctacatttccttgccatagggtgatatgcttccaatgccagtagaaagtaacccatccaatagtatttagcatccaaaaaaccgctaggtagaaagcatcccaggcagagatgtcgcaggtaccgcctcgaccggggccatcgcaaggaaaactgtaaccaaattctttcttatccggcatcaatttagatccacgtgcatctaaagcacctttaactagaattagtgttgttgtatgcaagcccagagcaatagcatgatgaaccaagaaatctccaggacctattgttagaaagagtgaattgctgctattatttatagcatctaaccacccaggtaaccatatactttgaccagcattaaaagctgggctattcgttgatgatagaagcacatcgaaaccgtacaaggctttaccatgagcagattgtatccattgagcaaagattggttcgataagaatttgtttctcgggggtcccgaaagcaagcattacgtcgttatgaacataaagtcccagagtgtgaaagcccaggaataaactcgcccaacttaaatgggatattacagcttccttatgctccaacattcgagccaatacattatctttattctgctcaggattgtaatccctgataagaaatatagctccatgggcgaaagcacccgtcataataaatccggcaatatattggtgatgcgtatacaatgcagcttgagttgtgaaatcttgtgcaagaaacgcgtaaggaggtagggaatacatatgctgagccactaatgacgttatgacccccaaggaagctaaagcgagacccaattgaaaatggagagaattgttaatagtgtcgtaaagacccttgtgtcctctacccagtcggccccctggaggggtatgtgtttcgaggatctctttgatgctgtgtccaattccaaaattggttctatacatatgaccagctatgatgaaaacaactgcaatagctaaatggtgatgagccatatcggttaaccacaaactttgagtttgtggatgaaatcccccaataaaagtcagaatagcagtacctgctcctttagaagttccaaataggtgattgcttgaatcagcattttgggcgtaaatattccattgacctgaaaagaaaggccctaatccttggggatgtggtggtaccgttaataaatcagcccaccttacgtgttcaccccgcgattcgggaattgcgacatgaaccaaatgacctgtccaagccaacgaacttacaccgaaaagtcctgataaatgatgatttagcctagattcggcattcttgaaccacgaaactttgggtttccatttaggttgtaggtgcaaccaacccgcaactaggaagagggaggaaagaataaccaggaaaagggctccattatagagatcttgatttgtacgtaaaccgattgtataccaccattggtatacaccggagtaggctatattaactggccctgaagctcctcctcgagtaaaagcttcaactgctggttgaccaaaatgtgggtcccaaattgcgtgagcaattggccttacatgtaagggatcttgtacccagggttcaaaattgccttgccaagccacatggaataaattgccggaagtccataaaaaaattatggctaattgaccgaagtgagaagcaaaaaccttttgatatagacgttcctcggtcatatcatcatggctttcaaagtcatgtgcggtggcgataccaaaccaaatgcgacgagtagttgggtcttgagagaggccctggctgaactttggaaatcttgatgccatattgcttttcgaatcctccttagccattatcctactgcaatgattcttgctaggaagaatgcccacgttgtggcgattccacccagaaggtaatgagctactcctacagcacggccttgtacgatactcaaagctctaggctggatagcaggagcaacctttaatttgttgtgagcccaaacaatggattcaataagttcttgccaatacccacgtccactgaataagaacattaaactgaaggcccaaacaaagtgagcacccaggaacaagagaccataggcagatagggaagacccataggattgaattacttgagaagcttgcgcccatagaaagtcacgaagccaaccattaatagtgattgagctttgtgcaaaatttcctccagtaatgtgggtgacaactccttgttcgcttatgctaccccaaacgtcagattgcattttccagctgaaatgaaaaattactacggagattgcattgtacatccaaaacaaacccagaaagacgtggtcccatgctgatacttggcaggttccgcctctacctggcccatcgcaggggaaacgaaaacccaaattggctttgtctggtattagacgagagcttcgagcaaatagaacgcccttcaataagataagaacagttacatggattgtaaaagcatggatgtgatgcaccaagaaatcggcagttcctaatggaattggcagcaaagcaaccttaccgcccacggcaattgcgtcactccctccccaagtcaaacttgtacttgccaaagcattgggagcagtggaatttggtgctaaagcatgaatattttgtacccattgagcgaaaactggttgtaattgtatagcagtgtctgaaaacatatcttgagggcgtcccaatgcactcatcgtatcattatggatgtacaacccgaaactatggaatccgaggaagatacatacccagttaagatgtgaaattattgcatcgcggtgtcggagaacacgatccaataaattattgtactgagtagttggatcgtaatcccttaccatgaaaatagctgcatgcgccgcagatccaactattaaaaacccaccaatccacatgtgatgtgtgaataaagacagttgggtaccgtaatcggtggctaaataggggtaaggaggcatcgaatacatatgatgagctacaattatggttaacgagcctagcatagctagattaagagctagttgagcgtgccatgaggttgttagaatctcataaagacccttatggccctctccagtgaatggacctttatgtgcttctaagatttctctgaagctatgtccaataccccaattagttctatacatatgaccagccactaagaacagaactgcaattgccaaatgatggtgcgcggtatcagttaaccacaaacctccagttactgaatttaatccaccacggaaggttagaaaatccgaatattccgaccaattcaaagtaaagaatggagtcaatccttttgcaaaactcggatagagttcagacataaggtcacgatttagaataaattcatgcggaagaggaatttcttttggatcaacaccagcatccagaagttgattaatgggtaaagaaacgtgtatttggtgcccagcccaggagagggagcctaatcctagaagtcccgccaaatgatgatttagcatagattcgacgttctggaaccaagccaattttggagcagctttgtggtagtgaaaccatccggcaaaaagcattaatgccgcgaggatcaatccaccaatcgcagtggaatataattgtaactcactagttattcccgatgctcgccagagttggaaaaaaccagaagttatttgtatcccctgaaaaccccctccaacatctccgtttagaatttcctgacctactattggccaaacaacttgagcactgggtttgatatgaacaggatctcctaaccatgcttcgtaattagaaaaacgagcaccgtggaagtacataccactcagccaaatgagtattattgctaattgcccaaagtgagcactgaaaactttgcgggaaatttcttccaaatcattagtatggctatcaaaatcgtgagcatcggcatgtaaattccaaatccacgtggtagtgttaggaccctttgctagagtccttgagaaatgtccgggtttagcccatttctcgaaagaggttcttacaggatccttttccaccacaattttgacttctggttctgttgaacgaatagtcatcgaggttctcctctcttcagacgaggcataagaaaaacccaccaatagtaattggttaacttctgagagatagaagtttgttccaaccctaaccc--ttttttttcctcagtttggaactggagcgattacgatacagaaattacctaggcaggtcttcaaaatcattatggcataaaatcgaggtgcttaatggaccgtgaatcactctgagaaggaagaaatataagtttttctagggtttgattcttacatctaataagttaggtatgaatctcatccatctatttcaccccgcgcaaattcaaactacctttttttt-atcgttctagcagtatcccaccatgcccaaacaataaaaaaaaaggattgaattcgcgcagaataacataactaaaagcgacccgtcattttcaaccaattgtgagcctcaatgtaattactcggagcgagtagtattgcctgtttccaataatcggcggcttgatcgaaccaagcctccgaagcttctaaatctccctgttgaatggcttgttctcctcggtcaagataggttggttaaaccaaaagttccttctcttagaaccgtacttgctagtttcctacttcatacggctcgaataacagttccttcctttatttttatgtagttcagccaggaacaaatt------------cgggttactgaaaaatgaacagga-aaagttaatgaactaagtttgtgttccgtgttccaacaaaaaatacggatttaccttttctcccactgttcgagcaa-aaagattcagggactgaatatcttctgagcagtaactatcttagctgatattatagaaactttctattcctcaaattcttaataaatttaagtgcttatctgcattcctttaggatctggttctacaccactgcttcatcaactgatc-gatcaaatttagttacagaaattgacctttcgattttcgttgattcacaggatttcaccgtaccaacccaaaattttcagtaattgatctttatgatgctttccgcagttcatc-caattatccatagaatttatgggctttttac--tcatagtcgggttaccacgatttcatcctacaactgtgattaaatccctatttcatgattaatacgtagataccctcgatctaatgtttttctttcaaatcgttgcttctgatcaacagaatctataatatagatagtcacacgtaatgacagatcacagccatattattaaaagcttggggcagagacggattccgttccaatgcctggaagtaatattccaaagctctggcatgttctccgttacttgtatggataagacctatattatagagtatataactccggtcatatggatcggtttctagacgcatcgcttcataataattctgtagagcttccgcatactctccctcagattgagctgacattcgttacggttgatcgtttacgaactccgtttcaaaaccgtacgtgaaattcaaatttcatacggctcctcattcgtagtacatgaag---------------gggggattactgatgatgatactatatatactatggagagtattttcacttcttttttct--caaccagcatcatgaactatttgggctagcgtctctataagaagatatctaaccatcctt---tttctgtggaaagcactttc-tgactgacgaatagtttcgcaccc-----ataatccttcacagtttcttcgttcttaatgtctcgtattcagtgggaaagagcttctccgacaatctccgatggttctacaggtacccaatacacaaacgagatggagatttgtttgcccaaccatatgttttgttccctatctatcaggttcgataatcccaaattataacgaagcttttgtattgtcgattcccgtatgtgatgctctctcgcgttgtgtttatgcccatacataaaatttcaatggatttactcatctcgacatt------atattatgggtttgacctactgctcaatacctgaattcggcattcgaggctacttcaatcgaaggtactcgacggaagggtttgtttcttgctcggaaactgaccttcaccagacataagtatttgacaatgaatttgaaacgattactattccatgctcagctcgttcggggatcctagttcgaatcgcaccatctctataataagtgaatgcctctttctccctctgcgttgtaggaatcactcgcaacaaaatatccgcaacgattgtgaaagttttatcgataaaattatcattcttttgggatctaggcatatttagtcataaatttattaaaattaca--attccctttttctgggaataaaaccacaaaaaattcttcggtatttgtcttggaggggaaatat---ttacatatgaatatgtaaaagtttcttattcaaatctattttattttagaattcaagtgatttgttccttacttcaatgaatgaacaggggaatgtcgaaaaagtcttcatttcttacggttcccatggggtaggaaagaactatgctgaagaataaagaatttgttactctttatta----acccggtacagattgcgagagaatctacttgtagattataatagtagtacccaaaactttgttggaaaggtggttgagcggtttaagatgtagcattggaaatgctatgtaggcttttctatgcctaccgagggttcgaatccctctctttccttatcttattattcattcgtgggcacagatgcaccccattgctaca-tttttcactggaaatacataaaaaatatattatttatattttttaatccatacattcggaaaatccattggtaagagtatgatacgtgc----atttatccatatatctatctaatccatctgtatagatagatacatacatacatacataca-tacataatcccttccattattacaaaatttctctttctcttcctttatcaaacttgacgagaataatactccacgactaataactcattgatttttaagttgatccagtcacgatcgatcgtttgatttatcgatccccgaagtcgcgtcgaatcaagagttaaatgattcggtgttttagctttctgaaacagactcatactctttgcaattattgattgagatttttgtcggtttcttacagtaataacatccccaggtttgcaactataactcggaatattgactgtatcatcatctactagaatatgtttgtgattaactaattgccttgccccaggaattgttggagccatacctaagcggaaaattatattatccagacgcatctcaagcagctgtaacaatatttgcccagttgaaccttttgcttttcttgctacacgaacatatttaagcaactgtctttccgttaatccataatgaaaacgtaatttctgtttctcttccaaccgaatccgatattgagacatttttttattggataccaattgactggtgtaaccagatttgggttcaataattctatcagtcagacccggtagaactcccagacggcgtatcattttcgcgcgaggtcctcgatagcgggacatagcaactccttggttttaaattgatagtaaata----aatggcgtgaaaaaatggaagatgcaattttttatcggggagatttatacctcgaggaagtattccccgaattcgtt-----ccaagaaccatgatagaatggggtacaaaaatcgacagaattttggacgaatatatttcataatacagtagtagtctatttgtgcttattttgagcgacagacggtacagattaagtgagtagttgagcccgctatcggagtcgaaccgatgaccatcgcattacaagtgcggtgctctgacctctgagctaaacaggctgtcctgtcagacggaatagatgtattattagatatttctcttccttagttggttacgatattacaacatatttcatctagtagttcttactactaccgctacccctgatctctaccactgctactacatacgtatgc-------------attgtatccatcga-atgaaaaagaagcaactcaactatggattttttt--tgatcctcggttagttcatgaaagtattgcatggccatctgaaagtagttacaatc-----------------attttagtagaaattttt-------------ggctacacgaactcaa------------gggggtatggcgaaattggtagacgctgcggacttaatctgattgagccttggtggagaaatctaccgagtgtctgtttccacattcagggaagcctaggttgtgacaaat--gtgttaggcaatcctgagccaaattttgtcgatgaaataggtgcagagactcaaaggaaaccatcctaacgata-----agaatttcttcct-ctccctcaatacttttaatcgcaagtatcacctcattctcttactagggaatgctgatgatcgcgatgctagtggtcatgtagtagaggaaaaggcagcagcagttgatgctgcgattgctactccccagcaaatg-----attcaagacgaggatgaagagagagtccgttcttacgagctgtatctggttcagcaacgatgcaaatcgtggtaaggagaaaatccgttggctt----gaccgtgagggttcaagtccctctaccccca-----ttaacaacgcttccgaagtaactgattgggcagtgaattataataatgaaatatagaaagaaaccgtcaatggtata-tgtatacatatacatatatatatatatattgacattattctgattctcgtgataacatgtatcaaaggtatatatatacggccgggatagctcagttggtagagcagaggactgaaaatcctcgtgtcaccagttcaaatctggtttctggcacatccttatgcatggcaagaatcagatgtgcatgaagtggatcgtaccaaaattattttat----gtgcatacgcatatgtatgtacaatgatatgcatatatatgcatatcattgatacgcgtcttgcagctcgtaaaagtcaggtacgatataatctttacgtaaaggccaacccatccaactatcgggcatcaagatacgtctaaggtatgggtgatcctcataaataattcccagcatgtcataagattctcgttcttgaagattggcgcttctccatacccaaaaaacggatggaattcttggactatttcttggtacgaagatcttgatacagatttcttcgggttgatccccgtcatcacgtatcttcgtgaaatgatacacactagccaataagccacctggttcgacgtcgtatgcgcattggcaacggagatagttgaaaccatagacatataaagaaacagctaggaagggccaatcctgggatcttatttgtaaagtctccacgccctggtaatcaaaacctagaggtctatgagttaaaccgtgcttgatcaaccaagtggacaatcgacctcgtattttgctgttgtcactcccaaaagtttttggcatattatatgtttgttgtcccttctttttcgaatttattcaagggttttcgtggaagccgttggaattgtagatttcttcccaagtgcttcgagcgccgactcgttaattctcgcaagatttgaagatcgattgaataatcgttgattgtacttcac---atcagggtttgcgatcaaactgaatcggtgattcagagtaagatatctacttccttgttggatgcttttcctattctcatatatctcctgggccatcttcttacgaagttttatcacagcatctataatagcttccggttttggtgggcatcccggtaagtaaatatcaacgggaatcagtttatccactccacgcaccgtggtgtaggaatctgtactgaacatacctccagtgattgtacatgctcccattgcaatgacatatttaggttcgggcatttgttcataaagtctaaccaaagacggagccatcttcatggttacagtgccagctgttatgacaagatcagcttgtctaggactggatctgggtaccaaaccataacgatcgaaatcgaacctcgagccgattaatgaggcgaactcaatgaaacaacaacttgtaccgtaaaggagcggccacaaactagaaagcctggcccagttcgtaaaatcactaaaagttgttaaaacgatggagtttgtaatagttccatcgagcggaaaaacttctgtatcattcatgatccttccatcggatccatcttccgagccattcccgcaaataaaaattctaaaatttaagaccattccaatgctcctttccgccatgcatataccaaacccaggattaagataagaataaagattaaagcttcgatgaaagagaatattccaaaatcatagaaactcattgcccatgggtaaagagaaacagtttcaacgtcacaaattacgaaaactagagcaaacatatagtagcgaatctggaactggatacaagctcttcctataggttctatacccgattcgtaactagtcaatttttccggtcctttactcgcgggtcctaccaatcccgggatccaataaatgattgggagagagaaacagacaaggagtaaaaatatccagaaatactcatattcttgagtttgaagcattgcgataatctccccatgaatgaaaaatagatagttgttggatcctatggatcttattcgaaatctgattctttccctcctaaatccgattgctgtccactgcgcatgatgaaacaactcgatagaataatgaatctaggtgcttttcattgggtttatctcatccaacttgagacatttgaaactctcacttatagattatacctttacgctatttatcgaacaaaagaaagagaaaaggaggggggggggggtatagcacaaatttacgttatgattgacaggc---------tgtagttatagctgtaccatcacaaa--------------aaatgtttttttactttctattggg-------------------ttattcgcagaaccaattccattcacaaatgaa----ttcattatattttcgatgagtaaaatataagtgtta--------attaattagggctatacggattcgaaccgtagacattctcggtaaaacagttcgaaattagagtttgaatcaaacttcttgttctaaactgcttcaagaacccaacatgcatttcatctttatgcattgggctcatccatcaactga-aacgatttcagtcattccaccatccttttatctattcatagtggtaacgatgacagtaacaataatgagatggttccgcatgcttgggaatatcaagcaatcccaaagtttttcgagatcaaaaga-aatattgacttaggtttgttacttctcc--atacatggatttactcgtgaaagagtttctatcgcctgatatgtgtgagacatcatacacctcaaagttcatggagcgaagataagaatatctagagtcccccgcaatgtcctcatcatgcaatgacattgagatcatgaagaattaaccatatcaattttgatcgagattcgagcacacacatactcaaatctttttgtgtcaagctatttt-------ccttccggattaaatccagaagtaagacattgatactttttcacgaatcgattgaatcgtgaatcgaaggtttcgataatttttcccgaaaatcattggcgcacgtgtaaacgaggcgctctaccgctgagctatagcccttt------------ccccataatatatctttacctatatatttgtcaagaataatagacaataaatactctattcacttcactttaattcaattctataattctatattgatgatttgtatgtatgtgcgtgggcctacatcccacac-caacaatatgatatactacaaatgaacctacttaactcagtggttagagtgtcgctttcatacggcgggagtcattggttcaaatccaatagtaggtaatttgtattagatgccatttactcaatggcatctaatgcaaggacatcatg--------aaccgaaagtttcaattagaaacatctgaagcatttgcgttgatcgcttctagccttgccttggctcttttaaaagccaaattagctccgatgatttgtttcctaccttctgcttgggacaaattggctctagcctcgcgaaaagcttcttgagcctcctggaaatctatttcagtagctttctcggcttcattgaccaaaatagtcatctgattattctctatcatagcaaagccacccattaatgccattgtggaccattgttccctgagacggatctttatgattcctatgtccaacgcagtcaagagaggtgcatgatttggtaatatgccgatctgtccactatttgttgatagaacaatttcttgaacctcggaattccaaacaattcgattaggcgccattacacgaagatttaatgtcacttgtttcaaccctccgtttgcaaagtagcagcttttgcagccgcttcgtcgatatctcctaccaaataaaaagcttgttcaggtaacccatccaactctccagagagaatcatttggaacccttttatagtttctcgtagactaacatatttacccggggaaccggtaaagacttctgcgacgaaaaagggctgggacaaaaatctctcaattttgcgtgctctcgatacggttaaacgatcctcctcggataattcgtccaatcccagaatagctataatatcttgtaattccttatatctttgtagtgtttgtttgacaccttgtgcggtttcgtagtgctcttcacccacaatccacggttgaagcatcgtagacgtcgaatccaaaggatctacagcaggataaattcctttggctgctaatcccctcgataacacggtggttgcatccaagtgcgcaaatgttgtagcaggggctgggtctgtcaaatcatccgcaggtacataaacggcttgaatagaagttattgatccttccttcgtggaagtaattctctcttgtaaggtacccatctccgtacttagagttggttggtacccaacagcagatggcattctccccaataaagcagaaacttcagatcctgcttggacgaaacgaaatatattgtcaatgaataggagtacgtcttgcttattaacgtctcggaaatattctgccatagttagagctgttagaccaactctcatacgagcacctggtggttcattcatttgaccatataccagggctacctttgattctgaaatgttttgttcatcaataactttagattccttcatttccatgtaaagatcgtttccttcgcgagttcgttctcccactccgccaaatactgatacacctccgtgcgctttggcaatattattgattaactccatgataagtaccgttttgccaaccccagctcctccgaataacccaattttgccccctcgacgataaggggctaagagatccacaactttgatccccgtttcgaaaatggataatttagtatccaattgggtaaaagcgggagcagatctatgaattgggaacgtcgtatcggaactcacaggacccagattatctacaggttctcccaagacattgaagattcttccaagagttgtctcaccaacaggaacactcaaaggagcgccggtatcaataactttcatccctctcgttaaaccatccgtagcactcatagcaacggctcgaactttattatttcccaataattgttgaacctcgcaggtaacattgatttcctgaccggcagggttctggccccgaacaactaaagagttgtaaatgttcggcatctcgccagggggaaaagcaacatcaaggactggaccaatgatttgagtaatacttcccacatttttagcgacaagcacggaagctccaaaaaataaaggattttttttcatgaaattcttagaagtttattgtgatggaatcgtaacaaaaaaacattccgtatcgatgagatcgattagtagttggatgcatcactcta-------------------------------------aagttataaatatttattc-----aacggaaaattctttgcttgtagatttggaacaaatcgagagaaggatcgagccaatcccgataggtag-------aaaaggaaggggggggggggcagagcgtatgtacaagaagatctatctatctatctatctatctatctatctatctatctatctatctatctatctatctatctatctatctatctatctat-ctatatatattatataga-----------------------------------tatatgtaccatgcatatacacatagacgtatggactgcaacccccccccgttcgatttgtgtgaatgaaa--aaatactagtgcatatttctcaatagctacacaaccagttgcattacgtgcatggaacaatatacaataatattgtttcatcattgggaaacatctttacttaaggattgaatgaaccttccca-ggggcagtcgatttctatagtggagaaa-----cctcttcccatcgggtagacctcatccttgctggagtacaaatcgattcgtagggagggacttatgtcaccacaaacggaaactaaagcaggtgttggatttaaagctggtgtcaaggattacagattaacttattacactcctgattatgagaccaaggagacagacattttagcagcatttcgtatgactccccaacctggagtaccagcagaagaagcaggagcagcagttgctgctgaatcctctactggtacttggaccacagtttggactgacggccttaccagtcttgatcgctacaaaggtcgatgctacgatattgaacccgttgctggagaagataatcaatatattgcttatgtagcttatcccttagatctattcgaagaaggttccgttacgaacttgttcacttctattgtgggtaacgtatttggattcaaagctctacgagctctgcgtcttgaagatttgcgaattcccccggcttacacaaaaactttccaaggtccaccccatggtattcaagtcgaaagagataaattgaacaaatatggtcgtcctttgttgggatgtactatcaaaccaaaattaggtttatccgctaagaactatggtagagccgtgtacgaatgtcttcgtggagggctagatttcacaaaagatgatgagaacgtaaattctcaaccattcatgcgttggagagatcgattcttgttcgtggcagaagctatttttaaatcccaagcagaaactggcgaaatcaaagggcattatttgaatgctactgcaggtacatccgaagagatgttgaaaagagcagcttgtgctagagagttgggcgtaccaatcgttatgcatgactatcttacgggtggatttaccgcaaataccagtttagctcactattgccgagataatggcttgctacttcatattcaccgtgcgatgcatgcagttcttgatagacaaaaaaaccatggtatgcacttccgtgtattagctaaagcattgcgtttatccggtggggatcatatccatgccggtactgtcgtaggtaaacttgaaggggaacgtgaagtaactctaggctttgtggatttgcttcgtgatgattatatagaaaaagacagaagtcgtggtatttacttcacacaggattgggtatctctaccgggtgttttacctgtagcgtctggaggtattcacgtttggcacatgccggctctgaccgaaatttttggagatgattccgtactacaattcggtggtggaactctaggacatccttggggaaatgcaccgggcgcagtcgctaaccgagtcgctctagaagcttgcgtacaagcacgtaatgagggacgtgatcttgctcgtgagggtaatgaagttattcgtgaagcagcaaaatggagtcctgacttggctgctgcttgtgaagtatggaaagagattaaatttgaatacgaaacgatagatactttgtaatttctttctcctcgaaatgatagataccttgtaactcctttctattcatcattccattattctttcaccccaagtttggggtgaaggaataa--------------------------------cacaaaagtttctatacaag------ggggtttgtagctcagcggatcagagctcatggttccgaatcatgaagtcaagggttcgaatcccttcgaaccttttcaagatcactctt-----------atgtccatctctgttttgttaccgactccctgcctgaaagataatttcgttctatcataggattgattaatcgtaatttcgaaatgctcgaatccccgattcagtaaataacgttatcgtactctcatgcttacggtcgtgaacaattccatcctttttcttaaaagttaaagattttttcccgattcaggattcgatgaatcaaacaattacaaattttt--ttgcgcttgatatatta-aactattcttc-------------gaaaaaggggagctccttatgtctttaatgaattggttcgaagataaacgaagatttggtggattaatcggagccttcatcgaaaaagctacgaaaggatacatatttagtgagcgagaaagagacaggtatgttagaatcgatactactaaaggtttatggactagatgtgataattgcgaaaatatgctatacgttagatttttgcgacagaacaagcgaatttgcgaagaatgcgggtaccatctacaaatgagcagtacagaaagaattgaccttctaacggatcgtggaacttggcatccgatggatgaagatatgaccgctagggacattctaaaattctatgacgaggattcttataagaataggattgttttttaccaaaaacgaactggtttgaccgacgctgttcaaacaggtataggtagattgaatggtattcccattgcactcggagtaatggacttccaattcatggggggtagtatgggatctgtggtaggtgaaaaaattactcgtctcatcgagtacgctactgcggaatcgatgccactgataatagtatgctcctcaggcggggcacgtatgcaagaaggaacgttgagtttgatgcaaatggcaaaaatctcttcagttttgcagattcatcaagcacagaagaaattactttatgtagctattctcacgtaccccacaacggggggagttactgcaagtttcggtatgttgggagatatcatcatcgctgagcccaaagcctatattgcattcgctggtaaacgtgtaatagaacaaactttgcgtcaaaaaatacctgatggctttcaagttgcagaatccctattcgatcatggtttgctcgatctgatcgtcccacgaaacctgctaaaaggtgttttaagcgaaatttttgagctttatgaatcagctccttgcagatga-ttcgattattattccatcggataaag---ataatctatagtactatttcattcacctgtttagtct----------------tccgtaccaaaattcgtaacagattcgatt---ggaatattctctagg------atattttgcgaaagcagtactagatggaaggaatacataattcctatttggtttaatttcggataaaatatagtatgtacta-------catttacttctttcacacaaatttatcctggaatagttccccatgacagcttcttatttaccttctatttttgtacccttggtaggtttagtctctccagctattgcaatggcatccctcttcatatatatcgaacgggacgaaattctgtaggaaagtattccctaccacgaggtagttattatc---------aatggggtgagtagtagtgtcttccacgcataagacaataatacgtaggatgttattactctctccattctttccgggaaagaaag------attaagtaaatggactggagtgggtc-------at----ttctgtgaacggatgcttcgcagaacacagtattattgaagtagtattatcaaatcatttccaggagattatgcttcgtaacgaactcacaagctaaaaatattcgagtagattttataacaggctctcgcaaagctagtaatttattctgggcttctaccctttcactgggtgcgtcaggtttcttcattgtcggattttccagttacttgcaagacaatttggtaccttttttatcagccgaccaagtatcctttgttccgcaaggactcattatgtgtttctacggcatagcaggtttattcaccagttcttatttatggtgtaccatctggtggaacgtaggtagcggctataacaggttcgacaaacgtagaggaacgttatccctttttcgttggggctttcccggaaaaaatcgtcgtatcctcattgaattctttatcaaggatatccaagcaatacgcatggaaatccgggaaggacttttacctcgtagggttctctatgtaagaataaaaggtcaacaagatgttcctttgagtcgtattgaggagtattccacgattgaaaaaatggaagatgaagcagctgaatcagctcgtttcccaaaaatttctattgagggtgtttgaaacaaatccgattgaatcgaattttatcaagttcgaaattttatcaagtatgtgaatgatgtaaagagggagagaaaagatagataatacaccacttttgcagcaaactctgagtagattctatgaacaactcgtactactggcaaatcttaccgtacccctgcctagaaactgcctatgaggctagcaaacgtatacgaaaaataaagagagatttttttctgtatagaagtatgctcttttcctcaaaacgttcctggcaatccattctctcttatacgaatacagaattgaacaattccgtttttattatatatgtgagtctgctgaaatacaggattggtttatacttggtcagaatgttccgatccccaggtgtagtaatagcggatcaagttcggaatcttcctctctcgagaataaaattctccggataccgatataacgcaagaaattctggaatgaatttagttccagcagaaactactgggaaggtattgtccagaaaaattaatagaaaattggcttggatcgaagcaactctgaatgatttatacatatggaaacgctactatttgttttccccgtcgcctgcacctacgaataagggaggtggtaacaaatactcc---tcaggaacgagagactcgggattagcagcagcggcctacgagtcaataggtttactacctcggtcaataacacgtactttctcgagattcaaggcagaatcaatgaatcaatcaggctcattggtacttcgggaattcagactggcaaagtatcaagcattggcttctctgcagtatattgcatatttgatcttcatcccctcagcaatttccattttttctcagaaatgtttgttagaaccttggatcagtcattggtgggatagtcaacagtcccaagtttttcttgcatcttttcaggaggaaaaggcactagaaaaacttcaagaaattgaagaactatcttggttagatcagatcatagcaaatccatcattagaaag------gcagtcgcaagatttgggtgacgaaatacatcgacaaatcattgcattagttagaaattgtaacggcaacagtattggaactatcctacatttatctactgatattatctattctattacttcgagcggcttattcattccaggcaaggaccgtctcgttattttgaattcctgggctcaagaattattctatagtttgagcgatacaatgaaagcttttttcattcttctattaactgatctatgtattgggttccattcacctcatggttgggaaatcctaataagtttctgcttggagcgtttcggattcgttcacaacaaacatgttatttcttgtttcgtttcgacattcccagtgattctggatacagttttcaaatacttgatttttcgacacctaaaccgtatatcgccctccatcgtagcaacttatcataccatgaatgaatagagcgactagaactcttttg----ctacgaataggaatcgcttgtat--------ctttttatccatggatagattcaaacagaatcagaaaatttttaatctttaatttttatcattagtatactggcacgagccgcgaatcgagtaaagagtaattcaagcaaa---------cgtattactcccac--------------ttgcagaaattatttcaaacggataatcgaaccatgcaaagcagaagattgaataacttgattataaaatgggtaacccgatcggtttccgtaatgattattatgaatacaatagtatggtcatctacctcggaagcatatcccatctatgcacaacagggttacgagaatcctcgcgaagcaactgggcgaatcgtgtgtgccaattgtcatctggcgaaaaaatccgttgatattgaggtcccgcaatcggttcttccaaacacggtgttcgaagcggttgttaaaataccttatgatttgcaggtgaaacaagtacttgccaatggcaagaaaggttctttaaatgttggggcagttctcatattaccagagggttttgagctagcttctcccgatcgtatccctcccgaagtaagggaaaaagttggtgatcttttctttcaaccctatagtagcgatagaaaaaacattttagttgtgggtcctgtaccgggcaagaaatatagcgaaatcgtctttccgattctttcaccagatccagctaccaacagagaagcccattttttgaaatatcctatttatgtgggtggaaatagaggcaggggacaaatctatcccgatggtagtaagagcaacaacacggtctataacgcttcagttgcagggaaggtgagtagaatttcacgcaaagataaaggtgggtatgaagtagtgatcgctgatatttcagatggtcgtgaagttgtcgataccatacctccaggaccagaacttattgtttcggagggcgaatacataaaggttgatcaacctctaactaataacccaaatgttggtggatttggccagggcgatgcagaggtagtacttcaagatccattacgtattcagggtcttttgttattctttggatccgttattgtggcacagatatttctagtacttaagaagaaacaattcgagaaagtgcaattagctgaaatgaaattctgaactcgt---------------------atataactaaaccaaaagattctgtcatgggggaagtttcattttcgccccagtttttggggagcccactataccatatataccgaacaaactaaccgaaagaagaattggaagagtagtttgatctcaatatttaacttatttatgtttcggtgtatgtaagtaaccattgcgagaatgaaactttacctctctgaataaggggtaaagtttcattctcgaatttcagcaggtatctcacccattcccccatctataatctctttccttaggccattctttatcctctactacagcgatgatcccaatccggaatacgaaccgtaaaagaagatgcctaccaaaccaatcacgaggataccggctacggtaccgattagccacaaaggaatccttccggtagtattggccattagatccactccttctcgaaattttt-----ttgaatagttgtgcctctaggcacagacagttaca---------------------aataatgagatagtttctattcctccagatgaggtaatgaattcttattcctagttgaagaagtgattagagaatagaacagcaagtacgaatattaataacaacccccaatagaggcttgtacgattcagttctacactttgtttgtttggatttggttgtgtcatggcttcaattttt---tcaaaggtttatcgttggatgaattgcatcgccgatatagctcccaaaaagaaaactgtaggtacggccaatccatgaacagctaaccatctcactgtaaaaattggatatgttctatctatagtcattgatatccc----ccctagaaggatttagtaaattcatcgatttgctccaacgaattgaaacgtcccgtaattaatggaacttcttgtcgattctccgtgaaatattcgttcgggcgaggactaccgaacacatcgtaagccaaacctgtgctgacgaatagccaacctgcaatgaatagagaaggtatggtaatactatggattacccagtatcgaatactggtgattatatcggcaaaaggacgctctcctgtatttccagacatggttagctccgcgtatatttgtttttagagaggggatatcgatcccgtgaaggaatggaatcaggagatgcaagatctgctaatgtttccgttccaaaaatctcgttaggttgtcatttatataccaaaggtatttcagagattcactaatctagtataactaaccttcctatggggcagcaagacgagttggacgaaa---------gaattagatgtgcccgatcggtatcgaacagaacaatcacttc---------gttatatcttgtcttacgcatgaaccaagaactcattagaagttgatgaatatggttcttgagccaaaacattcgtggagagagcaggaattaatatatcgtaatgaattgctcgaaccagttcagaatcggttggttcaaaatcggttgcttcgctggggaggcaaaatccatgaaacgtgtatgtagttcttactacttgtggtttcggaacca---------------------accccgtaaacttgaaattgg---attcgatcgctcgctccaccctccgaaagcactagaatatgaacgaacggactcggatccggattcaaccgattcccaattcttcggttcatatcgtggtgaccaatactgctacgagcgactaatgcgtacacagatgta--------------tatatatatatatatatatatatatatatatatatatatatatatatatatatattctctgaacgagaagtatttctatctataca-----------------aacttatttttatagaatatcccc-----gcaaaaatatatattatatt--------------------------------------------------attattatcgagtcacttatgcttaccctatttagttatatcctgttcataatcggagtcctaacctcagcatcagttctgtttatagggttgagtaagctaaaacttatttaaaatagtgatggtaccgatgacggtaacagcaagaactcaataggatatgagaatttcattgtatttctcaaaaattgatttgagatctgcgacaaactataatctatcgacttgcacatcacttcggtcaagaggggggaacgagaaaaaaaatggttgaagctttgttgtctggaatcgtattgggtttgatcccaataactctggctggattattcgtaaccgcgtatctacaataccgacgcggcgatcaattagatctttgaataatgaatcgattgtgagctatcggggatttcgttaccagcgattacatctttaatcaaagtagtactggatgaatcacgctctataggattcgaacctacgacatcaggttttggagacctgcgttctaccggactgaactaagagcgtttctc-------------------gagtaacctcgtagtcggatactctc---atgtatatatatatatatatatatatatatatatatatatatatatattttttattttctgtatgcatata-------------------aacgtatgcatatgcaacaaaaatagggatgacaggattcgaacctgcgacattttgtacccaaaacaaacgcgctaccaaactgcgctacatccctaaa------------aacctatctttaattattgtacaatctctttcccttccatgcctag-ttgctatacttgtttgatggaacacaacgggtgggagaagcaataaaatctttttcgtttctttgcactg--cttatctattatgtcatcataattcctacctctacccgatcgggttgaaagtgcagagcacg-------atatgtatgaatatacgagatatgggtgactcaatagaaaggattattttcgacaaacaaaaaaggggaagatccataatgcaagatgtaaaaacctatttatctacagcaccggttctggccacattgtggttcggatttctggctggtttattgatagaaattaatcgtttcttt-cagattctttagtctttgcatttctttgagaattgaaatttcttcgagaattgaaacgaagaatgtatcacaatctttccatcctcgggttggccaagcaaatagcaaaga-cttgataggaattcctcactggatcttattgaacgtttacaatgctctatt----attctataacttgttggtgtccactaatactt-ttcaataggttcgacaaacctggggttttgaacaaaactatggctaaaagcaaagaggtgagagtaacaattaatttggaatgtattgattgcatccgaggtggtgtgggaaataatcggggtgtttccagatataccacccaaaagaatcgtcgaaatacaccaattagattggaattacgaaaattttgtcgctactgcagcgaacacaccattcacaaggaagtgaagaaataaatactg-agaaaaagcttatgaaattgggttatgaacaaatctagaagatcttcccgtagacgtatcccggcgattagagccggagaattcattgattacaagaatataaatttgcttcgccgattcattagtgagcagggaaagattctatccagacgaatgaatagattgacttcaaagcaacaacgtttattgactgtagcaattaaacgagctcgtgttttggctctattacctttcctcaataacgaaatttaatcagtgagttatcggtggtgaagactctctactacttattgggttgaaacctcttcgaagtgattctatgaatccactcggagaggtttctt-------tctcacatctccctcagg-----tttctaactatctcagaaaagcaatatccatctaatatagcaatttgggcaagtatctttcgattgagaaggatcttgtctcgataaagatattggatcaatttattataggtaattccattactccgcgccgatgcattgacccgggtaatccataaacgtctaagatctctttttttcacggctctatcgcgatgagatagtgccaatgctctcatcccctgttgattggcagttcgaaaaagttttgaatgggttccccgaaatccagatgtaagcgtaagaatattcttgcggcgtttgcgtgccacgcaaccacgtttgactctagtcatttattttattataccctctcgaattgctaataa------gcgaaaaatgagaaaaataaattattgtttttgtactgctctgtcccctcctgcactcttct-ccgttccgtaaaaagaattgttaactccttctgcatttctaagagagcgccaattacccgatgatactgcagtagtgattataatagtaacaacat-------------------atcgggaatttttggtcacgtctgcgattactaatgtatgaagtaagaattccaaaagcctttgctgctataaccttcctaaccatgatttctatgggttcggtaccccct--caacggaggagggatgaaacctccacctgagcaaaaccatgaattccttcgttcctatagttcctccttcaacgattgggtcccctttggatgtcgaagctactctctttatcaagcagtat-------------------------------gggtcatctgtacaattcccgtttctttgctttccccaccagctaagtagggaatgtatagaatattatcgcagaataattttactattcattagcggcacgttattgaagagttggctggacagctgaccgtttcattccgtctctgcaacaatgcgagcagtatcgcatcgcaaagaat-ggggaaacaaatttcccttagatataatcctcgcttaatggattgatgatcagtctctaccattgaggagtagcactccgtcccaaactgaggtg-gttggatttgcaccaaaaggaactataaattccatttagaat----aaaaaatggtgtatcttcacttt-ataactaaattcaggggatttatctgcaattctgaccccaa-atagttaaaaatttttgattcgaacgagtcgcacgtacactctagtacatacccctcgacgttgaggacatcccctaagggcaggagatttggtcctatcttcaattggttgtctcttgtttcgaatcagttgctgaatggtaggcattatgaattgcatgcagaatctaagggtttggatagcacctgaccctagcagcgccttcatgcgaa---aaaggtattcctaattattcgtgggattagagtcattccctacagcaacagggtcaacgataccgtagactttggcttcttctgctgacatgaaaacatccctctccatatcttcagaaataacccataaaggtttacctgttctttgcacataaactttggtgatacaatcgcgaagcttcgagacttcttccgcctccataatgcattctccagcttgtccgtcataataagaacttgctggttgatgaatcattaccctatcagtgaatgagtagta----ataatatcctaattctttgttaaaaattcagaataaaatgaatgaactgtacatgcatctactagtgcatacagctcagatatggatttcgcatcca--------aaatttatcgag--atgaatggagcatatccaatccaaaaaccatcttt-ttagtgtat-------aaaactatgattgttctgttgctatgtgagtgttgttgtgtccatccccatccagcaattccaaggttctattgattgaatcattagttgcaagttccagtctatatcctggaacgagtttatgacgctagaataaacttatgaaataaagaattcttgtactgagtttttc--------acatatgtgtacaatat--------gtcgtgctgtttttgcccct----cctggagcagacatttgtaaagaatcattggcacaaagcgtgaggtagtgctatgcgtttagtaatctctcctccggttaagatgaaggaacccatagaagctgctaatcccatacaaatcgtatgtacatcaggtactacgaattgcatagcgtcatagacagagattccggctaaaactgcgccgcctggggagtttatgtacaagtacatatctctgctttcgtcttctccgttgagatacatcataataccaataagttgattcgctatttcgtcatccacttgttgacctaggagaagtagtctctctcgatgaagtcgattgattgaaataaatttgtcactcttttt-ttacagaaaccgtacgagcacc-ttatgaatgcatacggctcggcccaagctattgtgaaaagttcgggacttcatcacatctcatcgttcggttccgcctctctgattccacccatcgaacttgcagtatcg----tcgatgcattgttacatttgtctaaatatttctaactgcagcgagaaatcctcattcacaaaatagttgtttataaaaatctttaggtttgcgctctactacataaagaaaaaagtttcatccgattcttattcgtacatataaacgaataattacaa---ttttttttatagttaagatcccgtaatca---cttcgtgatttagttactgattaaagaattgatagaagttggaacgcttcatttattaaaactaaccatagatttcaacaattgataaatcttttaccttgatttcacgctctgaatcatttgacaaatattcatcaatttcgagtgaatggcaagcaactcgatcggatagaatgccgggtaggttccgtataactaggatatttgatgagttgcactatacgtcaatccatacagcatcttcttctccagggagacgaaaaggaactttcggaacaccaataggcatatatttcgtccccataaaccgaatgaatacgactcccttgatttgaaaac-------ataatggtatgagcttattgtaccatatccaaagaatatcgtaatagtgtgg--tagataaaatttgagcatcgtgttc---gataagcgattcgtaatcagtagcaagaactttttcataaaatgttcgctgcacaagtgggaccaatctctgtactgtgatctcgaacgcataaatgctaaaatgtttgtgcttagttctattggtacgaaattcataagta----tctctatagtgttgacctttgggatgattaagaaaggttcgatcccgactatgtaaccggagcggcattctca-gaataaaataaagttgcgcagtgtttaactctctttgagaaaggggtattgtcacgggtctaccttggtatcgcgttcataccgttgtcctaaacgatcccggtcgtttgattgccgtacatttgatgcatactgcattagttgcaggttgggcaggttcaatggctttgtatgaattagctgtttttgatccctctgatcccgtccttgatccaatgtggagacaaggtatgtttgtcataccctttatgactcggttgggaataacaaaatcatggggaggatggagtattacaggagaaacggtgactaatgccggtctatggagttacgagggtgttgctgtagtacatattgtattatcaggtttgctattcttggcagctatttggcactgggttttctgggacctcgaactattccgggatgagcgaacaggtaaaccttccctagatttgcctaaaatctttggcatccacctatttctttctggagtgctttgtttcgcattcggtgcttttcacgtaacgggtttattcggtcccgggatatgggtatctgacccatatggattgactgggaaggtacaacctgtgacaccggcttggggtgcagagggttttgatcccttcgtaccgggaggaattgctgctcatcatattgctgcaggaattttgggtatattggcaggtctatttcatcttagtgttcgccccccacaaagattatacaaaggattacggatgggaaatgttgaaacagttttatctagtagtattgctgctgttttctttgccgcttttgtggtagccgggaccatgtggtatggttccgcagcaactccaatagaattgtttggccctacacgttaccagtgggatcagggattctttcaacaagaaatagatcgacggatccgttcagccaaagcagaaaagctcaatctatcggaggcttggtccaaaattcctgaaaaattagctttttatgattatatcggtaacaatcctgctaaaggtggtttattcagagctggggcaatggataatggggatggaatcgctgttggttggttgggccatgccgttttcaaagacaaagagggacaagaacttttcgtccgtcgtatgcccacctttttcgaaaccttcccggttgttttggtggacgaagagggaatcgttcgagccgacgtccctttcagaagagcagaatccaaatatagtgttgaacaagtaggcgttaccgtcgaattctatggtggtgagctcaacggggttagcttcgatgacccggctaccgtgaaaaaatacgctagacgtgctcaattgggtgaaatttttgaattcgatcgtgcaactctaaaatctgatggtgttttccgaagcagtccacgaggctggttcacttttggccatgccacatttgctctccttttctttttcggacacatttggcacggggctagaacactctttagagatgttttcgcaggtatcgatcccgacttggatgctcaactcgaattcggagcgttccagaaattgggagacttaacaaccaagagatagagagtacaaaccatct-----ttttgtattttctatttctcgacaaattgaaaccagagaaagggaattctttagtttcattgatttgtccggaagaacaattattcaatcgatacgtaaatcttctgcaaatttttatcc-aatatacaaacatatggaagcattggtttatacattcttgttggtaggtactttgggaatcattttcttctctatctttttcagggaaccacctaaggtaccgagtaaaggaaagaaataaaatttcc-cattaaatcgtgtattttttcacgtgaccgatgactctctatcatgggagagtcatcaatcatctc-agtcttcatgttcttcgaaaggatctctaagtccagtggagggttgtccgaaagcagtataaagggcataaccagtgaaactaatgagtaagctggatatagagatagcgaccaaagttgcggtttccattgttaagtagttccaagataatggtatatttccgatgtatatcactaat---atgatagtgcacaaagttaataaatctcaactagatttggtggattccatggctacacaaataattggtgacgctcctaaaaccaagggtagaaagagcggtataggtgacatactgaaaccactgaattcagaatatggtaaagtagcccctggctggggtacaacccctcttatgggtattgcaatggctctatttgcagtttctttagttattatttcggaattatacaattcctccgttttattggatggagtcccagtgagttggtaataca-tataatttgaa-------------------------------------------------------------------------------------------------------------tgggagaacgaattgccgcgatagcggcaattcggaggtatctttctataaatcaaatcagtgggggaggggggcagttcaatcgtgtaatcatcaattataaggttttttttcgaatatgggtgtgtgacttgtctgaatcgatcagtactaccaattatacaaagtattttgtgatctctct-attacatcaaaagaggtttctgatttgccaaacgcttgcaaaatcgtcagcgtctgaagcgcaaaaatgatagaagctcgaactatggttaaatattcatgtaaacatgtccatttggctccgttatcgatcaatccaccaaagcttcccagtctatcgatcattatcgtacgttgtgaaacgatttaccaaggttt-------tcaaaccgataaattcattgagcaaatgatg---aggaagatcccaatccattgcatctttcttttcgaagtcatcgggtcatggtaagaacctaaggtttacaaataattgctaagatttaaacaagataatcctgagactgaatttcatgagaaaggaaaaagattgctcaattttttgtaagaattcgggaaatgaaaacggatagaaaaatcaacttgagacaatggcggggagaaaatataggtattacccgataatatttagttctgaatattcagtattttctcgctcaagccgtgggattacaaataatcacctacggtttttt-ggggggggctcccgcaacctatcccaataaagtatatgattggttcgaagagcgcttggagattcaagcgattgcagatgatattacgagcaaatatgtccctccccatgttaatatattctattgcttgggtgggatcactttaacttgtttcttagttcaagtagctactggctttgctatgactttctactaccgccccactgtgagcgaagccttttcctccgttcaatatataatgacggaagttaatttcggttggctcattcgatcggttcataggtggtcggcaagcatgatggttctaatgatgattttacatatctttcgcgtgtatttgacaggaggtttcaaaaaaccccgtgagttaactcgggttactggtgttgttccagcagttctaactgtatcttttggtgtaacaggttattctctaccttgggatcaaatcggttattgggctgtcaagatcgtaaccggtgtacccgaagctattccaataattggctctcccttggtcgaattattaagaggaagtgtcagtgtgggacaatccacattaactcgtttctatagtttacacacctttgcactgccacttcttactgcaatatttatgtcaatgcatttctcaatgattcgtaagcaaggtatttcaggtccattgtaaccc-----acaaaagacgtgtggaccatgtttgcatcgatataccctagcaataccaacaataacagtatgagtactagtaatagattctgcctcgcacattttagtgaaactattcacatacttaaatagattttatgaaaaggaaaatggattatgggagtgtgtgactctactcaatgattagtttcgccaaacagtgatttcatcaaatctgt-cgcataagagaatgatacagtcgtgcgtttctt-ccccaactgttcttctcacgagaagaataaaaacttggatgcttgtctatcgggaaatacgattcgatgatcgaatttcag----aaataggatttcgtaaaatccgaattggctcac----cttttcggcgtgaaaa-------------tcgtagtatggaaacgcattcatctccgttgcgtttttatagaaactatcggaacaataagaacgatccaatgaaatacaattggcaagcaaaacaatcaatgagtt-caattttgtacttg--cgacaaacacgagtaagaagagactatccaggaagt----taatcagatctatttggattatgagtattaaacaaaattctatatatttttgtcttcaataatatatttgcagattcctctggttattgcttgagccggatgat-aagaaatcatcatgtccgattcttcgggggggggggggga--aaagaccccttg--gaacctatcccaataacaaaaaaacccgatttgagtgatcctgtactacgagctaagctagccaagggaatgggacataactattatggagagcctgcttggccgaacgaccctttacatattcttccagtagttattctaggtactattgcatgcactgtaggtttggcagttccagaaccttcaatgattggtgagcctgccaacccttttgcaacacctttggaaatattaccggaatggtacttctttccggtttttcaaatacttcgtacagtaccaaataaattattaggtgtacttctgatggctgcggtacccgcagggttattaacagtcccctttttggagaatgttaataaattccagaaccctttccgtcgcccggtagctacaacagtttttttgattggtaccgtcgtagcactctggttaggtattggagccgctctaccgatcgataaatcccttactttaggattattttgagaatcttcgctcactaattacccatactgtataatacagtgattcgataagaaacagatatttaatcagataggttgagaggagtggaagtaccctaaaatcttcgttccaaagcaaaggttctttttggggggggggtat-----ctaccgatacgatcgactcttcgttga--------tttaccgagaaatagaaattatctcaatttt------gtataattcttatttctcggtagatcaaccgaaaaacgtttatttaaagcttctagaacttgctccaccgatttcttcccaaaattttttatctttatcaggtcatcctcagtataatttaataaatctgctatggtgtgtacatcgactcttttaagacaattataagccctagcagatagctctgactgatcaataaatacgtgtttaaaagcaacatcttttgtcatttcctctataccgagtgatacgaattggaaaggcaaacaaagtg---tattagattcgtttctaccattcacgtttagattc---tcttctttctccggatttgtcaaaggaatgaatagatcgatcaaatttcgagaagcttcatagagcgcttctttcggagtgatacttccatcggtccaaatctcaagaagaagtatttcctttgtcctttccccactctcaaaggaatgaacactgtaactcacatttcttactggcataaatacggcgtcaaccggaaagatactgtcccgatacttttgtggattttctatgcgatacccacggcctctttcaatatttagttcaatacttggcgaaacgtctccggtcaaagtcattatgtattgcgtatcatcaatcacatgtatggagtacggtctctcaatatcttgggctgttatttcctttggtcccgagatagaaatatatgctttctggggtttatcagaatcgcttctcagaacaatctctttcaagttaatcagaatatcatgaatcgattcctgaataccaatcactgtggaatactcatgtttaacacccttaattctcgcatatgtaatagatgctccctcaatttcgttgagcaatgccctacgcatagctactcccaccgtattggcttgatcttttctgaaaggtgaaatagcaaatcgtccataaaggagtcgtttactttctattctagattcaatgcatttccattgcaatgtttgagtggatactcccgtctcgtcctgaaccgtatcaatatctttatcggaggtagtttatttatacacgtcttcttctggggggtctacatccattgtgcggcatgggcgttacatcacgtacaaaactaagtagtataccacttctacgaatggctcgtaatgctgtatctcttccgggacctggaccactaatcataacttcaacctgtttcataccctgatccactaacggccgaatagcattttccgcggcagtttgagcagcaaatggtgtactctttttggcacctttgaacccacaagcaccggcagaggaccaagaaacaacctgtccgcgtatatctgtaacggttacaattgtattgttaaagcttgctcggatatgaataactcccttaggtaatctacgcttatttttacgtagattgatccctctcactgattttggcatggtttgatat---atgtaatatatgtagcactgcaaacgtctaacgaactaaactaaccctgcctctgtttgtgttttggattagaacaaaccaccattattcgaccccgacgacgaatcaatcgacaattatcacaaattttgtgaacagaagcacgtatcttcacgcttttaaccccccctccttttctttttctctcttcctttctcacgtttttatttctgactcgttccgggatttcgcgcgaagcctgtaagttatacgacccctagttaaatcataaggactgggttctactctcactctatcccctggcaatatccgtatataattccgccttattttccctgaaatgtgcgtcagcacttgacatccattgtctggacagactcgaaacattgcattaggaagtgattccgtaaccataccctccatatcaattaaatcttgttttgtcatcaggaaaaaaatctccctttgaatcgactgatattggtagaag------tagctaacttgt-tgaaacagattttattgttcatttcaccatacatgacatagaagttctcccccaatttttttctgtcgagcctcccgatccgtcataatcccacccgaggttgagagtattacgattcccattccacctaaaacttttgggatttccccatgattggaatacacccgtaaaccgggtttactgatacgtctcaaagttgttatgtacggttttttgcccttcccccgatacctcaaactcaacatcaaaatatctt---taccttgtcgattatcgatagaattctctatgaaaccttcctgcgaaagtattctcgcaatacccctagttacattagtagcaggtatttgcactgttcctattttactcagattcgcattccgtatggatgttatcatactagcaatggtgtcgttacccatacaaactcctttaattgatca----------aggaagaaaaagtatttttcttctctttcagtgtttctcccagaaattgaac--------gaatatgcgtcgatatttttatcaaatgataaatatgtagctattcctacggcaagaatctattactaccgaagatcggatccatgaaatggaacagctcaata------agattttacaaatgaggcaatctacaaaacttctggggctagtgaaactattttggtgaaattaaattctcgtaactccctagcgacaggaccaaaaacacgagtacctcttggattcccctcttgattaataacgactgctgcattgtcatcgaatcttaccattgaaccgttcttgcgtctaaattccttacgagtgcgtacaataactgctctaactatttctgatttcttcacgggcatgttgggtgtggcttctttaaccacagcaataatgatatcaccaatatttgcgtatttacgattacttgctccaatgactcgaacacacattagtttccgagctccactattatctgcaacgtttgaataagtttgaagttgaatcatttctatgttttgttagtgaatcctacccccccccccctcctcgagtttttaacaactccgaactga-----------aaagaggggggggatatcttaagtataatacgcgattctattctatagtgtttctttgtctatcctgcctcccgcttcttaccggtatccaaagtgatgaaatttgtacgtataggcattttgtatgcagcgattctcattgcagctttagcaacattctcggaggcaccacttatttcgtaaagtattttgccgggcttagccacagctacccaatattctggggatcccttcccagaacccattcgtgtttctgcaggtcgtatagtgattggcttatctgggaatagacggatccataacttcccaccgcgacgagcataacgagttattgcccgccgtccagcttctatttgtcgagacgtaatccatgcaggttcaagtgcttgcagggcgaatctaccgaaactgattgaattgcctctagtagcaattccccttaagttccccctgtgttgtttacgaaattttgttcttttggggtcatagtcgattcattcctaatccctacttcaaaaccggacatgaggatttctcttcatccggctcctcatgaataaaattct--caggtttgtggtgaatagctccctacgaatactaaagattcta--------atccatgcgcgaatatttactctcaaacaattttatactttg-----------caataatttgagattgggtttcacta--aattatgactggtataatcaaatcattggtttctttcgccatcccatcccaacggataagtgagatctcatacaaaatattatccgcgaatcccttcgtttagatggtttgacacttttttcgattaggtttttttccctgcagtggagcctacacctagctgatcgagtaactcagttcctaccagatcccagtactcctc--cctcttacatgctttac-aatactgctctgaactcct---tgttccttggcaaaccatacgattgtt--tatatactttgtttcgtttcacgggaaaatcctt-tctctccctgtggaaacaccgaataaatattcacgcaatattttttttcatttcttcggtcgattcatcggttcgttccgataccaaagctata--------------------------------gcgatttcaacttctctgtcaaatcttcaacgagtcacacactaagcatagcaag-tttttttgttagatttat-------taagtggaaccagaaaatgattcgtcgttttggaatacccaaacttttattcctaacactccgtatactgtttgggccgcgtagtggcaataattaatcttggccttaatagtttgtaaagggactctaccttctcgggcccattcgacacgagcaatttcagccccattaagacgccctgctatttgtatctttataccctcaatatctcctttttctgccaattcaattgcttttttcattgttctcctgaaggctaccctaccctccaattgtagggcaatgtactccgcaagaatattaggctcattgtagggtttatttatttcaatcaaattcattccaagtctcctatccccaccgggattcagtaccctttgtatatgaattttcaactgctcgattccttgcccacgattttctactaatagagccgggaatcctgtgtatatatcaactcgaactaaatctgtttttctctgtatttcaacgcgtgcaattcccccataatttgaagaattctttatatgcttttgcacgtagaatccgatgcaattacgtatttgtctatcttcctcaaatagtttggaatactctttcggctttgcgaaccaatatgaacgatgattttgtgttacaccaagtctaaaaccaagcgggtttattttttgtcccatatatgtatgtattcattccccagatttcatataaaaattcaggaaggtttct-------------cccttttattggctaaccctactacaacagttatacaacaactaggtttacgtatgggataaccacgtccctgagctctgggctggaatcttttcaaagaggtttctccatttacttgaatatcctctacgaatagatcgattttgctcaatccggaattacgactcgcatttgcagctgcagacgaaagcacttgcagtattgggttacatgcacggtacggcataaattccaatatcataagtgcttgttcgtaggaacgaccacggatttgattaactacccttcgtactttgttgggagacatacgtacatgttttgctaccgctcgaacc---gaatcggagttttcagttttcattatggatgacctcccaatcaacggcgggattttttatcactttttgcatgtcctcgaaaggttcgagtgggcgcaaattctcccaatttgtgaccaaccatacgatctgttacataaataggtaaatgctcctgcccgttatgaacagcaatggtatgaccaatcattgtaggtacgatcgtagacgcacgagaccatgttactactatttttttctccccccctaagttcaaatgctcaatcttcttcaataaatgatcagctacgaaaggacctttttctattgaacgtgtcattgccaacaatcctttatttcttctttctct----tttcttaattcgatctacgacgacgaagaatgagggtatcactgtatttgttctttttacggctccttgttccaagcgcgggatgaccccaaggtgtcagtggttttttcctaccaatgggtactctaccctctccaccaccatgggggtggtccacgggattcataacaacccctcttacccttggacgtttccccaaccaacgcttagacccagctttacccatccttcgattgttcgcgtcagcattaccgatttgaccaatcgttgctgaacatttctgagaaattaggcgaacctcgcccgagggtaatcttaatgtgaccaattggtcctctttcgcaacaatttttgcaacggcaccagctgctcttactaattgaccacctttaccaggtgttatttctacattatgaatagaagttcctaatggtatattggttgaagtagacccagacgttcggggtaagccatggtctcttcccaaactgtacgagcttcttttaaagcatacagctttctggatgtttgtga-agtatttgatagtatctcctcttcttcatctttttacatctttggtttatt-ccatcatctggcttttgtttct--catttagcatcagaaaggatgacttcattcacttacgtttggga--------ctgaatccataacttaggaggcgtaatagacatc-ttaacgatatcaattattacttcattgagttccaattcgtccccgaccttcgaattagaacggattgtttcattacgttgcaaatgtgtttcaacgaaatcattaccca---ttttttcaacaatttacgccttcagggattctccatattatgggtatctctgaagcttttgcatcca-gcacgaacgggaaaaagctttatcactggctatttcaccccttcagtttccttccgaggctttttcttcaataggaaagggatcaaaaaactttc--agtgaaatgagtgagagatttataagttcttgactcaatcggttgtttccgattacgtaaatgagcgattcaaaccgcactcaggggtagggtattcccgatcaagatcggtgcttttgtactggaagttataatacctcctactgcgatgccacgggggtacaaaatatatctcttttcaccatcttcgtaattaatgagacaaatataagcattacgattggggtcgtattccaccgtttctatcttcccgagtacgtctcttttgtctcttcggaaatcaattcttcggtagagacgtttatgaccccctccccggtgtcgactggtaatgactcctcggttgtttcgacccctacttaagtgtttgttactagtcaattttttttgcggttcagatccaataacttcctcgaatccagatacagatcgattgcgtgtacctggtgtataagcccggtataaacgtatagccatac-----------taaaatctcgtg-----tatttcttcttatttgtccgaaaacaatggaatagaataacctggtttgagtcttactatcacgcgtttgtagcgatcagtacgtcccgacgttttgtccattcttcctctcttccccggtagtcgatgactattaatggcggttatctcgacaccgaaaaaaagttcaatccatttttttatttctgtcttgttcgattcaacatttacatcgaaactgtattgattcttttccagcaaacgaatcgttttttccgtaagtatcgggtacctaacttgatccataatattattgatttctgcctaaactaattatcattcgcacgatt-----------ctagtctagcattctacctctctcctatagatatccgtatagttcttgcaacgatcttaaaaggttcgtttgtagcagggacctcacgtcctccatcggag-ggatggttagtgcattatcataatctttaataagttgcatccaacaggaattgaacctgtgagttcaccaattatgagttgggtgctttaaccattcagccatggatgcataacatatatatatatatatatatatatatatatatatatatatatatatatatatatatatatatatatatatatatatatatatatatatatatatatatatattatatattacatacacttcattgaatcgtatctatgtttccaatattctgacaggggaggggatatcgcgcg-aaaagatttaagataagtagcaactcaatgcttcgttggggttactacagaggtatagtaatgctaaagccctccttgtccgtatcatcggtagggtgacaacacatccatatggaataattaatggttgcacaggttcata-------ctttctcgaatcggactcagaa---ttagatccataaattttaaataatgaggatagggaagaagtagtggccaggatcatttcgagaatagataaacagggtcgagttgtttctccccattaggagggatgtaactcagtggtagagtgtcaccttgacatggtggaagtcgtcagttcgagcctgattatccctaa-------------aaatctattcgaatttatatatggttgctcctccgctatcaaaagaggcttgtgggattgacacgatggggtaggtgcgggtatactaggggtgagctccaagctgatatgaagcgaatgaaaaatgaacataagttacctatcctttgagatggggtacaattccgaacccgctcc---tatggagcaggaagctataagtagaagcgatacaacaactatgattctcatggagagtttgatcctggctcaggatgaacgctggcggcatgcttaacacatgcaagtcggacgggaagcatcctgttg--ggttctagtggcggacgggtgagtaacgcgtgagaatctgccttcaggatggggacaacagtgggaaacgactgctaaaacccgatgtgccgagaggtaaaaaattta--ttgcctgaagaggagctcgcgtctgattagctagttggtggggtaaaggcctaccaaggcggcgatcagtagctggtctgagaggatgatcagccacactgggactgagacacggcccagactcctacgggaggcagcagtggggaattttccgcaatgggcgaaagcctgacggagcaataccgcgtgggggaggaaggctcttgggttgtaaactccttttctcagggaagaacaaaatgacggtacctgaggaatcagcatcggctaactccgtgccagcagccgcggtaatacggaggatgcaagcgttatccggaatcattgggcgtaaagcgttcgtaggtggctagtcaagtctgtcgttaaagaccggggctcaaccccagaaaggcggtggaaactgagtagctagagtgcggtaggggtagagggaattcccggtgtagcggtgaaatgcgtagagatcgggaagaacaccggtggcgaaagcgctctgctgggcctgcactgacactgagggacgaaagctaggggagcgaatgggattagataccccagtagtcctagccgtaaacgatggatactaagcgctgcgcgtatcgacccgtgcagtgctgtagctaacgcgttaagtatcccgcctggggagtacgttcgcaagaatgaaactcaaaggaattgacgggggcccgcacaagcggtggagcatgtggtttaattcgatgcaacgcgaagaaccttaccagggcttgacatgccgcgaatctttttgaaagagaagagtg-ccttcgggaacgcggacacaggtggtgcatggctgtcgtcagctcgtgccgtaaggtgttgggttaagtcccgcaacgagcgcaaccctcttgtttagttgccgagttcggaaccctaaacagactgccggtgataagccggaggaaggtgaggatgacgtcaagtcagcatgccccttacgccctgggcgacacacgtgctacaatggccgggacaaagggtcgcaacctcgcgagggagagctaaccccaaaaacccggcctcagttcggattgcaggctgcaactcgcctgcatgaagccggaatcgctagtaatcgccggtcagccatacggcggtgaatccgttcccgggccttgtacacaccgcccgtcacactatgggagctggccatgcccgaagtcgttactccaaccgcaaggaggggggtgccgaaggctgggctagtgactggagtgaagtcgtaacaaggtagccgtactggaaggtgcggctggatcacctcctttttagggagattcctggcttgttgggtcctcaatccctgtgctgttaataacaaatggatgttttcacctccccttgcgttgacagtaaagtggagctaggctcgtaagcttattatcccaggtcggaacaatttgatagaagcccattcat--ttctacctgggtgctaacgacatc-------aaggaaaaacgaacgggaccttttctattttgcccttgatatcgcgggtcccccaacagggagacctgcgcgacgggctattagctcagtggtagagcgcgcccctgataattgcgtcgttgcgcttgggctgtgaaggttctcaaccacataaatagttcgatgtgctcatcagcgcctgacccggaaatgtcaattattcaaggcaccttagcatggcgcattccttttgtttcaactgggtttcggaatggtaaatttcgaaagaggatagatagatggggcggttacggtgaaatccaatggagattcaactcgtcactcactcgtgggatctgggcggtccagagaggaatgattcctctccccctcgaaaaatcgatacatgccttatcagtgtatggatgactatctctcgagcacgggttgaaattcggcctatatgtgagaaaacagagcacctgataacgcatcttcacaga-ccaagaactgcgagatcacccacggagatttttattccagggtgacggagggatcatactattcgagccttttcctgttcttctcggaggtccgaagaaagcagc----aatcaatattatcctttggcgggtcagcctgggtggggaagcctgcaagaaatatctcttaagtcctggggtactcgattgagtcataagaatgcaa-----------------tgtttggtacaagtaactcgatgactttcttaggcactacgaatgaccctcggtcggggatgtctttcccacatatttcgcgaaatgcaggttcgaagaaggatcctagagtgtttggttgggctaagaggatggtcatccccttttctctctcctcattgaagttttt------gaactcgccattggcggagaaaaacgaaggataacaagtacacttggagagcgcagtacaacgaaaagttgtatgctgcgttcgggaagaatgaatcattcctaaagaaaaagaaagaatcgatagattatttcctaattgaataggtatgatgatttacttcacgggcgaggtctctggttcaagtccaggatagcccagatgcgccatcgaaatagattttgatctgtttttgtattccactcggcctgagtacggaggggatatagctcagttggtagagcgccgcccttgcaattgggtcgttgcgcttacgggttggatgcctaattgtccaggcggtaatgatagtatttcttacctaaaccggtggctaactcttccccaaaaatgggaaaggggactggaacatgccactgaaaaattctactgagacgagggcgagctgtcaaaaatgtagaaaaggtaggatgggtagttggttagatccgctatggatcgtacatgggcaataattggagtcggcggctctcccagggttaccttgttcggaatccctggggaagaggatcaagttgacccttgcgaacagcttgatgcactatccctctttaattcaacttttcaagcaaaatgtggcgaaagggaagaaaagccatggaccaaccccatcgtttccaccccgtaggaactacgagatcgccccgaagatgccga-aggcacacaggggtcacagaccgaccgtgaacctgacccaataagtcgaatgcattagctgttcgttcgggttggcaggaagggccggagaagggtaacaactcattattactaaaaagtcggtcggaaaatagttttggattctcgtgtagttagatattcccaaattacaagagttcc-ttctcaattcggcgacttttgggtggagttgctctttggagagcacagtacgatgaaagttgtaagctgtgtttgggggggagttattgtctgttggagcctacctatggtagaatgaatcagtgaggcctgacagatggtggcttaccccgtggcggatgtcagcggttcgagtccgcttgtctccagtccgtgatcggaaccaatatgatgctaaaaaatagcattacattgaaaaattctgtagctagctcgacctaaaattcctattcattttatggacgtcgataagattc--tctagcact----tttcttttataatggtagcacagcttcgaatggcaaggttcaaacgataaagggcttacggtggatacctaggcacccagagacgaagaagggcgtagcaagcgacgaaatgcttcggggagctgaaaataagtacagatccggagattcccgaataggttaaccttttaaactgctgctgaatctataggcaggcaagagacaacccggcgaactgaaacatcttagtagccggaggaaaagaaagcaaaagcgattctcgtagtagcggcgagcgaaatgggagcagcccaaaccgtgaaagcggggttgtgggggagctatataaacatcgtgtcgctaggcgaagcagttgagttctgcaccccagatggtgagagtccagtaaccgaaagcatcacaagtttatgctctaacccgagtagcatgaggcacgtggaatctcgtgcgaatcagcaaggaccaccttgcaaggctaaatactcctgggtgaccgatagcgaagtagtaccgtgagggaaaggtgaaaagaacccccattggggagtgaaatagaacatgaaaccgtaagctcccaagcagtgggaggagaatcggatctctgaccgcgtgcctgttgaagaatgagccggcgacttataggcagtggcctggttaagggaacccaccggagccgtagcgaaagcgagtcttcctggggcaattgtcactgcttatggacccgaacctgggtgatctatccatgaccaggatgaagcttgggtgaaactaagtggaggtccgaaccgactgatgttgaaaaatcagcggatgagttgtggttaggggtgaaatgccactcgaacccagagctagctggttctccccgaaatgcgttgaggcgcagcagttgactggaccatccaggggtaaagcactgtttcggtgcgggccgcgagagcggtaccaaatcgaggcaaactctgaatactggatgggactctctagtagtagagagtaagggtcaaccagtgagacagtgggggataagcttcattgtcgagagggaaacagcccagaccaccagctaaggcccccaaattgtcactaagtgattaaggaggtgggagtgcagagacaaccaggaggtttgcctagaagcagccacccttgaaagagtgcgtaatagctcactggtcaagcgctcctgcgccgaaaatgaacggggctaagtgacatgccgaagctgtgggat----agaaatatcagtaggggagcgttctg-tatagggtgaagcactagcggcaagcaggtgtggacagtacagaagtgagaatgtcggcttgagtagcgcaaaattgggtgagaatcccaagccccgaaaccctaagggttcctccgcaaggctcgtccacggagggttagtcagggcctaaggcgaggccgaaaggcgtagtcgatggacaacaggcaaatattcctgtactaccccttgttggtcccgagggacggaggaggctaggttagccgagagatggttatcggttcaaggacgcaaggttaattcacttgaattcttcgaggtaataa--ggggtagagaaaatgcctcaggccaacgtccgagtaccaagcgctacggtgctgaagtaactcatgccacactcccaagaaaagctcgaacgaccttaaacaagtgggtacctgtacccgaaaccgacacaggtgggtaggtagagaatacctaggggcgcgaggcaactctctctaaggaactcggcaaaatagccccgtaacttcgggagaaggggtacctccccaaaaggaggtcgcagtgaccaggcccaggcgactgtttaccaaaaacacaggtctccgcaaagtcgtaagaccatgtatgggggctgacgcctgcccagtgccggaaggttaaggaagttggtgacccgatgacgggagagctagcgactgaagccccggtaaacggcggccgtaactataacggtcctaaggtagcgaaattccttgtcgggtaagttccgacccgcacgaaaggcgtaacgatctgggcactgtctcggagagaggctcggtgaaatagacatgtctgtgaagatgcggactactcgcacctggacagaaagaccctatgaagctttactgttccccgggattggctttgggttcttcttgtgcagcttaggtggaaggcagagaaggcctcttccggggggctggagccgtcagtgaaataccactctggaagagctagaactctaaccttgtgtcaatatttacgggccaagggacagtctcaggtagacagtttctatggggcgtaggcctcccaaaaggtaacggaggtgtgcaaaggtttcctcaggctggacggaaatcagccttcgagtgcaaaggcagaagggagcttgactgcaagacatacccgtcgagcagggacgaaagtcggccttagtgatccgacggtgccaagtggaagggccgtcgctcaacggataaaagttactctagggataacaggctgatcttccccaagagttcacatcgacgggaaggtttggcacctcgatgtcggctcttcgccacctggggcggtagtacgttccaagggttgggctgttcgcccattaaagcggtacgtgagctgggttcagaacgtcgtgagacagttcggtccatatccggtgcgggcgttagagcattgagaggacctttccctagtacgagaggaccgggaagaacgcacctctggtgtaccagttaccgtgcccacggtaaacgctgggtagccaagtgcggagcggataactgctgaaagcatctaagtaggaagcccacctcgagatgagtgctctcctattctgacttcctttgaagtagccttcggtcacaaacatagccgagatactgatggactttggaatccaagataaggtcacggcaagacgagccgtttatcatcacgataggtgccaagtggaagtgcagtaatgtatgtagctgaggcatcctaacagaccgagagatttgaaccttgtttctgcatggcccggtaagagcaatcagatactagccacctctgttcattgttcaatgctcaattgttcggcaacaccaacctaacggtct---tctgcccacgggagaataagggcagggcatagggggctagggt--ttggaagggacactttcagtgccccttccataattagagcctcacaattact-----ggtttttacgtctctctcccttcatgtgtctctccgttcatgggttgatatcctggtgtcccaggcgtggaggaaccacaccaatccatcccgaacttggtggtgaaacttcattgcggtgacaatactgtggggggagccccatggaaaaatagctcgacgccaggatgaaaaaaaagcttaacgtttactg-------agggtcatctcgttcgaaaacacaa-------aattttgtttgaccctggatgcctcttcgaaaaactcccgaacttccgcgcattgtatttaattgaatggctgagaatggattgctctcgt----aaaagtcttttgaaacggat----caagtggaggcagggcctgtagctcagaggattagagcacgtggctacgaaccacggtgtcgggggttcgaatccctcctcgcccacaaccagcctcagaagttctttgcatggtcagttcagaacatagatagaatgatcaatttgcttatcttactttttcagtacgaattgtttcgtctccccccccccccaaacaagaaaaaactatcgggaataattacatacccatttctgtctttatctcgcggttcgacatcgatgcaaatggtaacagtaaacccactcgagcaagcccttggattggaaaaaccctcctcaggtaggacttgaacctacgaccgatcggttaacagccgaccgctctaccattgagctactgaggaac------gggggtctgaacctaggaacattgaaatacttcgaaccaacctatgactggtccataagcaaaaataaaaagcaaaaataaaaaagttttgttaggtagggaactaaatctgggtac----------gccctattatacggggaatgggtagcgatagcaatgcctgagcctctccgaatcagatttacaaaaca-------ggggggggggaggcggtcaaccatcaccatgatcttctacacggtcctccccgagatgattattgatcaagcaatttacacgatctccaatcaattcgctaagtaaactgaactaccgagtgactgcttctgcaagaagcaagaggttttttatatctcaagagctagcagatcatggtgaaatggtcccaacctcctattttttcgacttacttcttgagtgaaacaaataagattccattctatagcacgtggagattttatcgcggaatatctttcctctcgatcaagcctcgtcggtcctttcacctctttgcctaattgattgagtcctcgaatcataggctggttaaatattataacacgcgatttctattctgctcggtgattttggtcgatcaagtcgttagattatggtaaatggcagaaaatccctagctcacaataagataaaatatgttattatgaatagatattatttgaatgatataactatatagaagagacagaaacatacaagaaactaaaagaaataaatatgaagatactctgcctcctcctgtgtgtttaagaacctcgctcataaaaaagctcgaaacaccagttccattaacaatcccatcaacaatccactgatcgatgaagtatgaagatttcacgaatagccttaaaccccttacgaagaatgagttgtaaaacccatctatatacccgcggtgatacgaccagttacgggtagcaacagaaagatactttagggtggggtttatggaacgaaaccctttaggtttctgtataatcgcaggaaataaaccgttcccgtataggtaaaaagcaactgatgcaccgacaagagctatcccaatcgacgagcctgcgtccaacaaaaattttgaataatcctcggggttg---gtatcgttgtatgagctaatcgatagagacaaccaatgggatagagaatcagactcaatctgttggataggaat---gacccctataaatcctataaacaaagtgggtattgctaatacaatcagggagaataacatagtactatcggattccttgggataaggaaccgatcgatctcccatttttccctctaatggatagaaattcgtagccgctttgtctctatactcaacatatggaacgtttccccatatcggaatagagagagagatcatattttcagacttattggagagatggccgcgaaagcctccttcaaaagttgagaggtatatacgaaacatataaaaagcggttaaaccagctgtgtaggaagcgatgactcccataaaggggaagtggagccaactagcggcaagtatttcatccttggaccaaaaacaggcgaaaggtggaataccgcaaagggaaagtgtaccgaatagaaaagtggttgaagtaattggcatgtgttttctcaacccacccataaggaacatgttttgacttctgctgggatggtatcccacaatcggttccatggaatggatcacagaaccggaccccaaaaataataaagctttggaataggcatgtgtaactagatgaaataaaccggctctgtaggatcctatacctagtgcaagcatcatatatcccaactgcgacatcgtggaataggccaaaccttttttcaaatctttctggtcgagagcaaaactagctcctaataaagctgttgttgcgcctgtccaagcaatcgtatccataacggatggtagcatctggaacaggggaaacattcgagcaacgagaaagatacccgctgcaaccattgttgcggcatgaataagagcagaaatgggggtaggaccctccattgcatcgggtaaccatatatgaagcggaaattgcgcagatttggcaactgaacctaggaaaaataaagcagcacataagctagcaagaactggactgatctgatcatgtagaaacaatttcaaaaatcgttcggataagtcttggaactcaaagctacctgttatccaatagaaacccaaaatacctagtaataaaccgaaatcgcctacacgatttactacaaaagccttttgacaagcatcggctgcactgggcctcgtgaaccaaaaaccaattaatggataggaacacattccaaccaattcccaaaatatataaatttgtattaaattcgggctaataactaatcccaacatcgatgcggtgaaaagacttaaataacaaaagaattttgaatatccttgatcatgcgacatgtagctgccgctgtagatcatgaccaagactcccacagtagttactagaaccaacataatagaagtaagtggatcgatcaaataacccatttctagggagaagtttttgccaataacccaggaccataagcatctacggattgggctgcctgttacttgctgccagaaggagtaagaagagatgagcacagctatgcctagggataggacagtaacaaagaaacaaatggggcgagaatatttgatagaagttggtagaaagaatgatcctgatcctgataagatagcagctaggagagggagtactggtacaagccaaacgttctgaaatataagttccgtgacagatttttgttaagataaagcttcatatttctgagaattatgattcgtgaaccactgcaccaaggaacccacttggttatatatgggatatatccagatgtacaggatatactctctttgttctaatcgtc--tatggataatgaaacgaaaatgccaaagatttttgattgtagtataaaatagtataataagtatttttggttgtagtatgaagtagtactatgatatcatatgt-tcttgctccccgaaccgaagaatatcattgccttgaatttgtgattctatactatataagataagctcgaaattgatttgaataaaactttattctattatatcctcgctgcagaacctgatggaactttc---tctatccacaaccaattaacggaattatccataaattc-------gtaacataatgactacatatgcaataattgagaccgggggccaacaacttagagtagaacctggaagattctacaatatccggcacttcgcctcgctggcaccgagtcggtcggaacgaaacacgaaagtattaatttatcgtgtgttaatgattcgtagcgaatccaacataaatattggacatccttggttggaagacgctgtcattaaagggagaatcatgcatacctcttttgataagaaaattgtgatttacaggatgatatcaaagaaaaagacgcgacgtaaattgggacatcgacaaaaatcgactcgatttatcgttgattctatctccctgaacggggaggatat--acagggggcgtcaatgcgatgagataatatatt--acgggataagcatttgcattcgaaggtattgatccta-------caggattgaaggattagatacaactctttcccggtgtgtttct---aacaatcaatggagcgaggt---------------------------------tttatcgcggcagtcccaaagaaacgtacttctaaatctaagacaagaattcgtaaaagtatttggaaaggtaaagcgaataaagaggcactgaaagctctgtctctggccaaatctattctaacaagtcgttccaagagtttctattacgcaatggatggtgaaccgctcgattcacccgaatctttatta-ggggattgaacacaatacgaactaatttat-tcgtacgggattctttttccgcactctcctatcccatgaaacttctcctctccgatacagaccta------ctggaggcttttatcacggttccgcaaatcaaaaggctggggg-----gtaagggaatgatctataggttcagccacagtttccgcagccgattaaggaaaaagtacctaatcctttttttcttttttgatcctctgctgtatctagttgcaagtaactgttggggggggggagagcttggatccttaatctcaaaaaaaagattcggatctctactat-tccagtattaagagaggatcctttctctgtattg-----------------gcttcccaccgggaccaggc----gtcccggtaagtattattataagcagctgt------------------------------tacatacagaacctcgt-----------------attgcatcatctgttcatagctcttcccacgtctgagtgcagtgagaatcccttcaaaa-----tcttggatgctatcgcggatc-cccatttgctttttcaacttcagtagggaattcagtttcagtgaatacatttatttaa-------tgatgggatctat---------------------------------------aggagggggttgccactcccaaatctttattttttcacgctctgcaaagtacaagttgtttctacat-----------------------------------------------------------aattcag-taaaatcttggcatattccacttaccccccatcactaacttcct-attatcga---------------------taagaaccttgggtgtgt---------tggttccaatggtg--cagtgttccaa----------------------------accctagagactgagaggatgc-attatcgaagtgccaaggtattcttatttattacagcatccc------------taactaaatgcatgtccaccccaccaattagtactgaataatagggtgtgagttgcaatgcatatatatatatatatgcat--------------------------------------------------tgcaatttgcagatagtcgggatcggtactcactcaataagtatttattgataggaaaggaccgagttgtgtatatgaattctccctcggagtagcaggactcgaacccacgacttccatcaccccaagatggtacactaccaaactgtgctataccccgttacccatgttttttttcattttctctcgaaaaggaatggaacagagatactattttttaatacaatacaa-agtgtggtaatatttatttgatgaagccgccatggtgaaattggtagacacgttgctcttaggaagcagtgc-taacgcatctcggttcgaatccgagtggcggcagaaggaatcccgcatcgtgagaaccatctcccgaagaattggtagtatcttagttatgactccctcttcatctatctataatggata-gaatagttcattacttataggtagtaattgaatccattgcacaatttgtaaaaacttctgaatctctggtcatgacatctacaaacccggaacaaattttggctcatacatctctctacctcctatctcttgcgactcttattcgttgggggagacatgtatatacgaataacaaggcactaaatattttaggaaaaatcggtgtgataacagctttcctctgtataacgggattcttgttaacccgatggattgtttcaaaacattttcctttgagtaatttgtacgaatcatcaatctttctttcttggaatttgacattgatcgagttacttttgggaggtaggaacaaaaacagtcagtcaaatacaataactattccgagcgcgatgttagctcatggatttgcaactttgggtcttccgatggaaatgcaagaatctgctcctttggttcctgctccaaaatctcattggttgatgatgcatgtaaccatgatgatatccagttatgcaacacttttgtgtggatcgttattagcaacagctttattaatcgttacagcaacgaagcgggggaactttacctcggtaagatattacacaag---ctcgttcatgaattctttctcagagggctacctcgaaacaattaaagataatattttcctgtatgactcgaaggagcgtttatcctttgtaaatttccgcaaatggcaattaattcaaggattggataattggagttaccgaatcattagtttgggattcccttttttaactatgggtatactttccggagcagtatgggctaatgaagcttggggttcttattggaattgggatccgaaggagacttgggctctaattacttggttaatatttgccatttatttgcacgcgcgaatgattaggggttggcgaggggaggagtcggccatcatagcttctttaggttctttcataatttggattcgttacttaggagtcaatccattgggtaaaggtttgcacagctatgggtggttggtctagagccgaaacttttccccagagcgcatcctagcaagattctatgttcgattttggaattagtacatataaatgagtacaaagatatatatatatatatatatatatatatatatatatatatatatatatatatatatatatatatatatatatatatatatatatatatatatatatatatactatcactatctaatgaaccagttatagttg-aaagaaagaaccggatggtactgcagctgctccttacatctagtggtcatcccaacaccgtcgccatctctgtggacaccatcggcattaacgtattggtacacgcattcgtttggaatatcgtaataagtgactcggagtttgtggacctgagggaatgcaccataggatcacaaattctggggaaaactttgggacaagagggaatcgatcccgttcttccagatagataggacaaagtcgggataagtaccaatgcctataactggaagggataagcaaatcgaaataaaaatttctcgcggtcctgcatcc---gtgtatggaactgaaccattggaaggttcatacccatagaacatttggcgcagcatagataataaataaataggagttaaaattgttccaattgcttgagttattgtaataattatcctgaagacgagggaatagttgggattactgattatccccaggaaaatcattaattctgctatgaaaccactcatacctggtaatgctagggacgccatcgaagaattggtaaacagaacgaatattttcggcattgaaacagccaccccgttcatttgatcgagggcaagagtgcgtattctgtcgtaacttattcctgagagaaagaagagcgaagcaccgatcaaaccatgggaaatcatttgcaagacagcaccattaagacctatgtttgttaaggacccaatcccaataagtacaaaacccatatgagaaactgaggaataagcaattctccttttcaagttccgttgacttaaggaaattaaagccccataaacgatttgagctgctcctatagcaactaaccacggagcgaatagagaatgagcatggggtagtaactccatattgattctgatcagcccgtaccctcccatttttagaagaattcctgctaggagcatacacgtactataatgtgcctcaccatgagtgtctggtaaccaagtatgaaacggaaggattggcaatttgactgcatatgcaattaaaaaacttgaatatattatcacctccaactccaaagggtaggttctatccatcaatatctggaaatcaaaagtaaatgcattagattcatgaaaggccatgatcaaggctcctatcaggatgaatatggaaccacccgcagtgtaaaggatgaatttcgtagctgcgtataggcgcttcctacccccccacataattaggagtagataaacaggcactagttccaattcccacatgaagaaaaaaagtaaaatatcttgagaggcaaataatcctatttgaccactgtacattgctagcatcaaaaaatggaataatttcggatttagtgtgacgtgccaagcggccaaagtggctaaagtggttataaatcctgtcagtacgatgagtccaatggagagtccgtcaatacctaatcgccaatgaaaatccatgaggttgatccaggtataatcttctctcagttgtatgaaattgctatcggattggtaatggtagcaaaaaacataagttattagaagaaattccaataggcaaacgcctaaagtgtaccatcgaatgattctatttccctcggt---agggaggagaggaatcactaaacccgcagatataggtaaaagaacgattgtggttagccaagggaaatgattcataatagggggagaaggtaatgggaagaacttttgtaataagacctgggtttattataggttcttattac--aaaagtgcaggatattggtggta----------cgaagaatcaatagccgaggcccatactgcgggtgctttcggatcctagatatacacgtacactgagaaaatctgttggacaagcggattcgcatctcttgcaacctacacaatcttccgttctaggggcagatgctatttgattggctttgcatccatcccagggtatcatttccaatacatccgtaggacaagctcttacgcattgggtgcaaccaatgcatgtatcataaatttttactgaatgggccattggattgatcaactcctatctagatggggtgctaatagccttgaattgggtaatgcatgattcgttcctggccaaaagtttctaatgcttggcaatgctccaactgagaatagggaagaggacatattcccctacgcattgggtcaatccgaaccagaatgtattacaaa-atagttgctcgtacattcgaaattatagcgaaatcatcaccattttagcaaatcaaattgatcaatacgtaccgacttcctgttgcgataaatggttgaaacgatagccaatccaacggttgcttcagctgctgcgatcgaaattatgaaaatggaaaaaacttctccctttatttgtgaattatcaataaaatcggaaagaattactaaattcgtattaactgcgttgagaaccaattccagacacataagtgctctgaccatatttctacttgtgattgatccgaagaggccgatacagagtaaaaaagcactcaaattgagagtatgttcgaacatagaaatccttatcgagttttactt----gagggaaatacagatacttgggtttccaagtggtaggaggagcccaaaaactatcgagaactacttttacctcgtgaagctactccttctacgtcaatcgtttcctcttcttcttcgcgggccagggcaatagcacctaccagcgcaactaaaagaattattgacacgagttcgaatggaaccaaaaactcggtcaagaactccgatccaatacgtcgaatactacttgttagaacaaattctccattattattattcgactgcgtgatcgaataaatctcggaccatgatgtgctcgaaataacgttacttagtagggagaagatgctgatacaaatacctgatgcgattccatcacctacggtccaggacataaaaaaaccattggattctttcttatttattggcatcacggcaaatacgatcaagatgttcacggctccaacataaattaagatttgtgcggcagcaacaaaatccgcgtctaacaaaaggtatgggagagctatgccggcagaaacaaatcctaacaagaaagcagagtaaactatattagaggttaggacaatacctaaacttgcaagtatgaggctcgagtccagaacagtaaaaataacttcataaaatgattcgggtaatttcatagagctcataatggta---taggatcattatttagcatattgatactggggggttattggtgggaggcta---------------------taaggtccaagagttggtaatacccctcgaaccaaagtatccc---tctataactcctttggataaggatgttaaattgggaacagttttgatcgtaccatctgtagctaccgatccgggtaagcgtcccaatgctgtttggtcgtaattcaatccgtgacgatcgcaagttgaaagttcgtattcctcagtcattgataaacaattcgtggggcagtattcaacacagttaccgcagaatatgcaggttccaaaatcgatactataactatttagttgtttctttctcatcgtctttctcaactcccaatcaacaacggggaggtttattggacatacacgtacgcatacttcgcaggcgatgcatttatcgaattcaaagtgtatacgaccgcggaatcgttcggatgggattagtttatcgtaagggtattgaatagttattggtaaacgattcatatgatccagtgtaaccataaaaccttgaccgatgtatttcgcggctcgtaccgcttgctggctgtaatttccgaatccatttgccatagaaaacatatagggagatcctcatc---tttggtaaaattcgctcctgctacttaactaattacgaacttgtcgatatcgatttcatccaaaactat---agacaattcataataga---agttgaaaggatgtcgttaataataaattacccaacgcgatgggtagtaggaatttccatccaagatttagtaattgatctatccgtattctgggtaaggtccatctcgtcgttatggaaatggataggaataagtaagccttagctaatgtaacagttactcccactactgtttcagtgacttcctgaactgaaccaatgattggaccccattctgaatgtacgaaatttgaaaggactggcacagggaaatgccagccccctaggtaaagagttgtgacaaataatgaggaaactaataagtttggataggaagcaagataaaataatgcgaatttaatacccgaatactctgtttggtaacctgcaaccaattcttcttccgcttccggcaggtcgaatggtaatctctcacattctgctagagaggcaatgaaaaagactataaaaccgatgggttgacgccacaaattccaactccaaaacccatatttggattgtgcttcaactatatcgactgtacttagactgttagataattatagtcggtaccgacattgctgat----ggtatctctattacaaaaccgtacatgaaacttttgtttcatacggctcctcaatggttattgaaatgcgaatatgtattcgtatttatctaccaacgagattctgtttgctattcatgaataagcttctgaatctatctcaaattctgcagttttttgctagcgctaactcaaattgccg---aaagatctgtatcatact----------ctaaaatacgaaaatttcgataatttcccctgtgagaactgcaaaagaattaattcgttccggatagtcattcttgtagtagatagggatatactctcgatcggggtttcggggaagtactgcctaagcatctctaccaatgtaaagtccctattcaata---aatttccgtactaatttcttcacgcatcttggtttttctaacctcctactcctgcttgctcgaattcttcgattctcg---attttccgctatcaggcctggatagctaatccctcacccggaaatatacattttcttgcgattgtacgaagctttcactcttgtacaaagaggatgggattcaattcctatgctgcg------aacgctgcttgatttcacccatatgactatccagttctgattcggctgtgatagaatcatcaatcgaatc----tttttgaaaagaatccagtatctcgacgaatcacacgtagagctacagataaaacacttaaagctagaggaatttcataactgatagattgagcagctgctcttaaaccacctaaaaaagagtatttactactagatccgtacccggccatgagcagtccgaggggaacaatactggaaacggcgatccagaagaaaagacctatactgaaattagctagaataatgtcgtattcaaaagggattactaaataagtcagaagaactggtgcaatgactaaaacaggtccaagattgaataaccaagcatctccttgtgatgggataatgtcctccttcagggagagtttcacaccatccgctagggcttgaataattcctagaggccctgcgtattcaggtccgatacgttgttgtattgctgcagatatctttctctcgagccatacgaggatcaaaacccctatagttactcctgatacaagaatgataataggtattgcaattcgtacaaactcgatgaaccccaggt---------------aaaatgtttgtacaatttgtcgctcttcaggctctatattcaaaatcatactagcgatcaacctcccccatgataatgtctatactacccaaaattgtcataatatctgctaatttcattcccttaaccaatagagggagaatttgtagatttataaaaccgggcggccgtatcttcaacctccagggaaaaacactaccatcccctatcagaaaaattcctaattctcctttaggagcttctactcttatataatgttcttgtttgggcaatttaaaagttggagaggatttcttactaataaattgatattcgaaggaattccactctgagttttttccttcgctcagctttctagcctccaaattttcgtaaggtccacctggaatagttttaagagcttgttgaacaattctcactgattctttcatctctccgatccttaccaaataacgggctagtgaatctccttcttcctgccattggatctgccaatccaattcgtcgtaacattcgtaatgatccacttttcgaagatcccatcgaattcctgaggctcgtagcataggccccgacagaccccaatttatagcttcgtctctattaataacaccaactccttctactcgttctaaaaagattggattattcgttatgagattctcgtactcgacaacttttggtaagaaatagtcacagaaatctaagcatttgtctatccacccgtagggtaaatctgcagcgacacctccgacacgaaaataattatgcatcattcgcatacctgtagcagcctcgaataaatcgtatatcatttctctttctctaaagatgtaaaagaaaggagtttgtgcaccgatatcagccatgaagggtccaagccatagtaagtgagatgcgatgcgactcagttccagcataattattcttatataactcgcccttctaggaacttgaatattcgtcaatttttcggatgcattgactgtgacagcctccgtaaacattgtagctaaataatcccatcgcgttacataaggaagatattgaacaactgttcggttttcggctattttctccatgcctctatgtaaataacccagtacgggttcacaacccgaaacatcttctccatctagagtaacaatgagtcgcagaacaccatgcatcgatggatgatggggacccatacttactatcattggtttatctctaccagtaagtatcatcctgtttcaatctcctcttaattagttgaatccacaatcaataggaatttatatcctt-----gcatagaatcaatctcttattgatccacgaatccctaatcgattggttaaatccctataactcataggatttgttctagataaataagccaggagacgtttacgtctccctaggattttccacagacctctttgggatgaataatccctgccgtgtgtctggaaatgatatgttagtaccgcgacccgattagtcaaacgaaatatttgggattcggcagatccctccccttccttcaa---aggagaaagacggatgaaaaaactctttg------------ttgacatgaattactcccccgatatagattgaaagtgaaaaacgtttatgat----tcgaatccatactctatattatggtatttgtgacga-----taacaagttaataatggaaaaa------------------------ttgaggcttatgaaactcctatcttgggataggttcttcttcggtttcctttccgtctaggaggcaac------------------------ttctacttctaaattggagggtatatccggaaccttagcatagaggatcgactcccatccgttgcaccaaaccagaatctgttcatacaaatgagatcttcgaatcgataactggaccaaataaagcgtttaattgttctatttttatt----ctccctaatttctcgatctt--gatcttgctcctcccttcctatc---------tgactcgattccgtatctcccgtttctgacagagatagagagttcaataccctaaattccctacgatgctttgggagtagaatctcttcgagattgaatgaatcgaacaaaaacagattcgtcgcttctccacccttcggaatctccgtgcctaagtaagatccataaagatttttgggatccgtagaaccctccaatctctgcctaaaacgcaataatgtacctaccattttatacatcaggatttgatcacctaaaaatcgaggtaagcgatgttccgagctagttgtcaattggttcgtaccgctatttctacggaagaatatacgaaaaagatctagatcttctcgcattttcccggaaaggggaatcatagcttcttgattctgcatgaacgtcatgagagaagccatactgcccaattttttaaatcttttctctagactttttgatttccatctccattgacgaatagaccggtcaggttctcgttcatgaagcaattcatgattttgaagtattttacggctc---ttcttgatggccgaaacatttgaatccgatattttttcatatgagtatacacctccccactctatag---caggggcaagccacgatagcaagttatgcctaag------attctcccgatttatgcaagaatccaaagaatctagtgttctgttacgaatagaatgatatttacttactctattc------------atattcttgctgttcccaacatcagcccgatacagagattttttatccaatttagcaaacttccgaattattgaattcctatctgaatcgaagcaaatataagtcaataaatttttcttgagtaattcgttgcgtttactgattcctattgataataaagaattgcccacaaatatagatcggttcctatttggatctctattcccgatagtactatggatcggatctccctttctttcccgatgctcactgactttaaagcgccattgccgaggcacaataccataccacatctttggggataaattgtaccgatcgcaattctctaaccattttttccaattcttttccctgaaactatttagttccgcacgactggttattcctcgttcgtacagaaaaactctgagagtattcccaatgaatgagtgggatgtccaagattttgataaatgttttgagtaagacccgttatttgtttggatcccccaaatctttcgaagtaaatatgcttgagacattaatatgatcatttaattaaaattgacttgaatttttcagtattttattattatcatcaacaattgaatatttattccgtattctaatcattattagaaaaatttctaacccattcttttgtaatctctatcttcaccccggaatctataaccattgctcgaacttttgtgcccaagtaacggaacaattctcttgtcgattgaacacttaccct---agatcgaataattatttgctcgatccaaattactccttccgttgattctgatttgttcctctctccatccgaaagagctttctctttttgattcccagcaaaacatgcttctgtctctttggtgttttcccgggtaatcaaatcttccaaatcttggatataatgaattaacgcttcgtactcggactcttgtgatccaaccgaaacaatattaccttcgtttataattgatggttcctggatcctattgctcccactcacaccatgaatttctcgatacttttgggccgggttcaaatcatacgaa------tcgaagagtttttcggttttgttgttggactccaaatcaacaatatcaggcgttacggatgattttttcttcaccggaaaaagtccaaaaaggctttttttcctccacttttttctcaattctctatttatcggtttccaaaatgagggctgtttcttcatactaccgaaaggtaaatcagttaagaaaccccaagcggttaaataacagtaatggaatctcttcctcttgatcgaatttttcgtgggttctacgcctcccccaaaatatttgttgtcagatttgtgagcataccagggtcttagacgaaaaggatatattatttttatttggagaccatccctaagccattgctccggcaattctttgtccgaaacttcggtaccatcataagtacattttatatgaatttccttactccatccggaccaatcccgattccattcgggattctgaagcaataacaaccgaccgacgtttttgagtgttattaatacgggtagcgcaatatatttcctgaagtgtgattgtataatcagtagccaactcctaccccattgagctaatggaaaatcccacctgttcgctgtagcgagacgatctgctcctgtcttttcggagagcaaagcttttctaccaataagttttgcgtaatccttctccaaaatgttttggtctatcagttcc---gacccgagggttttttcctcgtaatatttagaagttttaataatagtgggttcttcattcattcgtaaaaaacaaggagaagctacttcgggctgaaacattctccatatcaaagttttacgtcttcgagcacgcattgaacctttcactagttttcgacgaaaatcagattgttgcgagaaacgcctcacgattcttctccttttgtccctaccttttacaagatatcccaaattcttcacttttctctgacgaatatcggtaactccaacggctataacatcaaatttatcgttttttaaatcggatacacattgaggtatttctttactaatttcccgaaatcgtaattttctactgattcctaatatttctgctacaaaagaatgaatgttttggatccggctagcgtcacctagtaatagatccagacaagattttatcagtgtgtcccattcatcttttcgtaattgattgaagtatgagattctctggcgaggggatagattcaagatgagttcccaactaatac---tttttcgattaaccttcctgtgcgtattaccaa---------aactttttccgtttggatctatcgctaaatcgtcatcgaataaattgattcgtttcaaattcgtgttgaatcccgattttctcgatttgctaatgagtagacccagtacacgacgagcatctcgagttaatggttcccaaggtagtattaga---cgagattctgattcacgcgattgattggaaatccactccttgagtctattagttttccaaacttgtggtttacgtttccgcc------caccgtgcttatctgaaagaaaacggggtgattttgg------tagtgctccatagctccatccagttaatgaagggtcataaatcttggcaagagtttcttgttcgaaattcgataatcctatctttttctccgaaatttctcccggggtgaacccactatccaagaatccaactctttgatgtaatccgctacgtacacattcttttctattccttctgatgcttatccatgcctcgaaagacttatttggtggtattagttccggacagtcgaa---------------acatcctccaaaatttttttctagaattgctaaactaggtaaatacgtgaaagacaatctctgtcttccgtcgcttgaacagatattgaagaagtactgagagacttttctcttcatcgggctgcgggtgctgaaccgaccattacctatgtatctcaatggtcgcctccattggcgatgatcgaaaaaaggattgggccatggtttctccagaggcaatgattcttcccgcttcatcgaattgagttgcaaatcatcaatcatttttttcgtgctggaaagaactggagctcgacccaagtgtaacaaagaagaagtcaatattataatactaaaggctcgatgaattacacgtttcattaaaagatagagtatgggtgaatcggattctgtacggaacagaagtagtttgcccagactaatgaataggtattggccacagaaccagcccgagatagcacttactaggaatggcacgtcactaccgtaacgaaaaaaaaaagtattcaataatcttgctaatacagggcttggtagaagaatgggattcagcaactggagaatcataccatcaagaaataattcatagattcgagtatctcgaagtgaggttatcggtctcagggattggtaattcgaaagatctttaattctataccaatgtaaaaagatgtatggtagaaccagcagagctaatgtgtggggttttaccaatgctacgtagaaaggtgagcaataaatcgataaaaatattattaattgacctgtgattgaaccgccgacagatattgcaccaccaaggtttccttcgagtagaaaagctctcatggataaaagttgggagggaccaataggcaatgtagcaaggaatccgtaatataatccgaatagaatagatgcgcttgaaaaatttatccatgatgatatcggaacccatagaatagaagacaataaaggaatgcttgttatcatgatgaaaaaccttccccaataagatagaattggaatagaataagttctacgtctttagatcatcattcgatggtttagaaaggggagaggctcattaattagcttattattttcttgcaccaatcaataaacctccctgccctatctcttactaaccccttcaacttccttcaccagatccgtccaacccaggttttctagattattattacgtcgcaaggggcgcgtaacaagttcaagaacatctttggcatttgcaaatccatgaatttgagcaaaagtgaattcaacagaccattttgtgttaatccctctcgcttctaatggattagcatgagccataccggttataactaaatcgggttgtaattcgcgaatgcgctgtatttggttataattatcaggtttctccacaattcgaggcattggtacacccatttgtttacatgtggttcgaagaagtgctaattccccagcttggtacctcctatccatatacggaataccgatttcgtagacaatcattccgcatcgaattaaaaatcttgctatagatacttccagaagattatctcccatgaagaaaactgatttgttacgcactagatcaagataattcttcaaagttttccgcacttgttcttctctttcctctaaaccttgtgtttcgataccaaaaacgtagcagattttttcaatccaagcacgggttccgtcgggaccaatagggaaaggcgccccaataagcttgcattttcgacgacgcatcgaggttgttgccgttcgactcagaaatggattgacaccacaaacgtagactccgtcacctaatattggaagatctgtatatctctgagccggtaaccaacccgagacattaatggattgacgcttcaattccaaactgagttgagaagctactgtcgaaggtagagaaccgaaaagaactagggggggtttatcctccgaacttttcagagacttggtgttgcttgtcctgaagcgataattggggaatgattcctgtgcggatctatccctgacctctcccccttccccaa---------ttctttcaggacaacgatgcgctacagcagctaggacagtatcctccccctgggtaaatgcataatccagtccatttgctcgtgctactacaatcgggattccaatgtcgatttccaatttgggggccataccctccaaatccatttttataatttctgttgtacaggtaccaatccatacaattacactaggatttctagctttctttatctgaatacataatcgtctcaattctcgataatcattcaattgggcggagatatctccctcctctaattctgccatcgcgtaacggggttcggcgaaaatcataaccccgagagcgttttgcagaaaataaccacaggttttcgtgcctattactaagaagaaactatcctcgatcttttgatacaaccaagcaacacaactaatagggcaaaaagtgtggtaattacccgtttcgcattcgaaagtgagagtttcagatattttggttgacatattcattttatacgcatgttttcctgactatatggatagaatcatt-cacccctcaaactattgtaaaatcaatcagatccgctggattcttttcctcattggtagtaaccgtggggttcaagtagaaatcagaaagcaaaccgaataattctcgatctggtacttctttcggtacaatcccttccggctcagacaatatttggtccgccacatttaaatagaactcacaaacatatttaagagtgggttgggtctccaccatctcgaacaaggttttacctttgactctagaaacccgaatatcctcgattaggggtaatacctccagaacaggcatcgggcaagcttctacgtatttatcaataaggtccctctttgatgtgcggtttcctactaaaccagctaatctaagtggatgtgtacgggctttctccctgacggaagctgcaattctattggctgcaaatagagcatcgaaaccattgtctgtaatgatgatgcaataatcggcataattcaacggggcggcgaatcctccacaaactacatcacctagaacatcgaataagataatatcatattcgtaaaaagcatttaattctttcaataatttaacagtttctccgacgacgtatcccccgcacccagctccagctggaggacctcccgcctctacacaatcgactcctccataaccttcataaataacatcctcgggccaaacatcttcgtagtgataatctttcgactgcagagtgtctattatggtgggaatcagaaacccagtgagagtgaaagtactatcatgtttcggatcacacccaatctgtaaaacttttttaccacgtctcgctaaagcaatcgatatgttacaactagtggtagatttacctatcccacctttcccataaacagctatcttcatatttatttcttttagtttcttgtatgtttctgtctcttctatatagttatatcattcaaataatatctattcataataacatattttatcttattgtgagctagggattttctgccatttaccataatctaacgacttgatcgaccaaaatcaccgagcagaatagaaatcgcgtgttataatatttaaccagcctatgattcgaggactcaatcaattaggcaaagaggtgaaaggaccgacgaggcttgatcgagaggaaagatattccgcgataaaatctccacgtgctatagaatggaatcttatttgtttcactcaagaagtaagtcgaaaaaataggaggttgggaccatttcaccatgatctgctagctcttgagatataaaaaacctcttgcttcttgcagaagcagtcactcggtagttcagtttacttagcgaattgattggagatcgtgtaaattgcttgatcaataatcatctcggggaggaccgtgtagaagatcatggtgatggttgaccgcctccccccccccccctg----ttttgtaaatctgattcggagaggctcaggcattgctatcgctacccattccccgtataatag----------ggcgtacccagatttagttccctacctaacaaaacttttttatttttgctttttatttttgcttatggaccagtcataggttggttcgaagtatttcaatgttcctaggttcagaccccc------gttcctcagtagctcaatggtagagcggtcggctgttaaccgatcggtcgtaggttcaagtcctacctgaggagggtttttccaatccaagggcttgctcgagtgggtttactgttaccatttgcatcgatgtcgaaccgcgagataaagacagaaatgggtatgtaattattccc-atagttttttcttgtttgggggagacgaaacaattcgtactgaaaaagtaagataagcaaattgatcattctatctatgttctgaactgaccatgcaaagaacttctgaggctggttgtgggcgaggagggattcgaacccccgacaccgtggttcgtagccacgtgctctaatcctctgagctacaggccctgcctccac----ttgatccgtttcaaaagac----ttttacgagagcaatccattctcagccattcaattaaatacaatgcgcggaagttcgggagtttttcgaagaggcatccagggtcaaa-------caaaattttgtgttttcgaacgagatgaccct-------cagtaaacgttaagcttttttttcatcctggcgtcgagctatttttccatggggctccccccacagtattgtcaccgcaatgaagtttcaccaccaagttcgggatggattggtgtggttcctccacgcctgggacaccaggatatcaacccatgaacggagagacacatgaagggagagagacgtaaaaa-----ccagtaattgtgaggctctaattatggaaggggcactgaaagtgtcccttcca--aaccctagccccctatgccctgcccttattctcccgtgggcaga---agaccgttaggttggtgttgccgaacaattgagcattgaacaatgaacagaggtggctagtatctgattgctcttaccgggccatgcagaaacaaggttcaaatctctcggtctgttaggatgcctcagctacatacattactgcacttccacttggcacctatcgtgatgataaacggctcgtcttgccgtgaccttatcttggattccaaagtccatcagtatctcggctatgtttgtgaccgaaggctacttcaaaggaagtcagaataggagagcactcatctcgaggtgggcttcctacttagatgctttcagcagttatccgctccgcacttggctacccagcgtttaccgtgggcacgataactggtacaccagaggtgcgtccttcccggtcctctcgtactagggaaagctcctctcaatgctcttacgcccgcaccggatatggaccgaactgtctcacgacgttctgaacccagctcacgtaccgctttaatgggcgaacagcccaacccttgggacgtacttccgccccaggttgcgatgagccgacatcgaggtgccaaacctccccgtcgatgtggactcttgggggagatcagcctgttatccctagagtaacttttatccgttgagcgacggcccttccactcggcaccgtcggatcactaaggccgactttcgtccctgcttgagttgtatctctcgcagtcaagctcccttttgcctttacactcgccgcctgatttccaaccaggctgagggaacctttgcgcgcctccgttaccttttaggaggcgaccgccccagtcaaactgcccacctgaaacggttcccgtgcccgttgagggctac---aggttagaattctagcctcgccagagtggtatctcaccgttggctccataccccccaaaggggtacttcaaagcctcccacctatcctgcgcaagcgaagcccgaacccaattccaggctacagtaaagcttcatagggtctttctgtccaggtgcaggcagtccgtatcttcacagacaatcctatttcgccgagcctctctccgagacagcgcccaaatcgttacgcctttcgtgcgggtcggaacttacccgacaaggaatttcgctaccttaggaccgttatagttacggccgccgttcaccggggcttcagtcgccagcttt--aggtttcccctgaccgacttccttaaccttccggcactgggcaggcgtcagcccccatacttcgtcttacgacttggcggagacctgtgtttttggtaaacagtcgcttgggcctcttcactgcgac--ccacttgcatgggtaccccttctcccgaagttacggggccattttgccgagttccttagagagagttatctcgcgccccttggtttactctacctacccacctgtgtcggtttcgggtacaggtacccacttgtttaaggtcgttcgagcttttcttgggagtgtggcatgagttacttcagcaccgtagcgcttggtactcggacgttggcctgaggcattttctcta--ccccttattacctcgaagaattcaagtgaattaaccttgcgtccttgaaccgataaccatctctcggctaacctagcctcctccgtccctcgggaccaacaaggggtagtacaggaatatttgcctgttgtccatcgactacgccttttggcctgatcttaggccctgactcaccctccgtggacgaacctcgcagaggaacccttaggttttcggggcattggattctcaccaatgtttgcgttactcaagccgacattctcgcttccgcttcgtccacgcctgctcacgctggtgcttctccctagggcggaacgctcccctaccgatgtattttgacatcccacagcttcggcagaccacttagtcccattcatcttcggcgcaggagcgcttgatcagtgagctattacgcactctttcaaggatggctgcttctaggcaaacctcctggctgtctttgcactcctacctccttcaccacttagcggtcatttaggggccttagctggtgatctgggctgttcccctcttgacaacggagcttatcccccactgtctcactggttgacccttactctctactactagagagtcccatccagtattcagagtttgcctcgatttggtaccgctctcgcggcccgcaccgaaacagtgctttacccctggatggtccagtcaactgctgcgcctcaacgcatttcggggagaaccagctagctctgggttcgagtggcatttcacccctaaccacaactcatccgctgatttttcaacatcagtcggttcggacctccacttagtttcacccaagcttcatcctggtcatggatagatcacccaggttcgggtccataagcagtgacaattgccccaggaagactcgctttcgctacggctccggtgggttcccttaaccaggccactgcctataagtcgccggctcattcttcaacaggcacgcggtcagagatccgattctcctcccactgcttgggagcttacggtttcatgttctatttcactccccaatgggggttcttttcacctttccctcacggtactacttcgctatcggtcacccaggagtatttagccttgcaaggtggtccttgctgattcgcacgagattccacgtgcctcatgctactcgggttagagcataaacttgtgatgctttcggttactggactctcaccatctggggtgcagaactcaactgcttcgcctagcgacacgatgtttatatagctcccccacaaccccgctttcacggtttgggctgctcccatttcgctcgccgctactacgagaatcgcttttgctttcttttcctccggctactaagatgtttcagttcgccgggttgtctcttgcctgcctatagattcagcagcagtttaaaaggttaacctattcgggaatctccggatctgtacttattttcagctccccgaagcatttcgtcgcttgctacgcccttcttcgtctctgggtgcctaggtatccaccgtaagccctttatcgtttgaaccttgccattcgaagctgtgc---taccattat----aaaagaaaagtgctag--agaatcttatcgacgtccataaaatgaataggaattttaggtcgagctagctacagaatttttcaatgtaatgctattttttagcatcatattggttccgatcacggactggagacaagcggactcgaaccgctgacatccgccacggggtaagccaccatctgtcaggcctcactgattcattctaccataggtaggctccaacagacaataactcccccccaaacacagcttacaactttcatcgtactgtgctctccaaagagcaactccacccaaaagtcgccgaattg-agaaggaactcttgtaatttgggaatatctaactacacgagaatccaaaactattttccgaccgactttttagtaataatgagttgttacccttctccggcccttcctgccaacccgaacgaacagctaatgcattcgacttattgggtcaggttcacggtcggtctgtgacccctgtgtgcct-tcggcatcttcggggcgatctcgtagttcctacggggtggaaacgatggggttggtccatggcttttcttccctttcgccacattttgcttgaaaagttgaattaaagagggatagtgcatcaagctgttcgcaagggtcaacttgatcctcttccccagggattccgaacaaggtaaccctgggagagccgccgactccaattattgcccatgtacgatccatagcggatctaaccaactacccatcctaccttttctacatttttgacagctcgccctcgtctcagtagaatttttcagtggcatgttccagtcccctttcccatttttggggaagagttagccaccggtttaggtaagaaatactatcattaccgcctggacaattaggcatccaacccgtaagcgcaacgacccaattgcaagggcggcgctctaccaactgagctatatcccctccgtactcaggccgagtggaatacaaaaacagatcaaaatctatttcgatggcgcatctgggctatcctggacttgaaccagagacctcgcccgtgaagtaaatcatcatacctattcaattaggaaataatctatcgattctttctttttctttaggaatgattcattcttcccgaacgcagcatacaacttttcgttgtactgcgctctccaagtgtacttgttatccttcgtttttctccgccaatggcgagttc------aaaaacttcaatgaggagagagaaaaggggatgaccatcctcttagcccaaccaaacactctaggatccttcttcgaacctgcatttcgcgaaatatgtgggaaagacatccccgaccgagggtcattcgtagtgcctaagaaagtcatcg-----------------agttacttgtaccaaacattgcattcttatgactcaatcgagtaccccaggacttaagagatatttcttgcaggcttccccacccaggctgacccgccaaaggataat----attgattgctgctttcttcggacctccgagaagaacaggaaaaggctcgaatagtatgatccctccgtcaccctggaataaaaatctccgtgggtgatctcgcagttctt-ggtctgtgaagatgcgttatcaggtgctctgttttctcacatataggccgaatttcaacccgtgctcgagagatagtcatccatacactgataaggcatgtatcgatttttcgagggggagaggaatcattcctctctggaccgcccagatcccacgagtgagtgacgagttgaatctccattggatttcaccgtaaccgccccatctatctatcctctttcgaaatttaccattccgaaacccagttgaaacaaaaggaatgcgccatgctaaggtgccttgaataattgacatttccgggtcaggcgctgatgagcacatcgaactatttatgtggttgagaaccttcacagcccaagcgcaacgacgcaattatcaggggcgcgctctaccactgagctaatagcccgtcgcgcaggtctccctgttgggggacccgcgatatcaagggcaaaatagaaaaggtcccgttcg-------tttttccttgatgtcgttagcacccaggtaga--aatgaatgggcttctatcaaattgttccgacctgggataataagcttacgagcctagctccactttactgtcaacgcaaggggaggtgaaaacatccatttgttattaacagcacagggattgaggacccaacaagccaggaatctccctaaaaaggaggtgatccagccgcaccttccagtacggctaccttgttacgacttcactccagtcactagcccagccttcggcacccccctccttgcggttggagtaacgacttcgggcatggccagctcccatagtgtgacgggcggtgtgtacaaggcccgggaacggattcaccgccgtat-gctgaccggcgattactagcgattccgccttcacgcaggcgagttgcagcctgcaatccgaactgaggccgggtttttgggatttgcttgccatcgctaggttgcggccctttgtcccgaccattgtagtacgtgtgtcgcccagggcgtaaggggcatgctgacttgacgtcatccccaccttcctccggtttgtcaccggcagtctccctagagtagcccaacttaatgctggcaactaaggacgagggttgcgctcgttgcgggacttaacccaacatctcacgacacgagctgacgacagccatgcaccacctgtgttccggctccctaa-ggcaccctcccctttcaggcaggttccggacatgtcaagccctggtaaggttcttcgcgttgcatcgaattaaaccacatactccaccgcttgtgcgggcccccgtcaattcctttgagtttcacgcttgcgcgcgtactccccaggcgggatacttaacgcgttagctacggcacggctcgggtcgatacaagccacacctagtatccatcgtttacagctaggactactggggtatctaatcccatttgctcccctagctttcgtctctcagtgtcagtgtcggcccagcagagtgctttcgccattggtgttctttccgatctctacgcatttcaccgctccaccggaaattccctctgcccctaccgtactccagcttgatagtttccaccgcctgtccagggttgagccctgggatttgacggcagacttagaaagccacctacagacgctttacgcccaatcattccggataacgcttgcatcctctgtcttaccgcggctgctggcacagagttagccgatgcttattcctcagataccgtcattgcatcttctctgagaaaaggagtttacgacccgtaagccttctacctccacgcggcattgctccgtcaggctttcgcccattgcggaaaattccccactgctgcctcccgtaagagtctgggccgtgtctcagtcccagtgtggctgatcatcctctcagaccagctactgatcgtcgccttggtgagccattaccccaccaactagctaatcagacgcaagcccctccttgggcggattcctccttttgctcctcagcctatggggtattagcagccgtttccagctgttgtccccctcccaggggcaggttcttacgcgttactcacccgtccgccactggaaacaccactaggatgcttcccgtccgacttgcatgtgttaagcatgccgccagcgttcatcctgagccaggatcaaactctccatgagaatcatagttgttgtatcgcttctacttatagcttcctgctccata---ggagcgggttcggaattgtaccccatctcaaaggataggtaacttatgttcatttttcattcgcttcatatcagcttggagctcacccctagtatacccgcacctaccccatcgtgtcaatcccacaagcctcttttgatagcggaggagcaaccatatataaattcgaatagatt-------------tttagggataatcaggctcgaactgacgacttccaccatgtcaaggtgacactctaccactgagttacatccctcctaatgggagaaacaactcgaccctgtttatctattctcgaaatgatcctggccactacttcttccctatcctcattatttaaaatttatggatc---taattctgagtccgattcgagaa-------agtatgaacctgtgcaaccattaattattccatatggatgtgttgtcaccctaccgatgatacggacaaggagggctttagcattactatacctctgtagtaaccccaacgaagcattgagttgctacttatcttaaatctttt-cgcgcgatatcccctcccct-gtcagaatattggaaacatagat-acgattcaatgaagtgtatgtaatatataatatatatatatatatatatatatatatatatatatatatatatatatatatatatatata------tatatatatatatatattagaacagttccgcgatcacgtaacaa---------cttcctacatgcaaggtaaagaacaaagaattattgccgagtcgagaacggatccgacttgaattcatagatt------tctttcttttttgtggatgaaatgattccagcaaaatgtataactacatggataagctgatactagcccgttcgactc--------------------gatcctaatacaccaaaacaaatggtgc----agttcgctctgaacttaaacttatgagatcaagtattgcggatcagtacatcgatacaacaactacgtaatgatcgg-----ataatcccaacccgttggggaagaat-----
>MK645828
ttgaacgaggagccgtatgaaatgaaaatttcatgtacggttttgtagagtggcaat----gagactcgttttgccgactttaacactacgacaccgaagaaaccgaattccgccttacggaaagttgctcgagttagactaacatcggggtttgaaatcactgcatatattccgggtatgggacataatttgcaagaacattctgttgttttagtaagaggaggaagggtcaaagacctacccggtgtgaggtatcacattatcaggggaacactcgatgctgtaggggtaaaagatcgtcaacaaggacgttctagtgcgttgtatatcatttcttaaaaattacatcattacaagatgcttcgttgattgctaagaacgaatagataaatagctaacctaataatcaa----ttttttattatagaagggactagagcaggctatcaagggatatgtttatcccattatatac------taataatacctagggtttattccatac------------------------------cggatgtataa-ttgcattggtt--tactccttccttct-----------------aattggaatgattggattcctatctatttagaacatgtgggaatgaaatagcgaaa--aatttaaaaaaattaatttatgcattatctgattaagctaatgaacctaagggtatttcgcaattaaagtatgggaattacgaaatacaagatttccaagtggataaatcatggaaacggatactcgattaggtaacgagtaagcatcacaaaaaattaattagaggtgtctaaagccgtatccgttgaaaattggatgtacggtttgagggaagatagtaaaaaatccatcctacaatatggaatgaaaaagtccaaataaattaaaggcatttgttataaatcaaaaatatcaactcaattatttgtatcacgtcacgtagaagtattgcacagaaaaaagtagcgaaaccggatccgatatatcgtaatcgattagttaatatgttagtcaatcgtatctcaagagacggtaaaaaatcattggcttatcaaattctttatgaagcagtaggaaacataaaaaaaaggacgggtagaaatccattatacgtattgcgccaggctataggtagagtaacacctaacgtaacagtaagagcaagacgtataggtggatcaacatatcaggttccacttgaaattggatcgacacaaggaaaagctctagctattcgttggttattggcagcgtctaggaaacgctcaggtcgaagtatggctcttagacttagttatgaattaatagatgctgcaaaagataacggggttgcggtacgtaagagggaagaaacacataaaatggcagaagctaatagagcttttgcacattttcgttgaatcaactatttgaattcgatacaccgaaaagaattggggggttaaacatttttcattttttaattcatacattcgtttcatcttg--------atgtaaaattatgattctcaatatttattatccgat----gtaatcataaattttacattaagatgaaacatcgtttta-------tgtttttttcacttcccgtccgtggatgaaaatacaaaataaaatatggtatcgata-tttcattctatcctttgtaaaaaattcttatgaaatcagaacttggtatattttctttatctctatatggaaatattatctcagcagactgtgttccaatatttggtttgttagttattattataattgatctgatacccaacaaaaaaaatacaactctattgtattttatctccataatgagcctattaattactatagtagtattagcaactcagtggaaaatggaacccatcattagcttttcgggttcttttcaaacagatagttttaatcgaacatttcaaattctcgtagtactatgttctatactctgtatccccctatccatagaatatatcgaacgtacaaaaatggctatccctgaattcttggtatttgtgttaacaagtaccgtgggaggaatgtttgtatgtggtgccaatgatttgataaccatttttgtatctctagaatgtttaggtttatgttcctatttgctatccagctatacaaaaaaagatattagatccaatgagtctgctatgaaatatttacttataagtggaataagttcctccatacttgtatatggtttctcttggttatacggtttatccggaggaagaaccaatttacaagaaatagtaaatggtctctcgaatacacaaatgtataattcgccaggaaatcttgttgcacttacatgtgttgtgattgggcttgcttctaaactttccatggtccctttccaccaatggactcctgatatctatgaaggagtgtgacccgtccaat-cgtttacgttattggtacagtatagattctttctgtatcacatctatgattttgtgataaaaaaaactcaatagacacgcagtac----------aaaattgtacaatctttggttagatttgaataaaattctcatga--aattttgaatttaggatgaaacagaatcgggggaaaaattatttttttagtaatgaaaaattattttgcg---taagtacttattagggatagtttttacaaacacaata--------acctagacttgagacatttgtccaaatatgcaataattttttgcagcaaatactactcaatttgtctctattcttcgagacgaaaaggggaatatgagagtatgagtcaagaagaaatgatcctaaaatatgaatttgtaaaaactattggggacgtggaaaaatcaaatgattaaaattatggtagtaatggaaatgtcaaaatcattgaaaaatagggattcctcgataagtttagattgtgta-------caattattatacagacacgaggagggcaataagggatcggaagaaaaaatta--------------------ctgataaattaattattagtcatccattacctgcgagccgtgtgggattagaactccatgcacggttctgaacgagggaaaagtctgaatttttcaactctaactcaccaactccagttgttgcttttttttccgtcatttcaaaaataattggaatcgctctagcgagtcgaatttttaatatcattttcgtctcttcagttaatgaatggaaaatcatgctggaaattttagccattctgagtatgacactcggcaatttagtcgccattactcaaacgagtatgaaacgtatgcttgcctattcttcaatcagtcaaatcggatatattataattggattaatcagtgatgattcgaacggatatgttagcatgattatttatctcttcttctacatattcatgaacttaggaacatttgcttgtgtaatattatttagtttacgcacaggaacggataatatacgtgattatgggggactgtacatgaaagatcctttattaagtttttcattgacattatgtctgttatctctcggaggtatcccccccttaacaggcttttttggcaaattgtacatatttcggtgcggttgggaagcgggttttcactcactggttctggtagcactaataacgagtgtcatttcgatctattactatttaaaaatcatcaaatcgatgatatatccgggaaatggacaaataaatccttatatacagacttatcttgtttcagcagtttctttaccaactagtaattgtaccaaattcattatgcttttatgtacgatcgggtccatctctttaggtttcatgatcaatccgatcttctattttgtccaggatatcgtgaaacttagcatatttttctagtg------atatctttttgctacataatcttccgcttcaaaagttccggagaaaccaataaagttgggtatatttggataatcaagcgattattctggaaatgcgcggacaacgttccctctagtcatagg----atcgagcatatctatccatatctatctgtatctatttattcattcatctatttattcatttattcatttattcattcattcatttatttatccattcatttatatgc-atgcatgtacatatgtatcatatatatctatgtatctgtatctacatatagatacatagatacagatacagatacggatatgaatagatagatatgggtacaagatataacaaataggtgtattaaatgtaatatttatttcagagccttgatggtgaaatggtatacacgcgagattcaaaatttcgtgcttcaagcatggaggttcaagtcctcttcaaggcatttttaatttttgcgtcatc--------------------------------------------------------------------------------------tacatgatcgattctgctgcggttgttgatattactattactacatattactgtataatatc---------------------------------------------------------------------tattagatacaaattccaccgaatctttgtatgattgttc-----agagacggattcgcatcct-ttatcggataatgtttcggagattcccgagaaaccattcattggagtaataaatacaattatggaagttaatatttcagccttcattgctactgctctttttatcttgattcctacagcttcttcacttattccctacgtacgaacagctagtggaaacagttgagtttccaatccaaaacaaatttttacgtgaagggaagagtgggaaataaaaaacgaagcatattccttttcgtcccttcacttatagaactattgaatcatcagaataatgaaccatacagaattgggtcctagtaccataataggggtaggattggtaatggtgggtatactactatatgcccttagaataagggaacctcaaatttctagaggtgtgattccgaatgtacccaacac------------aagaattcaacatattcgtgataaataatttatatgaaacttgaaaaaaaaaagatttggtacgcaatccctgcaagatcaggatagaatccatggttaaaatctctcgata------ttttctgcgtcattttagaaacatatcacgat-ttccatttcaagta-------------attattctgattaattattttttttctctgggagagaaataggagcaagagcagcggaatttgaggtggacctaaagatatcacagaagaaagtactataggatacaactttttcgggattggaataacgaata----tgaactaatcggagagaaagagacgatccataaagtttatctaaaatttacttggattttgggtaagtaaaaaatcatacgatttttatgcgcttgagccatacagagttaaaaatatcatatatggtttttcgggggggagggtaag---------------atccaacctatcccaatattacgattttctattttcatctgttggattattatgtggaggaatccttttcttccaaggttggcgattagatcctattcttttattgtctcagatacttctaagcggaactactattttctccatagcagaaagtctttacctgagaaaggatttgaaccgtaccaaacctcaggttgagagaaataataa---tattgtttat------------aaaaaatacgttcatcgaaatttgaaattgaagagacttttatcgaaaaaaacatgggatgggattcaatatacgatgcatatttcttatgatcaaaaaaggggaggcatttaatttttcacaaaattaaacgctccccttcaatcggcaagaatttt---------------------tgataaaattttgagggtttcaaccaaataatggatctataaaccacttcgtccccatataacgagtgagagagagggagtagaaacaaccattaaaacaccccaagctatattagtaatatccattaagta---ccttctttcatttccactttaatcgattgaagaaatagatatacccgtatcacacatttatatgctcatat-cacagatattataatatat-tatattatattatattatactatattatattatattacaatatcatggatttacccgaatctagtaattttgtaatccctaggttgcttttcagc------aaccactgagtgaattatggctaatctatatatatcaacaaggtacttgttttttccgtgttacagttttaatctaatactaggttgttcgtatcacaataaatttaggaacgtttcaaacgtgacaggctatataatatggagcataacagttcgttcttagaaatggtgtgatgaacaatccacagtttttaaa------------------ttatctcaatgaagcgacacccagattcgaactggggataaaggatttgcagtcctctgccttaccacttggccatgtcgccatatattccgacttaataatatatcttgttaaagttactttcaagttat---------ataacccac--------------------caattccgaaatttttttg------gactcggtggagatacttaatgataaatatcaaattgagcttaaaattcgccttttaacaagtattgatagaacaaactcccaactaaaatttagaggaaaatatggagatttttgtactccctgaatttggaagaatacaatttgagggatttaatcgttttataaatcaaagtttgagggaagaactccttaattttccaaaaattgaagatacggatcaagaatttgagtttcgattatttgctgaacagtataaattagcggaaccagctttgaaagaaggagaagctacgtatcaatctgttacatattcatcagatttgtatgtacctgcccgattgatacataagagggatgggaaaacacaaaaacaaactgtatttatcggaagtattcctttaatgaattctcaaggtactttcatcgttaatggtgtcgcaagggttataataaatcaaattttacgaagtcctggtatttactacaattcagaattagatcataaaggaattcccgtatataccggaactataatatctaattgggggggtagattaaaattagaaatcgatggaaagacgagaatatgggcccgaataagcaagaaacgaaaggtatctattttggttttgcttctagcaatgggtttgaatccagagaaaatattagcgaatgtctgctacccgaaaatttttttgggatctat---cgcgaaaagaaccagag---aaacacatccgtcttcaacggaagaagctgttgttgaactgtataaacaattatattgtataggtggagatattactttctcagaatctatacgcaaagagttgcggaaaaaattcttccaacaacgatgtgaattgggaaaaattgggcgtttaaatttgaacgtgaaattaaaacttaaagtacctcaaagtgaaacgtttttattaccccaagatattctagctgctgtcgattatttaatgaagttgaaatttggaatcggtacacttgatgatatagatcacctaaaaaatcgccgtgtttgctccgtcgcggatctatcacaggatcaatcaagattaggactgaatcgtttggaaaactcgatccgacaaattttgaggggatcaactaagaggaaacgattaccaaccccgagagttttagtagctccaactccattaataataactttcaaagaatttttcggttcgcacccgttatcgcaatttttggatcaaactaatcctcttaccgaaatggttcataaacgaaaattaagttctttaggtcctggggggttaacaagaagaactgccagtttccaagtacgggatattcatcctagccattatggacgcgtttgtcctatcgaaacgtctgaaggaatgaatgccggacttgtagcatcattagctattcatgcaaaaataaatgtttcgggtcgtttagagagtccattctataaaatttcagaattttctgaagatgaaaaaattatggatttatcagctggagaagatgaatactatcgtataaccactggaaattatttagcactggatcgaaaaaaccgggaggaaaggattacaccggcccgctatagacaagattttgttgctactacttgggaacaagtgcatcttcgaagtatttttcctctacaatatttttccgtcggctcttccttgattcctttcctcgaacataacgatgcaaatcgtgctttaatgggttcaaatatgcaacgtcaagcggttccacttttagaaccagaaaaatgtattgtaggaacgggtatagaaggtcaagtggctttagattcaggaagtgtaactgtatcattacgaggaggaaaactccatcacattgataatgatagaatcactctatcattg---aatggaaaaaaaatagatacgagtttgataatctatcaacgttccaataataatacttgtataaaccaaaaacctcaattaaatgggaaagaatatataaagaagggacaaattctagccgatggcgcagcaagttcgaaaggagaattggctttgggaaaaaatatcttagtagcctatatgccttgggaaggttacaatctcgaagatgctattttgataagcgaacgattagtatacgataatatttatacatcgatccatatagaaagatatgaaattgaagctcgtgtaacaagtcagggtactgagaaatttaccaaagaaatacctcatttagataattatttattgcgtcatttagataaaaacgggttcatatcaacaggctcatgggtagaaacaggagatgttttggtcggaaaattgaccccacaagaaacggaagaaaatttgcgtgcccccgaaggtaaattattacaagctatttttggtgttcaagtagccacggcaaaagaaactagtcttaaagttcctattggtgggggaggtcgtgtgattgatgttagattcatctataaagaagatacttccattgatgcagaaattattcatgtatatatttcgcggaaacgtaagatacaagtaggtgataaagttgctggtaggcatgggaataaaggtatcatctcaaaaatattacctaggcaggatatgccttttctacaaaacggtacacctattgatatgatactaagtccgttaggtgtaccttcacgaatgaatgtaggacaaattttcgaatgtttgcttggactggcaggaaattttctcaatagaaattatagaataatacccttcgatgagagatacgaacgagaagcctcaagaaaattggtattttctgaactttacgaagcgggaaaacaaacagcaaacccatggttatttgaaccggacaatcctggtaagaatcgattacttgatggaagaacgggagaaattttcgaccaacccattactatagggaaagcttatatgttgaaattgatccatcaagttgatgataaaattcatgcgcgttctagtggaccctatgcactggttacccagcaacctcttcgaggtagatctaggcggggagggcagcgtgtaggagaaatggaggtttgggctctagaaggttttggtgttgcttatatactacaggagatgttaaccactaaatctgatcatattcgtgctcggtacgaagtactgggcgctatcgttactggagaaccaatacctgaacctaagacggctccggaatcttttaaactacttgttcgagaattacgatccctagctctagaaattaatcactccattatacttgagaaagatttagaattccaattcagggaaatttgaagaaata----------aataataatttagaatctccatgttatgaattatcaaaaaaaatataaaaatcttcgaatcgaattggcttcgccggaacaaattcgtgattgggctaaaagaatattacccaacggtgaagttgtcggtcaagttaccaaaccttatacgttacattataaaacacacaaaccagaaagagatggtttattttgcgaaagaatcttcggacccataaaaagtggagtctgtgcttgtggtaagtatcgaggaattggaaataaaaaagagaatataaaattttgtgaaaactgcggggttgatttcatcgaatcaagaatccgaaggtatcgaatgggatatataaaattggcatgtcccgtgacacatgtatggtatttgaaacgtctacctagttgcatcgctaatcttttggctcaaccattgaaagaattggaaagtctagtttattgcgatgtgtgacttgatcatgggttttgattttacaggtctatccgaaactgttatt--ccaatattctttaattagaatacccccc-attttgacatactttaaaaaattaatggaatgaagctcaaaatttaaaaattcggatagaatttctgattgtac-ggggaatcaatctagggttagataaaaatcatttgttattcagattccgtgaaaggagaaatacttg--------------ttcaaataaatttttctccatgatatgtaaaagtgagttcatcgcaaatttgctttgtataaa----gaatagatcatcggagtagagcaagaacctaaaggatgagggaatcaaaacaccgacaagaaaaacctttaaggattcgccaatcaattggagaaatttattaatcaaaaaaatatttgaattaaac----attatctctcgatttttcaaagagttaagggttgagaccactcaatagaaaatttcagtaaaattttataattaacacttgagtcatgaatag------------------------------------------aatattatatttatc-----------cggttttaactcctgacttataactatttgagccggatgacgggaaactttcatgtccgattcttcggggggggaatcttagaaataacctatcccaatcttttcctcgctagacccgtaactaaaagacctactttattgaaattaaggggtttatttaagtatgaagatcaatcttggagagatatttttccccgtttcttctctccgaagggattcgaaacattccgggatagagaaatagctacggggggtgaagctattaaaaaaagattaattgatttggatttaacagacctcataaatcgtgcacacttagaatggaaagagtttgcagaatcaaagtccacaggaaatgattgggaggatagaaagattcaaaggcgtaaagatcttctagttagacgtatcggattggctaaacattttattcaaacggatataaagccagaatggatggttctatcgctgttaccagttcttccacctgaattaagacctatgattgaattgggtgaaggtgaactaattacatccgatttgaacgaactttatagaagagttatttatagaaataatactctctccgatttcatggcacgtagcggctcgacacctggaggtttgatcgtttgtcagaaaagattggttcaagaagccgtcgacgcacttattgataatggggttaggggacaacccatgagagatagtcataatagaccctataaatctttttctgatttaattggaggaaaagaaggaagatttcgcgaaaatttacttggtaaaagagtggattattctggtcgatcagtcattgtagtgggtccataccttgcattgcaccaatgtggattaccacgagaaatggcaatggaacttttccaagcatttgttattcgtgatcttatcggaaacaatattgcccccaactttagagcagcaaaaactatgattcaggataaagaacctatcatatggaaacttcttcaagaagttatggaaggacatcctgtattatcgaatcgggcaccaacgttacatcgtttaggtatacaagcatttcaacctattttagtaagtgggcgtgctatccatttacatccattggtttgtggtggtttcaatgcagattttgatggggatcaaatggcagttcatgtacctttatctttagaagctcaagcagaagctcgtttgcttatgctttctcataggaatctattatctccagctacgggcgaacccgtgtctgtaccaagccaagatatgcttcttggactttatattctaacaatggagaataaagagggtatttatggtagtaggtatcgtccacgcaggagcactataaacaacatcgataaatattattcttcaaaaataccctatttttccggttatgatgatgttctcggagcccagcagcagaaacagattaaaatgcatgatcctttatggcttcgatggcgaacaaatcttggaatagttgcttcaacgattcgtgaaaaacctattgaaactcgctataaaccttctggagattcttcttggatttatgaacactatcaattcagaaagaataggaaccaaacaataatcagtatttatatttgtacaactgcgggtcgagtcttattcaaccaacaaattgacgaagccatacagggcacttatgggacatctttggaacgaaatgaatccacacgaagaattgggagtgaatgaatgaataaatggatgaataaatgaatgaataaatgaatgaataaataactgaatgaacaaatgaatagatgaatgaattaataaatgaataaataaataattatcctttttgtacagaaatgaataaagataaaaagccattataatcaatggtttcaattcatcgttgattcatccttgcacaaaaaagcgaggttttatctcatggcagaaccagtcaattcgacattttataataagattatggatcgaacctccataaaacaacttataagtaaactaataacacattttggaatcgcttatacgacccatattttagaccaactaaaaacattaggtttccgacaagcaactcttggtgccatttcattaggtattgatgatctactaacagcgccttcgaagggttggcttatcgaagatgctgaacaatatggtaacctctcggaaaaacatcataactatggaaattcacatgctgtcgaaaaactacgtcaacttatagaaacatggtatgcaaccagtgagtttttgaaacaagagatgaatcctaatttcggagtaactgatccatcaaatccagtccatatgatgtctttttcaggtgcccgtggtagtacatcgcaagttcatcaattagtaggtatgagaggattaatgtcagatcctcaaggacaaattattgatttacctattcaaagtaatttccgagaaggattatctctaaccgaatacattatttcttgttatggagctcgtaaaggagtcgtagatactgctgtacgaacctcagatgctggatatctcactcgtaggcttgttgaagtagttcaacacgtagttgtacgtaaaatagattgtggcacctttcgcgggatttttataaacaatctacaaagaggaaaaaacttatctcatcaagaattaattggtcgtgtattagcagaaaatatatatataaataaccgatgttttgccactcgcaatcaagatattggagcttccctggcggatcaattaataacttcgaagataaaaccagtatctataagatctcctctaacttgtaaaagtatgctttggatctgtcaattatgttatggatggtgtcctacgaatggaaacttggtagaaatgggtgaagctgtaggtattattgctggccaatccatcggtgaaccagggactcaattaactttacgaacctttcatactgggggtgtattcacaggtgatattgcagaacatgtacgagccccgtttaatggagttatagaatttaatacaaatttcgtttctccaacacgtacacgccatggacatcctgcttggatgtgtcatactaagatgtttctgcggattcgaaacaaaaataagatgcaggacctgattattccaccgaaaagtttattattgattcaaaacaatcaatatgtagaatcaaagcaagtcattggtgagattcgctctaaggtatcaccctttaaagaaaaaattcggaggtatatttattctacttcggaaggagagattcattggagtacaagagtacatcatgcatctcgatatagatatagtaatatacaccgcatactgaaaacatgtcatatatgggtattatcggggaactcgtataatcgaagtaacagaccgcccgtttatttctataagaatcaagataaaattgattttcgaacttttcttatagaaaaagaatcattttctgtaaaaaataggaatgaatccaatatttgtattttcggtttgaacctctccagaaaaaataaaaccctaattagatccggattaaccca---tcaatctaatcattttaataagttgctctattccagtatcgttttgtccgattacaacatagtaaagagacacgaaaatttttttatgaatagaaaatatgaaaattttctgtttattcttgaaatgaaaaagaatggtattctacaaaataaagatgttattgccagttcaaattattccaaatacgaatcggaaaaatcaggaattgttaaatacggtactgttggaattgattcgagtaaagaatatgattttgaaaggactggaacaactgctcgacctagatataaaattgtaagagagggttatttctttctcattcctgaagaagtacacatttcaactcgagttttgttgccgcttccggtaagaagtaatgaattcattcaatcgggtgtacgcataactcctgatttgacgagtcgaacgagcgggttaataaagatacggaggagcataaagaacactttcgaggttaagattctacctgggattatttattatccgaatgaaacatataaattttcgaagcaaataagtgttttgataccaccaaataaaaaactttttaatgaatttcaatataatcattggacatatctccaatggattatacctttgaaagaaaaaccttttgttttaattagacctgccaccgaatatcaagtatctaatccttccaataaaattaatcttttgaaattattgagaaagaatagaaacccagaaattaaaactgtaaatttttttctctatggcgatggtgaagaaacacaaatagttaatgaaaaacatatttatttaattgaaacttgtttaatcgtgcattggaatgaaaaaaacttcttgggaaaagctaatgtttcatttttgaaggtaagaactaaaaaaaatttcagaaattttcttcaaatcactctaatgaatcgttgttccatggaccata---aaaaacacggaaaag---aattaaactatcgatatgtttgtaaaagaaattaccacgagaatctgttcccgattactagaaatcaattaataaataaagatcgaggtattattcgaatttcatcgaatc---atagtgggatacaatcctttgttcttttatcttcatcaaattcgatcgaagttcgtagagttaatcgattgaaaagtttatacgaaaa---aagaagtatcaataatctcttttcaaccaatttttttgatttttgtaagtacccgaaacggttggatccgcttaggtatgaaaaagaaccaaatttagtgggacatgatttattattagcaaagaaaaaatccatgta------tttttttgatagattcggtctcataggcaactcacaaatacaaaattttataaatccttacggttcttactattcgattattacttcgaaatcagtaacaagttatttaccaataatttctcgattcccaagtatttatcgaaaatggtattttatcgatgaatattacgaaactttcgaatttttttctggcagaagcatcaatcagaagttatttgaacgatgcttacattcatttgattcaccaatagaaaaaatcaaatccaaaatcttgaatcttggacaatttatttttggtaatttctccatattcaacta---cgggattctaccatccggtcaaattataggtattcatatgaatcatttaattattagattggctaaaccatatttaactactaaaaaatctactattcatactaattatggagaatctattaaagaaggtgataccctaataacgcttatatatgaacgattacaatcgggggatataattcaaggtttacctagagtggaacaattactagaagcacggtcggtaaattccgtatctattaatctagaaaatggtttcgaagattggagcaacgatatgaaaagatttattggaaacctctggggattttgtctaggtgcaagaataggtactgaacagggacaaatggttctggttgaccaaattcgaaaagtttatcaatcccagggtgtacgtatatcggataaacatatagaaattattgtccgccaaatgacttccaaagttgtaacttcggaagagggaatgattaatatctttctacctggggaacttatcgaatcttcacgagcgcaaagaattaatcgtgttttggaagaattaattccttacgaaccagtattattgggaataacaaaagcatctttgaatactcgaagtttcgtttcagaagccagtttccaagaaactactcgagtcttggctaaagccgctttgaaaggtcgaaccgattggttaaaaggtttaaaagaaaatgtaattctaggggcaattattcctgccggtactggatcccaagaagttattcagcaaataactctagaaagagaaaaggtattttctttgcgtaggggacttttcaataaacaaataaaaaaaatttttctgtatggagataaatttcaggtttttcccgctgctagaacggtccacaacgttttgagagagtcgttacatcat---agtataaacccctcatgaattggcgaaggattaaga--attaacgttttcaatgaaaaattatttct----------agcgtagcaactaattaattatc--------tctctctctatgtatatatatatatatatatatatatatatatatatatacataga-----gagaga---gatatagagagatagggagatagggagatagggagatagggagatagggagatagggagatagatagaagtata----------ggaagaatcgaatgaaacaaaaatcttggaatattcatttagaagaaatgatggaggcaggtgttcattttggtcatcaagcgcgtagatggaatccaaaaatggcaccttatatttttactgaacggagaggtattcatattataaatcttactcaaactgctcgattcttatcagaagcttgtgatttgatatcaactgctgccagcaaaggcaaacaatttctaatagttgggacaaagcatcaagtggctgatttggtaatatcagcagcttcgaaagcaagatgtcattatgtgaatcaaaaatggcttgcaggtatgttaacaaattggtcaactatagagacacgtttacgaaaatttcaggatttggagaataaaaaaatagcaggaacacttgatcgattttctaagagagagatggctactctggagaggcaattaggtcaattacgaaaatatttgggtggaataagatacatgacaactttaccagatgttgttatagttattgaccaacacaaagaatttacagctattcaagaatgtataactttaggaattccaataatttgtcttgttgataccgattgtgatccagatgtagcggatataccgattcctgctaatgatgacgctcgagcctctattagatggattttaaataaactagcatcagccatttgtgaaggtcgttacgattcgattgggaattattaactctat--------------atagaaacagcaaagaatgagaatagtaataatatttgaatcacaa--cttatttccaatcaaataataaa-------tggaa-------------tttctattcatttatataattatttgacaatgaag-------ctgaaaaatatacctatttacggtatagcca--agtgatgaatcctcattcgataaatttttg-------tgatacgggaaatttaaaatttacaaaaattattttttattcgtagattcattctcagaaggagtaatatgcacgatattgc---------tagaaattttaataatttatacgaaatatctaatgtggaagttggtcaacatttctactggcaattaggagattttcaggttcatgcccaagtacttataacttcttggattgtaattgctatactattgagcttagctttttcggccactcgggatctacaagcaattccagctagtgggcaaaattttgtggaatatgttttagaatctattcgagatctgactagaacacaaattggagaagaagaataccgtccttgggttccttttgttgggactatgtttctattcatttttgtatccaattggtcgggtgctctttttccttggcgtgtttttgaattaccaaacggtgagcttgctgcacctacgaatgatattaatacgacagtggcgctagcgttactcacatcagtagcttatttctatgctggtcttcacaaaaaaggtttaagttactttggtaaatacatccagccaacacccgtattgcttccaataaatattttggaagatttcacgaaacctttatcacttagttttcgactctttggaaacatattagctgatgagttagttgttgctgttcttatatctttagtacctctagtgattcctatacctatgatgtttctaggattatttacaagtgctatacaggctctaatttttgctacattagcagcagcatatataggagaatctatggaaggtcatcattaaataatacctattaagtcgtgggaatgacacgagagggtggaaaaataaacagtaaaaaaatttctagcctattcatgtgcaaat-----aatgtataattt---------gcgtatgaatttgctgaaagag---------aggaatatatagagtttacaaaaattaattggttcgttaaaatgtatctttagataaacatctttgctaccatttttcgctcaatctggaattagttactaattgtgattagaaagaaagagtgaa--taatcattagtggtactatcacttgaaagaaaaagagacattttgagttattgattgcttcgaatgaatctcgaaagattctagtaagcaacgaggacaagattctaatcctggaaatcttttccccaattttagttagaggagattatcatgaaccccttggtttctgctgcttccgttattgctgctggatcagctgtaggtttagcctctattggacctggtatcggtcaaggaaccgcagcggggcaggctgttgagggtattgcgagacaacccgaagcggagggtaaaattcggggcactttactgctaagtttagcttttatggaagctttaaccatctacggattagttgtagcactggcacctctattcgcaaatcctttcgtttgatagtttgataatagtgatggcgcagggtatcgatattattggtggtagtagtagtagtagtaatagcagcaacagcaacagcagcaacggcaacaa--tagcagtgatagcaataacagcagtagcaacaacaacaataacaacagcaacaataacaatcgtaatatcatcgaagaaaagtctcggtatgtattagtaatcaaagcttgaaacttttacgcaatagtatcaatgtaggaagagtcgttgttcgttgttactgctgtcgttgctcctattactaatactacaacctgtattgcaatcggtgccaatattacaaacctccccaccaatttctatttttggggagggaagagaatcaattgataatgacaaaatattataaatgaaaaagttctatttcgtc-------ttact-tagttgaaataaccagaacgagaaaacgattcgattttttaatataatttgaaatcgattgacttgtttcttagtgggaggagagtgtaaacactagatgaacgaataaataataaaaagtatagaaatctaacgattgaaaagagaatgaaaaaataaaaagggaagaaagtacggaaaatggggctaattttatgacttccccaaaattttgggttatagctaataattttggactaaacacaaatcttctagaaacgaatttaatcaatctaggcgtggtattgggtttattagtctacttcggaaagggagtgtgtgcggatcgaatattcaaatgaaatgattggatccatccaatagtactcatataaagaagtacagcaccctggcgaattacttgatcaacaaacgataaagatccaaaagaactgtagcatttcgtaaatcaaaatttttaattgattaaagggaaa---ttttggaatggttaaagcctaatcgcttaaagttcaagcataactgaggttttcttcatctcaccatgaaagatttggttggagagttatccaatacataacactcgtatgggtaaattattatatgattcaatgactatttccaatatttcattaaattacgacaatctcccg-gggataattcttttaaggtttccaagtgctgaatcgacgacctaatccatgacttgttatcatttgaaaaaacaatctagacgatgatttaaaaatatttttttatcgaaggagtcaccaacaatctaat--attcgtaagaaa--taagaatgaatggaagcgacggttttagttgcttgagatac---agaaactgaacgaaaaagccgagtgaattgaaagattcatgctcggtttgggaagggattattgcgaatacgtacctgtagtaataatctacttcgttaagtaattcattgaggaaccgtaaacttaccattttaaatactattcgtgatgcggaggaacgctataaagaagcaactgagaaactcgagcgggctagaattcgtttacaacaagcaaaagttaaagcggatgatattcgaataaatggattggctcagatggagagggaaaaacaagatttaattgatgctgccgatggggattcgaaacgattggaagattccaaaaattctacaattcgttttgaagaacaaagagcaattgaacaagttcaacaacaagtttctcgattagcattggaacgagcttcagaaacattgaggaatcgcttaagtaatgaattgcattcacgtatgatcgatcataatattggcctactcagggccatggaaagtacaattgagtagctttcaccggttctatctttcagaaattaattaattaataaaagttaatggtaaatattcgacccgacgagattagcagtgttatacgtgcacaaatcgagcgatacaatcaagaagttaaaattgttaatattggaaccgtacctcaagtaggggatggtattgctcgcatttatggtctcgatgaagtaatggctggcgaattggttgaatttgaagatggtaccgtcggtatcgctttgaatctggaatcagacaatgttggagtcgtcctcatgggtgatgggttaacgatacgagaaggtagctcagtaaaagcaacaggtcagattgctcaaatacccgtgagtgatgcttatttggggcgggttgtaaatgccttggctcaacctatcgacggaaagggtcaaatattagcctctgagtttaggttgatcgaatccccagcacctgggattatttctagacgttctgtttatgaaccaatgcaaacagggcttattgccattgattcaatgattccgataggacggggccaacgggaattaattataggagatcgacaaactggtaaaacagcggttgcaacggatactatcttgaatcaaaagggtcagaatgtaatatgtgtttatgtagctattggtcaaaaagcatcttccgtggcacaagtagtaaatactttcgaagaacgtggtgctcttgaatacacaattgttgttgcggaagccgcgaattctcccgctacattgcagtaccttgctccttacactggagcagctttagccgaatatttcatgtatcgtaaacaacatacacttattgtgtatgatgatctttccaaacaagcacaggcttataggcaaatgtctctactactgagaagaccccctggtcgagaagcttacccaggagatgttttttatttacattctcgtcttttagaaagagctgctaaatcaagttctaaattgggtgaaggaagtatgacagctttacccattgttgagactcaagcaggtgatgtttcagcttatattccaacgaatgtaatttccattactgacggacaaatatttctatcagccgatttattcaatgccggaattcgtccagcgattaatgtaggtatttctgtatctagagtcggttccgctgcgcagattaaagctatgaaacaagtcgctggaaaattaaaactggaactcgctcaatttgcagagttagaagcttttgcgcaattcgcttcggatctcgataaagctacccagaatcaattagcgagaggtcaaagattgcgtgagttgcttaaacaatctcaatcatcaccacttagtgtagaagagcaagtcgcaactatttatacaggagttaatggttacttggatgtatcagaaacaggacaagtaaaaaaatttcttgttcaattacgtgagtatttaacaacgaataaaccacagtttgtagaaattattcgtacgactaaggtttttacggaacaagcagaaaatcttttaaaagaagctattaaggaatatattgaactctttctgtttcaagaagagaaatgaaacacaa----------ttttttattttttgtataac---attggctatcaatcgacgaaaaaactag-------tcaaaag---agtttttt----------tttcaattacgtccaataggattcgaacctatactggaggtttagaagacctctatcctatcctttagacgatggacgttttcgagggaagaatcaaaagtattaggaaatacttaaacatagtatttttctatgcttttgattcacgaatatcccctgcaataagaaataagcgggtagcggggatcgaacccgcatcattagcttggaaggctaagggttatagtcgacacccgtttcaccaacagatgtctctaattcagaaccgaacgtggatgtttctacccatttggctccttcataaat-tataa--------ttcacaatgtctgttgtatctattattgataataataatcaaatattcgatagtgtt-gaatcaccgatga--ataaaaaaatttataacatctatgtcagtttgtttccacatcgatt----aatcgaaaacgaacaagtactttcttagatgatcctttcc-aaaagagaatagaa----agattgacaaaccaaactat----aaaactttctgattacctcgttcctcatttctatcaatttctatctttggggaaacatttctcgccgagcaatttgaggagaaaaaatttcgatctctctagtaaactagagttattcgatttctaactatccagcaccaattcgttgtta----tttttgtaattgatgattcagttacgactaaaatttg-tgtttttggatctcttcccatggattctcagccaactaaaacatacgtttcttttctcaaaatatttcgcttcttcaataactggatgatctttcaattaattattgaggaaatgatgctgcttccactattt-----ataatggtagaggttc--aaactcttttggaaatgagatt--ataaaaaaataaacaaaagactttacgatcctttgacttttattt-ttatgacaaaaaaacgagtcgcacttttaccactaaactatacccgcagtgcacttataagtataacgtataaacttttatctttttatagtctctccatcctataccccggaataatacagaattttttgtaagtgttcaaattccggggataggaagtagagtctacaaattacccttacgagctgctaataaagcaataaccgatggacctgacgcaactattaaagcgagaacggtaagctgtgcaataacctctaaattcattttgattcaacctctcttt--tttttgccattcaactagatcccattcgagaagctatagcggtaaccagccgagatggatacaatagtagtggggcgatagttactattcgtaccgaatgaatcacaaattaaacaaaaagaaatttgcaattttttt------atggtttattc-------------tatggttca------tgtatatatcgatactatgtaaatattatacatggtccatttatgctttc----------------------------------tctattcgatttacgactaattcataatt----catgggataataaaacaatgctttcaatttcagacaatcaaattattgtaattcttttgtgtgtttttgcaacgggtgttttggctactcgactgggtaaagaattgtaccaat-aattatctattaattactgaaggtggaaaa----agctcaatcaatactgaattaactgggttttttaggtattgctaccaaactatctattgaaacaaccgaaat-----tatctcgtcgatgtgacaaatatagctttttcgaaatataaatatataatatatatactttgtcgcaattaatgtaattataaattgacaattgacacatctatttatccatccatccatccat----------tcatctatctatatgtatgtatatatagatgaatggataaatagatagatattataatgcaacggtatagagctataataaatgactcttaggtaacgagggcctttcctcgggagagatggccgagtggacgaaagcggcggattgctaatccgttgtacaatctatttgtaccgagggttcgaatccctctctctccgtttttgaaagggcatatttaatgaatgaataatttcactctcttcgtccagggttacgtcctggatcgttggataggaatccggaaacggaaggagaaacagaaaatataactattgtataaacaaatagcttgagagtgagcatggcataatctccaggatcgttactaggatcgaaatagaataactagaaaattttatgagtattgcaaaatattttcttcggggggtcaggggtgaaacatacagaatatatatatatatatattctgtatgtttcataccattcaagcatctggaccggctttacacctattaattaatcaacaaaagaaagatagatgttgaacctaagcgcattggatggaataaaacataaaaaacagttgattcatcggaaacttacggaagcttgccaaacgaaggctaatagaaaaaagaatagaggtattattggcatcacatctacaattggatcgaaaatagcataagcctcaggtaatttggcgaaaatcaaatcgtttagataagattcatttactgaataaatattgaacataactaggattttggttctccagtagatattgctacaaaagtgaaatagaaaa-tcgaaaaatttggtataaataattagaactcccgcgtatatgttactacgacttattccaggttcaaagggtttataaatgtttattgtaacgcaatccatcgccatatgaagtt--ggtggattgacaggaatgagggggtaatgatttattgaaaaaagaaaa-------atagatatgggacgtggccaagtggtaaggcagcgggttttggttccgtcactcggaggttcgaatcctttcgtcccagtatcaaattctatatttttttaggatcgaaattaccccgcgtgaagaagaagttacgactagaacaatttaatatatcatatttttctcgtttgcttcatagcaatgagatagatacagcaagggatctttccata---tgaaatg----agagagatagattaacgaaagtaaagagatttttatttatgaaattagcttattggatgtatgctgggcctgcccatatcggaactttacgggtagctagttctttcaaaaacgttcatgctattatgcatgctcctctgggagatgattatttcaatgttatgcgctccatgttagaacgagagagggattttactcccgtaacagctagtattgtcgatcgccatgtattagctcgtggatcccaggaaaaagtagtaggtaatatcactcgaaaggataaacaagaacgtcccgatttgattgtattaaccccaacatgtacatctagtattttacaggaagatttgcaaaattttgtagatagagcatccatggtttcggattctgatgtaattctcgcagatgttaatcattaccgagttaatgaattacaagctgccgatagaacattggaacaagttgtacggtattatttagataaagctcgtcgacaagggaatctcaatttatctttgacagagaaaccatccgcaaatataattggtattttcacactaggatttcacaatcaacacgattgtcgcgaattgaaatgtttattacaagatttaggtattgagataaatcaaataattccggaaggaggttttgtagagaatctttatcaattaccaaaagcttggttcaatttaataccttatcgtgaagttggcttaatgacagcgatatatttggaaaaagaattcggtatgtcttatatttctcgaactcccatggggattttggatacggctagctgcatccggcagatgcaaaaacaaattaatatgtggtctccgattttattgaataaaaaaatcagttacgaatcctatattgacgaacggactagattcgtttctcaagctgcttggttttcgagatctatagattgtcagaatctaacaggtaaaaaagccatagttttcggtgatgcaacccatgctgcctctatcacaaaaatactagcttgtgagatgggaatacgtgtaagttgtgcgggcacttattgcaaacatgataaagaatggtttgaggaacaagtgcaaagtctttgtgatgaagtactcgtaaccgatgatcatacagaagtaggagacatgattgctcgtgtagaaccctcggcaatttttggtactcaaatggaacgtcatattggtaaacgtctcgatattccctgcggagtcatttcctcaccagttcatattcaaaattttcctctaggttatcgtccttttctgggttatgaaggtactaatcaaatcgccgatttagtttataattcattcacattaggaatggaggatcatcttctagaaatttttggtggtcatgatactaaagaagtcattactaagtctttatctacagacatggatttaagttggaatttcgagagtcagtcggaattgtataagattccgggttttgttaggggaaaagtaaaaagaaatactgagaaatttgcgcgacaaaatggcattgcggaaattactgtagaagttatgtatgccgctaaagaagcattaagtgcttgaaacaaataagtcttttccctattttttatcataaaaaaatcagatgcttttttacgatcgattaaaattactcggttgatctttctctgaatcattatatccatctatctatatctgtatctgtatctgtatctgtatctgtatctgcatctgcatttatatatatagatagatatatatggatata---gatatatacagatattctgaaccagttaatcgatcactttttttagttagtaaattaggggggggggggggggtaact-------aaagactcaaacaaaatacattttattaagattgact--------------tattcggattcccgattc---aaatgacacgaggaagtaactaatacttgagtaaaatttt--aggagcaatcatgaatcctttattcggttgtatacaattattcttttaccatccatttcttttcttactattatacttctacttagttatcatcgtaccaagtgcgaatactcccttagatgtagctattaatattattatttatctgtcgaagtgggggatgaatcgtag-gaatgattcatattaatcaatataaattttgttttttgggtttaaaatccgctagttagaatttactcctatataatcttgaatcttcgatattaagactattattctttaattgacaaaattgaatcaaattaatataattgat----tgttccataatcttattgttttcgctcgtaattgttta--ttcaattctaatttgattctaacccaatcctggggttgctaactcaatggtagagtactcggcttttaagtgcgacttggatttttccacatttagatgagacacgaaattcatccggaccgttgactgg-tttgggatactacgactaatcctaaaaggaaactttttggagaaaatagcatgtcgt-------tctttctcttagttaatcgaagttaatggataaagttgaatcgcttgaatcataggtaaagaaagaaccagcttatgtttcaaaatattgtatcggg--aacatcccttactgaattaattagttgttagaaactttttatacagtcaatgcatgaaggagagatttccaatctataaagattgggattttttaccagcaatgaatcctaagtactagaaataatgtgtataaattacctgtgttctgaccgattcgaatctatttctgagtcaggagaacgatcctttcagagaacatcgaaatatttttcgatttgatttcaaatagatcgcatcaagtattgtatttatcgttccacaccccacaaaagatt----------atgggaattagggttttcgccaatattcgtaggctcataaaaattaaaagaaatagttgttggcaacaacaatttttgtatccactcctttttcaagatgatctttacggaattgcatataatcggtctttgcatgaatcgaatcatcgaagaaaaaaaaaattaggtttgagtgatggattcgactctctaacactaaaacgtttgattaaatattctcgtcaatcgagcttttcgtggatgtttcatggccgat---tcaaccaaattcggatcgttcgagaaattctcataatgattcttaatcttagcatctc------gtccagatactccgtgaaaaaaatgaatggatggagtagttaccaatccattcattctatatttccttttatggaagacgggatccataactctgctaattgcttgaatgttgttttaccccatcgcgttcacccagaacttttcattcggatttttcgccgatacacctcagatatttcgtttctgcatttcctgaggcttctcctccatcgcgacaaagacgtaattgttttgaatccagcgttaaattcttatttgaaagaaaacaaattcgatcgtttcgtttggaatttttacatccgagaattcgaatattctttgatttacatatggaaacaaatttacccatttaaagttgactctgttcggtttcctctcagtcgaaccaactttttccataaaataaaaaacgtatcagaaaattttgattttgaaattaccaaaaatattttcgagagaaagtactgcattaattatttaagatatcggaataatttgatcataactataaatgcagatattaagttagtaataggaaactgggtaaatttcattatttgtttttggggtagatacttccgctcctggttcgcgccatatggaatatctatcaaacaattatcaaaaaatcccttttttttcttgggatatatagtaagcaccaaaagtgaatctatgataattcgaattaaactaatgagcgattcaatcgatactaatttaatcaacaaagaattttgcagcatcattccaattgtacctctgattggatcattagccagagaaggattttgcgatacatcaggacgtcctatttgtagattatcttggacaacattggcagataatgaaattattgaacaattcgataaaatagcaacaaatatatcttgttactatagtggatgcctcaacaaaaaaggtttgtatcaactccaatatatctttcgattctcttgcgcgaaaaccttagcatgtaaacataaaagtaacattcgtaccgtatggaaaaaatatggatcaaattctgtcacgaattccgtatctttc---cggaaaacaaagttagtttctgcaaattactggagagttaatctctatgcaagaaagatttggtacttgggtattacccgaaccaatcatttggcaaaattgttaccacaattaagggatgtgtgaagaagaagtttccagagataaataaaaaaatgcatgaggaaagccgtatgcagtgaaaattgcaagtacggtttggggagagatttttctatttgcta---aagaaatagatcaatctacttcatccgacaagttccgggttcgagccccgggcaacccacatcgaattgaataataagcttttaccacgtggcatagatagatagatagataggtagatagatagatagatagatagatagatagatagatagatagatagatagatagatagatagatagatagatagatagatgctactggatgtttctggtaacgatggttgacacaaccgagcaaactgtgtaatactatagattaacaagttatttcgcttgggaaattgttcattacttcaaaaaccgagttctaccatggccgcaactttagaaagacgcgaaagcgcaagcatttggggtcgcttctgcgattggattactagcaccgagaatcgcctatatatcggatggttcggtgtattaatgatccctactttattaacagcaacttctgtattcattattgctttcattgcagctcctcccgtagatattgatggtatccgtgaacctgtatctggttctcttctttatgggaataatatcatttccggtgctatcatcccaacctctgcagctatcggtttacatttctaccctatttgggaagcagcttccgtggatgaatggttatacaacggtggtccttacgagcttatcgttcttcatttcttacttggtgtagcttgctacatgggtcgtgaatgggaacttagtttccgcttgggtatgcgtccttggattgctgttgcatactcagctccagttgctgctgctaccgcagttttcttgatttaccccatcggtcaaggaagcttctccgacggtatgcctttaggtatctctggtacattcaacttcatgattgtgttccaagctgaacacaatatccttatgcacccattccacatgttgggtgtagctggtgtattcggcggctctctattcagtgctatgcatggttctttggtaacttctagtttgatccgagaaactactgaaaatgagtctgctaatgcaggttataagttcggtcaagaagaagaaacttacaacattgtagctgctcatggttatttcggtagattaatcttccaatacgctagtttcaataattctcgttctctacatttcttcttggctgcttggcccgttgtaggtatttggttcaccgccctaggtatcagtaccatggccttcaacctgaatggtttcaatttcaaccaatccgtagttgatagtcaaggtcgtgtaatcaatacttgggctgatattatcaaccgtgctaaccttggtatggaagttatgcatgaacgtaacgctcacaatttccctctagatttagctgcagttgaagctcctgctgtgaatgcttag------tacattgggaaagtagtaagagattctgttccagtcctgacttcgg----tatagactctgaagaagcgtagaaccgggga-ataatgacctctaagacctcgaatcttgggggtcattatcct----------------aaaactgtatacggggcggacgtagccaagtggatcaaggcagtggattgtggatcctccatgcgcgggttcaattcccgtcgttcgcccaaaataatgaaatggtataggtattttttttgtt------gttgacgcgagctcctggttatgtcattataggtagggtgaagcataaataggaataagttttcaaaggactctttcgatattttaaatgatgctgcggattgagcctcagatactatgaactatagaata-ttttaataacttcttcacatttctgttttttcctttccacgaaaattttccacaatcatataatttatagaaatgacttta--------------tccaaaattttgataacgaagtgtattaactagtagagccttatgtaactgttgtaaaataatgaaacaaaaattaccgggtaaaaaatcttcatatgaaactttagttttgggtgatgcaccaaaagcccaaactt---tatcgaattcgtggacaaaatatagtttaattggattctttattgcgatatttcacaataaaaaacattttgtca---attcattggacctccaaattattactttatcaattccacgcgatttttctgattcaagaaacgttaaagtttctatactgaaaacttcgatgctgcttgtattaattcttctcacatatcgtcggagccgcgtaggattttccaagcgagaaatttttgactcaacaaaattttggggcggaaga---------------gactatacaagtatatataaaaggtcgattcgaaatttaaatagaagacttgatatttctttatgccatttcttccctctagggattagtaaaaaacgagacaaaaatttatttttcgattatgttgattc------aatggactctaaaacgagaaatgagaactctaactcgcgacgctataattccattatcaatgattgga------gcttcaaaagttttgatcaattgaaaaagaatgagcagaattcgagtcgaaacgagttttcattcaatatt-----------------------------------------------------------------------------------------------------------------------------------------------------------------------------------------------------------------------------------------------------------------------------------------------------ggttcagtcggactagata---------------------------------------------------------------------------gaaaaagtcaattc-------------------------------------------------------ataaa---------ttttgttgggttagataaatacttctatccagatctcggtaaacattctttcgaatggatagcaaaggattcgtacatgggaaatacgccatttgtaaaacctgtattaatccactcaacttttccgtatcgatatatt----------------------------------gatcctcc-----------------------------------------gcaaccgaacgaaaaaatactcgaaaattt------tccagaattatttagttatgcttttcctgaaacatcatcaatagatgactattatgaatctagtcttttt---tgtttcgatgaagtatcggaaaacgcaagagaaataaaaactcatcatttacgtgatttaatcgaatcagacaatactagagttattaatctgtggaaaaattataag------ccaaatctctctcacttttttccatccaactctgcgtatattatgattcaacaaagtaattccattagtgggagcatctcaaaaatatttatagagaaatggaattgcctattccaaaaaattgtttatccattcttgc------ctcgcagagttggagaattaagtatatctattaattgtattgaatcgggtaggagttccataaataaaaaaaaggaattggatgtattaataaatggattcaacaaaattgaaaatgtaaaaattggtcaggttttacctcgtaatagcgatagtatcgatagtagtgatagagacaaattgattaaaaattttttgtttattgaggaggaaacaatcagacacaattcaaaattttttgaagatctggttc---ggatcagattacctaaattgcatgattcagtagcaaattattgtaaaaaatattggagtggattattaaataatacatatcc---aaaaagtgaattatctccctactcgttgtatatgtatacacatgagagtaccattcatcaatattcaacaacttggataagacttgcgaggaaaagtttcgttcgtaatttcgggaatatatcatacaaagtaattacctttggattctataaacgggtgagtgaaaccaatgaatcgggaatttgctgtttcttagaaaaattgtttcctcgttattttccaattatagaaaaattagcaaatttttcggtgatatttctccgcgaattagatccaaaagatagaaataggattaaactctctcgactaatttctgctaacagtcaaaaattgaatttacaacgtagtccattattattatcatttcatgaatttgaggaatccataaataaaga---tttgggagatagcccttacctcaatgccaaaaatactgaatggatcgatggattattaactaatgggatgaaagatga---------------tgatggtgat---------------------------------------aatggtaataataataatagtatcaaa---------aaatcattcgaggaattttttacctctagaaagaatttacgct----------tctttctctattccgatgaaccgaagcctaagaattacaatagcgtgatatattcgcttattttgagtggtcccaaaaaatatagcaaatttttatcagttt------tttctcgtatgggattgtatatatctcgtaaaaatattgtttcgatacctcaaccgcgattatatactgcttcattattggaaatattacacaaaaaatttggcgaggatcagttatcattcctttcaaatttttacagggaattatcaagt----------------------------------------agcaaaaacttg-------------catttccaaaacttttt---atcagacgattcggttgaaaatatttt----------------------------tgcactagagctaaataatcatacgagagtcaaaactcattgcaatatattatactccgaatcattattgaggagcgaaaaaaagaataatacaatcctcgaattaattaatggtttcct------cctatatcccagaatgaaatgttccagacccgaaaat---acaaaatacaagattgagagcgtaagattcaacaattcgaataaattcgatagatataatcgattccggggatttagttcttccg------gtatcctctccaaaaactatacttcgtggttttttacctctgaatggtgggaatatcacgtttacatatttgtagaaacatttcgtgaaatttgtcgaataattagttactacattgcgcatcccataggtgacaatattcaaattatacaaaaaatttttggacag------------ggatttaatctttacgatttcaatccgaaatggcattcgcgtttttcttttgattatgaaaaagagacaata---tcaaaattaccaaatcctttg------aataattggaatagtttgcattggacccttataaccttagtcatctgtatctctttgttctatcagaattatttctcaatactaataggttcggattctatcgatttatggaaacgtttcgaaacaattaaatatttaacagatacctcgcgagctttttatttttccaaattaattcatcgtagtagtgcccaattggatggaacagaaaatatagtaagttatttcttcgggtatttgccccactatgcaaggaatattcgattctatttatcgacgaagaaaaatatgaacgaattgttaattactaacagaagtttggatctttctcgacggaatcggaatttatcgattcaatctttaatcacacataaaagaataaaagaatatggtttgaggtcttactctaagcaaaaactcttaaataatgaatttggttatcgagtaactcatcagcagggacttttgtatctccaatatttggctgacacattaaaaagaaatttggttaattacccattgcatttagcaaataaatggattttttttgcttctatacaaaaattaaccctttcgcgaggactgtggcgagctaaaaaacccgaaccaggttttcaaagaatacctgttccacttcagtttggattatctcgttcaaaaggaattttattgataggtccagtagaaactggacgttcatatttaattaaaaatttagcagcagaatcctgtgttcccttattgagaatatctataaacaaacttctatataataaacccgatgctataacggaaagttggacgaatattctaatagaaagtctgcgtcgattaaatcttattctagatttagctagaagaatgtcaccctgcataatatggattcaagatatccatcgattaaatgtaaaccgtttaactgagaatgttgaatccgatccaacttttttacttggtattttattgaaacacttacagattgattccataaaaaatagaacccgaaataatatagtcatgattggttcgactcattccccaagagaaattgatcccgctctaatttctccgaatagattggatagagtaataaacattcgattattcagtaattcccagcggaaaaatcaattctcttttcttttgaataagttgaattttcaagtacggagaaataaaaaatattctaatgaatttggatctaggacgatgggttataatatacgggatttagcagcatttactggtgaagtttcattaataagtgttacgaggaatgaatatttggttcgtaatagtactacagaattagcttttcatagacaaatttctgattttactcatacgaatgataaaccgaaacctggcagaaatcttggaattacactctataaaataggaagagcagttgtacgaaatatcttggtaaagaattcggcgacggttcctttaagtattaataatttcctatgcaagaaaagattttattatttatctaaatggtactcagagcttcctcctgatgaatcaagtataaaagaatcaacgattctaattaatattttaggttgtttagctggtgcagccgcacgagattcttggtttttattagaaaaagattccgatctttcggttccccttgataaattggttgaaaatgattttgatttggcttgtagtattctagaaaatctccccatagaatttccgtggttagaaatatgtgcaattcaatctgttaacgataaaagaatcatgagattctcaacgatgaattttttaagtattatgcggagcggaatcttcgcattaacaagtaaaagcaccgccctcaattggggtgagtttcattacagatcttcagtatctgaacgtaaaaatttctgtgtaagaaactacgaatctggaaaaactacttggtcgcctagatcttggcgtctaagtttttctcgcagtcacttatttgattggatcaagagacccaacgatacagaaatttatcgaaattctaaattttc------gaagaaagaccccaataacttgggattaaaaaaccgttatgggcaattcgtcggaaagaataacgaacaattaatttatggaagaattctacctggagtgagaggaagaaacatgcaagaattagaatctcaatttgaacaaattttattggaggagcaatttgaaatattaggatcttttcgtccatcgacgcattatcggatggagtatcaattgaatgaaaaaccaagattatttattgggaaacgagtcctttgggatcctataggcttattactacagattcgtcaatacggttttccacgtagggattttttcgcagatgaagaaacgttgagaagactttatgtcacttatggagctagaagagaaagggaaagatcccattcgaatcagagaattagaagattcttttttcatcgaggatataacaaagatttaattggtaaattatcttttcgttggtgggatcggttaccaatgagtcagaatcaaaatactgagacgttaaaaaagattgagaaaatagttattcaattgaaacggcctcgaatttttactccggtttatttatatcaacgttggttgatcgaaaatctaccggaaaagtttcctcgttttgaattttttattcatcaacaaagatggctcgaagttacaaattcattattgaatgattctttcatttatacaactctttcggaaagctatcagtatttattgagattctttctatccaacaagatattattgaatcggatgacgaaattattatcaagtaagggatggctctttcaagacgaaattgtggatctaatttgtactaaacaaaaattgc----------------cccttgattctgatgaggcagatatataaataaatccatttgtctgtatcgatttatttctttttggttatacaatatattgtataaccaaaaagaaataaatcgatacagacaa-----------atggatttatttatatatctgaacgatttcttggggtaacgaaaagcagttataaatagataatagattctttgt-----atgataattatacaaacgtata--aatctcatgatttataccgaaatc-aatgaaataactat-----------taatatc----------------------------------cccatttttttctgtttatggcatctactcgtatgacgggattgacggggctcgaacccgcaacttccgtcttgacagggcggtactctaaccgattgaactacaatcccatacaatatatttgtcatttttatgattcattataagcaaaaagggttctattcattactattatctcgtcactacacatagcatgggagcgatgttataatgaaatacactgaatgtgtttaatttatcatctctttaaaatcattttttttttttctcacttattccatc---gattagtggaag------aatgaaatattaataaaaaaatgaaattttgggtcgagctggatttgaaccagcgtaggcactgccagcggatttacaatccgtccccattaaccactcgagcatcgacccagatagaagaaaaaattttttctatccgaaattt-agggaaatattcgtcatttgatt---aaatccttgcattacccccaggggaattcgaatccccgtcgcctccttgaaagagagatgtcctgggccactagacgatgggggct-taaacccttaatctgattttacttgatatattactcaatgtcaatgggtcatttgcaacgaaaagaatgtttagattctaatcttgaat---caacataacatgta------------taggtgctacg--acattcaataatttcatgaatatcaagattcggtagagaaaaaaattttattaacgaatatcgtttgaaatttctattaatatgggagcaatcaatatgggtattcttgttcatgaagtatccaagtcattgggtgattcaaaaattcttgatcgtgtgagtttctatgtacctaaattttctttaacagctcctttgggtccttccggttccgggaaatcgagtttgttacgaatcatttcaggtcttgataattgcgatcaaggaaacgtatggttacatggtataaatatgacgagtatttctacgcagtatcgaaaaatgagttttgtgtttcaacattatggacttttcaaacacatgacagtttacgaaaatatatcatttggtcttcgattacgggggtttccatcgcgtagaatcgaaaacaaagtgaataacttgttgaattgtttacgaatcgcagatatttctttcgaatatccatcgcagctttcgggggggcagaaacaacgtatagcacttgctcgaagcttggcaattcaacccgactttctcttgttagatgaacctttcggtgcattggatggggaattgcgaagatatctaagaaaatggttgaaacgttacttacaagataataagatcactacaattatggttactcatgatcaaagagaagcaatttcaatggctgatgagatagtcattctaaaagcgggtcgtctcttgcaacggggaaaacctaaagacatttatgatcgaccaattaatcactctgtcggcacttttttgggatcattcatccaaatcccggaatcgaatgaatcagtggacgtagaaaatcttggaaacggaaaaaaattggaaaaatttgcttttgattcaacattgatagaaacgtttgttgatcaatcaatatataaatatcatttttttcttcgaccctttgaattttgcataaactccgaacaagatccgtcaggatcaataccggttcaaattgaagcaataatttataagagaacattcgttcaactcgatctcttcgcaaaaaatctcttgtggaattttagaatcccaataggttatcaaatttttagaaatttacgtatcgaatcccttgcacaaacgctttatacaaagcctcgaattcgagtttatccaagagcatatcctatttcaacggaagcttccactactatatagtttccataccaaatataatgagttctgttacgggggcatatagttgattttggatccagttgttattgctagatgaaagagccaaagagtttatgaaattgtcaactcagtcattttttcgtgattgagtcgacgttttcgcaatcgacgctacaaattatattatattatattataatatattatactatattatattgctcgcacgtgatattgtacccgttgcccctttaactcagtggtagagtaacgccatggtaaggcgtaagtcatcagttcgaatctgataaagggcctttttattcttctcgtcca-atcacaaaattaattgaccaattcttgttttgttttttgccactcaatcgttacacaaagattagtaagcttggtttatcactcagtgtaaagtaaaaatttgtaaaaatctgtaatgat-atgtttcacaaagtatccaataactaattctatagaatctggcgttgctgctgtatctacgaaaaagctcaattttgtata---gatgagattcttcagtcagtaatttgaatcaataaaaaatttgcaacttcctattttgtatttactgtgataaaatgaattaatgagacaatgaaattactt------ggttcattatt---------ttccgaatagttacagatacgaatcccgaattattgaagatttattatttaaaatatttaactgtataatggttgaacgaatcgaatcaatgtaagagattttatatctccataaaattg-----aagagtaatt-------actagaagattagtttcgagtgagagagccatggaaagattctaacaaagaaaagaaaagttaaccca------------------cccctttaattgaatgtagttcattgtcaaatttat---cgagggggtctg--------------------acaagtatgtatctatatagcaacg-----------ggacat---gattgaagaaaatttttcct-----------cgcatgaaatttcgacaatatt---caatctgggtacttagaaatgtttggagtaacccaataggagaattattatgactgtagccattggaaagtcttccaaagaaccgaaaggtttatttgatagcatggatgactggctaaggagagaccgtttcgtattcgtcggttggtctggtctattgcttttcccttgcgcatatttcgctctaggtggatggttcacaggtacaacttttgtaacttcatggtatactcacggattggctagttcttatttagaaggttgtaatttcttaaccgctgctgtttccactccagctaatagtttagagcattctctgtcattattgtggggacccgaagcacaaggagatttcactcgttggtgtcaattgggaggtttatggactttcgtagctctacacggttcttttggtttaataggttttatgttacgccaatttgaactcgctcgatccgttcaactacgtccttataatgctattgctttttccggtccaatcgctgtttctgtatcggtttttcttatttatcccttgggtcaatccggttggttctttgcacctagttttggtgtcgctgcaatctttaggttcattctcttctttcaaggtttccataattggaccttaaacccattccatatgatgggagttgctggagttttaggtgcagctcctctatgcgctattcatggtgctaccgtcgaaaatactttatttgaagatggtgatggcgctaatacattccgtgcttttaatccgactcaatcggaagaaacttattccatggttacagctaatagattctggtcccaaatttttggtgttgctttctccaacaaacgttggttgcatttcttcatgctatttgtgccagtaactggactatggatgagtgctattggagtggttggtttagcttcaaactcacgtgcatacgattttgtctctcaagaaatccgcgcagctgaggatcccgaatttgaaactttttacactaaaaatattctattgaatgaaggtattcgagcctggatggcagctcaagatcagcctcatgaaaaccttgtattccccgaggaggttctaccacgtggcaacgctctctaatggaactttagctttgggtggtcgcgatcaagaaaccacaggttttgcttggtgggctggtaatgctcgactgattaatttatctggtaaattactcggtgctcacgtagctcatgctggattaatcgtttcctgggctggagcaatgaatctttttgaagtagctcatttcgttccggaaaaacctatgtatgaacagggattgattttactacctcacttagcaactttaggctggggagtaggtcccggcggagagattgtagatacttttccatattttgtatctggggttctccatctagtatcttctgcggtattaggttttggagggatctaccatgcactgattggaccagaaactttagaggaatcttttccattctttggttatgtgtggaaagataaaaacaaaatgactactattttgggtattcatctgattctactaggcgctggtgctttcctctcggtattcaaagctttatattttggaggtatctacgatacctgggctccgggcggtggagacgtgagaaaaattacgaatttaactcttagtccaagtgtaatttttggttatttactcaaatcacctttcggcggagaaggatggatcgtaagtgtagataatctagaagatataatcggggggcacgtttggttaggttctatttgtatcttcggcggaatttggcatgtattaacaaaaccttttgcttgggctcgccgtgcttttgtatggtctggagaagcttatttgtctcatagtttaggagcgatagctgtttttggtttcatcgcttgttgctttgtctggttcaataatacagcttaccccagtgagttctacgggcctactggtccagaagcttctcaagctcaagcttttacttttctagttagagatcaacgcctcggagctaatgtaggttcagctcagggacccactggtttaggtaaatatatcatgcgttctccaactggagagattatttttggtggagaaactatgcgtttctgggatcttcgcgccccttggctggaaccactacgcggtccaaacggtttagacttgagtaaattgaaaaaagacatacaaccgtggcaagaacgacgctctgctgaatatatgactcacgctccgctggggtcactaaattctgtaggtggagtagctaccgaaatcaatgccgtgaattatgtttcccctcgaagttggctatcaacatcccattttgttctgggatttttcttcttcgtagggcatctatggcacgcaggaagagcacgtgcagctgcagctggatttgagaaaggaatagaccgtgattttgaacccgttctttctatgactcctctcaattagtacaa----------taagtaattaattga------gataaccgagtgtaagaaaatatattaaatattaaaattttgatatcttttcttacacttcattcttttccc------------------------------------aaaaaagaaggagagagagggattcgaaccctcgatagtttaagaaactatatcggttttcaagaccgaagctataaaccactcggccatctctccaaaatatttttgaatagttcatcgaaccgtaagagccaaattgataaattgcatgtttatatatgaagaatcagatacctcaagtg------attcttctaataaaatcatagatgt-----------------------------------------------attactcgatagtataatctttgccattgttgttgctattggtaccgttacttgctactactactactactactagtaaaaaatcggagaatcacaatcatggctatagtttttcagttgtctgtttttgtatcagttgctatttcattccttctagtcattggagtacccgttgcattagcatctcccgatggttggtcaggtaacaaaaatgtggttttttcaggtgtttcattatggattggattggtttttccagtaggcatccttaattccttcatatcttaaaatcaaattgtttattcaatttctgataaatattcttttcaatctgcatcatattaatctgcatcatattatagggtctataaagattttgagcaagtgctttcgatgaaataaacagacatttttgagaaaaatataaatttggttaagatttatatcttatacatctcatatatctcatatatctatgtatccatatatgaatatatgagtatatgaatgtataaatacatagatatatagatatatataggtatatgtaggtatatgtaggtatatagatacatatcaaagaatataatatgcgggtatagtttaatggtaaaatttctccttgccaaggaggctatgcgggttcgattcccgctacccgcctcaa---------ttgagtatattggagattcaaatcttgtagtagatgaatagttatttattaa--atcacattgcggagataggatttgaacctatgacctcaaggttatgagccttgcgagctaccagactgctctaccccgcgtttcgacttgggaaataataaattataacaaatatattacgcaagttaatctatttggtaaccccccatttcgagt-----ggggggcatatccatcg----ctgtctctaccaactagatttcgtaactcccggcaataaacatgcgtgagccatttcacggagtaagtgcctggataaaccgaagtcacgataaattgctctagatcttccggtcaaagagcaacgacgatgacgtcggctaggcgcactattacgaggtagggattgcaattcccgacgaattttccacttatcatctaatgatgaagtttcaccaatcttttgtttgagggattcacgtagaattttatatctccttcccaaatcgtgtcttttcttctctctttgaatgagactttttctagccataatt-------acttcattagataaaaaatctccttg--tgaaaaaagttttgattcgaaata----------------------------acaatcaaccaaacttgcccgatgtggaagcgattaagaaggcagcgtaagtaaatatataacctacagagaaatgggttaatccgaccaatctcgcttgaacaatagaaagagcaactggtttatctttccatcgaaccagattagctaagggagtacgctcgtgagcccaggctaaagtttcaataagctcttgccaatatccacgccaagatataagaaacatgaatcccgtagcccaaacgagatgtccaaatagaaacatccaagcccagacggataaactattcattccgaaaggattgtaaccattaatcaattgtgaagaatttagccatagataatctctcaaccaacccattaagtaagtggaagattcattaaattgtgctacgtttccttgccataaagtgatatgtttccaatgccagtagaaagtaacccacccaatagtatttaacatccaaaaaacagctaaataaaaagcatcccaggcagaaatgtcacacgtgccacctcgtcccggaccgtcacaggggaaactataaccaaattctttcttatctggcattaatttagatccacgtgcatccaaagcaccttttactaaaattaatgtggttgtatgcaatcctaaggcaatagcgtgatgaactagaaaatccccaggacctattgttagaaagagcgaattaccactattatttatagcatccaaccaacctggcaaccatagactttgaccagcattaaaagccgggctattcgttgatgataggagcacatcaaaaccatataaagatttaccatgagccgattgtatccattgagcaaaaataggttcaatcagaatttgcttctcgggagtaccaaaagcgagcattacatcgttatgaacatagagtcctagggtgtggaaacctagaaacaaactagcccaacttaaatgagatattatagcttctttatgttccagaatccgagccaatacattatctttattctgttcgggattgtagtctctgatgagaaaaatagctccatgagcgaaagcaccagtcataataaaaccagcaatatattgatgatgagtatacaatgcagcttgagttgtgaaatcttgcgcaagaaatgcataaggaggtagagaatacatatgttgtgctactagggaagttataactcccaaagaagctaaagcaagacctaattgaaagtgaagggaattgttaatagtatcgtaaagacctttatgtccgcgacccagtcgtccccctggaggggtgtgtgtttcgagaatttcttttatactatgtccaattccgaaattggttctgtacatgtgaccagctataataaaaacaaccgcaatagctagatggtgatgagcgatatcagtcaaccataaactttgagtttgtgggtgaaatcccccaataaaagttaaaatagcggtaccagctccttcagaagttccaaaaaggtgattgcttgaatccgtattttgggcataagtattccattgacccgcaaaaaaaggccccaatccttgaggatgtggtagtatggttagaaaattattccacctcacatgttcaccccttgattcgggaattgcgacatgaaccaagtgacctgtccaagccaatgaacttactccaaaaagtcctgataagtgatgatttagccgagattcggcatttttaaaccacgaaactttaggtttccatttaggttgtgaatgtaaccaacccgctcctagagataaggcagagagagcgaccaagaaaatagctccattataaagatcttgatttgtgcgcaaaccaatcgtataccaccattgatatacgccagaataagctatattaactggtcccggagctcctcctctagtaaaagcttcaactgctggttgaccaaaatgggggtcccaaatcgcatgagcgattggcctcacatgtaaaggatcttgcccccatgcttcaaaattaccttgccaagcaacatggaataaatttccagaggtccataaaaaaattatagctaattgaccaaaatgagaagcaaaaatcttttgataaagacgctcctcagttatatcatcatggctttcaaagtcatgagcggtagcaataccgaaccagatacgacgagtagttgggtcttgagataggccctggctgaattttggaaatcttgatgccataatgcttttcgaatcctccttagccattatcctactgcaataattcttgctaggaagaatgcccacgtcgtggcaattccacccagaaggtaatgagccacccctacagcacggccttgtacgatacttaaggctctaggctggatagcaggagcaactttcaatttattgtgagcccaaacgatagattcaataagctcttgccagtacccgcgaccactgaatagaaacattagactgaaagcccaaacaaaatgagcacccaggaacaagagaccataggctgataaagaagaaccataagattgaattacctgggaagcttgtgcccataggaagtcgcgaagccaaccattaatcgtaattgaactttgggcaaaattacctccagtaatatgagtaacaattccctgctcgcttatattgccccaaacgtcagattgcattttccagctgaagtgaaaaataacaacagagattgcgttatacatccagaataaacccaaaaagacatgatcccatgcagatacttggcaggttccgcctctaccgggtccgtcgcaggggaaacgaaaaccaagattggctttatctggtattaaacgagaactacgagcaaataaaacccctttcaatagaattaaaacggttacatgaattgtaaatgcatggatatgatgtactaagaaatccgccgttcccaatggaattggtaacaaagccactttgctacctaccgcgattacgtcaccccctccccaagttaaacttgtactcgccgacgcgtttggagcggtagagtttggtgctaaagcatgaatattttgtatccattgagcaaaaacaggttgcaattgtatggcagtatctgaaaacatgtcttgaggccgtcctaaagcactcattgtatcgttatggatgtataatccgaaactatggaatcccaaaaagatacaaacccagttaagatgtgatattatcgcatcgcggtgtcggaggacccgatccaataaattattatattgagtcgttggatcgtaatcccttactagaaaaatagcagcgtgtgcggcagatccaactataagaaacccaccaatccacatatggtgtgtgaaaagagaaagttgggtaccataatcagtagctagataggggtaaggaggcatcgaatacatatgatgagctactattatggttaatgaacctaacatagctagattaagagctagttgcgcatgccatgaggttgtaaaaatctcgtaaagacctttatgcccctctccagtgaatggacctttatgtgcttctaaaatctctttgaagctgtgaccaataccccaattcgttctatacatatgaccggcaactaagaataaaaccgctattgctaaatgatgatgtgcagtatcagttaaccataaacctccagttactgggtttaaccccccacggaaagttagaaaatctgagtattccgaccaatttaatgtaaaaaatggagttaatccctttgcgaaactgggatacaattcggccagaagatcacgatttagtataaattcatgaggaagagggatttcttttggatcaaccccggcatctaggagttgattaataggtaaagaaacatgtacttggtgtccggcccaagagagagagcctaggcctagaagtccggctaaatgatgatttaacatagattcaacattttgaaaccaagccaattttggtgcagccttgtggtaatggaaccaaccagcaaaaagcattaatgctgcaaaaattaatccaccgattgcagtacaataaagttgtaattcactagttattccggaagctcgccaaagttggaaaaatccggaagttatttgtattccttggaaacctccaccaacatctccatttaggatttcttgacccactattggccaaacaacttgcgcactgggttttatatgaataggatcaccaagccatgcctcgtaattggagaaacgggcaccatggaagtacataccgcttagccagataagaattattgctagttgaccaaagtgagcactaaaaactttacgagaaatttcttccaaatcgttagtatggctatcgaaatcgtgagcatcagcatgtaaattccaaatccaagtggtagtgttaggaccctttgccagagttctcgaaaaatgtccgggtttagcccatttttcgaaagaggtttttacaggatccttttccaccacaatcttgacttctggttccggtgaacgaatagtcatcgaggttctcctcttttcagacgaggcataggaaaaacccaccgataat-tttggtgaacttctgagagatagatgtctttcaacatcttaatcc-------ctttctcagtttggaactggagcgactacgatacagaaattacctaggcaggtcttcgaatttattatggcacaaattcgaggtgcttaatggaccatacacttttc------gtaaacaaaaaaacttcttttatgatttcattatacgattcatgaa------taaaaatttaattcatacattcc--------------------------ttttttgtcggcct----------------------------agaaagagttggtgattacacgaa-------ataattagaaacgtcccgtcatttttaaccaattgtgagcttcgatataattactcggagccagtgatattgcttgtttccaataatcagcagcttgatcgaaccaaatttcggaagtttctaaatctccttgttgaatggctcgttcccctcggtcgagatagg-----caatgtgaaagtaccttctcatagaaccgtacttgagagtttcctacctcatacggctcgaatagctatttttccattcttttagagttaattcatttggaagttttttta----------taatcttccaaagaatgaatgggaaaaaatcaatgaataaagtttttgtttcgcgtttctataagaaatacaaatttatcttttctcccaccgttaaaaaaataaagatttacttgataaatctttgtttaacagtaactatcttaacgaatattatagggacttgtcatcacttaaatctttaatagagttaagtaaatat----atctccttaggatccgattctacaccactgtttccttaaccaattggatcaatttttattacagaaacggatcctctcactcttgttaatcaacagaatctcattgtatcaactcaaaactttcaataattgatctttacaatgcttctcacggtttatcataattatccatagagtctagaggtttttcttcatcacagttggtttccatgattttttatctacagctataacgaaatctttatttcatgattaatatgtagataacctgattc-------ttttgttgaatccgttgcttgcaaccggtgcaatccataatatagatagtcgcacgtaatgacagatcacagccatattattaaaagcttgtggtagagatggattccgttccaacgcttggaaataatattccaaagctttagcatgttctccattactcgtatgaataagacccacgttatatagtatataacttcggtcatatggatcggtttctagacgcatcgcttcataataattttgcaaagcttccgcatattctccttcagattgagctgacattcgttacggttgagcatttacgaactccgttccaaaaccgtacgtgaaatttgaacttcatacggctcctcatttacagtagatggagttttctcccattattcatcagtagtagatggtggtagaattaacgataaaaaaaatacttaacggtattttttctaatgaccaacatcataaactatttgagctagtgtctctataagaagatctctaaccatccttttctttttatggaaagtttttccccaatcgataattaatatc-tacctagggaataattttgcacagtttattcgttcttaatgctttgtattccatagggattagctctcttgacaatctccgatgattttacaggtacccaagatacaaatgagatggcgatttgtttacccaaccatatgtttagcagc----------gattccatg---caaaactatgacgaagcttttgtattgtcaattcctgcacgtaaagcttcctcctcttatgt-----------------gtgcctataaaatgacgtatttctaccatactccaatcttataggtttgacctatcgctcgacacc---atccagcatctaaggctacgttaatcgagggtactcgacagaaggcattgt---ttatttatgaaataatcctcacgaagcataagtatgtatcgaaaaattatatat-----ctcactcacattcgacttattctacggtttaatatcaaatcacaccatctctataataagtaaatgcttctttttccctacgagatgtcgggattattcgtaataaaatatcggcaataattgtgaaagttttatcgataaaattatcatttttttgagatctaggcatagttagtcataaattcattgaaattgcgtcattctcttcttctgagaataaaaccacaaataattttttggtatttgtcccgggaaatgtctatacactacatactaatatgtaaaatattttcactcaaatctattattttatacaattcaagtgatttgttccccgtttcttcaacaga--------------agacactattgatgccctattgatacaat--------aacgaaatgta------------------------------------------tgtagattgcaataacacaagtatctaaattaaaata-----atccaaaggcttg--ggaaagatggttgagcggtttaagatatagcattggaaatgctatgcgggctct----tgcctgccgagggttcgaatccctctctttcctcattcatttaatcacttg-----------------------------------------atcagaataaaaaattatattcatatcttttagtgaaca-------atagcgaattaataaaa----------------------------------------------gtaaaaaaaaata-------------------tatataatttgttttat----------------cccattcctttctttcaagcctgacgggaatagtactccacgattaataactcatttattttcagattgatccaatcacgatcaatcatttggtttactgagcctcgaaattgtgttgaatcaaaaattaaatgattcggtacttttgctccttgagacaaatctctattcttaataattatcgatcgagactttttcggatctcttatactaataacattctcaggttcgcaattgtaacttggaatatcgactggataattatttactaaaatatgtctatgatttactaattgtctcgcgctaggaatcgtcggcgccatacccaagcgaaaaattatattatccaaacgcatctcgagtagttgcaatagaacctgcccagttgaaccttttgctcgtctcgcgatacaaacatattttaataattgtctttctgtcaatccataatgaaaccgtaatttttgtttttcttccaaccggatacgatactgagataattttttattagatgc---ttgattagtaaaaccagattttgatttgggtattttattggttaaacctggtaaagctccgagacgacgtattattttcacacggggtcctcgataacgggacatagagactccttcgcgttgaatcattaatattga-agaaatagcgtaagatattgaa--------------cctgaaa------atattctcagcagatatttctagggttcgccagatgctgcagggcatcacggaatcaagtaaatgaaccagtgaaaatttaaacaagtaacttttatgtgat--tcgttgttaatac-------------gcaagattcaatatttaaatagggaataa-taagcccgctatcgggatcgaaccgatgaccatcgcattacaagtgcggtgctctgacctctgagctaaacaggcttcgaaaccgataagaat-------ccataaactgtttctgtatctt--tttatccacgcataagaaaaaacagaaactggagttaataattatt-----tattaataattatt-----tattattacgtgcatatacgtaataataaataattataatgatcgacttggtgaagaagcaact--attattaattgtttcaattaccgagggttctttcgtcgaagtattgcatagtgataaagtgatgattataatccatagtagtattaaactagtatagtagtaagtattaaactagtattaaaagtatacaaattaagagtatatgaagggggggtatggcggaattggcagacgctgcggacttgaatctattgagccttggtcgagaaatcaaccaagtgattgtttccacattcagggaaacctaggttgtgaaatattcgtattaggtaatcctgagccagaatttgtccatgaaataggtgcagagactcaaaggaaactatcctaactagaattctagaattttttgta-tcttcacgacattttt----gtaactattactccatgtggctg-----------cggtaattgcaccagcagcggt---------------gagaaaagaatagtaaatgtttcagttactgttacttaatgaatagaatagtctcagacgaggataaagagagagtccatttctacaagctatatgtagct-----acgatgcaaatcgtagtagaaagaaaatccgttggctttatagaccgtgagggttcaagtccctctacccccat----ttagaaaacttgaaacattgatttgaatcgaagtatctcatagaaatgaaatat------------------------tatagataca-----------atcttgcttgacatcgaaattatttctatgttataaatatttaaagttagat------tgccgggatagctcagttggtagagcagaggactgaaaatcctcgtgtcaccagttcaaatctggtttctggcat------------------aatcaattatatatagagctaat----------------------------------------------------------------------------acgcatcctgcaattcgtaaaaatcgggtatgatataatcttttcgtaaaggccaccctatccagctgtcgggcatcaagatacgtttgagacatgggtgattttcataaatgattccaaacatatcataagattctcgttcttggaaattagcactcttccatatccaaaaaactgatgatatttttggagccttccgtgatacaaaaattttgatacatatttcctcgggttgatcagcatcatcaagtacttttgtgaaatgatatacactaaccaataaaccacctggttccgcatcatatgcacattgggagcgtaaataattgaaaccataaacgtagagagaaacagctaggaaaggccaatcgcgagatcttatttgtagagtttctacaccctgataatcgaaacctaaaggtctatgagttaaaccatgtttcgttaaccaattagaaaatcgtccctgtattttactgttgttattatccaaattatttagcatatcgtacgaatttagtc---tcccccccgaatat---------tttccgtagaatttgttaggactctatactctctatctagtgttcgtaacgatgattcggaaactttttcaaattgaaaaaattgattcgataattgctgggtggatccctcactatcaaaaattggtactaaactaaattgatgattcaaagtaaagtatctatcgcctctttctattttttttctatccgcataaacctcttgagctatctttttacgaagttttgttacagcatctacaacagcttctggtttgggcggacatccgggtaaataaacatcaacgggaattaatttatctactccacgcactgtagtgtaagaatctgtactaaacatacctccagtgattgtacacgcccccattgcaatgacatattttggttcgggcatttgctcatacagtctaaccagagacggagccattttcatagttacagtaccagctgtaatgataagatcagcttgtcttggactggacctgggtactaaaccgtaacgatcaaaatcgaatcgcgagccgattaatgaagcgaattcgataaagcaacaacttgtgccataaagaagtggccataaactggccagtctggcccagttcgagaaatcactaaaagttgttagaataatggaatccgtaacgattttatcaaccaaaatagattctgtatcaccaataatatttagactgggctttttcatcgagtcattatcacaagcaaaatttatgaaacttaagaccattccaatgctccttttcgccatgcatatatcaagccaatagttaagataacaatgaagagtaaggcttcggcaaaggatgatattccaaaatcatagaaactcatagcccatgggtagagaaaaaccgtttcgacatcgaaaataacgaaaactaacgcgaacatataataccgaatctggaattgggtacaggcttcccccataggttctatacctgattcataactagtaagtttctccggtcctttattagcgggtgttactaatctcgaaaccatataaattatcaagattaagaaactgactagtaatagaaatatccaaaaatatttatatttttgagattgaagcattgcg--agtcttccctggataaaaaaatcaatcg--------------------------------------------------------------------------------------------------------------------------------aatcgacctaagttacttgaaattctcatttct--------ccatttcaattttttcttgataaaa-----------------------------aacattgatataaatttttattaacaaacaatatacaatatagttgtttccctgcctctgccaattactctgcaatttaactttttttttcatgattactgaatttcataataaatacatctttatatgtgaaattatttttattcgtgcatctgctttttctccatatcctttgtgggagaggaataacaaacgttggtagcttgaattagggctatacggattcgaaccgtagacattctcggtaaaacagttcagagtgaccgttcgatt-----atctcattatgaactgttccacaaacccaacatgcattttttatttatgcattgggctcatccattaactaatagtttatttaattatttcaccatccttactttca-----------agtagtaatagtaaaaataataagatggttccgcatgctt-ttagtatgaagcaatcccaaagtttttttctccaaaaaaatactattgacttaggtttgttccttttccgaatacatggattcactcgataaagagtttctattgcctgagttgtgcgaaactttatacaccttaaagttcctaggtcaaaaaaaagaatatctagagttccccgtaatgttctcatcatgttgtgacattaa-------aagaattaaccatatcaatttttattaagattc-aatatagataaacttgaatcttattgtgtcgtgctatttttcccccccccctcgaatagaataagagagtaagacacaaata-tttataatttacgaattcagtcgtgaatcgaaaacttcgataattttt-ttgataatcattggcgcacgtgtaaacgaggcgctctaccgctgagctataaccctttaatacaaacacattatataatatgttcgtatagattca-ttgtcaataacaatagctaata-----tttatttacttactctttacct---tcaattattcaaaatcagaagtttctg---------------ctccataatatctataataatacctcataacggaaataaacctacttaactcagtggttagagtatcgctttcatacggcgagagtcattggttcaagtccaatagtaggtaattcgtatcagatgccattc-ccgaatggcatctaatacggcttaacctcgccctacaaactggaaagattcaactagaaacattcgaatcattaacgttgattgcttcgagtctcgcctttgcccttttaaaagctagattagcttcgataatttgtttcctaccctctgcttgagatagatcgtttttcgtttttcgaaaagtttcccgagcttcttggaaatctatttcgatggctctttcggcttcattgactaaaatagttatttgattattctctatcatggcaaaaccacccattaatgccatagttgaccactgttctttgagacgtatctttataattcctatgtccaaagcggtcagaagaggagcatgattaggtaatattccgatttgtccgctgtttgttgatagaattatttcttgaacctctgaattccaaacgattcgattaggcgccattacgcgaagatttagcgtcatttctttcaattctccgattgcaaagtagctgcttttgcagcgacttcatcgatatttcccaccaaataaaaagcttgttcaggaagaccgtccaattctccagaaagaatcatttgaaaaccttttatggtttctcggagactaacatatttacctggggatccggtgaaaacttctgctacaaaaaatggttgggataaaaatctctcaattttacgtgccctcgctacggttaaacgatcctcttcggataattcatccaagcctaaaatagctataatatcctgtaattctttgtacctttgtaaagtttgtttcactccctgcgcggtttcgtaatgttcttcacccacgatccaaggttggagcattgttgatgttgaatccaaaggatctacagcaggataaattcctttggctgctaatcccctcgataaaacagtagttgcatctaagtgtgcaaaagttgtagcaggcgcgggatctgttaaatcatctgcaggtacataaacggcttgaatggaagttatggatccttcttttgtagaagtaattctctcctgtagagtacccatctctgtgcttaaggttggttgatatccaacggcggatggcattcttcccaataaagcggaaacttcggaccctgcctggacgaaacggaagatattgtcaataaatagaaggacatcttgtttattaatatctcgaaaatattctgccatagttagggctgttaaaccaactctcatcctagctcctggtggttcattcatttgaccatatacgagggctactttagactctgaaatattttcttcattaattactttcgattctttcatttccatgtaaaggtcgtttccttcacgggttcgttctcctactccgccaaagactgatacaccaccatgtgccttagcgatattattaatcaattccataataagtactgtttttccgaccccagctcctccgaataatccaatttttcctccacggcggtaaggagccggaggatctacaactttaattcctgtttcaaagatagataatctagtatctaattgagtaaaagcaggagcagatctatgaattggtaatgtcgtattcgaatccacagggcctaaattatccacaggttctcccaaaacattgaagattcttccaagagttgcttcaccaacaggaacacttaaaggggcaccggtatcaataactcccattcctcgcattagaccatccgtagcactcatagcaactgctctaactttattatttcctaataattgttgaacctcgcaagtaacattaatttcttgccctgcagagttttgacctcgaacaattaatgagttataaatgctaggcatcttgcccggagaaaaagcaacatcaagcactggaccgataatttgtgtaatacttccgacatttttagaaagaggtatagaagttccaagaaataaaggattcgttttcatgaaatttttaggagttgattgtaatgaaattatagcggagaaacattctgtatagatagaatcgattagtaatgggagatactacccaa------------------------------caatagaaaaaattaaatattgattttttgaatagatcgattttttactataagaatttgatccattgtttcccgttacttcaattactttggcacttaccatgatctaaagtgaaagaagtggagatcaaaaagatctatctatatctatatctatatctatatctatatctatatctatatctatatctatctatctataagtatatatggatatgtatagattctt-taattggtattggaacgaaagaatcaattccgtataaccttttttaatcggatcatacataacacaagtatgta-accaatctatatactgtaaacgttctcgagtcaattgatagaatcggaagtaaatattaatatatgtaataaaaaaatctacggctgggttgcattacgtataagaaacaatatacaataatgatgtttcatcataaataaacgtgtct--------atcgagtaaaactttttc-cgggcgaagattctctatataagaaaaaagaatctttctattatcgggcagaccccatccttgctggattataaattgattcctagggagggacttatgtcaccacaaacggagactaaagcaggtgttggattcaaagctggtgttaaagattatagattaacttattacactcctaattatgagaccaaggagacagatattctggcagcatttcgtatgactcctcaacctggggtaccaccagaagaagcaggagcagcagtagctgctgagtcttcaacgggtacatggaccacagtttggactgatggacttaccagtcttgaccgttataaaggtcgatgctatgacatcgaacctgttgttggagaagagaatcaatacatcgcttatgtagcttatcccttagatttattcgaggaaggctccgtaacgaatcttttcacttctattgtaggtaatgtattcggattcaaagctctacgagctttacgtctagaagatttacgaattcctccagcttacgtaaaaactttccaaggtccaccccatggtatccaagttgagagggataaattaaacaaatatggtcgtcctttgttgggatgtactatcaaaccaaaattaggtttatccgctaaaaattatggtagagctgtatacgagtgtcttcgtggtggacttgattttacaaaagatgatgaaaatgtgaattcccaaccatttatgcgttggagagatcgttttctgtttgtagcggaagcaatctttaaatcccaagcagaaactggcgaaatcaagggacattatttaaacgcgactgcaggtacatcagaagaaatgatgaaaagagctgcttgcgctagagaattgggtgcaccaatagttatgcatgactatctgacgggtggctttacggcgaataccagtttagctcattattgccgagataatggtttacttcttcacattcaccgtgctatgcatgctgttatcgatagacaaaagaatcacggtatgcacttccgtgtattagctaaagcattgcgtttatctggtggagatcatatccatgcaggtactgtagtaggtaaacttgaaggggaacgcgaagtcactttaggctttgtggatctacttcgtgacgattatatagaaaaagatagaagccgtggtatctatttcacacaagactgggtatctttacctggtgttttacctgtagcatctggaggtattcatgtttggcatatgccggctctaactgaaatttttggggatgattctgtattacaatttggcggtggaactttaggacacccttggggaaatgcaccaggtgcagtggctaatcgagtcgctctagaagcttgcgtacaagcacgtaatgaaggacgtgatcttgctcgtgagggtaatgaagttattcgtgaagcagccaaatggagtcccgatttagctgctgcttgtgaagtttggaaagagatcaaatttgaatacgaaacgatagatactttataatttatctttctcga---------------------------------------tcatttttttttcaccccaggtttggggtgaaaaaaaaaaagcaagcgagataagaaactgatatggaaggaataaaaaatttcttacaagagtttaggggtttgtagctcagcggatcagagcccatggttccgaatcatgaagtcaagggttcgaatcccttctaaccttttttgaatcaaattttacctaaagtattgattgtgtcagcacccaaccgaaccttttggttaaccaagtatctcgttctaacataaaattggttaatc-------caaaattttttggtt--cgaattcaaaaattataaggggtttctcaattgtgtatagacctaaaaatttacattttattctttgttcttcaaaaggtttat--cgattcggaattcaaaaaattaataagtaataaagtgtcaactcttcccgatatttcataattatttttttgaaagaaaaaaaggagggggaaaacgtgtaatgtctttaatgaattggtttgaagataaacgaagatttggtggattgattggagcatttattgaaaaagctacaaagggttatatccttagtgagcgagaaagagatagatatatcggaattgatactacgaaaggtttatggactagatgtgacaattgcgaaaacatgttatatgttagatttttgagacaaaataaacgaatttgtgaagaatgtggataccatttacaaatgagcagtacggaacgaattgacctattaactgatcgtggaacttggcatcccatggatgaagatatgactgctcgcgatattctgaaattttctgacgaagattcttacaagaatcgaatctctttttatcaaaaacgaacaggtttgaccgatgctattcaaacaggtacaggtaaactaaatggtattccgattgcacttggagttatggattttcaattcatgggcggtagcatgggatccgtagtgggtgaaaaaatcactcgtcttattgaatatgccactagtaaatcaatgccattaataattgtttgttcctctgggggagcgcgtatgcaagagggaacattgagtttgatgcaaatggctaaaatttcttcagttttacatattcatcaagcacgaaataaattactttatatagctgttcttacttatcccacaactggaggggttactgcaagttttggcatgttaggagatactataatcgccgagccaaaagctcatattgcatttgctggtaaacgcgtcattgaacaaactctccgtcaaaaaatacccgatggtttccaagttgcagaatctttatttgatcatggtttactcgatctaattgttccacgtaatcttttgaaaggcgttttgagcgaaatcttcgagctttatggttcagcccctagtaaaaaaccttgataattattcttttgggtaaaatttgtattctctatttgtattctctacagtttctaaattttggcgtatccttccagtctatatcggaatcataaatcactttagtt---gaaacattttatagagaccatatattttat--------------atcaaaatgatatataatttttatttggttcgatcttagataaaatatagtacgtcatattatattcttttttttttcccttataatttcatatcgagatagtt-cccatgacagcttcttatttaccttccatttttgtacctttagtaggtttagtctctccagcgattacaatagcttcttcatccatatatattgagcgagatgaaattttataaaagtatttttataggcaacgggtagcaacgattactaaaaaaaatgatggagataataacattttatgtgcgtaatac---agcatatataatgttattgctcctttttattttttataaaaaaagggtcggttgttttgtctattccctcaagcggttccgaagaaatgaaccgttaccaaccgatcttacg----------------agagttagcattaccaaataattctgaggagattttgtcttgacatgaattcacaagttggagatattcgagtagattttgcaacaggatctcgaagaatcagtaattttttgtgggcttcgattcttctattgggtgcatcgagtcttttcctcgtcggattttccagttatttacaacaagatttgatacatttcttatcagctgaacaaatttccttcgtcccgcaaggacttgttatgtgtttttacggtatagcaggattatttaccagtttctatttatggtgcactatttcctggaatgtgggtagcggttacaacagattcgataaacgaaaaggaacattttacatctttcgttggggatttcccggaaagaatcgtcgcatctttattccattcttcattagagatattcaagcgatacgcatggaaattcaagagggattgttatctcgtaaaattgtttctataaaaatgaaaaatcaacaagatattcctttaaatcgtattgaggaatactcaacaattgaggaaatggaaaatgaagcggctgaattagcccgttttctaaaaatttctattgagggtatttgaaaaaaatccgattcaatttaattgtatttttc--------------------------------agaatacaaaacgaatcgaaatctatatcgtttcttcaacagaatctaagtagtttttatgaagaactcatatcg---------------------ttgtttggaaagagcatatgaggctagtaaacgtatacaaaaaataaagaaagatttttttctgtatagagatacgtctcttccctcaaaaagttcttggaactttattatttcttacacaaatgcagaattaaatgattccgtttttataatatatctgaatctgttaaagcatagaatctgtttttacctaataaaatcattacgtatttttaaatttattatatcgaatcaatttaaaaatttttttctttcaagggaaaaattcccggaatgtagatgttacaaaaaacattccagaatagaatcgatttttgcaga------tgaagaaggtttgattataaaaattaatagaaaactggcttggatcgaagcaacttcaaaagatttacatatatggaaatcccatcatttattttcttcttctcat---ttcattagtgaaagagggcgcgataggaactctttattacgaactagagaatcgagattagcaacaatagattatgaatcaataggtcttttgccgcggtcaataactcgtactttctccagattcgggtcagaattaaatgatcaatcaagttcattagtagttcgagaattcagattaacgaaatatcaaacattggcttctttgcaatatattggctgtttgatcttcataccttcagcggtttccttctttctacaaaaatgtttcttagaaccttcaattaatacttggtggaatagttaccagtctcagattttttttgcagcgtttcaagaagaaaaagctctggagaaacttcaagaaattgaagaacttttttggttggatcgaatcattacaaattcattatatgagaatgaaacgcagccgcgagatttaactaatgaaatccatcgacaaactattgaagtcgttagaaattacaatgacgatagtatcgaaactattttacatttatcgaccgatattatttatttcattactcttggtggtttatttatttcaggtaaagatcgtttggtcattctaaattcttgggctcaagaattgttttatagtttgagtgatacaatgaaagcttttttcattcttttattaactgatctatgcattggattccattcgcctcatggttgggagattctaataagtttttggttggaacatttcggatttggtcataacaaaaacgtaatttcttgtttcgtttcaacatttccggttattttagacacagtttccaaatatttgatttttcgccatctcaatcgtatatcgccttccattgtagcaacttatcatactatgaatgaataggagactctaaatttttttgggttttatgagtaagaatcacttgaatttacccccccccccccctttcgacagatttatacaaaattataaaatgtttaatctttcattattactgttgctgcaatggcacatgccataattcgagtga-------ttcgagagaatatatgtactgtactaccccccccctacctttttctttcccaaatattatttcaaacggataatcgaaccatgcagaacagaaaactgaaaaaattgtttctgaaacgggtgactcaaacaatttct---ataattattataaatataatagtttggtcatccgcttcggaagcataccctatctttgcacagcagggttacgacaatcctcgcgaagctactggacgtattgtatgtgctaattgtcacttggccaaaaaatccgttgatattgaagttccccaatctgttcttccaaatacaatatttgaagcagttgtaaaaattccctatgatttgcaggtgaaacaagtactcgctaatggtagaaaaggtgctttaaatgttggagcggttctgattctacccgaaggtttcgaattagcccctagtgatcgtatccctcccgaaatgaaagataaaatagggaatcttttctttcagccttataataacagtagaaaaaacatcttagtagtgggtccaattccaggtaaaaaatatagtcagattgtttttccgattctttctcccgacccagctacaaataaagaagcccattttttgaaatatcccatctatgtcggtggaaatagagggaggggacagatctatcccgatggtagtaagagtaataatacggtctatagcgcgtcagtaacgggaagaatagataaaatttcacgtaaagaaaaaggtggttacgaaatattgattgatgatattttagatggtcataaagtgattgatagtatacctcctggaccagaactgattatttctgaaggtgagttcgtaaagattgatcaacctctaacaaataatccaaatgttggtggatttggacaaggtgatgcagaagttgtacttcaagatccattacgtattcaaggtcttttattattttttggatcggtcattctagcacaaatttttctggtacttaaaaagaaacaattcgaaaaagtacagttggccgaaatgaatttttgagttttttgagtgtagattctactcgaaacatgagtggaaccgaaaaatc--ttattgtataaataaaatcttcttataaaattcttggacgatttt---------------------actaattgatgaaaaaa---aaaaattgggtcaatttcaaattttgctcttctt---tcttagggtgttgagacaatcctaaccaaaa--aaactttacccttttaaataaagggtaaagttagataatcgagttttaataggta--tcgtttatt--cgtatatataatctttctcttggtaacac------ttccccactacaaggatgagcctaatccagaatatgatccgtagaagaagatacccaccaaaccaattacgagaataccggctacagtaccgattaaccacaaaggaatccttccggtagtattggccattgaatctactccttctcaaaattttattgaat--aatagtctcatctcgagacatggacaattacagatattagtaataataataagaataatggagaggaaatcggttttccagatgaggtaaaaaattttccttcctaattgaagaagtaattagaaaataagacagcaagtacgaatattagtaacagtccccagtagaggcttgtacgattcaattctacactttgtttgtttggattgggttgtgtcatagccttaagatttt--tcaaaaatttatcgttggataaactgcgttgctgatattgctcccaaaaagaaaactgtaggtacagccaatccatgaacggctaaccatctcactgtaaaaattggataaattctatctatagtcatttatactccctttccctaaaaggatttagtaaattcatcaatttgttctaacgaattgaaacggcccgtgattaatggaacttcctgtcgattttccgtaaaatattcatttggacggggacttccgaatacatcgtaagccaaacctgtgctgacgaataaccaacccgctataaatagggaaggtatagtgatactatgaattacccagtatcgaatactggttattatatcggcgaaaggacgttctcctgtatttccagacatgattagtttcgtgtatatttgt-----aagaagggggatcaatcccatgaaggagtagaatcggaagatcttgaatctatcgatatttatgttcctccaacttcgttaggatgccaataatatacctagggtatttccgaggcttaccaacttagtatagctaacgctgttatgaggcagcaatatgaatccagtgaaaagaaaaaacgaattgaatttttttgctcaattgcggatgaaacaacgactctaaaactacgaattcgtagtttctaggatattaactagga---tattaagaattaac---catggattaaaaaacataatatttatgaa-------ttagttacaatatctgattctattgctagagat-------------------------------------ttttacggcagcaacgaagaaa---------------------tcatagtttcgg----------------------------------------------------tagattattcattccccccccc--------------------------------------------ccgaaacacaatgattatagtattagtatcatcaataatatcataacaaattatctatctatctatctatctatctatctatctatctatctatctatctatctatatatatatatatatatatatatatatatatatatatatatagatagatagatagatagatagatagatagatagatagatagataatttgtttttttcgtagacaaacgaaaagtaaaaatcgatataatatttttgatttcacttgttccataaaatcgttccgtatcgggttaaatactacataattattgagttacttatgcttattacacttagttatttctcattcctgattggagtcctagccttagctttggtttcattcattggtttgagcaaactacgactaatttaaaaga---------------atggatatgagagaagccca------------gatatagtcatctttatcctaaattgattcggtattctcaacgaactataat--------------gatgcattatatactatggtaggagaatcaaaaaaatggttgaagctttgttgtctgggattgttctaggtctgattccaataacttcagttggattattcgtaaccgcgtatttacaatatcgtcgcggcgatcaattagatctttgagtttccattcaaccgc------------------cccaaaatgcttatattttttttca---tcgactcagacgaatcacgccctataggatttgaacctacgacatcaggttttggagacctgcgttctaccgaactgaactaagagcgttttctccctcaattgatttattcaaaatagtctctctctctctctctctctctatatatatatatatatatatatatatatatatatatatatatatatatatatatatatatatatatatatatagagagagagagagagagagagagagagagaaaaagaaaggtagggacgacaggatttgaacctgcgacattttgtacccaaaacaaatgcgctaccaaactgcgctacatccctaaatctttcgttattactatattactaattattgcacccattcctgcccc------cctcg-ttattctatctctatcatgaatcatagcgagaaaaataagtaacggattcttt------------catca-ttttataaatgaaatt--------------ctttggttgattggcttggtgcaacgaatcttgctatcttctacacacaaataaatgggatattaatg----gataatagtattttcattcgtagaaacaagaagtggaggctccataatgcaagatgtaaaaacttatctatctacagcacccgttttagcaacgttgtggttcggattcctagccggtttattgatagaaattaatcgtttcttcccagatgctttggttttttcgtttccttgaa---------------taatatcgaacgaacaactagattgtgattctttgatcccggcgttagttaaataacggaaaaagagattggtaaaaattcattatta------actgaatgatt-cgatactttttcaaaatatttacaactcttcaattcacagtggtgtttactcgctgaattcaataaaccttaagtttcgagcagaattatggctaaaagtaaagaagtaagaataacgattagtttggaatgtaccaattgtgtccgaaacgatggaatgaaaaaccgaggtatttctagatataccacccgaaagaatcgtcgaaatacaccaattagattagagttgagaaaattttgccgctattgcggtaagcacattattcacaaggaaataaagaaatgataactattcaaaaagtttatgggttttagttatgaataaatccagaaaaacctatcgtagacgtatcccggcaattagacctggggaatttatagattacaaaaatataggtttgcttcgacgctttattagtgagcaggggaggattttatctaaacgaataaatagattaacctcgaaacaacaacgtttatcgactgtagcaattaaacgagctcgtgttttggctttatcaccttctactaacaacgaaaactaattgctcatttttc-----------------------------gttgtaacctctcctaa-cgactttatagattcattaggagaggttctttatggtactctcctatactttttgggtactcttcctcactatcaaggaaaaacaagaccgatctaatacagcaatttgcgcaagtatttttcgattcaaaataatttcatccctatatagatattgaatcaatccgttataagaaattccattatcccgtgccgctgcattgattcgggtaatccataaacgtcgaagatttctttttcttacaactctatcgtaatgagatgatgctaatgctctcattccttgttgatttgcggttcggaaaagttttgaatgagttcctcgaaatccggatgtgagcgtaagaatattcttacgtctctttcttgctacataaccacgtttaactctagtcattgat----acgtatttttccaaattgctagaaattctctttgaggaatta-aaaaataattcattgtatctgtattgtctttttctcaatcattccaaaatatcattcaattataatatttttataatattttattcttcccatcagaaactcccatcttagaataaatagctgtatagatgaataaaatgaagttattccatcgttttaagattggattgaatcgctatagaaatgcttgaattttctagtgtatgaagtataaattccaaaagcttttgctgctgtaactttcctaatcataatttcctcgggttcaaaacccctttataatcagcagggtatgagacccccaactaaaaaaaataatgaattcctttgtttctatagtttctccttcaacgattaggtcctctttgagtgccgaagctggttcttccaatagatagtattaataataaattattgctacttaatcgtatcaggtcattggtataatgcccaatttatagctcttctcattactcgaatgggaa----atagaatagtttttgtgaaatatcctatt---catcggcggcacgttattgaaaagttagctggacagctgaccctttcatttcgtttttgc-----------caagattgtgagataaatgaa-aaaattatttttttatctcaaaaatattcctcgcttaatggattgatgatcaatctctaccattggggaatgactttccatctttaatagagatgggttggattcgcaccgaaagagactataaatttcatctaaaag---aaataaatgatgtatcttcactttaataacta---taagaaaatctctttgcgatagtgatcccaa-atgtttaaaagtttctgattcaaacgagtcgcacatacactctagtacatactcctcgacgttgggggcatcctctcagggcaggagatttcgttttatcatcgatcggttgtctcttactcctaatcagttgttgaatagtaggcatttgaatgtgtatgcataatttcttggttgagatgggactcaaccccaa------gtttttttgaa---------atatttaattatttatcgaattcgaactgttctctatagcaactaagtcaacgataccataagtcttggcctcgcttgccgacataaaaacatctctttccatatcttgggaaataacccatagaggtttacccgtcctttgtacgtaaactttagtaatacaatcacgaagcttcaaaacttcttctgcttccatgatacattctccggcttgtccgtcatagtaagaactagctggttgatgaatcattaccctatatttgaatgaataatatagtaatatttccgaattttttgttaagaattcagaatagaatgaaagaactgtacatgcatttgtaactgcatacagctctgttattggttttgtattcatcgcatccaaaactagcaagccttgaatttattatatacgatccaaaaaccatcttt-ttattatat-------tatactatgatcgttctctggctatgtgaagaatagttt-----ctaccaataagcaattccaaagttttctttatcaaatttttgagtgaaactaccagtagagagtctaaaacgaatttatgacgctagaataaactcgtatataaaatgtaatttatattgaatctttttttcattaatcggtatataaaatatgaagaaatgtcgtgctattttaaccttttttgctcggaacagacacagggataaaatcattggcacaaagcgtgaggtagtgctatacgtttggtaatttcccctccggttagaataaaagatcccatcgaagctgctaatcccatgcaaattgtatgtacatcgggtactacaaattgcatagcatcataaacagaaattcccgctagaactgcgccacctggggaatttatgtatagatacatatccttgctttcatcctccccattgagatacatcataataccaataagttgattcgctatttcgtcatctacttgttgacccaaaaaaagtaatctctcccgataaagtcgattgatcaagataaattcgttattttttttcttacaagaaccgtacgagcacctttatcagtgcatacggctgg-----aatcattttaaaaagtctgagactttccacattttttctgttcagcttcgctttttacatcctgcttattgaacctgtcagatcgcgtatcgatacatttccatgttcgtttgaacattttctgctgcaacgaaattaccttatttacaaaatagtttccaattgaaacctttaggttcatgcccgacttcat-----aagaaattgtgtccgattcttattcgtccatacaaacgaacaatt-----cgatttttttctagttcaaatttcgtaactattttttcttcatttagtcactgatcaaaaaactgatggaagttaaaatagttcatttattggaactaaccatggatcccaataattaatgattctttaattccaatttcacgcttttaatcgtttgataaatg--gatcaaattcgagtgaatgattaacaattcgatcggatagaatgatggatgaatcccatataactaagatgtttaataagtcgcactatacgtcaatccatacagcgtcttcttctccggggagacgaaaagggactttcggaacaccaataggcatgtttattatctctatgaaccaga----tacaact-ccgtgatttgaaaacatagtaaataatggtacaaacaaattatatcatatttggatgatacaataacagtgagggccaaaacaagtgtaaatatgctataccaaaataattgtttgaagaataacaactataactttaactt--------------ataagtgggaccaatcgctgcactgtgatcccaaacagagaaatgctagaatgtttctgcttaggtttattggtagataattcctcagta----tctagataatgtttgcctttgggatgattaataaaggttcaa----gagtatagt----tagtgacggtttcacaaacgataaaaagttacatagtgtctaattctctttgagaaaggggtattttcatgggtttaccttggtatcgtgtccatacagttgttttaaatgatcccggtcgtttaatatctgtacatttaatgcatactgcactagtttcaggttgggcgggttcaatggctttgtatgaattagctgtttttgatccatccgatcccgttcttgatccaatgtggagacaaggtatgtttgttatacctttcatgactcgtttaggaataacaaaatcgtggggagggtggagtattacgggagaagctgtaactagtgctggcatatggagttacgaaggcgtcgctttggtacatattatattatcgggcttattatttctagcagctatttggcactgggttttctgggatttggaactatttcgtgatgaacgtacaggcaaaccttctcttgatttacctaaaatttttggaatccatctctttctggctggagtgctttgtttcgcctacggagcctttcatgtaacaggtctgttcggtcccggaatatgggtatctgacccatacgggttaacaggtagggtacaacccgttgcaccagcttggggtgccgaaggttttgatccctttgtcccaggaggcattgcttctcatcacattgctgcaggtattttaggtatattagcaggtttatttcatccgagtgttcgccctccccaaagattatataaagggttacgtatggggaatgttgaaacagttctatctagtagtatcgccgcagtttttttcgctgcttctgtcgttgccggaaccatgtggtacggttctgcagcaactccaatagaattgtttggcccgacacgttatcaatgggataaaggcttttttcaacaagaaatagatcgacgaattcgtctctatgaaacagagaacctaaatttgtccgaagcttggtctaaaattcctgaaaaattagcattttatgattatattggtaataaccccgcaaaagggggtttattcagagccggtgcaatggataatggagacggaatagcagttggttggttgggacacgctactttcaaggataaagagggacatcaattgtttgtgcgtcgtatgcctaccttttttgagactttcccagttgttttagtagatgaagagggtattgtacgagccgatgttccatttaggagagccgaatcaaaatatagtgttgaacaagtaggcgtaactgttgaattttatggtggtgagcttaatggagttagtttcgatgatccatccacggttaagaaatatgctagacgtgctcaattaggtgaaatttttgaatttgatcgtgcgacgctaaaatctgatggtgttttccgaagtagtccacggggttggttcactttcggtcatgctacattcgctcttcttttcttcttcggccacatatggcacggtgccagaacactatttagagatgtttttgcaggtattgatcccgacttggatgctcaattagaattcggagcgtttcagaaattgggggatttaacaactaagaaataaaaaatttaaaataaatttttattatatggttttttatttccgacgaatcggaatcaaccagaagcgaat--------------------------------------agtcactacgaaaataccccgtaaaattttatctaaatatacaaatatatggaagcattggtttatacatttttgctagtaggtactttgggaatcattttcttcgctatttttttcagagaaccacccaaagtaccgatcaaagggaagaaataattttttcttactgaatcgtatatttttc--ttgaactaatgactttctatcgagagaaagtcattagttgtatctagtcttcatgttcttcgaagggatccctaagatcattggaaggttgtccaaaagcagtgtagggagcgtaaccggtaaaactgataagtaaacaagatatgaagatagcgaccaaagttgcagtttccattgttaagtaattccaagataatggtatatttccgatgtttattcttgat---atgatagtacacaaagctaatgaatctcaactcgattcaaaaaatcttatggctacacaaataattagtgacactcctaaaactaaagggaaaaagagtggtataggtgatatattgaaaccactaaattcagaatatggtaaagtagcccctggctggggaacaacccctcttatgggtattgcaatggcccttttcgcagtttttttagttactacttcagaactctataactcttcagtattattggatggagtgccggttagttggtaatatactataatatatatatatatatatatatatatatatatatatatatatatatatatatatatatatatatatatatatatatatatatatatatatatatatatatatatatattataactttgacagaatgaattgccacagaatcggcaattcatcgtaatatttttttattcccaacccgagggag----------tctaatcgtgcaattataaattggagg--catctttcgaatatgggtgtgcgacttgtttgaatgaatcgatattaccgatgatacagagttatctgtaatccctt--aatagaagggaagtttttttcattttgccaaatgtttgtgaagaaactaacgcttgaagcacaaaaatgagagataatcagactatgatta---attttattaaacatacatatacggtttcgtcatcgattca-------------------------------gttgctcgtttctagatatttaaccattctttatttgaatcgggccaaaaa-----------aaatgatgaatagagagatcccaatccatcgtatctttcttttaagagtcatcggaccgtgttaagaatccaaggttgaagaatcattactgcgcttcgaacgagataatcttggagttaatttttacaaaacaggaaatagacttctcaaattttgataactattcg-----tagaactgaggggcgcaaccaacttgagacaatggcgacataaaattccagatatttt----tagtatttaatactcagtatttgagattctatggctgaagccgtaggattagaaataatcatttacggtttatggagggggaacgtttgtaacctatctcaatagagtatacgattggttcgaagagcgcttagaaattcaagcgattgcggatgatattaccagtaaatacgtaccgccccatgttaatatattttattgcttaggtgggatcactctaacctgttttttagttcaagtagctactggattcgccatgactttttactaccgtccgaccgtgatcgaagctttctcatctgtccaatatataatgactgaagttaactttggttggctcattcgatcagtgcatcggtggtcagcaagtatgatggttttgatgatgattctgcatattttccgtgtctatctcacaggaggcttcaaaaaaccccgtgaattaacttgggttactggtgttatcttagcggtattaaccgtatcttccggtgtgacaggttactcttcaccatgggatcaaattggttattgggctgtcaaaatagtaactggtgtgcctgaagctattccaataattggatcccctttagtcgaattattacgaggaagtgtgagtgtgggtcaatccacattaacccgtttttatagtttacatacttttgtactaccacttcttaccgcaatatttatgtcgatgcattttctaatgattcgcaagcagggtatttcaggtccgctctaattctagaaatagaaactatgt---ctttgttttcattgccacactttgtt-----------------------------caatctatcctattttttatctccaattggaactattcacatattgaaatatattttttgaaaaggaaaatggattatgggagtgtgtgactctattcaataattagttttgccaaatagatattttatctatcgcatgtagataaaactaaagcgaaaatttgcgtttctt-tcccaattattcctctttcaagaggaacaaaaacttggttaat--tctctcgggaaatacaaatctatggtcgggtttttaaa--taataagattccgttaaatcctgaattatttcctgcatattttggcatcggaaaaaatatatacatatatagtattgaaatgtattcatctccattgcgtttccgtttaaactatcggaataataaagacgacctaacgaaatgcgattggtaaacgaaataattaacgagttaaaattttgtacttaacttaatagtatgaatcgcaaaagaccatccaaaaaatgtaaggactcaatttatttggattatgagtacggaacaaaatttaatatatattttccatttgatatatatatatataattacttcagcgttgcttgagccggatgataaaaaaattatcatgtccgattctttggggg---------------gattctttaatgaacctatcttgataacaaaaaaacctgatttgagtgatcctatattaagagctaagctggccaaaggtatggggcacaattattacggcgagcctgcttggccaaatgatcttttgtatatttttccagtagttattttaggtaccatcgcatgcaccgttggtttagctgtttcagaaccttctatgattggtgaacccgcaaatccctttgcaaccccattggaaatattaccagaatggtactttttcccggtatttcaaatacttcgtacagtacctaataaattattaggcgtactattaatggctgctgtaccagcaggattattaacagtaccttttttagagaatgttaataaatttcaaaatcctttccgtcgtccagtagcgacgacagtttttttagttggtaccgtcgtagccccttggttaggtattggggctgctttaccgatcgataaatctcttactttaggattattttagaaacaattaatctttcactttt--tagtgtgtgata------------------------------tatatgggatatgggga----aaatatcttaagatcttcgttttgaagcaaaggtttc--------ggaggatattttccccattcaaatgataaagatttcgtagatcgttttttccattcaaaaatagaaaatatttcaattctcaattggtatagttaccacctcttggtaactcgattgaaaaacgttcttttaaagcttctaatacttgttcaactgattttttcccgaaattttttattcttattaaatcatcactactataattcaataaatcggctatcgtatgtacatccactctttttagacaattatacgccctagccggtaattctaattgatcaataaatatatgtttaaaagcaacatctttcgtcactttttcaatatcaggcgatacaaattgaaaagggaaagatggtatattattagattcgtttgttttgtctatttgaacatttcttccttctctctcgggatttattagcggaatgaacaaatcgatcaaatttcgagaagcttcataaagtgcttctttcggggtcagactgccatcagtccatatttcgaaaaaaagtatttctttcgtttcctcccctttctcgaaagaatgaacactgtaattggcgtttcttatgggcataaaaacagcgtctactggaaaaataccgtctcgacatttctgtagattttgcaaacgatacccacgatctttctcgatatttaattcaatatctaatgaaattgcttcagttagagttgctatgtattgtgtctcatcgattattcgaatagaagatggtcctctaatatcttggccagttactttacctggtcctaaaattgaaatataggctttttggggttcataggaatcgcttctcaaaacgatctctttcaaattaatcaaaatatcatggatcgattcttgaataccactcattgtagagtattcatgtttaaccccttttattttagcatatgtaatcgatgttccttcaatttcattaagtaatgctctacgcattgctattccaaccgtattggcttgtccttttctgaaaggtgaaatagcgaatcgtccataaagaagacgtttgctttctattttagattcgatgcatctccatcgtaatgtttgagtaaagacagccatttcatcttgaatcatatcgatatttctattg--------tcattcatacacgtctctttctgggaggtctacagccattgtgtggcatgggagtcacgtcacggacaagactcaataagataccactcctacgaatagctcttaatgctgtatctcttcctggacctggaccactaatcatcacttcagcttgtttcataccttgatcaatcaagggtcgaacagcattctcggcggcagtttgagcagcaaaaggagtgcttttcttcgcacctttgaatccacaagcaccagcagaagaccaagaaacaacctgaccgcgtgtatctgtaacggttacaatcgtattattaaaactcgctcgaatgtgaataactcctttgggtaatctacgtctccctttccgtagattaatctttctaacagattttggcatgtttcagtatataatataatttggcgcggtccacgagaatttcaatattttttctaaccttgtctctgtttgtgtttcggattggaacaaactaccattattcttccgcgtcgacgaatcaatcgacaattatcacaaattttacgaacggaagcacggattttcatattctta-----------------tcttcttcctccatacttgaatttttttatccaaaactatttcaagatcgcgcgcgcaatctatatgttatacggcctttagtcaaatcatatggactcaactctacctttactctatctcctggtaatatccgtatatagtttcttcttattctccctgagatgtgagttaacacttgacagccattatctagatagacccgaaacattgcattaggaagtgattccgtaacgacaccttccatatcaattaaattctgtttcttcattaagggcgaaatctccctctcaatagactgcgattaataataaaaattccagttaattctcgtggtgaagatttctctgagtcaatcaccacacatagcataaaagttctcctcctattcttttgtgtctagcctcccgatctgtcataattcctcccgaagttgagaggattacgattcccattccgcctaaaacttttggaatttctctgtggttggaatatactcgcaaaccgggtctactaatacgtctcaaagttgttatatatgatttcttaccttttccccgataccgtaaattcagcattaaaatattcttcgtatctcgttgattatcggtaaaattttctataaaaccttcttctgaaagtatcttcgcaatatctctagttgcattagtagcaggtattccaacggttcttacttttcccagattcgcatttcttatagaagttatcatactagcaatcgtatcgttacccataaaaactcctttgattagtcgcaaaaaatacaaatagagaaaaaaattctcgacgtatttatcccattcatcggggatttaaccggatgcaagagatacattaagtgcccaac--aataataaatgtggtgaaattaatccaat--gattctttcattactgcattt---gtagataatcttaataacctcaacatcatagaaagtttcttacgggaattcttcataaaacttctggagctaacgatactattttggtaaagttagattctcgtaattctctagcgatgggcccaaaaacacgagtccctttcgggttattatcttgattgataacaactgctgcgttgtcatcaaattttactattgatccgttcttgcgtctaaagctcttgcgagtacgtacaataactgctcgaactatttctgatttttttacgggcatgtttggtacggcttctttgaccactgcgataatgatatcaccaatatttgcatatttacgattacttgttcctatgactcgaatacacattaattttcgggctccactattatctgcaacatttgaataagtttgaagttgaatcattttttccttccaatactaa--------taaccccctacccttaaatctttaataagtttcaaataaaatttttgagtagggggaggcggaatcaaataggtat-atatgtg-tcaatttccattatg-----------actaagtatcttgtttcttattggtacaaattccgatgaaagcagtacgtataggcattttgtaagctgcaattttcatcgcagctttagcaacgttttctgatatcccacttatttcataaagtattttaccaggtttaactacagctacccaatattctggggatcctttcccagaacccattcgtgtctctgctggtcttatagtaatgggtttgtctgggaatatacgaatccacagtttcccaccacgacgagcgtaacgggttatcgcccttcgtccagcttctatctgtcgagaagttatccaagcaggttcaagcgcttggagagcgaatctaccaaaacaaatagagttgccccgtgtagctattcctttcaaactccccctatgttgtttacgaaatttcgttcttttagggttatagtcgattcataatctatcgctacttcagaatcggacgtgaaaatttatcttcatccggctcatcatgaatataaatttagaagattcttact------ctccgtgaggatctcaatgactttaacaaaaacattcatgtgcgaatatttactttttaataattctgccccttgtcagatcaaaataataatccaagattggatttttttattcataatgaatatcggtatataattatttgtttctttcgcgatccaatcccaatgaatta------------atagaatattgttcgtgggttccttcgttcgcatggttcgacac--ttatcgattaggttttctt-atcgcagcggagcctagattcatatatccagatttcttagtctttactgaatcctagtgcttctc--ctccataattgcataataaataccgttttgaaactctacatttcctgaggtaaaccatacgattgtttgtgtatgtatcatttcgcttcacagggaaatatttgtttattcctgtggaaatactaaatatatactcatgtaata-tattttctact---------------taaattggttctaatactaaagtgatgaatcattatttttgagtacacactagattcccataaattcaattttttcgtcgaaaccttgacgagtcacacactaagcatagcaat-tttttttgttaaatttacgatggaataagttaaatcacatatttattcgtcattttggaatatccaaacttttatccccaatactccgtatactgtttgagctgcgtaatagcaataactaattcgggccctaatagtttgtaggggaacccgaccctctcgtgcccattcaactcgagcaatttcagctccattaagacgccctgctatttgtatcttgatacccccaatatttcctttctttgctaattcaatagcttttttcatagttcttctgaaagctactctactctctagttgtaaagcgatatactctgcaagaatattgggttcacaatagggtttgtttatttcaatcaaagttattctaagtcttttatctcca---agattcagtgtattttgtatatcaatcctcaatctttcgattccttgtccacgattttctactaatatagctggaaatccggtatgtatttcaactcgaatcaagtctgtttttctttggatttgaactcgtgcaattccaccataatttgaagaattttttatatgtttctgcacatacaattctatgcaattccgtatctctctatctccttccaagagattcgaatacttttttggttcagcaaaccaataggagtgatgattttgcgttataccaagtctaaaaccaagtgggtttattttctgccccatatattattagttccgtttcggttctttccaacaaaaaataaagaaagattttattcatttatttattcattctgtagctgcttctactacaatgattacgcaacaactaggtttacgtattgggtaaccacgtccctgagctctaggttgaaatcttttcaagaaggttccaccatttacttgaatctcgcttatgaataaatcggttttattcaatccaaaattatgactcgcatttgcagctgcagatgcaagtaattccagtattggattacatgcacggtatggcataaattctaatatcataagtgcttgctcataagagcaacgacggatctgattaactactcttcttactttatggggtgacatacgaacatgtttagccaaagcttgaactttggaattggaccctctaattctcattatgaataaactcccaattaacggcgagattttttatcgtttcttgcatgtccccgaaaagttcgagtaggtgcaaattctcccagtttatgaccaaccatacgatctgttatataaattggtagatgttcccgcccattatgaacagcaatagtgtgaccaatcattgtaggaacaattgtggatgcacgagaccatgttattattattcttttttctctccccagattcagattttcaactttctttaataaataatctgctacgaaaggacctttttctattgaacgtgtcattgccaataatcctttattttttctttcatcttgatttaccgattcgttttgcgacggcgaataatcaaagtatcactatatttatggtttttacggcttcttctgccaagtgccggatgaccccaaggtgttaatggtttttttctaccaattggtactttaccctctccaccaccgtgaggatgatctatcggattcataactacccctctaacttttggacgtttacccaaccaacgcttagatcctgccttacctattcttatgttgtttgcatcaacatttccgatttggccaattgttgctgaacatttctgaggaattaagcgaatctctcccgagggtaatcttaatgtgactaattggccctccttcgcaataatttttgcgagagctcctgctgctctaactaattgtccgcctcgtcccggtactatctctatgttatgaatagaagtgcctaatggtatattagttgaagtagatttcgatgcttgtatgctctcggattctcttcccaaactgtacaagcttctttcgaagcatacagctttcgggatatttacaataatggttgatagtcttcatcctatttgtttcttacatatctttggttttttcccatcatctggctcttgtttttaccattcagcatcagaaagggtgactttattcattcacgtttaatataattttttttcctcgataacttaggaggcgtaatgaatttcgttatttgtgcgaatcgttac---atgtagtttcagcccgtccccgacctccggattggaatgaatcgatttatttcgctgtaaattcttctcaatcaaatgattattac-ctattttgaaatcctctacgcttttaaggattctccatattatcgatatctctgaagtcttctcttctatagataaaagtaatgaagcttcatcacttgctatttcaccttttcagtttccctcgaaggctattt-ttaatcgctgaaagtttcttcaaattctctagattaaattagtgagagattaaaaagtttttggcttagtcggttcctcccgatcacgtaaatgaataattcaacccgcactcaagggtaggttatttcccactgaaatcggtgatttcgcaccggatataataatatttcctacttcaattccacgcggatagagaatatatctcttctcaccgtctttgtaattaatcaaacaaatgtaagaattacgattagggtcatattctactgtttttatctctcccgatacattccctttatttcggtgaaagtcaatctttctatagagtcgtttatgaccccctccccggtgccgactagtaataatacccctgttgtttcggccttttctcaaatgtttattagaagttaattttttatgcggtttcgacccaacgataccctcaaaattagctacggatcgattacgggttcctggcgtataagctcggtataaacgtatggccatatctgtaagtatgcaaaagttggtaaat--------tttttattcgtttgagaataatggaatagaataacccgctttcagtcttattatcattcgtttatacctaggagtgtagcccgttaatgcacctattcttttttcccctcttgggagccggtgactattaacggcgaccactttaacatcgaagaagagttcgatccatttttttatttctgttttgttcgattggatatcaacatcgaaactatattgattcttttccaacaaacgaatcgttttttctgtaagtattgggtacttgatctgatccgttttattttcgatttctccctagattaattgttactactatcattaccacaatatccctctctatcattttagagattctctctaaaaat-catatagatttttaaacataattaaaaggtttatacacaa--------------gttttatcgttacgtgcag-taatagcttaaaataagtatcgatcaactgcatccaacaggaattgaacctgtgagttcgccaattatgagttgggtgctttaaccactcagccatggatgc------------------tatatgcatgtatgtatcatgatatatttggtcggtcaa-----------------------------------------------------------------------------------------ccaat-------tagaaaagttgataacccccgctgaaggtttcgaccaggcaacagtatagtagtactgctaggaca---------------------aaaatattgtctgt-------attggtaagctggcaacgcatcaatatggaataattaatggttgtataggttcata------ctctcgtcgaat--------------ctgaatccaaaaatttaaggaatcggaaatatataaaataaagtttcaagtaagtttttgag-------------------tcgttttttctctagtcggagggatataactcagtggtggagtgtcaccttgacgtggtggaagtcgtcagttcgagcctgattatccctaaactgattatccctaaatctattcaaatttctat-tggtcgtccctcggttacgaaaagaggcttgtgggattgacataacgagataggtgtgggtatactagaggtgagtttcgagccaatatgaagtgaatg-gaaatggacacaagtta-ttacgctttgagacggggaacgattccggatccgcttcgtttacggagaaagaagctataagtggaaatgatgcaacaactacgaatctcatggagagtttgatcctggctcaggatgaacgctggcggcatgcttaacacatgcaagtcggacgggaaacatcctagtggtgtttccagtggcggacgggtgagtaacgcgtaagaacctgtctttgggaggggggcaacagctggaaacggttgctaataccccataggctgaggagcaaaaggaggaatccgcccaaagaggggcttgcgtctgattagctagttggtgaggtaatggctcaccaaagcgacgatcagtagctggtctgagaggatgatcagccacactgggactgagacacggcccagactcttacgggaggcagcagtggggaattttccgcaatgggcgaaagcctgacggagcaatgccgcgtggaggtagaaggctcacgggtcgtaaactccttttctcggaaaag-atgcaatgacggtatctgaggaataagcatcggctaactctgtgccagcagccgcggtaagacagaggatgcaagcgttatccggaatgattgggcgtaaagcgtctgtaggtggctttttaagtccgccgtcaaatcccagggctcaaccctggacaggcggtggaaactaccaagctggagtacggtaggggcagagggaatttccggtggagcggtgaaatgcgtagagatcggaaagaacaccaatggcgaaagcactctgctgggccgacactgacactgagagacgaaagctaggggagcaaatgggattagataccccagtagtcctagctgtaaacgatggatactaggcgttgtgcgtatcgacccgtgcagtgctgtagctaacgcgttaagtatcccgcctggggagtacgttcgcaagaatgaaactcaaaggaattgacgggggcccgcacaagcggtggagcatgtggtttaattcgatgcaacgcgaagaaccttaccagggcttgacatgccgcgaatctttctgaaagagaagagtgccctttgggaatgcggacacaggtggtgcatggctgtcgtcagctcgtgccgtaaggtgttgggttaagtcccgcaacgagcgcaaccctcttgtttagttgccgagttcggaaccctaaacagactgccggtgataagccggaggaaggtgaggatgacgtcaagtcagcatgccccttacgccctgggcgacacacgtgctacaatggccgggacaaagggtcgcgacctcgcgaggggaggctaaccccaaaaacccggcctcagttcggattgcaggctgcaactcgcctgcatgaagccggaatcgctagtaatcgccggtcagccatacggcggtgaatccgttcccgggccttgtacacaccgcccgtcacactatgggagctggccatgcccgaagtcgttactccaaccgtaaggaggagggtgccgaaggctgggctagtgactggagtgaagtcgtaacaaggtagccgtactggaaggtgcggctggatcacctcctttttagggagagctattgcttgttgagcc-----tagtcacgctgttagcaaaaaatggatgtttacacc------cgtgttggcagtgaaacgaaacaaagttcataagttttttatcctaggtcggaacaagttgataaaaccccattcattgtttttaccgggtgctaacgccatcaaggaaaaaggaaaaatgaatgggatcggttttcttttgcccct------gcaggtttcccaacagggaggcctgcgcaacgggctattagctcagcggtagagcgcgcccctgataattgcgtcgttgtgcttgggttgtgagggttctcaaccacataaatagttcaatgtgctcatcagcgcctgacccggaaatgtcgattattcaaggcactttagcatggcgcattccttcaact--aactggcttttgaaacgaagaaatttaaaaggag---gatagatggggcgattcaggtgaaatctaatggagattcaacttgtcactcacttgtgggatttgggcggtccagggaggaat-----cctccctcctcgaaaaatcgatacatgccttatcagtgtatggatgactatctttcgagcacaggctcaaattcggcctaaatgtgag-agacggagcacctaataacgcatcttcacagacccaggaactacgagatcaccaacggaaattttcattccggggtgacggagggatcatactattcgagcctttccctgcctttcttggaggtccgaagaaagcagcaattaattaatactccctttcggcaggtcagcttgggt-------cccaggtgagtaatatcttaggtcttgggatattagattcactcataagaatgcaa-----------------tgcccggtacgtgtaacccaatgacttccctaggcatcacgaatgacctccggtcggagattcatttacc------------aattgcgggttcgaagaaggattctaaagtgtctggttgggttaagaggatgg-----gtttcttacctcttcccatcgaagttttcctccaaagacttgccattggcaacgagagacgaagaataacaagtacacttggagagcgcagtacaacggaaagttgtatgctgcgttcgggaagaatgaatcgttcct----aaaaaataagaattgatgaattatttcttaattaaataggtatgatgatttacttcacgggcgaggtctctggttcaagtccaggatagcccagctgcgccattaaaatagcgtttgatctgttt--------cacttggcct------tgaggggatatagctcagttggtagagcgccgcccttgcaattgggtcgttgcgcttacgggttggatgcctaatcgtccaggcggtaatgatagtatctcttacctaaaccggtggctaactctttcccaggaatgggagagaggaccggaacatgccacttaaagattctactgaggcaagggtgagctgtcaaaaatgtagaaaaggtaggatgggtagttggttagatctactatggatcgtacatgggcgatagttggagtcggcggctcccctagggttacctcatctagactccctgggaaagaggatcaagttgacccttgcgaacaacttgatgcgctatccctcttt-----aacccttcaaccagaatgtggcaaaaggaacgaagagacatggaccgaccccatcgtttccaccccgtaggaactacgagatcgccctgaggatgccgagaggcacccagaggtcacagaccgaccataaacctgacccaacaagtcggaagcatctgctgctc------gttggcaggaagggttggagaagggtaacaact-------------------ggcggaaaagatttttggattctcgtgtagttagatattcccaaattacaagagttcctttttcaatttggcgccttttgggtagagtcgctcttcggagagcacagtacgatgaaagttgtaagctgtgtttgggggggagtcattgtctatcgaggtct-tgcatggtagaatcaatcagtgagacctcagagacggtggcttaccctgtggcggatgtcagcggttcgagtccgcttgtctccagtccgtgatcggaaccgatatactat---------acattgtattgaataatacc-------ggttgacctttaattttta-----tttatggacgttgataagtccctatctagcact------tccgtgatggcataggtgtagtctcgaatagcgaggttcaaacgaggaagggcttacggtggatacctaggcacccagagacgaggaagggcgtagcaagcgacgaaatgcttcggggagctgaaaataagtatagatccggagattcccgaataggttaaccttttaaactgttgctgaatttataggcagacaagagacaacccggcgaactgaaacatcttagtagccggaggaaaagaaagcaaaagcgattctcgtagtagcggcgagcgaaatgagagcagcccaaaccgtgaaaacggggttgtgggggagctagataaacattgtgttgctaggcgaagcagttgagttctgcaccccagatggtgagagtccagtaaccgaaagcatcacaagtttatgctctaacccgagtagcatggggcacgtggaatcccgtgcgaatcagcaaggaccaccttgcaaggctaaatactcctgggtgaccgatagcgaagtagtaccgtgagggaaaggtgaaaagaacccccatcggggagtgaaatagaacatgaaaccgtaagctcccaagcagtgggaggagaatcgaatctttgaccgcgtgcctgttgaagaatgagccggcgacttataggcagtggcttggttaagggaacccaccggagccgtagcgaaagcgagtcttcctagggcaattgtcactgcttatggacccgaacctgggtgatctatccatgaccaggatgaagcttgggtgaaactaagtggaggtccgaaccgactgatgttgaaaaatcagcggatgagttgtggttaggggtgaaatgccactcgaacccagagctagctggttctccccgaaatgcgttgaggcgcagcagttgactggactatccaggggtaaagcactgtttcggtgcgggccacgagagcggtaccaaatcgaggcaaactctgaatactggatgggactcct---taataaggagtaagggtcaaccagtgagacagtgggggataagctccattgtcgagagggaaacagcccagatcaccagctaaggcccctaaatgaccgctaagtggtaaaggaggtaggagtgcaaagacagccaggaggtttgcctagaagcagccatccttgaaagagtgcgtaatagctcactgatcaagcgctcctgcgccgaagatgaatgggactaagcggtctgccgaagctgtgggatgtcaaaatacatcggtaggggagcgttccgcctcagagagaagcaccagc-gtgagcaagtgtggacgaagcggaagcgagaatgtcggcttgagtaacgcaaacattggtgagaatccaatgccccgaaaacctaagggttcctccgcaaggttcgtccacggagggtgagtcagggcctaagatcaggccaaaaggcgtagtcgatggacaacaggcaaatattcctgtactaccccttgttggtcccgagggacggaggaggctaggttagccgagagatggttatcggttcaaggacgcaaggtgaattcacttgaattcttcaaggtaagaaggggggtagggaaaatgcctcgagccaacgtccgagtaccaagcgctacggtgctgaagtaacttatgccacactcccaagaaaagctcgaacgaccataaacaagtgggtacctgtacccgaaaccgacacaggtaggtaggtagagaatacctaggggcgcgagacaactctctctaaggaactcggcaaaatagccccgtaacttcgggagaaggggtgcctccctaaagggaggtcgcagcgaccaggcccaggcgactgtttaccaaaaacacaggtctccgcaaagtcgtaagaccatgtatgggggctgacgcctgcccagtgccggaaggttaaggaagttggtgacccgatgacgggagagcctgcgactgaagccccggtaaacggcggccgtaactataacggtcctaaggtagcgaaattccttgtcgggtaagttccgacccgcacgaaaggcgtaacgatctgggcactgtctcggagagagactcggtgaaatagacatgtctgtgaagatgcggactactcgcacctggacagaaagaccctatgaagctttactgttccccgggattggctttgggttcttcctgcgcagcttaggtggaaggcaaagaaggccctttctggggggttggagccatcagtgaaataccactctagaagagctagaattctaaccttgtgtcaatatttacgggccaagggacagtctcaggtagacagtttctatggggcgtaggcctcccaaaaggtaacggaggtgtgcaaaggtttcctcaggctggacggaaatcagccttcgagtgcaaaggcagaagggagcttgactgcaagacatacccgtcgagcagggacgaaagtcggccttagtgatccgacggtgccaagtggaagggccgtcgctcaacggataaaagttactctagggataacaggctgatcttccccaagagttcacatcgacgggaaggtttggcacctcgatgtcggctcttcgccacctggggcggtagtacgttccaagggttgggctgttcgcccattaaagcggtacgtgagctgggttcagaacgtcgtgagacagttcggtccatatccggtgcgagcgttagagcattgagaggacctttccctagtacgagaggaccgggaaggacgcacctctggtgtaccagttatcgtgcccacggtaaacgctgggtagccaagtgcggagcggataactgctgaaagcatctaagtaggaagcccacctcgagatgagtgctctcccattctgatttcctttgaagtagcctctagccacaaacatggccgagacactgatagactttagaatccaagataaggtcacggcaagacgagccgtttatcatcacgataggtgctaagtggaagtgcagtaatgtatgtagctgaggcatcctaacagaccgagagatttgaacctttttcct-----gcctaatagaagcaattagatgttagctacctctgt--------------tgaattgtttggcaacatcaacctaacaatttggccctgcccacg-------aagggcagggcgtaggagggtgctttccctggaaggggcacttccagtgccccttccggaattgaagcctcacaattactagaccagtttttatgtttct-----tgcatgcgtctc----tttatgggttgatattctggtgtctcaggcgtggaggaaccacaccaatccatcccgaacttggtggtgaaactccattgcggcaacaatactgtggggggagccccacgggaaaatagctcgacgccaggatgaaaaaagaa-ttaacgtttactattgcttcaaagtcttcttgttcgaaaccacgaaattctgaattctgtttgaccccgtgcg---------atgtgccccgaacttccgcgcattgt-----------cggctg-----gagttgctttcgg----aaaagtcttttgaaagagatcgatcgagtggaggcagggcctgtagctcagaggatcagagcacgtggctacgaaccacggtgtcgggggttcgaatccctcctcgcccacaaccagcctcgcaagttgttta------------agaacatagaatgatcgatcagcgtcattgtttcttctttt------------------------------------------agaccattaggattaagtttatccctat---------------------------------aaacgatgacggagaacccactc-----------caaatctcgacatgcctccccaggtaggatttgaacctacgaccaatcggttaacagccgaccgctctaccgctgagctactgaggaacaatcgggagagtccaaacctatgaacattgaaacgcttcgaa--aaccta-----gccccagagtgaaagaaa---------------------ttattaggaatgaaactagatttgggtatacccccccaagctctattatacggaagagaagtagcgatagcaatccctgagcttttctgaataaaatttacgagagaagcgagagaagggggggaggcggtca------accatgaccttctccactgtcctccccgagatgcttattgattaagcaattcccacgatccgcaatc----------------------------------------------------------------------------------------------ttagaatttgctatctctttt----------------------ctaatattctattc-----------------------------------------------------------------------------------------------------------------------------------------------------ggttcataaagccgttagattgttataaatagctgaaaatctctggctcacaataacatgaaatatgttatcatgaataaatattatttggataatataactatatagaagagacagaaacatacaggaaaccaagagaaataaatatgaggagattcgacccccccctgtgtgtttcaatccctcaccgccgaaaagactcaaaataccagttacatttacgatcccatcgattatccattgatcgatgaagaggaataattttacaagtgttctcaaacccttcacgagaaataggtaataaaaccgatctatatacgctccgttgcgcgaccaactac---caaaaaaagataaatattctgataat------------------------tgtttctttctctctatacgaaatacttctggcctgtttagagtataagcaattagtatcccagaaaaagctataccaatagatggaattccatctaataaaaatttaaacgaatcttcggaattgatattagtattgaaagaatcaatcgatagatacaaccaatgagataaaaaat------caatttgttgttgaggaatcgagatgcctactaatcctataaacgaggttggtatcgccaacgcaattaacgagaataacattatattatcagcttcttcgggatatgaaatatgtacatcctcgactttatctaatagtaaagaattatcca------ttatgtttctgt------cgagtaaaggattcccccatattggaatcgaagaagaga------ttctagattcagtgatgaggtgaccacggaaatcgccctcaaaagttagaatatatatacgagacatataaaaagctgttaatgcagctgtagaagaagctatgaatccaataagaggaaattgaagccaactattgacaatgatttcatccttggaccagaaacaagcgaagggtggaatcccacacaaggataatgtaccaaaaagaaaagttaatgcagttattggcatatgtttcctcaaaccacccataaaactcatattttggcttctattgggatgataccccacaattggctcaatcgaatgaataacggaaccggctccagggaataataaagctttggaataagcatgcgtaataagatggaataaaccagctttgtaggatcctatgcctaaagcaagcatcatatatcccaactgcgacattgtggaataagctaaaccctttttaagatctttttgagtcagagccatactagctcctaataaagctgttattacacctgtccaagaaattgtattcattacaagaggtaacatttcgaatagaggaaacatcctagcaaccaaaaagattcccgcagcaaccatagttgccgcatgaataagagctgaaataggagtaggtccttccattgcatcgggtaaccagacatgaagtggaaattgagcagatttagctattgacccgaagaaaagcaatataccgaatgaactagcaagaactacactaatctgtttattaacgagtaattcgaaaattcgttcagataaatgttggaattcaaaattacctgttatccaatagaatcccaaaatacccagtaataaaccgaaatctcctatacgatttgttacaaaagctttttgacaagcattagctgcgctgggtctagtgaaccaaaaaccaattagtaggtaggaacaagccccaactaactcccaaaatatataaatttgtatcaggttggggctaataactaatcctagcatcgatgccgtgaaaagactcaagtaacaaaagaatcttgaatatccttgatcgtaagacatgtaactatcactataaatcataaccgtgacgcctattgtggttactaaaactaacatgatagaacttaatggatcgatcaaataacctacttctaagacaatgtctccgtcaataacccatgaccataaaaatcgatgaataggattgcccgttatttgctgccaaaaagagtgtatggaaataaacatagctatgcttaggaatgaaatagcgatgaaagaacatactcggcgaaaatttttgatagaagttggagaaaaaaaggatcctaatcctgataaaatagcagctaaaaagggtaatagtggtacgagccaaatactctgaaagataagttccataacgggtttttattgagatgaaatttcacatttttgggaattataattataaatttatcacatcaccggaaggacccgaataag---------------aaactatataataa-ctgtttgtgttagaatcatt----------ggagaaaggaaatactaagaatttaaagttgttatataaagtaatata-------------------------------------atactatatatattttcttcgttgaaccaaaacatatccttttttt---cttcagaatccgg----------ataagctcg-aatcgatttggataaaactt-----tgtcacattctagtaccgaatctcgatggagttt-----tctattcgtg---tattagcggaatcatcacaaaattcataatttataacataatgggcacatatgcaataattgagaccggaggtcaacaactccgagtagagactggaagattctataatatccggcactttgcctcactagcgccaagtcagttggaacagaatacaaagatattaatttatcgcgtattaatgattcgaagagaatttgatataaatattggaaatccttggttgaggggtgcgatagttaagggtagagttttacacacttgtctcgagaagaaaattatgatttacaagatgatttctaagaagaagacgcgacgtaaattggggcatcgacaaaaatcgactcgattcatagttgattcgatttttttcgatgggaaaaagatcgacaaatagcgcggaaatgagaatattctttttttatatggaaaaatattcgcgatttaggaattcgtctttct------cataaccgagtgagagtatataaagtcttttcggtacggtttcgggagcagtcgacgaaacgacaccaataataataataataattgtatgaggggttatttatcatggcggttccaaagaagcgcacgtcaaaatctaaaacaaaaattggaaaaaatgtatggaaaagtaaagctaatcaaaaggcactagcggcttcttccctagccaaatccatcttaacaaatcgttctaaaagtttttattatgcaacaaatggtgaattattcaatccatataaatccatgtcagggggataggatgtaatacaaacgatgaaatattccatgaaatttttttttcat---------ttaaacaaaacttctggcattaaac---------------gggaagatatttatc--tattcggtcggtcaggtggtgcagca-----gaacctaaaaagttaatgaatttaaccacattttttctagacacttaaaaaatga------------ttcaattttttcttatctctcccttcatactatttctaatcact--------aagggtaaattccgatatctaa---------caaaatttgaatttgcattatctctagcattacattatggtattttc---gtattggctatacccatttttacgcttctgcaaaggactaaacagcaaccctggaacgtattaatacaagtaacgactgaccctattgtattatctgcttatggttttacattcataaccgctttattagccacaattataaatgcatcatttggactaatccttgcttgggttttggcaaggtatgaattccccggaaaaaattttctagatgctactgttgatctcccatttgctcttccaacttcagtaggtggattaaccttagcgactacatttaatgataaaggatggatgaaatacatttattcttggttaggtataagaatagtttttggtcctcttggg----gtccttacggctatgatttt-tgtatctctcccattcgtgatacgtacgattcaaccggtcttacaaaatatg----gatgaagatttagaagacgctgcacgctgtttaggcgcatcatcctggacaactttttggagtatttta-----ttcccgccactaattccttcattattgacgggtacggctttagggttttcaagggctctgggagaatacggctctatagtcttaatagcatccaatattccaatgaaagatttggttgtttctgtattactttttcagaaacttgaacaatacgactatcggagtgcta------------ctattatagcaagtctcgtattaataatttctttcggggcactcttttcaatcaatagaatccaatcatggggaaaaggtttcagtgaataattatatacgtgtgcatacttaattgcatcgaaaccattcacgaaatactttttttacggaccaggctgttgcttatagattatcataaatgatg---attatacatatatataatatgtataa---------tcacatttat-aattattattcggagtagcgggattcgaacccacggcttccatcaccccaagatggtacactaccaaactgtgctatactccgt--atagtttttgtgctcgtaacttctctcacagaaacagtcacagaattatgtttatt-----gatacaataattcaatattatctatttaagcgagccgccatggtggaattggtagacacgttgctcttaggaagcagtgcttaatgcatctcggttcgagtccgagtggcggcaaaccaaacatt------------------------------------------ttattattccacgtttattcattcataataagtattaatagttttc-------------taatcgaaccttc-------tttcaaaaaaacctcgaattt----ttatgacatttacaatattggaacaaattttggctcatgtatcttttccttctctactctttgcaacaatattttattggggaaaatccatatatataaatagtgaagtatttgacattttaggaagaatcagtgtaataattgcctcttcttgtacaacggtatttttatcgactcggtggattttctcaaaccattttcctttaagtaatttatatgaatcatcaatgttcctttcttggaatctaacactggttcatttgcttctggggagtagaagcagaaacaattggttaggcttaataaccgcacctagtgcaatgttagctcatgggtttgctacttcgggtcttccaagcgaaatgcaagaatccgttcctttagttccggctctacaatctcattggttgatgatgcacgtgacaacgatgatattgagttattcaacacttttatgcggatctttattagcaacgagtttgttgattgtcgcggcaacgaagtctaggaattttgcaccaataaagtctcatgtgggtcttctatttctaaatcctt-----------caatttcaagcaa----aagtgacatttattctcataaatcagaaaaaagtttattcttcgtaaattatcgtaaatggcagctaatcgaagaattagataattggagttataggatcattagcgtaggattcccctccctaaccataggtattctggcgggagcagtctgggccaacgaagcttggggttcttactggaattgggatccaaaagaaacttgggctttaattacttggttaatctttgccacgtatttgcatactcgaatgattaagggctggcgaagagaagaatcagccattattgcttctttgggttttttcacaatttggatttgttacttaggagttaattcattgggaaaagggttacataattatgggtggttgctctaggat---------------------------gctagagttaattcacg------------atacatatatatatatatatata----------------------------------------------------tatatatatatatatatatatatatatatatatgtatcgtgtgtaaagcaacagatatggcggtcaccatttttaaccaaaatgaaaaag-----------------------------gaagcggttgtattattgatattagtggcatcgaggacactagaaccattaattgatcaa-------gtctattatagttgttattgtgtcggatccaaaaattagaacttgaaggtatagaataatacgatgtgaaatt-----acaaaatttgagatagaatcgaattcgtttcgttgttccagatagataagacaagattggggtagatgccaatacctataattggaagaaataaacaaattgaaatgaaaatctctcgtggtcctgcatccataatatatgaaattgaagtatctgagaatttgtatccgtagaacatctgccgcaacatagacaataaataaatgggagttaaaactattccaattgcttgaatcgtcgtaacgataactctaaacaaaaaggaataattcggattatctattattcctaggaaaatcattaattctcctacgaaaccactcataccaggtagagctagcgatgccattgaaaaaccagtgaataaaacaaatatttttggcatcgagacagctattccacccatttgatcgagtaagagagtgcgcatcctatcgtagcttattcctgataggaaaaagagcgaagcaccgattaaaccatgagaaatcatttgtaaaatagcaccattaagaccaatatttgttaaagatccgataccaataagtacaaaacccatatgagatactgaagaataagcgattcttctttttagattgcgttgactcggagaaattagggccccataaacgatttggatcgctcctataactactaaccaaggagcaaatagataatgagcgtgaggtaataattccatgttgattctaactagtccgtatccacccatttttaaaagaattcccgctagaagcatacatgtactataatgggcttcaccgtgagtgtctggtaaccaggtatggaatggaataatcggcaatttaacagcatatgctattaagaaacttaaatatattataacctccaatcccaaaggataagttctatcaatcaagatctggaaatcggaagtgggggcatcagatttatagaatgccataatcaaagctcctactagaatgaaaatggaactaccagcagtgtacaagataaatttagtagctgcataaagacgcttctttcccccccacatagttacaagtaaataaacggggagtagttccaattcccacataagaaagaaaagaagaatatcttgggaagcgaataatcctatttgaccactgtacattgctaacattaaaaaatgaaataatcgtggatttcgtgtgacgtgccaagcagctaaaatagctaaagtagttacgaatcctgtgagtataataagtccaacggaaaatccatcgatacctaatctccagtgaaaatccatgaaatcgatccaattataatcctccctcaactggatggcattatttccgtattggtagtggtagcggaaaatataagttattaggaggaattcgataagacaaatacctagggtataccatcgaacaattccgtttcctttggtggaaggaagaaaaaaaataagtaaacctgcagatataggaaaaagaacaattgtagttagccaagggaaatgattcatgatgagg----------ataggaagaacttttataataagaacctattatg-gataggctcctattacatagaaatggaggatattgtagttgatgacactaccaattagttagtatccgagacccatactacgagtggtttcggatcccaaataaacacgtacactaagaaaatctgtaggacaggcagattcgcatctcttacaacctacacaatcttccgttctcggagcagatgctatttgatttgctttacatccgtcccaaggtatcatttccaaaacatctgtaggacaggctcttacgcattgagtacaaccgatgcatgtatcataaattttgactgaatgtgccattggattaatcaactcctatt------ggatatgaagagccttgaattgaatgaaatacgacttgttttt-------------------ttttcgtaacttcgtctcatcgagcgaagtaatacctattcggttacacattgaatcgattcgaatcg----gtatcacaaattttatctttcgtatcttcaagattatagcaagattatcaccatttcagcaaattaaattgatctatagatattgactttctattgcgataaatagtcgaaacaattgctaatccaatagtagcttcagcagctgcgactgatataacaaaaatggaaaaaatctctccttttagttgtgaagaatcgatgaaattggaaagagtaactagattcatattagctgcattaaaaattaattccaaacacattagtgccctcaccatatttctacttgtgattaatccgaagataccgatacagagtattaaagcacttaaattcagagtatgttcgagcataaaaatccttatgaagtttcattc-------------------------------------------------------------------------------------------tctgcgtcaattactgattgcgcttctctgcgcgcgagagctatagcacctattagagcaactagaggagccactgacatcaattcaaatggtactagaaactctgttaacaattccgatcctatacgtcggatattatccgttagaattaattcccca---cttctatttaattgggtaactaactgaatcttcgaccatgctgtgttcgaaatagcattattcagtagcaagaaaatactagtacaaataactgaagcgattccatcacctactgtccaagataaaaaaatttctcggggttgttttttattcaaaagcatcaccgcaaatacgattagaacgtttacggcaccaacataaattaaaatttgtgcagtagcgacgaaatccgcatccaataaaagatatagaagagatatacgagcaaaaacggatcctaacaaaaaagcggaatagactatactattgggtagaacgatacctaaacttcctagtattagactcaactctagggagagaaaaacattttcatagaatgattcaaataatttcataaagttcacaagtgtaaagtgaaattcttcttttgcgtatcactatctggaagctattggcgcagatacaactctaagttgataaattagtaaaagttcataaattagtaacattccttggagtggaatatcccttattggcgactcccttagagagagataccaaattgggaacagttgcaatcgttagatcttcaattattgatctaggaaaacgtcccaacgctgtttggtcataatttaatccgtgacgatcataagtcgaaagttcgtattcttcagtcattgataaacaattcgtgggacagtactcgacgcagttaccgcagaatatgcaaataccaaaatctatactataactcttcaatcgttttttcttcagagttttttctaattcccaatcaacaacaggtagatttattggacatacacgtacacatacttcacaagcgatgcatttatcgaattcgaaatggatacgaccccgaaatcgttcagatggaattagtttctcgtaagggtattgaatagtcactggtaaacgattcatgtgatccaatgtaaccataaagccttgaccaatgtatcttgcagcttgtattgcctgttcgctataactcctgaacccacttaccttagaaaacatatcaaaaaatccttatcttttttttttctattcgttcctattccttgttaactcata-----------atcaattacgcacgaaataatgggggaaaatttacaatagaaagagttggaaagatgtcgttaataacaaattacctaaagcaatgggtaggagaaatttccagccaagatttagtaattgatctatccttattctcggtagggtccatctcgccattatagaaacgaatagaaatgaataagcctttgttagtgtaacaatgactcctactgttgtatcaacgatttcacaaatcccaataattaaaggattccaatccgaataattgacatctataaaaaacgggatgggtaggtgccagcctcctaaatagggaattgttatgaataatgaagaaaccaatagatttgaataagaagctagataaaataatgcgaatttaatacccgaatattcagtttgataacccgcgattaattcttcttcagcttctggtaaatcaaatggtaatctttcacattctgctggagaagcaatgaaaaaaactacgaaaccgatgggttggcgccacaaattccaactccaaaaaccatatttggattgtgcttcgactatatcaactgtacttaggctgtttgataattatagtcgatactaacgttactgttagtcggtatctctactccaaaaccgtacatgaaacttttatttcatacggctcctcagtggttattcaaatgcgaatatgtacgcgtatctttataccaatcagattctgtctgctatttagagataagcttttgaatctatctcaacttctacggtttcttgctggtgccaacccaaactactgggaaagaatatttatcttcctaactttacaaaaaaagtctagaaattctagttatttaccgagtaagaaccgtacaagaattacttcgttccgaatagtcatttttatagtagatagggatatactttcgatcgggatcttagggaagtactgctcaagcgtgtctactaatgttaagtccctattaactacatgatttccatattgattcattcacgcatttttgtttttctcaccttccactcctgcttgatcgaattaataaattcctagttgttctccgctatcaagcgtggatagctaatcctttacttgggagtgtgcagtt------aactgcacgaagctttcactcttgtacaaagaggatgggattcgatttctttactgcgaacctaaacgctgttcaatttcacccatatgactatccagttttgatcagacgatggaaaaatcatcaatcaaatcaattctttttggaagaattcagtgtctaaacgaatcgcacgtagagctacggataaaacacttagagctaaaggaatttcgtaactaatagattgagcagctgctcgtaaaccacccaaaaaggaatatttattattggatccatatccagccataatgagtccgagaggaacaatgctagagatagcaatccaagagaagacacctataccaaaattagctagtataacattagattcgaaagggattactaaatgacttaaaagaaccggtacaataactaaaataggtccaatattaaacagtcgagcatctgcttgtgatggaataatatcttctttaagggcaagtttcaccccatcggctaaagcttgagtaattcctaaaggaccagcatattccggtccaatacgttgttgtatcgatgcagatatttttctttcgagccatacagtgactaagactcctatagtgactcctaacataagggtggtaatagaaattgttacgcatataaaatcagaaaactcctcgctaaatcccaatgtcgaaaaagtttcgatgattttttcctccaca---ttgatatttgaaatcattctaacggtccacctcccccatgataatgtctatactacccaaaattgtcataatatctgccaatttcattcccttaactaattggggaagaatctgtaaattcacaaaacctggtggtcgaattttcaacctccacggaaagacgctatcatcacctattagaaaaatacctaattctcctttaggagcttctatccttacataatgctcttgtttgggtaatctaaaagttggggatggttttttactaataaattgatattcgaaagaattccactccgaattttttcctcgatccagtcttcgagcttccaaattttcgtaaggacctcctggaatagctttcagagcttgctgaataatctttacagattctttcatttctccgatccttactaagtaacgagctaaagaatctccttctttttgccattggatttcccaatccaattcatcgtaacattcgtaatgatctactttgcgtagatcccaccgaatccctgaggctcgtaacataggtcccgatagaccccaatttatagcttcatccctatggatggtacccactccctctactcgttccaaaaatattgggttattggttataagcttctcatactcatcaacttttggcagaaaataatcacaaaaatctaaacatttgtctacccatccgtagggtagatcggcagctactcctccgacacggaaataattatgcatcattcgcataccggtagcggcttcgaataaatcgtatatcatttctctttccctaaagatgtaaaaaaaaggtgtttgtgctccgatatcagccatgaaaggaccaagccataataggtgggaagcaatgcgacttggttcaagcataataactcttacataacttgcccttctagggacttgaatattcgtcaatttctccggtgcattaacggtgatagcttctgcaaacattgtagctaagtaatcccatcgtgtcacataaggaaggtattggacgatggttctgttctcagcaattttttccatccccctatgtaaataacccaatataggctcgcattccgaaacattttctccatctaaagtaacaatgagtcgaagaacaccatgcattgacggatgatgaggacccatacttactatcattggtctttctttaccagtaagtatcgtcatatttaattctcctttcaatcgattgggttcgtaatcattaataatttttactcct-----ggatcggatcaaactctttttactccacgaatccctaattcatttgttaaatgttgacaatttattggatccgtttcgaataaatgagctaagagacgcttacgcctacctaatattttccaaaggcctctttgggatgcataatctttatcatgttctttgaaatgatacgtaagtttcgcgattcgattagttaaacgaagtatttgggactccaccgatccttctcttttttgcgaaatagaagataaatggatggaatgatttcttggcatatagtaattttccctgaat---tttccctgaatatattagaagtttaaaacatttattatatcatttgaaccatcccctaaatgttggtacaaagaataggttccctatagatttatagggcaaaaaattttctgttagttctttgggtagttaatatatacagaacctatttctcgaaaaattttattctc---tctctctttcatttctctgacattagaataagacattgcttcatcggaataaactttcagattgggggatacatccggaaccttagcatggaaaaacgactcccattcgttgtaccgaaccagaatctatttatacaagccaaatcttcgaatcgatagctcgaccaaataaaacgtttaattattctatttctatttctatttccatctctttcaattcccaaatcctgtttttcgattcttttcaaatgttctttattcgattcgatatttttcccccgttctgggaacaaacaatttaatatcctaaattccctacgatgttttgggagtaaaatatcctctagattgatggaattaaacaaaaatagattcattttttctatatttttcagaatacttatatctgaagaatattcactgagattttttaaatcaaatacttctccaaatcgttgtctaaaacttgataatgtaccaaccatcttatatactaagatttgatcatcaaaaaatcgaggtaatcgatgttccgagttaatcgttaatcgattcgtacttatatttctgcgaaaaaagaggcgaaataaatccaagtcttctcgcattttctgggaaagtggaatcgttgcttcttggttctgcataaaagtcataagagatgccatatcacctaattttttaaatcttctttccaaactattagatttccatctccattgacgaatcgattggttcggttctctctgcccaagtaattcttgattgcgaagcattttatgattcttattcttcatgatacaaatacttaactcagatattcttttgtcttggtgaatacccccccattccataaattctgggataagccataataagaaattatatctgaaggaaatattcttgtcatttatcgaagaaatttcaagagctttttctttgtccgtgataaaatgaaatccattcattttgtttcgaataatatcgtgattatagctatgttttctaccattactagataaagattttctacgcgattctgtagactctttaatcattgagtctttatcggaatcaaaataactataagtgaatgaatcatttctgaataatcctttacgcttcttgattcgttctaaaaatatggggatact------actattttgttgaatgtttagactgctactctc---attattaaatattcggtttccttctttctcccaatgttgactaactctcaaacgccattttttaggcgcaattccgtaccaaatatttggggataaattgtatcggtcagaatattccaaccattttttccaatttttttccctaaaattgcgtagttctacataactaattattcctcgttcacataggaattttttacatttttctttaacaaaagaatggcatgtccaagatcttgataaacatttcaaataagatttattactcgtttcgatcccccatatccttcgaagtatgtatgcttgagacattaatatcatcatttaattaaaattgactcgatttttttagttttttattatt------aaaaattggatactcgtttcgtatttcaatcattactaaaaagatttccaatcgattcttttatacgttctatatttatcctaaaattcactctcattccttgaatgcttatccttaagagacggaaaaatttgttaattgattcgatgctgtccctgcgaaaccaaacaagtcttcgttcaattcgaatcactcgttctatcgatttcagttctccattcctgcggtttagaagagactttctccccagattcttatccaaatatatctccattttttttctatttttttccgcaacgaaatcttccaattctttgatataaagactcaaagtcttgtattcgtaattttcgggtactactgaaactagactctctttatcgttatccaaaaattctctgatcctattattggtatctccttcgccaactttaaaatattttccattcggattcggatcagataaataaaattcgaggggttttttcgtttcgttattgaatcgagaactaaaagttttacgtattagggatggttctctccttaggggaaaaaatccaaaaaaatttatttttttccatctctttttcagttcgttacttattggtttccagaaagagtttcttttcctcatattaccaaaaggtaaatccgttaggaaaccccaagcggttaaataacaataatagaatcttttc---tttatcaatttaccggaatatttggcattttccccaattcttttttccacaggtcccgattcgtaccaaggtttcaaccgaaaaggatatattatttttatttggagaccatctctaagccattgttccggtaactctttctcggaaacttcggtaccgtcataagtgcattttatatgaatctctttgcgccatccaaaccaatccctttcccattcaggattttgaagaagtgataaacgaccaacgttttttaatacgattaatgaaggtaatataaaatatttcctcaaatttgattgtatgattagtaaccaactccttccccattgagctaatggaaaatcccatctgtttgctatggcaagacgatctgctctagttctttttaaaaataaagctctttcattggaggaatttttactatctattcttgaaacatcttgagaaattggtatcgttgatctttgggtatctccttcct---tcgtaaaagtttgaatggagttagatctctcgctcattcgtgaaaaaaaaggagaagttatcttgggttggaacattttccacatcaaagttttccgtctacgggcacgcattgcacctttcactaatttgcgacgaaaatcagattgttgtgaaaaacgtcttacaatttttcttcttttatcctttcctttcaccaaatatcccaaatttttgacttttctctgacggatatcagtaactccaatagctatgacgtcgaatctatcactttttaaatcggaagtccatcggggtatttctttactaatctcttgaaaccggaactttttatcgattcttgatattttttctagaaagtaataaatatttcctg------cgatatcacccgagaatagtttccgccaagaatttttagaagtgtcccattcatccatttctaaataattaaaatatgaaattctttggcgaggagatagattcagaatgagttcccaattaagatttgttttacgattcattttctttcgcatatttccaatcggggaagtacttttttcattcaaatctgttgctatatctacatcgaaaaaatcaactcgttttaaatctatatcgaatttagattttttcgatttgttaataagtaattttagtatacgccgagcatctcgagttaatggttcccaaggtaaaatgagatttttatattctaagtctcgccattgactagaaatccaatctttgagtttattatttatccaaaattgtgactcttgtttcctcttcaatgtgttggacctctcactcaaaagccacagtgatttcgagatgacttgtgttacattattttgtccagtcaataaaggatcataaaatttggttagggtttctcccccaagatttgataatcctgtttttttttctataatttcacctggagtgaacccattatctaaaaaatcgactctgtgttgaaatttatcaaatatatattccttctttattttcttggttctgatccattgcccaaaaaatctattagatcctgatgattcaaaataattaaa---------------atttgtaccaaaatttttttctataattgctaaactaggtaaatacgtaggagataatctttgtctcccatcgcttaagcacacactgaagaaatattgagacatttttttttttatgaagcttcgagtactgaatcgaccattccctatatatcggaaaggccttctccatctcctataatcaaaaaaaagactaggccatgatttttgtgggagtagagtctcccctcgcttggatggagttagtagtgaattctcgactattttctttgtaaaagcaaagacaggagcccgacccagctgcaatagagaaagagttaggataataatactaaaaactcgatgaattatacgtttcatcaaaagataaagtataggtgaatcggattctatgcggaataggaggaacctaccggaattgataaataggtaatgtccacataaccaacctgaaatagtacttattagaaatgacagattgttactataacgaaacgaaaaaagattcaataatcttgctaatacaggacttggtaaaagaataggattcaatagctgtagaatcatactatcaaagaataatttataaattcgggtatctcgaaatgatgctatcggtcttaaagattgataatttgaaagctcgtttagtctgtaccattggataaaaatatatggtagaatcagcaaagtcgataaatgcggtttcaccagtattatgtaaagaggtgagtaataaaccgataaaaatataataaattgtccggtgattgaaccgccaatagttactataccactaagatttccctctaaaagaaaagctctgatggataaaagttgagaaggaccaagaggtagtgttgcgaggaatccgtagtataatccaaataacatagaagcacttgaaagatttatccatgataatactggaacccgtagaatagaaagcaataaaggaatgcttattatcgtaatgaaaaaccttcctcgataaaatagtattggaatagaataacgtttgtatctctaggtggatttttaa----taactaaaaaaagaggtttattaattagttctttgattt----tactaattaacaaacccctctattttatcttatttt------------ttccctaatcagattcgtccaacctaaattttcaagattattattgcgtcgcaaaggcctcgtaaccaattcgagaacatctttagcgtttgcgaatccatgaatttgagcaaaagtaaattcaacagaccattttgtattgattccccttgcttccaacggattggcatgagccatacctgttatagctaaatcgggctgtaactcgcgaatacgctgtatctgattataattatcgggtttttccacaattcgaggaattggtacattcatttctttacatgtagattgtaaaaatgccaattccgccgcttgatatcttttatccatatatggaataccaatttcataaacgatcataccgcatcgaatcaaaaaccttgctagggatatttctagaaggttatcccccatgaaaaaaacggatttaccgcgtattaaatcaagataattttttaagctttcccatacttgttgctccctcttctccaaccctttcgtttcgatcccgaaaacggaacaaattttttcaatccatgcacgggttccatcaggaccaatgggaaaaggtgctccgattaacttacatttccgacgtcgcatcaaagtggttgctgtccgactcaagaatgggttgacaccacaaacgtagactccatcccctagtcttggaagatccgtatatctctgagcaggtaaccaacctgacacatggatcgattgacgtttcaattctaaactgagttgagaagctaccgttgagggtaaagaaccaaaaagaactaggggtgtattatttctcgaatttattacagatt---------ctgtctctaagggagagacaaaaatgggtttttgctgagattcattatcagcttttgattcttcatcgaatgggattcgtcgctcaggacaacgatgtgccatagcagctagtactgtatcttccccttgagtaaatgcatagtccaatccatttgctcgtgctactacaatcggaatctcaatgtcaatttccaatttcggagcaataccttctagatccatttttataatttctgttgtacaggtaccaatccatataattacacttggatttcgagctttttttatttggacacacaaccttctcaattcttgataatcattcaattgagctgaaatatccccctcttctaattctgccattgcgtaacggggctctgcaaaaatcataacaccaagagcattttgtaagaaataaccacatgttttagtacctactactaagaagaaactatcttcgattttttggtataaccaagcaacacaactgattggacagaaagtgtgatagttacctgtttcgcattcaaaagtgagagtttcagatattttgattgacatat-----------atatgttttcctgactgaatagaaagactctttgggatttttaaattattgtaaaatcaatcgaatcagtttcacttcgttcaccatttggaataccgaccggattcaaatagaaatcggaaagtagaccgaataattctctatccggaacttcttttggtacaattccttcaggtttagaaagtatctggtctgctatatttagatagaattcacaaacatatttgagactaggttgagattctaccatttcgaacaaggttttacctttgactctagagacacgaatatcttcgattaagggtaatacttccaaaacaggcattgggcaagcctctacgtatttatcaataagatctcttttcgatgttcgatttccaactaaaccagctagtctaagcgggtgtgtacgagccttttctctcaccgaggctgcgattctgttagctgcaaataaagcatcaaaaccattatctgttataattatgcaataatcagcataatttaatggagcggcgaatcccccacagactacgtcgcctagaacatcgaataggataatatcatattcgtaaaaagcatttaattctttcaataatttaacagtttctccaacgacatatcctccgcatccggctccggcgggagggcctccagcttctacgcaattgactcccccgtaaccttcataaataacatcttcgggccacacatcttcgtaatgataatcttttgactgtagagtgtcgattatagtaggaatcaagaatccggtgagggtgaaagtactatcatgtttagggtcacatccaatttgtagaacttttttaccacgtcttgctaaagcgatagaaatattacaactagtagtggattttcctatcccaccctttccataaactgctactttcatatttatttctcttggtttcctgtatgtttctgtctcttctatatagttatattatccaaataatatttattcatgataacatatttcatgttattgtgagccagagattttcagctatttataacaatctaacggctttatgaaccgaa----------------------------tagaatattaga-----------------------------------------------------------------------------------------------------------------------------------------------aaagagatagcaaattctaa----------------------------------------------------------------------------------------------gattgcggatcgtgggaattgcttaatcaataagcatctcggggaggacagtggagaaggtc------atggttgaccgcctcccccccttctctcgcttctctcgtaaattttattcagaaaagctcagggattgctatcgctacttctcttccgtataatagagcttgggggggtatacccaaatctagtttcattcctaataatt--------------tctttcactct------------ggggctaggtt--ttcgaagcgtttcaatgttcataggtttggactctcccgattgttcctcagtagctcagcggtagagcggtcggctgttaaccgattggtcgtaggttcaaatcctacctggggaggcatgtcgagatttg-----------gagtgggttctccgtcatcgttt---------------------------------atagggataaacttaatcctaatggtct-----------------------------------aaaagaagaaacaatgacgctgatcgatcattctatgttct------------taaacaacttgcgaggctggttgtgggcgaggagggattcgaacccccgacaccgtggttcgtagccacgtgctctgatcctctgagctacaggccctgcctccactcgatcgatctctttcaaaagac----ttttccgaaagcaactc-----cagccg-----------acaatgcgcggaagttcggggcacat---------cgcacggggtcaaacagaattcagaatttcgtggtttcgaacaagaagactttgaagcaatagtaaacgttaa-ttcttttttcatcctggcgtcgagctattttcccgtggggctccccccacagtattgttgccgcaatggagtttcaccaccaagttcgggatggattggtgtggttcctccacgcctgagacaccagaatatcaacccataa----agagacgcatgca-----agaaacataaaaactggtctagtaattgtgaggcttcaattccggaaggggcactggaagtgccccttccagggaaagcaccctcctacgccctgccctt-------cgtgggcagggccaaattgttaggttgatgttgccaaacaat--------------tcaacagaggtagctaacatctaattgcttctattag-----gcaggaaaaaggttcaaatctctcggtctgttaggatgcctcagctacatacattactgcacttccacttagcacctatcgtgatgataaacggctcgtcttgccgtgaccttatcttggattctaaagtctatcagtgtctcggccatgtttgtggctagaggctacttcaaaggaaatcagaatgggagagcactcatctcgaggtgggcttcctacttagatgctttcagcagttatccgctccgcacttggctacccagcgtttaccgtgggcacgataactggtacaccagaggtgcgtccttcccggtcctctcgtactagggaaaggtcctctcaatgctctaacgctcgcaccggatatggaccgaactgtctcacgacgttctgaacccagctcacgtaccgctttaatgggcgaacagcccaacccttggaacgtactaccgccccaggtggcgaagagccgacatcgaggtgccaaaccttcccgtcgatgtgaactcttggggaagatcagcctgttatccctagagtaacttttatccgttgagcgacggcccttccacttggcaccgtcggatcactaaggccgactttcgtccctgctcgacgggtatgtcttgcagtcaagctcccttctgcctttgcactcgaaggctgatttccgtccagcctgaggaaacctttgcacacctccgttaccttttgggaggcctacgccccatagaaactgtctacctgagactgtcccttggcccgtaaatattgacacaaggttagaattctagctcttctagagtggtatttcactgatggctcca-accccccagaaagggccttctttgccttccacctaagctgcgcaggaagaacccaaagccaatcccggggaacagtaaagcttcatagggtctttctgtccaggtgcgagtagtccgcatcttcacagacatgtctatttcaccgagtctctctccgagacagtgcccagatcgttacgcctttcgtgcgggtcggaacttacccgacaaggaatttcgctaccttaggaccgttatagttacggccgccgtttaccggggcttcagtcgcaggctctcccgtcatcgggtcaccaacttccttaaccttccggcactgggcaggcgtcagcccccatacatggtcttacgactttgcggagacctgtgtttttggtaaacagtcgcctgggcctggtcgctgcgacctccctttagggaggcaccccttctcccgaagttacggggctattttgccgagttccttagagagagttgtctcgcgcccctaggtattctctacctacctacctgtgtcggtttcgggtacaggtacccacttgtttatggtcgttcgagcttttcttgggagtgtggcataagttacttcagcaccgtagcgcttggtactcggacgttggctcgaggcattttccctaccccccttcttaccttgaagaattcaagtgaattcaccttgcgtccttgaaccgataaccatctctcggctaacctagcctcctccgtccctcgggaccaacaaggggtagtacaggaatatttgcctgttgtccatcgactacgccttttggcctgatcttaggccctgactcaccctccgtggacgaaccttgcggaggaacccttaggttttcggggcattggattctcaccaatgtttgcgttactcaagccgacattctcgcttccgcttcgtccacacttgctcacgctggtgcttctctctgaggcggaacgctcccctaccgatgtattttgacatcccacagcttcggcagaccgcttagtcccattcatcttcggcgcaggagcgcttgatcagtgagctattacgcactctttcaaggatggctgcttctaggcaaacctcctggctgtctttgcactcctacctcctttaccacttagcggtcatttaggggccttagctggtgatctgggctgtttccctctcgacaatggagcttatcccccactgtctcactggttgacccttactcc---ttattaaggagtcccatccagtattcagagtttgcctcgatttggtaccgctctcgtggcccgcaccgaaacagtgctttacccctggatagtccagtcaactgctgcgcctcaacgcatttcggggagaaccagctagctctgggttcgagtggcatttcacccctaaccacaactcatccgctgatttttcaacatcagtcggttcggacctccacttagtttcacccaagcttcatcctggtcatggatagatcacccaggttcgggtccataagcagtgacaattgccctaggaagactcgctttcgctacggctccggtgggttcccttaaccaagccactgcctataagtcgccggctcattcttcaacaggcacgcggtcaaagattcgattctcctcccactgcttgggagcttacggtttcatgttctatttcactccccgatgggggttcttttcacctttccctcacggtactacttcgctatcggtcacccaggagtatttagccttgcaaggtggtccttgctgattcgcacgggattccacgtgccccatgctactcgggttagagcataaacttgtgatgctttcggttactggactctcaccatctggggtgcagaactcaactgcttcgcctagcaacacaatgtttatctagctcccccacaaccccgttttcacggtttgggctgctctcatttcgctcgccgctactacgagaatcgcttttgctttcttttcctccggctactaagatgtttcagttcgccgggttgtctcttgtctgcctataaattcagcaacagtttaaaaggttaacctattcgggaatctccggatctatacttattttcagctccccgaagcatttcgtcgcttgctacgcccttcctcgtctctgggtgcctaggtatccaccgtaagcccttcctcgtttgaacctcgctattcgagactacacctatgccatcac---------ggaagtgctagatagggacttatcaacgtccata-----aataaaaattaaaggtcaa-------ccggtattattcaatacaatgt---------atagtatatcggttccgatcacggactggagacaagcggactcgaaccgctgacatccgccacagggtaagccaccgtctctgaggtctcactgattgattctaccatgca-agacctcgatagacaatgactcccccccaaacacagcttacaactttcatcgtactgtgctctccgaagagcgactctacccaaaaggcgccaaattgaaaaaggaactcttgtaatttgggaatatctaactacacgagaatccaaaaatcttttccgcc-------------------agttgttacccttctccaacccttcctgcc------aacgagcagcagatgcttccgacttgttgggtcaggtttatggtcggtctgtgacctctgggtgcctctcggcatcctcagggcgatctcgtagttcctacggggtggaaacgatggggtcggtccatgtctcttcgttccttttgccacattctggttgaa-----gggttaaagagggatagcgcatcaagttgttcgcaagggtcaacttgatcctctttcccagggagtctagatgaggtaaccctaggggagccgccgactccaactatcgcccatgtacgatccatagtagatctaaccaactacccatcctaccttttctacatttttgacagctcacccttgcctcagtagaatctttaagtggcatgttccggtcctctctcccattcctgggaaagagttagccaccggtttaggtaagagatactatcattaccgcctggacgattaggcatccaacccgtaagcgcaacgacccaattgcaagggcggcgctctaccaactgagctatatcccctc------aaggccaagtg--------aaacagatcaaacgctattttaatggcgcagctgggctatcctggacttgaaccagagacctcgcccgtgaagtaaatcatcatacctatttaattaagaaataattcatcaa----ttcttattttttaggaacgattcattcttcccgaacgcagcatacaactttccgttgtactgcgctctccaagtgtacttgttattcttcgtctctcgttgccaatggcaagtctttggaggaaaacttcgatgggaagaggtaagaa-----acccatcctcttaacccaaccagacactttagaatccttcttcgaacccgcaat------------tggtaaatgaatctccgaccggaggtcattcgtgatgcctagggaagtcattg-----------------ggttacacgtaccgggcattgcattcttatgagtgaatctaatatcccaagacctaagatattactcacctggg-------acccaagctgacctgccgaaagggagtattaattaattgctgctttcttcggacctccaagaaaggcagggaaaggctcgaatagtatgatccctccgtcaccccggaatgaaaatttccgttggtgatctcgtagttcctgggtctgtgaagatgcgttattaggtgctccg-tctctcacatttaggccgaatttgagcctgtgctcgaaagatagtcatccatacactgataaggcatgtatcgatttttcgaggagggagg-----attcctccctggaccgcccaaatcccacaagtgagtgacaagttgaatctccattagatttcacctgaatcgccccatctatc---ctccttttaaatttcttcgtttcaaaagccagtt--agttgaaggaatgcgccatgctaaagtgccttgaataatcgacatttccgggtcaggcgctgatgagcacattgaactatttatgtggttgagaaccctcacaacccaagcacaacgacgcaattatcaggggcgcgctctaccgctgagctaatagcccgttgcgcaggcctccctgttgggaaacctg------caggggcaaaagaaaaccgatcccattcatttttcctttttccttgatggcgttagcacccggtaaaaacaatgaatggggttttatcaacttgttccgacctaggataaaaaacttatgaactttgtttcgtttcactgccaacac------gggtgtaaacatccattttttgctaacagcgtgacta-----ggctcaacaagcaatagctctccctaaaaaggaggtgatccagccgcaccttccagtacggctaccttgttacgacttcactccagtcactagcccagccttcggcaccctcctccttacggttggagtaacgacttcgggcatggccagctcccatagtgtgacgggcggtgtgtacaaggcccgggaacggattcaccgccgtatggctgaccggcgattactagcgattccggcttcatgcaggcgagttgcagcctgcaatccgaactgaggccgggtttttggggttagcctcccctcgcgaggtcgcgaccctttgtcccggccattgtagcacgtgtgtcgcccagggcgtaaggggcatgctgacttgacgtcatcctcaccttcctccggcttatcaccggcagtctgtttagggt-------tccgaactcggcaactaaacaagagggttgcgctcgttgcgggacttaacccaacaccttacggcacgagctgacgacagccatgcaccacctgtgtccgcattcccaaagggcactcttctctttcagaaagattcgcggcatgtcaagccctggtaaggttcttcgcgttgcatcgaattaaaccacatgctccaccgcttgtgcgggcccccgtcaattcctttgagtttcattcttgcgaacgtactccccaggcgggatacttaacgcgttagctacagcactgcacgggtcgatacgcacaacgcctagtatccatcgtttacagctaggactactggggtatctaatcccatttgctcccctagctttcgtctctcagtgtcagtgtcggcccagcagagtgctttcgccattggtgttctttccgatctctacgcatttcaccgctccaccggaaattccctctgcccctaccgtactccagcttggtagtttccaccgcctgtccagggttgagccctgggatttgacggcggacttaaaaagccacctacagacgctttacgcccaatcattccggataacgcttgcatcctctgtcttaccgcggctgctggcacagagttagccgatgcttattcctcagataccgtcattgcatcttttccgagaaaaggagtttacgacccgtgagccttctacctccacgcggcattgctccgtcaggctttcgcccattgcggaaaattccccactgctgcctcccgtaagagtctgggccgtgtctcagtcccagtgtggctgatcatcctctcagaccagctactgatcgtcgctttggtgagccattacctcaccaactagctaatcagacgcaagcccctctttgggcggattcctccttttgctcctcagcctatggggtattagcaaccgtttccagctgttgcccccctcccaaagacaggttcttacgcgttactcacccgtccgccactggaaacaccactaggatgtttcccgtccgacttgcatgtgttaagcatgccgccagcgttcatcctgagccaggatcaaactctccatgagattcgtagttgttgcatcatttccacttatagcttctttctccgtaaacgaagcggatccggaatcgttccccgtctcaaagcgta-ataacttgtgtcca-tttccattcacttcatattggctcgaaactcacctctagtatacccacacctatctcgttatgtcaatcccacaagcctcttttcgtaaccgagggacgacca-atagaaatttgaatagatttagggataatcagtttagggataatcaggctcgaactgacgacttccaccacgtcaaggtgacactccaccactgagttatatccctccgactag-agaaaaaacga-----------------ctcaaaaacttacttgaaactttattttatatatttccgattccttaaatttttggattca--------------gattcgacga------gagtatgaacctatacaaccattaattattccatattgatgcgttgccagcttaccaat-------acagacaatatttt---------------------tgtcctagcagtactactatactgttgcctggtcgaaaccttcagcgggggttatcaacttttctaattggttgaccgaccaaatatatcatgatagaataacata-----------------ggatttatctacgaatggatagatagacacatgtatagatgaataaatagatatgaagcatatcgtatatgtataaatgctcgaatcattgcat-attacatacgaatatttattgtttcccacatacatctctgaattagagagatt----tgaacctgaaacccaatatggtatggaattgaaaaaa-----atttccaacatttgttcgtcaaagaattctgatagaaagtataattgcaaagataagctaatgttaactcgtcaaattcttgtgggaggtatagacaaaaaaactagtatcatgaaactaaagataga-----------tacaattgaagattatcgaatcaaatagtg------aatcgatttatataaaaattgtttattaatgaatctctataatttttaaat------------------
