# Supplementary material for: Comparative Organellar Genomics of Pellidae: Insights into Codon Usage, Nucleotide Diversity, and Structural Evolution
Source: Plants (Basel). 2026 Mar 24;15(7):997. doi: 10.3390/plants15070997 (PMC13074886; doi:10.3390/plants15070997)
Supplement: Supplementary file 1 [file plants-15-00997-s001.zip › Supplementary File S2.fasta]

>MK230958
ctgcag----------gcccttttcgcattcctcggcgaccgttgatgaaattcaccctatgaaagttctcaaagaccacttatcgataagacttaaaaggccagggaccggggaccaaaacaacaaagccactctgcgcgtcacgaggcccgtagggcagtttactctgctgtgcgtcgcataaacctaccgaggagtgcagat----ttaggtgctt----tagccacaactaatctttttttagctattaccttgtctattattatgttttcatacgcag------ccccgttagctggatttcgtagcaaattctatttgtttcttgccgcttcag-----ggggcctactcactagccctaataggagtagttactagcgttatcagttgtttctattatatacgcttcgtgaaaataatgtatttcgatacacctaaaaccatgaaatatacctcaactttgatgcgtattttttcgaacggggcatcgtaggcggaatacgccttgaacacattgatcaagagccgcttgcgatcgggcaagttgagtcctctacaaattatcccgaaccgctgaccttagttttgcagtcttcccaggaacctggatcgctacgcactgaatttcccgaccagcattcagatcattctcgcctgaga------ccccgacaggccagtgagtatgtcgagcgaactcagagaaccctttggcgtggtttcgagaggctcagaatgatctgtatgattggttggagaaaaaatatgctctaaaaataaagatctagcttatta----aaccggtttgaatttacggtcactaacgtgatttcgtccaattatggtattaccgcttgacacgaaaaataaccaacgagtcattggggatgaactggatagactggatgttcgagttgaatagggccgcagaagcagagatacaagtcttcgaggccataaaagctgtaagcaattcgaagcagcccatgtcagacgggaccttctccgtataatagatcaacgggttgcctgatggctggttcgatatcgggttcaaaatcctgtcacccgttaccttccgctcgagcttcttttcaaagcatggagaggccgtcgctctcgt----cacactgtagggatagttgctttttaagcaaggatgataactagctcggagccagttatcaatccaatattgaacctttaagctcgtgtccggcgaaaccgaagctctccccttgtctgcttctagtttcgggtgaaccactccgtagcctcgttagccacacgctcaccataataccggggcgaatattccaaacggaatttctgtatactcgctccccagtggtcttttcttgacgacgctttaaccctattaatatttatattttccataggtcgtaggacttcattttgttctttacgataattcatcattcttatgaagtttataagagatgcgcattattggacttgaaccaataaccaataggaacggattttaaatccgtcgtgtttacctctttcaccaaatgcgcgagagagcggaaacaaaaatagatatattgctttagtcctttctgtttcttctacctcgccgtgcgctcgatagcatctgctaaagcatggag-----ctccatggctaataccttctgagccatatattttgcgtatcccgaagcaagcttattttctccttcgtaatccaactgtaattcggtgacgcgaaatcaaaccgtaattcgagtacgggacattaattattatgtaaatttattattcaattcttattccttaatatatgattatacatgaaaacgagatcatcttatcgcggagcgattccctcagcaataggctaaaaaatggcagaaaaaggtgtatgcggcgatcgaaaccaactagaccgaccttactaaatcgaggtgggaatcgaaaaacaaacattcttgagaataaaaataaaaagtttaaattatcggtacggcttcggcaaacaaaaaacatatgtgtattttcggttttcgattagtagattttccaagccggagtccgcaactat---ttatcacattagttaaaagtggatatactagtaattccattcgaaattttactgctggccgggcactgtcggacgggtaaactttacccagacccagagaacactgttttcataaaatggagcaaagatagtacttagtgcctgagtacgaagccaatgtaagggaagcttacgatgagcgagagactacaagggataaaagcaactccatgggaactcgctatattatagacgtaggttatattaaccccggccgaccccggaggttgcctgaatctattccgcggattagaggtagagcctacataaattggatcccttttccatcgataaataagaatgccttccggcgggtcgaattcaagcaaaaaaaaaaatagtacttatgtatttacttatagtcattttaccgttgattgggagttttgcggcaggtttttttggtcgttttcttggttcaaggggagtggctgtagtcacaaccacgtgtgtttcattatcttctattttatctcgtattgcatcctacgaagttgcgctgtgtgccagtgcttgctatataaagattgctcctcggattttttcggaacccttcgacgctgcttggggcttcttattcgacagccttacagtcattttattattggtcgtcacaattgtaagtagcttagttcatatttattcaatttcctatatgtttggggatccgcatagtccacgtttcttttgctatttgtcaatttttactttttttatgcctatgttggtaactggagataattccattcagttatttctaggatgggagggggttggactcgcgtcatatttattgataaatttttggttcacgcgcatccaggcaaataaagcggctattaaagctatgctcataaatcgcgtaggtgattttggattagctctcgggattatgggttgttttactatttttcaaacagttgacttttccactatttttgcttgtgctagtgtcttttccgaaccccatcattatttccttttttgtaacatggaatttcacgctataactgttattcgtattttagtgtttattggcgctgttggaaaatccgcacagattggattgcatacttggttacccgatgcaatggagggttttat----aatatttgagggctctcatgtgccattaggtacattccaacaatctcactgtatgctggaatcgtcgaccaaatgagagtccctatcggaaaaatatctcattttgaccaatcagcaggaaacctatcagggtcaaatccacccggcgaagtcgaggccgaaggagctctataggatccccagagactgtacgtaagacctcttgttcgaaatggaatctctcccgaacccgctggcccaaggggcacgaagaccagagggagaggcccggagggcgggggactttttctgtctgacagggcc-cgaactatttctgtcagacaagaaagggaaaaaaaactgagaaaaaagggcccggactgtcagacggagaaaaggaaaaaaactgacgaggaga----tacaagaagaaatagacgagaaaagggcagaaactgataagtttttgtaagaatctatatttttggcgtcgagtctattcgtgtatgaaggaggaagaaccacatcttagtctttaagggcacagcggccacccggcagattattgggagagcccatatttcataagtggaagatccagtccctactcttgcc-agaggtagactcaccaaccaattacccaatgctgtggaaag------tattttccggccttgtgaaatcgtaaacggttatgcaagagtagcccactccagtatccgctttgattcatgcagctactatggtaacagcaggcgttttcatgatagcaaggtgctcccctttatttgaatactcacccaatgcttcgattgttattacttttgtaggcgctatgacgtcattcttcgcggcaaccaccggagtattgcaaaacgatttgaaaagggttatagcttattcaacttgtagtcagttaggctatatgatctttgcttgcggcatctctaactattctgttagcgtatttcatttaatgaatcacgcctgcttcaaagcgcttctattcttgagtgcaggttcagtgattcatgccatgtcggatgagcaagatatgcgtaagatgggagggcttgcttccttgttaccttttacctatgctatgatgcttataggtagcttatccctaattggtttcccttttttaacgggattttattcaaaagatgctattccggaacctgcttacacgaaatatactattagtggtaacttcgctttctggttaggaagtgtatcggtcttttccacttcttattactcttcccgtttactgtttctaacccttctagcaccaactaattcattcaagcgagacttaagtaaatgtcgtgatgcgcccattcttatggcaatacctctaatccttttggcttttgggagtatttttgtaggatacttggccaaagatatgatgattggttcaggtaccaatttttgggctaattcacttttcatactacccggaaatgaaattctggccgaatctgagttcgctactccaaccattatcaaactaattcctattttgtttagtactctaggttcattcgtggcgtatagtgtaaattttgtggtgaatccactcattttcgctttgaaaactagtacttttggtaatcgactatattgctttttcaataagcgctggtttttcgataaagtttttaacgacttcttagctagatcgtttttgcgttttgggtatgaagtctcgttcaaagctttagacaaaggtgctattgaaatcttgggtccttatggaatttcgtacacaattcgagaaatggcccagcgaataagtaaaattcaaagtggatttgtttatcattatgcctttgtcatgttgctcggattaacaatattcatttccgttataggcctgtgggatttcatctctttctgggtagataatcgattgtatttcatttacatagttagctttttatttcttaatatctagggaaacattggtacgaactaaaggcccacacttcattgtataatatattgaatctttaaagaacgcaatgataagggcaaagctagctatgaacggggggccccccggcctccccggggagagcccttcggccttcgggccttttctctggtataaaattactcccccgctggtcgagaccttcggccctcaggaacaagaagaaataaccgaagcgatagttgcccatcacgcggctctctgacctgacttttttcggagcttcacggcgcaccc----------------cccgagcgcctattacacggtccttggaaggtc----gtttagact----cctatccctagtagtataggtaatccgctccgtctcgaactctatccttccacacgagaaagtaggtagaggacaaaccatttatgacctggttgatacataccatcaataggcatggagcgagcaacgtacgttcatgcgcttcgccatttgcagagcccaggtgccaatggttaattgctggttgacaaggaccgaaagagtctccgattcgccggtacagaacctcatcttaaatacaagagaaccggctcgctccatacttttgggttaccccc-ggggaggaggtagatgaaaccccctcaacagagcttcttgcacatgctaaggtctccgtgttcgttgccgaacaagaatgagtgcaac------gcacagaaatggacttgtgctttttatcgtgcgggatctggaccggtcacccgatggaaataatcaacttaattcgccaaaaacagaccgggtcaacagatttttggtatcagatgctaattctttgttttaggctattactgtaccggcatgtttcataataattagattagcgcatcccgattccattgtgaataactatccattatccaagaactgaaaagaaagaaacagacaaaaaaagggcaaaaacttgcctaacaagcggaggcctccggcccgtagggcagcgctacgggccttttcgcagcatatacatttttcgcagcaaaa------atatatttttttcgggattcctaggaaaaagagtaaacgtatatgttacaagttttagctccattttattccaatttaagtggtctcattttgcttcccttgctaggaagccttattatttcggtgatcccgaattcaagagtacgtctgatacgaggtatcacaatttggacctcttcgatcacttttttatattctacttctttttggatacgctttgagaatgatacagcaaaatttcagtttgtggaaactattcgatggcttccgtattcaaatatcaatttctatataggtatagatggtatctcgttatcctctgcgatctcgaccacgtttctaacccctatttgcattcttgttggcctttatagcgttaagagttataaaaaagagtatatgatagcgtttttcatttgtgaatctttctcaattgctgtgtttcgctcactcgatcttttaatattttacgtttttctcgaaagcgtgttaattcccatgtttattattataggtgtttgggggtccagacaaaggaaaatcaaagcagcatatcagttcttcttgtacaccttgatgggatccttgttgtgcgccacgttggtactagtgagtctccggacaacaatgaaataagccggcatggggtgttctatgtaaagcgtcccactatccttgcggggaaagcccaaagggtattatagcatgtggggaaaaggggaacacggcgtgaaaccgatagcgctaaggagttccccgagctagaagttctatggctcgtcttgcgagtctactggaggtatcccactcagtctggctgggaaaaggcccagctattatgtcgccagcgggaacagcgatcttcttcacagccaccgcccttgaacggggggctagtaaaaagagtggaacgcacttggagacagctaccgtatagatacgggcaaggactcagaacctaaggaaccgattcgacacaccagcatgaaacgtgggattgtctaaggtcactccggggaactggctttttaacctctccggggggtgtcagacccccgggaagggtaggcaacggggggcccgtaataacggacatgattctgctaaggggcccagagagaacaggtgatgacattataaataaaaaccttatactgttcatcccgtcttagggggggctgaacccgaacaagaaggctcggggtccgaccgcggttagttggattggaatcccccgtgagaggaacacagggtatactggaagcgaggggaggccagacggggaccgaagcccctaaaaacttccaaccgatccataagctcaaagatcacccggagagccgtatgcggggagacttgcacgtacggttcggaagaaggccattgatacccgatgaaggtatcaccatgactgaggtataagccacgcctcgaaagtgcagaggacttgggtttattgggtagttggggttggtggcccatctcttaccatgctcttagccattttatttattcttttccaaacaggaaccactgatccacaaatattactaaccacagaatttagtgagcggcgccaaatcttgctatggattgcttttttcgcttccttctccgtgaaagtgcctatggtaccagttcatattcggttacctgaagctcatgtggaggcacctacggctggatctgtaatcctggcaggaattctttcaaaattgggaacctatgggtttttaagattttccatacccatgtttcctgaagcgacactttatttcacccctctcatctatactctaagcgtgattgctattatatatacttccttaactacaataagacaaatcgatttgaagaaaattattgcttactcttcagtagcccatatgaattttgtgactattggtatgttcagtctgaacatacagggaattgaaggtagcattttacttatgctaagtcatggaccggtttcttcagccctttttttatgtgttggggctccatacgaccgacacaagacaagaattgttaaatattatggaggtttagtcagcaccatgcctattttatctaccattttcttattttttaccccagccaatatgagtttacccggtactagcagctttatcggggaatttctcattctagtaggggctttccaaagaaatagcttagtggccacattagcagcacttgggatgattttaggcgccgcttattccccttggctatataatcgtgtggttttcggtaatttcaaacccaattttctcctcaaattctccgatttaaatagaagagaagttctcatctttttaccttttattgctggagttattcggatgggtgtttaccccgaagtgttcctagagtgtatgcatacttccgtaagtaacttagtgcaacatggaaaatttgattgaaaaacataaaaaagaggttcgaagaaacgtttgagcatgattttttagcgcttctcccggagatctttctcattaacgcaaccatcattttgcttatttatggagtcgtatttagtacctctaaaaagtatgattatccaccgttagtgcgtaatgtgggttggcttggtttactcagtgttctaataaccatcctattggtcgccgttggctcacccctagctgttgccaatttagtatataataatttaataatagacaatttcacatatttttgccaaatctttctattattaagtacggctagtactatggttatgtgtttggattatttcaaacaggagagtttgaatgctttcgaatctattgtattaattctattttctactcgcagtatgctttttatgatctcggcttatgattcaattgccacgtatttagctattgagcttcaaagtttatgtttttatgtgatcgcagcatcaaacagagactctgaattttccacggaagccggcttaaaatatttcattttaggtgctttctcctccggaatattattgtttggttgttccatgatttatgggtttactggagttaccaactttgaggaattagctaagattttcactggatatgaaatcactttgttcggtgctcaatctagtggtatctttatgggaattttatttatcgctgtaggttttttattcaagatcactgcagttccttttcgggcggccgttagacggcctatgggtaccgacagattgcggccaatctcaatactttcggggcgccccgtgcgccgagcgtggaagactcatcactacctcgtgagagcgttgagaccatagcatgttacaaaaacgcggttgagagcgatagttttttgctgctcaatagcaccgcgtgagctctaatagtgtcacacgagataagcccgcctggcgaatcgaagttatcttcttgtcaactggctagccagctcacccgtcgaaggggggtggggaaacgcgcgaacgcacgctggtgtgcttcctgcctgtcgaggtgaaaaggcgacaaggtctagattggagctggaaactgcatggaagctgattacccaactctttggggacaattaacaaaacgatatctcggggcaccaaaaaccataggctgtaccggcgagatccaacggtggaataaatccccggctggaagtcagaggacctttagtaccccagcgcccaaata-------tttattcggccgcggagcgaaccaagtgcggaagcgagagaagaaaacaagttttcttctcggcccagtgaagcgctggcaacaacagaagggaaggggtctatgcagtacctgcctatacttggcgggttggactctacagaatcaaccgataccattccaggtgatccaggtgaggtggatccggctgcgtgtggagtggaacggctgaaagcaagaaggggggccgaaggcgcgaagagggagaggcccggggggctcgacctgccggttt-gaaaaaaatatatatttctcgctgtgtccc--------------cggggccctttggatatataatccgaaagttaagtagagttagagagccgtatgatgggccactatctagtacggttcggagagcaccgtagtaagtcatttgggaattttctcaaccgtttgctaagcgaacagcgggtgaacgacaaatagaaaatatatatatttccggaaacttatcaaaatcatcccttttttcgtctggcagtgcccagccctttctttgtaaaacagaaaaattctccggccctacgggcctctcccgctggtatcgtccccttcggccaaaaaataagtgcgcgggaatctacaagccatttccggccttcgacttttcggaccttgtgaagctaaagaagtctcctccggaaccacaaagtgctgcgcacctcttcttacagtttcgtgcctttggcggccataggcaggcacgtagtgcgcgggaggggtgttccgggaaggagaggtgcatagcactcgaccagagggggagcgcttcacgattgaagggctcgagccctcgaacgaaccaataggggatagggaaaatatagattttttattgactcgttgcgcgactcggtgagtgtatctttgactctatatatgtgggcacccgatgtatacgagggttcacctactatagttacagcatccttttcgattgcacctaaaatctctattcttgccaatatgttgcgtgttttcatttatagtttctatgatccaacatggcaacaactattctttttttgcagcattgcttccatgatcttgggagcactggccgccatggcccaaaacaaagttaaaagacttttagcttatagttctattggacatgtaggttatcttttaattggtttttcatgcggaaccatagaagggattcaatcactactaattggtacctttatttatgtattaatgaccgttaatgcattcgccatagttttagcgttacgtcaaaatcgtttcaaatatatagcagatttaggtgctttagccaaaactaatcctattttagctattaccccgtctattactatgttttcatacgcgggaatacccccattagctggattttgtagcaaattctatttgttttttgccgctttaggctgtggggcctacttactagccctaataggagtagttactagcgttatcagttgtttctattatatacgctttgtgaaaataatgtattttgatacacccaaaacatggattttatataaacccatggatcgtgaaaaatcgttactactagcaatcactgtctttttcattacttttttctttctatatccctctcccttgtttttagttactcatcaaatggcactttgcttatgtttatgagcttaatgatttctcgatgggggcgcgggaagacgcagcacaaaaaaaaatctttgttttcgcggctgattatctatcatatatagagaaatcccctcctcaag------gctctccgcgggcccgtagtgcat----aaaaggctttctgatttcgtggccctctggtcttacatccaaagggccaccccacgggggagagcaaaaaaaaatatgtata--tttttttttcgtgcggcttcgggagaagacgaggctgtcgtcgggctcttcgctgcgggacggtagtggcaccttgactcggtcggctccttcggcccttcctacgcattttttcagcggccctgggaattgagggttgagccaacgccaaaggagcccagacgacttcccttggctcggggtcgaaccattaatttagattcgtatgaaaaacatatgattcggggccagcctctggaaggccttacctttccaccgtgagatgg------tcgaaaaagttgaagaatgaagtgtataacatttatttggaagcaaacaagggttttcggt------ccgttgattctagttcgtttctcaattatgattttcatctccctaagcgctggcaattatcggtaaaatcaaaaagctttttattttgtatctgagtctatcaaaaagaaaccgtagcgcaaaaaccccaatgcattgttttgctcgtcacgaaaaacgtattgcatgctacaggccggcttacttttggcgtgcttattcaatcgttggattgattacgaagggggtgtagagacctgccccacacccacgggaaacccttcgagttaggactcgggggggcctccttgcttgattttttattgttcaatctggtataaggaaaccccggagaaaaacaatgtccactgtttactgtttcttcacaaatattttactcttttacttagatatacgaaaattatatcagtctttgcgtactttgttttccgattgccgttaccacgccagacttctcggatattaactactacgttgctttcctcaatctcctttttcgtatatcactttattccatttctattctgggaccgcgatccagccataaaagagtggcttatcgacaatcaaccaatcaatttcaataaatgctatcccatctatgcttcttcgatttttggtacaatctcgcttttctgtaaatac---ttattggaagcttatgaggtttcagatgcattatctaaaac---cttagaagcgaaagagataaaaccaaaagaggaaaaggagcacgtttgccgtataatgggaattattgatggcgctttgaaagatggagtggaaattcggttagagtttttacatacatcacgagtctctatttcgtttttccaaatagccataaaaatcgaggggtcgacacagcccatctaacctaagcaaagacacggaagtaccacccacgcaggagccaatccaaccggttactgaagaggtctgtaaagtctccccgttcccacccatttctctaatatggtggcccagaacttctgtaggatcttc--gtgaactcatatgattaaatattattatttgctccaaatttccggattcaacctgagcttaccctaatctcttgatttatggattcgtcgtatatgcatatataatgattataatttcctcttacccgaatttcttgatttatgtattattaattccgtatatacgaaatggaagccttatgttatccatctcacaaggcgagggatatccgttgcggcggcttcctggcctaagcgctgggtaggaaaatcaaccttttatagattatggaatggcaaaagtttcccgagcagatatcccgtgtaatgaaacttgcgttcgctgttatatggcccttagtttttcggttgattaagattagattaagtttctttgctgcctacttttacgcatatttcaggct------ggtgatcctccactcgacccgaactagaaatatcaacgcatatatggtctctgggcggtttccggg-----acacaaatagttttttcgcacgcacctccggctgatcactcaagttcaagagaaagaaaccacttccgagctccattacgctttcctcctccactatctctttacccagctcggtctcccgtttcatattgcttcttttccc-----agcatctcatacgcgtttgtgccgctgtaaaaacattttatttgctgcgggtccggttcc------ggcgatttcatcgactcgatataattggctgcatccatctcgttcttgatggcttgcccctagtcgagtcctctatcgaatataacgcttaaatccggtagcacgacattcgcggctgctggatgatcgccggtgtgagccgttgcataaccccgatctacgaagtgttccacaaattgttttatcattaaaaacctcgaaagaaccgcaaaggctataattaagcctggaacgtatcaaccgcaaactgcgcagactatccatgaatgaatgaaaggctcagaaaagtccagtacgcgctgtcgttccgcgtgcaagaagaaaaacataaaggtgtacaatacgcggcccaactcgggcactcctaagaaatgaggaaagtaactttcgaacaaaattttggggtaatcgcataggtgtaataaaggcagatcagcacataaacgcctctaactgctgcaactggataagtaacttcagcggcttctttccatagattctttcgacgtgcacctcgacaacgaatgtgaaaagcgattatataaacgaaacttcagtttctgcatatgtatatgctactcgaagccccccccccccccccccccctatatatatatatatatatatatacgaaacttcagtttccgtatatgtatatgctatttccga----ttatttatccgtatacgaaacttcagtttcgtgtattccatatgatataataagtcctccatgctatgcgttgtgccgca------------ccccggggccgccttaggcttct-gggaaccaataacacgtaaactatgtgaaactggagcgaatcaatatacgaaaaacacgaattataatttcctccagaattgtttttaatacaaaatgcattatatttcgtcgtgtgttggacctgacaaaaaccaaagg------aacgcgaagcaa--------atatattttttttgttcgtttcattccatcggaccctttctctttcagccttcattcgcgatgcgaatgaagcggaagagaagaaagaagcaagcttctccggaattcactctttttttgcgaagtggttagtgatgtgctgcattcttagctcagttggatggagcaacaaccttctaagttgaaggtcacaggttcgaatcctgtagaatgcgtaaagtgcacaatgaat-----ataccaacggtacatccttctacttgtttagttagtctaaaggaacaacgttacacgcgtggattgacctatttttcaccaaagtcccgtggcatcggaaaatagaagcttacttatcatagggggagtggccgagtggttaaaagcgacagactgtaaatctgctgaaggttttctacgtaggttcgaatcctgcctctcccaagtatacttcgtattcgaaaaatagaggctggggtccaagccccaaaaaccacgata-----gggggcacgtagtgcttgtcggattatttctacgtcttttgcgtcgagtcaatgttcgctttccatttatcttttaccgattgttcccgattcagccgccggaaagaaaggatctaatgaaaataaaagcaaggtggccgggatcc-------ggagatacaaccgcaatctcatgtttctgtctcggtcaccgcaagagcctatgtcgcagatataacgaaaccagggcaagttgtagctgttggcccgagg---------------gggtttacaaggttgcagcggagccagcaataatcacaggggcaagttattagctatacagagagagatcacgttctagatgtcggcctaagagaagcatctagtagcccgaaatctctgaggagaaagaatacgcgtcctttatcgactatttcctagtaattccatccgtgacacgcgctcccgaggaagctttcgataagccatctcaaaacctgttcgtaagggataggccgattttctctctggattgctgccaaattctgttcagatctgcttgcgtcccctgaaagtctgctgaggc----cttttgcatgtaattagaaatttcccttgcataagtttccacccgtcagtcattaactaggtcgtcgatcgtccgaccggcacaatatgcagctctacttaagccgtgcctcccgatagccgaaaacggcgcgtttcccgccccccccctttttttttagctgggtagcgctaaattctcgctcgagccatttatagaatgccggtaaaacatgcaatcccgaaggtcatcccattaaggaacaaatacattgcacttaacgaaggaacttcacctccgagagccgcataagaaaa----gggcaaaaacattattggaccagacgtcgaatgcaaaaacacataatagatcctctccctttggtcgagcactacgtgcctcggataaatatgcaaatagaacttatggacccataatctccataaaggaaaaattttcagaaggaactcataaaaacttcgggccttggggccgaagtttttacgaaaaaattacctcggtacttgaacccttttctttccatctactgcagggtaggctatgcctactcgactcccgagcctggctcggtcaaatccctaattacaattttcggggcgggctccg---ccccccccaaggactagggccttctaggac-agggcggatcagtgcttaagttacacaaatggctaagacgtcttccccgaacctcggtagctggaaattcctcaaaagtatttattattaaaag-----ccctttgggcgaatgcctctcgggccatagggttcgggttgaggcccggagggctctccctaacgggagagacccgaaggtgcgtaagcactttttttgtcaaaaggataaaaaatttttttattcca-ttttccatcccctcccaacgaaagtagcgagaaaacttcaacgagagctagtctttgattgattgcgaattgataaacaatcgcttgatgcttgattactagcgtgttatactgtatgaggccagactgcgggactgcgaccaagatgttgactgattcgatcacagtacttcggcgagaaactgtatgtaacggaaaaaatatatatagatttttttgcccgtagggcgtagcactccgagggaggttttatttgagtgagatctagagacgttaggggggggg--ggcagaaagggaggtagttttctagcacgaacgcctaataacgcaatacgctagttatgcggctatttacgatgcttttcagtataccgcagcttgagctaataggatgaagcataaatatatatatatatcttttttgtatttattccgcagcgctcaagtgtatatggcacgtagtgcttaagaatagccaactagtgcttgtagctcaatcggatagagcaccaaactacggatttgggggttggaagttcgaatctttccaagcatgggcctatccatcagattgtaccaagagaatacgttagataagtagagaggaactagttccaatcagacgttttctagctccgccccggccctgcagaaaaggctacgaaagaaaaatatatatatatacctacgtcccccgactaatggcttaagcacaccgtgctcttgtattgtccgactattccagattttcaatggacttgtggcg-----------aggggtttccaaatcgtaaaaaaagctgttctctgggggcggcacccccctggtgtgaactatcgccagtttggtaatttccccacacatgtggcggactggttgcaggtaccaccagagcctggtggctttaccccaaaattcggtataggactagatatgagtgttgaatcactcggcctcccatggagccagtctctggctccggg-----ggaggggctcagggagatccaaggcctaactggtccgccgtgaggcggacggagccataccctgtgccaattcatgtatatatatctcaatctgtggcggaaatagcttaatggtagagtatagccttgccaaggctaaggttgagggttcaagtccctctttccgcttggagggttatttaccgggtctttcgtttaacagggacgaaatgttcgtgatcgtcggcggagcaagcagaaggcgcgat---aagttagtggcttctcttccctttgttcgtctcttatattttgtgtttcttggatctggttctttccccattcccgtgtcggggatagagctaaagccgggacaaaaagcccatagcgcggggtaccgtcagacggaggaagggaaaaaaactgagaaaaaagcg----------------aagaaaaaaaactgacaggaaaaaactgacgagcggggagaggaaaaaaagggcgtttggaaacccaaaggtttctgggagagggccagaggctatctccccgataggttatagggctgaagctctcccgggccgtagggatatatatatatatatatatatatatatatatatatatatatttttctgcttcgcgtttcctggatggttctgtaagcgttacatggaggcgcattccatttcgttttttcgctgcgcgacgagaaaacaaaacttttttggacgtcgaagacacgggttcgaatcccgtaagtggcgaagcacctaccgttactacggttgctccaaaagcagagcgaaaagg------------cggggg-----gaaggaaaaaaatactttacaatcataaataagaatactat----tatgcaaaaagaaaacttgttttctgaaccgtcaattctaagtttggagtacctattgggatttttcgaaaccgatagtagcttacagattttattcaaaaaagatgctcgtatgacttttggttattacatt---cggccagttgccgctttttcgcaacggcatcttctgaagtgtgttgctcttccataatattccgtccttttcgaaaacaagaccggtaaactaagaagagcatctaaagtcgggattgaggttatagagcccgtgcgataattgattactctagtaggaagtgcttcgtgcaaaatgtatgggttgaatttctcggatctttgctggatgaggcccctttcttcaattgtgggcgggaatatgcacaatacgccctgaggtcaacatagcatcatcgatctaaaatttagtccccatacatctgataaggacgaagaattcgaagcaaataatttgaggttatctcgataggaaaatagtcattcgtttgcgacggactcttttccaggtgctgctcaagatcctattcgtcgtgcgcgctc------tgaacaacattagagagagactcggcttttgatagagaatcgaacattgaagcgttatgtagactattcatccggtataatcgaag------------------ctccagtattggaacccgtaaaggtttggctataccc-----cttttgcgaattcagcgttactgttgaacaaaggggcgctattctcccagaagtcgttgcgtacggggatcttgaacctgtgattcgtcatctcgagtacgcaaaagtctctcccgcaggtctcgaccttcggacctcgaaatatacaacaggcaattttattctacttgagaacct----ttctaaacacttcaagcgcaatacaatgcttggctcgcagcctcaaacggatatgctgagtatactgttgagtgagagtaagaagacgctacaagaagtccttcatgactccgatatctatttccatcgatgaagcggctgacccgcagagccattcggccggg-ggcccccgtaatg----cttcgggcttcgccccctagcggat----aataagccttccggtgaatacggaccaataaagaaaccaaaatatttttgtttctatgctttcaccccgggacaaaatagtagactt-gggtggggcacacctacgagcctttttttaaagcg---atttcgtccctttcgtctaggggtataggacatcgtcttttcatgtcgaagacacgggttcaaatcccgtaagggataatctttcttaccttcgctgaggttgctctaaaagcaaagcgaaaaaggc--------------gcgaggttttgatgataaaaaagaataaacttcgatgcttttaattatcccggctttcgttcggtacaaaattagtcacttttttaatattgaatcaagtttgaagatatctgttttgaattcattagctatttcttcacttgcatgggtttctggcacttttttggaaaagagcttccacgaatcttattggtttcaaaagtgtctttttcaatgtctcaattttgaatgaaatttattatt---gccaatcctaaccacttccattacttgtaattgcattatttgcatatttggtgcagcggtctatccgctatcagacatttatgattacgttttcgtgtctccctcaccattatcgcaactgcaactttaccgtatcttcgtatgaggctttggctccacttacactacattgaaacggaatccgcaccgaggggaaagtgctaaatagtttaccagtgcgcccccggaacgtatcagtggcgcctatggaccatgaatttaccaatattcaaattgggagagtgagtggcgccgccggggatgcgctgcgcactgcaagtgaaaattggaaacctatcgcaggttgagcatttgccgtttct-----ggggtcgcttcgtagaatataggtgcatattttaagcataaagaagacgagatcgagttattatcctcgcaacgatcaaaaaaa--cggggatacgtgcaaacgaacgtattaagcaaacagagttgggttttaagcaacaggaacgaggttgaaatctatttgattcgttgagacagcacgaagagacaagggatgccctggaatacccaaaattcttgggggag-agctacgccgacatgaagaaaggtccttctttggtaaagaagtcgtctcctttgctaagactaccggtgaaggcatgatgttgagcgaatcgttgcgctttggaagaaaagcttataatccaacaaatgagtctttgattccataactcctcgactacgttactacttgggtacccaccactgcgttcctctggcgaatcggtaaatttacttgttcttttcgaaataaaaataaataaaaaatatgtccatccatttaatcttcctcatcttccaatgtgcaatacataccaatagcgctatctcatgcagagaagcgagaggttcgtggccgccgccttcggtggtccctgttcccttgtactagcatcgtaccttccagagccactcc-----gttaccacattggctggcccgaagaatatgctagcccggctac-----------ggcgtatcccgagttcgccatcaatgtaatgtgccattcattccgcacaatatgcagctgctaaagcaggat-aaaagcttgtctgctgggggttggatgagatccgtgttcgtggacgagcatcatccatccatgaagtacgtccaaacttagctaatcttcttcttcgcacgagacttgggaggagtcggggatga---cgatctgttccgacgctaacctcctattcttcagtgcgaaatgcttccgaccttcgagcggcgatggaggaga----------cttcactcgcctatcggcggcgtcgtatgttcaaaagacggcctcagtgcgacttgaaagagaagtggcgagccggctggtgtttaacctcgagaacttcgaaacaacctccgtaaaggcgaag-----ggatccactttatcgggcacctccggccctttccctttggtcgagcactacttgcgtaacatatttattttttt-gtcaactttcctagcataatgaaactgatgctagcaaataaaacgtttactttgaggccccgcggccc----------ggggatggggaggatgatgccgcgaaagactagtaattgtgggcctacgcaggccacccaaatccctgttccgtaacgttcccgtaggagctttatgatgcaaaactagtacgtacggttcggtgacgtaaaattggttctacctattatgaatgaatcgcaacagaccccggctgaacgctatgcgagagggccgaaggcggcgcgaggagcaggaacaaaatgaaaaatttttaaagtc---------tcctgtccgacaaaacaaaggaaggagggccgaagggcttggaaatatctagaaattcatatttatcgtttggggattaatcgaacgattctgagccgaattttgggtccgaaggactgaaaaattaatg-gaagaaaacgaagtaagcgaaatatgccaacaatgaatcagcttgttcgtaaaggcagggagtcgaaacgacgcacaaagcgtactcgagctttgaataaatgtccccaaaagcagggggtttgcctgcgtgtttcgacgagatcgccgaaaaaacctaattcagctttacgcaagatagctaaggtacgtttaaccaatcgaaatgaaataattgcttacattcccggcgaaggtcataatttgcaggagcattccgtggttatggttcgaggaggtagagtgcaagatttgccaggcgtaaaataccattgtattcgaggagttaaagatcttcaaggaataccgggtcgacgtcgaggcagatctaaatatggtacaaaaaaacccaaagattatatatgaatttgtttgaaaaatcgaatttcaactgtgtttttagttcatctcttgattggtttcactcatcaagactttcagaggggttgggaacgaaaagaaatagattttgtcgcgaaacggaaagcttttatgcgctttgcttatctcaccgtaaatacttatgctatgccctggaagggcttttgccatcaagacctaggggccgtagggcaagcacatacaattgctcagacaatttgggctatatccggggcttgaatggtaaacaaaaacaattaataaaaaaattggttcacatttgcatgattgatgggaaaaaaacgagatctcgtgctattgtttataaaacgtttcatcgtctagctcctcatggcgatgtaataaaacttttggttaacgccatagaaaatgtcaagcctgtttgtggagtgaaaaaagtaagaatctcaggcattactcgattagtaccgtctattatagcaacgaatcgtcaagaaaccttagctattcgttggatgcttgaatcagcagccaaacgacgtatgggcaaaaagagcataagcttggatcaatgtttatacgctgagatactagaggcttcccaaaagatggggattgcccgtaaaaaaagggatgatcttcataaacttgctgaagccaatcgtagtttctcccattatagatggtggtaaactatctactttatcaattataaaaaagctcacctgcgagcaactgaaaacatttttttatttcgatttggcaaggtgatcttttgctatacttaggcagatgcaccatcctaaacttcgtttccgatttcgacttggcaataaaatatctgactatgcgccaaattttatctcactttgattgtttcgccatattctgtcaattcgatagggaagcccgcagcgattatgaagctttcagtactagatggtatgatataaaaaagggataaactactagactattggttattagaatattgatatggtacaagataattcacttatttcatatagggattactcgaatcaccttttcaattaattccatcgcccc-----------aaaaaattttacccgggtcgaagacgcgcgaccaacgggtatcggcctcccccctatcgggtcttcatgccgaacccttcggcccttctttcgtagaagtgttcttcggacccatt-----gggtccgaagaa-----ctttgcaggcactacgtgcttctttggctttacggatcctctggccggaaatggcttcagaatttccgcaaactcctttacgaaagaagaagggccctatgaaatcagatttgtttcactgttagaaaggttaattagtatcgaattgttggaatttttatacgtatccctttttgtttttagaaaatatgtagataaggattcattcctgtgtgatatttccattttcgtaggggctggttcgaatttgtttataggtgtttattaccccggtttggttattttccggatccgacattggaagaaattcataatgagaaactctccgg------------ccgcggtatacacctcatcaaaagctatggaaagtagccaaattctgtgtgttatgcgttgggacttcccgtgtagtagaacgaggcttacggaaccttttctgattctcgcccagcaatgcttaggccgggtaatggcatttcccaccggttatccgaaaaaataa----taggactttttgcccgattctttatctcttattatggtgggtcgctactggcggcctccttttctaaaaaaaatagaatcaattatggcgtgcagcccgctagaacaatttgcaattattcaattgattcctattcatataggaaacttgcatttcccattcaccaactcctccttgttcatgctactaactatcggtttagtattgcttctagttcattttgtcaccctgaatggaggacacttagtaccaaatgcttggcaatcctttgtggaaatgatttatgattttgtgcctaactcggtgaacgaacaaataagtggtgcttcttcggtgaaacaacggtttttccccttaatctatgtcacctttactttttcattattttgtaatcctatcggtatgataccatatagttttacagtaacaagtcattttataattaccctaggtctttcattttctctttttattggaataactatagttggatctcaaacgcatgggctccatttttttagtttcttattaccgcaaggagtacccctgtcgttagcacctttcttagtacttcttgagctaatcccttatcgttttcgcgcattaagcttaggaatacgtttatttgccaatatgatggctggtcatagtttagtcaagattttaagcgggttcgcttggaccatgctatccatggggggtattctgtatttggcgcagcttgctcccttttttatagtattcgcatcaaccggttcggaattaggtgttgccattctacaggcttatgttttcacaatttcgctatgtatttacccaaacgatgctataaacctccattaaaaacgggcctcactttctttcataatcaaccagaataaaagaactgggtttgctgttgatgacgcaaagcaatgcacaccaatggtcggagacctttcgcccctaattcttaggggttgtgcgggtacttatgcgctacccgcaagggtgcgcaaaacaaaactacacgagtattactcagcatgtagaaatcataagcttcgga----aaaacgccaagcaaaaaaaatatatatttttggcctcttccctctgcccttacggggatagagccaaggcccagcaggccatagcagctcaaggttaaaatgcttcgaaacatcgccaaagaattctttttattcgctctatggactccgtcaatgcgggcttaaggtggcgttatagaacgaaaaaaaaatctatatttattttt-tcaacccgaggccttgtattgatgggtcaatcctgcccattatgcgtaacgtcaatcatgaagaacacaaagtttccatgatacgcaaaaagaaggcacgaaatttatggcgagacgactatcgattcttaagcaacctatatttcctacacttaacaatcatttgatagattatccaactcctagcaatataagttattggtggggttctggttcgccggctggtcttcgtttggttatctaaagacttacaggtgcttccttagctatgcattatacaccttccccatgtggatgcagcttcctcgggcgtggaacacatcataagagatgtgaagggcggctggttgctccgttatatgcatgctaatggagccagtatgtttttatcgtggttcattcctttcgtggtttatattatggaagttatgcgagtcctagcaaattagttcggtgtcttggagtggtcacgccattcccaattatggtaacagcttttataggatacgtaccacctcggggtccttgga--gccacaaggttagctggcgcaatacctgtcgtgggagacactagaataacttggctttggggtggctagacaatgcgacctcgaatcgtttttctagccttcattacttactcccttttataatagtaggtgctagtattcctcatctggctgcattacatcgatatgatgattccaataatccattgggtatcaattcttccgtagataaaatagcttttatccctatttttacgtaaaagataaggtttttggacga------taggaaacaacggtgaggtcctaggggttactttccatccctaggaagtcagagaggccggccctattacccacctaactgaaaggtacctagcaataaagaagcgcttgataacaaaca---------gaggggcctatgtacttacgttcccgtttgtcaagtttttaactttgacgagtctatcaggccatcttcaaaggaccgtgtaataggcgctcggggggtgtgcccttccggatttgaacaagctccggagaaagtcatgttagagagccgtgtgctgggcaactatctcgtacggttcggggagc-----agtagcccggatcggtggacagggtaaccctacggcc-----gggtggactcttgactctatcccgcaaatcccatgtcaaccccggctcatatggtgctggaatggtatttcttaccagtccatgcaatttctcgaagtatacctaacaaattag-ggggtgtagccgccataggactagttcttgtgtcattattggctctacctttcactaacacttcatatgtacgtagttcaatcttttcgaccaattcaccaaaaattgtttcggttg------gcagatcgctcgcttttaggttggattggatgccaacccgc--accatatgttactattggacaaattgctttagtggggttttcctcctattttgctgtaacgaccattctttgcgaatgtaaagccgaattattcgtaagaaggtataatgcttggaagggcgcagattacgcgcactttttttttacaatacatccgccttccttccttagttttacttatgatcgctttagctttggagttgcgggcctccacaacagcactctccgttgaatccgtacctagcccgctgcagcgggctaggtacggattctggtttttattttcgcgattcaatcggatcttcgggcttccgaccgcgattattttgctggccgatcgaggcgctcgtatcgaagctctactttatcgacggtagaggacttggaaagggctctatcacaattaccgaatgtaatttccgggccaggcggggacagtgaaatgggattgcgtcgcgtttcctccgtcccgaatgtctaagagctccagaatttgcggcagcccgcactactacacgagtttggttcgcggagtgcttcc------gagatcccagatagagtctcaggaccggtctctgagctttatcaacggaccgaatctgccacagtctcagatattgcct-----ggggccagtctcggggctgtatcaacggaccggatccgctactgtctccaagtcagtttcagtatctgcgacctctgggtccgaagggccccagagccgaacttttttt-----gcagggccccgaactgtcagacggaggaagaaaaaa-------------------------------------------------------------cgggaaagaaacaaactcacgagaggagaaagaaactgacaggacacacgaccctaaggagaggctctttctcagtacaagaagttcctaatactctagtttcgaacaggtattccggccc-agtgctggcgatttggcaactcaagcaacaatatcgggtcgaatagaagtggaggtcc-----ggaccagtaaaaatcaccgcagggacggaaaatctacaaaaaccctccatatccaaggaagatttcgccaattgcct--gggggcggataccgtggaattattcggcgcaagctacgggctcgcgcatttagtcatcaaagccacttcggagacgatgaaaagatcatctaattccagagctttcttggcgcttgcaggcgtcggtttgatggtatcttgcggtatgaagatgatcgatcaacattgaaatgttggcgaaggtccggaacaacctagcgtaggttcaaaaccgaccccgagggcggggcgcggggtgagtccatctcgtagcgagtgctacaagcaactggactctgacgaggg----gctgcggtggcctcagcgctaattaacccgcggagccgtgggacgtgtggaaatcccggtgggatactttaatgaatccaacatccatggatccacaaacggctattgttatatattgccaattattggtaatgcttttaatccgttatatttctagcatttctagaaaattggtactgattcattctctggaagaaatgcgaaccttaaccattgtaaaacagaaaccttatattaatcaattaatactgtgccgtagattgtcttttcagcagaaaatcatagctattattatttatagcgatccccctccgtttaatatttttgctgggatccttaagcacatgactatgtttttggcttagtcgttctccaattctttcgggtgccggtttcgggaccttaggtcttaggttaccagatcaca----------------------------------ctctccgttcatcactgtatcctcgcccgggtacacccggaattgtgggcccggtggaaggcctggggacgaaggaaagacaaagtctaaacccgcggccgggttcgaatcccaacagttcctattac----gcgggatagggccgaattaaccggcgacccaaaggccacgctactctaggcacggagtgcgcgaccgcccacgaagtgcgtagcacctctccctatagttccataccctttgggccaaagggttcgggtcgaacctccgggcctctacccgttaggttagaggcccgg-gggctttgtctgaataaacgagaaggagattagcgatactaagctcgcgagcaaatgatagagctgctcgccaactcttcttgttgattcgcag-----aaataacaaggtgcgtgcggctgctacatcgggcccctcctctctttaagaggttcgtagaagctattttgtggaagtttcaagaggctagctcgcgatgtgtgtaatctcccgttattgaagttgggactc----tcggcgtgccaaatgccgtgacgaaaagatctcagacatatatatgtacgtcgttggaaaatttcgattttctgccgacgcggctcgcagcaaaaatatagattttttgtttacagctaataaaataaaaagggaaaatttcaccacgatacttttttatgtttttgtggtcctcgcttcagtgtcaggcgctatggtgatacgtgccaaaaatccagttcattctgttttatttctaatcccagtttttcgcaatacttccggtttacttgttttgttaggtcttgacttctttgctatgattttcctagtggtttatgtaggagctattgccgttccatttttgttcgtcgctatgatgttacatacaaggatagaagaaattcacgagaatgtattgcgctatttacccgtaggtggtattatcggacttatttttttgttggaaatcttcccaatggtagataatgattacattccaatattaccaacggaatcgagtgcaacctatctaacatatacagtttatgctggaaagatacatagttggactaatttggagacattaggcaatttactttatacaacctattttttcttgtttttggtttctagcccaatttcattagtagcacttattggggcaatagtacttacaatgcataaaacgactagggtcaaacgtcaagatgttttcatacaaaatgctatagattttcggaatactatcagaaaggttcgttgaaaatgctgtcaattcgttttttggtaaaacataatggtatcgattagaatttcaaatgaggttgtctggaactcgggtctatctttctcttcatacccgagtaaagccctacgggcttctccttccaagacttgggcttgaaatccatcaggccacaaagcggcctgatggtttcgcctcgctaaagatcagaaaaaagaaaattaatcatatggcttgcagtccgctaaaacaatttgcaattattaaattgatttctattcatataggaaacttgcattttccatctaccaattcatctttgtttacgcgactaactatcagtgggcgtatcgcttcggcgttcatttcgtcactatatatatgagcctcgggcgtaccaaatgcttggaaatccggggcctgccccgcgggacctataccaaaagtggataagttcgggatctccctaatctaataaattaccttt----tgcacatgcgccctgttgaaagccaacccggcagctcgggcttggtgtaaacgccaatgtagcccctcaccaataagttatttattgtttaattctcgctatttgtgtacaaattggttaacct---ggaacctttagccaacttcaagttggcgctagctgctctaggtcccgcaggggcgctactttgctcgtatatgaactcgaagcgggagcgaaatattattacaagaagtatggatctg---------------------------------------------------------------------------atccccccccc------ctaacaaggcctacggcccctcactttcagaacctgctgatgagttgtggagagcccgtagggctctggggggggaagctgcgcaacagcaacaacaagaacaaggcctacggccctgtattttaaacggcaggtcgggtgccctttgggcccatgaccatcgggtggcatggacaactgaccgggttattgcagtgtgtacgacctcggcggtgtcgagcaccgggatacaaaggcccgtggggcagggaataaaagaaatggaaattggctttatttagccgggaccttagagagaggcgctacgtgctcgggaagagtaaaaaatattttttttgacactcgactaacggaaacttctaggaatggctgataaagaagcactacgtgcctccggttacgtgggtagcctcggcggcttacgcaacattgggggcttggagtggtttcttccgttcccaaagtatcgaattcttt-----agaaattctaagtcctaactcgtcggggaacgccattaaggtaaccgcccacagggggcccgcgactggattgactcctcttttgaagttttggatatagaaatatatagatatatctataacaacgggagaggcccggagggcggatactgtgaagtttttgggggccgaaggaaggggacgagaccagtgggataggcccggaggcc-----ggggaaggactttttttgtctgacgg-------gcggagaaaccgcaaaaaataaacagacaagaagagggcaaatataagtttttggaaaaatctatatttttcatttccccccgctacggcattttggaatatgtcaatgatgtgt----caaaccctatagaccgcaaaaagtttcactcggattcattcggttcctttaacaaaacacaccaatccgctggatttctatatgaacctgaattggttcgcaactcttttatcgtttccgggccgtcgggcccggccgccccaccttcgtccagttaaaagaggcgcgaactaagccaaaatggacgcttgtat----gaaggtgtagctcc-aaacttatttttgttctttttctgatttgttccttcgctgcttattctctagtagctcagcggttagagcaaatggctgttaactatcgggtcgttggttcgaatccaccctagagagaccgaatcggcgggaaagagtaagaccgaagaaatgttatgtagaactaacgttttacacctttggcctcaactggatcaattgaagtatttcacgcaattttttctattttttcatcgtgttaacccactcgaaaccggccgtatcgaaacccgattctccgacccggggaggccggtcaacgccctttgccgaaagaggctcggcaaaggccaaacagcccagaacctatggctcattgagcacagggcataggcggcacctagtgcgcggggagcgtattcgggtatcgtgcgcggtaaagccatttctggccagaggacccgtaaagagaaagaagtgccctttggcccaaagaggttcgattcggcgattcggcatcgctagtttggttcggtcgtttggccgattccgtttcgcctccttcggaccctacgggcctgtgttttacgtaatatgatgctgtatcgggtaagccccccttgtgctttttccttactcgatacaatgctttaaatatacaaagaaaaaaaactgcataatcttttgattttaagagctgaatcaaaaggtgatgcagcgtatacgagcccctaggggtttttgaagttgatggagaacaaggccgggagggatttttttaggcatttcgacgggaaataagaacccctctgggccttgttgcagaacccagataagtgcgccagccttggtacatcgtggacttgtactttttctcgcgcaggacctgtaccggttatcggtcgcccaggcgcgcatatcgggccggcggcgggagggacatttatgctgccgtcctcgccggcccgaagcgctgtttgagcctcttactcgggcagattggccccatccccggtagggttcttcgtaagagacggtcccacgcgggactggtcccaaatacttttcatttcccaattaaatagttgtttcaaatcctcgcgctccatatgtttggttagggcattgacccggcgctcgaggcggccataacttacgtagttgtcaacggtccgaacaatataatatgccttggggaaatagatcatatttgcgggagatccatcaggtttgcggtggaacctgattccgtttgatatacctcaacccctttttcgtcagtttcttcctctttccgcgaatttgttcctttcccgtcagtttttttactttccccgtctgacagtccccctggggccctgtctgacagttcaccctcccaggggccctgtcagccagtccccgggcccggcccttcggacccacaaagtttctcgtgttctttggtccgttggtcgggagcttcgcacctccagcccctcgagaaaccgagtttcgtccaaaaataatggcgaagcgttagaccgggtgttacgcttttcccaaagtttccgcccttctacccatggcaacccttgttcctccccgctcctttgttggctctttagcacttggtgccgtggtcgtacgtgagcctttcgttatccgtcttacagggatatccattgcggcagctttctggcctaagcgctaagtaggagaatcaaccttttatagattatggaatggcaaaagttatccaagcagatatcccgtgtgatgaggcttacgttcgcttttatatggcccttagtgctcaggttgattaatataagattaagtttctttgctgcctacttgcatgcatatttcaggctgtattacgtgatcctccactgacctttggtcgactgactcttttttgtgccctttttctattcgtttttccattcgcggctgacgactagtatttagccccatatgctgatacatttttacgaacggagtaaccttttccctgttatatcgcattaaccctccctcctacgagtggttgaaaagcctgttcggggcc-----gctcacaaa-----------cgcgcccttttttctcggcaagcgccacggggaagcaaccgagaattttcgaaaatcgattata------ttgttctaccaccgcaatttaaaaaattggaacattatat--atacgtggcaattcatatagaatagtcgcttacgagccagatagatatatatctctttattttattt----atttattcatctatctctccctatatgggccaggaaccccgatcccctctcttttatacgtgagatgaaattattat---tagacaagatattggggatagtaataattgttaggttcggaatgggaacttataccaaatactgggaattttcaaatgactaatgtggttttccaagtcgggaaactcgactccaactttttataaataaaactaagaagggcc------gaatgtttgttgacatcctagtaaataatacggttggaaacctttataattacgatgggataggctcattcctcctatatgacctgaaagatggaacctgggataagagcagtctgtccatactcgaagccgagataatcagcttagagtctcggattttcgtgactactacactccgcgaaccgaacacgaatgcctttgagccaacaagcctagttgtaaaattgcttgttcctat---atttgacggcgaagtttctcaaggggacatggcggttccgaagcagataataggaggtgatcgtatcatgaataggatcaaaaatgggtctaccttccccgttgcccacttattacttatgttgccgaccgggtcgtactaccatagtcccgtacccttggcggatgttcaagggccctcttgccacggagctaagtgatttgatccgggctatcgattccctcgaagcggagcgtatgatactacaatttaccgagctaacttgcgcggcccctaacatagctcagcgaaagg-----------------------tgaatccctgaagagctggtagacggagaaggggca---tatgttggagtccacatggataaagggccggtgaaaccaaagaagtctactccgga---tccttaaaagtcggattaccgaaaggataacaactattaggaagttcccgcccttttattacaaaccgatgggaggatcattcccgtaagctacaaggactccttcaattacgtcaagcgtgctgttagggagaagaggctgtaggggcgttggtagtgggttccggatcatagatgttgatctggcgtcgtgctacacgactattatatatatagagccagagggacagctgaacactattttatccgccccgtataagcaattgttcaatcagcacgcaccaattctgtatgcttgacagaatggagacttgtcatcatacactcttatatatatacctgtgatgacactctcagatagggggggttggatacttgtcatcacacactcctatatatatacctgtgatgacactctcagatagggggggtggatacttgtcatcacacactcctatatatatacctgtgatgacactctctgaatagccctaaacaagcaccgattctgtatgcttgactgaccagagggccagctgaacactatgacagctaaacactatccctaaaacaagcaccaatcggagacttgtcatcacagactcttatatatatacctgtgatgacacggcctcctaagtatatacttccgtatatcaagatcaatactgaaactgacttgcctcatcaatactgaaaactgacttgcctctggagaggcaagtctccgtatgccgaccctccgggtcggccgcacaggcatatatataagagcgcatgatggcaagtctcgtatgccgacccggagggtcggcctcacaggcatatatataagagtgcatgatggcaagtctccgtatgcctccggagaggcatacggagacttgcctctccagaggcccgtcagttttcagtattgatcttgtcagtcctgaccaaggttgagggttggccccacaggtatatatataagagagtgcgatgacaagtcgccggtgtatgggtctttggtgagccgaccgtgtcctcacagatatatatatatatatatataggaaagcacgatgactagtctccgtatgccgagcctctgtccgacctgaaggtcggtatttctgtcagtattgatactgtcagtattgagccaggggtcgtccggaagtccagacggacggggtccgtctggactgaaggagcccatcatccggacattggtatggttcttggcatagaagtttattggcaaggggcaggcataggaagaagaaggcaaggcttggtttggagttacaagacataattcttttcattccagagggtctccgtatgccgaccctccgggccggcatacggatccgggcttccggttcgggtgtctagagcatccgagagtcgtgatccaaaatagtctaaagggggcggccgaccgccgccctggaattttcttcgggattactttaggaatgaatccgtccaacggaggttggaagatgacaagaggtcagtctcatcattgttccggggagggaacaat-----gctccaggggatcccgaaatcggaaaggaagttcgttgaacttactatgaatggattcgagggccccaaagccgaccggggactgtcagacaggccccagggggggctgtcggac----------ggggaaaaactgactaaaaaaaactgacgagagaaggacacgagctgaaatggctgagaagtaaggcgcgtagtacttcaatctacaggcccgaacgcgctccccgcgcactccgtgcctatgggtccggaggtgcgtaagcactttcagacaggagacttctttacgaaagagggacctgaagggcacgagactctagggggaggtgctacgcacggcccaaagggccgaaggtttcggggtttccttcttcatcgaaggccgtgggtcccttatcgcctcttattaccatatttatctatgaggattcatcggattcagcctttatctatc------ggtttctccttattcatctataatgatttctcattcccttatgcttattcgaggctggggacggaaacgagctattcatcatggaattacatagttaatggcataactggaaaattcatcgtatattccgatgaatgatactttaataatgcgattacaacgatacttgaaaatgcaattacataatgaatcgcatttttaagcaaatcaataaggcg------ggccgacttggactcttacggactcgagcgaacgtataaaggctgaagaactaatacacgtccg------caaaaatctctttcttttttcttagcctttcccattaatgctgattaatcgaatcctaagcattaatataatattctttgggggagccaaggtgtagcgcaatctggtagcgcgtctgccttgggcgcagaaagttacaggttcaaatcctgtcaccttgaatcagaatcggagtcaactaaaaagatgaaaataaatcgaccgttatcacctcaccttaccatctataaaccacagcttacttcgacgttttctattttccatagaatatccggggcgttcttggccactatggttctgtttagtattttttctttcaaaataggtgatcttagccccacgttttatcatttttaccagtatctcttccttctcactttctatttgaattgggtcattataagcttagtcaatttcactttattagcgttgtgctatcatatgagtaatggagttcgtcatttattgtgggatttgggtctttccctagaattatctaaagtgtatacttccggaattattatgttattctgtgcagctttctcagctttattgaatattatccgacagcactggtcaaatggccaaataccttattgaattagacaaagaaaaaggagatattctgaaatcactatcagcactggccggagtggccaaataccacattagccggcttattcttgttacctattctcagtattccgttttatatttcgaaactttacgctagcccaaaactggtctcaatcttagccaccattataactctttcgaaacacctcggacttggagtcagtcacaaactgcaaacccatttctaattttgtataatatatccgccaaattccacagtgttccagttcattttgttcaaaattctatgcttcgagcgaacgtttcgtctttttggggttttagaatttctgacctttccccaaattgggattatttttgctatctccatatttccttccagtaatgaactcgtaagtgttttagcaaaaatagtaactgtgtttataataatctactaccgattaagacgcgattttttggtgtttcaaaccaccgaaaattcacaaa----aaataataacgtgggatttgatattgagttagctccgaggtgctattcaacaacagttggccggctacagggataatattgaagagtttatagggcc---tttttttgtaaataaactatcaaacaaatcctcagtgaccttcccgttttttaca----caggcctcattatgtatgcttcagctgcaagagaagcacccggtggtggatctgccgctagggccggtaaatctgcgggacaatgggcaactgattgggtctattaaaattttggggaaaccc-----tctattgctgtcattgtaggcggggcagaggttttcggttataaaatatgtgacaatgagcgtggaaacgctcgaaaagaccgagccctggaccaaaaagatgaggagctcgcccaaaatgataa----gaatatgagctggataaagaaaagtatgagctggataaaaaaaagttcgagtacgaaaagttgaaaaaaagggaggccgtgtaagatcttaacgcccctgaaaagactccggaggatccacagttagaatttcttcaaaagcatggagggcttccagccggggcgggagagctcgtaacaaaccaatggccc---gagcctacggccgagcgggatacgtt-------taatatcttcgattcatttttttttcacttctccgagaacagcgctacgcgcctggctttgttgttttagccaaaaccaatccttttttagctattatctcgtccatcatcacgtctccatacgcag------ccccgttagctggatttcgtagcaaattctatttgtttcttgccgcttcag-----ggggcctacttactagccttaataggagtagttattagcgttatcagttgtttttattatatacgcttcgtgaaaataatgtattt-----cgcccgagacatggattttatataaacccatggatcgtgagaaatcgttactactagcaatcactgtctttttcattactttttcccttccatatccctctcccgtgtttttagttactcatcaaatggcacttcgctt---tttatgagctcaatgatttcccgatgagggcgcgggaggacgcagcacaaaaaaaaatctttgtttttgcggctgattatctatcatatatagagaaat------ctcaag------gctctccgcaggcccgtagtgcat----aaaaggctttctgatttcgttgcccccccggtcttagatccaagaagccaccctttatcgtgaagtagccgcttttgctcaatctggttcggatctcgatgctgcaactcagtatttattgaatcgtaaggctaggttgaccaagatacttaaacaaccacaatatagcccaattcctattgaaaaacaaatcgtggttatttatgcagctgtcaaaggttactcggaccaaatacccgtcgttcccataacacactatgagcaagagctattgaaatctatcgacccaggtatactttctgctattgtacaacaagaaaacatcactgagcgaattagtagtcaactggctaccttttgccaaaaatttacgcagagcttcttagcaactcatcaatcataaaaaaagaagaggggcgaagctatttgcttcacccctcccccctccggttaccgggtagccatggcttatgaaaaaggtagggcagtttgtctttgggagttcgtaaagtccctcatt----------------------gccccctctgcaacgacgcttcctttccggaattagggatgggtgggataaacaagcgcttagcgcctcgggtttc--cacattcgttgttaaatcaggagaaaagggattcgaacccttaacctttggttttggagaccattgttctaccattggaactattcccccttcaaaaaaatggttcttggttcatggaatttgcacctatttttgtctatttagtaatcagtttgctactctctttgatcttaattggtgtttctttcccattcgcttcttcttccagtttggcttacccagagaaattgtcagctcacgaatgtggttttgagggcggccgttaggttacctacagtcataaacgtgtgtggccgaacctcacacgaggggtatatggcttactggaagctggtaacagcgaaggaaccgaagcatgccataaaagcatcactgagggccggaggcacaatagggggagagggccaaccgaagcgatacactcgaccaaagg------gttcgaaggagac-tatttggcttcacagggtcaatgggtcggaaatggcttggcgatttcagcacacgaagacccggcgggcccaaagggcacgagacttgccgtgaggggtgctatgcactttgggccaaagagttcgggtcgaaggcgctttac-gggccctacggacctcgctttctgcccgagaccgtgatgcgagcctcctggcactaacgagatgaggtgctgttatggcgaatcggagtcgttttcgggaaagcataccctgcctgcagctaactccgtgccttgcgcacgcgggaacgcacgcgagcagtcatgccctctgcctgcagatgatcagaatcggccaggccacaggtcggagcgaaaatatgggggcggattacccaacacattggggacagacgactaaatgacatctcgaagtgctacagcctgtaggcgataccggcgaggtccagccggatgagcgccggccgaggcgggttggaagtcagaaggcccgcagtacccgcctaaaccttcgcttcgggaaggggaaggcactggaaacaccagtaatcgggaaggggcctaggtatttgcttggtttaagcagatctaactctacacagcttatcaaagcaactcccacggatctcagattggatgtgaccgacacggtacggtatgcggtttgctccctgttaggcctttggatctctagctatgaaaaagagcgaacaggcggacgaagcggcgttggaagtcccctagcttctctatcaagctataggggacggcgcagcacgaaatagttttaattcacttggtccacctgccccggctcccccggcgaaacttgccaaggatgctcgaactctgcaaggcgataagtataaactccgaaatcgttaaggaagcagagcaacccgacaaatacgagatcattctatgccctgtcttgcgtggctccacccaaaaggctgttcagcactacagaggctccccgctctctgcgcatcgagcgtggaatggaatcatgcttttgatacaaacaaagaaacctattctgtttattcgaagataccacc-----gcccatgaggaagacccagaggagataatcggttttcaaaaaccgaaaagaaatatataaatatatatattaacatatatatatatatatatatactgcgcccgtagtggaaaaaggaccaaagtaagtagagttagtgagccgtgtaatgggcaactatttcgcacggttcggagggcacttcagtaagccctacatgggctgaagtcttgacccctattccttttgatgatgccagaagtcgtttcgatatacgattttatcttgtttctattttatctattatatctgattcggaagtcaccttttcattccctcgggcagtttctctcaacaagattggttcgtttggattttggtctatgatggtatttttatttattccgacgattggatttgtatatgaatggaaaaaaggcgctttagattgggagtaactcttcattcgctttcgcgaatagagtgggaagaaaaaatataggcccgtagggctgaagctctcatcgctctctctctccccctctggacacttttttggtccaaaggacacgagacctgccgggtatcgtgtacgtcgccaagccatatccggcccttcgaaccctgtaaagccgaagaagtctccttcggatcgataccttagggaga-----gtagtgctcgaccccaaaccttcaggtctttctttcgtaaagccgtctcctgtctgaaagtgcttacgcaccttcggacccataggcacgtagtgcgcggggagcatgttcgggtatcgtgtgcggattcc------aaagaattttggcttttctgtgcgtttgattctctccgacccgctcggcggttcaatctcccaaaccctccgggttggaagtacataaagcgcttcgcggaactctatgtcccgcacagtgaatgctctctcccgtagcactatgtgcctaaaataatagatctttctcgctatgggaaagcaatgaacaccatcgcaaaaacaaaccactcgttgggtctgctttttaatagttgattattggacacattggggtaattagctcagttggtagagtgcctcgtttacaccgagagagttagcggttcgagtccgttattacccaagggttttccattatatgtaattatgaattgaatctagcgtctgaatacatgtactaattcgattgatgctggttacgagaatacgaaaaagg--------------------------------------------gggggctacgataaagcctgggcc---------------------------------------------------------------------------------------------------------------------------------------------------------------------------------------------------------------------------------------------------------------------------------------------------------------------------------ttatggttgcttttcattacta---------------------------------------------------------------------------------gttttccagtctttcaa---------------------------------------------------------------------------------------------------------attcaacagagttgcagttaactcggga------tttggtt--------------------------------------------------------------------------------------------------------------------------------------------------------------------------------------------------------------------------------------------------------------------------------------------------------ccggcatttatcctctcgttactcgta-------------------------------------------------------------------------------------------------------------------------------------------------------------------------------------------------------------------------------------------tggggcga-----------------------------------gtacccacccacgttctgttcggtgcgtata-------------------------------------------ccttctcgctt----------------------------------------ttccgctcaaa-------tgcacctaatgaaaggtgta------------------------------------------------------------------------------------------tttcacttgagaagacct-------------------------------------------------------------------------------------------------------------tgctccaat-------------------------------------------------------------------------------------------------------------tgattctaaaattgacgag-ttttgtggcctctgttacacggct-------cggatttctattccgcaattcgaaccaatcccaatttacttta----------------------------------------aagggccctttatgccttgttataata---------------------caaacctccgcagtt---------------------------------------------------------------------------------------------------------------------------------------------------------------------------------------------------------------------------------------------------------------------------------atgtatgctat----------------------------------------------------------------------------------------------------------------------------------------------------------------------------------------------------------------------------------------gactttgggtgcc-----------------------------------------------------------------------------------------------------------------------------------------------------------------------------------------------------------agaaaaaaagctttcacta---------------------------------------------------------------------------------------------------------------------------------------------------------------------------------------------------------------------------------------------------------------------------------------------------------------------------------------------------------------------------------------------------------------------------------------------------------------------------------------------------------------------------------------------------------------------------------------------------------------------------------------------------------------------------------------------------------------------ttctgctttccaatttccttttacctaatgcaggtgaaacctgagactctggtggaggcctttccgtcactgcagaatccgtatcagtataatagcgggactctgttcgaataaacggatacatatgaatccgtgcgtgagcggtgaccgccgcagaaatttgaactgtaacgtttaaaaccac-ttttcatttataagacttgcctctaccacagctgcatgtctcgggacatccggagacggattgcctatcacctgcatttcatcaagataggttattaaaaaacgttccaattcgtggaaactagaaatgcggtaacactaatatttaccattttccccaaaaccctgtcagtttttttctctttccgaaagcatc-gggttttccccttcttcgtctgaca-gtccccccctgggccctgtcagac-----------------------------------------------agtccccggtcccccgcccttcaaactccaccacacactgtacaattcctccgagatgtacaattatatgtattatacccggaatcatcaacaaccaaaaaatataatgtcttttttttgtaatgaatcatcgtagataattcattacttttggggaaatagcttagtggtttatagcgctggtctgtcaagccagaagtcgcgggttcaaatcccgtttttcccggtgaaactggaatccgattataaaaaa-----aaaccagctcatcaagatatatatatatatatatatatattttttttttcgaaaaaaaaccagcttagataagctttttttcaagcttcggcatactggcggagctcccacaccccgcatcccccgcgcatatgccgaagccagggtaagcaaaaatatttttttgtttttctttggaggtatggctgagtggttgaaagcattggtttgctaaatcagtgcgacaagaaactgtgcaatgtaatgtggtttaatcccacaggacgtaacccccgtcctacccaacctggacatgcgtcgggagtaatctcgaggtgtgaagctccagggacaatgtaatgatgcttgggattccgtaccaagctaatgctagggtaaagagacccggcgggtcttcgtgtgcgggaatcgtcaagccggccagaagacccgtaaagccaaaaaagcacgtagtgcctgtaaaggcaaagaagtatcctccggacccttcgggccctcaatagatgaacagttcgaacgaactaatacagagacctcgtaagaaacaatccaaggcggaaccgaaagatcttctggatgaaatatcgtaggtgaaaaattggaatagtaggcatcccgagcaggaagccagccgtggaagggggtggtatctctgattttgatatcaccgtgggttcagatttccatcggggtttttttaggttcttcctgttgagagaaatgatacattgcgcggaacttggtaaacccgtattgctccttccaggaggctctgtggtaatgcggagtaacgcaatgcgggtagaggacagctcaaaaagcaaaagcccgtccgtaattgatgggataggatcttgtgatctacaccgaaaggtggcagacttgagcatgggtgacttgtactatatctttctcgagactttgataaaaagg----atataaaattcatttttttttattggcacaagggacaggggcttagagctgcgggttcactcgtaacacttaacttgccacaagagttttacacacggaacaagttctagtagccaatgattcaaacatgactcttgcgggtttacatttcggacaggttgcttgagccgtatgcggggaaactcgcacgtacggttcttaggggggaaagcttgagagggccgacctatcccaacaaatacaacaatattgtatcatgggttcaaatcccatttcctccgtaggggacgtagctcaatcggtagagcgtatgttttgcaagcatgaagctgtcggttcaaatccgatcgtctccat----atgagtaatctactagaaaaaaaatagaataaatgcttgtaagaatgcaactttataaaacctgcgggagattatgcttcgcaccttaatccggcttcggggaggggggggggggcgccaggcatgtgctggaatataatctaatgtgtcgaagctgaagatggagaacgaggtcaaa--tttttttccgagcccgggactgtctgacagggacccgagaccttagggagaggcactacgtg------------------------------------------------------------------------------------------------------------------------------------------------cctatcgggtcttgtgtcgtccagacccacaaagttcagcgcgggccggaggaagttatagttagatgggacgccaaaatagcgaagtcggaaggtaaggtcgcccggcgtgcttacgaaaaggcccgggattcttgcaatagggccgggaagggctacaccaggctcgcagggtccgtatagataaatgatcgagggagagcaccttagacaacgagagaatccgttatatcccgacgcgcggcgcaactcctagcgtaccttcgatttacagagggtacggccgcttaagtttgcttcttcggcagttagttgattctatacaattcttggaacggctttatggtcgggagatagattttgtcacgaaacagaaagcttttatgcgtttcgcttatcccacc-------------------------------------------------------------------------------------------------------------------------------------------------------------------------------------------------------------------------gtagatatttatgccatg---------------------------------------------------------gttcgaatggtaaacaaa----------------aacaattaataacaaatacgaattatt-------------------------agatatggctagcactaaacaaatcaa---------------gaatttgactttgaattt-------------------tgga---ccctaacaccct---------------------------------------------------------gctgctcatggtgtttta---------------------cgattagtattggaaatgga----------------------tggagaagtggtagaacgcgcggaa--ccgcatgttggattacta-----------------------ggcacagaaaa-----------------------------------------------------------------------------------------------------attaattgggtataaaacgtatctccgagcttcaccttattt--------------------------------------------------------------------------------------------------------------------------------------------------------tgatcgtttaga--------------ttatgtttctatgatggcct---------------------------aagaacatgcttattct--------------------------------------------------ttagctgtagagagactt------------------------------------------------------------------------tgtaattgtgagataccttcacgagctcagtatatac-----------------------------------------gagtgttattt-----------------------------------cgtggaataactcggatctcaaatgtgc--------------------------------------gca-------------------------gtagcaatgtgttctt----------ggcgataggcc-----atgatgcc---taatataaagcat------------------cacactatccttgaagggaaagc-------------ccaagggaggtatgtattgcagggggagaagggggaaaccggcgtgaaaccgatagcgttatgatgttatccgagctatagctccatggat------cttagtagttcctttggagtgatccggctcgggctggttgacctaacaaacacacgtggttgtga-------------ttggggccagaaccattatgttgcca-------------------------------------gcggacattgcgacc-------------ttcttcaagccaccgcctctgatttaagggttc----gtagaaggagtggaacatgctggagccagctac------------------------------------cgtataaata---------------cgggcatggaacttgagaacctac-------------------ggaacaactaatgacacatcg---------------------aaacgaaaaatgggat-------------------------------------------------------------------------tgcctaaagccacc--gggcggcc------------aaagaga----------------------------------------------------taggaatatctcttcatcctcaccagccgtggaaggcctgg-----------------------------------------------------gaaggaagggcaac------------------------------------------------ggaagattcgcagtaacgaccccaaccg------gcgacggctcttgagaacgacaagggaccctcccctgtcagctcccggcccccccccagc-------------------------------tgccgccggcc-------------------------------------------------------------ggcgggaacgagcaacaaccgcaaggac-----------gctttcaactgcgacgatcgggggcccgagggaacga-------------taagtctctcgaacactcaccacag----------------------aaggaccgcggagggatcc------------agaatgaccccagctgatgacacgataagttgagaccttatactggccatc------------------attccatggggagcctatttaccactc---------------------------------------aaggcaggatcggataa---------------------------------------------caaccgggcgcgtagcaaagtaagcct-ccgggcttacctatgcacggataacccgacacag------tccggacctacggactg---------------tacgcggttagtaggcttcaaacaccaaactccagggcccaggttaactct-------atcgctctgatttcggcttacaaactattaggagaaaaagactacatgaactacctatatcttacagaattgctactcacatttcaa------------acagaacttatataccagctacagaatcatgaaaacctttcacga----ttgaccgctcg-------------------------------------------------------gaaaggattatactgtaaagtattcgacacaaacttacacataacaaccgatagtaaactgaaatcgaa------------------------------------------------------gcggggccggagg----------------------------------caactccgg-----gactgcgaactccgctacgcgcctggt--------------------------------------ggga------gaaaaaaccattgccagactcaaggcgcgtagcggagtccaattcaaaacacctctcg----------gagaattcccaacaaaccaaatggagaggtcggcccttgggtataccatctccacgcg-ttgtacaagaagctatacgggc------agttatcgaacccgccttcggcttacgcacctcta---------gccatggtttccgcccaagccggtctcctcgcactgcaccaggtgcgtaagccgaaggcccagggggctgggc--aattgaaggcccggagggaaggatactttgacagtatcaa----ccaccacaaactagctt------cgttccccga--------tgcggaacttcgagacc-----cttttacaactttaccgggaactagttggggcagggtacggactgaggaaggagccccaaactggagttagggtacgggggagtacgctacgcgcctatgctgcccaacatatatatacctgcgccccctagaccaattctgtgaagaattggagatgggatgcaaagccccaacctctctaat-cacccgatagacga---ttcggactgttaaaaaaatatgaagaggaagcgagagcgcgactggaatgg-------------------cttagaaaaacaatagagaggaggtgcggcaaggcactacctacgatatgc---------------agacgactggatcgtaggggggggtggttggctccaggggggtagcgctggcaataggagctgaaatagcatcatcccccaaactc----------------cacctgtaactggattgggac-----------------------aacacaaggataacttgtataagcagccaactagctctctttc---------------tcggaacccgtatcaaagttctgacagcgggatccattaga--------agttacgggatactcgtgggagg------------------acaacgtaggagaagtgccgcccttaaactccacctgctcgctcccatagaaaggatcgt---------aaaacacctacatgggaaaggcttat----------------------------------------------------------------------------------------gtaccccgaccgggaaacccaaacccgtt------------------------------agataatggatc----------------------------tttttggatcaccacgaa----ctgatcttaagataccaggcgcgtagcggagtggatacatgaactac-tactcctttgtggataactacggaatg----------ttagaacgagtggcgtacatcgtgaggttctcggc-----------------------agcaggaacttcgaaacgaaagttcgaaacgttgtctg--------------------------tagcaagcgtcttcaaagggagt-------gggacagacgggggaaaagaattatgggcggctacattccccaactgactggagaaacga--tgtttcccgtttcgcaatgaatcataaaaaaatgatagaattctccaccagacttagactccg-aacctatgcggt------------------cctacctag-----cccctgttgtatatgcgggaaccagga-------------------------------------------------------aaacttggaaatgcacc------agcaccttcggaaatcgaaggcgaatggcctcacgaaactaacggtccagct---caaccggaaacaaattccggtgtgtcgga-----------cccgtcatctgaaaatccaccgggg-aagta----------------------------------tgacggcaagaaattaagt-------------------------------------------ctattcaataggaaagtgtaagccc-------------------gggctaccggcctcatattaggtgggagagaatctggtgggactctcgtaattggattgcatagatttcgaa-----------------------------------------cctacccggcaccccagcggcgggcggggaa-----taagtg--------gaggccactgatagtcccgggtcaaaagctcggcc-----ggccttccaaa---------gcccga-------------gctcggagagccggatgcgaggaaatcttgcacgtccggttcgggggggggccatgggtacccgacgaaaggctcgcagctgaataattgggg-------------ttagtggccca------tcccttaccatttacttgctttaactactcatgctacggatgcgggagca------------------------------------------------------------------------------------------ctaactccattc-----------ttttgggcttttgg-----------------------agagaaacttttagaattct----------ataaaaaaaagagtctcggg---------------------------------------------------agccgggatgcatgcca--------gttacatacgacc------------------------------------------------------------gggtgaagtggcg----cgcaggatctgcccttgggcttaagtg---------------------------------------------aagatatttttctatttacacaacaattcgcttatcgtattgacgaattggaagaagtgttaaccaacaaccgtatctggaaacaacgattagtggatattgg----------------tattgtcactgcacag-------------caagctgcggattggggattc----------------aacggtgtaatgttaagaggc-tccggcggagtatgctggg------------atttgcgaaaagaaaatcagcgccttacgatgtttacgaccgatcgaattttgacgtaccagtaggtaccagaagagattgctatgatcgttattgtattcgtatcgg----------agagatgcaacgaagtattcgaatatcattacgcaatgtcttaatcaaatgatcgtaaacta---cgtcccgggatatataaaatgaaacaatccatggaatctttaattcgacgttttaaactttatacagaaggtgtttctgtaccggcttcttctacctatacagcagtaaaagcgcttaaaggagattctg------gtgtgttgctagtcagtg------------atggaaccaatcgcccttatcgtt-----------------gtaaaataagagcaccaggttttgctcatttac------aagaacttgattttatgtccaaacatcacgcgcgac------ctgttcacaggataagacgatgagtcgtacctgtgcgctccacttagcgtacatccgcaccaag---------atgacagagtgatcgaactgagtcttttatgaaggtgaaagtc-ccggag------aacggggtaacggcgtacctacacgcgtttg-------------gagtggcatccgagggtgtgg------------------------------ctataaaagggaagaaga------------ggggg------------atcgagcgagggcgtgaccataacctccttggttattgtctgggtgaatacaccagtgcgggtatttaacctccgaaggctaattaatgaaccgcagcatctgaaacgtcgtcatggacaagcggggcggtattgcttcctactcctatatataagagacccccgcatccggaacatcgaatctaggcctgagggaaagtaatgtgatgtcctttcccgttctttcaacgcgcctccggcgtttagcgggagctttacggcccaatccgaaaggataaatggaaaatcggaactggggaat-cctgaacacctctgaggttatacgggccaaccgtggggtgggcaggaataggatgggacgaaaagctaaaaaaaaatattttttttcccg-------------------------------------------------------------------------------------------------------------------------------------------------------------------------------------------------------------------------------------------------------------------------------------------------------------------------------------------------------------------------------------------------------------------------------------------------------------------------------------------------------------------------------------------------------------------------------------------------------------------------------------------------------------------------------------------------------------------------------------------------------------------------------------------------------------------------------------------------------------------------------------------------------------------------------------------------------------------------------------------------------------------------------------------------------------------------------------------------------------------------------------------------------------------------------------------------------------------------------------------------------------------------------------------------------------------------------------------------------------------------------------------------------------------------------------------------------------------------------------------------------------------------------------------------------------------------------------------------------------------------------------------------------------------------------------------------------------------------------------------------------------------------------------------------------------------------------------------------------------------------------------------------------------------------------------------------------------------------------------------------------------------------------------------------------------------------------------------------------------------------------------------------------------------------------------------------------------------------------------------------------------------------------------------------------------------------------------------------------------------------------------------------------------------------------------------------------------------------------------------------------------------------------------------------------------------------------------------------------------------------------------------------------------------------------------------------------------------------------------------------------------------------------------------------------------------------------------------------------------------------------------------------------------------------------------------------------------------------------------------------------------------------------------------------------------------------------------------------------------------------------------------------------------------------------------------------------------------------------------------------------------------------------------------------------------------------------------------------------------------------------------------------------------------------------------------------------------------------------------------------------------------------------------------------------gctgaattgtccctgcatccgcagacgaaaaaaaggataaaagcttcaacaggaagatgagagacttggattggcagttgctagactggaaatcgattcaggtacatgtctctaagttgcaaacctttcattttcaggcttggtaggctatg----------------------ccaaattctt-----ggggtacccaagataatcgagtaaaaagcaccgtggtctgcccggcctcacggctaaacagcggggagcgcgatcactggaaaaagactgcgaaaaaaatctttttttccaccactcccaacattgagagaccgagctaaacaaacgtgagcccttatggccttcgaacccc-----gggctaaatttggacctaatagttacgggttccgcccaggtcgttcctgcggcgatgccatcgcagcgatttacgcatctattaataagaaggataaatatgtacttgaggcggatatacacaagttttttgatcaggttaaccatgaggcacttatcgg-------gaaactttcccacgaatgaggagacaaataacaccgtggctgga---agaagtattagaccggggtgaatacccagaataaggaaccggcgggatctttgccaacgtggcacttcatggatcagagtagtcccttaagatttgggtagaaaaactttcatgtcatgtagggacaccaaagggaaagccgttgggcggagagagagacggactcagctcccttttatccggtaccctgacggtttcgcggtcctccattcaaatctgagaatagtccaacaagcccgtgtgaggatcgaacgactacttcagccgatggggctgaagcttaagcggagtagaactcgcgtctgccacggccaaaaaaaatattttttaccgacgacttccgtatccgtcagtacctcgtgggagcctcacattgtgggcgtacaaaacccttgtaagggctagtaagaaaaagataaaaaactatttaatgaggcccgtagggcggggcactgtcacgaccaaaatacgacggaaaagcgcacatctcaggaaact-----------------------------ggctcgatcggatgcaagaagccgtaggacgggaaactgtcacgtacggttctgaagtggcggc--ggtaggaga------cccctggtcgaccataacatgctagcaaatgttgtcaccatcataggtactcaagatattgtgtttggagaggtagatagataaaactactaattgcacaggtaggaccaaaaaaatctatattgttttccagaaacttcttatccctatcattttccgcccttttcttgtctgacagtgccccgccctacgggcctcctgtttcgaatatagaaatata---tagatatatctatatattttgcttgattgggattatcatcaatataatgcgaatggaggccacaagaataaataaataaatatatatgtatttaaaaatcttcgaacccgccc-----------cctccataatgcttcccttcgggcagacttatgtaattgccaaaaagcacgggagagctccaaaaaacatggcctttaatgggttatctatcaataaatagataaacctgaaaaacggggagcatagaaagagaaaaatatatatatatatattttttttgcctccgcgccgttgcggaggttcggagaagccaggttagtaaaatctttttctttgacacttgttc-----gaaggacactagactcgggtacgtccttctttctatagtctcgtgccctttggtccaacgggttcggcccaggggctcgacccttcaagtccttttttcgtaataaagccgttccctgtct----gaaagtgtttacgcaccttcggacccacaggcacgtagtgcgcggggagcgtgttctggtatcgtgcgcggtaaagccattcccggccctcggcgcttcgttcgtaaagccaaagaaaaagaagtatccctcggatcctgtaaagccaaataagtttccttcggggccttcggacccaatgggtccgaagaacacttctttggcttgtataaggaagggccaacggtttcgggcctgcgcggagcaagagaaaaagatattacccaatatttttttttctttttgcgtgtctctgaagaaaatgctgcgcccgagccaaaaaatctttattctagcgaagctcataacgctgatgaataatctatgatgattcatcaacgtagctcgcggagaggtatatacatagcgacttgctagatgcgcgcaattgacaaacaactttgaggcttttcctctctggagctccgcactttgtttgcttcgcgaacgagggggtgcagcataatatagattttttgggcttcacccccccgcgtaaagcgtcagctttcc------gggcgcatgaggaagcgaaaagcaaaaaaaagatttttttgcattctcttctcggctttaccccagcatagcgaatgatgggtgagggtggaacgatgaaaggaaagcgcgcgaggcccataaaaaccatcaggattatgccattattacgtaatggcatagtgaaaaactaaaaaaccacgtagaatgactgccaaaatatgcatcgttattaaatcttttgagaatcaaaggtcaaggcttctgcttaacacacgcaagattggattgcctaagaaacaaattttatatacagtattacgatcacctcatattgataaaaagtctagagaacaatttgaaatgagaatacataaacaattgctggtcatagaaacggaaacgcataaattgcgtgaaaagttgaattggttaaaactacatgatctacttggagttcaattgaaaattatcttttattaccaaacccgtttgaataaagttcgcaaaccctagtcaaattgcttttaagtaaggaaagtccctatttctaaaaatacaaaatcacactgtgtttgctttgtccaagggcgtagcactacgtataatcaaatcaaggccaaagggctaccaaatctatgatgttgcattgcgtaacatgcggcgagacatgcccggagggcggggcactgtctgaccgatgctttcaaaggaatgaaaaaactgacgaaaaagggagg---------actgtcagaaagaaggggagaaagaaactgacaaaaactcacaggaagaggaagaaactgacagggcacgagacgaaatggcgagaaagaaggcgcgtagcgcttcttcggcccggaggcccc---------gtgctacgcgcctcctctccttatagttgc---gtgcctttggctgccacaggcacgga---------------------------------------------------------------------------------------tcgccaaggagagagctgcacccttttcaaatttgctcttgcttggttcgtgtgccagcttc---------aaagagacttaacccgagatcatatggaatagtggccgcataaacaaacacgatgcacacttggtgtgcttagctttcgtatgagatcgtaacacctatgtagttgattggaagggagcgcctgtagggcccccactgtggtgacggccaaccacaggctgagggcccacttacggaccttcggccctacgtgatatattttatggctagtagcgaagccatcaatcatcgtagatgattgatggcactgacagtcgaagagaggtgtaccgtaggtacattcggtttttcggtgtcattgatgcttcaaacgaaatagaaaaaggcagatacactatgagaaatagttgctggaagggaaaaggtgcgccgagttagtaataatgcgtctccggcgacaagccggcacggagtgttctgtgtaaagcgtcccactatcctcgcggggaaagcccaaggggtattgtagcatgtaggtgagaaggggaacacggcgtgaaaccgataacgctaagccgttctccgagctagaggttctatggatcgtatcggaggtctactggaggtattccactcagtctggctgtggccccggcccagccatcacgtcgccagcgggaagcgcgaccttctccccagccaccg-ccccctgcttttcgggttagaaaacagagtggaacacactgggagacagctaccgtacagatacgggaaatgaccaaaaagcctaatgaaccggctcgacacactagaaacgaaacttgggattgcctagggtccctcccgggaacctggctaggaaaatacaaatatttaccatcatttgtgtcagaaccgaggaaaggagggcaacgggggactcatagtaacggaaataccgcgaaggggcccagagcaaaagagatcggagattacttcggtaaggaagaaccttatcccgttcatcctgactgggggcttacccgaacaagtacgggcaacagtgt---------ggaatcccgttaacggatactcctaaccaaccggctaagtcaaaaggatcgcttggagagccgtatgcggggagactcgcacgtacggttcggaggaagg---ccttcccagacgagagatcatggggttggtggcccatctcctaccactaaaacaattaactttttatttgaaacggagttctgctggaagaaattcgtcagggcgtattacggtttttcaccgagggggtggatcgaagcgattgcagcgaaaaattgatttcaaacgaagcacttcgtctatgggcattgtagaaagaatcgaatatgacccaaatcgttcgtcttggattgctttagtacgatggatcgaaggggttctacgccctgggaagcacccggctttttctagagcgaatagtcgaagagaaaaaaatatgttctttttcggcctcttattttcgttctcttcgctgcctagacaagctcagggaataaaatacgaaaaaacgaggcccggagggccctgcgggcagatactggaaagttcctgggtcttaaggacgcgggaccttagggccaaagaagtggccttgggacctttaggtagctttcttggtttacccagcatagcagtagctggggcaaagcccgctttcttcgcttttcgaatgaaa---ggcccttcctttctaacggggagagagcgcctgttggcccaaggaaatacgttctctcaaagcgaaggccagaggtggagaacgcatagcggggcgccgagaataaaaagcctagtactcccttggtcccaagggccgagggccggaaatggcttgacgatttccgcacacgatactgggaagaaggaccgaaggccagaaatggctggt------ccgcacacgatattggggagagggacacgagacccaagggagaggcacgtagtgctcgacccttctttctacaagcccgaacacgctccccgcgcactccgtgccgccgggccttcgggttcgggtcgagtgctacgcacctccgagccttttacttatatattagccagtgaagaattggaagcaggcaagacggtgatgaattttcattggtccaaaccctcgaccccgttaaactaccaccaaccttcccagaaagctaatgacccttcgggccttagggtg------gcgcgggatagccaggcttggctacaccgagactacgcttctagtgagaataaatacatacttgattcatattatcaaatggtcggaaattgcataccattagccaaaatacctataggcacgtgggtacataatattgaaaggaacccaggtcaaggcgcaaagttggctcgagctgcgggaacctttgctcaaataattgaaaaagttgagaatacaccacaatgtattgtgcggttaccttcgggtgttgacaaactaatagattcccgatgccgagctactattggtatagtttctaatcctaatcatggtaaacataagcttagcaaagcaggacaaagccggtggttaggcagacgccccattgttcggggtgttgctatgaatccagttgatcatcctcatggaggcggtgaaggacgcactaaaggaggtagaccttcggtatcaccttggggcaagcctaccaaaggtggatttaaaacagtagtaagaaaacgcaggaattagtttatgacacgctctatatggaaaggtccttttgtggatacttgcttgttcaagcaaagaaagattaggtggagaatttggtcacgtagatcttgtattttgcctcaatttgttggttgctatgcacaaatttataacggaaaaggtttcgttggtttaaagattactgaagaaatggttggtcataaatttggagagtttgcttctacacggaaaacctcctccttgggtaagagagctttgccctcgaaaaccaagatcaaaccaatcaaaaaggtacgatagtaaactatggcacagaaagtcaatccgatttcagtcagactcaatctgaatcgtagttcagattccagttggtttagtgattatcactacggaaaattgttgtatcaagatttaaattttagagattatttcggttcaatacgtccacctacgggaaacacgtttggctttcgtctcggtaggtgtatcattcaccattttcctaaaaggacatttattcatgtattttttctggatcgacttagccaatcaagacatcaaggccttggggcaataccatctgtcaagttgatcgggcgtattaacgacgatacagtaaaacagagaaatgaagtcgggatttggcccgaaaaacgctatgaataccatgatcgatcgccatcaatacagaagattgaccaattacttcgagtcagcgattggatggccgacatacactctacttttcaaagtatctggccgaaagacgaaaatgatgacagaagagcgtcagaagaacgctatgcgttctctcgcttcgcgcctcccatcccgatagctgtgcgtgctgaaaaaaaaaaggatatttttgggttcgaagggcccggaggagacttctttggttttaccgggcgtgcttccttggattattttgtaatgcaatacttcttcaatctaaagaaccaaattcaattcgatcctatggttaacagaagtcccgtggcgcagggcctagctagaacatctacgattggggaagcagtttcggccaagaccgagcaaggaacacaaagcggggagtcaattcgtcaacccaggtccacattgtatttcgatgctaccatatttttgaggtacgcccgatttaggaaagctacatccctttccagtcgttattattacgtgaaaaagatgcaatctttattttctaatcgaacagaaactaataccttaattcggccagtcaaaatagcttctgtttatcgaagtgcctctctaattgctcaagaaatatcttggaaactagaacagaaaaaatcatttcgacaaatatgtagatctatatttaaacagattggaaaatgcccatatgtgaaggggatccgtattggttgttcgggtcgattaaatggcgcggaaatagctaaaactgaatgcaaaaagtacggtgaaacatctttacatgttttttccgatcaaatcgattatgcgaaaacacaagcatctactccttatggaatcttaggtgtcaaagcgtgggtttcgtattttctaacacaaaaaaaagggacaagttgtgctatatccaaaacgtacaaaatttcgtaaatatcaaaaaggcaaatgtaaaggttgcaaagcagacggtacagaactttgttttggaaaatatggcattaaaagttgtgaagctggccgtatttcgtatcaagcaattgaagcagcgcgtcgtgctataagcagaaaatttcgaagaaattctaaaatatgggtaagagtcttcgcagatattcctattaccggtaaaccggcagaagtgcgaatgggaaagggcaagggaaataccaaaggttggattgctcgtgtgttgaagggacaaatcttatttgaaatggattgtgtcagtctgtcaaatgctcaacaagctgctacattagccgcgcataaactggggttgtcgataaagttttttaagtggtcataaggaagagaaaagaatatggcaaaaagtcaaaattagcttgtaaccttcgctacgttattcagctctatcggataagtccgccctcaggacaaacaaaaatggcattcggcgcgctctctttct---------------------------ggtcgagtgctatgcacctacaatcaagatttcttttatgttctgatcatccctatgtatatgctcaatggcgcttcgcgcctttactcatttcattaccgcgtttcattgtcccgacggccc------tcggctcgaattctgtcaaacagttgcgg------gtcggacagtatttcggttttgtggtgtccgacgaaacaaagttcgggccctttcttctacagattgatacaattcgatattgcaaggttcgacatcgaccccgatagtagggggtagaccttgctatgttcacgggggtcgcttatatctcgggtaaagcggtgccgc---ccgggaaacccttgggaattggggaggaattcgacaaatcgggggctcggtcactgagcgagcaaaatttattgcagctagtaatgagacggaagcaggagctgccgaggccggagctactctggccatgtatgaatacgaaacagaatgacttgaagcagttcttcgcacaacccgaagaacggaaggtagccctcgaaccctcggggaccaacca--agtggacaaccgtcctgccggcctaaaccaagtatttgattcgggggggggggcgttaccccaacacaagggctagag---gccgccgtgaatcattggaaaaatagtacgacacctaccccagcggagcccgatacatggggctcccagccccgaaattgatcccttccttcctattttgattgaagatcaccgtcttcctttgcatcttactagtgattttgctaaccccacaaattatcattagggacttctaaaaggagattataggagccggcgttcaacgcctgaaatacccgaaactaggaacgtttgctcttgtatcttttcgatcggtaccttccgtacccaaagtatactaagatcttgatactcgtattgttatatgtacagcttggcgtagttttatacgtattatcctgcctcaattgttgcggaaggttacttattcccgatccctcatagtgggagaccttatttaaagatctcccgctccctctaagcatccgttacccgccggcaaaaaataaatacattttgcaggcagatctttctgagctaatccgagctaatcatccgtgacccatcgcaaaaaaatatatatatatatttttttttatcggaagaaaaaaaaatggagaaaaagatgatacatttgaaatgaaaaac------caaaaagacaacttgttttctcctaatgaactgtcaata---gtaacccccattttgctaattcggtgttactattgaaaaaggatattaccc---tttactata---agtagtcgcttactattggcaagcatctcccaccttcgggcccatcggcacgtagtgcgcggggagcgtgttcgggcttgtagatcgaagcgcttgtag-----aggcgcgtggtgctttctatcc----tttgtgccgcgcttaccgggcattccggctccaacttgacttcagcccagattggccgcgcaaatgggtgggctttagcacttttccatggttagaaaaccggcatagctgcttatttcgctag-tcgcatgttgcacaatattgttaatgacttaatgactgggataacaacgctaaaaatatcttcaaaatgttaccgaactctcaggaaacgccggaagacttacaaaggatttggactcggtcccgccaagagttcggcccgtcgtttacgcgcagtctctaggaaggggtcaagaaggtcattatggatgctgtcaaaggtgcccgcgatgaagtaggtcgaatctttagggtgcgtggtcttaacctcgcaccatgccatcaagtattactttctctatatccatcggggtgagctgataactgctcgcccttcccgataaacaattgggctggtacattggttttcgatgcccttgatgcttcaatttcaataaaaaaaggccaaatcaaattatgttctctccaaatagactcgagtttcattacgatcaggtaatacgtccagatttattgctaagaattaattacgaaaacataatggaagttcccagattgtgtgaaataatagtagttccaaaggcaccctcaaattttataaggaatgttaaattagccatggaaattgtttgtggtcaaaaattcatacaggcacgaagtagaggttcgacgggaaagtcgtttcgattcaataaattcgtattgaatcaggagtccgagagagacacaggatatgtcacttacctagcacgaagcactctacgagggcatatcatgtataatttcttggaaaaacttgttacgataatatctttttacgattatccagtcaaaatacgaaaaaactccattcaattatcgatggcaacgtcgttgttacgattatttcccgaaatacaagatcatttcgagattttcgagcatattcgagggtttgatgtaactattgtcacttcagccaacacacaagatgagactgtaattttgtggagtggctttctgcaaaaagaggtttagtcatatgtcaaatcaaattatacgggatcacaaacgtagattgcttgtggctaaatatgaattgaaacgaatgtattataaagccatttgtcaagatagaaatcttcctaataagatagtgcgacctgttcacaggtcaagacgttgagttacgcctgtgcgctctattccgcattcatccgcacccggatggtggagtgagtgaactgagtttccatgaaggtgaaagtccttctccctcgagaacggggtaacagcgtacccacatgcgtttggagtggcatccaaaggtgtgaagctgggtagaaaagggatgaaggacccggaaattttaaagcctcttccgtagtcttgg--ccccccccggggataagcgggtttcgccccctag-----ggggaacgaataatctctagcaagggcgtgacaaataccctttgggtattgtccgggtgaatactacagggtggttattctacctacgaaggctaattactgaaccgtagcatctaaagcgtcgtaataggaaagcggggtggtattgcttcctactctttgggagatcccccgcgtccggaatatcaggcagaggcccaggggaaggatttttctgccctttcccgttcttttagtgcgcctccggcgtagag-cgggagccttacggcccaatccaaaaggatgaatggaatctcggaactgtgtaatcctgcgcacctctgagcttaaactcaggcgggctaaccttacggtgtgtaggattgggatggggcaaaaagctaagaaaaaaaattttttgcccggttgttacgatcgggatatgctaaagtgtccatgcatccgaaaggatggaaaagcggtcaacatatatgcttcaaaatcgaagatgagagacacaacgtgtctctaagttgtaataatttttcgatctgggtgcaaggagccgtatgatgggagactatcacgtacggttttgaatcaggggcgtcagaggaaattccacgtctactgtaaccgttatgaatatttttttaagttgtctaagttgccaagaaatagctccaaaacacgagtaagaaaccggtgtattttcacagggcgccctcgttccgtatataagttatttcgcatttcccgtatagtttttcgtgaattagcttctaaaggttctttaataggcataaacaaatcgtgttggtagccaatagaacaagggttagcttttcaagtacccataccataggtctttcgctgcctcccaacctgccaagtatacgaggcgctcagagaatgaaatacgtttcttctctcggttatgattcgaacatctggttactacgcgccaaactttctcc------aatctaatagctgaattgggaatagagcgagaaacgaatatttttccgaaccctgcggccgccaaaggcacgagactagagggagaggtgctacgcacggcccggcgggcacgagacccaataggtgagagtgtccgaagccttctagaaatggctgagaaagaaggcgagagtgcccgaaggccccgcgactgtccgacaaaaaaagattcttc-------------------------------------------------------------------------------------------------------------------aaaaaatattttttttatgcatacattaagtaatcttttatctagtacaaaaaatgcgcaaaaagctcaaaagcgtgttcttcatttttcctccttcaagaaaataagcgagagaaaaaaacgctttgtctgctccgcttgtaaaattatgcctcgtgttttcgtttcgcgtctctgttgggatctttgcagaattttgtacaatgagggttatatccacggattctctcaggaagcagacggaagcttgagaatagtcttaaagtatcatttttctggaataggtgtaataaaaaaaatggaaacaatatctaaaccaggttttcggatttattcatcaaagaatcgtttatcaaaaaaaagggaaggacttggtataaccatcttatccacttcaaagggaaatttgatatgtgatcgtgaagcacaaaaaaccaattttggtggcggtgagattctatgccaagttttttaaaaaaatcaagtaaagtttatggaagccaaattcttttgttttttggaaataattggagttggatataaagccggtactaacgcacaaggctctattttatatttaaaattaggatttagtcatgagattcgacttcaagttacaccttcggttcgcgttttttgcttaaagcctaatcctattcgttgtactggaatggatcatcaaagagtcactcaatttgctgccattgtcaaaagttgtaaacctcccgaagtttataaagggaggggtatacagtatcggaacgaaattatacataaaaaacaagggaagaaaaaataaatcatgtcatatattttaggaaccaatctaaattccaataaacaggtgaaaattgcctcaactcgaatctttggaattgggcctgaaaaggcaattcaagtttgtgatcaattgggcctcagcgataacattaaggttaataagttaactaagtatcaatttgaccaaattctagaaataataagtcaaaattatttagtcgattcagaatcggagagagtcattcagagagacatcaaacgattaattagtattggttgttatcgcgggtttcgccataatgcaggattgcccttacgcggccaacggactcatactaatgctaagacttctcgcaaattgagatacatttcgatcagaagttgagaaaagtttttttcgtttttttccggttcgtacaaaatatctttgtaattagtgaacggattagataaatcataaaaaaacagaatcgatggtatcgagcaacaccagaaacattcaataaacactcatgcaagaaaagcacggtattactaatatgcaaaagaaacactgtattacttatattcaatcaacttttggtaatacaattattacttcaacggattataacggaaatgcaaaaacttggtcctcctcaggttcagtggggtttaagggatctcgtcgctcaaccaattatgctgctcaagcaactgcagaaaatgccgcgcgagctgccattcaacttggatttaagttcgttgaagcgagaatcaaaggattgggttatgggaaggaatcctcgctacgtggtttaaaactaggaggtcttattattaccaaaattcgcgatgtaaccccaacgccacataatggatgccgaccccctaaaaaacgtcgtgttcgaatatcatcatgaagtgctatgtcatcataaaatggtaaattgaggttcgagagtaaaaaaaatttttggagacttttttggcttcacagggcttaac----ccttcgtaaaggcaaagaagggaatctacaagccatgtctggccttcggcccttcggacccacaaagtgcgtagcacctctccctatagtctcgcgcccttgggcccataatagggttcaggctttagccggtaccacagcgccttcagccgtgccgggccgggaaagggtcgaaaacgaaaaaaaatttatatatatttttttccttccgttccatgccctatgggcctgcggcttacggctgcacggttatctcaggctctcgaaaatgagggagcttgggtcgttttcgttcgcggactgaacgagcctcgccgacttcagtcccatttaaccatccggggggg------ttcaaatcgaaagacgggaaggctgggcgcagcacaaagaaataattttgttctccccactctctagcaattactacgccccaagggcctcatgaaactgattctgagggcgctgcttggttcggaggcccccataagcaaacaaattaggtgacagaaatactgaaaagagaaaaaaaataaaaatgagctttagtcaattatttcccaaatataattctagttttaatccattacgtgggagcgctatacgatgttcggtgatacaattacaacaaaacaaggtcttggtggatacaggactgaaaactccaatactttgtttccaacatgaactggaaagagtgccaatcaccaagcaagcaaggtttaattttggaattgaagatgtagaagtgttcggtgaaccgaagatgcttttgccaaaaccattagaaataaaatgtaaaagaaaactagttcggattgaactcaccaagatttggcgaagtgaccaaaatttggtcaaaggatttattttgaattcagtgaaaggaggttatgctatagcaatcgcaggttatatagcttctcttcccaagagtcttctcagaagtagaaaagtatttcatagtcaatggagaatattctccattttgaacatgaaaccagaaataagtaatatcgtggtaaaagagattggtgatggcaaaatagattatttttcgccgacaaaattgcatcaggaacaaacaaagcatttgggcgcgaagctaaaacactggcgaaacgtggagaggaacaccaaggaaaaaaatcttttttccgagaaagttcctacgaccaaaaggaccggacagagctttaagcatttaggtccaaagcctctcgcctataccgagaaagaacgtgaaactactaagcaatccaccaaaaataacgtatttcaactcaa------aggccggggcaaataattagtttttattggtgtgttaac-----gcggttagaaactaggttcgaagaaaggatgttacgcaaataatccgttagtgcaactacgagcaatgtctcatcgccccaagcctcaggtaatgcgggggggggtatgcccacatgtatactcaggacctcagtaatgaaaagggggaggctgcctgcggccctttagccaatcactgaaaaattattttctttgcgttttcggccggct------tttccggcccatgacggagga-----cctctcccaggtttcgggcgggtcctttgcgaagcgaataaaagctctgcttttttgttctggcccgatacaggcatgattcccctgtgtccttcggacccagactacgcgcatggcctcagataagaaaataattctctcccagaacgactcagagcgcaaataaaatatatattttatttggctgggcaaagcgcgattcaataagtattggaatcggtgaaaaaaaaagtggaaaaaaaatgcctcaactagatcaatttacgtatttgacacaattcgtttggttatgcgtgttttatatgactttttatgtattattatataatgatggattacccaaaatgagtcgaattatcaaactaagaaaacgactggtatcgcacgaagaagtaggcgcggagcagagcaatgaccgtgtagaacaggatgtggttttcaaagaatgtttccgagccagtgcaaactatctgtactcaagtgtatccggagcatccaagtggtgtgaaggaatggtccaactcgcaaatgctaataaattgcaacgaatgaataaagattatgtatgttctttgggagagattagtgtatcacaagtgatcaaaaagaacgcactttcaaccttgagtccttctacttatcgaacaacttctctagcttcacgtcaaaccaccgctcttaacaaaatctatgttttacgcggacaaaagagaactttggcgaagataaggaacggaccaagaaaaagaaaaatttcatgagatgtaacaagggagaaaggaaaaaaaatgttatgtagaactaacgtcccacatcttcggcctcaactagatcaatttacgtatttgacacgattcattcggttatgtttggttcatactacttcccatttcgtcttatattcagtattggtctttaccaatactgaatggccttttatcctactaaggaaacgactggtaccgaaagtaggcgcgtagcagagcaatgatgactgtgtagggcagaatgtggttctcacaagtgaaccaagtggggtcgggagttggagagctctgaatttagcgtacctgacttccattcgcttcttccctattcttggttccttcacccgagttt----taaaagatcaagtggatttttggtatattcccaccgtgtgtatttcgctacacgtaattcttctctctttttt------ttacaggaaaagtcttttcactacggctcccacacattatttctggctctaagattttccaagacctgtgatttcaatgtatttccatggatcaattattcaaggagtacgttttgatgtccccaattataggatttaacttgggacagctgtttggttcagcttccaaaaccacggatttctccgtgatgttctattccggggcttgtttgcgttcgtcatagtatatttcaagttgaggcacgtaccgaacggaccggcaccaggttcgaatttattgaccgatgccctggagggcgaaggccttccacccacatgggagggtattct----tctggtgctcgaagggtaccttcgggcatttgctctgcaagagcaaatagctgttgagctaccgccaagacctaaccattatcctaacaaatcagatgtgctgtttggtcactttcgtaggaccagccgccactcccatactactccccacgcaaataaaccttatggggttatatacccactgggcactacatttggtagtagcattgaaagggtggcccgagcaactcgggtatcggtggctgaccgcattgagtctcaacctgtagaagccataaagaccgtgatggggacgacagccacggccgtggggggggcgcggtctaccccaaagtcgagttagataaagcgaaggctg----ctgacgaggcagctcataccgctaatggcttgggatggcaaaagcttgaaataagcatttggagccaacgacgcgattatcttaataataatgcaatacgcgcggaacaggaactagaggatgctatacggcacgatgagtcactcgcgcataacaggggcgggtggttcggctctacagacagtggaatacagggccaacaaattggaatctgaggctgctgtacagttacgtatcaaggccttgggagataataagaaaactttggacgaccatctggcgaacctgccacatgtacctgctcccgaagttccttcgggcgtcccgcagccttcaaacgcaccgaccccccccccctccggcgccgcctctactgcaacgtcccgccgcacctgcttcggatacacctcagctctttcctaactcgctaccacctcacatttagctaaaaagtacggggttcatgatttattaacaaacgaaaaaccggctacgggagcaacttcatatttggcaaaagggaaagattggtgctgttggtttctggagaatctcgcgtctcttttttaggacttggggcc------accagcaatttgaagcttatagttctattgaacatgtaggttatctgttcattggtttctcacgcggaaccgtatagatttattaatgaccattaatgcttttgccatagttttagtattacgtcgaaacagtttcaaactatggttacagcatttctttcgattgcacctaaaatctctattcttgtttatcccttgattggttccacccatcaagactttcagagggggtgggaacaaaaaaaatagattttgtcgcgaaacagaaagcttttatgcgctttgcttattccaccgtagatatctatgctatgccctggaagggcttttgctagcaagacctagaggccgtggggcaagcacatacaattgctcagacaatttgggctatattcggggcttgaa---tggtaaacgataccaattaagaaaaaaa-------taggctagcaatcactgtctttttcattactttttcctctccataaccctctcccttgtttttagttactcatcaaacggtattttgcccatgtttatgagcttgatgatttctcggcga------gggaggacgcatcacaaaaaaatattttgttttttc-----gaagtatgcatcatttaggttaacacgggccgggcgcttgcgtttagcgaagacatttattccattagcaaagccgcgctgggtggagcctcccgcttcggccgagcgccccgaaagaaacaaatttcgcggctcgaagaaagaggtgaaagcaatgaaaactcatagagaaaccttagggcattggcttcttcaaagaattactgctgctcctttaatccctaccattcttatagcaaatgtatccaccctgattctgctaaatatcttgttattctggcatattcatgtgggaatcgaagagattttggcagattatgttcaccatgaagtaacacgaaattggattttgattcttctcagagtattctgtttaataattatcaaatatgtttctgtgttttttgttttttaaaagaatcaagaaccatctgggagttcggatggcgccttaaaccaaaggtaggcgcggagggcctaagtccctctcttaccgtaggggagcgggtccgagacatgagactaacggcccaaaggccacgagactctagggagagggactacgtactct-cccctctccttatagtcttcgtgcgcgtaaatcagccatttccggcctcattggccctttgggccaacggccctttgggtactcgactatagggagaggccccgggactgttagacgggaaagggaaaaaaaactgacagggctttgagaattatttatttatttatttattgggttgcacgttcggtgatta------------------ccccggaaaataggaaagaaatatattttcctagagcactttaaccgagtcggctttcaaaacagagactattattacggatccagtgaaatatttaacattttctatgattctttttcttctaggtatttggggaattttcttaaatagaaaaaatattcttattatgtcgatgcgtgcgccgcgtagagtagagtgtgctcgtacgaaacgtaccatgaatatgttcatcatgtaaagcatcccgctatcctttaggggaaatcccaaggggtattgtagcatgctgggaaaaggggagcgaaaccggaaaaaacaattttttcgccccgagttattaggtgctatggattcgttctcaagttagctggagggtgcaacctcagtctggtaacgacgacccgacgatcgtggctatatgccgccagcaggaagagcggccttcctacagccaccgcctctggcattagggttagttgaaagagtggaaacatactgcgggacagctaccacaaaatgtgggtaatgacttgaatcctaaagaacctattctgacacacaaacgcgaaacgtgggaatgcctaaggccggtgacggctaatcgggggtgacactctatctttttggggccccgtcggagagaggcatcgggtgttccgtagtagcgattatcgcgaagggatcaagagagaga-----taccagggacgacgactggctcgtatgagttgtatcgtccgttgtggggaaggctcagcccgagctaaccgggactcggggacggaagggaggagataaccctgaaatcgtcaagccgaggggctataggcacgtagcgcgcggggag-----tcggatatcgtgcgcagaaattgcaaggggaaccttcgtcgcgcttatttcataaagccaaaaaa---------gtcggacccaagggggaccagcgggaggggcccggggactttttctgtcattttctgcccgtagagcggatacttcttaagggtcttcggtccgaaggacctaggggtcgggaatag------gattcccgcacacgaaccctaacg-gagagaactcgagcccacaggctcatggatttttgaaaggaagagttgtgagagacacttgaaggagtcaatccagccaccccagcaactatctagtcatggtcattcaagtacggacttcgcattgtgtgggcccccgggtccaaagggtccgaaggagactcttttggctttacgggccccctccctatagccgagtgctacgcatctctcccctctccctatggcccttctttcgtaaagacggagaagtttgcggaaatggcttatttccgcgcacgagtgctatagggagaggtgcatagcacttcgtgggtccgagggacgcttaacctatcgggtcgagcactacgtgcctatcgggtctcgcgtccctcggacctgcc------gggcgcaactatccgatagaggatttgttctttcgtctcggagagccgtatgcgaggaaatcttgcacgtacggttcggaggggggccacccaagcataaaaaatctttttttcccttacgcaacccctccctctggtcttcgcactacgtgcctctccctatgggtccggaggtgcgtaagcactttcagacgggagacttcttcacgaaagaagcgccgagggccggaaatggcttgacgatttccgcgcacgaagactagaaggagagggccgagtgcccgaagggccataggattcgggtctcgtgccctttgggccttgaaacttaaaagtttatgcccgcaggctcgtggtgctcgacaaaagggagaaggtctctgctat----cgggcgggtggcccaccccctaccaattgagttaatgttacttgccgtcaatttgaactttttggtattttctgtccatttggatgatacgatgggtcaattatttgctttatttgttttaacggtggctgctgcggaatccgctattgggttagccatttcggttattacttttcgaattcgcggtactattgcagtggaatttagggcgaccgttcgcgtcgcttacagtcattgtttggccatatggagaagaatcgctattctgtgctcaccatatagcaaaccacgcgagaccctattccgcgtgccgggcatagagcttacctaaaccccgtgtaaacgggtgggaaccgcagcatgctctaaaagcgtagttgggggggatagaaaagaaggttgaacccttagactactaagtcagctcgctattgtacgagatgagaaccggctgtgacaaatcgaagtctctttcggttaaactggacccgcggtgaaccgtgtgaatgtggtgacgcgcacgaatacacgctgtcaagctctcagtctgccgttgataaattacggtaagaccagaatgggaacttccggcctgcagacattgcagagcctcaaggagggagcagattac-----ccaaactactggggacaagagactaaacgacatctcgatgcgaaacggccttgcacgagcaaccggccaagaactgtaggcaacaccggtgaagtccacttcagttatctggacggaggtggacgtcagagagcccgtagtact------cccgaggggtgaaaaaaatcaaaaaaaga-----tttttttcgctaatcggcataggggaaggggcttaagcgtctgctatatcttagcagatcggatccaaccaagtcctcgaataaggctcccaaggatcccggacgggacgggtcaatacacggagaa-----atttgggctgatctttggatttttagattttggaagaaaaatacgctacgtgcctccaatcataagaggtttcggaaatgcaccatgttcggggtctcaagggcgggctcatataagagaatgcttggttttattccctcccactagaattgcacatgatcgctatagtgagaaagcaagttgcttcatgttactcacgctactcacgccac------gcccacataggtca----ctggaagaacaagccaagaccttgcgacagaagcaaatccaaagcaaggttggatcggagagccgtatgatgggcgaccatctcgtacggttcggagagggctcgagtaccaatgcattcgatatgtgtctgggaaagaacgaatatatatatatatatatatatatatatatatatatatatatatttatccactctatttaattgcatgaaaggttaagcacaaaaacatgtgcttcgcctctatttttcgaatacaaagtatacttgggagaggcaggattcgaccccacgtagaaaaccttcagcggatttacagtctgtcgcttttaaccactcgaccactctccctatgataagtaagcttctatttctcagcgccacggtactctggcgaaaaataggtcaatctacgcgtgtagcgttgttcctatagactaatcaaacaagtagaaggatgtatcgttggta---------tattcattgcgcactttacgcatcctacaggattcgaacctgtgaccatcaacttcgaaggttgttgctccatccaactgagccaagaatgcagtacattactaaccacttcgcagaaaaagagtgaactccagagaagaaagaagcttgcttctttcttctctcccgctttattcgcctcgcgaatgaaggctgaaaaagaaagggtcaatggagtggaacgaacaaaaaaaatatatatatatttttttttgcttcgcgttc----ccttgggtttgatcaggttcaacacacgacgaaatataatgaattttgtattaaaaactattttggaggaagttcgaattcgtgttcttcggatattgattcgctctagttttacatggtttacgcgttatcggttcccagaagagttcatttttttattagctaaaccctttcctacttcgccttattcagactcatcttccatttgtacacaattaacggaggcctcgagcacatatgttactacgtcttcaatatcatgctcttacttcttatttccttttttaagttatcaaattcggtgtttttcgatgcccagttgctatgaaggacagagacaaaaatacaataaattgttttacttaagtggtttttgcttcttcccgttttttctcgtgacttttgtttggatagttcccaatgtttggcactttttatacgaatcaagtacaacatcaactaatttacttatgatagagtcacaccctaagatttttgactatattatgttaaccgttcgtattccattcatttcatcaatatgctcccaagtacctgtacttgtgatctgttcgctggaatcgagaggggtgaaaaccctgataaaaaatcgtcgttttcttatggttttttcgctctccgtagcagctttttctacacctccggatatctggtgtcaaattgtcgctcgtttacctatttattttataatagagttgaccattttttacgcattgattatacgagtttataagaggcaactagccctttgacc------aagccatggccaaatttcgctcgctactacgcgccaaactttaaccatttctcctctttttgtctggccaattcgttctgtctccgggttatgcagggagaggtgcggaagccccacagcgtctgttcgcgcttcgcgctca----------cccccccccccctagatggtttatcgttcatacgtacctggccaagcgcagcaaggcaatgcggatccatcaagcaacaaaaaaacccacccacgtgttttgcgtgcctgcagggccatcggaaaaaaatttatcttgcactcgcgtattcggctttttcgcccgcgc------------------------------------------------------------------------------acgtagataaaaatttttttggttcctgactcaacatcttttccggttggcaggccctctcgcgttggtcgagcactaggggcccttacattgaaaccggggccggagtagttcataaaaaaaccagaatatacccaatgaatttgatatggatatttccaattgcttttcgtgatgctgcggaaccttggcaattaggttttcaagaccctgccactcctatgatgcaaggaagtgcgacatgatgacattgagagcaatat----gggggattccccatctggcaacggtttctgccggaccctactcaagcatgccttgactcgaaagactgggtttgaagccttggggatagggttagctgatagaggcagtgtaagcgaatgtatataaacctcgtcaatcgtaaggctcgacgtgaacggattagcccctttcctttgggcatatcgaaaccgcaagttcaccggggtaaggtacagtcgaaagaatcagcaaaggttaggtgctattaatgtaacatggtaagcccagatttatccactccctatggaggtgcacccgtaagggcacataacgagatgtgggtagaggaagccccacgaagcaaaaaaggtggctaacttggggcggcattcagcacaatgagatcgaagcgagtctgggggcagctcggcgcgagcagactgacgaagaaacgagcacgaaaaaacgaacgaaacggtcaacgattgccaagaaccgatggtggtggcatggaagtttggggaccttaagaaggcctacgaactccaacgcgaattagtcactagtcccagctatcaggcccgaacacgctccccgcgcactacgtgcctggcagtaatcatggtgcccgggtgtagatggtta-----gggccacaagggagactggaacggttcggcctacacatcgatattcccggcaaccccgagtgggaagcgccgctcaatacaatgtaccgtaatgaccggtgtgtagtctttttctgggggggtcgcaatggtaacaggtgcatctgcaccacatgaaagtaggcgg------cccgtgacacaaaatttgcaaatgaatctagaatgccctctctctttggtcgagtgtttgaagggcac------ccgaaatggctgagaaaaaaggggtcttcgcactacgtgcctctccttctagtcttcgtgcacggaaatcgtcaagccatttccggtgcgtaggcctgtggagaaattttgagaatgaaacggagccgtatgaaggtaaactttcacgtacagttcttagggggggaaagcccgtaagggtctacctatccaaactaattgacttacatcatgatatttttttcttcttaatcgttattttgatctttgcattacggatgttggttcgcgctttatggcattttcactataaaggaaatccaattccagaaaggattgttcatggaactactatagaaattatttggagggcgaccgttaggtcacccatagttatgtcaatggggctcaacacatgggctctaaaccgcgcgagcctatcctccgcgcgccaggtatacgacttatccttgccacgtaagtggtgggagaccgaagcatgtcgtaaaagcgagattgaggggtccttgtcgttcgcagctggactgtggaaagcccaagatcatcttgctaacctgccatcgctattcgagatgaggagctgctccggcgaatctaagttcctttcggtcgaattgaacctgatgctatccgaatccaaaccggtgacacgcacgagcgcacgcattcgagctctcagcctggcaatggtccaaagtgtacaggccggggatagtgcggtgcctacaccccgcatgagagcagattacccacatcactggggacagggaactaaaagacatctcgtggcgacacggcctatcggtgataccggtgagatcccagcgtggtcacacgtcttgggaagtcagaggatccgtatgacctgcctactgttaacgcagcctcgtaagaggagagcgctttgcgaacacaaagcaacggggaagggatctaagcatctgccatacctttgcagattttactcgatatcgtctacaaactcagccccctgggatcccgaggtggatgtgtccgactatgtgcggaatggggctgatgccctcgtggacctttggatctcgtcttttcgaaggcgtgactggatataccatggtctaagcaattacctaaagagtatggacgtatggagcatagcctaccagaaactgagaccaaatccagggtcaatgagccccgggactgacggcctgaccatcgatggcgcgtcttttcgtaagcttcaagcgctgagagatgcggtcctggacagcgaaagcccatatgaatggggaggcgcaaaaatcatttccaagccgggcgagaaaatatcatttggaattccctgcttccaagaccgtatcgtgcaaggggtgctgggaatgcttctagagcctatctatgaatcaatattctctcggagatcccacggctggcgaccggggcgtagcgcgcacacggccctacgaaccatacgcagcgacttcaaaggaactaattggattgtactgggcaacattaacaaattcttcgacaccgtgaaccatggcgtcctccgccacatcatgagacgtaagatccgagacaaaaaactgctaaaactcattagtggcggattgggagcgaagatacacatgccctatgggaacattgaggagtcgaacttgctaaccccggaaggcagaatactgagttcaatactgtccaatatatatctacacgggttcgacatatggatagaggagcgcattcagcaatacaacctaggagggaaggataatcgtagctgggtgctgcttcggaaccagggaaagatgcgtaaagcgcgcccccgcagtgacccattcgacccattgtatcgaagaatggagtacagacgatacggagataacttcctcatagctatccgtggcgccctgtctgatgctaaagtcattcgtcaggaatgcgaaaccttcctgagagagaaactcaaattgctactgaacatggaaaggacccatataaaacatatatccgtgggaattcctttcttggggcaccgtatcggacgccgagtagtacacacgaaacaaagataccaaacccaagagggttggcgatgggggagaaaagggaaagttatcctcaccatggacgcagacatgaaccagttgaagctgcgattgcagcagcaggctcaccttgctgggaatggggatcctctaccaaacttcggcttgatggggttacctcaaagcgaagcaaaccgacgaatgaattcaattttgcgcggatatgccaattggtatcagtttgccggaaacaaacgccgggccatcgcctatttggcttacgtcccgcgttcctccctggccaagatgtttgcagcgaaatttaaactgcactctctgaggaaggtattccggatagcaggtaacgacttaggtggggcgctcgaagcccgatatccagtgggagtcactgacttacaagtggaagcttggcaacggtctgtgagtgggaaaggtacgcctagagacatcccgggcttttgggagatcagtcaaccgaacagggtccgaagtagacttctccaacacacgaaaaagcgttgattggcctgagcgataaaccagagatatattaacaagagcgcgcgaaatttcgaaagtacgtgtacagtcgtctagttccaactgacccaatgacgcgctactcgtgtggcgttttgctcaaggagtgaaaagaatccccatgtggacggtctccggacaatgtaaaaatcatgtgcggggggccggcccctcgcccgaacgaacacgctccccgcgcaatccgtgcctatggcatgggtccggagacttctttgcttttacagggcccggagggccgaagaagtgcgcggaaattgtgaagccaaaggggctctacaagctaaagaagtctcc------cccttccggccaaaaaagcgctacgcgcgcagcgccgcgcctcccttctaggtgcccaccgggcaactggcagactgggccagccccgctatctgaactcggaaagtaatccgaagcaagtcgagttagtgagccgtagcacggtgacgtgctcatacggttcggagagcacctgagtaatcttataatgaggtgaaatttttactctatctatttttccaagtattattccgatgtttattgcaatacctccgttcgcccttctttattcaatggacgaggtagtagatccagctattactatcaaagctattggacatcaatggtatcggacttatgagtattcagactataacagttctgatgagcagtcactaacttttgacagttatatgattccagaggatgatttagaattgggtcaattacgtctattagaagtggacaatcgagtggttgtaccagcaaaaactcatctacgtatgattattacttctgctgatgtacttcatagttgggctgtaccttccttaggtgtaaaatgtgatgctgcacctggtcggtcaaatcagacttccatttttattaaacgagaaggtgttcactatggtcagtgcagtgaactttgtggaactaatcatgcctttatgcctattgtcgtagaggctgtttccttggatgattatgtttcttgggtatccaataaattagactagaaagcaaacaaaataccaattatgtgtgtgtgtcccttaaaaacattcttttccaagcgactctgtccgaaaac------gcaacttttcgaatttttcgtaaaggttgaacctactattccttggttcttcctaagtaacacttgggactaccgaatttacatactcattatttgtttcattttcacttataaagacttcattatcgaaatgagtgcttcttaacaaaatttgtggttaattcaactttttattgtttcttatgctttaggtacgtcccccgtcgtttggctattgttaaggtcggcgagcataaaaaaactttatttataccggaaaagattttgtaatatcttgtacaggtaattccggggcgaaagccgtagcgaaagctcttatacctataatgattgcgggagtcgctgaggttgtagcgcgggcgacccaaacagaattaaattatcatgcatgcaaacgatataccaaagcctgtaacgacgccgacattccggtgaacccccataaaatggaagaattaactaccccgcgaggaggcctgggacctctagcacgggacgcaatcggggctgtctgtaatttatattccaaaaaatagatgacttgaaatattatgtcactattggaaaaaaagcttctgtctcctattttgcttttccgtgcgtttgatccccctcaacttgcttgactgtttcatctcttaaaacctacggggtgtaactaatcatgcttttatgcctattgtcgtagaagctttttctttggatgattatgtttcttgggtatccaataaattagactaaaaagcaaacaaaataccaattatgagtgtctctcaaaaacatccttttcatttagtagatcccagcccatggcctcttttggggtcactcggagctttggcaagcactattggtggtgttatgtacatgcactctttcacgggaggcggaacacttcttcgtttaggcttgggaatgatcttatataccatggtgcgcccgaagatacatcgtacgacaagaggagctatccactcttttttgtgccgttcaggctagcttataagctaggacacaggctcaacttgcggatgagccatagtaacatggcttactcgggagcagcaagtttcaatcagagaactgtggggctgccaccgctaagacgctctgaaagagcagaaggtagggctaggataactaacttgatacgcaatgctcgcgtcacatagctcctcttgtctcaagcagaatattacggcaagagcacggtgagtaggcctcctcggaggccgaaacagtccacaatacatggtgtgtgtacagtacctgaaagaccgtggggcactccgacaaggaactagctgagcgatcagctaattgcgcaggggcctaaacccttctggatcgttgtctccccaaagacacgaaaataagtactatgttgagtcggggaaataacccatcgggtgatggggttcggagggctcgtaatagcttcggatttggcagttcagcctggcggttaaggagcctagccatcgatcgcactgttctaccgtagaggtcttggatgtcgagacattgtctcgtctcagcggcgcggccaatcagc----aaagttgaatggtccgtccgcgttcgtatctccattattcggaacagaattaagcttattttgggagtaatcccggcatttggttatgaatccatcatcccaggtaagccaggaaatttatgctacaacgccc----atggtccctcccatagagatttgaatcataagatttaaagttcatagttataagcggagatcggaggtgagagccgtttgaggtgaaagcctctcgtacggttcggagggcagctgtgtcgaaagacccgactgacccctacttcgtatggtggcgcgatgttatacgtgaatccacctacgaaggacatcatacatttgtggtccaatcaggacttcgctatggtatgattcttttcatcgtttctgaagtcatgttttttttagctttctttcgggctttttcccattcttctttggcacctacggttgagatcggagctatctggcccccaaaaggtatttctgttttagatccttgggggattccttttctaaatacccttattctactttcatctggagctgccgtaacttgggctcatcatgctatactcgcaggtttaaaacaacaagcagtttacgctttaatagctaccgtttccctggctctagtctttactgggtttcaaggaattgaatatatagaggcccccttcactatttccgatggaatttatggttctacgttttctttagctacagggtttcatggttgtgcgacttgaaggacataagacaatgcgtatagcccaccggactatattgccatccccgccgacgggatgctcctacctcaccctgcgctcccggaaacggagagggctcgaagcgtgagggacaaagtaagaagtttatgatacagcatacaacccgctaggagtgccaaggctactgatcaacgcaagtgaactgtgcaaggacgtttcgtaaaaccgcacctacgacgagttttcattgagtagggccggatgtgatttgggacacggtgaatcggtgcgtgccccgatcggcaaatgatcaccggagtatagcacgggatctaaaaccttgcattagagtcaaaatgtcaacaaggtaaacccaatgggctccccggcgtcgggaggtttgatcgtgagatcggataccgtccaatgggcagaagacgattcaaaaagccaagcgaagttggccaaatttctttttttcaacccccggcctctccttcctcagccatttcggctcccggcg------------gggcccctcccctatcgggcgccacactctccccaaggggaggcccggagggctggttctacgggtctggaacaatctacatttcgcctttggtgccgacccgaatcttgggtgacgaaacactaaaaaagccacgcaccacgcgaaattcggatgaataactgcaagcagtgcgcgtgtaaatattggccaatcgcgcagttgcggcataagcaactcgcagagttacgggacactttagtgatagcatagtgcatcatgggcgcgaagcgcaccaacagccggaggtcaagtcgcggggccatcggttggttaaccggggcctgaactctccgttgcttgagccgcatgcggggaaactcgcacgtgcggttcttaggggggggaagcttgaaagagcctacctatcccaatttcatgtcattataggtactattttcttaataatatgtgggattcgtcaatatttgggtcattttaccccaaaacatcactttggctttgaagcagctgctttttattggcattttgttgatgttgtatggctctttccctctgtttctatatattggtggggcgggaattagggcgaagcatatagctttgcccccccccctccttatgtcggggggggggggagcacggagcgagggatagaagaaataaaacggacccggggcccatgttat-------gctcaacacctttttctctatagcgcacatataacaaggccgtttgtctgttttagcctc-----tcacgaagatt-ttccgctctaactattatgctaaaagttcccagagaaggccttggaagacccatttctaagaaacgcttttggacatacggatgtttacaagccttatggcgataatctatatgtttatgactccaattccttatatcctttttcgatgacaaagaaaatgcccgatggtaagccgaaatggaccgatgatcgaagccagcaccaatgggaagaacggatctggtaatattttctgccgctggc------ctacctcttccaccattcgggctccacctcattttccatttttccctgtacaagactaaaatacttta------------------------caaacgctacgcgccttaacttaagaggttatgtattct--------------cggttatgtattctcggaaagcccattttcgatacttattcgctcacaatcgctacgtaggtacgcgatttcaataacttgcagaacatgccggaaacggctgaatatgaggcgcgtagcgaactgatctttcagctccacatacgcagcgcaatcgggacgcttgccctaggcgccgctacgcagcttataaagcacttt------tataaggcgcgtagcg---gcctcgatttgccgagcccttccggtttcgtgaat--aatattatatagatatatgaataaataaaatatctatatatttatttattgcataaaagcataatgagcgtatatatgcggcatggtttacaaaattcttcaatattaatactgttgtaccattgttttccaatctatgcgtcccattgactaatatcactcagta-tcctaatccgggggaggaaagggaccgttaacccag---taatagattggcgagtgtgaagtgcttcattaatcatccatggacccattggagcctttgctgtattactgtatgcaatacagttctaaacgcgtcgacgtcctcctctcaagttcgtccaccaactttatcgccatttgctagaacgtgagtctatgttttgatgggttcgattgtttctatatcctccgtctgcaactattgcctctaagcattgatcgatatccgcgcactgattatgtttatcggaagaatataaggcacaaa----tttgggattgaataatgcgttataa---aagtaataatgccattatgtatttgctttgggagcaggacgaagtggctaggaatgtgtttgatgtggtgaaggtcttgccgagtggaaacagtttcattgatttgtctgtgagtgactaagttagtataaatgagatgttgtgggcc--gggggggctgtgggacagtcgactgttcgtgtgggatcccgcgatgctgttgagcaaattgaattcttaagcaagcctcggaacttgggttggtttcaacctgtaaatggttggtaacccgataggaagtatgaaatccctaggtgcggttccataacaactctgcgaatcaatagccatacgaatggggctctcccgccctgcggggga---tgctgaactatgaatagtttgacgtgggaaggaacaaagataaatttcgatctagcttacaagaatgaatgaagtaatttatctttgttttcagagttgcattctaattttggcattgctcaacacaaatctggaacggtgaaacagtattaatgaacattttcatgcgtataattcgtatcgaaaacgaaaacacccaaattcctctaccttatggcaaaatcaatcttattgaacccttgactgtgaatcaacttttccgaagtaagtgccaccgaactaccaatggtcattggaatatcattctcggtaatgcaatcctctattggaattccaatcgcttcattctgaacccaacacaccagattcgcaaaggatatatagattggaaccagtttattagcgtcatccgtagaatatttaacatacaaatcgcgcagttgctcaagcgcgtctcgggatttttattgatccgagtcagattcatttatcgtttttatactcactgaatcggcaagattctttaatgctccagttgacgaacctcttgaatcttttattgggggatcgcaatataacaaagtgaagcacctgtttcgctttcgttcaattcgttggttaatatacatagattggcaattgttccagcctatcgcaaattccgaatttttcggtgagttgaacataaaaaggtaaacttttgaatcctttggaattctcaggaattcgaaaccctgtcagacgagaaatggaaaaatttctaatcacatacatggacgagttacgattgattggcaatcggagattttgaacgatgcggcccaactaaaaaaaaaagaagtgtgtccaatgttgctattcaaatagccgcggctacaacggcacacgcccgtattcctatgtatccctacattaggggtggaaactgccattataaagacacggattccttccttactagcaatcctatccttgaggatccagtttcaccagctttgggtaatatctattgataggaatctttcgaggttatagccattccatggctccgtctgcaaatgaaaaaaaagagaatcaatatgaaattagacataagggtccggctaaaaatcttgttgactggggttggttcgagcaacggaataaagacccacgtcgcgtcacacgcactatcagaaaaagtttcaatacaagcggtttgaagctgtccgcctcaaccttaggggtcatgcaagccccatcgcgcggatctcaggaccccgtgaataagacgtagtat---aaaatgaatgtttattggttcttcattttgccgattcttgggctgttgcctaagataatctacgtgtcttcggctggtattttttcatcagccgtgtctgtgggtttgtccctagtaaaccgctttgg------aaaaccggattatgcgtttttattgcaagacttgttttttccattattatttgtcccactgcctccgaatggaggaatggttccgaatgcccgcagttattgaaatttatagcggatttc----acagcgatcccgacc--attcctacgagcttggattttgggcgtgattaatccgattaatcgcgcccagaaatg----aatttaacaaggcctggggcaacaaggcttgcccttatagcatgtattggtacgaaaagtaccattaccacaactctcagggagttgaatacgagccccttcgaacccaccaacctgatcggtaaagcgcttatttcgatttccgacagtgaggtttaccatttatccacgttcaaacgggggg------gcgacaccggaagaacaggatttgaacggggctatgtccgcggaaatgttatggtagtcggtaacgcgcgcttattggcgcttcctccaccggctttagccggaggatcttcaactacacagcggaccggata---gtcccggttcccctgtcaactcctgatggaggttgtgcggggccgggatatgaaattggacacggcaaatgtctccggcggcagatatactaaaatttctggagcggctgtgaccctctctaagaccgg-acccggggtgctctgaatccattggccgagtggtcccaggacgagctggtagtaggtattgatgcttgcgtgggcgttcacgtagacgcaggatccgaagaaggtcatcataacgttgaacgtcgtagggcgctttacccggcttatgagcgttggtgtactcgtcgaactaatatccctttcctataaggtgcaagactcatcacctaaaatcataccccaagccccaaaaaatggctcgaatgctattgagcaagcaatccgggac---actaaggaactaggcacccggttattggaactcggttaccgattgatccacgccctccgggcctcctgtttcatggatattacgattgggtcacatctatgtaaaagttattcagcctgtagaccgggtacaatcttagatctcattatcaagcagatggagcacgatagctttttcgataaattagcggtgcgagctgccgctcactccgcgatgtttggggggaggaatagggatcgaaatgaatgacttcaagtctttgcctgacttccataataggctcgaaaaggctaaagaagtggcggagtgtcccacattccggactttgaggaggctaccgaggccctgtttctacggatagtacctccagtctcacaaattttctctcatagccgaagccaccattcggctgagggggaaggtgcgcagcacttgaccagagggagagcgcttgtagaaagaagggtcgagtttccgaaggaccgaggggtcggaaatggcttgtagatttccgcgcacgggaacacttcgccgaaatggctgggaaaagaaggcacgtagtgtttctttcgtcgcgcgccc-----ggctctccctttggtcgagtgctacgcacctcctttcgtaaggcgctccgatcgtaaagccccaaggagtgcggccagttatttgttgaatattccgggaccttcgtcttactcctggtgagtttattacgtaattttctggataatccaagatgaccaatctttcggttatgccattactacgtaatctgtttcggtcacaataaaaaaaaagccaacaaatatgagaatttatctaattggtcttgtcgctaagatacttggaattataatacccctgttactgggcgtcgcgttcttagtactagcagaacgaaaagtcatggcgtctatgcaaaggagaaaaggaccgaacgtagtcggcattttgggactgttgcaacctctagcagatggtttgaagctcatgataaaagagccaattttgcctagtagcgcgaatatttttatttttctaatggcacccgttccgacgtttacactggctttgtgcgcttgggctgtgatccctttcgattatggtatggttttttcagatctaaatgttggggttttgtatctatttgcgatatcttcactcggagtgtatggaattattacggcaggctgggcaagtaactccaagtatgcttttttgggagcattacgatctgccgctcaaatggtttcctacgaagtttccataggattgcttctgatatccgtcatactatgcgcaggttcttgcaattttagcgagatcgtcctagcgcaaacacggatatggtttgttcttcccttgtttcccgtgtttcttatgttttttatttctcgttcagcagaaactaatcgagctccttttgatctaccagaggccgaggcagaactcgtagcgggctacaatgtagaatattcctccatggggtttgctcttttttttctaggggagtatgctaatatgatcttaatgagtagtctctgtacattgctttttctaggaggttggctgcccatcctggatattcctattttccaggtaattccgggctctatccggttcagtataaaggttcttttctttccgtttgtatatatatgggtccgcgcggcatttccacgatatcgttatgatcaattaatgagacttggctggaaagtattcttgcctttatcattagcatgggtagtctttgtatctggtgttccaatagcctttgaatggctcccttaattcgtttagccatttcgcgccacacaa----atatatatatttggggccgaaggcgcaaagcgcagaaaacgcaaagcgaaaaaatctatagatttttttccttcagctctctcccggcccagagggtaagcccgaaaccggcagggggacactctttgttagtagaatcctcagagatttaatgtgaggctgcacaacttcatgtataaagatattttaccataaacgagtgaaacaaaaatctagtgatagaaagtgatgcctaagttcgcgatttaccggtgaaactaacttcggccgacgaagatggagtctttccctacttgaaaaatagggggggggctgcagcgctttctcggacctttcaacgaaaagcacgcttgagaggcaaaaaaatatatatatttttttgctatattctccgcctacttccttcgcgttcgcgaagcgctgaaaagacctaatctgttgtgggggggcggataagagcagactgctacaacgtaagctccgacacgctctgcccccgttggacctagtccgcgccgtatgtcctaagattatcgtagaagctttttatttggatgattctattttttgggtattcaataaattagactaagaagcgaacaaggaacctattatgccacatatcctttcaagattaactcgatttagcccttagtttttacttcctcctatgggtgctactctccctcatcgtgttactattggacaaatagcctcagttggttttttattttctctcgt-----cattacgcccgtgcctgtcaaaaaattagaagccaaattaagtaattctcgggattccttcttaattaatttgaattgggtaaaggctactgctgagttttccatacgcaatcctacttggatttttctaattattcggtgtttgattagtggtttatatgcgcctctcactacggctcgcacaccgtatgcaggacgcggggagaaagtttcctgaaagtcgcgagttgactgaatctgagcgtaaacgcgctcattctgaatccgctccagctcctgcccgagatataccacaactcaacggagagggcgcccctggcttatgaatggctcctggcttagaccaggggccgacgataacagggtacgtacgaggcccgaatagttgaaatggaagtattagttggtcagattcactagtatctatagtagagcaactaaccaacgtgtttgatacgaccct----acacggcctcgattgtaatttggtttgggctgcgggccatgcaccgcgagcccgtactcggaatgtacctactgcgggaggatcattagtcgcatggactggtcttgctctcatattagggacccaggggttggcaactatgaaccggggacaacactagcaagcccgagacgcttgggaaatggcccgaattaatagcgataatcagccattacaaaaccatcatgacaagactatggctctaatagcggcccgacgtgaataatatctggcaatgctacaaagacgggctgggccgactaatgatgctactgtccctccatgattccctctccatatgagggaatcgggaattccgttcaatttttgttgcaaattttggagcatccagagaccatcgatatcatgacagcctatattttcttaggtgaatttccggtcacttgtaattttttactctcattcgctccaagttcgcaaattttcggattggtctttgtcgaaagaatccaggtgattgtggccaaatataaagcaccct------gacgggcactggattggtgggcctcgaaatggggatcattcgttcgaaaaatgatcacagttctactcctatattatgggttatccctaatcttaagcaccc------ggggtttaagcacatatttcgtcgtaggatagcatgaatctttgcggggcgccatgagaagcaggccgtgtcagctcaatggatctcgtcacagagcatctcaagcgggatcgttattacgctcctgggagacacgctggccc-----gcttctcgaaaagcataggcaagaacggtgcatttcgggccggaatgaagaacttaaatataaaaataaaaatagagagtgtttattttggttgcgccc----gtaaccagcctttaatcgcattagtatattataaacagtgtgaacga------cgggaaagcaaactacgaggcagaagtaccagaatcgaattgagttttctattgcgtaatgtgacttct----gaggatcctaattctacttataccaaagaaaatatttatgaactagtagcggattaccatgatggcaggctctcgt-ttttttttctggaactacttagtcgatactgtcaattccacagaaatcctggttgatcgaaaatctggaaaagaggtttcagcaatttcggcgaattggtggcgctgctggctcatggctttcggaataggaagcggatatatagaaaaaagcttgtcgatttacgaagatcctatgaaaacatcgggaccttcagataggatatttttcgaggtgtcatcgatcgaagatattcccaaaaaactaggcccggggcggggctctgagactaaaaaaacatggctcac------ttttggaaat------------tgggaagattttttaaatattagtaatttcggagaggaaaactcaacaaaaaacgggattggggtgttggcttttcacttaattcagtgaagtagactatgcattccgttttttcacgattcttacggctccgttcgattcttttgtaatggccttgccggcccgaggcgtgaaccagccaaaggcgactaatgggtaatatgttgtgcctttgcttggggccaaggggcattcgaaatggccgagagggtccttcttacagaaatacttatttggctttacgggtcccccggccaactcgacgatttccgccccgaaggcccgccggccttgggctttcggcagagggctttggccttcggcttcggcctcgggccctaggcctgctgcttgtggccctagccggcccgaggcatgtagccagccgaaggctgcccctgaatgaatgggg------------------------------------------------------------------------------------------------------------------------------------------------------------------------------------------------------------------------------------------------------------------------------------------------------------------------------------------------------------------------------------------------------------------------------------------------------------------------------------------------------------------------------------------------------------------------------------------------------------------------------------------------------------------------------------------------------------------------------------------------------------------------------------------------------------------------------------------------------------------------------------------------------------------------------------------------------------------------------------------------------------------------------------------------------------------------------------------------------------------------------------------------------------------------------------------------------------------------------------------------------------------------------------------------------------------------------------------------------------------------------------------------------------------------------------------------------------------------------------------------------------------------------------------------------------------------------------------------------------------------------------------------------------------------------------------------------------------------------------------------------------------------------------------------------------------------------------------------------------------------------------------------------------------------------------ggggggatatataataggaatctatatggaatatggaagaattctatagaattgggaagagttaatcaattgaattagaataaatggaatggattaggagataaaagaaataagagaaattcaaatatatatatatttgtatatgacagaggaaatgcataaataaaatagattctatgatttataggagag---actattaaattcatgtttattcttcgcccatcttccaaaggaaaatgagctactatttctcttcttcgagggggaggatgagctgcaatagatatatagatatatctatatatatctatatatatatatatataatttataggtcagggaagatagccttgacctctaacctt------------------------------------------------------------------------------------------------------------------------------------------------------------------------------------------------------------------------------------------------------------------------------------------------------------------------------------------------------ttgttgcagggcg--------------------------------------ggggacttgatttcgtcggacatcacaaaaccgagaaactgtcc-----agcaaagggcacttacgacctctacagccttggcataccttttgggataatccgtcaactccttgaactcattcatggtaattcaagtaatttcctttcggattcaagaattccttgaatcatagcattattc------cggaaaag---agaggaatgggttacaatctttacagctggcttatcataggaatccccaaaccctttgtccttaaattccccatagtcccaaagtgatccttgcgtcgaggcttccatcacagggtccttcggatagaagcccgggagtatcctcgtatagcgcgacgctgaatcgacatctacaaagcgatacccc-----gagcaattctgggcctagggttcctagatacttgtccctgatacgccgctttaccgagttgaaggagtccttatatagttaagggtagcgctgatcgcatcgatcaaataatagaactggataacaactttttgtattatctaatggacacttgtaaaggagaaaagatttgtaaattggaccgcgtagatttttgtattgattt---cgactacgattcgaagggctgggaactgtccgacaagaaaaggtaaaatgcacatcgccaaagaattctttttatttgctctatggactccgtcgatgcaagcttaagtcggcgttatagaacgaaaaaaa-aatatatatctattttttttcaacctaaggccccgtattgatgggtcgatcctgcccatgatgtatgacgtcaatcatgaagaacacaaagtttccatgatccgcgaaaaggaaaaagcacgaaatttatggcgagacgactatcgattcttaaacaacctatattttccacacttaacaatcatttgatagattatccaactccgagcaatataagttattggtggggttttggttcgttggctggtctttgtttggttatccaaatacttacaggtgtttttttagctatgcattatacacctcatgtggatttagctttctcaagcgtagaacacatcatgagagatgtgaaaggaggctggttgcttcgttatatgcatgctaatggagccagtatgttttttattgtcgtttatcttcattttttccgtggtttatattatggaagttatgcgagtcccagagaattagtttggtgccttggagtggtaatttcagtgcgcctgggaagtctcgttcaaagatgcgaaggttggaagcgatcgcccggataagactcctaacccgaagcgggaccagaccgcagggaactaaagcatggggcctatccgttgtttcgccgcacggcaaaaaaaatatttttttttcgtacgcaacagggtcaagccacagcccccccccccccaaccacgggggggggtccggaaggcgagagggttcatgaaatattctcgcgcgaacaaccctccggaggtgactgtaactaacaggaaaagtcgtacacggtcctaaacggcgagcaaacgaacaaacgtgaaacctagggatcacccagaaagactctataaggaccctgattggagaggagcgggaaccagtcccaagagcacgaggctttggccaaaaatgtatgggtgacagatcagccataaatgtactccgagagagacaccgggcaattaatgtcgagcatacgacgaagccccaacgagtgaaatgctcggaggaaagggctgtagatgataaaatgctatgccggaaacacgcggaagggctctctgcaagttatagtaactgacccccgaggggtgagcgctcgccgcgcctggaaagcacagcgaaatcggataaagcgaagtaagagtagaggctggcttactgggaatttcggtcgagtttcgtgtgagacaaactaatagcaaac------gctggctacgtttgagcagaggaattggcgatggaccccagaaactggaaaggcaaaaaacaaaggtaccttatgaggtagggaaataaaaaaatatttcttggaatttttccctacaacagctacaatcccaacctggatggcgtatagcaggttactccggtgctgtctgaaaaggactcacaggagacgtgccactgaaatctggtttcctaggcgtatg----ccctggacatgcttagtaactccagaatccgagggaacggccccctgacttgccatctgggcatctcggcctacccggacaggacctttgggggagcctaggcccccgacgtagcgaacgcgatgctccagcctagatgggcgggtcccctaaaaaatccaatccgtccccgctggatgtcaattttggagccttcaaacgaagcttactacgtcgaaaagtccaaccctgtcagacagtcccgggggccaaatgagggatgaatgcaacagctggtaagccgttacgcggccttcatttggacttaaccaatataccccgaatcaggattttcaattacggcggaatgccc-----------ggagatatcgc-ttatgcgggccacgaaggcccgtaaaacctgaataagttatcatggacgagccacatgcaggaaaacttgcacgtgtggttctgacc--gggggggggggaagaaccctatcggtatttattaatgattataacagcttttataggatacgtaccaccttggggtcaaatgagcttttggggggccacagtaattacaagcttagctagcgcaatacctgtcgtgggggacactatagtaacttggctttggggtggcttctctgtagacaatgccaccttgaatcgttttttcagccttcattacttactcccttttataatagcaggtgctagtattcttcatccggctgcattacatcaatatggttccaataatccattgggtatcaattcttccgtagataaaatagctttttatccctatatttacgtaaaagatttagtaggttgggtagcttttgcaatctttttttctatttttgtttcttatgcacctaatgtattggggcatcccgacaactatatagggcgaccggtctagatcccgcacgataaaaagcacaagtccatttctgtgcaaaggcgttgcactcatccttgttcggcaacgaacacggagaccttagcatgtgcaagaagctctgttgagggggtttcatttacctcct-ccccgggggtaacccgaaagtatggagcaagccggttctcttgtatttaagatgaggttctgtaccggcgaatcggagactctttcggtccttgtcaaccagcaattaaccattggcacctgggctctgcaaatggcgaagcgcatgaacgtacgttgctcgctccatgcctattgatggtatatatcaaccaggtcataaatggtttgtcctctacctactctctcgtgtggaaggatagagttcaagatggagcggattacctataccactagggacaggagtctaaacgacatcttaagcacagggcgttcgaaaacgagggtttttggacaagccgtgtaggaaacaacggtgaggtccta-ggggtcgcttttatccctaggaagtcagagggcccgtattacccgcctacctgaaagggacctagcaataggaaagcgcttgataacaagcagcagggaaggagcctatgcacttactgaatggttaccgtttggcaagtttcactttgacgaagtctatcaggccatcttccagggaccgcgtaataggcgctcgaaagagagggaatgtgcgttaaatagaccttccgggtttgaagaagctccgaagaaagtcaggttagagagccgtgtgatgggcgactatcccgtacggttcggagagcacttgagtagcccggatcggttaacggggtgaacctggggcc-----gggtggactcttgactctatcccgcaaatcccatgtcaaccccggctcatatagtgccggagcgcggttcggacccagcaatatccgctaccgacggaaatcggtgccttgagggcgttaaggctaatccctaccgaaactggggagtgagtgacctcccccccagggcaagctctttggatgggaaaatgctctttgtggttcctgatacaa---gcccaagccgccttcttactataaggggctgccgcctccgcctaggcgggccggcggtcacgtcgttttgccgaactcacgcaagtactcctaattccgggggaggaaagggcccctctgaggaaggaccgaacaagacggcgtcgccaagttcgcggactggtaaatgcttagggaggaccacactgagtgcttcggattggctgggaccgaaacaagattggccggggggaaccccggaaccgatgagcgaagcctcgaataaagccttaggcccttatgaggtacgggcccaagatgaggcgaacccgatccatggacagatgggtggagcgattaagaattcgaatcttgacgttcttcttaaccccttggagttttcacatctggcccaacttgtagagaaacaattcatcgatggcaaatatcgccatctggtaagggagattatatctaaaccggaagtgctacttacggcctataacaacatcaaatccgaaccagggaatatgaccggaagtccagagagcgacacgctcttccttcgtcgagtggcttcgcccggcataagcctaaaatggtttcatgaaacgggccggaaactgagggagggtacatacaaatttgagccaatttggaggtccgaaggaccgaagccgggtggagctggaaagcgccccctaacaatagcgaaccctagggacaagataatacaggaggctttccggatggtactggaaattatctacgaaccaaggttccaatatatatcccatggcttccgaaggaacaggggtactcactcagccctaaaggacatcaaaatgcggtggaagaacccatcgtggtggctcgaattcgatattcggaaatgcttcgacactatcaacaagaaaatactagtgtcaatactaagcgaaaccattcgagatagtaggctcgaaagtaccttgaaccaaatgtggaacgcgaagattatggatgtcgaattgggaggcccgggggttcctcagggaagcgtgatatctcccatcctgaccaatttatacctcgacagacttgacagggagatcctaaggatccgaaaggaactcgaaaaaggctccccgaggcatcgtcgagccaatcccgtatatgagcgactgctgcacatcccgaaaaactcggt------gatgggaccggcagccttgcttcgagagaggggggggcggcttaaaattgtcagaggaaaaggtataccctttgcggatcccaaggaccctaaattcgtgcgagtctacgcgtgccgctacgccgacgacattctgatggcagtttcggggtcgaaagctttggcccgcgaagtcatggaacgagtctcccggttcctcgaagacgttctccacctggagataaacccagagaaaacccgtctgggacacgtagtggaagagaaggcaaccttcttaggtatgagtctcttgggtccgaaaccgagtcaattgcacgtgaggtcggacaaagcgactcgggccaggaagaaatatcggggccgcgtccgaaaggccgcattggagctttcgaatgggtgggagaaagggcttaagaagctcggagagaagttactggtgtgcgccctcaagagggccttgaaggaggccggcgagagaagaaaccttacacttattaaacccgaccaagaagtgcgggaaatgctagaacaaatttgtcgagaagttgtgagtgaggtacaaaggccagcggggattcgttgggacgccatgttccggtgggcacgtgaattgagtgaagggga------cacgaatattattgagcgggatggacagggagtggtgagagaattcgacgaattcgtcgtatcggtgcacaagctcttatacccagagcccaaggttgggcggaaagaatcaacgggtccgggcctcgaaagggacgcaaaggacgtccccacgaaccaacgccaggcgttccgaatacagatatacgcaccgctttcgcggatactagacaagttaagggccagaggaataattaacgctgagggaagaccaacctccgtacctgtcctcgcgacccaagacgatgtcactatcacgcaatggtacggaagtgtggcgcacgggttcttaagttattaccgatgttgtgataacttctacaaggtcaaaaaggtggtagactatcagctcagatggtcctgcctgcacaccctatcacacaagatgaaagccaggggcgtgggtaaagtcatagacaaatatacccacgagctgcgggtggaaacggcgaagggcccaagggtatatttccctacacctactgaactgagggttatggggaaacaattcttggtgaagagcatcaaagacccggagagaatccttggtctgatgttcttacgcaccactaggcacccggccgatagatgctcagttataggttgcctggagagtaagatcgaaatgcaccatatccgtgcgctgaaacgcagtggagcgggcgcccccaaaatgtcgatagtcaactctagcagcgaccgaatcagtgggctagaagctcttcacgcggcgcttaaccgaaaacaaatttccctatgcagggagcaccataaggcgatgcatgcgggggatatcagtctgcaggatatagatgtatctgtggttctgaacccgaaaccaagaagagggcaggcctgtaactctcgatgattaaactctacaacgaaaaagattgggggtgggagccgtatgagcggtaacgttcacgtacggttctgtgggaagggttggggacggaaatggccccattcccttactctcgatggtatttcttaccagtctatgcgattcttcgaagtatacctaacaaattagggggtgtagccgccataggactagtttttgtgtcattattggctctacctttcattaacacttcatatgtacgtagttcaagctttcgaccaattcaccaaaaattgttttggttgcttgtagcagatcgcttgcttttaggttggattggatgccaacctgtggaagcaccatatgttactatcggacaaattgcttcagtgggttttttcttctattttgctataacgcccattcttggcaaatgtgaagccagattaatcaaaaattttaatgcttgcgaggcgcgtagcgtcctagcaagctttctcacttctattggcttgctttggtggtgaaatccaaagctaccagccctccgggccttacgcaattctcccttttttggaccaatgataatgtacctttcccaaaggttattagttgcaccaagtatatcgcactttgatgggagcgggagacgatgagatccccatgagaaacctgatgataatgacagcactagtgaacgtagtactagtgacagcagtactactgctgaatccggaggcaacgataagaaaaggatgccccgctcatcttctggccttcctctccacagggaaacaaccttacggcggaggcgatacgaccgaggataaaagcactacgggacttcgccgttcgtcgtccccaaaatatttgac------tctggagctggtgataaaaggttcagggccttttgcaaaccgtgtctaatctaagcttggttcccgagcatcgttcgaacgtttcctcccccacgacattgggaaatagcaataatgtacctc-----cttcc------gggtttcttaaattcttgaaactgtatggctctcacacgctgtgttattccgaaattaccacttttccgtaggcccgacccgggctgtgagttcaggaattcccgccctctgggcctcgtggagagtgc---caaaggtagggtggtaaatactatgcccgttgtccggtgagaatatagagtctacaccaaggatttaaccttctaattcttatgactcctttttcaagtcaaattgtgtgcggataaggcgctaattgatcaacagcggacgcttattgatcaattacctgaccccgagcctagttttaggcggttgaggagctcgtcatatgacacacagcaaaatgcctggtataggggattggggtagcgagccccacgagccagtccccgaactaatctggcggttaggcacgtggtgctctcgcctcggtttgaagggtccgaaaggatacttctttggctttacagggtccaaaggagacttctttggctttacgaaagaagcgccggaggccgggaatggctcgtagatttccgcacacgatattgggaagaaggcactacgtgcttctttggctttacaggatcgtagaggccggaaatggcttgtagatttccgacctcccggtctttcggccttctctcgtttacagcctctgcgctgccttcgtccagtgaaagccagtgaaaggaggagccagcgccgcttttcacctatcaggtcgaaggcgcttaaaaattgatatatatcaatttttgaaaaatatatatatgaatgaaaaacgaatatataaatatctaccagttttacgaaaaaagagagatacgatttatggataaccaattgtttttcgaatctctaatagctacttcaccgaaaaggatacataaatgtcgaacgatatctaaagcacctgaaaactgcgcgaagatgcccaagagcatccaattccgagcattcggtggaaccggtgaaccatttgtacgtttggatttccgaatggggcagagggcttctagctccgaaaggcaaaaggcctttctaagcttcagctctcgccccggtggaggagacggttcggctcggaccgagcgtgccctttggaaacactgtcagaaagagcagttcaaggcagaaggcctgtttcggctcataaaagacataaatctgtggatagcggcctataagaagctgtcaccaggctcgaagaacggtggtgaaaggccgaaaggcacctcgatcgaagcactagaaacactgagagactctgtgataaaacctccccctacgttaggaggggggagccctacgggccgaagttggcccaaagggcacgagactctagggacagggggcaaagccctgagtccggagggtccgaaggagacttttttggctttacgaaagaagagccgaaggccggaaatggctgg------tccgcacacttctttgccccgtgtccttcggacccacaaagtgtctcgtgccctttgggtcgtagatccttcggacgcttcttta------------cgggcccaaaaggacaaggatatactggtacaggaagtgattcgcagcatcctagagacggtttacgaaccgtacttcctttcgtgttctcatggatttcgacccggccgctcccaacatacctgcttgaagcagatacgccgtgactttgtgggtaccgtctggttcatagaaggtgaaacctcgcaatgcttcgataaaatagataagcaagtgcttataggcctcatgcggcgaagaattcgagacaacagattcttgaacctagttcaaaaggagctaaaaacgagcctaaaggccggaaccgagggcaccacc------aaaggggttggcccccttctatgcaacatagtgctgcatgagctagacctttttgttatgcgactgaaacgtatcgttgacaggggacggcgtggggcagtcaatccgaagtctaaggaactgtggcgccagtttgcggctctaaccgaccgcactccggcacacagagccaaggtgaccctcccctccggggccttcggcctcgggctaggccacccgcaagaaacccggcaaataaactatgtgcgcttcgcagatgattttctcattggagtcattggtccaagagctctggcagaaaggatacgcagcttggttacacgattcattgaagtgcggctcaa------gcttagcctggataggacccgtaaacccattaaatctcgcccgaacacgctacccgcgcactacgtgcctatgggtccg---------------agggccggaaataactttacaatttccgcacacggggctccgggcaaaagaaagaaacaaattttttgcatcataaggggcggagcgaagaggattgctttccttggataccttattagtcgcgattcgacctaccttagacgaggacggaggtacggaatacgtagatctggtgggcttagtttacttgtagatatgcagaaagttataaatcgtctggcggagaagggattttgtgataaatcgggtcacccgaaacctaattttgcttactttcagtatccccaaacctactcggttgcccgcatagcctccattctacgcggccttgccaactattaccatctcgcaaactctaaacgccaatgtgtcacgcgcttgagctacatactacgtacgtcattggccaaaacatatgcggccaaattcaaactaggcacagcagctaaggtttttgccaagggtggcagggacctgtcaaaaccaattaaggctaggaagggcctcaacaaggcccccagggtgttcaatcgaaggggggcggggagtgaacgccacttgccagccattccctacacgcgatatggtcaaataaagctacccgacacgaaaccgctaaccaaaaactggcaaccgggccaattcattgcccg-----ccggggaaacgcttaaaggcatacgattgtttataaccacgggtaaacttgagtcggagagccaggtgatggctaatcatcccagcacttgatg----atatcgtgagagtgcacggggaaaggctccgcaattgaactctttattctatgtattctgttgtccctgagggggaagtaattacgatgataagaaaaagaagatttttta------atcccgcaggcgagacttcttt----------acgaaagaagcgccgaaggccagggtacgta-----ggagactctctcctccgcgctgccttcgttcagtgagagccagcgatatgagaaaggggcgcgaaaaatcacc------ggttggaggcgcttaaaaattaatatatatcgatttttcaaatatatatatataaatggaaaaaatatatctaccggttttacgaaaaaaaagagacgatttatgcataaccaattgtttttcaaatctctgatagccactttaccaaaatggatacataaatgtcaaacatcgaaacatgaaaatatattatataccaacccgaacagtctatttcaattattatattttctgaagtatcataccaatacgcgttttaaagttttgattgatatttgtggagttgattatccctctcgaaaacgaagattcgaagtagtttataatttacttagtattgactataatacgcgcatacgtatattaacaagtgtagatgaaatcactccaatttgttcggtagtcagtatattcccatcggccggctggtgggaacgagaaacttgggatatgtttggtgcgtatttctctaatcatcccgattcacgacgtatattaacagattatggttttgaaggtcatccattaagaaaagacttccctttaagtggatatgtggaagtacggtatgatgattcagagaaacgtgtggtttctgaacctattgagatgactcaagaatttcgctattttgattttgcaagcccttgggaacaaatgtcgcgtagtgacgaatcgaatcaggagtgagccagcaccgaaatattttatgttgcttaaagcccccctgaataactacagaatcgcatgctccgcttcgt---------ctttttctcgccaaactaggtctttacaagttggaacagctcagcgaagctgagcttttgggtccgaaggagacttctttggctttacgaaagaagcgccggaggccggaaatggctcgtagatttccgacagcgggatatttctgcgcttcgcgcctcttgccatatgggcctgcggcctggagcctttgcgtttgattggccctgaggcgctggggcccctgtctcgtatcatctaaggtgataaattggtcacaatattaaggttcagattgcggaattatggattagtcgatgtttccattcatttatgaacaaattggctggagctgaaccctccactttattagaacaaagaattaccaactattacaccaaattgcaagtggacgagatcggtcgagtggtttcagttggagatggaatcgcacgtgtttatggattgaacaagattcaagcgggggaaatggttgaatttgccagcggtgtaaaaggaatggctttaaatctagaaaatgaaaatgtaggaattgttatattcggtagtgatactgccatcaaagaaggagatattgtaaagcgcactggatctattgtggatgttccggtaggaaaggccatgttaggtcgtgtggttgatgcgttaggggtacccattgatggaaaaggtgctttaagcgctgtagaacgaagacgtgtagaagtgaaagccccagggattattgcacgtaaatctgtgcacgaaccaatgcaaacgggattaaaagcagtggatagtctggttcctataggtcgtggtcaacgagaacttataataggagacagacaaactggaaagaccgctatagctattgataccatactgaaccagaaacaaatcaacgcacagggcacctctgatagtgaaaaattgtatcgtgtgtatgtagcgattggacagaaacgttcgaccgtggcacaattagttaagattctttcagaagcgggtgcttcagaatattccattattgtagcagccactgcttcggatccagctcctctgcaattcctggcaccatattcaggttgtgctatgggagaatattttagagataatggaatgcacgcattaataatctatgatgatctgagtaagcaatcagtggcgtatcgccaaatgtcattattattacgtcgaccaccaggtcgtgaggcgttcccaggagatgtcttctatttacattctcgtttattagaaagagccgctaaaatgtcagaccagactggtgcgggtagcttgactgcgctacctgtgattgaaacacaagctggagacgtatccgcttatattcccaccaatgtgatttccattacagatggacaaatctttttggaaacagaactcttttatcgtggaagtcgacctgctattaacgcgggattatctgtgagtcgcgtcggttctgcggctcagttgaaagccatgaaacaagtatgcggtagcttgaaactagaattggcacaatatcgtgaagtagccgcttttgctcaatttggttcagatctcgatgctgcgactcagtatttattaaatcgtggggctaggttgactgagatacttaaacaaccacaatatagcccaattcctattgaaaaacaaatcgtggttatttatgcagctgtcaaaggttacttagaccaaatacccgtcgttctcataacgcactatgagcaagagctattgaaatctatcgacccaggtatactttctgctattgtgcaacaaaaaaacatcactgagcgaattagtagtcaactggctaccttttgccaaaaatttacgcagagcttcttagcgactcatcaatcataaaaaaagaagaggggcgaagctatttgcttcacccctccccccctccggttaccgggtagccatggcttatgaagaaggtagagcatgggcaggcggtcgcctgcagggattagaagctcggcgttaagaaatgtcgatcctcgtacgagcgcggcgagctccggatccctccaaagacacaactacagttcgctgtcaaaagactcgagaaccgccacgggcgcggagatggagatggaaaacccgggggatgcgcagaaaagcagaacccggtcggcacggggcctaataccttctgcatggaagatgtgcaggctaaagcgggcgtgagcgcgtcctttaacttggagtctacggacttcatccatagcaaaagttctagccaggagcgtgatttcttgctacagattcagtcttttccgaatgaatcttcggagctacatttatctcttccattttatccccttcgtgtgatatacgtgcctgccaagcttgcttcaacttggcccaaagagccttccaaagcccgag----------ctcggagagccggatgcgaggaaatcttgcacgtctggttcgggggcctcgtatgggttggagaaaggaacttcaggcggggtaacacctgtttagttaggctcttttcctttattttgttggacagttcttcggttttgtggtggccgacaaaaccaagtccccgggccctggctccaaccccgcagtgagacacaaaagctgttggggcggcggattaaacctataggtaactgtcgtacgcattcaaaaaaatttattgcatcatactgagacttgtgaaaaccaagtgtataaaagttagtttttgggttgttggttgggccagtacaatactctaatctttatcgtactgggcaacccagtccgaattcgaaattacaagtttcgaaatatccaatttgcgctcttgttgtcgttgcacacgcgaaatagtcaaagagcctttggttatgatatattcaag----acttgttattccagaatcgggtacggccgcagaagcaaatatacaggtgtccatttggcgggcagctgtgaacaaatcaaaacatatcgagttggaattaaaagaaacattatctgggtaataacatcttttttttcaatctgttcctcttccggttcttcgaattcgttcgcatattttcttct----ttttttaatatcgtcacg------attaaaattttaagctgctttctcttctacgctgtacggaaagtagctaattgggctaggtctaaaactggctaatatataagtggttatccaatgttggacatcaatatgcacattgtttagaatttgcc--------cccccaaaagcggtcggaagaaacgaacttctgtatcataaagatgttgacaagaatctataggtgaatggacttctcccaaaatggatttagctattttcgaggtaacccc----------ctctctctggtcctatgagtggagtattaaaataataattcgtcgacgttggttcgtatgacatttgaaaaatcccggtgtctcccaattctttaacacttaccctaccattacaaagttccaagtcatttaaagcttcggattcaatcgatttcaaagatcgagcaacaattttgtgaccgtaacgttcgatacaaattcggttccaaggaatgattctcacattttgttggaagagggcctcgtctatgaataactatattttttggctaaagcacgtcataagtgatatataggaaactaaagttgtagaataaccg------gaagtgtagctccgaatgaatttgtggcttttcgctctggaagtagctgtatagcgtttcaggaggcttcggggtctcatgaaaaataggtctaagttctagtttatggtcacctctaagaatatgctttatgagtacgtcgcgactttgtattaatagttgtttcgtcataaaagctaaaatggatattttgcccgctttctttacagctactaggagagcttcgtaggttttaccactctctggtggagctgtaattaatgcgaccttggccttttcatagtattcggaaagggttgaattatccgcggcgggtaaactatcttcctgttcctccatgggcatcgtgcgatggttaaaaataatcgaaatttccgaataaaacatgcggtacttgttctggcaataggcatgtttgcactccaatataggtgtagaatgaggtggttgtaaacccaa-------tgccgtattatctccatcttcgcgaaagatacaagggcctat----gaaccctgtattagagttttctttcggtataagtgtgaattgaaaccg-----agtgtttaaccatttcgctatttccgacatcatggcggaggccccagcgagtttcctgctgcgtttgtttcttcggtgaaatagggggtagtttgttcctctggtgaggtagcccgcggttgttcttctggtaaaatagggatagccggccgatctatattagcaaagtatgtgccttcaaccccgtatcgcacgttt--------ccacctttttttttagtaaccaaactccgtgaaactctgactttttcgtttcggtactggaagtgctaggatcaataagaagcttaaagcccctaaatccataaaccgtgtaacacccccgtcttattacgtcttgcgtccacgcggagcggacgggtgtcactttttgacgttttctggccagtctatgtccatgcatatcatccgagttgcatctccgcacgaagcaaacaaactagtgggtacagtccagggtttt-------ttataaatctcaactgagattttggattttcacgaaccttttttacatcttcgaataatcccc-------------aaaaacccaaaagcttttatcaacaaatccataagcttcttttattagaggaagacagtcaggcccttcgtgatccaataacaaatc---aggatattccagatttgttttcaatttcatgttatgcaaaattctctgcatatctatgctatacgctgcggagcgaacatcttctgtagacataggcattgtatctgaggtcggggtaatattgagacttttagccatcgtgaaggttctcccttcagcaccattcgtcaaactcagacctccatagttagttggatttttggaaatacagtatctaagtatttgggtgtttttactcccgatatatggaaaatccaatatatcgaatttcttcatttggtgcaagagatcc-----ctccttatttctaaggtgttgtatcgcccattattactttttcgaagcaagttgggtcggaaaacactgaaatcctaatattgccactggttgcttctctaagaacatatttcttgacatgcc-----gggaacaaggtcaattcttttttatccccaaaagttatgttaaatcgttgctcaatgattctgaagttgttaaaaaaatggttcaaatgtttgcgttttaatcgtacaacgaaccaatcggtattacgccatcaaaacttctagcataataagttgcccgcgaacacttcgatgtaggctaggttcacgaagggcggagtatatagaattggttcgaccagaaataccatttgaaacaattttcgaactcaaagccccaggttcgttgttttcttcgagctttagcccatgttttagaaactggtccaacatattcggaaactctgggaatctccttcggaccctttgtttactaaagcatgaaagatcgtaggatagcacgagctaatatcacagtaaataagggtttgctctttattactgtgaggaaaaagtcggtagaatggattccttggcagggtcgtatttttgatggttatttgtggtatatctgtcaagtggtctatgaatgactctaattctcggaacttacagaaaaaatcggtatacatttccccgtggggcctataacagtataacaatagccatgtctttccgattgcaagatttatcagatccgttttagccttttggaataccggattcctgcttacaaacatgctctgccaatcgttgccggataagaggcactgctcagataagtaatagttgggacaagctttcgaagcaagaaggagtcataccgggattggctacacccatcttccctattttcgcaatgtaatcggcaattggactcggccataatccagtggacggaataagtctttctcttcaatagaaagtccacaggcattgacgttattggcataccgaagtaagcagcaaatttgttcaaagaagtaactagcttatcgccattccacgtggttatccattcctctgcgattccagaggcatcaatcatacatacttttgaccaccaggcccgtagggggctagaactaaaataacgcgttagacctt----tttgacagtccgggcccttcaagtatttcgctattggaggtataaatcgttcccactaagggtaaacagtagataaacattttaacaaaacttttaccttagagctatacttgcctgtgttataacccaccagcattatttgatttttaaccaaaatggtggc------------ctgattctgcatctttttcatactttctttattacgtttaaaggttcctgaagcataccttttcttatttacgccaaccaagaaataattatagaagcactcgatatcaaaataaactatgcggtcacaaggatcgaatgatgacattctagagatagcttttggaagttcgctagtcccttctattgagaagaattcttcgttctcattcttctcatatgtaaactgaaagcattcctcattcgtggcttcagccactggctctggcacagcgg------ccactggtttaggtgtggctcttgggtcttcaaatgtggttcctggttcttcagatgtgatttctggttttgtggctcctggttccaagaacttgacatctggagtataatgagacagaatagacatggcgtaccttttcaattcaatttgggtagcgcgaatctctataaaaatatccctccggggcttatgactattatgtttgacaaatcccaatattttatttttcaagtgcagcagctccaggtgctttggataagattgagccggtaaatttataaaccaatttttatttttgattcaaaaaactcgcaatacaacccaatatatgtatatttggattccttatacatgattaatccgattctgattccctattttggcaagtgcaata----ggctgaagccccttgctctgggatagtttggtgccc----cgggtccttcttccaagggcc-----ggccaatttacgcggactgcctaggaaaggcctgctgctcgttgacctctaaggccccttagtggtaaggagccgaaggcaaggccatgggtaacactatagtacataggccgcgacgcgcccgccgcttgtgcgctttgctatccggcgattcggttagtcgaattagcaaacccgataataacagagcatactgtctaggttagggaactactacgcacctcaaaaaaaaaacgtcatcgtaggtattgttatatgtgtgtgtgaagacgttttttaagatttgcgaagcagatagtcatcgtcgagcacccaagttgccttctttcgaagaagtttagctaaacaatctatctcgagtatatacatcatctcttattcgtactccttctataaatatccctccagctctccctgtcttagtaactgaaaactcttcctccaatccatgcccgtatacctccctctctttccgctatgcgcctttgggacggttcacccgagttttcgaagatgaagatgtaatagatacataaaatatggcattggcatcgaatatacaaataaaactcgaaggagtgccaaatacaggaagggagggggggggtaggcgccagcctaacccgagaaggagggcctggctcggtcaagtccctaactacaactttcggggcgggctccgccccataaggactaggtctgtatagggcggagcggatcggtgcttaagttgcacaaattgctaagacgtctaaatgctttccttgatagctggaagttcttcaaaagtatgaaatgccggagggcttgggaccatccattcaagtgtcgttgaattctgttcaacagcccaaggactcggagcacactcgttttcactagttagagtaggaaaaaccactacaaagaaacggaaaatccctactacagaaacgtatgagccaaaactactaaaggcattccacccagcgtaagcatctggataatcaggaatgcgacgcggcatacctgcaagcggttttttccttatttatcaaatgttaatggatcgtgactaaatatttttcctttgtaaacttcatccggaattagtctttcggacgtttcagtgtgtttaaatcccaatgttgaatcagttctttcattgatactaagaactggttcataaagatcgaaatggtactgttctcgagctaaataatcctttttagtaatagtaagtacctgttgaaccacatgactcaataataactgaaccaagattgtcatgaccatatttccaaatagaattataaatatatctgttatcagataatttagaagggtgatagtattcagcaagtctatcgcttaatttataaccactacttacatattgtttaccgttaactgaatcatgccaaagatagattccagtttccgttagataatcagaaacgatttgctctccatttaaccaagcgttatcatatactgaaagtggtttccctggtaaattatcaataattaatgggtgattaatcgagaatttatgatctaatttgactgtaattggtccgtcagaattaacgatagaattatttccagagcctttcggcccttctgaattaccattagacccggactgatcgccagtttcgaatccttttcggtttaacatcggataattataaggactctcgaatgtactataatttacgctcaagttaaggttatcctgaatagtatatcctattagcagcgagttaccatttcaagagtctaccactaattcttgctttccgccttaaaaggcgaactagtccaatgataaataaggaatatccctgatatttctaacgaggccggactatatcttcaccctaattgtataggggcatcacgtgtagtctctgaggatcttactcgtcggcgttgagattagacttcggtttcctgctgattgcccaatccctgagatggttactgctcgaagtgagtaccaagggctctaaggaatttccagcgtatagtgatgtttcactccaaattttgctttggaagtgggcctgatactgacctaggaaatgcataggaaagaaagtcggattcacaccaaagaaagtaatccaaaaatgaatttgacctaaagtctctgggtattgaagaccagttattttacctatccggtaatagaatcccgcaaatagagcaaaaacggctcccatggaaagaacgtaatgggaatgtgcaaccacataataggtcaactttacctagatattttcatatctacttggactatatcatcgctccgtcgatcctaccattgaccaacagatgcgtttggcctatagtctctgagaatcctactccccataaagcgcaaaggccgtagggccggttcggaggaggcttctttggcttgtaagggcccgaggggcccctcccgttggtctcgggtaaagcccggaaatcgtcaatttccggaacgtccgccctttttttgtctgacagtgccccgacctgttggacagtctcacgccctacggcccttttttttgggtttggttctcggcggatcgtccatttcagtagattttagatctacgtcatacttaggattattactgaagccctaggagggccgtaggccgcggctaaggcccggaaaacgtaaagccagaaacttcacagtatctgccctttctttgtctggttcttcccccttctctgtcggacagtcccccgccctacgcgcgaaacgttacggcctctggcccgtaaatcgtcgagccgtttccgcccgtaggtacgaagggccgaagaccagaaatggcttgtagatctccgcgcactggccagcgctacacgcgtagcgcatgaacttaacagtttatcgcccgcaggtatctccccgataggttatgggcccggaggcggcccggagtgcgtaaagggctttactatttacgggtttacgttttctgggcgccttcggcgccggagcgcaaaaaaatatattttttttgcttgcttcttccctcgacccttattcgcttgcgaatgaagtgaaaggcctctagtactcaagtctttaggaatttcccgcatacagccaaatttagccatgacacttttgcacgggctaaagcccctttttgtttttataaaaagccgatacgaatttatggaattggaacaacttctctccacctaaactgataatgtcattacgactaaagaagtctataactcttgctaaagaattacgattataggtccctattaaatagataggtttcccatttttaacagcgattaatctaactcgattaggtagactaaatttggtttttacaccctccaaaatataatgatcggaagcttgagatatactgaatgaatgtgaaccattcgacccaatacggaaacaaccttcagcggttgtaaaacctacaaaccaattatcgaaataagataggttagttaactctaatggggttaactttctaaatacaggttctaagaaatgcttcataaactgatattcttttaaggaaattctatttagaaggcagaatcgcagaaatgaataacgagtataagcattagtagttactaagggataatctgttaatatacctaaaactacctctatttcagttttgtgatctatttgtaaaaaaacatattttttttggatatatatccgacctatatttagaacttttgatagttgctttaacataagatggttgcctcctgtatatttcaatttaataataatcccaaattgtaatattgtttctccccaatgattaacttgaatcgagccgtcaccgtcgataagacctacaaaaaattgtttcatagcttctgtataattgacattccgcttagagtgaggttcggagaaagcgataatagtgcataataatttatcatgtggagcaatatctagcccagaattggccgatactattccagtaagcccccctaccgtgaacgaaaatatgaaccctacagcgaataacatgggtgttttgtattgtattgaccccccccacatggttgcaatccaactaaaaatctttattccagtaggcacggctataatcatggtagccgcggtgaagtaagcacgtgtatcaacgtctaaccctacagtaaacatgtgatgagcccatacaataaatccaagaactccaatactgatcatggcgtacaccatgcctagataaccgaatacgggttttctcgaaaaggtagagacgatatgactaatgataccaaatcctggcagaattagaatataaacctcaggatgctaatggactatatcttcatctccaatcgattgaaacaatttaataaaatgaaacaatttgttttgtttagctggatccagatgatcacctctctccagatatcttaaagaacgctcgaatcctttttttgcctgacaatgccccggccctttcgatttagctatcttataagggttgcgtaatggataaacgtatgaataaggaatcattagctttagctg---agtcatacccgaggaccacaaaatccatccatcccggcttttatcataatagatagatccaccccatattgtggctatatctttcagtatctttttatctttctaacctatacccaaactaggttggaagtttattcggttaatgttgaaacggacatctccaaatcctgaaacccaagcgttctctaccgttagaggttttggttcaataaattctattattatagcacaacagactctttgcatttgtttttgcttgctcattgctcctattcttccattcaccaaatcaaccaatctttctatagccgatctattgtgcaatttccaacgaaagctgctggagtgatctccaatccgatggaccgaataaagattcttttttctaaaccc-----------tttttgtttgaaaaagtatagggtttgtacttttttcgtatgcattgttacttcacagcttatatattatccagcctttgaaatggaaaaacctccattccagctaaccaatttcaaaatttatactcatcatttcttgtttcaatgggagatgcgccgcgtgtagtctctgaggatccttcacctgtttgtaaagtcaaaatatttgtttcattcatttacattttccttcttttttgaagtttcctgctgattgtgcattgcctatagaaccgaaaatccaatttggatctatatataagcttttcacaggttcgggcgtaaaaaaatctatttttttgcgcacttatgaaccgagtacttaatggcatttagcctttccagcaaatagcggcattattcaatttgggattgctcccaaatgcggccatcccgtggttatttctcgaccgaagaaccggaaaagatgctggtataaaatgggatccccgccaccggcaggatcaaaaaaggttgtattaaagtttctatcagttaataacatggtaattgcctttcttttgtccgttttttccttctcagttttttttccccttcttgtctgacagtcccgggcccttgttggacagtatttcggttttgtggtgtccgacaagacaaagttcggggccctgtctgacgaaaaaagtgcttacaccggaaactaatatttttttttaatgcc---cggcgcggttttggactatatcttcatctctttctattcatacctgcttcgatgcgcgcaatctcagcaaaccccgcattggtcagatgtgctttgtgtaagatcatgccatagatgcatcgccagtcgtaccaatccgcggcttttgcccgaggaaa---atcggagtaagcaaccacatgggcattgcctgccacgctgcatgtgcaactacgccaatttcctctagaagcactcaccttggaaagtatcacttgtgccccaatttgctcaagcgtcggtctagtatctattttcgtttgtttctgcggctgactccattccagctcaaacgaaatgagaacgcgccgatatctactggatatggtgg-----------------------------------------------------------------------------------------------------------------------------------------------------------------------------------------------------------------------------acgaaagcgccgttttttgttttggtctgaatcgagcccgagcctagaagcgcacgcagcgattcggcccggacaatttctttgttagacagggccccagggtttgtcttgaaaactgattcaaatggaagg-gtctcgtctctgaccacgaggggttcgatttgcataaggtatgaccatgcagccatcattcccaatcaagccggccggcaccaaactaatgtttgggtggcaaaggcacgaaagggggtttggccagagatgtttggcgtatagtctctgagggggaaccgtcacggttcgttccctgctgattgtccttgcttgcggagtttccagcatatagtcaaatccgaccaaggcatcgctacctcatcaggcgcaaatacacctgccaatactggaagggataataaaagtgggaaagctgtaactagaacggaccacacaaatagaggtaatctatgcatggtcaatccagggcccctcatattgaagatagatagggtcagtcaatgctgccctccgaaccatacgtgacaatttctcgtcatacggctctccctcagaaaacttaaattgctgag----tttattatatcaagtctatctctataatagatgggttactttatagagggggccaagctcggggcttaaccgggtttactaataggatgatattatctgaatttcctccct-----gctctcccgcatgataagcttggtggtgagctccacataatggaatctgttttcgttcgtacgcccctaaccattcctggtaagttgccttatttattccaattttggctcgaacgtcccgaacagcccttgcgtgaagcatcgccacgttctta----tcaccgcagatggcgcaaacct---gccctaacccagacttgtaaagtttcccagcccaagaaccctggataaccgaatccggagtagccattggactc----ttttgtaatggtgcagaaccttacagttatttggaatgttcaggctgctcttggtattcgggcacagaaaatgagctccaaatttcttgaacgccttttttctggttcggagcttccattccaaagccgggtttggagcgcatgaggtaactaggaaccatatcactttttgcagatttcct------cccgcgaaagagtaatagttaagcagtcctccaatcttatgattgtagaaagccaggatatcggagtgcgatagttccactagtcctctcatcgcagttgggtacattatagtcatatggtttttttttcaagaattctcctgcctttaatttgaacagcaagtctttgatgggagcaaacatcatcgttcgggtctgacctctccgtgtgatattggaaccttcgattgtgtagaatggccttctgggggctttttcacatttagcccctataaaggaaaggccattcgctactcgaatgtgtgatgagagtcttatccacatttagctctagaccacacgcttgttcaaggaagctcttgatctccgctcttattttctcggcctcatttctggtgccgtgggtaaggactgcgaaatcgtcggcgtatcttatgtaacttaatcgtcggaaattaggatcaattacatcatatttaggatttctcctcatttacatcagcatagcttttcgaaccgctgaattattagaatatttccctttcttac-----ggaagaacctgtaggtgggattttcacgtctattaatccctttcccgaatctgttgttttacatactgagcatgaatcgatccagttcgtgtaagactatgttacataggagtggactcaaaacactaccttagggagtacccgaatgcgaatggatgaccttgccgttccctagcccgatgtaag------tcagggttttcataaccagttctagggtccgtcgacattttagcaaggccgtcagcc-----ttttcatgatggtggagtacggtatcttgtcgaagccgttagatatatccccttgaataacccatgaatggtgactgcctatcaaatggataaagcggagggcagagtgac---atgatctacccggtctgaatccgtgagagctgtctagaaatcgttcctcccatatggctcccaaaactaattggagtgctttttgcactatcctttccctcggagaggcaataacatctcccgtt---------------------------ggtctggtgtcccgtcagtttcgtttttttcttctgtgagtttctccccccttccttgtctgacagtcccgggcccttgtcggacagtatttcggttttgtggtgtccgacaaaccaaagttcggggccctgtctgacaaaaaaagtccggctttggggccgcccttcgaacccaggggccttttctctctcctagcgggcttaggtataagtactcttcgggcaggttaaattcggatctgacccttgcttatacgttccgcaagttgtacaaacgaattccagtctagcccatctaagggttgaccatctgatcctggagttatattgccaatcctacctttgatactctcatagcagtgaaccagaaacattggatccgatataattcttataagtccatcatagcgtccc-ggttagctttacaattgttcaccacctttcttagcatatgtactggcgtcgctctgccaacaattctttcgggtaggctggcgagaggatttgcccgagacatttgaagaactatggatcgtgttctgactagtcgccttcgtggcctggctgggttggcttcccctcccctcactactacgggacctctgagcccgcgcatcgtctgttggacgatgcgaagcggttacttcccgtggttgctccatttccgtgttttcgcccc-----tcctcggggcacctagtggtgtaaggtccttgcgcacttgcttgattgctcaagtcagttcctatgctggaattacttgtgactgtccgacagccctgaccgctaacagcatcagtcgaagctttcgcccagctggatccctggggtactccgccacacacataccgacgtatcctgcttgggatatgtagccccttctcaggcagtgagtgcgtatcaagttggttaacctgactttgaccaccccagctaagagacaccaccaagaagggcagtctcctttggcgtcccctttgaccaactgctcgcaaacataatggattattagcccaagatgccgcattggcctgctgcacgtatttccctatggaagtcagacatacgcgcaggaatatgggtattattcctaaccgaaaacgagcctcgcacggcgcactcgttataaaattaatagaacctaaaatagaggaaacacctgataaatgaaggctaaaaattgctaaatcaacagatcctccggaatgactggttataccacttaggggtggatagcatatgtgttggataacctcagcgttgtgattgcttaacgttacgcgccatatatctctacatggatcggactatacctttatctatcaccttgccatgaagcctttggagaatactccggatctgttcgagcttttctcgatccttcttgtagtagacggctctcgaccagagcttcagctccaatgatttcatacccttgaattggccttggaagagttggcttatgccaagcacagccccactgtgagtagtctctaatcgatagaagtgtggcctttcgatgatctgagtaggtatgtgtagcctacgtcttatagcctctaataaaagcctgtctaacttttgagttaagccaaacgcaatagagatccgttgtttgccgtctctactatacaaggagaaggatccttctgcctcgataaagccagtaagccaatcgatgtgaacagccatatttgccgtccaaacgggattgacatatgtctccggaagggtagcactccacaattgctcacaaatggaatacttgtgctctgtcaataacttcggatcttccaagatccaatgggcttgacgaagcctctggtaatggaattgcttgctcgttaggcatgggtattgatcaaagataggaaatattatctctgcgagctcccttttatcccggatccgatacactcccatggtcttatgcacattaacggaccctacgccaagtatctccttaatgtaatacaagatccgtagattgtacttgccttgagcaatggagaagttaaggttgtacttgccgtttcgaagcgcaatgctgaagcagccatctccgtctgtcataccaacaagccatctgcaaaatgatagatattctgcgttgagtctctgatgggggggaccccccccccaggcgggttgtccccttgtagaaaaggtttttgcttttggtcttaattgaaaaggcctgcggcctgactgagcacttttctctgtagtgaggatgttcccgcatcgagcagaaatattgttccctatgtctccacagggtacggcctcttctttgaccgtccaccccgaaccgcacatggaagctccttatgtaagagtctaatcggcatttagccagtacagatttggaaagctaaaatcttttcgaccagtagtcattcatagtagctttcaaagctattctttttcgggtacccgacgcgtgaagtttgcttttatgcaaaaagcaaacgcgtgac------cggaagtcgagatatttggcgcagggaaacctcagagaataagtctctaacaggtttcttgattccaggctggtgccataaacacggaaaacccgctctccccccc----------gctcacgggtttcaaactccgggatggtgcagcgcatcgcccaagcaatcaatggttgtcacaacatgttgcaacaaagcgagatctgatacgcctttcgcgctttgtgtgggacaaaaccgtatacgcatgtgaatgcaacagcttcttcttcactgatgccgtattgagcagcgaagtggccatccgcctcgaacatccccgaaaaccaaccattggacgggatggggcgctgtttatcgatccctaatagaggtcgcggagtacccgttcaatcatacatacggtgaagcgcttcaatttttggggtgcgcctcttgccgttgatgcgggtaactattccgaatactgcaggcatattgtgca-ccatccgcctaggtggttaacatcgtataacacggtacc-----tccttgcgcgaagctttggaacgaag---ggctcgtcttcacaacggaacacaatctttacgttgggataccgacccccacagcccctatcgctttcaggagttattagagaaccatccccttttattgaaccagccaaataagcatcaagcttatcgcctggtgtctgatatttgcccgaactagactcttctggagtttcttggactatttctttgagctagaagctcgcttcacgtatagtctctgagggggtattttctacttccctgctgattgtccgggggatttccagcatatagtgaagtttttggggtgggctgcggctttagcaacccacctctactaaggctgagcttaaaagaagtaacaatgacggtggcaaaagccaaaatgaaatattatttaatctagggaatgccatatctggacttcctataagaatgggaacaaaccaattaccagaaccacctatcatcgccggcataaccataaagaagatcattaaaaaagcgtgagctgttattaacagtagggggtcagttaggtctttcaacacagctgccctcagaaccgtacgtgaggctttcacctcgaacggctcgcaactccggtctccacttattgctatgaactttcaatcttacaattgaacatctctccatggatcgtgtacaaagacagtgctaacatttccgactcagataactggccgttgttatacgcactgtgatggtgagaacagagggggatctgctttcgtttcgagacgcccctccactcagaataagcggaagtgacgtatcggatcctggccttaacgtctttgacataacggatatgatgcgtcccaactttcgttgatccgcgaagagcacatgttccagcggcttgagtcgacctccagctaatatcaataacctgctcagcccgggcaatcggatcgggattgtataggtgtatggc-tttgtacgcacctggtcgaaatagactcgtacccgtagcgggacaggcaaggtacttaccaaagcggtgaaaagtcttactagctgtcttcagtttgtattttgaagcgagagttagggcacaggacatatgcaacgcatgtacaatctgattaagactactgcgatttgacgcaaacgagtagtaattcagggttccccggactttctgattgtagaattctaaaatgtctgcatgagcccatggggttagattacccctcgccgtgggtacatgtttccccatttcattccgttttacaaaacctttctcttttaacttgtaaaaaagtttcgtgatgggggcacaaacccggagacgttctgttgaacgctgcttaatcgtcttgcctcttaccgtgcgcacatggaagatccgatgactagatcgggtgcgtttgcagtatgcacctaagaaatggaatccctcgtttgcaaggtgtgagaccatggttttctccaaactaagctctaacccaagactccggtgcagaaagttttgtaacgacgcttgaattgcgaaagtttctaaccgagttccgcttactagaatggcaaagtcatcggcatatcgtacatataaaattcttcgaaagtaagggtccaagggatccttcgacgggattaatccgcgcttaatcaggagagatctatcctgtctgttcgcattcatacgacgagttaatagcttgtactccgggttaagtcttctacttttgcccttgttgaatcgatcacgaagtttcatcacaaattcgtcgaggtgatgtagtatgatgttgcggagtagcggactcagcaccgagccctgcgaagtgccttcgtctaaacctatgacctgaccggaagtaggatccttgtaacctgcacggagagccctttggagtaattcgagcgtacgatgacactttaccttttgcgaaattttgtaaaggatcactttatgaggtgtcgaatcaaaaaactttcgaatgtttcccttcacaacccagggatagtgacctccctctaagcagagcctctttaatgctgtgtgacagcttcggtggggacgaaatccatgcgagcaatctagaaaaataggttcatagatggcctcaagcacaagctgtaaggccttttgtacgatcttttccccgtagcactttttccgtgggccgttgatgtctaagggccg------ctttttgccgggcttcgtaactcctcgcgcgggcgagaactcaaacaggcccttcttaagtttctcacctacttgtacaaaccattttggaccatccaaagttttcgcatcagacccgggggtccctggcttacctcggatggattcatagcacaaggccaaaaatgtagggtctgatatgacatgaatcagcccattgtatctattgtccgggcctaaataagcttgaatctgttccgaaacggacatacggacacggttggaccagttagctttgggggctgagccggcggagccgttggaacgagacgatgtttcgttatccgagacctccgggatagaacagtacgatcgagagctaggcaccttaactgccaggctggattgcaaaaatccgaagctattacgggccctccgaaccccaccccgattagggcggattatttccccggctcctacatagtccttgtcattcgtgtccggaagacacttcgatcctttcttcgtaaagccaagaaagatcttagatcctgaagggttaggcccttgcgcaattagctgattactcagccggtatctgtgtagagtgccccacattcttccagggactgtgcacacacaatgtattgtgtacagttccgacctccatagaggcttacttatcgtgctcttgccataatgtgctgcttgagacaagaggtctactgtaatacgagcattgcgtgtcaagtcagttatcctggccgtaccttctgctctctcggggcgtcctagcggtggcagcccagccgttccccgatttaaacttgctgctcccgagtaagccatattactatggcgcctctgcaagttgagcctgtgccctagcttgttagctagcctggatggcacaaagaagagtggatagctcttcttgtcggacgatgtatatccgggcgcaccattataaagttgatgatttccaccaagaatttgattgccgggttgtgctgattccatacgaattagtactgaaaagcatgtacccattactccagcaatggcaccgaaaattaaatatggagtacctatatctgtcgagtaaaggattagcccttctcgtggaaccgtgcttgatagtctcccatcacacggctctccaagagcctactctcgattggacgtatgcacctggaattttatggggcctactcccgatccagttccccaaactacaattacctcttgtgcaattcatcgtgatgatccgtacacaaaggtatttgctttctattgatggcaacctcgaacgcctccattaccgtaaccccctcattctttttggtcactactgtta-ccccccccaaagcatccaggtgcctcttgcgcacatggtgcatttacaccttatcctcggagcgcgcctccatagagcaccgcaatgcacgggagcgcttgaacgtggcgtaaatacggtccagagtccgcatatcagagccacattggatgcccctcaagaacattcttcccatccgtcgaatttcgttggagcttagaaagcttattgtttcttttccctcgttatcctttatgaccatatctatcgataatgccctgatgagcttcgtcgccgatgtcttatgcttcccggccattgtgtgtatcgaggaccagcgtaaaaaataatccacgtagtctcgtaccttgtagaaattggcgcggcggcggtagtaactcaataggtctcgggctacggagttaaaccaaagcacaatgtcttcgtcgttgagttgaatcaatctaaccacacaacgaggtttgttattctccgtaataaggcctcgcgatttgagccttttccttatctcctttaatggggccaaaatttgcagggatagcgcttcgtatcttcccacgtgctctcgtcgagccttcttcctctctttatcaaaaggggttcgaactttacactcatcgcaccacttgtcgagtttcctctcgaggttatccattgcttcccgcgcctcatccggggcaaagtctagcctgctcgctaaagccaagtggaagtttttctgcgagttccgaatgtcggttactagatcgttatcggcttgcatttctcttaacaaggctttagctaactccgccatttccggggatttaggactcaggagttttgccagccccgcagagttctgcttcctcgacaatttacccagcgccctaaccaaggcatcgtggaccaaggagtcttggcgtttgcgtttctgtacttttagggtggagatacggttcctaaccctgcgtcgcttctccatggccttgccgaatctccttcgaagtttc------ggcacaacctttatctccattcccataaatttcacgctttcggcgcttatgtgggatatatcaccttcggcgagttccaggtgcagctccgaattaacgaactgcacaatcctactcttgaccgtgaccaccagttccttgggtccggcaatacctaggaggaaattgcccgcatatcgaacgtaaaatgcgcgtgcgtagtccttccaatcagtcgaggacagtcccctacggaccgttatgatttccgcctgcggggtcagcgctctgaacgcctccgttctgggcgtcctcgtagccgccgtggtcctttcgtcgactcttcgcttgcggcttcgtgagagttcattagccatcttggccacttcttggtccgattcgtgcaagtaaatattacaaagtagaggggcgaggccccaagggggactcgaccaacgggagaggactgatccttgaagggggtctggaccgccaagctcgccgccaacaagtcccgcggtgaacagtttatgcacgagatccatccacctctgatcttctatatccttttgtaagatgaagaccagcttgtgtcgatccatggaattgaaacacctttttatgtcaaattcaaggaaccacgacgctcctgtccatttcaggcaaatttgttccaaccccgagtgacatcctcttccgggacggaacccgtgggagatgtccaggaatctaggttcgtatatatgttccatgactattttcatggctcgctgaacgatctcgtcgctcccgatagttaaaggtctgaatcccctgggcttgttaggcgtgggtatcacaatcctacgtgcgggtttgaagcgaaactgttcgcttcgaagtaattcggcggttctttcgaaccacgcccgatctagactttccgggggcgaagccactcgacgaagaaagaggttttccctttcctggcccccctccggtgtcatgttacctgtgcgggacttaatctgttcataggccgcaatcaagaagttcgggtccgtgcatatggagtagatgttttcaaatttcccggatttttcgttccgttcgagagtttcgagcttccgcctccaaccgccaccgtccgtatggacggttacagcagggggttcattacccgaccggttctcagttgagtcactatcccgtccgccattggcatggggttcacaactcatcctggggcgtgacccagccccaccctcgccgccgtcatgcctaaatcgcgcagaatggcttgtcctacctagcgcatcaggtgagcttgtagcatcaccgcagtacgagcgtttcgttccggttctcggggacgctcctttccccccacaaagtaagatattcggatgagaacggcactcgtaagccgtgggcgggaaaccgcctacgctccacagaaacggagggcgcatcgttagtattcgtttccctagacttaccaaaccgtctaccccaacgcaggacatcactctcctactaactttcggctgagttgcgtggggtttagcaccagtcgtcccggcgcggtttgacccagcgattatagcatgcatagcgtcgcacttgtggttcgtggaaaacagccatctttgtgcaaaattgttcgtttcggaaccccatctttcaataataccatgctttgttgaactagttttgactgatgtttccgcaatttggaaaagcgaaattcgtcacaaactgtttcgcgaaaacaagttactatcttctcctgtaaactgatacgagaatgctcttgaatagctaacagtgtttttaacttttgctctatttgttggcataacacagatttcactgtctgttcgcactttggcgcacagcgcgtaaccatatcatttatacatgattctccaatcatttgtgtacttgaacgcaagcttatactacgtaattcatgctgtttcttcgattcggacaacatagcttcttgataactcatccattgctgtaaatcggaaagaagagcttcgcttctcgcatcaaaagtagcttttatagtttcaccaaatgttttttgactgaatataacaaaacacacaaaacttaaagctacaataacttcttcattatatattaggatttttttcgaacttaaaacgctaaagcttaaaattgcaaatattaatatttcacgcattcgtatttttcctttttttgattgcaataaggatttaattataataaatcatggcatgggaaagaatgtgtcaccgcgaaactccaataaaggagtttaatagataaatcagaacttatcaatatatatcgtcctacagttttgtgtacctgacccattatcatttgcatgcccgagg-ggggaaacacaatcagaaccttggttccgtcggacagttctttggttttgtggtgtccaacaagacc----------cctgcccaaagttttgttggactgttttgtcgtttcgttgtgtccgacgaaaccaagtcccctttgggtgcggaggtgcgtaagcacttttagacaggagacagatttacagggtccgaagactttttcgcctttacaggcactacgtgcttctttggctttacagggtccgaaggata-----ctttggacccacataaatttacccgaaacacgattgctagcttgtgataaactaatatctctcaaagaacataaatattacgttattggaaaatctcttcgttgtcatttaacgcactaaataccagagagagcgtatacgaattggcacaaatcatac----taaggagatacgatacacccacgagtatccgattcactaaattaaagacccacgccctgagatgcagttttacattgtgagagatccacgtaagcacgggctgcgcaaaaagattgacggacggggcagatataaataatgcctacggacccatgaaacaataaagttcccactagatctgagttggggtcaggtgaaaaattg----------------ggggcttttagaaacttccttcataaccattgccgagaacatagtagctaagccccccaggcctacaataataaatattacccgctagggatccttgacataaccttgtg--------------tgtgtattccgtagcaactcccgataacgaatccggtattaccaaaggccaaattagttagtttacgattgacatttccgtatagtgaca----ctgtctcctggcgaaatatcattaccatctacgaacgaaattaaatccgaagaagaatctacaagaattgtccgaaatctagccattaatactagaaac------------------------------------------------------------------------------------------aaagtggtataagaaataccataatacggggtgcagagagtg----aaaacacgcataaccgaacgaattgtgtcaaatacgtaaagtgatctagttgaggccgaagatgtgggacgttagttctacataacatttctttccttttctccctgcaagagaaatggaaagaattggaatgcaact----tctatagaattttaaaaaatacgggctaaagccccaggcgggagagggaatcagaaaagttatatctagaaccggacctcgtgttttgtgggtgggttgctcattcctcgcattttttcgttttctcacccgtttcatcacccttttttggcgggagttggattcgaacccacaacattcagattatgagcctgacgagttaccaattactctatcccgcgaacagccaacgaaaaaagagatatatttttgtttatcgcctcttatttctctatgatgatttatcatgatttattaatgataattcatcattatttatttatgataattccttactaatgaggattcatcattatttatctacgataattcgtttagattttctattagaaattatactagattcgaaccagatttgtctaggttcaaaagggggggggcgctgcggcccgcgctagcccactgggttgaagtgacggatacaatctcggtgttt-----accaaagcgattggctggagacaaaaccacggttgcttccccgcgcacaggccatgaattaggggtgttatggaggcacgtccttaggcaacggtcccacaatcggtaacataatgaaaaagtacacaggcactacgtgcttctttggctttaccgggacatactttttctagtttttggccggagcgaaataacaaattttctggaatacaggaagcgagaaggaagcgggaaagtttatagaagggattgagc---tacggggccccggggctcctcctcgttcggagtctgtgacccctaaaccagcttgccgagaagaccttacacaaagatacattgagttgctgtcccctaaaacccccgataaaaatgaaccaattagctcgaaagattaacttcgatcccgatgtcgttttcgaggaaatcctggaaaatatggatcatacttcagagaattatacataaataatgaaaacccgagttattaacgaattaacg---aggttgagcggataat-------ttcttacaaaggggttgggaccggaattgtaaccgtaagtaactatttcaactggggaacggcgcgcataggggctcagtacctaataacc---ttagacttagaatttctaagggagggtcccgtagagatcaggtgtttatggtactctacga-cccccagacctgtatttgaaggaaacgtctccg------gaaatgccttcgttaaaaaaagcctggaagccgggaatattcggttatgttcgtgaagaatttaagaacaaaggttttgaagatttatataattagccagctttagatattgcaatccaatcctctcttttccgaggagga---aataaagctattatgattcaaggaattcttgaagctgagaggaaaggcctaggcatttccattaataagttgaaggagtcgccggagtttactaaaaggtattccgagttggtcgtaagtgccctttgttttgtcggacagtttctcggttctgtggtggccgacaaaacaaagtcccccgccctttg------cgcacaaaatcgagtcccctgtcggacagcgcccctttgggtctcctgggctcccttcggatccaggcaggcgcgttttatacgtaccacgggggataattttagtacgagtaagctgaacacctcgcggtgcttacacctctcgcctatcgaagtgatggtctttcaccttgtatgagaacttgtatagagaaggatttcccgcttagatgctttcagcagttcttccataccaacttagctacccggcgctgctattggcgtaacaaccggtccaccataggttgacccaaaacccagtcctctcgtactagggtcggcttctcgcagttctctctaaaacaccaacggtagataggaaccgaactgtctcgcgacgttctaaacccaactcacgtaccactttcatcggcgaacaaccgaacccttgggaccttcttcaaccccaggatgtgatgagtcgacatcgaggtgccaaacgactccgtcgataagagctcttgggagtcatcagcctgttatccccggcgtacctttgatccgttgagcgagagcccttccacacgggactcccggatcactatggccgactttcgtctctgttcgactagtaagtctcacagtcaggcaggcttataccattacgctctgaagcttttagaatattagcttgagcctaccttcgcacacctccgttactctttaggaggcttccgccccagaaaaactacccaccatgctgtgtcccgccccttttttggcggttagacatccttcgacgaaagagtggtatttcaagactggtggcaacattattgccacctcccacctatcctacacattcgatcgaggttgtcaccgcaaagttatagtaaaggtgcacggggtcttaccgtctagccgttggtactccgcatcttcacggagaattcaatttcactgagtccatgttggagacagcggggcagtcgttacaccattcgtgcaggtcgctacttatgcgacaaggaatttcgctaccttaggacagttagagttactgccgccgtttaccggggcttccattcgaagcttaaaacacttctccttttcaccttccagcaccgggcaggtgtcagactctatacatcgtgttaccacttagcggagtcctgtgtttttaataaacagtcgctaccccctggtatgtgccgctttcctaatctgaagataggagagcaccccttctcccgaggttacggggtcattttgccgagttccttcaacatggttctctcaagcgccttagtatgctctacttgttcacctgtgtcggtttggggtacggttctttttcacgaagttttttcctggaagtcctctggcctgcccaatcatccaattcacgagtttaacaaacacgcaaaaaaaaattttttttgttcaatagtcaaagcaacttcgtcactttcgtgtacccatcgaactaagccctttcgggggttccttagggaccgattcactctgcgtagattgactgaacgcagaaacccttgaactttcggcgatcatgtttttcacatgatttatcgttactcatgtcagcataatcacttcggatatctccagttgttgtcatcagcaaccttcgacgatttacagaacgctccgctaccgacacttgaaaaagcttcgcgaggatgctttcaaggtctcgtcgcttcggtgaatcacttgagccccgatacattttcggtgcaattgagctagaccagtgagctattacgctttcttcaagggatggctgcttccaagcccacctcctggttgtcatcgctcaataacttccttttccactaagtgattgcttaaggaccttagcgtacgatctgggctgtttccctctcgactttggaccttagcgcccaaagtctgtctgtacaaactcaatggcctgcattcggagtttccttggggttggtcaagctttgggccaccctagcccattgagtgctctacctcaggccatttactttgatacgctctacctcaatagatttcgcggagtaccagctatataaaatcctgattagttggataggtaggacttttatgtctttccccccctaagaaccgcacgtgcgagtttccccgcatacggctcaaatgacaaagaggaagtacaggcctaggcaacctgtgttgc------cttttggttccagcgctct-----ccatagcttcgtcacccacgatacgagtcagcactgggtgtcggcatatgttgcctatttaacctgtgacaggtaagccctcgccttttgtatcgtcttctgcccactgggcggtatctaatctcacgaccaaacctcccgaaagggagcccgttgggtttaccttgttgacatgttgactctattacaagatttcacgatcctgtgctatactccagtgatcttttgccgatcgaggcacgcaaaggcccatcgtgtcccaaatcacatcccgggcccacgaaatgactatgggccctataccataaagctcgtaggtggttatttacgaagtgtcgtcgcacagttcacttgcgttgatccgtagtcttgccactcctagcaggttatatgctgtaacatacacttcttacattgttccccacgcttcatacctacccgttaccgggagggcatggtgaagtaggagcatcccgtcggctgggatggcagtagccct-ggggccccaaggtccggaggaccgggggagaggttcgggcgttgccccacccacagggccatttgcattgtctaatgtccttcaagtcgcacggcctttcacccctatccacaagtcatccccgccttttgccacaggcgtgggttcggtcctccaaggcccgattaggcccccttcgacctgctcatggatagctcaatttttttcgggtcaaatagaaacaactagaatattcaacttcattgcgcctacacctaatggctcaagctcgctgtttccatttactcgctgacccattatgcaaaaggtacgccgttagagtggaaagttttctatacttagccagcttccttcgactgattgttcgcatcggatttcaggttttctatttcactccctttcttagggttcttttcacctttccctcacggtacttgtacgctatcggtcattgaggaatacttaggcttagagggtggtcccccttggtcgcgtagaggcgatcaagattcaaacacggtatccgcgttttacttatttaataaaaccaatggaaaaatgtgctacagggctatcgccttctttggcaagattttccaatctttttcacaattcctttaatggtttttccatcattcaattctcaacaaatttaatgaagagagaagcctaatccgctttcgctcgccgctactaacggagtctcggttgatttcctttcctttagctacttagatgtttcagttcgctaagttgtgaaagttcgaggcgtagcgcagcacactaatgcgccgcttccgcctggatacggtttcccgattggagacccatggatcacagacgatatctccccatggcgtttcgcctttgaaagcgtccatctttctcaatgcctaggcatccatccaatgcattctttttgatacggtaggaattgaacctacttcacagccaactaggcatatcatatcacttggatactccctccaggaattgaacctgcttaactactccat----aaaaactctgcaaacccaccatttgactagattgagctttcatcgaaccctgggggctccgcgctatcgcgaagctatatacttcgccccccaccgatatataggaacaaaccaatatatagaaacggggggaaaaagccatacaacatctttgcccaatattgataaagaccaatatcgaatatgaaaccaatatcgaagataaaacggaataggaagtaatatgaaacacgcataaccaaacgaatcgtgtcgaatacgtaaattgatctagttgaggccgaagatgtaggacgttagttctacataacatttctttttcttttttcctttgcaagaaaaatggaaagaattggaatgcaact----tctagagaatttttggaaatacgggctaaagccccaggcgggagggaaaatcagaaaacttatatctagaaccggacctcgtgttttgtgggtgggttgctcatttcttgcattttttcgttttctcacccgtttcatcacccttttttggcgggagttg---gattcgaacccgcaacattcagattatgagcctaacgagttaccaatttcccgcgaacagccaacgaaaaaagagatatatttttgtttattgcctttcattcctctatgatgatttatcattattcctatatgattcttcgggtcctttggctagagtcaggctacgcaatactttgg--------tcccatcggggattgttcatcactgcgtccctcgtgcgaattcatacaaacaacgagttcgtaaagccccgtaaaaccaaagaagtctccgtacccttctttctcagccatttcggaggcccaacgaagtag--tttaaaccactggcatggttatctcatccccggctggactagagtttccaggatatggtcgtattcttttcgtaagctatctgcgtttgtctaatagcattttttcgttctagtaattttatcccggtcgtatatatattttcttctgataaagcgcgttgcccgggcgtggaccatgtctcccgaaattgatgaatcagtacatatgatctaagacgatttcacatatcgaggtcgaaatgggatcgggtgtttttttcacatcttaccatagtgcccggctcttaaaatttttctcttgattttttcgaataaataatctaatttattttattattatattatttcgaaaataataatgaattattttcttttttttgcctatcggaagagggattcgaacccccgtgtgcgaattatgatcccgctgttctaccctactaaactattccgacatgctgattatgattccgctgttgtaataatctaccgcttcctagttgttgggttagaattcgcttcacgccccgtgcttttccttatctaggccatggtcgcatagcccgaagaggaagcggccatcgcgaaggctgcaacacgggtctttataagcttgattgcctgtcccggcctccggcaagtggagccggcgggctcctcctgctggtcgggcactccgggcctctaccctatcgggtcgagtgtcctctcccgttgggcgagagctggagtcaa--aaaaaatatagattttt------tcgaagacacgttttttgaccggaaaacgtggaacgacgacactcgacc-----gagcccactttttggggaagggtccgagggtgcgtaag----cactgtcaggcgagagacggctttacgaaagaaaggtttggggcggagccctccaaagggctaggtccgtatggggcggagcggttcagtg-----cttaagttgcacaaatggctaggacgtcttcttcgaacctggatagctggaagttcctcagaagtattaaatgatggagggcttggggccatccattcaagtggcgttgaattctgctccacagcccaag-----ggagcacactcgttcgttttcacaagtagtaaaaaccactacaaagaaacgggaaatccctactacagaaacgtatgagccaaaactactagaggcattccgtccagcgtaagcatttgcatgcttcgcatagctattaaataagaagcccatacagcctccccgtacacagcccaaaaaacttcgagaattcgccgtagctggtacagaccccaatgaatcgaaactagaaacccagccctagaatcatattccgggcacggaagcctttgtatagtataaaattcgctaaacaagccacgtcgtatttagaagcaaccggtagaattgtctctgaaaactggcgcactaacaagcggataaaaggtagagagatattggaaaagctcaataaaaggatgatgctgcagtttaataacattgcaattaccgagtccatggcggtgggataaagctgtccaaaggtcccgaaacgactcgagccaagctctccacgaattatcaacaggttccgaaggcgaaggtgcgggg--------gcccctctcacaattgtcagaatcgggaccg-------------------------------------------------------------------------------------------------gagtagaaaatgaaaaggcataaaacccattggaatagct----aataaagcttcggaccttgaggtgggcggaaccaatttatatatggatgag------gtggtaaaagggattactggcgtaacac-------------------------------------------------cggtggctccatcttgatagtttgacagagggggggtctcatcgtcgtccgtcgacgcctcctgatttctctgttagcccgaggggacaaga-----agggggtcccaaagcccgctccagattggacgacttgcccaactctataaccgagttggacgactcgcctaacttgccaacttcagggggtacccgaaggagcggctacacttggggtgtaggaggcaccttcatcgtccatcgcgagttcttcttcaagtcgggtaacccggtgccccgtccccggcctacccgcgctctgccctgactcaccaagggtagaatgcgtgtcggctttactaaaggcgccg---------gggactgccgtcctgctcctcgttttcggagtagatgcttgccgggccatcgtccgacgcacccaactgagctgcttagccggcgaagcccttttacgagacttcaaaatttaagggcaggc-----gggtccgaaggagac----ttttttggctttacgaaggaagggattagaaagatttcgggaaaaggaataagcccaatagaaccacctataggtaaatagcgcaatacattctcgtgaatttcttccattcctctatataacatcgtagcgacagacggaaatgaagcggcgatagctcttgcataaaccactggaaaaatcatagcccaaaagaggtcaaaacgaaacgattaaaccggaagtattgagaaaccctgggattggaaagacaacagaatgaacgggatttttggcacgtgtataccg------cccgaaacgaaagcgaaaaccatagaaacggaaaaaagtatcgtaatgaaattttcattttattttctcattcttcttgtagctgcgttatcgtattcgagattggaaattgaaagcctt-----gtaaagccgatttcttctatcatttcttcgccgcttgccacttcttatggaattagagagaaggagtcaatccagccacaggttcccctgcggctaccttgttacgacttaacctcagtcaatggcccaaccttggtctcctacataagatcaccaatgcctctggtagaccacactcaacaacggcgtggaacaccccgagtaatgggtgatccgtggtcggctgcttcgggcgaaaccaattcccatggtttgacgggcagtttgtacagggcccgagtacttattcaccgcggcatgctgatccgcgattactagcgattccaacttcatgttctcgagttgcagagaacaatccgaacttaggcaatctttctggattcgctccgccttacagcattgcttccaattgtaattgccattgtagcacgtgtgtagcccagcccataagggccatgcggacttgacgtcatccccaccttcctccagtatatcactggcagttttttgtgagtgcagcacatggcttggagtgtcaatcattttgactaagactgagtccctcagtgtgaagtgtacaatgctccgagagcttcgttcgtcggggagtaccgtattaaaactttgtatggtcatattcttttcggaatgagccacacggcgtttgcaaaaactcagctcgttggtatcctccattttcacggcgtagtcttcgtcagtctccagtggtcaaggattgaactagagcatgtcttagcaacacaaaacgagggttgcgctcgttataggacttaacccaacgtctcaagacacgagctgacgacagccatgcaacacctgtataaatttccgtaccatcccgttaaggacaagcacacttattcatatgtcaagggctggtaaggttttgcgcgttgaatcgaattaaaccacatgctccaccgcttgtgcaggcccccgtcaattcctttgagtttcagccttgcgaccgtactccccaggcggagtgtttaacgcgttagctcagcccctgatcatcacatatttttcacgattgttggaacttgaaggaaacaatcgagtcacactacctttgcagtaatttaagcattaagccgagcttaagttagaccgaaagagtgcgatatcagtagaccaagaacgaacactcatcgtttacagcatggactaccagggtatctaatcctgtttgctccccatgctttcgcactttagcgtcggttaaagaaccagaaagctgccttcgctttcggcgttccttcgtatatttttgcattttatcgctacacacgaaattccgctttcctctatgccttactctagtgaattggttttgaaagcattccgccagttgagctggcgactttcacttccaactggattcaccgcctacgtgccctttacgcctagtcattccgaataacacttgccccccccgtcttaccgcggctgctggcacggagttagccggggcttcttcttcgagtcttgtcataatcgcatactcgacgaaagagctttacaagctgcattgcccttcctcactcacgccatattgctggatcaggctttcgcccattgtccaagattccccactgcagcctcccgtgggagtctgggccgtgtctcagtcccagtgcggcggatcgtcctaacagacccgctaagcgtcgttggcttggtcagcctttacctaaccaactacctgatgctttgtgggctcatcaaacagcgccttttagctttcgtttattcgggatttggcccaaactgtttggcagattcccacatattactcgcccgttcgccactttgttttcaacggttcccacggttgatcggaggccgcaggctcaactgactaagggttgagcagctcagagaagaagaaaggttttctcctccgaatgcgaccttcaacacgtaacaacgaaagcaacgttcgacttgcatgtgttaagcatatcgctagcgttcattctgagccaggatcaaactcttttttttgagtatgattatctaattcacgcataaataggatttgaacctatacaaacttacaatataaatcatcttgcgtattactaaccaattaggcatcatact------------------------------aagaaataagggccccagggcccaaaaaattgca-caaatatttccatacattttatatgatgcttcatcctcgggtttcggccccaaaacaaaaaaatttgattgttttttcgtttttatggtaacaggaataagataaagatgtatatataaaagggagacaatccaaccacaggttccctaccctgtggttaccagattatgagtttgcgaagtaagaaatccaacattccctacgggcctctggttagcacgtgttttaaccagagaaacccgcctttgtttaacctacctattcaatgaccggtacaggaaaagctggcactcatggaccctgacgggccagggggcggtaacgactacaaatgagaggcataatatacctcctttacgcttaaataacggaagttcttcacgcttatatagctgacttaccttacagaaccagtgaagcctagccaaaccttaacattacggcataattctgcataagaactacccattgtaccaagtgcaaaataagcttgagaaagc------gatatgaccatacaaagttttcata----------ctccccgcggaattactacacaagtctttatctctacgagactaatgtctttgtaccaaattcgggtctaatgatatttcgaatgcctgacttacgaattgaacaattttatggcaatctgttttaccgtaaataaagaagtagatgctttttcacccctttctataagtaactt---------ttagtgtatccaatggaaaaattttttgtacgcaaacccaacctctttttcatatttcatcccttacatatgataactcatccttatatatgattattcatcaaacttcgtctcctcatcacattgtctaacgtatctctatgaacttgtacccaatcctccgtgggta-----tccttaaacacataacgattgggtgtcaagtaaagttgacataaccttttcatcaaaaactaaagccaaacctttgaaactaggatcaagcgttctaagaacgtttactatcttaaaactctttaatagttaaaaatataaacttgtattcattcgattgtttgacggcttctatttctaataaagtttgtatccatttcactcgaaccctcccccc---tccg---ccgctcgatttttgaactactatctattgaagctataaacatatttatcaaaatctgcaagcgatttgaaattatgaatcttgaacg-----gttctaacagatctattgatagaagttttcatattgaagacgttccc-----gtttactcagcaaataatctacaccatttaaactattttctgtcgatttaatcttatcaattcgacgcttaaattcgtactgagttgaaacgtactcgtacaactcgagattcccgaaaggagactctttgtagacagaaattaaactcgtcgaaatttttgttatattcaaagtttcacaacttgaacacattaccttacttcggaaccaatcaactaatttacttgtatcaacggtctcggcaggtttctgcggacccgccatggctgagactttacccctagacaagtgcaattgtccccgagttttccaggaatataacttagaaatactacttttctcttcttaactactagatttaacctcttcctgggg------gctaaagccctcttcctttgggtctcgccgacccttaaaatccaaaacggacc----ctttataaagatttattaaaggcccctcggcgacggtcggaacctcatccgaagataacgttggaatagatccgtcgaccatagccgacacgactaaacccctatgaattgaaatcccgttcgaatttcaacctaaaactcctc------accccgttactaaactagcgatgtaagggtttgtaagttcacctcctttccctaccacgtga-ccccccgacctggtatcgaaataaaccttagggtttacacgtccataaagtgaaattcgaacaagtttctagaaagcgttgcctagtgctccttgagtataggtattac---gtttcagagtgatttcattcacgaattttgctaaaggttctaattccggcggcc------gggccttcgattagttctgaatcagc------ccgcaaagcgggggatatctcaaaacccgtatcgagttgaaccgcttaaaggaaatataagaccattacacgtttccactggaagacaaagatatcgaacggagtccgggaagttaaactcaacttccccggacccaaaaacatcaacaggtttggaagaattcaaatcctttgttacgtatgctccacctaaccacggtaacatctccattcctatagaataagccccagtcagggctaaatcatgaatgaaactgcttctcgatcaaaccgaccgcaaaggactcagcccgaccacccataaaactattacgagcgaaactattgtatctttcggaattactcctactacaa----aacaactttcttatactcaatccttcacgtttcggaaaggattcgaagcatctatagcagatattcctccaactgtagcagatattcctccaactgttaatggaatttatctct------gggattgagtaaaattatggatactgagccaataggacaacggaataacggaatctatcatagcatagttacaaaatttcgtagggttttttttcattaggaacaatatccatagtctttatattctcaccagtattcctctctccgaatcctacgaaattacctaaagaagctaagtctttataacccacaggtgccgcggtgtctagtaaacgaatttcgagatgcatcattcctcccccttcaaacccaatattaacctccgtacgacctctcattgtaacgaatgaacctggacacgaattga----ctcctttctttctcttactaaagtctcgaaatgtttgcatttcggctagagtggaatgagatattagataaatgcggtatattggccagtctggcccagga-----gactcctgtcgaacttttcgaaatacttgagatacaacctgttagagaagtagaattaattcgatcaccttcagtcaaaataatatgattcgaattcactcccagatcaatgctcactatcaatagttggtaggacaataccttattaccggacataaaatcaaaactccggttcctatctttgaccctctttctatctttagcatttaattcctagacacattattctccctgggtgtgccaaccaaaaagacacacctacgaaatacttatcatacttggaaagtttactattgaaatcattccgaacatattctgaatcgagacccccgaaaggaaacttctaatatatttttcatgggtctatcgttgcaccaatcggctccgttatccttccaagttactttaccgcaatctgttagcttatcacaggcctcaaattcactactaaaatctttaaccctattagtactataacagtatgcgttggttacaatctcctcaactgaatctttagaaattaaggtttttggagaggacttcaaatcaaatttgaatacatgaatttgggttgatgaaccggagtataatccgaaaggtttgatttatagatatatttctcaaaacct------ttaaaccccagcagcctgca----gatcctgaattttatttgcaagt----gtacacagatgatttcttcatgtgagctatgccgtatcctgttcgcagttccagtgagccgttggctgtaagctgcaagcatacagcagccgcgagcgcataactaacctcctcgcgggccgcgagaagcaaaagccccaataagaaac----ataggctatagtgaaggccccgcgtcagggacggggaaggcacctccttcggtgcctttacaacgtagtaaatcaatt---atttcatggaataataatagtaatatacaaaagcatatatggagaaggagaaagcgcagcttaataatagaagatacgtatataataa-----aaaccc----agtgtcactactaataaataaatttagtagtgacttttcattatttag---aataaataaacgcgttggaattc-tcgggattatagtttccgtgcgcgtgaatctacgagccatttccggccgtatcggctggcgcgtgcggaaaagccatttcaggtctattacaaaggacccttccttcgtaaaaccgaaaa------agtatcctttagacccttcggataaaacaaaaaattatttttttactatcatatatttttgactctttcgtcataacgcattattccaccatccatctcggatcgtcaagctgataattcatctgggtttcgtccacagcatctagccccacctcagttacctcgggattctctgagctgtgcaaggctacggtaggagccgaggccccggaccgttgggggggggggaagagaaaaaaactgacaggacgaaaaggcaaaaaaaatattaatttttcgttcctttcaatcaagaaggtctagatctattttataaggaaatcgtatttgttgaggttcatatgataccgcagcttttagtgttttataattcacttctaaatgattaggtttcattctccctattcggttagttcgtaaatttcgtcttatgtttgattcgaaaaaagctaaagagttttcttgaatagatataagatcaccgttggatacttgaaaaccaggaatattgacctttttataattgacacaaatattttgatgacttattagttgccttgcttgaaacatagtcgaacaagaattaagacgaaccggaataacgtccaatcttttttctatattgaatagcaaactgtttcttttatctatataagtgtgtgttctagccccttgcatctttctcattggtaaatttccataaaaaagggacaactttttcatagttcgtaattgtatggaaaagtcagattgttttttattccttctgtttcttcgaagctccgaaataagtaattcttgttttagagtaagttttttggtctgccaaacattttccaaaatttggcgacaaactttaaatcttgatgcaaacatatgaagtttaattcgtttttttcagccattgcggataacgggaatcgaacccatattctctgcttggaaggcagataatttacctttaatctatatccgcattggaaaaaagaatatagaattttaccgtcatgaattatcgccgatgattcatgatcaacacctgcttgattcgcgaaatgaggg-----tattttaggggtggttatc-----gcgaagctcgttaaacacagtgaatagagactggaagctagctgaacgagtagcatatcgtatgggcgaaaaaaatatttttatttcctgcggcatgcttctatggcctgtaaggcgaagcttgaatgaaaaggagcgagcccgcgaagtaagcaaagcacagagcataaagctgttgtgcgagaggctgagggacaggtctagctactgggagaaagtagagctattttcactgactacctcattctc--------gcccctcgatcggctatacccctatgctaatagagccaataaagctccgggctgctggcgcgtttacgccgtttatttctggggcacacaaaatctatagattttatcctccgccgctgacagcagctcttgtagattttgaacagtcacgtttagtgagttccttacgtgaagccccgtggagtacagaatagccggggctactccaactctggcttgaacgtgaccgccaagccctctccttctggtgctcgtgcgcggaaatcgttaagccatttctagcccccgggcctttgggcccactcgagtcgcgtactccgtgctttggccccttcgagttcgggtcgagccctacaagcctagccaaacaaaacaaaaattttcgtgtattctctggacttcaattcacatagtaattgaatattaggtttcttattgtttgcttcaagctcaagagctgattacgaaagggatggatgtctgagcggttgaaagagtcggtcttgaaaaccgaagtattgagaataccgggggttcgaatccctctccatccgtgggtatgttaatgaattaactgcattctcttcaatgcgttttcccgaaacctatggcccctcgggcactcgacct----ataaggagagggccgagccgcctctccctctggtgttcgtggtcgggaatcgtcaagccatttcaggccctcggcccttcggccccaaagggtccgaaggagactgctttggctttacgagaaaagagcgcaaaaacttcaaagtatctgcccgcgggcacgcaatgcgaagacaaa------aggccccgaa----cttctttgtctgaccgacccgaactttgtcttgtcggacaccacggaaccgaaatactgtctgacaagggcccccagggggcctgt-----------------------------------------------------cggacaagaaaaccgatttacccaaaatatttctctttccccaagaaccaattgaaccaattccaactcgtacggatagagggactcgaacccccacgaacattgtggtcaccagaacctaaacctggcatgtctaccaattccatcatatccgccaacccttgaagttatgcaatcactaggcctcggatgggggggaaaatatggaagaaaatagaagcggagttagaaaaaaatattttagccacatggcatagtgctcgacccgatatgggagaggggtagaaaaatctagattttttccgctacgcgcc-----tctcagccatttatagaagcgtcgggcccatgggcggaaaatgtcaaacggataaatat----tccgtagagtacctctccggacctagaaactttacagtatctgcccgcggggccgggttttgtctgacaaaaaagggcccgcggccggagcctataatgattcttttcaggtaacgctgttttcggaga---tgggggtgcccgccccccgccatccacgaaggtttagctgcgccctaacgttcagctaatgcaagttaagtcacgaagttacgatcgtagaaaaatttttataatgccattacaaagtaatcgcatgcttcgctcgactcagttatgctcgtatggctaaacagggatgggtagaagagaatacattttttcctctctgggccgggaaacacgcaagcttgttccgggtc-----atttttccattt--tatatatatatcaaattttcaacacctgagcctgttaggcttagcgcaatggcgcgtgatatacccc---------gaagacactaagtgatatttggacgcgtatacgaactgccggaattactaaatccaaagtttgggtatagcaggacttgaacccgcgacctttaagttaaaagcctattgctctaccaactgagctatacacccggagattcttgattatgacaatttcaatccc------ggacaacaaattcatgaaaaacaactctgacctaaaatgcgagccatgaacagagcgtatagcgattcatccaccgcgtagcgaaaaataaaacaatagatatatttttttctttccgcatcttgagactgtgaaacagaaaaactaggataagcgagagaacgaagtggaaagagccaccaccagatatttggtcacagctatcccttgaccgctttaccaatctaaaatggtcaatttgcgcttggaactgggtccgaacgaagagccgaagaccagaaatggcttgttgtagatttccgcgcacttcgccggctgagaaagaagggttctctgtaatgcagttctttctcaaccatttcggctcgtgtcctgccagtttttttacttttttttcag-----tttttccctcttgtcagtttttt-cccttcttccgtctgacagtccc------gcccttttttctttcagtttttaagagaatgaaaaaaaatagatatatatttttttcagtgctgtgcggacaatgactatacgacgcacgcaggcctcctgcctcttggtcgcagcgctatgcgcttttctcgtttcccgccgcctccctacggccttcattcgcttttcccaaaaacaatattgtagcaaagttcggaatgaccctcaacacacccagctgccaagccgcgggtggttcgtaatggatctac-tactatgtaaatcccgcgcgaaacgttatacgcatccttgtaacgcccttcggcccaacgttcattacttcggtcttatggaatataggcttagtaggactcgaacctacaatatcaccgttatgagcggtgcgtttgaaccaattaaactataagccctggattcgctatgcccactgacatagcaaattaagcccacctgcggccttcggaagctatgtagagtggagaaccaaacgaaaaagaggccccgctccaatcgtctggtcgagtgctatgcacctatccctcaggtcttcgcaccacgtgcctcctttcgtcaaggcaaaggagtc-----------------------------------------------------------------------------------------------tcctttggaccctggagaagtaagcagaaaaatatatggaaaaaa-aatttatttccttttacgttttccgctccccggcccctcccctaacaggtagggagccaaagccctttatttaggtgccgcgagccgaagcccaagaacaatctttttttcattccttcggggctctactgtctaagcggatgcaaaggtcaaatacccc-----ttgttttttctttggctctttcacgcgcgtgcggcgggggaagggctcgaacgtacgaaacgttcgagccctaaggtgctcgttttagggaatcaaaaagagaagaataaatatttgcagcacattgaaggacgaataatattgaagatgccatcattaaggcaaacgaagcaatagcttcagttggagcagaacctaaaatagcataaccaaataattgcttagccaatgatggatttcgcgcaacagaatgaatcgaagaataccgatagggttcttccccccccccccggtcagaaccacacgtgcaagtttccctgcatgtggctcgtccatggcaatttcttcagcttctgtggcttggccgtatatataagcgctactagccctccttagaccgggacgcgcaactactg------tgcaatcccccccccctgcacctcgtaactaagtcattgtaggcatagcgtgatctgctttctcgatttggctatggtcgccccagcaagagcgccgggaccgggatattttgaaaaggtcccaagtgatacagttgaggctgcggaagaaatttttaactagccgaaatggctgataaggaagggtccgcagactggaaatggctcgtagatttccacgcacgaatgctagagggaaaagaggggaggggcgcgaagaccagagagagagggtcgaccaaagcgagacactcgaccgaagggcctaaacagatttttttttgccggaggcgcag------gcctcttgttgtgagtaggtgcccgctccatccacgccactccgtcacagggttcctcgaatatagttacctgacttcataatatggttcctcgagtatagtaacctgactgaacctagtagcgtggaactttcccgtagtttttagagaggtggggtagtgtagtgacgcaacctccttgcctttttctgtgatccgcaggtttggaccaaacttgagtaaagcagccttggctgaccgtaagccgtgttttctggccaaggttagcgcgcaggactttttatagatggacacaactttccacggggaagagcgctcgttcacgaatgaatagtagttaacaatgccgcgtatcaccgatgagaagtgggtaacgatgtgtttgtcccctgaggaagccaatcgtggattggaggttgctcgagctaagcccttggcgttttttctcgcgtatccaagttccaaggctttagttattaagtcctttatgggagctattagttgtggacgagatcggagtcttatttggttgacatcggataccttgtcggtgcttaagatttccacgtttcgggtgccgtaatatattaccaatgcgcctaagtatttggccatcccggactttgcgtgtaagatttcgctttttcgttcgtttatgtccaactccagttcttcctgcaggaagttttgcacggcttttataatatctagggcatcttgtttggtgcctataacacctaaaattatgttatctgcgtaccgtaggtacttaagtctttctaatccttctttctcagccatttctagaagcgtcctccggcccaaagggcacgaaact---ttagggtttcggaagaaaaagaaattttcgaaaaaatattttttttttactaaaatatatttttttcgttgctcgcggtttatccactccaggtgtttgatgtttctgatggcctgccccaattctgtatagtacttgaagaaggcttcgttttctgaatggatattaagccttttcttatattccgccgacgcggggcgcatattccctacattgtatttgggtatgagtatgtcttcgacgtaacaatccaacttatgtaggaagatattggcacaaagcggggatattatagagccctgcggaacgccctctgtgttgtatcgcgttcgatccgtaaggttatatacatctatgtatcctgcgttaagtagctttcgcataagatcctgtagtgctttggatcgcagtactgattccatctccttaataagcaggtcgtgatgaatcttgtcaaagtctttcttaatatcaatttgtacaagccaagtcagtgccgtccacgagtaacggaggtctcggagggctttatgacagcttctcccagggcggaacccgtggcttgagtttctaaaaagcggctcaaagtgcggttccaccagtccctttaaagtggattgcacaactttgtcaaccgtcgaagcaatagaaaggggcctactaccgccatctggtttaggaatcattatccgtttggccggttttggggcatatgcctgccttctcgactctttggatagtttttcaagggccttgtcggtcatgttcgcttcagtcctaccgtcgattcccggggctacatttccttttagccttttgtagccagccctaaggttgtctatattgtaaatgtcttcgtagaagacgcgaccgagcgcgggaggcgtcaccggtctagactcacctttattggccttggttttagtagttgctttcgccgg------cccaagaaaaaatatttcagcttttctcagtctttcattttctgccccctcctgttggtcgaccctctccttttgttttcgcactacgtgcctacgggctgtttgacaagttttggggttttccgcgcc------tggtggcacattaccatctacagtccttccctcggagtctttcacatcacgggcatcgtcgtatacgcgactcggtttgcccagtgtatccctcggagtacttatgactgatctgtcacccattacatctttggatatacctcggtcccccgaggtttggcacctaggtgctaaccttttcggggtccattggggtgatccctcgctttcacgtttggttgcttgctcgtcgtttaggttagtgagcaacttttcctgcttcctgcagtttcccccgtagggttgtttgcacaaagggtttagttggcccttagtgcctcccgggcctccttcgttggagggagtaacgcttgactctgaagcactcgtgaacaccgtgcgacgaaactcggccgaaacccatgctatggttccctgcggtccgttcccgctacaggttagggctagggccgtgcgataatctgttaaccttcgctgatccaaacgcgctctggcgaggcgcacactaaaaacgtttccaatacctacagcagctcccgctaaagcaatggtcgctgctcctgctccaattaattttgcaccttctagcataaccgtttacttttgtttctgtcaaaacaatgaccattcatggctgatcaatcaaaatgcagccaaactaagaacaacccgatatactaaaatcaacccgaactcttatggcccgaaggaggcaggttaacagaagagacataatatgtataataccatatataaacgataacctttggccccggaccatgcctgaggcacaaaatacttaagatttccgtggattaggaagagcatgggtggagataatgaattcttttctaccaaatagtatttggtaggctctatgcgcttcatttgtagcttagcactaaggctcgtaataaacggactttactggctagcatagcatatccttgaatttgtaaatataaacagaaatataaaggctgatgcactccgttgtcatacggacttaataaagaagttggaagctcccaaagcaaagtgaatttgaactttttctctagacctgaaggcccagagtgcccgcatgctttttgaatttgaaaagacatgccgtgactgaagacctaatcaattcaagagctagaaatccaacctcgccgtcggtcaactctttggctttttcttccaaatcacaggaataaatgacgtgaccgaaaggataaccaagtaagcccgagagaacgatcggtcttgctatacttatatggaaccatggaagaagttatacataccatgagtcgggctattcgactggctatatcttggaaatccttagtattcgcaagagaaacccaaaggtatcgcgtacttgttccgtgatgttgtgaaaatcgatgtttccgctaagcggtggtgcggccaagattacggcctaaagggtcgagcactacgtgccttcaatctacaagccctccccctaaggtctccggaccccttggagccttctaccgctccccgcgcactccgtgcctatgggtccggaggagacttttctggctctacgggagagggacctgaatggcacgggactatag------gtgctacgcagtttcttcttattctttacgtaatatcaaaagaattttattgaacataatatattgcatctggtaatgttcgatacaataaaaactatggaatccccgggattccgaatcgacaacagcttcaataaaacgaagtgggtagcgacggccattgcatgtgacaaaatttagctccttccacaaggttgaactaagtaaaaggggataggtggctatcaaataccaatcggtagttgaatatgttgctgcattctccacattatcgaagtagtattgaaaaatgatgtcataaaaaaagtccgttggtaagattgagtcatattaatggttgtgacaaagtgtttctg------gccaatcttgttgtttttcatattctttctcgttccggttcaaaaagtataagaaatggctaagtaacataagggtaatgtattggattgcaaatcctataaagatggttcgaatccgtccttagcctactttacgattctatcgttcttgtaaataacccattatctactaagtacaaagaagatcctgaccaacctttggacttacccaccatatgcaacacggtgcgaacagcaagcagccaagagccagcggcaaaaaaatatatatatatatttttttagtgagaaatagaaaaatatgggtgat---gaagtacatgaaggaataagccctgccgtgacggtttagacggcgaataggggggt-------ggggggggggttggcctataacctatcctcaacggttggaactaaaagcagtgtaccc----gaaagggaaataaggaataggaacaggaagatttgttattatttctccgaacgtaacggataaggaacggaaaataaatacataaaagtgggcctttcttatggatggcatgccggacggcagccggggggactgataacaatgagatacgagctgtgaatttttcatttcaatccggtgatttggatgggaatgggaaattacatcatatagaaaatatgtatatgatcaaatcatatacatatatgaatgatccgaatg--------------------------------------------------------------------------------------------------------------------------------------------------------------------------------------------------------------------------------------------------------------------------------------------------------------------------------------------------------------------------------------------------------------------------------------------------------------------------------------------------------------------------------------------------------------------------------------------------------------------------------------------------------ttgatcgctaaaatgtacgattgagccaaaagtgatcgtttgaatttgtcacttcttcccaaaaagcaaacacgaagtaccaagtacaattaaaaaaaaaactctggacccggtcaattcttccatttcgtactcgcccgcctcatcctttattagttatgttccgggcccttagggccagtaagcccaagcctacgaataaatacacgggagccttgagggatccggctcccatacttcctctttaacagccggataccttaatcttatggcct-----ctttgggaattagatgcgacgtaggaatggaattgaatgaactcccacgaatttccggccttcctgcccctccctaaggttcagacagcggaaccatcgaactatgaagcagctcctggccgaatctatctttttcgtccaggttggtaaactcgatcaaggcctcagagagacgggtctcggttccccagtattttcatcgaactactggtaaagggttgggaatctccaattttatgactgaccgaatctggggcgggctgatcgcatacttcggtttttcgaacttacatgcccttcaatggctcctgaagcagctcagggacaggcgggggtgaatcctttatccatgtgggtggaggaagaactacgttcccggcacatatgtagaagtccgcatggccccccccaatcccagcagacgcccctgtacccagcatatgagcgttaatgttcgagaaatggctcattagagcctatttctgggaagcgtttcgcaaacaaccccatatacggggagcgagggaatgaagtatccgaggttcgccgaaccgaaggggcgtt-----------tagggttgacccccgaggcgttcaagattgattacttataccgggctccgatggtgtgtggagccccatcagatccctcgggccattcgcccgagcgggcggcccccccgttatcggatggagggtcgggcagccgtcccacccgacccttattgtgtttagaagtggattcgaaccactgacacaaggattttcagtcctttgctctaaccacctgagctatctaaacaaaaagagaaaaggaactatgtgcaattctaatttgttggttattcaaaaattactgagtacaaacgcatatctgggccatcggataccaacttctgattttcaaggatatttatatggatctagaaatgaaatggctattattgatttagaaaaaacacttatttgtttacgaagggcttgtaatttgattgaatctatcattagtgcaaaaggccatttattattggtaaataccaatccggaatataatggaataattcaacaaatggcaaaaaaaaccaatcgaagctatatcaatcataaatggatcggggggtttttgaccaattggaaacatatgagaagagtacaaaaacactttcaagatttctccgcacatcccaatttgaaagacgcttttacatcttcgcctttcgattattttccacgttttagaaagatgcaaaaatgttttgaaggaatcatgacacacaatattccagattgtttagtaataataaatgcaaatcaaaattccatggctatacttgaagctaatcaattacaaatacctattgtagctttggtggattctaatattccgaacagattacataaattaataacttatcccgttccagtgaatgatgattctataaagtttgtatatctattccgtaatttgattacgaaaacagtcattctttcgaaaggatcgcgggggc-----gttaaagtaaaaaggctttgaaagaatcaaacgctgcgaccttgtcccgctcgattatcgaatcgataaaaacttgtctttgctgtgccccggccagcgtcttagcagccacgggtaagcccggccaatcctgtggattggcaaagacttcgccgtaggagacgttgcagccctacgggccgaaggttcgggtcgaaagctaaagcccgaaatattacaatgtaaaaaaaatatatatatt-ttttttttcgtagcttttcactgcttactgtccccgcggcgactacacctaactacgcatctttactggctgtttatacactcccctcggcgatgaagcgggttagagaagggaacgagactctgcatttggaaaacgctagacgttccccacctttggcctcaacgcattttccgggcttcccccgtatttatttattctattcgcggcgtgaatcaacgaaaaaaaatatatatttggatctagaaactaaaaaaaaagaacttctcccgatggtgttcgcactacgtgcctcgaaaatctttctaaaactgttttatcaacatattccacccaatttatctacactaataacgactttctcttcatttttgttgtatatcatagccatgcccttaatgataggcttttctaaagatttcttatgtcatttccatttaggtctaattcggatccgttcgttgtttgcctttctccctgaacggttctttcaaaatgattttgaagacggtacactcgaattgtattatttaagcggttattgtttgcaaaaaatctcactttctaaattgtatggtcaccgggttcttcaaataagtggtgttttccgtagttttcctgtgttacaacttccgcaccaatttgatcaatccaaaatgaattggttcaccattattatagggagccagatatttactcttatgcgtggtattcattcccgttcggctcttggaatcatatccaatggttggaacagcttgcaaaatctaacaaccttacccactttattgcccttaatcgttttctgtacttctatcgaaacggaatggttccatgttatttcattaatgggatatttacttttgtttctatttctttatcccattttggtctcaattatttttcgaactttactagcaaaacgatttcaaattattctcaccgatttccgctctccctttggtcgagtgtcttgcttcggtcgaccctaaacataaaaaaaagtggaagtgtgcacgctgccgtgaaaaagacctcggcatatatgccaatgcttaaccttttgattaaccgccgggaagcccttccaaaaggctaaaaga------gggttgaaagatggcctcgaaattttaaggtgtcgtgccg--tccggtggtggtgaaaaaattcgggagaagaagctatcgaaatcttacgtacctcaccgtcaaattgctacaacagtgtactgaagtacttgacggtcgggaaggc------atccgcttagtctgtatttccgccccgcggcaatggaggacttggtggatttgtccaatagtccagtaatcgtgtttagtcttcgtaactatctcctttggcgtggtcatgcacctcgagcaagcaaatttgccgcggtgttgatgaagctcaccgcaattccagtctttggac-----cctgagagcgacttttgattttttcccaagggcccagttgactccggcggctcgtttactagcggaaattgtttcc-----ggcggataggtttatggtgacaacggaaaaaggttgtgttttcgaaaagcctgtgaatatatatgtgggtcaccgggtcgggttatactacgttcgagtacgaaccgtctttcgaataaaaaaaggtccaaaccaacaccaccttttatcttaggcgtgtgaatatcaaaaaaaaatccttgtatagtgtatgcaagtacaggtaagaaaaagtaattgtattttccgcc------ccttttccgctatatgaacgtgtttcagggaattaaaatgcaccagaggtgcctttacaatcatattgcttgaaatcattgatttcattcaataatcatataataaaatctcat----atgaaggaggtattgcgaaaaccgatgcctgtcgacgcggtcgacctaaaaagtagataaatccctcccc------------------ctttggtcgacccttggatgaagtaaaaaaaaaacagcatt------------------------tcagagcctggcaagttttactttataaaaagtaaaatacttatct-ttttttttatttccgtgaaataagcgttttagtaagagcgcaaagggcttcacgaactttggcttgtagaaccgaggtccaagggcttaaatggctggaacggcgcgcaggtttgaaaaactttagctttcccgctttgcgtttctgtttgacaaaagctagaaaattactatgtatgtcccgttattacgtcctcttatttttatgcgctgctcttcccgctacgcgcaaattctcatcggattttgtcggtttctaacagcgatagctatttattcaagtatttgggtagcaccatccgattctcaacagggtgaaaattatcgcattatttatgtgcatgttcctgcagcttggatgagttcacttattcatattgcaatggctattagcagtgtgttattctcattaacgaaacatcccctttttcagttattttccgaaaccggtgccaaaataggtgcttcgtttacgttgtttaccctagtcaccggggggttttggggaaaacctatgtgggggaccttttgggtacgggatgctcgttcaacccctgtattaatctcgtttttcatttacctgggtgcactgcgtttccaagagtttcctgcggatgttgcttctatttctatatgtatagggccaatcaatataccaataattaagttttccgtcaactggtggaatacattgcatcaaccttcaagcattagccaatttggtacttcaatacatatttctatgctcattccaatctttttaatctttgctagtttcttctttttaactgggatttcgtctatttcggaaacacgtcaaataattctatctttttatttccagcgaaaaagccaatgactttctttcttggagccttgccaatttctatttctcttccgtcagtttcttcctctccgtcagacagtccctggtcccgtctgacagtgccccgccttgcgggccttttgtcatcaggagccaaaagcctatgagaaagaaaacgcgcgcaaggcacgtagcgcggtaggcca----ggttgaaacatttgaagcggggcggctatcccctattggttcgagggttaaggaccagcaggccgtagcagctcaagggtaaatttctttcattgaaaaacaaagaattctttttattcgttatatggaccccgtcaatgctggctaaagtaggccttaggtctaaaaaaatatatatatttttcttatacctaaggtctcgtattgatgggtaaataccgcccatgatgtatgacgtcaatcatgaagaacgcaaagtttccatgatccgtgaaaaagcaactgatagagctgctcgccaattcttcttgctaattcggag----aaaaggcaaggcgcgtacggctccatgctgggctccctattccc-----ggggttcatagaagctattttgtgagagtttcaaggggctagcttgcaacgtgtgtaatctcccgttattgaggttgggactc----tcggcatgccaaatgccgtaacggaaacgatcccagctgtacggcaaaaaaatatttttttgttgccaattataagcaaagtttataatgttacgtcaccggaattgggccattattttttagtactgagtattttcgtcgcgttaactaacaagctgcgccctgtggctgtttcactctatttttttttgttcactatgtctttctttggtattttgtttcgctatatttcttccgacttttccaattacaacgtatttaccaactcaaatgctaatgcgcctttgttttataaaatatcaggaacctggtctaatcatgaaggtagtccgttattatggtgttggatcctaagtttttatggattccttttctgttacccggctcgacccagcaatgtatcggaacaagcgagaggcgcagaaaaaaaaaatatttattttttgttttcgcccgagggtctcgaccagcgggagggggcagtttcgctcacggatgaacagcaattttataaaggcattgcttcattctcttctatttttccattagcaagttccaatccttttgttcgaatttcattcgtttgtactgaatcgcttgcggaatcaaatcctgtttcacaagatcctatattagctatacatcccccctgcatttatgcgggatacgttgcaagtgctattggcttttgcttatgcctatccggaataatgaacaggccgc------gtttgaaaaatatatttttgttttttggtccttttccggtaaagccaaggaagggccgaaggccggaaatggctggtagatttccacacacgagaaccgctccctatagtcgcgtgcccttcgggtcatcggcccatagggagcgggctaagagtgttgttcgtaaaacaaatactatgtattttcattttggttggacccgcagcgcgaatacggtagtgtggaaacaaattcaaatttggatcttgacatgttggtgcttttcaacggtgggcatattgctaggaagttggtgggcttatcatgaattaggctggggcggctggtggttccgggatcccgtagaaaatgcttctttcatgccttgggtattagctacggcttgtattcattcagtcatttcacccaaattgaatgattggaccttgtttctcaatatggttacttttttatgttgtatttcaggaactttttccgtgcgttctggattgctagcccccgttcatagttttgctacagattctacacgaggaatctttttatggtgttttttctccataattaccagcatatcttttatttcttttttcagaatgaagcagcaatcaagtacccagctagttggtggtgcattatccgttccatcatcaaaccgagatcctacggtctcaaaacctgtgaaccagatcttgcggcattcgcgaagcactctatttgcgcactcgtatcgatccgatcgtttggcaaagctcatggagggcacagaaggttacgacagagtcattgtatacgaagcgggtagagagcctgaatggagaaagctacctcttgcaagtaactctagcccgatcaagcgctttgcgctggatcgggccagaaggagccaactccatttcagttaaatacactcctctcccgccggtcgagacctttggacctaaaaaatatttttttctgtacgcatctttcaaaacgaggagcgaacacgagggaatagaccgtattctctgatccggaggagcgaaataatcaaaacgaatagagcaaatggtccaaccacagaatttttccttttttcttattttttcggttgtgctttgtggcacagcagcacccatactatttcaatggttggtgagtagagatgtttccacaggtgctcctttctctaatggtactataatacctatttctacatctttattacttgtttcagttctcatacattccagggggttcatgcgctctctggacgaagcaaaaaggatagtttcgataataagagcaagacccgttctgttacccaacatgattgagaaaagctcacccaaaaaaatccaatatatttccttttttctggatgaaaaagccttgtcaattctttcctcttttcgtcagtttcttcctcccccttttgtcagacagtccccggccctttgttttgtcggacagtattttggttttgtggtgtccgacaaaacaaagttcgggaccctggctgacagtgtccgggccctgcgggccttgttgttgttctttcatcctattattatcaaattcatgggagacttttcatatttagaatctttttgtggtgtgcttcgtttcctctccccccgtacgttctttttatcatttcatcataggcgcgataggttagcgaggcacaaattttctttctttgtttttcacaagcagagaagacgcaagcttattatatcgtcactgagaaggaataacttgaattggagtagatgttttctcgttcgcgccttaccgagtagactgatgactgttggtcgcgattttcaaaaagctcccgttaatatgaagatttcacatggaggagtttgcatctttattatgggtgtgattccgtccaacgcgaaaaagatacaatttacagggaaaacacctttgggttccgaactacatatagggaaggttcgtagcactttgcgaggtattgatcaattacatgggcccacttttcactccatttgtggtaatttaatcatttataaaccgtccccgaaaaacccattaatgtttgagcatgatggatcacgtcccgccctgttgcgatcccggcctaccgaaggtgcgaagctctcgaccaacgggagaggctttagctctctaccaacgggaggggggaacttcctcggtccgaagggccgaaggccagaa---------------------------------------------------acagttctcgaacgtaatagtttttcacattggttgactatgttcccagaaaaaagattctatttttcgaatcaagaaacgagcactaccaaagtggctatacataccaatccctttacggatccatatgctttgattggaactggaagttttgaaacaggctggtatacgacagtaattaagctcccttttattttctgtatttggatagggttcattatggcttcgttgggaggcttacttagtcttttccgcaagctcactttttacagattggatcggaatcaaaaattcattgtaggggttggttatttctgtttcctaatactctggatctagctatgttgaaaaaaccaaaaaaatgtatctgaataaggaaatctacgaataacctggtattgcgagaatgattttattatggattttgtttt-------accccggtatatatatcacatgtgtagaaggagcctgctcgggataaaattatatatagatacagcgcatatttccatttatgtgggttgcacgaagatgctgtatcgtatattattatatcctcaggacatagggacataggtcgtcggtcggtgcgga------cccgtttttttagaactccgtgcatgcgtggctaaatttcgctatagaattttgatatcgatgaggtgtccaatcttatgtgaagagagcagcattacatagatttattactcccctctcgcaacataaaccagatggcgggttctacactaggttataagcattccaaggagacctcgtatgagatgagagacgctaagaaaggacgcaagctcctttctgaagtggtagcaaaaagccgaaatagaaaaaattttctttcgtg------gcgccagcctggccctatgggccttcaaccaaagcaaaaatatttctttttgctttcgtcaaac------ggggcggcctggagtaaaaggattcgaacctttgtttctcggcatcaaaggccgatgccttaccacttggctatactccaaaaagcccatagatcaaccctacacaagaatgaaatcacttcacgtagcgccgttggcgcattagagaacggttgatcactttgcgccctgcattttattattttggacttcgtccaaacataccctcttttgtcggacgaaaaagttccagggcctagc-------------gggtttcagttactaattccttttattatatggaaaataactattatctataatcaatcatatgtatatactaaaagcagctaattgaagagctgcatcggtatttgaacaacttttgtaggcttatgatgctttacccgtctcatggttcatttttttttgtttgaaggcgatctcccatt----gctcactacttagatgatctttccc-----attcgtctgcaccccgtacttcggtctagaaaacaggcaaagttagtttgcttgagaagctttctacgcacttagagttctctccagtgatgggcggc----cttaagcacagatgctgcgtataatgttgagttataattctttggag------ctcgatggtgctttacaaaatttttgggaggtag----aaaaatacgggaaaagacgctcacagaagtccatcatgacttcgatatctgttttgatcaatacaaagaataagccgcacccgtaggggctattagtctggttatctcttcccacgttatttcataactgaatgattcatccatatcggggatgaatgccccgagaaagtaaagagtccacc-----cggccgtaggtttacctcgctcaccgatccgggctactgctccacgaaccgtacgggatagtggcccatcacacacgcagctctctaacctgcctttcttcggagcttctccgaacccggaagggcacacccccccgagcgcctattacacggtccttggaagattgcctgatagactgcgtcaaagtgaaacttgccaaacgggaaccagttagtaagtaagta--ctccttccctactgtttgttatcacgcgcttccctattgctaggtccctttcggttaggtgggggccctctcacttccgacggtagatgcatccataggcactacgtgggcttcttcggctttacagggtctcaccgttctttcctgtgcggcttgtccaatctagtggacgccctgtaagaagatgtcgttcagttcccccttttccctagtggtatgggtaatccactacatcaggtctatcccttccatgataa----ggttaggggccgcctcgtgcaccatcctcgaaaggcgtatagtgaacagcgtacgttcgcgcgcgccgcaaaacggaggttcaatggtccaaggttagccattcggtgtagtgccggaacttcgattcgctggtacggatcctcatcttcaaacacaggagccggct-gcctcctgctattcggtcatcccgaaagggatgagcgaaatcccggagcttttttcacatgctaaggtctccgttgccgaacccggataagtgaaatgccttagtacatcgtgaacttgtacttttatcgcgcaggaccggtcgccccagtgctaaaccaggcttgtacccctttgcggacatagtaatctccgcagcttatgatatgctttctgaatcgagcgcgcttcgcgttatgactccacgtagattatttcttcgccaatcaagcagccatgctgcttgatcgcttcgcccctctgtgcagtttcatcccctcgcaactcaagcacacgatattcaaatgtttcttattctctgtcatcaaccatcgtagatcgttgatcaaattgttatcggctgtcgaatgccaccttattctcatatttaggctatttattacaaataaggatgattggaacgttttta-----gagaaaaaaactgacccatacttttgattcaggctcgtacctctgcccatccaatatcacattcataaggtaagcaccttctgtccacttagttcatcagtgacccaaaggccatacctgttgtgcgcgttgtaatagtcgtttcgaaaaaaagattaaaatggccttatgcaacgaaaatttctacgaaaaaaagccctctccctaaggtcgagtgcccttcgggcccaagagatcgaaaaacaatatccatatattctttcatttcattgtagtggcttgacaagccgacaatggcgacaaatcaagaatatattgtgtaccattaaaggtaaaactttgtttaaaccgaaagagagaaaaagaaagaagaat------ccaaacaatcggggccattggatcgcacagcttgctcctagcgcaggtcctacttgtatcttgtacttggctaaaaaagcaccaaacaatacatggtcacaattgctacctccagcctcctacagccaaaatttagttttattatatggacaagacggatccactgttttcaatcatatggatatggaaaaagcgactactttagaaacaacattggtatttcaacaacttcttggtcttatgtgtctacccggcgcatgttttttgtttctggttgaacaagccaacggac----gaaaatgatccattaacaaacatggttgatgatttttgagcgcaatgtttaacgtcatacccatttaacgctctattcgttatataaaagagaggttaggatctaatagggctacttagtcgacggagaataaccaagtaacgggggcctcactttgacaatcaaggccgtaggcttgattggcagagcttggtcgcttagttcatgacgaaaagctttctgggtacatgaaacaccaggtcctgtaaaaccaaaggagtatccccccccaacccccccttctttctcagcaatttcggcgaaggaaatcgtagagccggccggagaacccgtagagccaaagaagtacatagtgcctgtaaaggcaaaggagtatcctccggaccccgaattagctggtgaacgtgtaatgcaggagccggacaacacagcacctaaaacctcctgcataggtagcgtttagttaggcagggctcaagtcctagcttgggatagcaatgggcaaaaaaaaaatttggtggctgagaccatacatagttgtacaaggtactatccgtgtcttaccatgaactgctccgggcagttgaattggtaaaatttatataaatggatccactatagcagaattggggggctggctaccactgg-----ttttctcagcgccttgtatcattaatctagtctttatgggagcctggcgctacgcgaacaaaaaaaaagattttttt-------gctgtttctagcactccatcggcaggcccccaaggggactttgttttgtcggacaccacaatat----cgaaatactgtccgacaaaacaaagggctaaagcctttcaggccgagagttgacccgattgcagcctctaagctctctgcctttttttgacaa------gcaatcctccgcaatttcgcagaaaacttcggagtatagtcta----cgaaaaaagatatatt------cgcaaatatatcttttttttacacaaatattcaagctaacggatgagggccgcaggcaaaatgaaataatatatattttatgttatgacaaaataaaaatatttcattttttcggcgaataacgggattcgaacccgtgttttcagagccacaatctgcaactttaacccctaagttatattcgcccttctttataaatgagatactcgctatcggattcgaaccgatattccattagaaacagattttgagtctgccgtgtttgccgttccaccaagcgagtcttggcttttattaggaatagatcgaaaat
>Fossombronia_wondraczkerii_mitogenome
ctgcagcggttgccccgccctttttgcattcctcggcgaccgttgatggaattcaccct-----agttctcaaagaccacttatcgataagacttgaaaggccagggacccgggaccaaaacaacaaagccactctgcgcgtcacgaggccggtagggcagtttactctgctgtgcgttgcataaacctaccgaggagtgcatatttagttaggtgctttagctagccacaactaattcttttttagctattaccttgtctatcattacctttccatacgcaggaatacccccgttagctggatttcgtagcaaattcta----tttcttgccgctttaggctgtggggcctacttactagccctaataggagtagttactggtgttatcagttgtttctattatatacgcttcgtgaaaataatgtattttgatacacctaaaaccatgaaatatacctcaactttgatgcgtattttatcgaacggggcgtcgtaggcggaatacgc----aacacattgatcaagagccggttgcgatcgggc------agtcctctgcaaattatcccgaactgctgaccttagttttgcagtcttcccaggaacctggatcgctacgcactgaatctcccgaccagcattcagatcattctcgcccgagataaccaccccaacaggccagtgagtatgtcgagcgaactcggagaaccctttggcgcggttttgagaggctcagaatgatctctatgattggttggataaaaaatatgctctaaaaataaagatctagcttattaattaaaccgggttgaatttacggccactaaggtaatttcgttcaattatggtattaccgcttgacatgagagataaccaacgagttattggggatgaactggatagactggatgttcgagttggatagggccagagaagcaaagatacaggtcttcaaggccataaaagctggaagcaattcgaagcagcccatgttgggcgggaccttctccgtataatagatcaatgggttgcctgatggctggttcgatatcgggttcaaaatcctgtcatccgttaccttccgcttgaactttctttcgaagcatggagaggccgtcgctctcgttcgttacactg------tagttgcttcttaagcaaggatgataactagctcggagccagttatcaatccaatattgaagctttaagctcatgttcggcgaaaccgaagctatccccttgtctgcttctagtttcgggtgaaccactccgtagcctcgttaaccacacgctcaccataataccgaggcgaatattccaaacggaatt----tatactcgctccccagtggtcttttcttgacgacgctttaaccttattaatatttctattttccataggtcgtaggactttattccgttttttacgataattcatcatccttatgaagtttctaagagatgcgcattattggacttgaaccaataaccaataggaacggattttaaatccgtcgtgtttacctttttcaccaaatgcgcgaaggagggaagacaaaaatagatatattgctttagttctttctgtttcttctgcttcgctgtgcgctcggcaacatctgctaaagcatagagcctccctccatggctaataccttctgagccatatattttgcgtatcccaaagcaa------tttatccttcgtaatctaaccgtaattcgatgacgcaaaatcaaaccgtaattcga----gggacattaattattatgtaaatttattattcaattcttattccttaatatatgattatacatgaaagcgagatcatcttatcgcggagcgattcccttagcagtaggctaaaaaatggcaaaaaaaggtgtatgcggcgatcgaaaccaactagaccgaccttactaaatcaaggtggggatcgaaaaacaaagattcttg------aaaataaaaagtttaagttatcggtacggcttcggcaaacaaaaaacatatgtgtattttc-------gattggtagatctttcaagccgaagtccgcaactatttattatcacattagttaaaagtggatatactagtaattccattcaaaattttactgctggccgggcactgtcagacgggtaaactttacacagacccaaagaacactgttttcacaaaatggggcgaggataatacttagtgcctaagtacgaagccaatgtaagggaagcttacgatgagcgagagactacaagggataaaagcaactccatgggaactcgctatattataaacgtaggttgtattaaccccggccgaccccggaggttgcctgaatctattccgcggat------tagagcctacataaattggatcccttttccatcgataaataagaatgccttccggcgggtcgaattcaagc-aaaaaaaaaagagtacttatgtatttacttatagtcattttaccgttgattgggagttttgcggcaggtttttttggtcgttttcttggttcaaggggagtggctgtagtcacaaccacgtgtgtttcattatcttctattttatcttgtattgcattctatgaagttgcgctgtgtgccagtgcttgctatataaagattgctccttggattttttcggaacccttcgacgctgcttggggctttccatccgacagccttacagtcattttattattggttgttacaattgtaagtagcttagttcatatttattcaatttcctatatgtctggggatccgcatagtccacgtttcttctgctatttgtcaattcttactttttttatgcctatgttggtaactggagataattctattcagttatttctaggatgggagggggttggactcgcgtcatatttattgataaatttttggtttacgcgcattcaggcgaataaagcggctattaaagctatgctcataaatcgcgtaggtgattttggatcagctctcgggattatgggttgttttactatttttcaaacagttgacttttccactatttttgcttgcgctagcgtcttttccgaaccccatcattatttccttttttgtaacatggaatttcatgctataactgttattcgtattttagtgtttattggcgctattggaaaatccgcacagattggattgcatacttggttacccgatgcaatggagggttttataataaatatttgagggctctcatgtgccattaggtacattccaacaatctcactgtatgctgaaatcgtcgaccaaatgagagtccctatcggaaaaatctctcattttgaccaatcagcaggaaacctatcgaggtcgaatccacccggcgaagtcgaggccgaaggagctctataggatccccagagactgtacgtaagacctcttgttcgaaatggaatctctcccgaacccgctggcccaaagggcgcaaagaccggagggagaggcccggagggcaggggactt------tctgacagggccccgaactattcctgtcgggcaagaaggggaa---------------------------------------------gaaaaaactgacggggagaaacttgcaggaagaaatagacgaaaaaagggcagaaacttataagtttttgtaagaatctatatttttggcgtcgagtctattcgtgtatga---aggaaaaaccacatcttagtttttaagggcgcagtggccacccgtaagattattgggagagcccatatttcataagtggaagatccagtccctactcttgccaaaaggtaaactcaccaaccaattacccaatgctgtggagagaatatatattttccggctttgcaaaatcgtaaacggttatgcaagagtagcccactccagtatccgcttcgattcatgcagctactatggtaacagcaggcgtttttatgatagcaaggtgctcccctttatttgaatacgcccccaatgctttgattgttattacttctgtaggcgctatgacgtcatccttcgcggcaaccaccggagtattgcaaaacgatttaaaaagggttatagcttattcaacttgtagtcagttaggctatatgatctttgcttgcggcatttctaactattccgttagcgtatttcatttaatgaatcacgcccgcttcaaagcacttttattcttgagtgcaggttcagtgattcatgccatgtcggatgagcaagatatgcgtaagatgggagggcttgcttccttgttaccttttacctatgctatgatgcttataggtagcttatccccaattggtttcccttttttaacgggattttattcaaaagatgttattccggaacctgcttacacgaaatatactattagtggtaacttcgctttctggttaggaagtgtatcggtcttttttacttcttattattccttccgtttactgtttctaacctttctagcaccaactaattcattcaagcgagacttaagtaaatgtcatgatgcgcccattcttatggcaatacctctaatcttttcggcttttgggagtatttttgtaggatacttggccaaagatatgatgattggttcaggtaccaatttttgggctaattcaccttccatactacccagaaatgaaattctggccgaatctgagttcgctactccaaccattatcaaactaattcctattttgtttagtactttaggggctttcgtggcgtatagtgtaaattttgtggtgaatccactcattttcgctttgaaaactagtaccttcggtaatcgatcatattgctttttcaataagcgctggtttttcgataaagtttttaacgacttcttagctagatcgtttttgcgttttggatatgaagtctcgttcaaagctttagacaaaggtgctatcgaaatcttgggtccttatggaatttcgtacacgattcgagaaatggcccagcgaataagtaaaattcaaagtggatttgtttatcattatgcctttgttatgttgctcggatcaacaatattcatttccgttataggcctgtgggatttcatctccttctgggtagataatcgattgtatttcatttacatagttagctttttatttattaatatctaaggaaagattggtacgaactaaaggcccacacttcattgtataatatattgaatcttcaaggaaggcaatgataggggcaaagctagctatgaacggggggccccccggcct-cccggggagagcccttcggccttcgggccttttctctggtacaaaattactccttcgctggtcgagaccttcggacctcaggaacaaaaagaaataaccgaagcgatagttgcccatcacacggctctctaacctaacttttttcggagcttcacgccgcacctccccccccccccccccctcgagcgcctattatacggtccttggaaggtcgtttgtttagact----cctgcccctagtagtataggtaatccgctccatcttgaactctatccttccacacgagagagtaggtagaggacaaaccatttatgacctggttgatatataccatcaataggcatggagcgagcaacgtacgttcatgcgcttcgccatttgcagagcccaggtgccaatggttaattgctggttgacaaggaccgaaagagtctccgattcgccggtacagaacctcatcttaaatacaagagaaccggcttgctccatacttttgggttacccccgggggaggaggtagatgaaaccccctcaacagagcttcttgcacatgctaaggtctccgtgttcgttgccgaacaaggatgagtgcaacgcctttgcacagaaatggacttgtgctttttatcgtgcgggatctgggccggtcgcccgatggaaataataaacttaattcgccaaaaacagaccgggtcaacagatttttagtctcagatgctaattctttgctttaggctattactgtaccggcattttccataataattagattggcgcattccgattccattgtgaataactatctattatccaaaagctgaagagggagaaacagacgaaaaaagggcaaaaacttgcctaacaagcggaggccttcggcccgtagggcagcgctacgggccttttcgcagcatatatattttttgcagcaaaaatatatatatatttttttcgggatttctaggaaaaagagtaaacgtatacgttacaagttttagctccattttattccaatttaagtggtctcattttgcttcctttgctaggaagccttattattctggtgatcccgaattcaagagtccgtctgatacgaggtatcacaatttggacctctttgatcactcctttatactctctttctttttggatacgcttcgagaatgatacagcaaaatttcagtttgtggaaactattcgatggcttccgtatccaaatatcaatttctatataggtatagatggtatctcgtcatcctctgtgatcttgaccacgtctttaacccctatttgcattcctgttggcttttatagcgttaggagttacaaaaaagagtatatgatagcgtttttcatttgtgaatctttcccaattgctgtgttttgcccacccgatcttttaatattttacgtttttctcgaaagcgtgttaattcccatgtttattattataggtgtttgggggtccagacaaaggaaaatcaaagcagcatatcagttcttcttgtacaccttgatgggatccttgttgtgcgccacgttggtactagtgagtctccggacaacaataaaataagccggcatagggtgttctatgtaaagcgtcccactatccttgcggggaaagcccaaagggtattgtagcatgtggggaaaaggggaacgcggcgtgaaaacgatagcgctaaggagttcctcgagctagaagttctatggctcgtcttgcgagtctactggaggtatcccactcagtctggctgggaaaaggcccagctattatgtcgccagcgggaacagcgatcttcttcacagccaccgcccttgaacggggggctagtaaaaagagtggaacgcacttggaggcagctaccgtatagatacgggcaaggactcagaacctaaggaaccgatccgacacaccagcatgaaacgtgggattgtctaaggtcactccggggaactggctttttaacctctcc-aagggtgtcaaactcgagagaggggtaggcaacggggggcccgtaataacggacatgattctgctaaggggcccagagagaacaggtgataacattataaataaaaaccttatactcttcatctcgtcttagggagggctgaactcgaacgagaaggctcggggtccgaccgcggttagttggattgaaatccccc------ggaacacaaggtatactggaagcgagggggggccagacgggggctgaagcccct----acttccaaccgatctataagctcaaagatcactcggagagccgtatgcggggagacttgcacgtacggttcggaggaaggccattgatacctgatgaagatatcaccataactgaggtataagccacgccttgaaagtgcagaggacttggttttattgggtagttggggtcggtggcccatctcttaccatgctcttagccattttattcatttctttccaaacaggaaccactgatccacaaatattactaaccacagaatttagtgagcggcgccaaatcctgctatggattgcttttttcgcctctttctccgtgaaagtgcctatggtaccagttcatattcggttacctgaagctcatgtggaggcacctacggctggatctgtaattccggcaggaattcttttaaaatcgggaacctatgggtttttaagattttccatacccatgtttcctgaagcgacaccttatttcactcctttcatttataccctaagcgtgattgctattatatacacttccttaactacgataagacaaatcgatttgaagaaaattattgcttactcttcagtagcccatatgaattttgtgactattggtatgttcagttcgaacatacagggaattgagggtagcattttacttatgttaagtcatggaccggtttcttcagccccctttttatgtgttggggctctatacgaccgacacaagacaagaattgttaaatattatggaggtttagttagcaccatgcctatttcctccaccattttctcatttcctaccctagccaatatgagtttacccggtactagcagctctatcggggaatttcccattttagtaggggctttccaaagaaatagcttagtggccacattagcagcacttgggatgattttaggcgccgcttattccccttggctatataatcgtgtggttttcggtaatttcaaacccaattttatcctcaaattctccgatttaaatagaagagaagttctcatctttttaccttttattgctggagttattcggatgggtgtttaccccgaagtgttcctagagtgtatgcatacttccgtgagtaacttagtgcaacatggaaaatttgattaaaaaacataaaaaagaggttcgaagaaacgtttgagcatgattttttagcgcttttcccggagatctttcttattaacgcaaccatcattttgcttatttatggagttgtatttagtacctctaaaaagtatgattatccaccgttagtgcgtaatgtgggttggcttggtttacttagtgttctaataaccatcctattggtcgccgtcggctcacctctagctgttgccaattcagtatataataatttaataatagacaatttcacatatttttgccaaatctttctattattaagtgcggctagtactatggttatgtgtttggattatttcaaacaggagagtttgaatgctttcgaatctattgtactaattctattttctacttgcagtatgctttttatgatctcggcttatgattcaattgccatgtatttagctattgagcttcaaagtttatgtttttatgtgatcgcagcatcaaaaagagactctgaattttccacggaagccggcttaaaatattttattctaggtgctttctcctccggaatattattgtttggttgttccatgatttatgggtttactggagttaccaactttgaggaattagccaagattttcactggatatgaaatcactttgttcggtgctcaatctagtggtatctttatgggaattttatttatcgctgtaggttttttattcaagatcactgcagttccttttcgggcggccgttagacggcctatgggtaccgacagattgcggccaatctcaatactttcggggcgccttgtgcgccgagcgtggaaaactcatcactacctcgtgagagcgttgagaccgtagcatgttacaaaaacgcggttgagagcgctagttttttgctgctcgatagcaccgcgtgagctctaatagtgttacgcgagataagcccgcctggcgaatcgaagttatcttcttgtcaactggctacccagttcacccgtcgaa----ggtggggaaacgcgcgaacgcacgctggtgtgcttcctgcctgtcgaggtgaaaaggcgacaaggtctagattggagctggaaactgcatggaagctgattacccaactctttggggacaattaacgaaacgatatctcaaggcaccaaaaaccgtaggctgtaccggcgagatccaacggtggaataaatccccggctggaagtcagaggacctttagtaccccagcgcccaaata-ttttcttctattcggccgcagagcaaaccaagtgcaaaagcgagagaagaaaacaagttgtcttctcggcccagtgaaacgctggcaacaacagaagggaaggggtctatgcagtacctgcctatacttggcgggttgaactctacaaaatcaactgataccattccaggtgatcc-----aggtggatccggctgcgtgtggagtggaatggctgggagcaggaaggggcgc---------------gaagaggcc-------ctcgacctgccggtttaaaaaaaaatatatatttctcgctgtgccccctaccccaacggggctgcgccctttggatatataatccgaaagttaagtagagttagagagccgtatgatgggccactatctagtacggttcggagagcactgtagtaagtcatttgggaattttctcaaccgtttgctaagcgaacagcgagtgaacgacaaatagaaaatatatatatttccagaaacttatcaaaatcatcccttttttcgtctggcagtgcccggccctttttttgtaaaacagaaaaattccccggccctacgggcctcttccgctggtatcgtccccctcggccaaaaaagaagtgcgcaggaatctacaagccatttccggccttcgacctttcggaccctgc------------gtctcctccggaaccacaaag------gtacctcttcttacagttccgtgcctttggcggccat----aggcacgtagtgcgcgggaagggtgttccgggagggagaggtgcatagcactcgaccaaagggggagcgctttacgattgaagggcttaagccct----caaaccaataggggatagggaaaatatagattttttattgacttgttgcgcgactcggtgaatgtatcttcgactccatatatgtgggcacccgatgtatacgagggttcacctactatagttacagcatccttttcgattgcacctaaaatctctattcttgccaatatgttgcgtgtttttatttatagtttctatgatccaacacggcaacaactattcttttttcgcagcattgcttctatgatcttaggggcactggccgccgtggcccaaaacaaagtcaaaagacctttagcttatagttctattggacatgtaggttatctcttaattggtttttcatgcggaaccatagaagggattcaatcactactaattggtacctttatttatgtattaatgaccgttaatgcatctgccatagttttagcgttacgtcaaaatcgtttcaaatatatagcagatttaggtgctttagccaaaactaatcctattttagctattaccctgtctattactacgttttcatacgcaggaatacccccattagctggattttgtagcaaattctatttgtttttcgccgcttcaggctgtggggcctacttactagccctaataggagtagttactagtgttatcagtcgtttctattatatacgcttcgtgaaaataatgtattttgatacacccaaaacatggattttatataaacccatggatcgtgaaaaatcgttactactagcaatcactgtctttttcattacttttttcttcctatacccctctcccttgtttttagttactcatcaaatggcactttgcctatgtttatgagcttaatgatttctcgatgagggcgcggggagacgcagcgcaaaaaaaaatctttgttttcgcggctaattatctatcatatatggggaaatcccctcctcaagactttagctctccgcaggcccgtagtgcataaaaaaaaggctttctgatttcgtggccctttggtcttacacccaaagggccaccccacgggggagagcaaaaaaaaatatgtatattttttttttttgtgcggctccgggagaaaacgaggctgtcgttgggctcttcgctgcgggacggtagtggcaccttgacctggtcggctccttcggcccctcctacgcatttctttagcggccctgggagttgggggttgagccaacgccaaaggagcccagacaac------tggctcggggtcgaaccattaatctaaattcgtatgaaaaacatataattcggggccaggctttgctttgggaggcccttccaccgcgagatggtgtttatcgaaagagttgaatgaaga-------------catttggaagcaaacaaggggtttcggtataaaaccgttcatcctagttcgtttttcaattatgatttttatctccctaagagctggcaattatcggtaaaattagaaagctttttattt--tatctaagtctatcgaaaagaaaccgtagcgcaaaaaccccaatgcattgttttgcttgtcacgaaagacgtattgcatgctacaggccggctcacttttggcgtgcttattcaatcgttggattgatcacgaagggggtgtagagacctgccc-------------------------------------ggccctctttgcttgattttttattgctcaatccgatg-gaaaaccccccgaaaaaaaacaatgtccactgtttactgtttcttcacaaatattttactcttctacttagatatacgaaaattataccagtctttgcgtactttgtttcctgattgccgttaccacgctggacttc-----tattaactactatgttgctttcttcaatctcctttttcgtatatcatcttattccatttttattctgggaccacaatccagccataaaagactggcttattgacaatcaaccaatcaatttcaataaatgctatcctatctatgcttcttcgatctttggtacaatctcgcttctctgtaaatacttattattgcaagcttatgaggtttcaaatgcattatctaaaccttacttagaaggggaagagatggaaccaaaagaagaaaaggagcacgtttgccgtataatgggaatcattgatggcgctttgaaagatggag-----atttggttagagtttctacatagatcacgagtctctatttcg-ttttccaaatagccataaaaatcaagaggtca--acggcccatctaacctaagcaaagagacggaagtaccacc----caggagccgatccaaccggttattgaagaggtctgtgaagtcttcccgttcccacccatttctctaatatggtggcccagaactcctgtaggatctcttagtgaactcatatgattaaatattattatttgctctcaatttccggatttaacctgagcttaccccaatctctcgatttatggattcctcgtatacgcatatataataattataatttcctcttacccaaatttatcgatttatgtattattaattccgtatatacgaaatggaagccttatgttatccgtcttac------agggatatccattgcggcggcttcctggcctaagcgctaggtgagaaaataaaccttctatagattatggaatggca----tttcccgagcaaatatcctgtgtaatgaaactcgcgttcgctgttatattgcccttagtttttcggttgattaagattagattaagtttctttgctgcccacttttatgcatatttcaggctgtatcgggtgatcctccactcgacccgaactagaaatatcaacgcatatatggtctctgggcggcttccgggacacaacacaaatagtttctttgcacgcaccttcggctgatcacttaagtccaagagaaagaaaccacttccgagctccattacgctttcttcctccattatctccttacctggctcggtctcccgttctatattatttatcctccccaaatagcatttcatacgcgtttgtgctgttgcaaaaatattttatttgctgtgggtctggttctttattggacgatttcatcgactcgatataattggctgcatccatcttgttcttgatggcttgcccctagttgagtcctctatcgaataatacgacc---ttcggtagcacgacattcgcggctgctggatgatcgccgatgtgagctgtcacataaccccgatctacg------cccacaaattgctttatcattaaaaacctcgaaagaaccgcgaaggccataattaagcctaggaggtatcaaccgcaaactgcgcaaactatccatgaataaatgaaaggctcagaaaagttcagtacgcgctgtcgttccgcgtacgagaagaaaaacataaaggtgtacaatacgcggcctaacttgggcacttcgaagaaatg-----agtaactttcaaacaaaatttt-gggtaattgcataggtgtaataaacgcggattagcacataaacgcctctaactgctgcaactggat-agtaacttcagcggcttctctccataaattctttcaacgtgcacctcgacaacgagtgtgaaaagcgattatatagacgaaacttcagtctctgcatatgtatatgctacttgaagctacatgt----------atatatatatatatatacatatatatatgaagcttcagttcccgtatatgtatatgctattttcgattatttatttatctgtatacgaaacttcagtttcgtgtattccgtatgatataac-agtcgtccatgctatgcgttatgccgcacttcgcaacacgccccggggccgtcttaggcttctggggaacgaataacgcgtaaactatgtgaaactgaagcaaatcaatatacggaaaacaggaattataatttcctccagaattgtttttaatacaaaattcattatatttcctcgtgtgttggacctggcaaaaaccaaaaaaacacgaacgcgaagcaaaaaaaaatatatattttttttgctcgttccactccatt-gaccctttccttttcagccttcatccgcaatgcgaatgaagcgggagtgaagaaagaagcaagcttctccggaattcactccttttttgcgaagtggttagtgatgtgctgcattcttagctcagttggatggagcaacaaccttctaagttgaaggtcacagcttcaaatcctgtagaatgcgtaaagtgcgcaatgaataatatataccaacggtacatccttctacttgtttagttagtccaaaggaacaacgttacacgcgtggattgacctatttttcaccaaagtcccgtggcaccgggaagtggaagcttacttatcatagggagagtggccgagtggttaaaagcgacagactgtaaatctgctgaaggttctctacgtaggttcgaatcctgcctctcccaagtatactttgtattcgagaaatagaggctggggtccaagccccaaaaaccacgatatctccgggggcacgtagtgcttgtcgaattatttctacgttttttgcattgagtcgatgttcgcctcccatttatctcctaccgattgttcccga-----ccgcc-----gaaaggatctaataaaaatagaagcaaggtggccgggatccgtagagtggagatacaaccgcaatttcatgcttctgtcttggccaccgcaagagcctatgttgcatatataacgaaaccagggcaagttgtagctgctggcccagagagaaagattgggggtgggtttacaaggctgcagcggagccagcaataatcgcagaggcaagttattagctatacagagagagatcacgttctagatgttggcctgagagaagca------agcccgaaatctctgaggagaaagaatacgcgtcctttatcaactatttcctagtaattccatccgtgacatgcgctcccgagaaagctttcgataagccatctcaaaacctgttcgtgagggataggccagttttatccctggattgctgccaaattttgttcagattcgcttgtgtcccctgaaagtttgctggggcctttcttttgcatgtaattaaagatttcccctgcataagtttccacccaccagttattaactaggtcgtcgatcgtccgaccggcacaatatgcagctctacttaagccgtgcctcccgatagccga----ggcgcgtctcccgccccccccctcttttcttagctgggtagcgctaaattatcgcttgagccatttatagaatgccggtaaaacatgcaatcccgaaggtcatcc------ggaacagatagattgcacttaacgaagg-------cctccgaaagccgcataaaaaaaaaaggggcaaaaacattattggaccaaacgttagatgcaaaaacacataatagaccctctccctttggtcgagcaccacctgcctcgaataaatatgcaaatagaacttatggacccataatctccataaagaaaaaatttttagaaggaactcataaaaacttcggcccctggggccgaagcttttacgaaaaaatgagc------cttgaacccttttcttctcatctactgcaaggtaagctacgcctactcaactcccgagcctggctcggtcaaatccccaactacaactttcggggcgggctccgcccccccccccaaggactagggccttctaggacgggggcggatcggtgcttaagttacacaaatg-----gacgtcttctccaaacctcggtagctggaaatttctcaaaag-------tattaaaagcctttccctttgggcgagtgcctttcgggccatggagttcgggttgagacccggagggctctccctaacgggagaggcccgaaggtgcgtaagcacttttttcgtcaaaaggataaaaaattcttttattccatttttccatcccctctcaacgaaaatagcgagaa------aacgagagctagtctttgattgattgcgaattgataaacaatcgcttgatgcttgattactagcgtgttat----tatgaggccagactgcgggactgcgaccaagatgttgactgatttgatcacagtactttggcgagaaac----tgtaacgaaaaaaatatatat--atttttttgaccgtagggcgtagcactccgagggaggttttacttgagtgagatctagagacgttagggaagggggtgggcagaaggggggtagttttctagcacaagcgcctaataacgcaatacgctagttatgcggctatttaccatgcttttcagtataccgcagcttgagctaataggatgaagcataaatatatatatatatctttttcgtattcattccgcagcgatcaagcgtatgtaacgcgtaatg---aagaatagccaactagtgcttgtagctcaattggatagagcaccaaactacggatttgggggttgggagttcaaatctttccaagcatgggcctatccatcaaattgtaccaagagaatacgttagataagtagagag----tagttccaatcaaacgttttctagccccgc-----ccctgcagaaaaggctgcaaaaaaaaaatatatatatatacctacctcccccgactaatggcttaagcacaccgtgctctcgtattgtccaactattccagattttcaatggactcgtggcgccaagagaagcatgggtttccgaatcgtaaaaaaagctgttctctgggggccgc-----------gtgaactatcgccagtttggtaatttccttacatatgtggcgaactggtcgcaggtaccaccagagcctggtggctttaccccgaaattcagtataagactagatataagtgttgaattgctcggcctccc------ccagtctctagctccggg-gagggggggggctcagggagatccaaggcctaaccggtccgccgtgaggcggacggagccacaccctgtgccaatttatgtatatat------atctatggcggaaatagcttaatggtagagtatagccttgccaaggctaaggttgagggttcaagtccctttttccgcttggagggttatttaccgggtctttcgtttaacagggacgaaatg----tgatcatcggcggagcaagcagaaggcgcaat---aagttagtggcttctcttccctttgttcgtcccttatatttcgtctttctcggatctggttctttccccattcccgcgtcggggatggagctgaagccaagacgaaaggcccatagcgcggggtaccgtcggacgagggaagaggaaaaaactggaaaaagggggggggggtactggaagagagggaaaaaactgacagaaaaaaactgac-------------aaaaaaagggcgtttggaaacccgaagggttctgggagaaggccagaggctatctccccgatagggtatagggctgaagctcccctcggccgtaggg--------------------------------atatatatatttttttgctttgccttctttggatggttctataagcgttatatggaggcgcattccatttcgttttttcgctgcgcgacgagaaaacaaaacttttttggacgtcgaagacgcgggctcaaatcccgcaagggg-----------------ctacggttgctccaaaagcagagcgaaaaggctttccggtgcacgggggttggcaaaggaagaagatactttacaatcataaataagaatactattatgtatgcaaaaagaaaacttgttttctgaaccgtcaattccaagtttggagtacctattgggattttttgaaaccgatagtagcttacagattttattcaaaaaagatgcttgtatgacttttggttattacattcggcggccagttgccgttttttcgcaacggcaccttctgaagtgtgttgctcttccataatattccgtcctttttgaaaacaagaccggtaaact---aagagcatctaaagttgggattgaggttatagagcccgtgcaataattgattgctctagtaaaaagtgcttcgtgcaaaatgtatgggttgaatttctcggatctttgctggatgaggccccttccttcaattgtgggcgggaatacgcacaatacgccgtgaggtcaacatagcatgatcgatctaaaatttagtctccatacatttgataaggacgaagaattcgaagcaaataatttgaggttatctcgataggaaaatagtcattcgtttgcgacggactcctctc------ctgctcaacatcctattcgtcgtgcgcgcccccttcgcgaacaacattagagagaaactcggcctttaatagagaatcaaagattgaagcgttatgtagactatttattcggtataatcgaaggggggatggatacatctcttccagtattggaacccgtaagggtttggctatacccaggttcttttgcgaattcagccttactgttgaacaagg------tattctc------gtcgttgcgtacggggatcttgaacctatgattcgtcatttcgagtacgcaaaagtctctcccgcaggtct----cttccaacctcgaaatatacaacaggcaattttattctacttgagaaccttcctttctaaacacttcaagcgcaatacaatgcttggctcgcagcctcaaacggatatgctaagtatactgttgagtggaagtaagaagacgctacaagaagtccttcataacttcgatatctatttccatcgatgaagcggctgacccgcagagcgattcggcctac-cggccccgtaatgtttctttcgggcttcgccccctagcggat----aataagcctttcggtgaatacggaccaagaaaaaacccaaaatattttcctttctatgctttcactccaggacaaaatagtagacttggggttaggcacacctacgagcctttttttgaagcgattatttcgtccctttcgtctaggggtataggacatcgtcttttcatgtcgaagacacgggttcaaatcccgtaagggataatcttccttaccctcgctaaggttgctccaaaagcaaagcgaaaagggcttcctggcgcacaggggaggttttgatgagaaaaaagaataaacttcaatgcttttaattatcctggctttcgttcggtacaaaattattcactcttttaatattgaatcaagtttgaagatatctgtttcgaattcattagctatttttt------tatgggtttttggcatttctttggaaaagagctttcacgaatcttattggtttcaaaagtgtcttttttaatgtttcaattt----tgaaatttattattgccgccaatctcaaccacttccattacttgcaattgcattatttgcatattcggtgcagcggtctatccgctatcagacatttatgattacgttttcctgtcttccttaccattattgcaactgcaactttactgtatcttcgtatgaggctttggctccacttacactacattgaaacggaatccgcaccgaggggaaagtgctaaat--tttaccagtgtgccctggg------tcagtggcgcctatggaccataaatttaccaatattcaaattaggagaatgagtggcgccgccagggatgcgctgcgcactgcgagtgaaaattggaaagctattgcaggttgagcatttgccgtttctgcgggggggtcgctttgtagaatataggtgcatattctaagcataaagaagacgag---------------tcgcaacgatcaaaaaaaacgggggataggtgcaaacgaacatattaagcaaacaatgttgggttttaagcaacaggaaggaggttgaaatctatttgattcgttaagacagcacgaagatacgagggatgccctggaatacccaaaattattgggagagaagctacgccgacatagaggaagg------tttggtaaagaagttgtctcctttgctaggactaccggcgaaggcacgatgttgagcgaatcgttgcgctttggaagaaaagcttataattaaacaaatgagtttttgatttcataactcctcgactaccttactacttgggtacccaccactgcgttcctctggcgaatcggtaaattcacttgttcttttcagaataaaaataaataaaaaatatgtccatccatttaatcttcctcatcttccaatgtgcaatacataccgatagcgctatctcatgcagagaagcgagaggttcgtggccgccgtcttcggtggtccctgttccctcgtactagcattgtaccttccagaaccactccggttggttaccacattggctggcccaaataatatgctggcccggctaccaagaagagagggtgtatcc------cgccatcaatgtaatgtgccattcattccgcacaatatgcagctgctaaagcaggataaaaagcttgtttgccgggggttggatgagatccgtgttcgtggacgagcatcatccatccatgaagtacgtccagacttagctaatcttcctctttgcgcgagacttgggaggagttggggatgatgacgatccgttccggcgctaacctcctattcttcggtgcgaaatgcttccaaccttcgagcggcgatggaggaaagactttttcttttcactcgcctatcggcggcgtcgtatgttcaaaagacggcctcagtgcgacttgaaagagaagtggcgagccggctggtgtttaacctcgagaactttgaaacaacccccgtaaaggcaaagaagttggacccactttattgggcaccttccgccctttcccctcggttgagcaccacttgcgtaacatatttctttttttcgtcaacctccttagcataatgaaactgatgctagcaaataaaaagtttacttcgaggccctgcggcctcttaccccagggggatggggaggataatattgcgaaagactagtaattgtaggcctacgcaggccacccaaatccctgtcccgtaacattcccgtgggagctttatgatgcgaaactagtatgtacgattcggtgaggtaaaattagttctacctattatgaatgaattgcaacagaccccggctgaacgctatgcaagagggccgaaggcggcgcgaggagcaggaacaaaatgaaaaatttttaaagtctaacccaaattctgtccaacggaacgaaggaaggaggcccaaagggcttgaaaatatctagaaattgttatttcccgtttggggattaatcaaacgattttgagccgaattttgggtccgaaggactgaaaaattagtgaaaaaaaaacgaagtaagcgaaatatgccaacaatgaatcagcttgttcgtaaaggcagggagtcgaaacgacgcacaaagcgtactcgagctttaaataaatgtccccaaaagcagggggtttgcctgcgtgtttcgacaagatcgccgaaaaaacctaattcagctttacgcaagatagctaaggtacgtttaaccaatcgaaatgaaataattgcttacattcccggcgaaggtcataatttgcaggagcattctgtggttatggttcgaggaggtagagtgcaagatttgccaggcgtaaaataccattgtattcgaggggttaaagatcttcaaggaataccgggtcgacgtcgaggcagatctaaatatggtacaaaaaaacccaaagattatatatgaatttgtttgaaaaatcgaatttcaactgtgtttttagttcatctcttgattggtttcactcatcaagactttcggggagggtgggaacgaaaagaaatagattttgtcgcaaaacagaaagcttttatgcgctttgcttatcccaccgtagatatttatgctatgccccggaagggcttttgccagcaagacctaggggccgtagggcaagcacatacaattgctcaaacagtttgggctatattcggggcttgaacggtaagcaaaaacaattaataaaaaaattggttcacatttgcatgattgatggtaaaaaaacgagatctcgtgctattgttcataaaacgtttcatcgtctagctcctcatggcgatgtaataaaacttttggttaacgcgatagaaaatgtcaagcctatttgtggagtgaaaaaagtaagaatctcaggcattactcgattagtaccgtctattatagcaacgaatcgtcaagaaaccttagctattcgttggatgcttgaatcagcagccaaacgacgtatgggcaaaaagagcataagcttggatcaatgcttatacgctgagatactggaggcttcccaaaagatggggattgcccgtaaaaaaagggatgatcttcataaacttgctgaagccaatcgtagtttctcccattatagatggtggtaaactatctactttatcgattctaaaaaagctcacctgcgagcaactgaaaacatttttttatttcgatttggcggggtgatcttccgctatacttaggcagatgcacccctctaaacttcgtttctgattccgacttggcaataaaatatctaactatgcgccaaattttaccccactttgattgtttcgccatattctgtcaattcgataggggagcccgcagcgattgtgaagctttcagtactagatggtatgatataaaagggggataaactactagactattggttattagaatattgatatggtacaagataa---acttatttcatatagagattactcgaattaccttttcaattaattccaccgccccggggatgaaggaaaaaattttacccgggtcgaagacgcgcgaccaacgggtatcggcctctcc-ctatcgggtcttcatgccgaacccttccgcccttctttc------gtgttcttcggacccgacccaaagggtccgaagaacactcctttgcaggcactacgtgcttctttggcttcacggatcctccggccggaaatggctttagaatttccgcaaact------cgaaagaag---ggccctatgaaatcagatttgtttcactgttagaaaggttaattagtatcgaattgttggaatttttatacgtatccctttttgtttttagaaaatatgtagataaggattcattcttgtgtaatattttcg-tttcgtaggggctggttcgaatttgtttataggtgtttattacctcggtttggttattctccgaattcaacattggaagaaattcataatgagaaactctccggttcaaaccgcttcttcggtatacaccttatcaaaagctatggaaagtagccaaattctctgtgttatgcgttgggacttcccgtgtagtagaacgaggcttac---cccttttctgattcccgcccagcaatgcttaggccgggtaatggcatttcccaccggttatccgaagaaggaa----tagttgcccaaactcaattttttatctcttattacggtggctcgctattggcggcctcctcttctaaaaaaaatagaattaattatggcgtgcagcccgctagaacaatttgcaattattcaattgatccctattcatataggaaacttgcatctcccatttaccaacccctcctcgttcatgctactaactatcggtttagtattgctttcagttcattttgtcaccctgaatggaggacactcagtaccaaatgcttggcaatcctttgtggaaatgatttatgattttgtgcctaactcggtgaacgaacaaataagtggtgcttcttcggtgaaacaacggtttttccccctaatctatgttacctttactttctcattattttgtaatcctatcggtatgataccatatagttttacagtaacaagtcattctataattaccccaggtctttcattctccctttttattggaataactacagttggattccaaacacatgggctccatttttttagtttcttattaccgcaaggagtacccttgccgttagcacctttctcagtacttcttgagccaatcccttatcgttttcgcgcattaagcttaggaatacgtttatttgccaatatgatggctggtcatagcttagtcaagattttaagcgggttcgcttggaccatgctatccatggggggtattctgtatttggcgcagcttgctccctttcttatagtattcgcatcaaccggttcagaattaggtgttgccattccacaggcttatgttttcacaattttgctatgtatttacctaaacgatgctataaaccttcatcaagaacgggcctcactttctttcataatcaaccagaataaaagaactgggtttgctgttgataacgcaaagcaatgcgcaccaggag------------cgcccccaattcttaggggttgtgcgggtacttatgcgctacccgcaagggtgcgcaagacaaaactacacgagtattactcagcatgtggaaatcatgaacttcggacaataaaacgctaagcaaaaagaatatatatttttggcctc-tccccccgcccttacggggatggagctgaagcccagcaggccatagcagctcaaggttgaaatgcttcgaaagatcgccgaagaattctttttattcgctctatggactccgtcaatgcgggcttaa---ggcgttatagaacgaaaaaaaaatctatatttctttttctcaacctgaggccttgtattgatgggtcaagcctgcccattatgcgtaacgtcaatcatgaagaacacgaagtttccatgatacgcaaaaaagaggcaggaaatttatggcaagacgactaccgattcctaagcaagctatatttcctacacttaacaatcattcgatagatcatccaactcctagcaatataagttattggtggggttttggttcgtcggctggtccttgtttggttatccaaatacttacaggtgcttccttagctatgcattatacaccttccccatgtgaatgtagctttctcaggcgtagaacacattataaaagatgtgaaaggcggctggt-gctccgttatatgcgtgctaatggagccagtatgtttttatcgcggttcattcccttcgtggttcatattatggaagttatgcaagtcctagcaaattagttcggtgtcttggagtggtcacgctattctcaattatggtaacagcttctataggatacgtactacctcgggggcatggagccaccacaaggttagctggcgcaatacctgtcgtaggagaggctgtaacaac------ttggggtggctagacaatgcgaccttaaatcgttcttctagccctcattacttactttcttttataatagtaggtgctagtattctccatccggctgcattacatcaat---atggttccaataatccattgggtaccaattcttccgtagataaaatagcttctatccctatttttatgtaaaagataaggtttttagacgagccgtgtaggaaacaacggtgaggtcctgggggttacttt-cacccccaggaagttggagggccc----------cccacctaaccgaaaggtacctagcaataggaaagcgcttaataacaaacagtaggggagggggggcctatgtacttacgtccccgtttgtcaagttttcaactttgacgagtctattaggccatcttcaaaggacggtgtaataggcgc------agtgtgcccttccggatttgaacaagctccgaagaaagtcatgttagagagccgtgtgctgggcaactctcttgtacggttcggagagcgcttgagtagcccggatcggtgaacggagtaaccctacggccgtatagggtggactcttaactctatcctgcaaatcccaggtcaaccccggctcatatagtgctggaatggtatttcttaccagtccatgcaatttctcgaagtatacctaacaaattagaggggtgtagccgccataggactagttcttgtgccactattggctctacctctcactaacacttcatatgtacgtagttcaatcttttcgaccaattcaccaaaaattgtttcggttgcttgtagcagattgctcgcctttaggttggattgggtgccaacctgtggaagatatgttactattggacaaattgctttagtggggttttcctcctattccgctgtaacgaccattccttgcgaatgtaaagccgaattattcgtagaaaggtataatgcttggaagggcgcagattacgcgcac----tttttacaatacatccgccttccttttttggttttacttatgatcgcttcagctttggagttgcgggcctcca------cactcttcgctgaatccgtacctagcccgctgcagcgggctaggtacggattcaggtttttattttcgcgattcaatcgaatcttcgggcttccgaccgcaattattttgctggccgatcgaggtgcccgtatcaaagctctactttctcgacggtagaggacttggaaagagctctatcacaattaccgaatgtaatttccaggccaggcggggacagtgaaatgggattgcgtcgcgtttcccccgtcccgaatgtctaagagctccagaatttgcggcagctcgcactactacacgagtttggttcgcggagtgcttccgtaaatgagatcctagatagagtctcaggaccggtctctgaactttatcaacggaccaaatctgccacagtcttagatatcgcctttgggggggccagtctcggggctgtctcaacggaccggatccgctactgtctccaagtcagtttcagcatttgcgacctccgggtccgaagggccccaaagccgaactttttctgcctggcagggccccgaactatcagacgaagaaggaggaaaaaactggaaaaaagaaaggggccc-ggggggactgtcagacggagaaggggaaaaaactggcgggaaagaaaggaactcacaagaagagggggaaactgacaggacacagggggctagggggagactctttctcagtac---aagttcctaatgctctagtttcgaacaggtattccggccctggtgccagcgattcggcaactcaagcaacaatatcggggcgaata------gaggtccctctgggaccaataaaaatcaccgcaggg------aatctacaaaaaccctccatatccaaggaagatttcgccaattgcctgggggggcggataccgtggaattattcggcgcgagctaggggctcgcgcat----tcattaaagccacttcggagacgatgaaaagatcatctaattccagagctttcttggcgcttgcaggcgtcggtttgatggtatcttgcggtatgaagatgatcgatcaacatttcgatgttggcgaaggtccggaacaagctagtgtaggttcgaaaccgaccccaagggcggggcgcggggtgagttcatctcgtagcgagtgctacaagcaactgaactctaacgagggtgattgcacggtggccccagcgct------cccgcggagccgtgggacttgtggaaatcccggtgggatactttaatgaatccaacattcatggatccacaaacggctattgttatatattgccaattattggtaatgctcttaatctcttatatttttagcatttccagaaaattggtactgattcattttctggaagaagtgtgaaccctaaccattgtaaaacagaaaccttgtatt----gattaataccgtgccgtagattgtccttccaacagaaaatcatagctattattatttatagcgatccccctctgtttaatatttctgctggaatccccaagtacataactatgtttttagcttagtcgttttccaattgtttcgggtgctggtttcgagaccttaggtcttagtttaccagatcacaaaagaaggggg-----ggggggtagtacttctttttctccgttcgtcactgcatcctcgcccgggtacacccagaattgtggggccggtggaaggcctgggaac-aagggaagacgaagtctaaacccgcggccgggttcgaatcctaacagttcctattag----gcaagatagggcc----taaccggcgacccaaaggccacgatactataggcacggagtgcgcgaccgcccacgaagtgcgtagcacctctccctatagttccataccttttgggccgaagggtttgggttgaacctccgggcctctacccgttaggttagaggcccggagggctttgtctgaataaacgagggggagattagcgatactaagctcgcgagcaaatgatagagctgctcgccaactcttcttgttgatttgcaggaataaaataacgaggtgcgtgcggctgct------ggcccctcctctctttaagaggttcgtaagagctatttcgtggaagtttcaagaggctagcttgcgatgtacgtaatcccccgttattgaagttgggacttacaatcagcgtgccaaatgccgtaacgaaaagatctcaaacatatatatgtacgtcgttggagaatttcaactttctgccgacgcggctcgcagcaaaaatatagattttttgttcacagctaataaaataaaaagggaaaatttcaccacgatacttttttatgtttttgtggtcctcgccccagtgtcaggcgctatggtgatacgtgccaaaaatccagttcattctgttttatttttaatcccagtttttcgcaatacttccggtttactcgttttgttaggtcttgacttctttgctatgattttcccagtggtttatgtaggagctattgccgtttcatcttcgtttgccgttacgatgttacatacaaggatagaagaaattcacgagaatgtattgcgctatttacctgtaggtggtattatcggacttatttttttgctggaaatcttcctaatggtagataatgattacattccaatattaccaacaaaatcgagtgcaacctatctaacatatacagtttatgctggaaagatacatagttggactaatttggagacattaggcaatttaccttatacaacctattttttcttgtttttggtttctagtccaattttattagtagcacttattggggcaatagtacttacaatgcataaaacgactagggtcaaacgtcaggatgttttcatacaaaatgctatagattttcggaatactatcaaaaaagttcgttgaaaatgctgtcaattcgttttttggtagaagataatggtatcgattagaatttcaaatgaggttgtctggaactcgggtctatctttctcttcatacctgagtaaagccctacgggcttctcctttcaagacttgggcttgaaatccatcaggccacaaagcggcttgatggtttcgccttgctagggatcggaagaaataaaattaatcatatggcttgcagttcgctaaaacaatttgcaattattaaattgatctctattcatataggaaacttgcatcttccatctaccaatccatccttgtttacgcgactaactatcagtgggcgtatcgcttccgcgttcattttgtcactatatatatgagcctcgggcgtaccaaatgcttggaaatccggggcctgccccgcggg------accaaaagtggataagttcgggatctccct---------aatgaccttttgcatgcacatgcgcccagttgaaagccaacccggcagctcgggcttgatgtaaacgccaatgcagcccctcatcaataagttatttattgtttaattctcgctatttgtgtacaaattggttaacccgaagaagcctttagccaacttcgagttggcgctagctgctctaggtccc-----ggcgctactttgctcgtatataaactcgaagcgggggc------ttattacaagaagtatggatcagcaccatgaccctttttagagtggccagtaaatctctgaataattataagaatagttatgacggctaaactaacgaat-ccccccccccctaactaacaagggctatcgcccttcactttcggaagctgttgatgagtcgtggagagccctacgggctctgggaggagaa-ctgcacagcaacaacaacaacgacaaggcctaccgccctgtatttcaaatggcaggtcgagcgccctttgggcccacgaccatcgggtgggatggacaactgaccgggttattgcagtgtgtacgacctcggcggtgtcgagcaccgggatacaaaggcccgtggggcaaagaatgaaagaaatggaaattggc----tttagccgggaccttagagagaggcgctacatgctcgggaagagtaaagaatcttttttttgacactcgaccaacggaaacttctaggaatggctgataaagaagcactacgtgcctccggttacgtgggtagcct---tggcttacgcaagattgggggcttggagtggtttattccgttcccaaagtatcgaattttttagaaaagaaattctaagtcctaactcgttggggaacgccattgaggtaaccgcccgcggggggaccgcaactggattgactcctctttcgaagttttgaatatagaaatatatagatatatctataacaacgggagaggcccggagggcggatactgtgaagtttccgaggccagaa-----gggacgggaccagtgggataggcccgaagggccccaggggggaggactt------tctgacggggagctcgcggaaaaaccgcaaaagaggaaggggcaggaagagggcaaatataagtttttggaaaaatatatatttttcatttccccccgctacggcattttggaatatgtcaatgatgtgtcaaacaaaccctatagaccgcaaaaagtttcactcgaattcattcagttcctttaacaaaacacaccaatccgctggatttctatacgaacctgaattggttcgcaactcttttatcgttcccgggccgttgggccgggccgccccaccttcgtccagttgaaggaggcaggaactaagccaaaatggacgcttgtacaaagaaaggtgtagctccaaaacttatttttgttcttcccccgatttgttcctttgctgcttattctctagtagctcagcggttagagcaaatggctgttaactattgggtcgttggttcaaatccaacctggagagaccaaatcggcgggaaagagtgagaccgaagaaatgttatgtagaactaacgttttacacctttggcctcaactggatcaatcgaagtatttcacgcaattttttttatttcttcattgtgttaacccactcgaaatcggccgtatcgaaacccgattctccgacccgaggaggtcggtcaacgccccttgccgaacctctttcggcaaaggccaaacagcccagaacctatggcccattgagcacagggcataggcggcacctagtgcgcggggagcgtattcgggtatcgtgcgcggt------atttccggccggaggacccgtaaagaaaaaaaagtgc-----------------------------------------------------------------------------------------------------------------------------------------------------------------------------------------------------------------------------------------------------------------------------------------------------------------------------------------------------------------------------------------------------------------------------------------------------------------------------------------------------------------------------------------------------------------------------------------------------------------------------------------------------------------------------------------------------------------------------------------------------------------------------------------------------------------------------------------------------------------------------------------------------------------------------------------------------------------------------------------------------------------------------------------------------------------------------------------------------------------------------------------------------------------------------------------------------------------------------------------------------------------------------------------------------------------------------------------------------------------------------------------------------------------------------------------------------cctttggtcgactgactctt-----cgtcctttttttattcgttcttctattcgcggctgacgactagtatttagcctcatatgctgatacatctttacgaacggagtaccctttttcctgttatgttgcatcaacccctcctcctacgagtggttgaaaagcctgtttggggccgaaaggctcacaaagtgg-------ggcgcccttttttctcggcaagcgccacggggaagcaaccgataattctcgaagatcgattatattggctttgttctactactgcaattt-aaaaattggaacattatatacatacatggcaattcatatagaatagttgcttacggaccagatagatatatatctctttactttatttatttatttatttatctatctttccctatatgggccaggaacttccatcccctctctttcatacgtaagatgagattactatcactagacgagatattggggatagtaataattgttaggttcggaatgggaacttataccaaatactgagaattttcaaataactaattcggttttccaagtcgggaaacttgactccaactttttataaataaaactaagaagggacccccgggaatgttcgttgacatcccaataaataatacggttggaaacctttataattacgatgggataggctcattcctcctataggacctgaacgatggaacctgggataaaagcggtctgcccatactcgaagccgagataattagcttagagcctcggatttttgtaactactacacttcgcgaaccgaacgcgaatgccttcgagccaacaagcgcagttgtaaaattgcttgttcctatatcatctgacggcaaagtttctcaaggagacgtggcggttccgaagcagataatagggggtgatcgtatcatgaataggatcaaaaatctttggggttctaccgttgcccacttattacttatgttgccgaccgggtcgtaccaccatagttccgtacccctggcgg--gttcaaaggccctctcgccacggagctaagtgattcgatccgggctatcgattccctcgaagcggagcgtataa---tacaatttaccgagctaacttgcgcggcccctaacatagctcagcgaaaggcttgggtgaaccctccttccccatgggcctttgaagagctggtagacggagaagggtcataatatgttgaagtccacgtggataaagggccagtgaaaccaaagaagtctacttcggatcctccttagaagttgaattaccgaagggataacaactattaggaagttcccgcccttttattacaaaccgatgggaggatcattcccgtaagctacgaggactcctccaattccgtcaagcatgctgttagggaaaagaggctgtaggggcgttggtagtgggtttcggatcatagatgttgatctggcgtcgtgctacacgactattat-----------------------------------------------------------------------------------------------------------------------------------------------------------------------------------------------------------------------------------------------------------------------------------------------------------------------------------------------------------------------------------------------------------------------------------------------------------------------------------------------------------------------------------------------------------------------------------------------------------------------------------------------------------------------------------------------------------------------------------------------------------------------------------------------------------agccgccggcccataa-------------------------------------------------------------------------------------------------------------------------------------------------------------------------------------------------------------------------------------------------------------------------------------------------------------------cctagtgaaatcccgtctgttca----------------------------------------------------------------------------------------------ggccgccctggaatttccttcgggattactttaggaaggaatccgttcaacggaggttggaagatgacaagaggtcagtctcatcgttgttccggggagggaacaatgccatgctccaagggatcccggaattggaaaggaagttcgttggacttactatgaatggattcgagggccccaaagccgaccggggactgttggacaggcccccagggaggctgtcagacggaaaggggtggggaaaaactgacggaaaaaaactaacgagggaaggacacgagctgaaatggctgagaaggaaggcacatagtacttcaatctacaagcccgaacacgctccccgcgcactccgtgcctatgggtccgaaggtgtgtaagcactttcagacaggagacttctttacgaaagagggacctgaaggacacgaaactatagggggaggtactacgcacggcccaaagggccgaagg----ggggtttccttcttcatcgaaggcggtgggtc------cgcctcttattaccatatttatctatgaggattcatcgaattcagcctttatctatctatgaggctttctccccattcatctataatgattcctcattcccctatgcttattcaaggctggggacggaaacgggctattcatcatggaattacatagttaatggcataactggaaaattcatcgtatatttcgatgaatgatactttaataatgcaattacaacgatacttggaaatgcaattacataagaaatcgcatttttgagcaaatcaataagacggacaatgaccgacttgaactcttacggactcgagcgaacgtataaaggctgaagaactaatacacgtccgtgaggccaaaaatctctttcttcttccttagcctctcccattagtgctgatcaatcgaatcctaagcattaatataatattctttgggggagccaaggtgtagcgcaatctggtagcgcgtctgccttgggcgcagaaagttacaggttcaaatcctgtcaccttgaatcaaaatcgaagttaactaaaaagatgaaaataaatcgaccgttatcacctcaccttaccatccataagccacagcttacttcgacgttttccattttccatagaatatccggggcgttcttggccactatggttttgtttagtactttttctttcaaaataggtgatcttagccccacgttttatcatttttaccagtatttcttcttctttactttctatttaaattgggtcattataagcttagtcaatttcactttattagcgttgtgccatcatatgagtaatggagttcgtcatttattgtgggatttgggtcccttcctagaattatctaaagtgtatactcccggaattattatgttattctgtgcagctttcttagctttattgaatattatccgacagcaccggtcaaatggccaaataccttatcgaattagacaaggaaaaaggagatattctgaaatcactattagcactggccgaaatggccaaataccacattagccggcttattcttgttacctaccctcagtattccgttccatatttcgaaactttatgctagcccaaaaatgg------tcttagccaccattacaactcttttgacacacctcgaacttggagtcagttacaaactgcaaactcatctccaaccttgtatgatatatccgccaaattccacagtgttccagttcattttgttcaaaattctatgcttcgagcgaaggtttcgcctttttggggttttataatttttgaccttttcccaaattggtattatttttgctatctccatatttccttccagtaatgaactcgtaagtgttttagcaaaaatagtaactgtgtttataataatctactaccgattaagacgcaattttttggtgtttcaaaccaccgaaaattcacaagaaataaataataacgtgggattttatattgagttagctttggggtgctattcaacaacagttggccggctgcaaggataatattgaagagtttatagggcc-tttttttttgtaaataaactatcaaacaaatcctcagtgaccttcccgttttttacaaggcaaggccttat----tatgcttcagctgcaagagaagcacccggtggtggatctgccgctagggccggcaaatctgcgggacaatgggcaactgattgggtctattaaaattttggggaaaccctgccgtccattgctgtcattgtaggcggggcagggtttttcggttatgaaatatatgacaatgagcgtgaaaacgctcgaaaagaccgagccctggaccaaaaagaggaagagctcgcccaaaatgataggaatgaatatgagctgaataaagaaaagtatgagctggatgaggaaaagttcgagtacaaaaagttgaaaaaaagggaggcgatgtaagatcttaacgcccctgaaaagactccggaggatccgcagtcagaatttcttcaaaagcatggagggctttcagccgagg-----gagctcgtaacaaaccaatggccccttgagcctacggccgagcgggatacgtctatctaataataccttcgattca--tttttctcacttttccaagagcagcgctacgcgcctggctttgctgttccagccaaaaccaatctttttttagctattacctcgtctatcaccacgtctccatacgcaggaatacccccgttagctggatttcgtagcaaattcta----tttcttgccgctttaggctgtggggcctatttactagccctaataggagtagttactagcgttatcagtcgtttttattatatacgcttcgtgaaaataatgtattttgatacacccaaaacatggattttatataaacccatggatggtgaaaaatcgttactactagcaatcactgtcttttttattaccttctcctccctataaccctctccttcgtttttagctactcatcgaatggcactttgcctatgtttatgagctcaatgatttctcgatgagggcgcggggagacgcagcacaaaaaaaaatcttcgtttttgcggctaattctctatcgtatatagagaaat-ccccccccaaggctttagctctccgcaggcccgtagtgcataaaaaaaaggctttttgatttcgttg-ccccccggtcttagatccaagaggccaccctttatcgtgaagtagccgcttttgctcaatttggttcagatcccg----tgcaactcagtatttattgaatcgtaaggctaggttaactaagatgcttaaacaaccacaatatagcccaattcctattgaaaaacaaatcgtggttatttatgcagctgtcgaagcttacttagaccaaatacccgtcgttctcataacgcacgatgagcaagagctattgaaatctatcgacccagg------tcctgctattgtacaacaaaaaaacattattgagcgaattagtagtcaactggctacctctcgccaaagatttacgcagagcttcttagcaactcatcaatcatagagaga-aagaggggcaaagctatttgcttca-------cccctccggttaccggggagccatggcttatgaaaaagatagggcagtttgtctttgggagttcgtaaagtccctcattttttagttataatcgtaaccgcgccccctctgcaacgacgcttcctttccggaattaggga----tgggataaacaagcgcttagcgcctcgggtttccacacattcgttgctaaatcaggagaaaagggattcgaacccttaacctttggttttggagaccattgttctaccattggaactattctccttttaaaaaagtggttcttggttcatggaatttgcacctatttttgtctattcagtaatcagtttgctactttctttgatcttaattggtgtttctttcctattcgcttcttcttccagttcggcctacccagagaaattgtcagctcacgaatgtggttttgagggcggccgttaggttacctacagttataaacgtgtgtggccgaacctcgcacgaggggtatatggcttactggaagctggtaacggcagaggaaccgaagcatgccataaaagcatcactgagggccggaggcac-----ggggagagggccaaccaaagcggtaagtgcagccaaagggtccgagttcgaaggagacttatttggcttcacggggtcaataggtcgaaaatggcttggcgatttcagcacacgaagacccggcgggcccgaagggcacgaaacttgccgtgagaagtgcgtagcactttgggccgaagagttcgggtcgaaggcgctttacggggccctacggacctcgctttctgcccaagaccgtggtgcgagcctcctggcactaacgagatgaggtgctgttatggcgaatcggagtcgttttcggggaagcataccctgcctgcagctaactccgtgccttgcgcacgcgggaacgcacgcgagcagtcatgccctctgcctgcggatgatcagaatcggccaggccacaggtcggagtgaaaatatgggggcagattacccaacacattggggacagacgactaaatgacatctcgaagtgctacagcctgtaggcgataccggcgaggtccagccggatgagcgccggccgaggcgggttggaagtcagaaggcccgcagtacccgcctaaacctccgcttcgggaaggggaaggcactgaaaacaccagtaatcgggaaggggcctaggtatctgcttagtctaagcggatctaactttacacagcttatcaaagcaactcccacggatctcggattgaatgtgaccgacacggtacggtatgcgggttgctccctgttaggcctttggatctctagctatggaaaagggcgaacaggcgaacaaagcggcgttgaaagtcctccagcttctctatcaagctataggggacggcgcagcacaaaatagttttaattcacttggtccacctgccccggttcccccggcggaacttgccaaggatgctcgaactctgcaaggcgataagtataaactccgaaaccgttaagaaagcagagcaacccgacaaatacgagatcattctatgccctgtcttgcgtggctccacccaaaaggctgttcagcactacagaggctccccgctctctgcgcatcgagcgtggaatggaatcatgcttttgat----acaaagaaagctattccgtttattcgaagataccacctggaggcccatgaggaagacctagaggggataatcggttctcgagaaccgaaaagagatatataaatatatatatta--------agatatatatatatgctgcgcccgtagtgaaagagggaccgaagtaagtagagttagtgagccgtgtaatgggcaactatttcgcacggttcggagggcacttcagtaagccctacatgggctgaagtcctgacccctattccttctgatgatgccagaagtcgttttgatatacgattttatcttgtttctattttatctattatattcgatttggaagtcacctttttattcccttgggcagtttctcctaacaagattggttcgttcggattttggtccatgatggtatttttatttatttcgacgattggatttgtatatgaatggaaaaagggcgctttagattgggagtaactcttcatttgctttcgcggatggagtgggaggaaaaaatataggcccgtagggctgaagctctcatcgctctctttctccccctccgaacacttttttggtccaaaggacacgagacctgccgggtatcgtgtacgtcgtcaagccatatccggcccttcgaaccctgtaaagccgaagaagtctccttcggatcgagaccttagggagacgcacgtagtgctcgatcccaaaccttcaggtctttctttcgtaaagccgtctcctgtctgaaagtgcttacacaccttcggacccataggcacgtagtgcgcggggagcatgttcgggtatcgtgtgcggatttcagccaaaaagaattttggcttttctgtgcgtttgatcctcctcaactcgctcggcggtttaatctttcaaaccctccaggttgaaagtgtataaagcgcttcgcggg-------gtcccgcacagtgaatgctctctcccgtagcactatgtgcctaaaataatagatcttccttgctatggggaagcaacgaacaccatcgcaaaaacaaaccactcgttgtgtctgctttttaatagttgattattgaacacattggggtaattagctcagttggtagagtgcctcgcttacaccgagagagtcagcggttcaagtccgttattacccaagggttttccattatatgtaattatgaattgaatctagcgtttgaatgcatgtactaattcgattgatgttggttacgagaatacgaaaaagg----gggacagggtggattctatggtattggcaacctgagctatagagattacggtaaaggggaggccgataaaggataataaaagaatcctattactcgaacttgagtaaggtaaacgagagatcccattaatagacagatcacgtggagggtgggggaggggccgggatagccgtaatatatagccctggcctaggggaaggaccgaacgggaggaacccccgtaaagatccaattgcgaaaatcaatccgcgaacgtaacgatgtgacagatagattgatatatagaaaaataaaatgagcggccggggaggctagttcccggggaccgaaatgcgcaacggtgacgaattattgcaaatgtgacgaagatattaggaaataataataataattgtttcatattattattaccaataatggataaggcttatccatacaatatgcccttattggaactaatagggcgctggacctaaggcttcctaaacggtgccccgtctatcaaaatatcttgggactacaagccgtccccgccggtcgactaaaaaccccagtataacaatttggaaccagaagaagccaccgaagtccttggacgggccgcctatgtatcttacggggtgttggtcaaatcaaaaacaatttttgatttgaccataaatttggcgatgaaaaaaagacaaagggataataaatatgctaatacctcgaaaaaaaggaaaagggataatattctcatacctctattgacgggcacggaatgctgtccaattccaatgtggcgtgatgctgagcacaccccccaagacaccattggccccagcatcttggggggtttagaaccactaggacgccttgggctcctgacctgttacagggttcgcgctagatgcttgttttttttggtaagcctcccaggtccctgcgtctttagatccaccagggcgccggcgcttgacccttcatttcttccagacctgcacacctcgataatatttggttgtagtattcaatttcaatgcagctttattgaatgaaagctgccgaaatcttatgtttgggtttttccctagccaataggcaatctctcccttcaatttagcaatacaattctaagccgttgggccaacggccactgtgttcgtgaacttccgcttatcgaaatcctttttacgtaatgggaagtctacggcgtaactaatagtgaattcgggcgaaattcggaaagggttggggtgttaggtaatgatgcatcattacccttttcttgtttggtgtgtgaatcggatccggaaccttgcgcggcaggagctccgggctcggaacctttctcatttaggccaccatgttgaactttctatgtcatctagctccataacccgtttgaaattttctcgtgccatgtgacagatgtaggaaacgaagctcggtcccgaattcaggagcaaacagaccttggctctccttttttctcagcacaagtaagttgcatcttccgcttcatgtttcgctggacggaacctatgagatcctgtattgaaacggcttcggcctcctccgcggttttgcagaaccagaaagctgaagccgggaagccatgttaattataatgaagttgcgttctggcaggcctgtcccaacctcggccagccgcgatatgccacaggttccccgccgggcctcaccgagagttatttcattactaccctcgacaagcctcaacccgacaaatgggtttttgcgagttagataattgtcaaacgcgcgggctcttggaacccctagaacgcggcttcgggagcatgttcttataatgctatcccaaaaagcctcattatattgaaccagttggagcggctggttaggataacctggtaatccaacaattgattttattctctttctacaaaaaatttgtgtttttgctggcagcaagcctccacaaattccatatggaatttttgtaggttcgctgacgcgaggaaacacacttttgttcgagttataaggtagatcggccacacgttcaaacatgtaaccgcagaagtgaatgggaccgcgccgcgtgcaacgcatgacgcctcctcgtcgccgtcgggttgcgttcctgcagcctcgtgccttcgggagtgataattcgcgcattcgtcgagtgccttaccacgcgcttcgtcgaaaggtctgtggaacacgacgcagggcctgtaaccaggaccaagaatatttgctattcaatccgtcgcgggtagatccggcatttgaattcgggaatcattttgacttggctaattcaatatacgttcgaaaatttcgtgccgccctaaagtaaaggacttacaggcattatacggggtttgcaccgggcagccaagtagtgcttggctttgattaactaaaattcgctcaacatatgatgtcgagccgagctcaactttgctatcttcaagcttcaatttgtacgtgcacttcgaataccccgggcctgcgtgtagcacccgcgtttgaacaggttcttggtagtgagagatgaagacctcggttttccgaaacgcctcgactttcggagaaatcagcgagtgagcgcgcttgtttgatg-ccccccgcatgctccagcagcaatccctcgatcgaccacgtgcacgatccgattagttgatctgcttcatcgacatatatgaaaagaaaaagctctcgccgtattttgagaaaagagccgcaaaaggagtaactcaaggcgcatgcccgctaaagatttccaggggcggttggaagcagccacgaatgccggcagaactgccgccgaaggccacatgcagtggttttacgagcattcgggatttgctgccagtggaagtgctacatcacaaattcctccggccgttcctaataacccagattttgatgactggggtttggcgcttcataggccgttcatggagggtaatcgtttctaataattacggtttcttactaatgtttataatgcagaaattcattgaatttctgcttgcttatttcgtttcttattcgtttggtggctagcacttattagtagtacgagatatatggcttaagcatccgttagtaccataaataattaggagatggctttgggccagggtccgaaggatacttcttcggctttgcagggg-tttttttttatctttcactcgcttagttattgctatttaaaggtcacgccggttaatgcttccattgccttattcgcttgaataacgaataggcatgcatggatacggccactattggatggaataagcactgcttatccccccccccttcccccaccctacgggggctacgataaagcctgggtcttatgcttgcttttcattactagttttccggtctttcgaattcaacagagtttctgctttccaatctccttttacctaatgcaggtgaaacctgaaactctggtgtagg------cgtcactgcagaatccgcatcagtataatagcaggactctgttcgaataaacggatacatatgaatccgtgcgtgaacggtgaccgccgcagaaatttgaactgtaacgtttaaaaccacttttttatttataagacttgcctctaccacagctgcatgtctcgggacatccggagacgaattgcctatcacctgcatctcatcaagataggttattaaaaaacgttccaattcgtgaaaactaaaagtgcggtaacactaatatttaccattttccccaaaaccccgtccgtttttttctcctcctgaaagcattggggttttccctttcttcgtctcaca-tgtccccccggggccctgtcagacagttgcgggccctt--tttgtctgacagtctccccctgggggccctgagtccccggt-ccccgcccttcaaacttcaccacacactgtacaattcctctgagatgtatagttatatgtattatacccgaaatcatcaacaaccaaaaaatataatgtcttttttttgtaatgaatcatcgtagataattcattacttttggggaaatagcttagtggtttatagcgctggtctgtcaagccagaagtcgcgggttcaaatcccgtttttcccggtgaagctggaatccgattataagaaaaaaccaaaccagttcatcaagatata------------------tttttttttcgggaagaaaaccagcttagataagctttttttcaagcttcggcatactg-----gctttcacaccccgcat-ccccgcacatatgtcgaagccagggtaagcaaaaatatttttttctttttctttggaggtatggctgagtggttgaaagcattggtttgctaaatcagtgcgacaagaaactgtgcaatgtaatgtggttcaatcccacaggacgtaacccccgtcctacccaacctggacatgcgttgagagtaatcttggggtgtgaagctccagggacaatgtaatgatgcttgggattccgtaccaagctaatgctagggtaaagagacccggcgggtcttcgtgtgcggaaatcgctaagccggccagaagacccgtaaagccaaagaagcacgtagtggctgtaaaggcaaagaagtatcctccggacccttcgggccctcaatagatgaacagttcgaacgaactaatacaaagacctcgtaagaaacaattcaaggcggaaccgaaagatcttctggatgaaat----taggtgaaaaattggaatagtaggcatcccgagcgggaagccagccgtggaagggggtggtatctctgatttcgatatcaccgcgggttcagatttccatcggggttttttcaggttcttcctgttgagagaaatggtacattgcgcggaacttggtaaacccgtatcgctcctttcaggaggctctgtggtaatgcggagtaaggcaatgcgggtagaggacagctcaaaaagcaaaagcccgtccgtaattgatgggataggatcttgtgatctacaccgaaaggtggcagacttgagcatgggtgacttgtactatatctttctcgagactttgataaaaaggatatatataaaatccatctttttttattggcacaaggaacaggggcttagagctgcgggttcacccgtagcacttaacttgccacaagagttttacacatggaacaagttctagtagccaatgattcaaacataactcttgcgggtttacattttggacaggttgcttgagccgtatgcggggaaactcgcacgtacggttcttggg--ggaaagcttgagagggccgacctatcccaacaaatacaacaatattgtatcatgggttcaaatcccatttcctccgtaggggacgtagctcaattggtagagcgtatgttttgcaagcataaagctgtcggttcaaatccgatcgtctccatacatataagtaatctgctagaaaaaaaatagaataaatgcttgtaagaatgcaa----ataaaagct------gattatgcttcccaccttaatttggcttcgggga--aaggggggggcaccaggcatgtgctgggatataatctaatgtgttgaagctggagatggagaacgaggtcaaaattttttttccgagcccgggactgtctgacagggacccgagaccttagggagaggcactacgtgcgaagacccttcaatctacaagccctctccctaaggtctccgtccccctcctcttacgttgggtttcgccctcctcgggccctttcaccgctccccgcgcgctacgtgcctttagcctcccaggttcaggtcgagcactacctacctatcgggtcttgtgtcgtccaaactcacaaagttcagcgcgggccggaggaagttatagttggatgggacaccgaaataacgaagtcggaaggtaaggtcgcccaacgtgagaa------------ggattcttacaatagggccgggaagggctacaccgggctcgcagggtccgtatagataaatgatcgagggagagcaccttagacaacgagagaattcgttatatcccgacgcgcggcgcaactcctagcgtaccttcgatttacggagagtacggcc-------tttgcttcttcggcagttagttgattttacacaattcttggaacggctttatggttgggagatagattttgtcacgaaacggaaagcttttatgcgtttcgcttatcccacc-------------------------------------------------------------------------------------------------------------------------------------------------------------------------------------------------------------------------gtagatatttatgctatg---------------------------------------------------------gtttgaatggtaaacaaa----------------aacaattaataacaaatacgaattatt-------------------------agatatggctagcactaaacaaatcaa---------------gaatttaactttgaattt-------------------tgga---ccccaacaccct---------------------------------------------------------gctgctcatggtgtttta---------------------cgattagtattggaaatgga----------------------tggggaagtggtagaacgcgcggaa--ccgcatgttggattactccataga-----------------ggcacggaaaa-----------------------------------------------------------------------------------------------------attaattgggtataaaacgtatcttcgagcttcaccttattt--------------------------------------------------------------------------------------------------------------------------------------------------------tgatcgttcaga--------------ttatctttctatgatggccc---------------------------aagaacatgcttattct--------------------------------------------------ttagctgtagagagactt------------------------------------------------------------------------tgtaattgtaaggtacct----gagctcagtatatac-----------------------------------------gagtgttattt-----------------------------------cgcggaataactcggatctcaaatgtgc---------------------------------------------------------gccatttaagtagcaatgtgttctt----------ggcaacgggccgattaatgatgcc---taatataaagcat------------------cacactatccttgaagggaaagc-------------ccaaggggtattgcagc----atgtgggaaagggggaaccggcgtgaaaccaatagcgttatcatcttattcgagctatagctcgatggat------cttagtagttcctttggagtgatccggctcgggctggttgacctaacaaacacacgtggttgtga-------------ttgaggccagaaccattatgttgcca-------------------------------------gcggacattgcgacc-------------ttcttcaagccaccgcctctgatttaagggttc----gtagaaggagtggaacatgctgaagttagctac------------------------------------cgtataaataaata-----------cgggcatggaacttaagaacctac-------------------ggaacag--gaagacacatcg---------------------aaacgaaaaatgagat-------------------------------------------------------------------------tgcctagagccacccggggcggcc------------aaagaga----------------------------------------------------taggaatatatcttcatcctcaccagccgcataaggcctgg-----------------------------------------------------agaggaagggcaac------------------------------------------------gggagattcgcagtaacgaccccaaccg---------------gcgacggagaagggaggaccccccccctgtgagctcccggccccccccagc-------------------------------tgctgccagcc-------------------------------------------------------------ggcgggaacgaacaacaaccgcaaggac-----------gctttcaactgcaacgatcgggggcacgagggaacg--------------cccgtctctcgaacactcacgg-------------------------aaggacggcaaagggatcc------------ggaatga------ctgataacacgataagctgagaccttatactggccatc------------------attccatggggagcctctccaccactc---------------------------------------aaggcaggatcggataa---------------------------------------------cacccaggtgcgtagcaaagtaagcct-ccgggcttacctatgcacggatgacccgacacag------ttcggacctacggactg---------------tacgcggttagtacgcctcgaacaccaagctccagggcccaggttaactct-------atcgctccgatttcggcttataaactattaggaggaaaagactacatgaactacctatatcttacaaaattgctactcacatttcaa------------acagaacttatataccagctacagaatcatgaaaacctttcacga----tcgaccgctcg-------------------------------------------------------gaaaggattatactgtaaagtattcgacacaaacttacacataacaacctatagtaaactaaaatcgaa------------------------------------------------------gcagggccggagg----------------------------------caactccgg-----gactgcgaactccgctacgcgcctggt--------------------------------------gggagaatttgaaaaaaccattgccagactcaaggcgcgtagcggagttcgattcaaaacacctctcg----------gagaattcc---caaaccaaatggagaggcgggcccttcggtataccatctccacgcg-ttgtacaagaagctatgcag----------ttatcaaacccgccttcggcttacgcacctcta---------gtcatgggttccgtccaagccggtctccccgcactgggagagata---ggaacgaaggcccagagggccgggc--aattgaaggcccggagggaaggatactttgacagtatcaaccaaccaccacaaactagctt------ccttcctcga--------tgtggaacttcgagacccatagcttttacaacttcaccgggaactagttggggcagagtacagactaaggaaggagccccaaactggagttagggtacgggggagtgcgctacgcgc--------cttgcccaacatataccagcgccccctagaccaattctgtgaagaattggagataagatacaaagccccaacctctctaat-cacccgatagacga---ttcgaactgttgaaaaaatatgaaggcggcccgagagcacgactggaatgg-------------------cttggaaaagcaatagg--------------------------------------------------------------ggggggggggggggggggttggcgagg--tagcgctggcaataggagctgaaatagcatcattccccaaactc----------------cacctgtaactggattgggac-----------------------aacacaaggataacttatataagcagccaactagctctctttc---------------tcggaacccgtatcaaagttctgacagcggaatccattaga--------agtcgcgggatactcgtgggagg------------------acaacgtaggagaagtgccacccttaaactccacctgctcgctcccatagaaaggatggt---------gaaacacctacatgggaaaggctcat----------------------------------------------------------------------------------------gcaccccgactgggaaacccgct------------------------------------agataatggatc----------------------------tttttggatcaccacgaa----ctgatcttaagataccagggcatca--tgagtggatacatgaactac-tactcctttgtggataactacggaatc----------ttaaaacgagtggggtacatcgtgaggttctcggccggca-------------------gcaggaacttcgaaacgaaagttcgaaaccttgtcta--------------------------tagcaagcgtctttggagggggt-------ggaacagacggggggaagg-att-tgggcg-----gcttcccaactgactggagaaagga--tccttcccctttcgcaataagtaataagaaaataatgaattccc-------ccttagacttcg-aacccatgcggt------------------cctacctag-----cccctgttgtatatgcgggaaccagga-------------------------------------------------------aaccttgtaaatgcagcatgcgaagcaccctcgaaaatcgaaggcgaatggcctcacaaaactaagggtccagtt---caaccggaaaaaaattccggtgtgttgga-----------cctgtcatctgaaaatccaccggggggagta----------------------------------tgacggcaagaaattaagt-------------------------------------------ttattcaatagggaaatgtaagccc-------------------gggctactggcctcatactaggtgggagagaattcggtgggactctcgtaattggattgcatagacttcgaa------------------------------------------cctaccggcaccccagcagcgggcgccgag-------------------gggatcactgata-gttcgggtcagaagctcggcccgaagggccttccaga---------gcccgagga-------ttcgctcggagagccggatgcgaggaaatcttgcatgtccggtt----cgggggacattggtacccgacgaaaggctcgcagctgaataatcggggggcca-------------------------tcccttaccatttacttgctttaactactcatgctacgggtgtgggagca------------------------------------------------------------------------------------------ctaactccattc-----------ctttgggcttttggagagcg-----------------agagaaacttttagaa--------------ttctataaaggagtctcggg---------------------------------------------------agccgggatgcatgcca--------gttacatacgacc------------------------------------------------------------gggtgaagtggcg----cgcaagatctgcccttgggcttaagtg---------------------------------------------aagatatttttccattcacgcaacaattcgctcatcgtattgacgaattggaagaagtgttaaccaacaaccgtatctggaaacaacgattggtggatattag----------------tattgtcactgcacag-------------caagctgcggattggggattc----------------ggcggtgtaatgttaagaggc----tccgaagtatgctggg------------atttgtggaaagagaatcagcgccttacgatgtttacaaccgatcgaattttgacgtaccagtaggtaccagaagagattgctatgatcgttattgtactcgtattga----------agagatgcaacaaagtattcaa--atcattacgcgatgtcttaatcaaatgatcgtaaactacctcccccagcaggatataaaattaaacaagacatggaatctttaattcaaccttttaaaccttatacagaaggtgtttctgtaccagcttcttctacctatacggcggtagaagcgcctaaaggagatttcg------gtgcgtcgctagccagtg------------acggaaccaatcgtccttatcgtt-----------------gtgaaataagagcaccaggttttgctcatttac------aagaacttgattttatgtccaaacatcacgcgcaac------ctgttcacaggataagacgctgagttatacctgtgcgctctgcttagcgtacatccgcaccaag---------atgacagagtgatcgaactgagttttttatgaaagtccctcctcccggag------aacggggtaacagcgtacccacacgcgtttggttg---------gagtggcattcaagggtgtgaaggtgg------------------------ctatggaggggaagaagacccccaggaagtgggga------------atcgagcaagggggtgaccataacctccttggttattgtttgggtgaatacaccagtgcgggtatttaacctccgaaggctaattaatgaaccgcagcatctgaagcgtcgtcatggacaagcggggcggtactgcttcctactcctatatataagagacccgtgcatccggaacattgaatataggcctgagggaaagtaatgtgatgtcctttcccgttctttcaatgcgcctccggcgtctagcgggagcttcacggcccaatccgaaaggataaatggaaaatcggaactggggaat-cctgaacacctctaaggttatacgggccaaccgtggggcgggcaggaataggatgggacaaaaagctaaaaaaaaagattttttttcccggctgt------------------------------------------------------------------------------------------------------------------------------------------------------------------------------------------------------------------------------------------------------------------------------------------------------------------------------------------------------------------------------------------------------------------------------------------------------------------------------------------------------------------------------------------------------------------------------------------------------------------------------------------------------------------------------------------------------------------------------------------------------------------------------------------------------------------------------------------------------------------------------------------------------------------------------------------------------------------------------------------------------------------------------------------------------------------------------------------------------------------------------------------------------------------------------------------------------------------------------------------------------------------------------------------------------------------------------------------------------------------------------------------------------------------------------------------------------------------------------------------------------------------------------------------------------------------------------------------------------------------------------------------------------------------------------------------------------------------------------------------------------------------------------------------------------------------------------------------------------------------------------------------------------------------------------------------------------------------------------------------------------------------------------------------------------------------------------------------------------------------------------------------------------------------------------------------------------------------------------------------------------------------------------------------------------------------------------------------------------------------------------------------------------------------------------------------------------------------------------------------------------------------------------------------------------------------------------------------------------------------------------------------------------------------------------------------------------------------------------------------------------------------------------------------------------------------------------------------------------------------------------------------------------------------------------------------------------------------------------------------------------------------------------------------------------------------------------------------------------------------------------------------------------------------------------------------------------------------------------------------------------------------------------------------------------------------------------------------------------------------------------------------------------------------------------------------------------------------------------------------------------------------------------------------cgggatatgttgaattgtccttgcatccacagacggagaaaaggataaaagcttcaacaggaagatgagagacttggattggcagttgctagaccggaaatcaattcaggtacatctctctaagttgcaaacctttcattttcaggctaagttgggaacagaagtacaaagagatgcacgccccaaatttttggccgggggtacccaagataatcgagtaaaaagcaccgtggtctgcccggcctcacggctaaacagcgaggggcgcgatcactggaaaaagactgcaaaaaaaatatttttttccaccactcccaacattgagagaccgagctaaacaaacgtgagcccttatggccttcgaaccccaataggggctagatttgggcctaatagttacgggttccgcccaggt-----ctgcggcgacgccatcgcagcgatttacacatctattaataagaaagataaatatgtacttgaggcgaatatacacaagttttttgatcaggttaaccatgaggcacttatcgggaaacttgaaactttcccacgaatgaggaggcaaataacactgtggctggaagcagaagtatcaaaccggggtgaatacccaaaataaggaaccggcaggatctttgccaacgtggcacttcatggatcggagtagtcccttaagatttgggtagaaaaa-----atttcatgtagggacaccaaagggaaagccg------------------ggacccagctctct----tccggtaccctgacgatttcgcgggcctccattcaaatctgggaatagttcaacaagcccgtgtgaggatggaacgactgctccagccgatggggctgaagcttaagcgaagtaaaacttacgtttgccacggccgaaaaaaatattttttaccgacgacttccgtatccgtcagtaccttgtgggagcctcacattgtgggcgta------ctttgcaagggctagtaagaaagagataaaaaaaaaactatt--ggcccgtagggcggagcactgttacgaccaaaatacgacggaaaagcgcacatctcaggaaactggctcgatcggatgcaaggagccgtaggaggctcgatcggatgcaaggagccgtaggacgggaaactgttacgtgcggttctgaattggcggccaggcgggagacccccccccccggtcgaccataacatactagcaaatgttgtcaccatcataggtactcgagatattgtgtttggagaggtagatag----aactactaattgcacaggtaggaccaaaaaaatctatattgttttccagaaa---cttatccctatcattctccgccctttcttcgtccaacagtgccccgccctacaggcctcttgtttcaaatatagaaatatatagtagatatatctatatatttcgcttgattgggattatcatcaatatgatgcgaatgagggcgacaggaataaagaaataaatatatatgtattttaaaatcttcgaacccgccctacaagacaagcctccataacgcttccct------------------------------------------------------------------------------------------------------------aaaagagaaagaaaaatatata------ttttttgcctccgcgccgttgcggaggttcgaagaagccaggttagtaaaatcttttttttccacacttgttcgaagggaaggacactagacttgggcacgtccttccttctatagtttcgtgccctttggtccgacgggttcggcccaggggctcgacccttcaagtccttttttcg---taaagccgttccccgtctgaaagaaagtgtttacgcaccttcggacccataggcacgtagtgcgcggggagcgtgttctggtatcgtgcgcggtaaagccattcccggccttcggcgcttctttcgc------------aaagaagtctccctcggatcctgtaaagccaaagaagtttccttcggggccttcggacccaatgggcccgaagaacacttcttcggcttgtataaagaagggccaacggttttgggcctgcgcggagcgagaaggaaagatattacccaatatttttttttatttttgcgtgtttctgaa------actgcgcccaagccgaaaaatatttattctagcgaagctcataacgctgatgaataatctataataattcatcaacctagctcgcggagaggtatatacatagcgacttgctagatgcgcacaattg----acaactttgaggcttttccccttcggagctccgcactttgtttgctttgcgaac-------tgcagcataatatagattttttgggcttcg--cccccgcggaaagcgtcagctttccatgggggggcgcacgagaaagcgaaaagcaaaaaaaatatttttttgcattctcttctcggctttaccccagcatagcgaatgatgggtaagggtggaacgatgagaggaaagcgcgcaaggccgataaaaaccatcaggattatgccattattaggtaatggcatagtgaaaaactaaaaaaccacgtagaatgactgccaaaatatgcatcgttattaaatcttttgagaatcaaaggtcggggcttctgcttaacacacgcaagattggattgcctaagaaacaaattctatatacagtattacgatcacctcatattgataaaaagtctagagaacaatttgaaatgagaatacataaacaattgctggtcatggaaacggaaacgcataaattgcgtgaaaagttgaattggttaaaactacatgatctactcggagttcaattgaaaattatcttttattatcaaacccgtttgaatagagtttgcaaaccctagtcaaattgcttttaagtaagggaagtccttatttataaaaatacaaaatcacactgtgtttgctttgtccaagggcgtagcgctacatataatcaaatcaaggccaaagg--------------ggtgttgcattgcgtaacatgcggcgagacacgcccggagggcggggcactgtctgaccgatgcttttaaagaaatgaaaaaactaacaaaaaaagggggccgggggaaactgtcagaaagaaaggggggaaggaactgacaaaaactcacaagagggggaagaaactgacggggcacgggacgaaatggcgagaaagaaggcgcgtagcgcttcttcggcccggaggccccacccacaaagtgctacgcacctcctccccttatagttgttgcgtgcctctggctgccacaggcacggagtgcgcagggagcgtgttcagggaaagagaggtgggtagcactcgaccagagggggagcgctttacgattaaagggcgcagctctactcgccaaggagagagctgcaccctttttaaatttgctcttgcttggttcgtgtgccagcttcaattaaagtaaagagacttaacctgagattatatggaatagtggccgcataaacaaacacgatgcacacttggtgtgcttagcttccgtataagatcgtaacgcctatgtagttgattgggagggagtgcctgtagggcccc------ggtgacggccaaccacaggctga-ggcccacttacggactttcggccctacgtaatatattctatggccagtagcgaagccatcaatcaccgtagatgattgatggcactgacagtcgaagagaggtgtaccgtaggtacattcggtttttcggtgtcgttgatgcttcgaacgaaatagaaaaaggcagatacactatgaaaaatagttgctgggagggaaaaggtgcgccaagttagtgataatgcgtcttcggcgacaagccggcacggagtgttctgtgtaaagcgtcccactatcctcgcggggaaagcccaaggggtattgtagcatgtaggtgagaaggggaacgcggcgtgaaaccgataacgctaagccgttctccgagctagaggttctatggatcgtatcgaaggtctactggaggtattccactcggtctggctgtggcctcggcccagccatcatgtcgccagcgggaagcgcgaccttctccccagccaccgcccccctgcttttcgggttagaaaacagagtggaacacactgggagacagctaccgtacagatacgggaaatgaccaaaaagcctaatgaaccggctcgacacgctaaaaacgaaacttgggattgcctagggtcactcccgggaacctggctaggaaaatacaaatatttaccatcatttgtgtcagaaccgaggaaaggagggcaacgggggactcgtagtaacggaaataccgcgaagggggccagagcaaaagagatcggagattacttcggtaaggaagaaccttatcccgttcatcctgactgggggcttacccgaacaaggacgggcaacagtcttgtgtggaaggactcccgttaacggatactcctaacccaccggctaagtcaaaaggatcgcttggagagccgtatgcggggagacttgcacgtacggttcggaggaaggccgccttcccagacgagagatcatggggttggtggcccatctcctaccactaaaacaattaacttctcatttaaaacggagttctgctggaagaaattcatcagggcgtattacggtttttcaccgggggggtggatcgaagcggttgcagcgaaaaattgatttcaaacgaagcacttcgtctatgggcattgtagaaaggatcgaatatgacccaaatcgttcgtcttggattgctttagtacgatgggtcgaaggggttctacgccctgggaagcacccggctttttctagagcgaatagtcgaagagaaaaaaatatgttctttttcggcctcttattttcgttctcttcgctgcctagacaagctcgaggaatagaatacgaaaaaacgaggcccggagggccctgcgggcagatactggaaagttcctcggtcttaaggacgcgggaccttgaggccaaagaagtggccttaggacctttaggtagctttctcggtttacccagtatagcagtagctggggcaaagcccgctttcttcgcttttcgaatgaaaggcggcccttcctccctaacgggaagagagcgcctgttggcccaaggaaatacgttctctcgaagcgaaggccgaaggtggagaacgcatagcggggcgccgagaagaaaaagcctagtactcccttggtcccaagggcggagggccaaaaatggcttaacgatttccgcacacggtactaggaagaaggacggaaggccggaaatggctggtagattcccgcacacaatattgggaagaaggacacgagacccaagggagaggcacgtagtgctcgacccttctttctacaagcccgaacatgctccccgcgcactccgtgccgtcgggccttcgggttcgggtcgagtgctacgcacctccgagcctttcacttatatattagccagtgaagaattggaagcaggcaagacagtaatgaattttcattggtctaaaccttcgaccccgttaaactaccaccaaacttcccagaaagctaatgacccttcgggccttggggtggagaccgcgcgggatagccaggcttggctacacgaagactacgcttctagtgagaataaatacatacttgattcatattatcaaatggtcggaaattgcataccattagccaaaatacctataggcacgtgggtacataatattgaaacgaacccaggtcaaggcgcaaagttgacccgagctgctggaacctttgctcaaataattaaaaaagttgagaatacaccacaatgtattgtgcggttaccttcgggtgttgacaaactaatagattcccgatgccgagctactattggtatagtttccaatcctaatcgtggtaaacgtaagcttaacaaagcgggacaaagccggtggttaggcagacgccccatcgttcggggtgttgctatgaatccggttgatcatcctcatggaggcggtgaaggacgcactaaagggggtagaccttcggtatcaccttggggcgagcctaccaaaggtggatttaaaacggtagtaagaaaacgcaggaattagtttatgacacgctctatatggaaaggtccttttgtggatacttgcttgttcaagcaaagaaagattaggtggagaattcggtcacgtagatcttgtattttgcctcaatttgttggttgctatgcacaaatttatgacggaaaaggttttgtcggtttaaagattactgaagaaatggttggtcataaatttggagagtttgcttctacacggaaaaccccctccttgggtaagagagctttgccctcgaaaaccaagatcgaaccaatcaaaaaggtacggtagtaaactatggcacaaaaagtcaatccgatttcagtcagactcaatccgaatcgtagttcagattccagttggtttagtgattatcactacggaaaatcgttgtatcaagatttaaattttagagattatttcggttcaatacgtccacctacgggaaacacgtttggctgtcgtctcggtaggtgtattattcaccattttcctaaaaggacatttattcatgtatcttttctggatcggcttagccgatcaagacatcaaggccttggggcaataccatccgtcaagttgatcgggcgtattaacgacgatacagtagaacagagaaatgaagtcgggatttggcccgaaaaacgctatgaataccatgatcgatcgccatcaatacagaggattgaccaattacttcgagtcagcgattggatggccgacatacactctacttttcaaagtatctggccgaaagacgaaaatgatgacggaagagcgtcagaagaacgctatgcgttctctcgcttcccgccttccatcccgggagctgtgcgtgctgagaaaaaagaagatattttcgggttcggagggttcggagg------ctttggttttaccgggcgcgcttccttggattattttgcaatgcaatacttctttaatctaaagaaccaaattcaattcgatcctatggttaacagaagtctcgtggcacagggcctagctagaacatctacgattggggaagcaattttggccaagaccaagcgaggaacacaaagcggggagtcaattcgtcaacccaggtccacattgtatttcgatgctatcatattcttaaggtatgcccgattcaggaaagctacatccctttccagtcgttattattatttgaagaaaatgcaatctctatttcctaatcaaacaaaaactaataccttaattcagccagtcaaaatagcttctgtttatcgaagtgcctctctaattgctcaagaaatatcttggaaactagaacaaaaaaaatcatttcgacaaatatgtagatctatatttaaacagattgaaaaatgcccatatgtgaaggggatccgtattggttgttcgggtcgattaaatggcgcggaaatagctaaaactgaatgcaaaaagtacggtgaaacatctttacatgttttttccgatcaaatcgattatgcaaaaacacaagcatctactccttatggaatcttaggtgccaaagcgtgggtttcgtattttctaatacaaaaagaagggacaggttgtgctatatccaaaacgtacaaaatttcgtaaatatcaaaaaggcagatgtgaaggttgcaaagcagacggtacagaactttgttttggaaaatatggcattaaaagttgtgaagctggccgtatttcgtatcaagcaattgaagcggcgcgtcgtgctataagcagaaaatttcgaagaaattctaaaatatgggtaagagtcttcgcagatattcctattaccggtaaaccggcagaagtgcgaatgggaaagggcaagggaaataccaaaggttggattgctcgtgtgttgaagggacaaatcttatttgaaatggattgcgtcagtctgtcaaatgctcaacaagctgctacattagccgcgcataaaccgggtttgtcgataaagtttttcaagtggtcataagaaagagaaaagaatatggcaaaaagtcaaaattagcttgtaaccttccttaccttactcagctctatcgaaggagtccgccccca----agacaagagtggcattccgcacgctctctttctgctcgagtgccatgcacctctccctgcggtcgagtgccacgcacctacaatcaagatttcttccatgttccgatcatccctatgtatatgctcaatggcgcttcgcgcctttacttatttcattactgcgttttattgttccgacggccccttgtgccggctcgaattccgttatacagttgcgggcccttgtcgaacagtcttttggttttgtggtgtccaacgaaacaaagttcgggccctttcttctacagattaatacaattcgatattgcaaggttcgacatcgaccccgatagta-ggggtagaccttgctatgttcacgggggtcgcttatatctcgggtaaagcggtgccgccgaccaggaaacccttgggaattggggaggaattcaacaaatcgggggctcggtcactgagcgagcaaaatttcttgcagctagtaatgagacggaagcaagagctg-----------gctactctggccatgtataaatacgaaacagaatgacttgaagcggttcttcgcacaacccgaaaaacggaaggtagccctccaaccctcggagaccaagtatttggggacaaccatcccgccggcctaaaccaaggatttgattc----aggggggcgtcaccccaacacaagggctagaagccgccgccgtgaatcattggaaaaatagtatgacacctaccccagcggagcccaatgcatggggctcccagccctgaaatcgatcccctccttcctatttcgattgaagatcac------cttttgcatcttactagtgattttgctaaccccacaaattctcattagggacttc---aaggagatcgtaagagccggcgttcaacgcctgaaatacccgaaactaggaacctttgctctt-catcttttcgatcggtaccttccgcactcaaagtatactaagatcttgatactcgtattgttatacgtacagcttggcgtagttttatacgtattatcctgccttaattgttgcaaaaggttacttattcttgatccctcatagtgggagaccttatttaaagatctcccgctccctctaagcatccgttacccgccgacaaaaaataaatacattttgcaggcagatccttctgagctaatctgagctaatcatccgtgagccatcgcaaataaatatgtatatata-tttttcttatcgaaggagaaaaagatggagaaaaagatgatacatttgaaatgaaaaactctttgcaaaaagacaacttgttctctcctaatgaaccgtcaataaatagtaaccccattttgctaattcggtgttactatcgaaaagggatattacccttttttactataagtagtagtcgcttactatcggcaagcatctcccaccttcggacccatcggcacgtagtgcgcggggagcgtgttcgggcttgtagattgaagcgcttgtagaaaaaaggcgggtggtgctttctacctttcgtttgtgccgcgcttaccggtcattccggctccaactcaacttcagcccggattggccgcgcaaatgggtgggctttagcacttttccatggttaggaaaccggcacagctgcttatttcgctagtttgcaccttgcacaatattcttaatgacttaatgactgggataacaacgctaaaaatatctttaaaatgttaccgaactctcaggaaacgccagaagacttacaaaggatttggactcagtcccgccaagagttcggcctgtcgtttacgcgcagtctttaggaaggggttaggaaggtcattatgggtgct------ggtgcccgcgatgaagtaggtcgaatctttagggtgcgtggtcttaacctcgcaccatgccatcaggtattactttctccatatccatcggggtgagctg-----tgctcgcccctcccgataaacaattgggctggtacattggttttcgatgcccttgatgcttcagtttcaataaaaaaaggccaaattgaattatgttctctccaaatagactcgagtttcattacgatcaggtaatacgtccagatttattgctaaaaattgattacgaaaacataatggaagttcccagattgtgtgaaataatagtagttccaaaggcaccctcaaatttcataaagaatgttaaattagccatggaaattgtttgtggtcaaaaattcatacagacaggaagtagaggttcgacaggaaagtcgtttcgattcaataaatttgtattaaatcaggagttcgagagagacacaggatatgtcacttacccagcacgaagcactctacgagggcatatcatgtataatttcttggaaaaacttgttacgataatatctttttacgattatccagtcaaaatacgaagaaactccattcaattatcaatggcaacgtcgttgttacgattatttcccgaaatacaagatcatttcgagattttcgagcatattcgagggtttgatgcaactattgtcacttcagccaacacacaagatgagactgtaattttgtggagtggctttctgcaaaaagaggtttagtcatatgtcaaatcgaattatacgggatcacaaacgtagattgcttgtggctaaatatgaattgaaacgaatgtattataaagccatttgtcgagatagaaatcttcccaataagatagtgcgacctgttcacaggtcaagacgttgagtcacgcccgtgcgctctattccgcattcatccgcacccggatggcggagtgagtgaactgagtttccatgaaggtgaaagtccttctcccttgagaacggggtaacagcgtacccacatgcgtttggagtggcatccaaaggtgtgaagctgggtaggaaagggataaaggacccggaaatttaaaagccttttccgtagtcttcg----cccccccgggataagcgggtttcgccccctaggaagtggggaacgaataatctctagcaagggcgtgacaaataccctctgggtattgtccgggtgaatactacagggtggttattctacctacgaaggctaattactgaaccgtagcatctaaaacgtcgtaataggaaagcgggatggtattgcttcctactctttgggagaccccccgcgttcggaatatcagacagaggccaagggaaaggagttttctgccccttcccgttcttttagtgcgcctccggcgtagag-cgggagccttacggcccaatccaaaaggatgaatggaatctcggaactgtgtaatcctgcgcacctctgagcttaaactcaggcgggctaactttatggcgtgtaggattgggatagggcaaaaagctaagaaaaaatttttttcgcccggttgttacgatcgggatatgctaaagtgtccatgcatccgaaaggatggagaagcagttaacgtatatgcttcaaaatcgaagatgggagacacaacctgtctttaagttgtaataatttatcaatctgggtgcaaggagccgtatgatgggagactatcgcgtacggttttgaatcaggggcgtcggaggaaattccacgtctactgtaaccgttatgaatatttttttaagttgtctaagttgccgagaaatagttccaaaacacgagtaagaaaccggtgtattttcacagggcgccctcgttccgtatataagttatttcgcattcctcgtatagtttttcgtgaattagcttctaaaggttctttaataggcataaacaaatcatcttggtagcctatagaacaagggttagctcttcaagtac-----ccataggtctttcactgcctcccaacctgccagg-----gaggcacccagagaatgaaatacgttttttctctcggttatgattcgaacatctggttactacgcgctaaactttctccacagagaatctagtagctgaattaggaatagagcgaaaacccaatatttttccgaaccctgcggccgccgaaggcgcaagactggaaggagaggtgctacgcacggcccggcgggcacgagacccaataggtggaagtgttcgaagtcttctagaaatggctgagaaagaaggcgagagtgcccg-----cccacaactgttcgacaaaaaaagaattttcccctttcgggcacgagactagggtggaaccactaatttagatatatctctcttaataaagaataaatcaaacgccccgcgaggcgcgaagtgctgttcgaaaaaatcgaatcgagaaaaaatattttttttatgcatacattaagtaatcctttatctagtataaagaatgcgcaaaaagctcaaaagcgtgttctttatttttcctccttcagaaaaataagcgggagaaaaaaacgctttgtctgctccgcttgtaaaattatgcctcgtgtttccgtttcgcgtctctgttgggatctttgcagaattttgtacaatgagggttatatccacggattctctcaggaagcagacggaagcttgagaatagtcttaaagtatcatttttctggaataggtgtaataaaaaaaatggaaacaatatctaaaccagggtttcggatttattcatcaaaaaatcgtttatcaaaaaaaagggaaggacttggtataaccatcttatccacttcaaagggaaatttgatacgtgatcgtgaagcacaagaaaccaattttggtggcggtgagattctatgccaagttttttaaaaaaatcaagtaaagtttatggaagccaaattcttttgctttttggaaataattggagttggatataaagccagtactaacgcacaaggctctatcttatatttaaaattaggatttagtcacgagattcgacttcaagttacaccttcagttcgcgtttcttgctcaaagcctaatcctattcgttgtactggaatggatcatcaaaaagtcactcaatttgctgccattgtcaaaagttgtaaacctcccgaagtttatagagggaggggtatacagtatcggaacgaaattatacataaaaaacgagggaaaaaaaaataaatcatgtcatatattttaggaaccaatctaaattccaataaacaggtgaaaattgcctcaactcgaatctttggaattgggcctaaaaaggcaattcaagtttgtgatcgattaggcctcagcgataacattaaagttaatgagttaactaagtatcaatttgaccaaattctagaaataataagtcaaaattatttagtcgattcagaattggagagagtcattcagagagacatcaaacgattaattagtattggttgttatcgcgggtttcgccataatgcaggattgcccttacgcggccaacggactcatactaatgctaagacttctcgcaaattgagatacatttcgatcaaaagttgagaaaagtttttttcgtttttttccagttcctacaaaatatctttgtaattagtggacggatcagatggatcataaaaagacggaatcgaaggtatcgagcaacaccaaaaacattcaataaacactcatgcaagaaaagcacggtattactaatatgcaaaaaaaacactgtattacttatattcaatcaacttttggtaatacaattactacttcaacggattgtgacggaaatacaaaaacttggtcctcctcgggtttagtggggtttaagggatctcgtcgctcaaccaattatgctgctcaagcaactgcagaaaatgccgcgcgagctgccgttcaacttggatttaagtttgttgaagtgagaatcaaaggattgggttatggaaaggaatcttcgctacgtggtttaaaactgggaggtcttattattaccaaaactcgcgatgtaaccccaacgccgcataatggatgccgaccccctaaaaaacgtcgtgtttgaatatcatcatagagtgctatgtcatcataaaatggtaaattgaggttcgagagtaaaaaaattttttttagggggagacggcttcgcagggcttaacccttccttcgtaaaggcaaagaagggaatctacaagccatgtttggccctcggccctttggacccacaaagtgctacgcacctctccctatagtatcgcgcctttgggccc---atagggttcgggctttagccgataccacagcgccttcagccgggccgggccgggaaagggtcgaagacaaaaaaaaatttatatacattttttttcttccgttctatgccctatgggcctgcggcttacggctgcacggttatctcagcctctcaaaaatgagggagcttggggcgttttcgttcgcggactgaacgagcctcgccaacttcagtcctatctaaccattcggaggggggtggtttcaagtcgaaagacgggaaggctgggcgcagcacaaaaaaagaattttgttctccccactctctagcaattactatgccctaagggcctcatgaaactgattatgagggcgctgcttagtttggaggcctccataagcaaacgaattaggtgacagaaatactgaaaagaggaaaaaaataaaaatgagctttagtcagttatttcccaaatataattctagttttaatccattacgtgggagtgctatacaatgttcggtgatacaattacaacaaagcaaggtcttggtggatacaggactgaaaactccaataatttgtttccaacatgaactggaaagagtgccaatcaccaagcaagcaaggtttaattttggaattgaagatgtagaagtgttcggtgaaccaaagatgcttttgccggaaccattagaaatgaaatgtaaaagaaaactcgtttggattgaacccaccaagatttggcaaagtgaccaaaatttggtcaaaggatttattttgaattcagtgaaaggaggttatgctgtagcaatcgcaggttatatagcttttcttcccaagagtcttctcagaagtggaaaagtatttcatagtcaatggagaatattctctattttgaacatgaaaccagaaataagtaatatcgtggtaaaagagattggtgatggcaaaatagattatttttcgccgacaagattgcatcaggaacgaacaaagcatttaggcgcgaggctaagacactggcgagacgtagaaaggaacaccaaggaaaaaaatattttttcc------gttcctacgaccaaaaggaccgaacggagctttaagcatttaggtccaaagcctctcgcctatatcgaaaaaaaacgtgaaactactaaacaatccaccaaaaatgacgtatttcaactcaaagaccaaggccggggcaaataattagtttttgttggtgtgttaacgcagagcggttaaaaactaggttcgaagaagggatgttacgcaaataatccattagtgcaactacgagcaatgtctcatcgccccaagcctcaggtaatgc--ggggggatatgcccacatgtatactcaggacctcggtaatgaaaa-ggggaggctgcctgcggccctttagctaatcactgaaaaattattttctttgcgttttcggccggctctagaatttccggcccgtgatggaggacccttcctcccttaggtttcgggcaggtcctttgcgaagcgaataaaagctctgcttttttgttctggcctgatacgggcacgattcccccgcgtccttcggacccagactacgcgcatggcctcagataagaaaataattctcccccagaacgactcagagcgcaaataaaatatatattttatttggctgggcaaagcgcgattcaataagtattggaatcggtaaaaaaaaaagtggaaaaaaaatgcctcaactagatcaatttacgcattcgacacaattcgttcggttatgcgtgttttatataactttttatgtattattatataatgatggattacccaaaataagtcgaattatcaaactgagaaaacgactggtatcgcaggaagaggtaggcgcggagcggagcaatgaccgtgtagaacaggatgtggttttcaaagaatgttttcaagccagtgcaaactatccgtactcaagtgtattcggagcatccaagtggtgtaaaggaatggtccaactcgcaaatgctaataaattgcgaggaatgaataaggattatgtatgttctttgggagagattagtgtatcacaagtgatcaaaaagaacgcaccttcaaccttgagtccttctacttatcaaacaacttctccagcttcacgtcaaaccaccgctcttaacaaaatctatgttttacgcggacaaaagagaactctggcggagataaggaacggaccaagaaaaagaaaaatttcatgagatataacgagggagaaaggaaaaaaaatgttatgtagaactaacgtcctgcatcttcggcctcaactagatcaatttacgcattcgacacaattcatttggttatgtttggttcatactacttcccatttcctcttatattcagtattggtaaagaccaatactgaatggccctttatcctactgagaaaacgactggtaccgaaggtgggcgcgtagcggagca---ataactgtgtagggcagaatgtggttcttacaagtgaaccaagtggggtcgggagttggagagctctgaatttagcgtacctaacttccattcgcttctttcctattcccggttctttcattcaagtcttaaataaaagatcaagtggatttttggtatattcccaccgtgtgtattttgctacacgtaattcttctctttcttttttacagttacaggaaaagtctttttactacggctcccaca------ttttggctctaagatttttcaagacctgtaatttcgatgtatttccatggatcaattattcaaggagtacgttttgatgtcc----ttataggatctaacttgggacagctgtttggttcag----caaaaccacggatttctttgtgatgttctattccggggcttgtttgcgttcgttatagcatatttcaagttaaggcacgtattaaacggaccggcaccaggttcgaatttattgaccgatgccctggag------ggccttccacccacatgggagggtattcctctgtctggtgctcgaagggta----cgggcatttgctctgcaagagcaaatagctgttgagctaccgccaagacctaaccattatcctaacaaatcgaatgtgctgtttggtcactttcgtaggacgagccgccactcccatactactccccacgcaaataacccttatcgggttatatacccactgggcactacatttggtagtagcattaaaagggtggcccgagcgactcgggtatcggtggctgaccgcattgagtctcaac----agaagccataaagaccatgatggggacgacagccacggccgt--gaggggcacggtctaccccaaagttgagttagataaagcgaaggctgctaactaacaaggcagctcataccgctaatggcttggagtggcagaagttttaaataaacatttggagccaacgacgcgattatcttaatagtaatgcaacacgcgcggaacaggaactgaaggatgctatacggcacggtgagctactcgcgcataacgagggcaggtggttcggctct----acagtgaaatacagggccaacgaattgaaatctgaggctgctgtacagttatgtatcaaggccttggaagataataagaaaactttggacgac-----------gctgccacatacacctgctcccgaagttccttcgggcgtcccacagcctt----cgcaccgacccccccccccttcggcgccgcctccaccgcaacgtcccgccgcacctgcttcggatacaccttagctcttttctaactcgttaccaccccacatttagccaaaaagtacggggttcatgatttattaccaaacgaaaaaccggctacgggagcaacttcatatttggcaaaagggaaagattggtgctgttggtttctggagagtctcgcgtctcttttttaggacttggggcctattaaaccagtaat---aagcttatagttctattgaagatgtaggttatctgttcattggtttcttatgcggaaccgtatagatttattaatgaccattgatgcttttgccgtagttttagtattacgtcgaaagagtttcaaactatggttacagcatttttttcgattgcacctaaaatctctattcttgtttatccct------gttccacccatcaagactttcagagaggcc-----------------attttgtcgcgaaacggaaagcttttatgcgctttgcttattccaccgcagatatctatgctatgccctggaagggcttttgccagcaagacctagggg-cgtggggcaagcgcatacaattgctcaaacaatttgggctatattcggggcttgaacggtagtaaacaataccaattaataaaaaaaataggtctacgctagcaatcactgtctttttcattactttttcccccctataaccctctcctttgtttttagttactcatcaaatggcattttgcccatctttatgagcttgatgattcctcggtgagggcgcggggggacgcatcacaaagaaatattttgttttttcgaagtgaagtataaatcatttaggttagcacgggccgggcgcttgcgtttagcgaagacatttattccattggcaaagccgcgctg------gcctcccgctttggccgagcgcccc-aaagaaacaaatttcgcggctcgaaaaagaaggtgaaagcaatgaaaactcatagagaaaccttagggcattggcttcttcaaagaattactgctgcttctttaatccctaccactcttatagcaaatgtatccactccgattctgctaaatatcttgttattttggcatattcatgtgggaatcgaagagattttggcagattatgttcaccatgaagtaacacgaaattggattttgattcttctcagagtattctgtttaataattatcaaatatgtttctgtgttttttgttctttaaaagaattaagaaccatctgggggttcggatggcgccttaaaccaaaggtaggcgcggagggcctaagtccct------ccgtaggggagcgggttcaagacataaaactaacggcccaaaggccacgaaactctagggagagggactacgtactctccccccctccttatagtcttcgtgcgcgtaaatcagccacttttggcctcattggccctttgggccaacggcctttcgggtacttaactatagggagagaccccgggactgtcgggcaggagggggaaaaaaaactgacagggctttgggaa------------ttatttattgggttgcacgtccggtgattactctgggcccggcgcttcccccggaaaataggaaagaaatatattttcctagagcactttaaccgagtcggctttcaaaacagagactattattacggatccagtaaaatatttaacattttctatgattctttttcttccaggtatttggggaattttcttaaatagaaaaaatattcttattatgtcaatgcgtgcgccgcgtagagtagagtgtgctcgtacaaag-gtaccatgaatatgttcatcatgtaaagcatcccgctatcctttaggggaaatcccaaggggtattgtagcatgctgggaaaaggggagcgaaaccggaaagaacacttttttcgccccgagttattaggtgctatggattcgttctcaagttagctggagggtgtaacctcagtctggtaacgacgacccgacgatcgtgactatatgccgccagcaggaggagcggccttcctacagccaccgcctctggcattggggttagttggaagagtggaaacatactgcgggacagctaccacaaaatgtgggtaatgacttgaatcctaaagaacctattttaacacacaaacacgaaacgtgggaatgcctaaggccggtgacggctaatctacggtgacactctatctttttggggccccgttggagagaggcatcgggtgttccgtagtagcgattatcgcgaagggatcaagaggaggatcacttgccagg---gacgactggctcgtatgagttgtatcgtccgttgtagggaaggctcagcccgagctaaccgggacttggggacggaagggaggagata---ctgaaatcgtcaagccgaggggctataggcacgtagcgcgcggggagcgtgttcggatatcgtgcgcagaaattgcacggggaaccttca--gcgcttctttcataaagccaaagaaatgttgttcgtcggacccaa-ggggaccagcgggaggggcccgggga------ctgtcattttctgcccgtagagcggatactt-----gggtcttcggtccgaaggacctagaggtcggaaatagcttgtagattcccgcgcacgaaccctaacgcgggagaactcaagcccacaggctcatggatttttgaaaggaagagttgtga-----acttgaagaagtcgatccagccaccccagcaactatctagtcatggtcatttaagtacggacttcgcatcgtgtgggcccccgggtccgaagggttcgaag------cctttggctttacgggcccc------atagttcagtgctacgcatctctcccccctccccatcgcccttctttcgtaaaggcgaataagtttgcgaaaatggcttatttccgcgcacgggtgctatagggagaggtgcatagcactttgtgggtccga------cttaacctatcaggtcgagcactacgtgcctatcgggtctcgcgtccctcggacctgccgggagagggcgcaactatccaatagaggatttgttctttcgtctcggagagccgtatgcgaggaaatcttgcacgtacggttcggaggggggccacccaagcataaaaaatatttttttcccttacgcaacccctccctctggtcttcgcactacgtgcctctccctatgggtccggaggtgcgtaagcactttcagacgggagacttctt-gcgaaagaagcgccgaaggccggaaatggctcggcgatttccgcgcacgaagactagaaggagagggccgagtgcccgaagggccatagggttcgggtctcgtgccttttgggccttgaaacttaaaagtttatgcccgcaggctcatagtgctcgacaagagggagaaggtctctgctatcgggcgggcgggtggcccaccccctaccaattgagttaatgttacttgctgtcaatttgaactttttggtatttcccgtccatttggatgatatgatgggtcaattatttgctttatttgttttaacggtggctgctgcggaatccgctattgggttagccattccggttattactcctcgaattcgcggtactattgcagtggaatttagggcgaccgttcgcgccgcttacagtcattgtttggccatatggagaagaattgttattctgtgctcaccatatagcaaaccacgcgagaccctattccgcgtgccgggcatagagcttacctaaaccccgtgtaaacgggtgggaaccgcagcatgctctaaaa---tagttgagggggatagaagagaaggttgaacccttaaactactaagttagctcgctattgtacgagatgagaaccagctgtaacgaatcgaagtctctttcggttaaactggacccgcggtgaaccgtgtgaatgtggtgacgcacacgaatacgcgctgtcaagctctcagtctgccgttgataaattacggtaagaccagaatgggaactttcggcctgcaaacattgcagagcctcagggagggagcagattacctaaactaaactactggggacaagagactaaacgacatctcgatgcgaaacggccttgcacgagcaaccggccaagaactgtaggcgacaccggtgaagtccacttcagttatctggacggaggtggacgtcagagagcccgtagtactcgcctacccgaggggtgaaaaaaatcaaaaaaaga-----tttttttcgctaatcggcatagggg-aggggcttaagcgtctgctatatcttagcggatcggatccaaccaagtcctcaaataaggctcccaaggatcccagacaggacgggtcaatacacggaaaaagaatatttgggctgatctttggatttttagattttggaaaaaaaatacgctacccgcctccaatcataagaggtttcggaaatgcaccatcttcggggtctcgaggacgggctcatataagaggatggttggttttattccctcccactagaatcgcacatgatcgctatagtgggaaagcaagttgcttcatcttactcacgttactcacgccacttgtaggcccacataggtcactggctggaaaaacaagccaaaaccttgcaacagaagcaaatccaaaggaaggttggatcggagagccgtatgatgggcgaccatctcgtacggttcggagagggctcgagtaccaatgcattcgatatgtgtctgggaaagaacga--------------------------------atatatatatatttatccaccccatttaattgcatgaagggttaagcaca-----atgtgctttgcctctatttttcgaatacgaagtatacttgggagaggcaggattcgaccctacgtggaaaaccctcagcggatttacagtctgtcgcttctaaccactcgaccactctccctatgataagtaagcttccacttcccggcgccacgggactttggcaaaaaataggtcaatctacgcgtatagcgttgttcctatagactaatcaaacaagtagaaggatgtaccgttggtatatattatttattcatcgcgcacctcacgcatcctacaggatttgaagctgtgaccatcaacttcaaaggttgttgctctattcgactgagctaagaatgcagtacatcactaaccacttcgcaaaaaaagagtgaactccagagaagaaagaagcttgcttctttcttctctcccgcttcattcgcattgcggatgaaggctgaaaaggaaagggtcaatggagtggaacgagcaaaaaaa----atatatatttttttttgcttcgcgttcgttttcttggttttgatcaggttcaacacacgaggaaatataatgaattttgtattaaaaactattttggaggaagttcgaattcgtgtttttcggatattgattcgctctagttttacacggtttacgcgttattggttcccagaagagttcattcctttattagctaaaccctctcctacttcgccttatttagactcatctttcattcgtacgcaattaacggaggcctcgagcacatatgttactacgtctttaatatcatgcttttactttccatttcctttcttaagttatcagatttggtgttttttgatgcccagttgctatgagggacggagacaaaaatacaataaattgttttacttaagtggtttttgctccttcccgttttttcttgtgacttttgttcgggtagttcccaatctttggcattttttatatgaactaagtacaacatcaactaatttgcttatgatagagttacaacctaagatttttgactatattatgttaaccgttcgtatttcatttatttcatcaatatgctcccaagtacctgtacttgtgatctgtccgctggaatcgagaggggtgaaaacccttataaaaaatcgtcgttttcttatggttttttcgctccccgtagcagctttttctacacctccggatatctgctgtcaaattgttgctcgtttacctatttattttataatagagttgaccattttttacgcatcgattatacgggtttataagaggcaactagccctttgaccaacactaagccatggccaaatttcgctcgctactacgcgctaaactttaaccgtttctctccctcttgcctggccaatttgttttgtctccgggttatgtagggagaggtgtggaagccccacagcgtctgttcgcgctttgcgcccaccctctcccccccccccccccctagatggtttatcgttcatacgtacttggccaagcgcagcgaggcaatgcgaatccatcaagcaacaaaaaaacccacccacgtgttttgcgtgcctgcagggccaccggaaaaaaattcatcttgcactcgcgtattcaggttttttgcccgcgccccgcgcatgtagtgcttatgggtcct--ctaatggagacttcttccgtaaagccgaagaagtctccattagagaggacccgagataacaatttttttggtttttaactcaacatcttttccggttggcaggccctcttgcgttggtcgagcact-ggggcccttatattgaaaccagggctggagtagttcataaaaaaaccagaatatacccaatgaatttgatatggatatttccaattgcttttcgtgatgctgcggaaccttggcaattaggttttcaagaccctgccactcctatgatgcaaggaagtgcgacatgatgacattgagagcaatat--gggggggattccccatctggcaacggtttctgccggaccctactcaagcatgccttaactcgagagactgggtttgaagccttgggggtagggttagctgatagaggcagtgtaagcgaatgtatataaacctcgtcaatcgtaaggctcgacgtgaacggattagcctctttcctttgggcatattgaaaccgcaagttcaccggggtaaagtacagtcagaaaaatcagcaaaggttaggtgctattaatgtaacatggtaaacccagatttatccactccctatggaggtgcacccgtaagggcacataacgagatgtgggtaggggaagccccacgaagcaaaagaggtggctaacttggggcggcattcagcacaatgagatcgaagcaagtctaggggcagctcggcgcgagcagactgacgaagaaaggaagacgaaaaaacg------acagtcaaggattgccaagaaccgatggtggtggcatggaagtttggggaccttaggaaggcctacaaactccaacgcgaattagttactagtcccagctatcaggcccgaacatgctccccgcgcactacgtgcctggcagtaatcatggtgcccgggtatagatagttaagattgagcaacaagggagactggaacggttcggcctacacatcgatattcctggcaa----gagtgggaagcgccgctcaatacaatataccgtaatgaccggtgtgtagtctttttctgggagggtggtaatgggaacgggtgcatctgcaccacatgaaagtaggcggcttctacccgtaacacaaaatttgcaaatgaatctagaatgcc------ctttggtcgagtgtttgaaggacactcttcgccaaaatggctg---gaagggtggtcttcgcacgtagtgcctctccttctagtcttcgtgcgcggaaatccccaagccattttcggtgcgtaggcctgtagataaattttgagaatgaaacggagccgtatgaaggtaaactttcacgtacagtcctta-ggggggaaagcccgtaagggcctacctatccaaactaattgacttacatcatgatatttttttcttcttaatcgttattttgatcttcgcattacggatgttggttcgcgctttatggcattttcactataaaagaaatccaattccggaaaggattgttcatggaactactatagaaattattcggagggcgaccgttaggtcacccatagttatgtcaatggggctcaacacatgggctctaaaccgcgcgagcctatcctccgcgcgccaggtatacgactcatccttgccacgtaagtggtgggagaccgaagcatgtcgtaaaagcgagattgaggggtccttgtcgttcgcagctggactgtggaaagcccaagatcatcttgctaacctgccatcgctattcgagatgaggagctgctctggcgaatctaagttcctttcggtcgaattgaacctgatgctatccggatccaaaccggtgacacgcacgagcgcacgcattcaagctctcagcctaacaatggtccaaagtgtacaggccggggatagtgcggtggctacaccccgcatgagagcagattacctacatcactggggacagggaactaaaagacatctcgtggcgacacggcctatcggtgataccggtgagatcccagcgtggtcacacgtctcgggaagtcagaggatccgtatgacctgcctactgttaacgcagcctcgtaagaggaaagcgctttgcgaacacaaagcaacggggaagggatctaagcatctgccatacctttgcagattttactcgatatcgtctacaaactcagccccctgggatcccaaggtggatgtgtccaactatgtgcggaatggggctgatgcccttgtggacctttggatctcgtcttttcgaaggcgtgactggatataccatgatctaagcaattacctaaagagtatggacgtatggagcatagcctaccagaaactgagaccaaatccagg------gagccctgggactgacggcctgaccatcgatggcacgtcctttcgtaagcttcaagcgccgagagatgcagtcctggacagcgaaagcccatatgaatgggggggcgcaaaaaacatttccaagccgggcgagaaaatatcatttggaattccctgcttccaagaccgtatcgtgcaaggggtgctgggaatgcttctagagcctatctatgaatcaatattctttcggagatcctacggctggcgaccggggcgtagcgcgcacacggccctacgaaccatacgcagcgacttcaaaggaactaattggattgtactaggcaacattaacaaattcttcgacaccgtgaaccatggcgtcctccaccacattatgaaacgtaagatccgagacaaaaaactgctaaaactcattagtggcggattgaaagcgaagatacacatgccctatgggaacattgaggagttgaacttgctaaccccggaaggcagaatactgagttcaatactgtccaatatatatctacacaggttcgacatatggataggagagcgcatccagcaatacaacctaggagggaaggataatcgtagctgggtgctgcttcggaaccagggaaagatgcgtaaagcgcgcccccgcagtgacccattcgacccattgtatcgaagaatggggtacagacgatacggagataactttcttatagctatccgtggcgccctgtccgatgctaaagtcattcgtcgggaatgcgaaaccttcctaagagagaaactcaaactgctactgaacatggaaaggacccatataaaacatatatccgtgggaattcctttcttggggcaccgtatcggacgccaggtagtacacacgaaacgaagataccaaacccaagagggttggcgatgggggagaaagagggaagttatcctcaccatggacgcagacatgaaccagttgaagctgcgattgcaacagcaggcttaccttgctgggaatggggatcctctaccaaacttcggcttgatgaggttacctcgaagcgaagcaaaccgacgaatgaattcaattttgcgcggatacgccaattggtatcagtttgccggaaacaaaggtcgggccatcgcctatttggcttacgtcctgcgttcttccctggccaagatgtttgcagcaaaatttaaactgcactctttgaggaaggtattccggatagcgggtaacgacttaggtggggcgcttgaagcccaatatccagtgggagtcactgacttacaagtggaagcttggcaacggtctgtgagtgggaaaggtacgcctagatacatcccgggc----gggaaatcagtcaaccgaacagggtccgaaatagacttctccaacgcacgaaaaagcgttgattg------gcaataaaccaaagatatattagcaagagcgcgcaaaatttcggaagtacgtgtacagtcgtgtagttccaactgacccaatgacgcgctactcgtgtggcgtttcgctcaagaagtgaaaagaatccccatgcggacggtctccgaacaatgtaaaaatcatgtgcggggg----------------------ccagctccccgcgcaatccgtgcct-----atgggtccgaagacttcttcgcttttacaggggccggagggccgaagaagtgcgcggaaattgt---------tcggttctacaagctaaagaagtttcccccggacccttccggccaagaaagcgctacgcgcgtagcgccgcgccttccttctaggtgcccaccgggcaactggcagactgggccagccccgctatctgaactcggaaagtaattcgaagtaagtcgagttagtgagccgtagcacggtgacgtgctcatacggttcggagagcacttgagtaatcttacaatgaggtgaaatttttactctatctatttttccaagtattattctgatgtttattgcaataccttcgttcgcccctccttattcaatggacgaggtagtagatccagctattactatcaaagctattggacatcaatggtatcggacttatgagtattcagactataacagttctgatgaacagtcactaacttttgacagttatatgatcccggaggatgatttagaattgggtcaattacgtctattagaagtggacaatcgagtggttgtaccagcgaaaactcatctacgtatgattattactcctgctgatgtacttcatagttgggctgtaccttccttaggtgtaaaatgtgatgctgtacctggtcgttcgaatcagacttccatttttattaaacgagaaggtgttcactatggtcagtgcagcgaactttgtggaactaatcatgcctttatgcctattgtcgtagaggctgtttccttggatgattatgtttcttgggtatccaataaattagactagaaagcaaacaaaataccaatta----tgtgtgtcccttaaaaacattctttttcaagcaactctgttcgaaaacttccaagcaacttttcgaattttctataaag------cctactactcctcgggtcttcttaagtaacacttgggactaccgaattcacatactcatgatttgtttcattctcacttatgaagacttcattatcgaaatgagtgcttcctaacaaaatttgtggttaattcaactttttattgtttcttatgctctaggtacctccctcgtcgtttggctattgttaaggtcggcgagcat-aaaaagctttatttataccggaaaagatttcgtaatatctcgtataggtaattccggggcaaaagttgtagcgaaagctcttatacctatagtgattgcgggagttgctgaggttgtagcgcaggcgacccaaacagaattgaattatcacgcatgcaaacgatataccaaagcctgtaacgacgccggcatcccggtg------cataaaatggaggaattaactaccccgcgaggaggcctgggacctctagcacgggacgcaatcgaagctgtccgtaatttatattccaaaaaatagataacttaaaatattatatcactattgg-aaaaaagcttctgtcttctatttcgcttttccgtgcgttccatccccctcaacttgcttgactgtttcatctcctaaaacctacggggtgtaactaatcatgcttttatgcctattgtcgtagaag------cttcggatgattatgtttcttgggtatccaataaattagactaaaaggcaaacaaaataccaattatgagtgtctctcaaaaacatccttctcatttagtcgatcccagcccgtggcctcttttgggttcacttggagctttggcaagcactattggtggtgttatgtacatgcactctttcacggggggcggaacacttctttgtttaggcttgggaatgatcctatataccatggtgcgcccgaagatacatcgtacgacaagaggagctatccactcttttttgtgccgttcaggctagcttataagctaggacacaggctcaacttgcggatgagccatagtaagatggcttactcgggagcagcaagtttcaatcagaggactgtggggctgccaccgctaagacgctctgaaagagcggaaggtagggctaggataactaactcgatacgcaatgctcgcgttacatagctcctcttgtctcaagcagaatattacggcaagagcacggtaagtaggcctccttggaggccgaaacagtccacaatacatggtgtgtgtacggtacctgaaagaccgtggggcactccaacaaggaactagttgagcgatcagctaattgcgcaggggcctaaacccttctggatcgttgtctccccaaagacacgaaaataagtactatgttgagtcggggaaataacccatcgggtgatggggttcggagggctcgtaatagcttcggatttggcagttcagcctggcagttaaggagcctagccatcgatcgcaccgttctaccgtagaggtcttgaatgtcgagacattgtttcgtctcagcggcgcagccaatcagcccataaagtcgaatggtccgcccacgttcgtatctccattattcggaacagaattaagcttattttgggagtaatcccggcatttagttatgaatc---catcctaggtaagccaggaaatttatgctacaacgccctcagatggtcccttccatagagatttgaatcatagaatttgaggttcatagttataagcggagatcggaggtgagagccgtttgaggtgaaagcctctcgcacggttcggagggcagctgtgtcgaaagacccgactgacccctactttgtatggtggcgcgatgttatacgtgaatccacctacgaaggacatcatacatttgtggtccaatcaggacttcgctatggtatgattctcttcatcgtttctgaagttatgtttttttcagcttcctttcgggctttttcccattctcctttggcacctacggttgagatcggagctatctggcccccaaaaggtatttctgttttagatccttggggaattccctttctaaatacccctattctactttcatccggagctgccgtaacttgggctcatcatgctatactcgcaggtttaaaacaacaagcagtttacgctctaatagctaccgtttccctggctctagtctttaccgggtttcaaggaattgaatatatagaggcccccctcactatttccgatggaatttatggttctacgttttttttagctacagggtttcatggttgtgcgacttgaaggacataagacaatgcgtatagcccaccgaactatattgccatccccgccgacgggatgctcctaccccaccctgcgctcctggaaacggagagggctcgaagcgtgagggacaaagtaagaagtttatgatacagcatacaacccgctaggagtgccgaggctactgatcaacgcaagtgaactgtgcaaggacgtttcgtaaaaccgcacctacgacgagttttcattgagtagggccggatgtgatttgggacacggtgaatcggtgcgtgccccgatcggcaaatgatcaccggagtatagcacgggatctaaaaccttgcattagagtcaaaatgtcaacaaggtaaacccaatgggctccccggcgtcgggaggtttgatcgtgagatcggataccgtccaatgggcaggagacgattcgaaaagccaagcgaagttggccaaatttacttctttcaa--cccggccttcccttcctcaaccatttcggctcccggcgggacctcccttcgggcccctacctcattgggcgccacactctcccccaagggaggcccggagggctggttctacgggtttggaacaatctacatttcgcctttggtgctgacccgaatcttgggtgacgaaacactaaaaaagccactcgccacgcgaaattcaggtgaataactgcaagcagtgcgcgtgtgaatattggccaatcgcgcagttgcggcataagcaactcgcagagttacaggacactttagtgatagcatagtgcatcatgggcgcgaagcgcaccaacagccggaggccaagttgcgggcccgtcggttggttaaccgggggccgaactctctgttgcttgagccgcatgcggggaaacttgcacgtgcggttctta---gggggaagcttgaaagagcctacctatctcaatttcatgtcgttataggtactatttcctcaataatatgtgggattcgtcaatatttgggtcattttaccccaaagcatcactttggctttgaagcagctgctttttatcggcattctgttgatgttgtatggccttttccccctgtttctatatattggtggggcggtaattagggcgaagcatatagcttcg-----ccccctccctacgtt----ggggggaaagcacggagcgggggatggaagaaataaaacggacccgggggccatgttatgcaaaaagctcaacatctttttttccatagcgcacatataacaaggccatttgtccgttttaatcttagccatcacgaagattctttcgctctaactattgtgctaaaagttcccagaggaggccttggaagacc----tctaagaaacgcttctggacatacggatgtttacaagccttatggcgataatctatatgtctataactccaattccttatatcctttttcgataacaaagaaaatgcccgatggtaagccgaaatggaccgatgatcgaagccagcaccaatgggaagaacggatctggtaatattttttgccgctggcaattttccacctcttctaccattcaggctcc-taaagtaccttatttttccccgtacaaaactaaaatactttacaaacgctacccgcctttcggtatcaaacgctacgcgccttaacttaagaggttatgtattctcggttatgtattcccggttatgtattctcggaaagcccattttcgatacttatttgctcacaatcgctacgtaggcgtgcgatt-------cttgcagaacatgccgaaaacggctgaatatgaggcgggtagcgaactgatctttcagctccacatacgcagcgcaatcgggacgcttgccctaggcgccgctacgcagcttataaagcactcttataaatataaagcgcgtagcggccgccccaacttgttgagcccttccggttttgtaaataaaatattacatagatatatgaataaataaaatatctatatatttctttattgcataaaagcataatgagcgtatatatgcggcatggtttacaaaattcttcaatattaatactgttgtaccatcgttttccaatctatgcgtcccattgactaatctcactcggtattcctaatccgggggaggaaagggaccgttaacccagtaataatagattggcgagtgtgaagtgctttattaatcatccatggacccattggagccttcgctgtattaccgtacgtaatacagttctaaacgcgtcgacgtcctcctctcaagctcgtccaccaactttatcgccatttgctagaacgtgagtctatattttgatgggttcgattgtttctatatcctccgtctgcaactattgcctttaagcattgatcgatatccgcgcactgattatgtttattgaaagaatataaggcagaaactagtttgggattgaataatgcgttataaaagaagtaataatcccattatgtatttgcttcggaagtaggacgaagtggctaggaatgtgtttgatgtggtgaaggtcttgccgagtggaaacagtttcattgatttgtctgtgagtaactaagttagtataaatgagatgttgtgggccgggggggggctgtgggacagtggactgttcgtgtgggatcccgc------gttgagcaaattgaattcttaagcaagcctcggaacttagttcggtttcaacctgcaaatggttggtaacccgataggaagtatgaaatccctaagtgcggttcc------accctgcgaattaatagccatacgaatggggctctcccgccctgcgggagatgctgctgaaccatgaatagtttgacgcgggaaggaacgaagaaaaatttcaatctagcttacaagaatgaatgaagtaatttatctttgttttcagaattgcattctaattttgacattgctcaacacaaatctggaacagtgaaagagtattaatgaagattttcatgcatataatttgtac------caaaaacacccaaattcctctaccttatggcaaaatcaatcctattggacccttgactgtaaatcaactttcccga-------gccaccgaactaccaatggtcattggaatatcattctcggtaatgcaatcttctattggaattccaatcacttcattctgaacccaacgcaccggattcgcaaaggatatatagattggaaccagtttattagcgtcatccgtagaatatttaagatgcaaatcgcgcagttgctcaagcgcgtctcgggatttttattgatccaagttagattcatttatcgctttcatacttaccgaatcggcaagattctttaatcctccagttgacgaacctcttgaatcttttattgaaagatcgtaatataacaaggtgaagcacctgtttcgcttttgttcaattcgttggttaatatacatagattgacaattgttccagcctatcgcaaattctgaattttccggtgagttgaacataaaaagctaaacttttgaatcctttgaaattcccaggaattcaaaaccctgttagacgagaaaaggaaaaatttctaatcacatagatggacgagttacgattgattggcaatcggagatttca------gcggcccaacca---aaaaaagaagtgtgtccaatgttgctattcaagtagccgcggctacaacggcacacgcccgtattcctatgtatccctacattaggggtggaaactgccattataaagacacggattcctcccttactagcaatcctacccttgaggatccagttccaccagctttgggtaatatctattgataggaatctttcgaggttatagccattccatggctccgtttgcaaatgagaagaaagaaaatcaatatgaaattagacataagggtccggctaaaaatcttgttgactggggttggttcgagcaacggaataaagacccacgtcgcgtcacacgcactatcagaaaaaggttcaatacaagc------aggctgtccgcctcaaccttaggggttatgcaagccccatcgcgcggatctcgggaacccgtgaataaaacgtagtataaaaaaaggaatctttatcggtttttcattttgccgattcttgggccgttgcccaagataatctacctgtctccggctggtattttatcatcagccgtgtttgtgggtttgtccccagtaaaccgctttggttggttaaaaacggattatgcgttttc-ttgcaagactcgttctttctattattattcgtcccaccgcttccgaatggaggaatggttccaaatgcccgcagttattgaaatttatagcggatctcgcgaacagcgatcccgaccaaattcctacgagcttggattttaggcgtgattaatccgattaatcgcgcccaaaaatgcttcgatttaacagggcctggggcaacaaggcttgcccttatagcatgtattggtacggaaaataccattaccacaactctcagggagttgaatacgagccccttcgaacccaccaacccgatcggtaaagctctcatttcgatttccaacagtgaggtttaccatttatttacgttcaaacaggtgggtagtcgcgacaccagaagaacagaatttagacagggctatgtccgcggaaatgttatggtagttggtaacgcgcgcttattggcgcttcctccaccggctctagccgaaagatcttcaactacacagcggaccggatagccgccccggttcccccgtcaactcttggtgggggttgtgcgaggccgggatatgaaactggacgcggcaaatgtctccggcggcggatatattaaaatttctggagcggctgtgaccccctctgagaccggtgcccggggtgctctgaatccattggccgagtggtcccaggacgagctggtagtagatattgat-cttgcgtgggcgttcac----acgcaggatccagagaagg---tgataacgttgaacgttgtagggcgctttacccggcttatgagcgttggtgtacctgttgaactaatatccctttcccataagatgcaagactcatcacctaaaatcatacccc-agccccaaaaaatagcttgaatgctattaagcaagcaatccgggac---actaaggaactaggcacccggttattagaactcggttaccgattgatccacgccctccgggcctcctgttttatggatattatgattgggttacatctatgtaaaagttatttagtctgtagaccgggtacaatcctggatctcattatcaagcagatggagcacgatagctttttcgataaatcagcggtgcgagctgccgctcacttcgcgatgtttggggagagggatagggatcaaaatgaatgacttcaagtctttgcctggcttccgtaataggctcaaagaggctaaagaagtggcggagtgttccacattccgaactttaagaaggctaccaaggccccgcttctacggatagtacctccagtcttacaaattttccctcgtagtcgaagccaccattcggctgag------ggtgcgcggcacttgaccagaaggagagcgcttgtagaaagaagggtcaagtttctgaaggaccgagaggtcggaaatggcttgtagatttccgcgcacggaaacacttcgccgaaatggctgggaaaagaaggcaggtagtgtttctttcgttgcgcgctccaacgggctctccctctggtcgagtgctacgcacctcctttcgtaaagcgctccgatcgtaaagccccaaggagtgcggccagttatctgttgaat----cgggaccttcgtcttactcccggtgagtttattacgtaattttatggataatccaagatgaccaatctttcggttatgccattactacgtaatttattttggtcgcaataaaaaaaaagccaacaaatatgagaatttatctaattggtcttgtcgctaagatacttggaattataatacccctgttattgggcgtcgcgttcttagtaccagcagaacggaaagttatggcgtctatgcaaaggagaaagggaccgaacgtagtcggcattttgggactgttgcaacctctagcagatggtttaaagctcatgataaaggaaccaattttgcctagtagcgcgaatatttttatttttctaatggcacccgttccgacgtttacactggctttgtgcgcttgggctgtgatcccttccgattatggtatggttttttcagatccaaatgttggggttttgtatctatttgcaatatcttcactcggagtgtatggaattattacggcaggctgggcaagtaactccaagtatgctttttcgggagcattacgatctgccgctcaaatggtttcctacgaagtttccataggattgcttttgatatccgtcatactatgcgcaggttcttgcaattttagcgagattgtcctagcgcaaacacggatatggtttgttcttcccttgtttcctgtgtttcttatgttttttatttctcgtttagcagaaactaatcgagctccttctgatctaccagaggccgaggcagaactcgtagcgggctacaacgtagaatattcctctatggggtttgctccttcttctttaggggagtatgctaatatgatcttaatgagtagtctctgtacattgctttttctgggatgttggctgcccatcctggatattcctattttccgggtaattccgggctctatctggtttagtataaaggttccttcatttccgtttgtatatatatgggttcgcgcggcatttccacgatatcgttatgatcaattaatgagacttggctggaaagtattcttgcctttatcattagcgtgggtagtctttgtatctggtgttccagtagcctctgaatggcttccttaattcgttcagccattttgcgccgcacgaaaatatatatgtatttggggccgaaggcgcaaggcgcagaaaacgcaaagcgaaaaaatctatagatttttttccttcagctctctcccggcccgaagggtaagcccgaaacc------gggacactctt------taggatcctcaaagatttaatgtaaggctgcgcaactttatgtataaagatatttcgccataaacgggtgaaacaaaaatctagtggtagaaagcgatgcctaagttcgcgatttactggtggaactagcttcggccgacggagatagagcctttccctacttgagaaataaggggggggctgcagcgctttctcggacctttcaacgaaaagcacgcttgagaggaaaaaaaatatatatatttttttgctatattctccgcctacttccttcgcgttcgcgaagcgctgaaaggacctaatctgttgcgggggggcagatgggagcaaactgctacaacttaagctccgacacgctctgcccccgttggacttagttcgcgccgtatgtcccaagattatcgtagaagctttttatttggatgattatattttttgggtattcaataaattgaactaagaagcaaacgaggaacctattatgccacatatcctttcaagattaactcgatttagcccttattttttacttccttccacgggtgctactccccctcatcgtgttactattggacaaatagccctagttggttttttatcttctcccgttattacgttacgcccatgcctgtcaaaaaattagaagccagattaagtaattctcgggattccttcttaattaatttgaattgggtaaaggctattgctgagtttttcaatccta--cttgcttggattttttcaattatttggtgtttgattagtggtttacatgcgcctctcactacggctcgcacaccgtatgcaggacgcggggataaagtttcctgaaagtagcgagttgactgaatctgagcgtaaacgcgctcattctgaatccgctccagctcctgcccaagatgtaccacaactcgacggagaggacgcctctggcttgtgaagggctcctggcttggaccaggggccgacgatagcagggtacgtacgaggcccgaatagttaaaatgaaagtattagttggtcagatttactagtatcta---tagagcaactaaccaacgtgtttaatacgaccctgcacgcacggcctcgattgtaatttggtccgggctgcgggccatgcaccgcgagcccgtactcggaatg------ctgcaggaagatcattagttgcatggactggtcttgctctcatattagggacctaggggttggcaactatgaaccgggggcaacactagcaagcccgagacgcttgggaaatggcccgaattaatagcgataatcaaccattacaaaaccatcataacgaaactatggctctaatagcggcccgacgtgaagaatatctggcaatgctacaaagacgggctgggc------atgatgctactgtccctccatgattccctctccatatgaggaaatcgagaattccgttcaatttttgttgcaaat------gcatccaaagaccatcgatatcatgacagcctatattttcttaggtgaatttttggtcacttgcaattttttgcttctatttgcttcaagttcgcaaattttcggattggtctttgtcgaaagaattcaggtggttgtggcc------gaagcaccctaactacaacgggcactggattggtgggcctcgaaatggggatcattcgttcgaaaaatgatcacagttctactcctatattatgggttatctctaatcttaagcaccccaaaatgggttttaggcagatatttcattgtaggatagcatgaatctttgagggacgccatgagaagcaggccgtgttagctcaatagatcttgtcacagagcatctcaagcgggatcgttattacgcccctggaagacacgctggcccaacgtgcttttcgagaaagataggcaagaacagtgcattccgggccgaaatgaagaacttaaat------ataaaaatagagagtgtttcttttggttgcgcccgtaagtaaccagcctttaatcgcattagtatattataaacagcgtgaacgaatcgttcaaggaagcaaactacaaggcaaaagtaccagaatcgaattgagttttctattgcgtaatgtgacttctgaaggaagatcctgattctacttataccaaagaaaagatttatgaactaatagcggattaccatgatggcaggagctcttgttttttttctggaaccacttagttaatgctgtcaattccacagaaatcctggttgatcgaaaatctggagaagaggtttcaacgatttcggcaaattggtggcgctgctggctcatggctttcgaaataggaagcggatatatagaaaaaagcttgtcgatttacgaagatcctatgaaaacatcaggacctttggataggatattttttgaggtgtcatcaatcgaagatattccc------ctaggcccagagcggggctctaggactaaaaaaacatggctcaccaatatttttggaaattactcatatttatgggaagattttaaaaatattagtaattttgggaagaaaaactcggcaaaaaacgggattggggtgttggctttttagttaatttagtgaagtagactatgcattctgttttttcaccattcttactgctccgttcgattcttccgtaatggccttgccggcccgaggcgtgaaccagccaaaggcgactaatgggtaatatgttgtgcccttgcctggggccaaggggcattcggaacggccgaaaagg-aagggtcacagaaatacttatttggctttacgggtcctccggccaacttaacgatttccgccccgaaggcctgccggccttgggctttcggcagag------ggccttcggcttcggcct-------tgggcctgctgcttgtggccctagccggcctaaggcatgtagccagccggaggctgcccctgaatgaatggggggaagggggttacaagccctccagcatttaatttaaagcgcgggagctcgccaaaagttgatattttcatttgaaataaaagccaaggctatatgaatttgtacttcctcattcggttacctatttcggttatattgcccgagccaatcccccggccccccctattagcctggtcacggcaagcatggttctatatttaatagatcactgggtaaacacggattccgctttttcgtccttttgcaaaactagattctttcaatactatctgttgtatcgttgccctcggctggaggaatggttatgggataaccgggagatttatacttgtttctatgatagcatatgccacgatagcatatgccattacgtctttatttgttgaacccggggaacgaaatgaagttattcatatatatagcatcagtttactatataagactcaggtataaaattctgaatgataatcaactccaattttgtagagcttataaggattcttggggtgcaggcggtttgaacgatgccaaccgcaccctttaaaatcgttcggatttaagtggcaaccggatacccaaacgtaagatggggagctgtgggctagcaaacgcagcgcttaaacatgccccgaaagcattgccaaccgccgctacgggtacgggcgccctcacagttgtggctggaggggcggtcggcattgcaaccactaagatgatcgcgaactcgagcggggaaatccaaaagtaaaaaatggcgctggagtagcggaatttggccaatatggcgtggcattagagcttaaaatggaaccgtccaagcacacagagacaagttatcacaatttgcttaaggacgcacgggcagagttggatattgcacgcgcggcacgtaacggagctagggcaaactggcagagctttatcgtatcacacttgcagacacccataccgagtaagcattcaagtcaagagcctttactgcctaaaaaagataaagctattgacaccggagcaacctttgggccaggcgcaacatcgtagatatccgtttcctccgccccggccggtactcacgtcccgaatcctttagagctatacaatgacccgctgcattttttttcaacctcccgtcggcttcggatttttcatatagaaggggatgataaaaatgaatcgaccgcggctccgcgataacgatccgatttatgtgaggctcggcgaagggggaatccgatatatacatatagaacgaaaatttctcgaattcgggaatgcggcattaaggaaaagagggaggtaacagtaactacgccaagaatcaacgggcttcgtttcagcgaggtttggagcgagaatccgaatctttctcgcctggatgccgagtatattagcccatggatttagcacttcgctttatgcaaaaaaaaataatgacctctattgtattgcaacccggagaaccccaaatccttactaatcaaatgctgcgtcgtttcgggcaagggattaagtaatgacctagtagacgaccgcgaacagataataacagaagttgtttccaatcagattcgaaaagagccgagctatcccggcccgccatagaattgctcccaatagtacccaaaatctccccgctagcatgaaggaagcattgctaaatgactaaatttcgctaatatgactaaatcccgaggatttgtagataaatatatataatcaatactccgaaatcctcgtcgctaatagataacaccttcgctaaataacgcatatttagctaatatgactaaacccgttggggatctgtagtacaatatggagaggaataccccttaattaatatggaattaaagggttgggagggggaatatgtagtaggaatctatatggaatatggaagaattctatagaattgggaagagttaatcaattgaattggaatagatggaatggattaggaaatagaagaaataagagaaattcaaatatatatatatctgtatataacggaggaaatgcataaataaaatagattctattatttataggagagactactattaaattcatgtttattcttcgctcatctcccaaaagaaaatgagctaccatttttcttctttgagggggaggatgagccgcaatagatatatagatatatctatatatatc------tatatatatatgatttataggtcgggggagatagcctcgacctctaacctttgaagatactgagggcctggaccttcccctacttaggttgggttaccatgttcttgggatctgttatataggcctctagttttcccttgggaacgcaacgcccaaagacttccatcgtagaagtaacgtaggaacttcgggcggggatcatggcacttctcatagaaccttagggacgcttccgccgggagcccaaacccataggacggaagataggaagcatagatcggggggaacgtattttcggttacgcggtacgtacggcctgtaggtccccatctcgtccttatggagtttgtaaacggtgttcgctatattccgaagatcaagaattatatttggttgttgcagggcgggggacttggttttgtccgacaaaactttgggcccctaggggacttggtttcgtcggacaccacaaaaccgaaaaactgtccaacgaaacaaagggcacttgcaacttctacagccttgg----ccttttaggataatccgtcaactccttgaactcattcatggtaattcaagtaatttcctttcgaattcaagaattccttgaatcatagcattattcccccctcggaaaggggaggaggaatgggttacaatctttacagctggcttgtcataggaatccccaaaccctttgtccttaaattccccatagtcccaaagtgatccttgcgtcgaggcttccattaccgggtccttcggatagaagcctgggag------cgtatagcacaacgctgaatcgacatctacagagcgatacccctccttgagcaattctgggcctagggttcttaggtacttgtccctgatatgccgcttcactgaattgaaggagtccttatacagttaggggtagcgctggttgcatcgatcgaataatagaactggataacaactttttgtactatctaatggacacttgtaaaggagaaaagatttgtaaattagaccgggtagatttttgtattgatttcgacgactacgattcgaagggctggggactgtccgacaagagaaggtaaaatgcacatcgccaaagaattcttttcatttgctccatggactccgtcgatgcaagctcaagttggcgttatagaacgaaaaaaagaatatatatcta-tttttctcaacctaagcccccgtattgatgggtcgatcctgcccattatgtatgacgtcaatcatgaagaacacaaagtttccatgatccgcgaaaaggaagaagcacgaaatttatggcaagacgactaccgattcctaaacaacctatattttccacacttaacaatcatttgatagattatccaactccgagcaatataagttattggtggggttttggttcgttggctggtctttgtttggttatccaaatacttacaggtgttttcttagctatgcattatacacctcatgtggatttagctttctcaagcgtagaacacattatgagagatgtgaaaggaggctggttgcttcgttatatgcatgctaatggagccagtatgttttttattgtcgtttatcttcatttttttcgtggtttatattatggaagttatgcgagtcccagagaattagttcggtgccttggagtggtaattttagtgcgcctgggaagtctcgttcaaagatgcgaaggttggaagcgatcgcccggataagactcctaacctgaagcgggaccggaccgcagggaactaaagcatggggcctatccgttgtttcgccgcacggcaagaaaaatatttttttttcgtacgcaacagggtcaaaccacag---cccccctcccaaccac--gggggggtccggaaggcgagagggtccatgaaatattctcgcgcgaacaaccctccggaggtgactgtaactaacaggaaaagttgtacgcggtcctaaacggcgagcaaacgaacaaacgtgaaacctagggatcacccaaaaggactctataaggaccctgattagagagaagcgggaaccagtcccaagagcacaaggctttggccagaaatgtatgggtgacagatcagccataaatgtactccgagagagacaccgggcaattaatgttgagcatacgacgaagccccaacgagtgaaatgctcggaggaaagggctgtagatgataaaatgctatgccggaaacacgcggaagggctctctgcaagttgtagtaactga-ccccgtagtgagggggctcgccgcgcctggaaagcacagcaaaatcggataaagcgaagtaagagtagaggttggcttactgggaatttcggtcgagtttcgtgtgaaacaaactaatagcaaacctcgaggctggctacgtttgggcggaggaattggcgatggatcccaaaaactggaagggcaagaaacgaaggtaccttatgaggtagggaaataaaaaaatatttattggaatttttccctacaacagctgcaatcccaacctggatggcgtatagcaggttactccagtgctgtctgaaaaggacttacgggagacgtgccactgaaatctggtttcccaggcgtatgccccccccgaacatgcttagtaactccagaattcga------ggccccctaacttgccatttgggcatctcgacctacccgggcaggaccttcggaggagcctaaagccccaacgtagcaaacgcaatgctccagcctag------ggtccccctaaaaaatccaatccgtccacgctggatgtcaattctggagcctttaaacgaagcttactacgtcgaaaagtccaaccct----gacagtcccggggcccgaatgagggatgaatgcaacagctggtaagccgttatctggacctcatttggacttaaccaatataccccgaatcaggattttcaattacggcggaatgccccgaatactgttggagatatcgctttgtgcgggccacgaaggcccgtaaaccctgaataagttatcatggacgagccacatgcaggaaaacttgcacgcgtggttctgaccgggggggggggggaagaaccctatcggtatttattaatgattataacagcttttataggatacgtactaccttggggtcaaatgagctttcggggggccacggtaattacaagcttagctagcgcaatacctgtcgtaggggacgctatagtaacttggctttggggtggcttctccgtagacaatgccaccttaaatcgttcttttagccctcattacttacttccttttataatagcaggtgctagtattcttcatccggctgcattacatcaatatggttccaataatccattgggtatcaattcttctgtagataaaatagctccttatccctatatttacgtaaaagatttagtaggttgggtagcttttgcaatctttttttctatttttgtttcttatgcacctaatgtattggggcatcccgacaactatatagggcgaccggtctaggtcccgcacgataaaaagcacaagtccatttctgtgcaaaggcgttgcactcatccttgttcggcaacgaacacggagaccttagcatgtgcaagaagctctgttgagggggtttcatctacctcctcccccgggggtaacccaaaagtatggagcaagccggttctcttgtatttaagatgaggttctgtaccggcgaatcggagactctttcggtccttgtcaaccagcaattaaccattggcacctgggctctgcaaatggcgaagcgcatgaacgtacgttgctcgctccatgcctattgatggtatatatcaaccaggtcataaatggtttgtcctctacctactctctcgtgtggaaggatagagttcaagatggagcggattacctatattactagggacaggagtctaaacgacatcttaagcacagggcgttcgaaaacgaaggtttttggacgagccgtgtaggaaacaacggtgaggtcctagggggtcgcttttatccttaggaagtcagagggcccgtattacccgcctacctgaaagggacctagcaataggaaagcgcttgataacaagcagcagggaaggagcctatgcacttactgaatggttcccgtttggcaagtttcactttgacgcagtctatcaggccatcttccaaggaccgcataataggcgctcgaaggggagggaatgtgcgttaaatagaccttccgggtttgaagaagctccgaagaaagtcaggttagagagccgtgtgatgggcaactatcccgtacggttcggagagcacttgagtagcccggatcggttaacggggtgaacctggggccgtatagggtggactcttgactctatcccgcaaatcccatgtcaaccccagctcatatagtgccggagcgcggttcggacccaacaatattcgctaccgacggaaatcggtgccttgagggcgttaaggctaatccctaccgaaactggggagtgagtaagctcc-ccccagggcaagctctttggatgggaaaatgctctttgtggttcctaatacaagccgcccaagccgccttctcactataagggactgccgcccccgcctaggcgggccggcggtcacgtcgttttgccgaactcacgcgagtactcctaattccgggggaggaaagggcccctctgaggaaggaccgaacgagacggcgtcgccaagttcgcagactggtaaatgcttggggaggaccacactgagtgcttcggattggctgggaccgaaacaagattggccggggggaaccccggaactgataagcgaagcctcgaataaagccttaggcccttataaggtacgggcccaggatgaggcgaacccgatccatggacagatgggtggagcgattaaggattcgaatcttgacgttcctcttaaccccttggagttttcacacttggcccaacttgtagaggaacaattcatcgatggcaaatatcgccatctggtgagggagattatatctaaaccggaagtgctacctacggcctataacaacattaaatccaaaccagggagtatgaccggaagtccagagagcagcacgctcttccttcgtcgagtggcttcgcccggcataagcctgaaatggtttcatgaaacgggccggaaactgagggagggtacatacaaatttgagccaatttggaggtccgaaggaccgaagccgggtggagctggaaagcgccccctaacaatagcgaaccctagggacaagataatacaggaggctttccggatggtactggaaattatctacgaaccaaggttccaagatatatcccatggcttccgaaggaacaagggtactcactcagccctaagggacatcaaaatgcggtggaagaacccatcgtggtggctcgaattcgatattcggaaatgcttcgacactatcaacaagaaaatactagtgtcgatactaagcgaaaccattcgagatagtaggctcgaaagtaccttgaaccaaatgtggaacgcaaagattatggatgtcgaattgggaggcccggggcttcctcagggaagcgtgatatctcccatcctgaccaatttatacctcgacagacctgacaaggagatcctaaggatccgaaaggaactcgaaaaaggctccccgaggcatcgtcgagccaatcccgtatatgagcgactgctgcacatcccgaaaaactcggtgatgaagatgagactggcagccttgcttcgagagagggggggacggcttaaaattgttag------aagtataccctttgcggatcccaaggaccctaaattcgtgcaagtctacgcatgccgctacgccgacgacattctgatggcagtttcggggtcgaaagctttggcccgcgaagtcatggaacgagtctcccggttcctcaaagacgttctccacctggagataaacccagagaaaacccgtctgggacacgtagtggaagggagggcaaccttcttaggtatgagtctcttgggtccgaaaccgagtcaattgcacatgaggtcggacaaagcggctcgggccaggaagaaatattggggccgcgtccgaaaggccgcgttggagctttcgaatgggtgggagaaagggcttaagaagctcggagagaagtcactggtgtgcgccctcaagagggccttgaaggaggccggcaagaggagaaagcttacacttattaaacccgaccaagaagtgcgggaaatgctagaacaaatttgtcgagaagttgtaagtgaggtacaaaggccagcggggattcgtcgggacgccatgttccggtgggcacgtgaattgagtgaaggggacatcttcacgaatattattgagcgagatggacagggagtggtgagagaattcgacgaattcgtcgtatcggcgcacaagctcttatacccagagtccaaggttaggcagaaagaatcaacaggtccaggcctcgagagggacgcgagggacgtccccacgggccaacgccaggcgttccgaatacagatatacgcaccgctttcgcggatactaaacaagttaagggcgagaggaataattaacgctgagggaagaccaacctccgtacctgtcctcacgacccaagacgatgtcactatcacgcaatggtacggaagtgtggcgcgcgggttcttaagttattaccgatgttgtgataacttttacaaggtcaaagaggtggtaaactatcagctcagatggtcctgcctacacaccctatcgcacaagatgaaagcccggggcgtgggtaaagttatagacaaatatacccacgagctgcgggtggaaacggcgaaggggccaagggtatattttcctacacctactgaactgagggttatggggaaacaattcttggtgaagagcatcaaagacccggagagaatccttggtctgatgttcttacgcaccgctaggcacccggccgatagatgcccagttataggttgcctggggagtaagatcgaaatgcaccatatccgtgcgctgaaacgcagtggagcgggcgcccccaaaatgtcgatagtcaactctagcagcgaccgaatcagtgggctagaagctcttcacgcggcgcttaaccgaaaacaaatctccctatgcagggagcaccacaaggcgatgcatgcggggggtctcagtctgcaggatatagatgtatctgtggttctgaacccgaaaccaagaagagggcaggcctgtaactctcgatgattaaactctacaacgaaaaagattgggggtgggagccgtatgagcggtaacgttcacgtacggttctgtgggaagggttggggacggaaatggccccattcccttactctcgatggtatttcttaccagtctatgcaattcttcgaagtatacctaacaaattagggggtgtagccgccataggactagtttttgtgtcattattggctctacctttcattaacacttcatatgtacgtagttcaagttttcgaccaattcaccaaaaattgtttcggttgcttgtagcagatcgcttgcctttaggttggattggatgtcaacctgtggaagcaccatatgttactattggacaaattgcttcagtgggttttttttcctatttcgctataacgcccattcttggcaaatgtgaagccagattaatcgaaaattttaatgcttgcaaggcgcgtagcgtcctagcaagctttctcacttctattggctcgctttggtggtgaaatccaaagctaccagccctccgggccttacgcaattctccctttcttggaccaatgataatgtacctttcccagaggttattagttgcaccaagtatatcgcactttgatgggagcgggagacgatgagatccccattggaaagctgatgatgatgacaacactagtgaacgtagtactagtgacagcagtactactgctgaatccggaggcaacgataagaaaaggatgcctggc---------ggccttcctctccacaggaaaacaaccttacggcgggggcagtatgactgggaataaaagcactacggaacttcgccgttcgtcgtccccaaaatatttaactccagatctggagctggtgataaaaggttcagggccttttgcaaaccgtgtctaatccaagcttggttcccgagcatcgttcgaacgtttcctcccccactacatcgggaaatagcaataatgtaccttcggaacttcccgaagggggtttcttaaattattgaaactgtatcgctctcatacgctgtgttattccgaaattaccacttttccgtaggaccgacccgggctgtgagttcaataatttccgccctctgggcctcatggagagtgccaacaaaggtagggtggtaaatactatgcccgttgtccggtgaaaatatggagtctacaccaaggatttaaccttctaattcttataactcctttttcgagttgaattgtgtgcggataaggcgctaattgatcaacagcggacgcttattgatcaattacctgaccccgagcctagttttaggcggttgaggagctcgtcgtgtggcacgcagcgaaatgcctggtataggggattggggtagcgagccccacgagccagtccccgaactaatttggcggttaggcacgtggtgctctcgctttggtccgaagggttcgga-------------ggctttacagggtccaaaggagactt------ctttacgaaagaagcgccgaaggccggaaatggctggtatatttccgcacacgatattgggaagaaggcactacgtgcttctctggctttacagggtcctaagggccggaaatggcttgtagatttccgacctcccggtctttcggccttctctcgttcacggcctctgcgctgccttcgttcggtgaaagccagtgaaaggaggagccagcgccgcttttcacccatcaggtcgaaggcgcttaaaaattgatatatatcaatttttgaaaaatatatatatgaatgaaaaacaaatatataaatatctaccagttttgcgaaaaaagagagatgcgatttatggataaccaattgtttttcaagtctctaatagctacttcaccgaaaaggatacataaatgtcgaacggtatctaaagcacctgaaaactgcgcaaagatgcccaagagcatccaattccgagcattcggtggaaccagtgaaccattcgtacgtttggatttccgaatggggcggagggcctcca------------aaagggcctttctaagcttcggctctcgccccggtggaagagaaggttcggcttggaccgagcgtgcccttcggaaacactgtcaaaaagagcagttcaaggcagaaggcctgtttcggctcatgaaagacataaatctgtggatagcggcctataagaagctgtcaccgagctcgaagaacggtggcgaaaggccgaaaggcacctcgatcaaagcactagaaacaccgagagactctatgataaaccctccctttacgttaggaggggggagccctacgggccgaagttggtccaaagggcacgaaactctagggacagggggtaaagccctgggttcggagggttcgaaggatacttttttggctttacgaaagaagagcggaaggccggaaatggctggtatatttccgcacacttctttgccccgtgtccttcggacccacaaagtgtctcgtgccctttgggtcgtagatccttcgaacgcttctttagctttacgggggcttacccaaaaggacaaggatatactggtacaggaagtgattcgcagcatcctagagacggtttacgaaccgtacttcctttcgtgttcccatggatttcgaccgggccgctcccaacatacctgcttgaagcagatacgccgtgactttgtgggtaccgttcggttcatagaaggtgaaacctcgcaatgcttcaataaaatagataagcaagtgcttataggcctcatgcggcgaagaattcgagacaacagattcttgaacctggttcaaaaaaagctaaaaacgagcctagaggccggagccaagggcaccaccaaggccaaaggggttggcccccttctgtgcaacatagtgctgcacgagctagacctttttgttatgcgactgaaacgtattgttgacaggggacggcgtggggcagtcaatccggagtctaaggaattgtggcgtcagtttgcggctctaaccgaccgcactccggcacacagagccgaggggaccctctccttcggggcctttggccccggtctaggccacccgcaagaaacccggcaaataaactatgtgcgcttcgcagatgattttctcactggagttattggtccaagagctctggcagaaaggatacgcggcttggttacacgatttattgaagtgcggctcaagcttaggcttagcctggataagacccgtaaacccattcaatctcgcccgaacacgctacccgcgcactacgtgcctgtgggtccgaaggagacagggcggaaggccgaaaataactttgcaatttccgcacacggggctccgggcaaaagaaagaaacaaattttttg---cataaggggcggagcgaagaggattgctttccttggataccttattagtcgcgattcgacctaccttagacgaggacggaggtacggaatacgtagatctggtgggcttagtttactcgtagatatgcagaaagttataaaccgtctggcggagaagggatttcgtgataaatcaggtcacccgaaacctaattttgcttactttcagtatccccaaacctactcggttgcccgcatagcctccattctacgcggccttgccaactattaccatcttgcaaactctaaacgccaatgtgttacgcgcttgagctacatactacgtacctcattggccaaaacatatgcggccaaatttaaactaggcacagcagctaaggtttttgccaggggtggcagggacctgtcaaacccaattaaggctgggaagggcctcaacaaggcccccaaggtgtccaatcggaggggggcggggagtgaacgccacttgccagccattccctatacgcggtatggtcaaataaagctacccgacacggaaccgctaaccaaaaactggcaaccgggccaattcattgcccgccaaactggggaaacgcctagaggcatacgattgcttataaccacgggt----tttagttggagagccaggtgatggctaatcatcccagcacttgatgatatatatcgtgagagtgcacggggaaaggctccgcaattgaactctttattctatctattctgttgtccttgaaagggaagtaattacgatgataagaaaaagaagattttttaatccctatcccgactgcaaaacttccttggctttgcgggaaaaagaagcgccgaaggccagggtccgtaaaaagaggggatcctccctccgcgctgccttcgttcagtgaaagccagtgatatgaagagggggcgccagaaatcaccggctcaggttgaaggcgcttaaaaattgatatatatcaatttttcggatatatatatatatatataaatggaagaaataccggttttacgaaaaaaaagagacgatttatgcataaccaattgtttctcaaatctctgatagccactttaccaaaatggatacatgaatgtcaaacatcgaaacatgaaaatatattatataccaacccgaacagtctatttcaattattatattttttgaagtatcataccaatacgcgttttaaagttttgattgatattcgtggagttgattatccctctcgaaaacgaagattcgaagtagtttataatttacttagtattgactataatacgcgcatacgtgtattaacaagtgtggatgaaatcactccaatttgttcggtagtcagtatattcccatcggccggctggtgggaacgagaaacctgggatatgtttggtgtgtattcttctaatcatcccgatttacgacgtatattaacagattatggttttgagggtcatccattaagaaaagacttccctttaagtggatatgtggaagtacggtatgatgattcagagaagcgtgtggtttctgaacctattgagatgactcaagaatttcgctattttgattttgcaagtccttgggaacaaatgtcgcgtagtgacgaatcaaatcgggagtaagccagcaccaaaatattttatcttgcttaaagccctactgaataactacagaattgcatgcttggctcggtaggcatccgctctttttcgccaaactaggtct------gctggaacagctcagcgaagctgagct-----------gggagacttctttg------cgaaagaagcgccgaaggccggaaatggctcgtagatttccgacagcggg------ctgcgcttcgcgcctttcgccatatgggcctgcggcccggagcctttgcgcttgattggccctaaggcgctggggcccctgtcttgtatcatctaaggtgataaattggtcacaatcttaaggttcagattgcggaattatggattagtcgatctttccattcatttatgaacaaattggctggagctgaactctccactttattagaacaaagaattaccaactattacaccaaattgcaagtggacgagatcggtcgagtggtttcagttggagatggaattgcacgtgtttatggattgaacaagattcaagcgggggaaatggttgaatttgccagcggtgtaaaaggaatggcttcaaatctagaaaatgaaaatgtaggaattgttatattcggtagtgatactgccatcaaagaaggagatattgtaaagcgcactggatctattgtggatgttccggtaggaaaggccatgttaggtcgtgtggttgatgcgttaggagtacccattgatggaaaaggtgctttaagcgctgtagaacgaagacgtgtagaagtgaaagccccagggattattgcacgtaaatctgtgcacgaaccaatgcaaacaggattaaaagcagtagatagcccggttcctataggtcgtggtcaacgagaacttataataggagacagacaaactggaaagaccgctatagctattgataccataccgaaccagaaacaaatcaacgcacagggcacctctgatagtgaaaaattgtattgtgtgtatgtagcgattggacagaaacgttcaaccgtggcacaattagttaagattccttcagaagcgggtgcttcagaatattccattattgtagcagccactgcttcggatccagctcctctgcaatttctggcaccatattcaggttgtgctatgggagaatattttagagataatggaatgcacgcattaataatctatgatgatccgagtaagcaatcagtggcgtatcgccaaatgtcattattattacgtcgaccaccaggtcgtgaggcgttcccaggagatgtcttctatttacattctcgtttattagaaagagccgctaaaatgtcggaccagactggtgcgggtagcttaactgcgctacctgtgattgaaacacaagctggagacgtatccgcttatattcctaccaatgtgatttccattacagatggacaaatttcttcggaaacagaactcttttatcgtggaagtcgacccgctattaacgtgggattatctgtaagtcgcgtcggttctgcggctcagttgagagcgatgaaacaagtatgcggtagcttaaaactagaattggcacaatatcgtgaagtagccgcttttgctcaatttggttcagatcttgatgctgcaactcagtatttattaaatcgtggggctaggttaactgagatacttaaacaaccacaatatagcccaattcctattgaaaaacaaatcgtggttatttatgcagctgtcaaaggttacttagaccaaatacccgtcgttctcataacgcactatgagcaagagctattgaaatctatcgacccaggtatactttctgctattgtacaacaaaagaacatcactgagcaaattagtattcaactggctacctttcgtcaaaaatttacgcagagcttcttagcaactcatcaatcatagaaaaagaagagggg-gaagctatttgcttcacccctccccccctccagttaccgggtagccatggcttatgaaaaaggtagagcatgggcaggcggttgcctgcagggattagaagctcggcgttgagaaatgtcgatcctcgtacgagcgcagcgagctccggatccctccaaagacaca-----agttcgctgtcaaaagacttgggaaccgccacgggtgcggagatggaaaaccccgattcggtggatgcgcagaaaagcagaacccggtcgacacgggacctaataccttctgcatggaagatgtgcaggctaaagcgggcgtgagcgcgtcctttaacctgaagtccacgaac----tccatagcaaaagttctagccaggagcgtgatttcttgctacagattcagtcttttcc----gaatctttggagctacatttatctctttcacttcatcccc------cgatacacgtgcctgccgagcttgcttcaacttggccc------ccttccagagcccgaggatt----cactcggagagccggatgcgaggaaatcttgcacgtctggttcggggccctcgtatgggttggaggaaggaacttcgggc-gagtaacacctgt----ttaggctcttttcctttatttcgttggacagttcttcggtttcgtggtggccgacgaaaccaagtcccc-ggccctggctccaaccccgcagtgagacacaaaagctgttggggcggcggattaaagctataggtaactgtcgtacgcattcaaaaaaatttcttgcatcatactgagacttatgaaaaccaagtgtataaaagttagtttttgggttgttggttgggccagtactct-caaaaatatttattgtactgggcaaaccagtctgaattcgaaattacaaatttcaaaatatccaatttgcgctcttgttgtcgttgcacacgcaaaatagtcaaagagcctttggtt---atatatttaggacttacttgttattccaaaatcgggtacggccacagaagcaaatatacaggtgtccatttggcaggcagctgtgaacaaatcaaaacatatcgagttggaattaaaagaaggattatctgggtaataacatctttttcttcaatctcttcctcgtt---ttccggaaatggttcttcatattttctttttttgttttttaatatcgtcacgaaatttattaaaatttcaagctgctttctcttttacgctgtacggaaagtagctgattgggctaggtctaaaactggctaatatataagtggttatccaatgttggacatcaatatgcacattgtttaaaatttgccctttttctcttccaaaagcggtcgaaaggaaggaacttctgtatcataaagatgttggcaagaatctataggtgaatggactcctcccgaaatagatttagctattttcgaggtaacccccaaaactttactttctctcgtcctatgagtggaatattaaaataataattcgtcgacgttagttcgtatgacatttgaaaaattccggtgtttc------ctttaacacttaccccaccattacaaagttccaagtcattt----cttcgaattcaatcgatttcaaagatcgagcaacaattttttgaccgtaacgtttgatacggattcggttccaaggaataattctcacattttattggaagagggcctcgtctatgaataactatattctttggctaaagcacgtcataagtgatgtgtaggaaactaaagttgtaaaatgaccgaaagtaggagtgtagctccgaatgaatttgtggcttttcgctctggaagtagctgtatagcgtttcaggagg----ggggtctcatgaaaaataggtctaagttctattttatggtcatctctaagaatatgctttatgagtacgtcgcaactttgtattgatagttgtttcgtcataaaagctaaaatggatattttgcccgctttctttacagctactgggagagctttgtaggttttaccac-----ggtggagctgtaattaatgcgaccttggccttttcgtagtattcggaaagggttgaattatccgcggcgggggaactatcttcctcttcctctataggcatcgtgcgatggttaaaaataatcgaaatttctgaataaaacatgcggtacccgttccggcaatgggcatgtttgcactccaatataggtgtagaatgaggtggt-----acccaaagaaacttgccgtatta--ttcatcctcgcaaaagatacaaggggctatgaacgaaccctgtattagagttttctctcggtataagtgtgaattgaaaccgagtgaagtgtttaaccatttcgctatttccaagattatagcggaggccct-gcgagtttcctgctgtgtttgtttcttcggcgaaat-gagggtagtttgttcttctggtgaggtagtctgcggttgttcttccggtaaaatagggatagccggccaatctatattagcaaaatatgcgccttcaaccctgtattgcacgtttggggttccacctctttctctttagtaactaaaacccgtgaaactcttactttttcattttgatactagaagtgctgggatcaataaaaagcttaaggcccctaaatccataaaccgtgtaacacccccgttttattacgtcttgcgtccacgcggagcggacgggtgtcactttttgacgttttctggcgagtctatgtccatgcatatcatccgagttgcatctccgcacgaagcaaacaaaccagtgggtgcagttcagggttttttataaattataaatctcaactgagattttggattttcacgaaccttttttacatctttgaataattattctccccttcctggcaaaacccaaaagcttttatcaacaaatccataagcttcttctattagaggaagacagtcagccccttcgtgatccaataacaaatcaggaggatattccagatttgttttcaatttcatcttatgcaaaattttctgcatatctatgctatacgctgcgaagcgaacatcttctgtagacgtaggcattgtatctaaggtcggggtaatattaagacttttagccattgtgaaggttttcccttcagcaccattcgtcaaacccagacctccatagttgattggattttcggaaatatagtatctaagtatttgcgtgtttttactttcgatatatggaaaattcaatatatcgaatttcttcatttggtgcaagagatccccgggctccttatttataaggtgttgtatcgcccattattactttcttgaagcaagctgggttgggaaacactg----cctaatattgccactggttgcttctccaagaacatatttattgacatgccctaatgggaacaaggtcaattcctttttatcctcaaaagttatgttaaatccttgctcaataattttgaagttgttaaaaaaatggttcaaatgtttgcgttttgattgtacaacgaactaatcggtattacaccatcaaaacttctagcataataagttgcccgcaaacacttcgatgtaagctaggttcacgaagggcggagtatatagaattggttcgaccagaaataccatttgaaagaattttcaaactcaaagccccaggttcgttgttttcttcgagctttagcccatgctttataaactggtccaacatatttggaaactctgagaatctcctccggaccctttgtttactaaagcatgaaagatcgtaggatagcacgagctaatattacagtaaataagggtttgctctttattactgtgaggaaaaagttggtaggatggattcctt------gtcgtatttttgatggttatttgtggtatatccgtcaagtggtctatgaataactctaattcctggaacttacagaaaaaatcggtatacatttccccgtggggcctataacagtataacaatagccatgtctttccgattgtaagatttctcagatccgttctagccttttggaataccggattcctgctcacaaacatgctctgccaatcgttgccggataagaggcactgctcagataagtaatagttggaacaagctttcgaagcaagaaagagtcgtaccgggattggctacacccatcttccctatttttgcaatgtaattggcaattgaacttggccatcatccagtagacggaatgagtctttctcttcgatggaaagtccacaggcatcgacgttattggcataccgaagtaagcagcaaatttgttcaaagaaa--------ttatcaccattccacctggttatccatttctctgcgattctagaggcatcaatcgtacatacttttgaccaccaggccc------ggctaaaactaaaataatgcgttatacctt----tttgacagtccgggccctttaagtatttcgctattgaaggtataaagcgtttctactaagggtaaacagtagagaaacattttaacgaaacttttaccttagagctatacttgcccgtgt------ccaccaacattatttaattcttaaccaaaatggtggctagcctctctaattgattctgcatctttttcatactttccttattacgttcaaaggtttctaaagtatacctttccttatttgcgccaactgaaaaataattacagaagcactcgatatcgaaatagactatgcggtcacaaggatcgaatgatgacattctagaggtagcttttggaagttcgctagtccc------taagaagaattcttcgttcccattcctctcatatgtaaactggaagcattccccattcctggcttcagccactggctctggcacagcggttgaaaccactggtttaggtgtggctcttgggtcttcagatgtggttcctggttcttcagatgtgattcc----tttgtggctcctggttccaagaacttgacatctaaagtataatgagacgggatagacatggcgcacctttttaattcaatttgggtagcgtgaatttctataaaaacatcccttcggggcttataactattatgtttgacaaatcccaatattttatttttcaggtgcagcagctctaggtgctttggataagattgagccggtaaattcataaaccaatttttccttttaattcaaaaaactcgcaat------caatatatgtctatttggattccttatatatgattaatcc------gattccctattttggcaagtgcaacaaacaggctgaagccccttgctctgggatagtttggtgcccttttcgggtccttcttccaaggggccgaagggccaatttccgcggactgcctaggaaaggcctgctgctcgttgacctctaaggccccttagtggtaaggagccgaaggcaaggcgatgggtaacactatagtacataggccgcggcgcgcccgccgcttgtgcgctttgctatccggca----ggttagttgaattagcaaacccgataatagcagagcatactgtctaagttagggaactactacccacctc-aggaagaaacgtcatcgtaggtattgttatatgtgtgtgtgaaaacgttttctgagatttgcgaagcagatagtcatcgtcgagctcccaagttgccttctttcgaagaagtttagctaaacaatctatctcgagtatatacatcatctcctattcgtactccttctataaatatcctttcagctccccctgtctcagtagctgaaaactttttttccaatccatgcccgtatacctccctctcctttcgctacgcgcctttaagacggttcacccgagttttcaaagataaggatgtaatagatagataaaatatcgcattgtcatcaaatatacaagtagaactcgaaaaagtgccaaatacaggaa------gggggggtaggcgccag-------------ggagggcctggctcggtcaagtccccaactacaactttcggggcgggctccgccctataaggactaggtctgtatagggcggagcggatcggtgcttaagttgcacaaattgctaagacgtctaaatgctttccttgatagctggaagttcttcagaagtatgaaatgccggagggcttgggaccatccattcaagtgtcgttgaattctgttcaacagcccaaggacttggagcgcactcgttctcactagttgaagtgagaaaaaccactacaaagaaacgaaaaatccctactacagaaacgtatgagccaaaactactaaaggcattccacccagcgtaagcatctggataatcaggaatgcgacgtggcatacctgcaa----------------------------------------------------------------------------------------------------------------------------------------------------------------------------------------------------------------------------------------------------------------------------------------------------------------------------------------------------------------------------------------------------------------------------------------------------------------------------------------------------------------------------------------------------------------------------------------------------------------------------------------------------------------------------------------------------------------------------------------------------------------------------------------------------------------------------------------------------------------------------------------------------------------------------------------------------------------------------------------------------------------------------------------------------------------------------------gacctaggaaatgcataggaaaaagagttagattcgcaccgaaggaagtaatccaagaatgaatttgacctgaagtctctgggtattgaagaccagttattttacctatccagtaatagaatcccgcaaatgaagcaaaaacggctcccatagaaagaacgtaatggaaatgtgcaaccacataataag--------------------------------------------------------------------------------------------------------------------------------------------------------------------------------------------------------------------------------------------------------------------------------------------------------------------------------------------------------------------------------------------------------------------------------------------------------------------------------------------------------------------------------------------------------------------------------------------------------------------------------------------------------------------------------------------------------------------------------------------------------------------------------------------------------------------------------------------------------------------------------------------------------------------------------------------------------------------------------------------------------------------------------------------------------------------------------------------------------------------------------------------------------------------------------------------------------------------------------------------------------------------------------------------------------------------------------------------------------------------------------------------------------------------------------------------------------------------------------------------------------------------------------------------------------------------------------------------------------------------------------------------------------------------------------------------------------------------------------------------tatcatgtagagcaatatctagcccagaattggccaatactatcccagtaagcccccctaccgtgaacaaaaatatgaaccctacagcgaataacatgggtgttttgtattgtattgaccccccccacatggttgcaatccaactagaaatctttattccagtaggcacggctataatcatggtagccgcggtaaagtaagcacgtgtatcaacgtctaaccctacagtaaacatgtgatgagcccatacaataaatccaagaactccaatactgatcatggcgtacaccatgcctagataaccggatgcgggttttcttgaaaaggtagagacaatatgactaatgataccaaatcctggcagaattgaaatataaacctcaggatgctaatggactatatcttcatctccaatcgattgaaacaatttaataaaatgaaacgatttgttttgtttagctggatccgg-----cacctctctccagatatcttaaagaacgctcgaatcctttttttgcctgacaatgcccccgccctttcgatttggccatcccgtaagggttgcgtaatggataaacgtatgaatgaggaatcattagctttagctgctaagtcatacccgaataccacaaa----atccatcccggcttttatcgtaatagatagatccaccccatattgtggctatatctttcagtatctttttatctttctaacctatacccaaactaggttggaagtttattcggttaatgttgaaacggccatctccaaatcctgaaacccaagcgttctctaccgttggaggttttggttcaataaattctattatcatagcacaacagactctttgcatttgtttttgcttgcttattgctcttattcctccattcaccaaatcaaccaatctttctatagccgatctattatgcaattttcaacgaaagctgctgaagcgatctccaatccgatggaccgaataaagattccttcctcccaacctgggtgccccaatttttgtttgaaaaagtatagggtttgtacttcttttgtatgcattgttacttcacagcttgta---tatccagcctttgaaatggaaaaacctccatcccagctaaccaatctcaaaatttatactcatcatttctcgtttcaatgggagatgcgctgcgtgtagtctctgaggatccttcacctgtttgtaaagtcaaaatatttgtttcatt------catttttctccctctttgaagtttcctgctgattgtgcattgcctatggaactgaaaatctaattcagatctatatataagcttttcacaggtttgggcgtaaaaaaatctatttttttgcgcacttatgaaccgagtacttaatggcatttagcctttccagcaaatagcggcattattcaatttgggattgctcccaaacgcggccatcccgtggttatttttcgaccgaggaaccgggaaagatgctggtataaaatgggatccccgccaccggcaggatcgaaaaaggttgtattaaagtttctatcagttaataacatggtaattgcccttttttcgtccgtttttt-tttccagtttttttcttccctccttgtccgacagtctcgggcccttgttggacagtatttcggttttgtggtgtccaacaaggcaaagttcggggccctgtctaacgaaaaaagtgcttacaccgaaaactaatattttctcttaatgcccggcggcgtggttttggactatatcttcatctctttctattcatacctgctttgatgcgcgcagtctcagcaaatcccgcattggtcagatgtgctttgtgtaagatcatgccacagatgcatcgccagttgcaccaa-----gggttttgcccgaggaaaggcatcaaagtaagcaaccacatgggcattgcctgccacgccgcatgtgcaactacgccaatttcctctagaagcacttaccctggaaagtttcacttgtgccccaattcgttcaagcgtcggtctagtatctattttcgtttgtttctgcggctaactccattctagctcaaacgaaatggaaacgcgccaatatctactggatatggtggttcgaacctgctggaagctaccatcatctcccttggcagaaccacagagccaagcattggaaaacgaagcactcggatcctgcggcagaaaatagagtgttgtgtcatatgcgtgcaaccaatccatcaatctgtaaataaagtgtttcgtgtttggaagtacgcataaagccattgatttcatgaataactcgggctataccatctaacgcattgataaagagaaagcgccgttttttgttttggtctgaatcgagcctgagcctagaagcgcacgcagcaattcggcccggac------------------ggccccaagctttgtcttgaaaactgatttaaatggaaggcgtctctgatctgaccacaaggggttcgatttgcataacgtatgaccatgcagccatcactcccaatcaagccggccggcactgaaccaatctttgggtggcaaaggcaggaaaggggttttggccaaagatgtttggcgtatagtctctgagggggaaccgtcatggttcgttccctgctgattgtc----ctcgcaaagtttccagcatatagtcaaattcgaccaaggcatcgctacctcatcaggcgcaaatacacctgccaatactggaagggataataaaggtgggaaagctgtaactagaacggaccacacaaatagaggtaatctatgcatggtcaatccagggcccctcatattgaagatagatagggtcagtcgatgctgccctccgaaccatacgtgacaatttctcgtcatacggctctccctcagaaaacttaaattgctgagtttatttattgtatcaagtctatctctataatgggtgggttactttatagagagggccaagctcggggcttaaccgggtttactaataggatgatattatctgaatttcctccctattgagctcccccgcacgataagcttggtggtgagctccacataatggaatctgttttcgtttgtacgcccccaaccattcctggtaagttgccttattcattccaattttggctcgaacgtctcgaacagcccttgcgtgaagcatcgccacgttcttatcactcaccacagatggtgcaaacctgccgccctaacccaaacttgta---tttctcagcccaagaaacctggataactgaatccggagtagccattggactcttcattttgtaatggtgcagaaccttatagttatttggaatgttcaggctgctcctggtattcgggcacagaaaatgagctcta------ttgaacgcgttttttctagttcggagcttccattccaaagctaggttcagagcgcatgaggtaactaggaaggatatcactttttgcagatttcctccattacccgcaaaagagtaatagttaagcagtcctctaatcttatgattgtagaaagccaggatatcggagtgcgatagttccactagtcttctcattgcagttgggtacattatagttatatggttttttttccaagaatcc-----ccttcaatttgaacagcaagtctttgatgggagcaaacatcatcgttcgggtctgacctctccgtgtgatattggaacctttgatcgcgcggaatggccttttctttctgggttcacatctagcccctataaaggaaaggccatccgctactcaagtgtgtgatgagagtcttatccacatttagctctagaccgcacgcttgttcaaggaagctctccatcttcgctcttattttctcgacctcatttctggtgccgtagataagaactgcgaaatcgtcggcgtatcttatctaacttaatcgtcggaaattaggatcaattacatcatatttaggatttctcctcatttccatcagcatagcttttcgaaccgctgaattattagaatatttccctttcttacggaagggaagaacctgtaggtgggattttcatctttatcaatccctttctcgaatcttttgttttacatactgagcatgaattgatccagttcgtgtaaaactatgttacataggagtggactcaaaacactaccttggggagtacccgaatgcgaatggatgaccttgccgttttctagcttgatgtgagctgctttcagggttttcataaccagttctagggtccgttgacattttagcaaggcggtcagcctttttttttcatgatggtggagtacggtatcctgtcgaagccgttag-----tcccct------acccatgaatggtgaccgcctatcaaatggataaaacggagggcagagtaacatgatgatctacccggtctgaatccgtgagagctgtctagaaatcgttcctcccatatggctctcaagactaatcgaagtgctttttgcactattctttctctcggagaggcgataacatctcccgttggtcgagcactacctgcctctccctaaggtctggtgtcccgtcagtttcgttctttttttctgcgagttt-tccccccttccctgtctaacagtcccgggcccttgttggacagtatttcggttttgtggtgtccaacaaagcaaagttcggggccctttctgacaaaaaaagttcggctttggggcccagccc---acccaggggccttttctctctcctagcgggcttaggtataagtactctttgggcaggttgaatttggatctaacccttgcttatatgttccgcaagttgtacagacgaattccaatctagcccatctaagggttgaccatctgatcttggagt----ctgccaatcctacctttgatactctcatagcagtgaaccagaaacattggatccgatataattcttataagttcattatagcgtccctggttagctttacaattgttcacca-ctttcttagcatatgtactggcgtcgctctgccaacaattctttcgggtaggctggcgaga------gcccaagacatttgaagaactatggatcgtgttctgactagtcgccttcgtggcctggctgggttggct-----tcccctcactactacgggacctctgagcccgcgcatcgtccgttggacgatgtgaagcggttacttcccgtggttgctctattttcgtgttttcgccccgaccatcctcggggcacctagtggtgtaaggtccctgcgcacttgcttgattgctcaagtcagttcctatgctggaattacttgcgactgtccgacagccctgaccgctaacagcatcagtcaaagctttcgcccagcaggatccctgggttactccgccacacacataccgacgtatcctgcttgagatatgtagccccttctcaggcagtgagtgcgtatcaagttggttaacctagcttcgaccaccccagctaagagacaccaccaagaagggcagtcccctttggcgtcccctctgaccaactgctcgcaaacatgatggattattagcccaagatgccgcattggcctgctgcatgtatttccctatggaagtcagacatacgtgcaggaatatgggtattattcccaaccgaaaacgagcctcgcacggcgcacttgttataaaattaatagaacctaaaataggggaaacacctgataaatgaaggctaaaaattgctaaatcaacagatcctccggaatgactggttataccacttaagggtggatagcatatgtgttggataacctcagcgttgtgattgcttaacgttatgcaccatatatctctatatggatcggactatacctttatctatcaccttgccatgaagcctttggagaatactctggatccgttcgagcttttctcgatccttcttgtagtagacggctctcgaccaaagcttcggctccaatgatttcatacccttgaattggccttggaagagttggcttatgccaagcacagccctaccgtgagtagtctctaatcgataaaagggtggcctttcgatgatctgagtaggtatgtgtagcctacgtcttatagcctccaatgaaagcctgtccaacttttgagttaagccaaacgcaatagagatccgttgtttgccgtctctatcatacaaggagaaggatccttttgcctcgatagagccagtaagccaatcgatgtgaacagccatattcgccgtccaaacgggattgacatatgtctccggaagggtagcactccacaattgctcacaaatggaatacttgtgctctgtcaataacttcggatcttccaggattcgatgggcttgacgaagcctccggtaatggaattgcttgctcgttgggcatgggtattgatcaaagataggaaatattatctttgctagctccctttcatcccggatccgatacactcctatcgtcttatgcacattaacggaccctacgccaagtatctccctgatgtaatacaagatccgtagattgtacttgccttgagcaatggagaagttaaggttgtacttgccatttcgaagcacaatgctgaagcagccatctccgtctgtcataccgacaagccatctgcaaaatgatagatattctgcgttgagtctctgatggggggggacccccccccaggcgggttgtccccttgtagagaaggtttttgcttttggtcttaattgaaaaggcctgcggcctgactgagcacctttctttgtagtgaggatgttcccgcatcgagcagaaatattgttccctacgtctccacagggtatggcctcttctttgaccgtccaccccgaaccgcacatggaagctccttatgtaagagtctaatcggcatttagccagtacagatttgggaagctaaaatctttttgaccagtaggtagtcatagtagctttcaaagctattctttttcgggtacccgacgcgtgaagtttgcttttatgcaaaaagcaaacgcgtgaccaatcacagaagtcgagatatttggcgcaggaaaacctcggaaaataagtctctaacagctttcttgattccaggctagtgccataaacacggaaaacccgctcccccccccccccctaggtgctcacaggtttcaaactccgggatggtgcagcgcattgcccaag----caatggttgtcataacatgttgcaacaaagcgagatctgatacccctttcgcactttgtgtgggacaaaaccgtatatgcatgtgaatgcaacag------cttcactgatgtcgtatcgaacagcgaagtggccatccgcctcgaacatccccgaaaaccaaccattgaacaagatggggcgctgtttatcgatctctgatagaggtcacgaagtacc----------------cggtgaagcgcttcaattttcggggtgcgcctttcgtcgttgatgcgggtaactattccgaatactgcaggcatattgtgcacccgtccgcctaaatggttagcatcgtatagcacggtacctccaatccttgcgcgaagctttggaacgaag---ggctcgtcttcacaacggaacacaatctttaccttgggataccgacccccacagcccctatcgctttcaggagttattagag----atccccttttattgaaccagccaaataagcatcaagcttatcgcctggtgcctgatatttgcccgaactagactcttttggagtttcctggactatttctttaagctagaagctcgcttcacgtatagtctctgagggggtattttccacttccctgctgattgtccaggggatttccagcatatagtgaagtttttggggtgggctgcggctttggcaacccacctctactaaggctgagcttggaggaagtaacaatgacggtggcaaaagccaaaatggaatattatttaatctagggaatgccatatccggacttcctataagaatgggaacgaaccaattaccagaaccacctatcatcgccggcataaccagaaagaagatcattaaaaaagcgtgagctgttattaacagtagggggtcagttgggtctttcaacacagctgcccccagaaccgtgcgtgaggctttcgcctcaaacggctcgcaactccggtctccacttattgctatgaactttcaatcttacaattgaagatctctccatggatcgtgtacaaagacaatgctaacatttccaacttagataattggccgtt----tacgcactgtgatggtgagaacggggggggatctgctttcgtttcgaggcgcccttccactcagaataagcggaagtgaggtatcgaatcctggccttaacgtctttgacataacggatataatgcgtcccaactttcgttgatccgcgaagagcacatgttctagcggctcgggtcgacctccagctaatatcaataacctgctcagcccgggcaatcgaatcgggattgtataggtgtatgttgtttgtacgcacctggtcgaaatagacttatacccgtagcgggacaggcaaggcacttaccaaagcggtgaaaagtcttactagctgtcttcggtttgtatttcgaagcgagagttagggcacgggacatatgcaacacatgtacaatctgattaagactactgcgattcgacgcgaacgagtagtaattcagggttccccgaactttctgattgtagaattctaaaatgtctgcatgagcccatggggttagattacccctcgccgtgggtacatgtttccccatttcattccgttttacaaaacctttctcttttaacttgtaaaaaagtttcgtaatgggggcacaaacccggagacgttctgttgaacgctgtttaatcgtcttgcctcttaccgtgcgcacatagaagatccgatgactagatcgggtacgtttgcagtatgcacctaagaaatgaaatcccccgtttacaaggtgtgagaccatggttttctccgaactaagctctaacccaagacttcggtgcagaaagttttgtaacgacgcttgaattgcgaaagtttctaaccgagttccgcttactaaaatggcaaagttatcggcatatcgtacatataaaattcttcgaaagtaagggtcgaagggatctttcaacgggattaatccgcgcttaattaggagagatctatcttgtctgttcgcattcatacgacgagttaatagcttgtactccgggttaagtcttctacttttgcccctgctaaatcgatcacgaagtttcatcacaaattcgtcgaggtgatgtagtatgatgttgcagagcagcagactcagcaccgagccctgcgaagtgccttcgtctaaacctatgacctgaccggaagtaggatccttgtaacccgcacggagagccctttggagtaattcgagcgtacgatgacactttaccttttgcgaaattttgtgaaggatcactctatgaagtgtcgaatcaaaaaactttcgaatctttcccttcacaacccagggatagtgacctccctctaagcagagcctccttaatgctgtgtgacagcttcggtggggacgaaatccatgcgagcaatctagaaaaataggttcatagatggcctcaagcacaagctgtaaggccttttgtaccatcctttccccgtagccctttttttctggaccgttgatgcctaagggccgcttctcctttctgccgggctttgcaattcctcgcgcgggcgagaactcgaacaggcccttcttaagtttctcacctacttgtacaaaccattttggaccatccgaagttttcgcattagacccgggggtccctggtttacctcggatggattcatagcacaaggccaaaaatgtagggtctgatataacatgaatcagcccattgtatctattgtccgggcctaaataagcttgaattcgttccgaaacggacatacggacacggtcggaccagttagctttgagggctgagccggcggagccgttggaacgaaacaatgtttcgttatccgagacctccgggatagaacggtacgatcgagagctaggctccttaactgccaggctggattgcaaaaatccgaagctattacaggccctccgaaccccaccccgattagggcgaattatttccccggctcctacatagtcctcgtcattcgtgtccggaagacacttccatcctttcttcgtaaagccaagaaagatcttagatcctgaagggttaggcccttgcgcaattagctgattactcagctggtatctgtgtagagtgccccacattcttccggggactgtgcacacacaatgtattgtgcacagttctgacctccatagaggcttacttattgtgctcttgccataatgtgctgcttgagacaagaggtctactgtaatacgagcattgcgtgtcaagtcagttatcctggccgtacctcccgctctctcagggcgtcctagcggtggcagcccagccgttccccgatttaaacttgctgctcccgagtaagccatattactatggcgcctctgcaagttgagcctgtgccctagcttgttagctagcctggatggcacaaagaagagtggatagctcttcttgtcggacgatgtatatccgggcgcaccattataaagttgatgatttccaccaagaatttgattgccgggttgtgctaattccatacgaattagtactgaaaagcatgtacccattactccagcaatggcaccgaaaattaaatatggagtacctatatctgtcgagtaaaggattagcccttctcgtggaaccgtgcttgatagtcttccatcacacggctctccaagagcctactctcgattggacgtatgcacctggaattttatgggggctactcccgatccagttccccaaactacaattacctcttgtgcaattcatcgtgatgatccgtacacaaaggtatttgctttctattgatggcaacctcgaacgcctccattaccgcaacccttccattctttttggtcactactccta-cccccccaaaagcatccaggtgcctcttgcgcacatggtgcatttacaccttatcctcgaagcgcgccttcacagagcaccgcaatgcgcgggagcgcctgaacgtggcgtaaatacggtccaaagttcgcatatcagagccacattggatgcccctcaagaacattcttcccatccgtcgaatctcgttggagcttagaaagcttattctttcttttccttcgtcatcctttacgaccatatctatcgataatgccctgatgagcttcgtcgccgatgttttacgcttcccggccattgtgtgtatcaaggaccagcgtaaaaaataatccacgtagtttcgtaccttgtagaaattggcgcagcagcggtagtaactcaataggtctcgggctacggagttaaaccaaagcacgatgtcttcgtcgttgagttgaatcaatctaaccacacaacgaggtttgttattctccgtaataaggccccgcgatttgagccttttccttatctccttcaatggggccaaaatttgcagggatagcgcctcgtaccttctcacgcgctctcgtcgagccttcttcctctctctatccaaaggggttcgaactttacactcatcgcaccacttgttgagtttcctctcgaggttatccattgcttcccgcgcctcattcggggcaaagtctagcctgctcgctaaagccaagtggaagtttttctgcgagttctgaatgtcggttactagatcgttatcggctcgcattcctcttaacaaggctttagctaactccgccatttccggggatttaggacttgggagttttgccagccccacagagttctgcttcctcaacaatttacccagcgccccaaccaaggcatcgtggaccaaggagtcttggcgtttgcgtttttgtactttcagggtaaggatacggttcctaaccctgcgtcgcttctccatcgccttgccgaatctccttcgaagtttcgaggagggcacaacctttatctccattcccataaatttcacgctttcggcgcttatgtgggatatattaccttcggcgagttccaggtgcagctccgaattaacgaactgcacaatcctactcttgaccgtgaccaccagttccttgggtccggcaatacctaggaggaaattacccgcatatcgaacgtaaaatgcgcgtgcgtagtccttccaatcagtcgaggacagcccggcccggaccgtcacgatttccgcctgcggggtcagcgctctgaacgccttcgttctgggcgccctcgtagccgccgtggtcctttcgttgactcttcgcttgtggctccgtaagagttcattagccatcttggccacttcttggtccaattcgtgtaagtaaatattacaaagtagaggggcgagggcccaagggggactcgaccaacgggagaggactgatccttgaagg------ggaccgccaagcttgccgccaacaagtcccgcggtgaacggtttatgcacgagatccatccacctctgatcttctatatccttttgtaagatgaagaccggcttgtgtcgatccatggaattgaagcacctttttatgtcaaattcaaggaaccacgacgctcctgtccatttcaggcaaatttgttctaaccccgagtgacaccctcttccgggacggaacccgtgggcgatgtccaggaatctaggttcatatatatgttccataactattttcatggcttgctgaacaatctcatcgctcccgatagttaaaggtctgaatcccctgggcttgttaggcgtgggtatcacaatcctacgtgcgggtttgaagcgaaactgttcgcttcgaagtaattcggcggttctttcgaaccacgcccgatccaaactttccgggggcggagccactcgacgaagaaagaggttttccctttcctggcccccctccggtgtcatcttacccgtgtgggacttaatccgttcataggccgcaatcgagaagttcgggtccgtgcatatggagtagatgtttccaaatttcccggatttttcgttccgttcgagagtttcgagtttccgcctccaaccaccaccgtccatatggacggttacagcagggggttcattacccgaccggttctcagttgagttactatcccgtccgccattggcatggggttcacaactcatcctggggcgtgacccagccccgcccttgccgccgtcatgcccaaatcgcgcagaatggcttgtcctacctagcgcattgggtgagcttgtagcatcaccgcagtacgagcgtttcgttccggttctcagggacgctcctttccccccacaaagtaagatattcggatgagaacggcactcgtaagccgtaggcaggaaaccgcctacgctccacagaaacggagggcgcatcgttagtattcgtttccctagactcaccgaaccgtctaccccaacgcaggacatcactctcctactaactttcggctgagttgcgtgaggtttagcaccagtcgtcccggcgcggtttgacccagcgattatagcatgcatagcgtcgcacttgtggttcgtggaaaacagccatctttgtgcaaaattgttcatttcggaaccccatctttcaataataccatgctttgttgaactagttttgactgatgttttcgcaatttggaaaagcgaaattcgtcacaaactgtttcgcgaaaacaagttactatcttctcctgtaaactgatacgagaatgctcttgaatagctaacagtgtttttaacttttgctctatttgttggcataacacagatttcactgtctgtttgcacttcggcgcacagcgcgtaaccatatcatttatacatgattctccaatcatttgtgtacttgaacgcaagcttatactacgtaattcatgctgtttcttcaactcggacaacatagcttcttgataactcatccattgctgtaaatcggaaagaagagcttcgcttctcgcatcaaaagtagcttttaaagtttcaccaaatgtttttcgactaaatataacaaaacacacaaaacttaaagctacaataacttcttcattatatattaggatttctttcgagcttaagacgctaaagcttgaaactgcaaatattaatatttcacgcattcgtatttttcctttttttgattgcaataaggatttaattataataaat-----catgggaaaaaatgtgttacc-----actccgataaaggagtttaatggataaatcagaacttatcaatatatatcgtcctacagttttgtgtacctgacctatcatcatttgcatgcccgaggaggggaaacacaatcggaaccttggttctgtcgaacagttctttggttttgtggtgtccaacgagaccaagtccccttcgggcccaaagttttgtcgaactgttttgtcgtttcgttgtgcccgacgaaaccaagtcccctttgggtgcggaggtgcgtaagcacttttagacaggagacggg-----agggtccggaga------------tacaggcactacgtgcttctttggctttacagggtccgaaggagatggcttgtagaaccttttcccacatacccgaaacacgattgctagcttgtgataaactaatatctctcaaagaagataaatattacgttattggaaaatctctttgttgccatttaacgcactaaataacggagggagcgtatacgaattggcacaaatcatacctattaggaaaatacgatacacccacaagtatccgattcactaaattaaagacccacgccttgagatgcagttctacattgtgagagatccacgtaagcacgggctgcgcgaaaagattgacggacggggcagatataaataatgcctacggacccataaaacgataaagttcccaccagatctgagttggggtcgggtgaaaaattgttgggaggggagtaccacggcttttag------ccttcataaccatcgccgaaaacgtagtagctaagc------ggcccacaa----------tacccgctagggatccttgacataagcttgtgtatttccacaaccttgtgtattccgtagcaactcccgagaacaaatccggtattaccaaaggccaaattagttagtttacgatcgaca-ttccgtatagtgacactgtctgtctcctggcgaaatatcattaccatctacgaacaaaatgaaatccgaaaaagaatctacaataattgtccaaaatctagccattgatactagaaacgaataagaaaagagaaacgctaaccatataaagagtaaagaaataacacacttgattttcggtgagcaatcattatataatgatagataaaaggtgatataggagatac----atacggaatacaaaaaatggtataaaacacgcataaccgaacgaattgtgttgaatacgtaaagtgatctagttgaggccaaagatgtaggacgttagttctacataacatttcttttcttttctccccgcaagagaaatggaaagaattggaatgcaacttctatctatagaatttttgggaatacgggctaaagcctcaggcgggagagggaatcagaaaagttatatctagaaccggacctcgtgcttt----gtgggttgttcttttctcgcattttttcgttttctcacccgttccatcacccttttttggcgggagttggattcgaacccacaacattcagattatgagcctgacgagttaccaattactctatcccgcgaacagccaacg-aaaaagagatatatttttgtttatcgccttttatttctctatgatgattcaccattatttattaatgataattcatcattatttatttatgataattccttaccaatgaggattcatcattatttatctacaataattcatttagattttctattagaaattgtactagattcgaaccaaatttgtctaggttcaaaagggggggcgcgctgcagcccgcactagcccactgggttgaagtgacggatacgattttagtgtttacccaaccgaagcgattggctagagacaaaaccgcggttgcttccccgcgcacaggccatgaattggggg------ggaggcacgtcctta------ggtcccgcaatcggtaacataatgaaaaagtacacagccactacgtgctt------ctttaccgggacatagtttttctagtttttggccggagcgaaatgacgaattttctggaatacaggaagcaaggaggaagcgggaaagtttatagaagggattgagcggtttcaaccccaaggggctcc------ttcggagtctgtgacccttgaaccagcttgccaggaagaccttacacaaagatacattgagttgctgtcctctaa------cgat-aaaatgaaccaattagctcgaaagattaacttcgatcccgatgtcgttttcaaggaaatcctggaaaatatggatcatacttcaaagaattatatataaataatgaaaccccgggttattaacgaattaacgacgaggttgagcggataattacttacaacttacaaagaggttgggaccggaattgtaaccgtaagtaaccattccaactgggtaacggcgcgcacaagggctcagtacctaataaccttattaaactcagaatttctaagggagggcc-------gatcaggtgtttatggtactctacga-cccccagacctgtatttgaaggaaatgtcttcggtgaaagaaatgcctttgttaaaagaaggctggaagccgggagtattcggttatcttcgtggggaatttaggaacaaagagtttaaagatttatataattagccagctttagatattgcgatccaatcctctcttttccgaggagggcataaaaaagctattatgattcgaggaattcttgaagctgagaggaaaggcctagccattttcattaataagttaaaggagttgccggagtttactaaaaggtattccgagttggtcgtaagtgccctttgttttgttggacagttt-----ttccgtggtggccgacaaa----------ccgccctttgttttgttgcacgaaaccaagtcccctgttggacagcgcccctttgggtctcctgggctcccttcggatccaggcaggcgcgttttagacgtaccgcgggggataattttagtacgagtaagctgaacacctcgcggtgcttacacctctcgcctatcgaagtgatggtctttcaccctgtatgagaacttgtatggagaaggatttcccgcttagatgctttcagcagttcttccataccaacttagctacccggcgctgctattggcataacaaccggtccaccataggttgacccaaaacccagtcctctcgtactagggtcggcttctcgcagttctctctaaaacaccaacggtagataggaaccgaactgtctcgcgacgttctaaacccaactcacgtaccactttcatcggcgaacaaccgaacccttgggaccttcttcaaccccaggatgtgatgagtcgacatcgaggtgccaaacgactccgtcgataagagctcttgggagtcatcagcctgttatccccggcgtacctttgatccgttgagcgagagcccttccacacgggactcccggatcactatggccgactttcgtctctgttcgactagtaagtctcacagtcaggcaggcttataccattacgctctgaagcttttagaatattagcttgagcctaccttcgcacacctccgttactctttaggaggcttccgccccagaaaaactacccaccatgctgtgtcccgcctcttttttggcggttagacatccttcgacgaaagggtggtatttcaagactggtggcaac------gccacctcccacctatcctacacattcaatcgaggttgtcaccgcaaagttatagtaaaggtgcacggggtcttaccgtctagccgttggtactccgcatcttcacggagaattcaatttcactgagtccatgttggagacagcggggcagtcgttacaccattcgtgcaggtcgctacttatgcgacaaggaatttcgctaccttaggacagttagagttactgccgccgtttaccggggcttccattcgaagcttaaaacacttctccttttcaccttccagcaccgggcaggtgtcagactctatacatcgtgttaccacttagcggagtcctgtgtttttaataaacagtcgctaccccctggtatgtgccgctttcccaattcgaagataggagagcaccccttctcccgaggttacggggtcattttgccgagttccttcaacatggttctctcaagcgccttagtatgctctacttgttcacctgtgtcggtttggggtacggttttttctcacgaagttttttcctggaagtcctctggcctgcccaatcatccaattcacgagtttaacaaacacgcaaagaaaaattctttttgttcaatagtcaaagcaacttcgtcactttcgtgtacccatcgaactaagccctttcgggggttccttagggaccgattcactctgcgtagattgactgaacgcagaaaccctcgaactttcggcgatcatgtttttcacatgatttatcgttactcatgtcagcataatcacttcggatatctccagttgttgtcatcagcaaccttcgacgatttacagaacgctccgctaccgacacttgaaaaagctttgcaaggatgctttcaaggtctcgtcgcttcggtgaatcacttgagccccgatacattttcggtgcaattgagctagaccagtgagctattacgctttcttcaagggatggctgcttccaagcccacctcctggttgtcatcgctcaataacttccttttccactaagtgattgcttaaggaccttagcgtacgatctgggctgtttccctctcgactttggaccttagcgcccaaagtctgtctgtacaaactcaatggcctgcattcggagtttccctggggttggtcaagctttgggccaccctagcccattgagtgctctacctcaggccatttactttgatacgctctacctcaatagatttcgcggagtaccagctatataaaatcctgattagttggataggtaggacttttatgtctttccccccctaagaaccgcacgtgcaagtttccccgcatacggctcaaatgacaaagaggaagtacaggcctaggcaacctgtgttgcccaaaactcttggttccagcgttcccatagcgggagttttgtcacccacaatacaagttagcactgagtgtcggcatatcttgcctatttaacctgtgacaggtaagccctcgccttttgtatcgtcttctgcccactgggcggtatctaatctcacgaccaaacctcccgaaagggagcccgttgggtttaccttgttaacatgttgactctattacaagatttcacgatcctgtgctatactccagtgatctttcgccgatagaggcacgcaaaggcccatcgtgccccaaatcacatttcgggcccacgaaataactataggccctataccataaagctcgtaggtggttatttacgaagtgtcgttgcacagttcacttgcgttgatccgtagtcttgccactcctagcaggttatatgctgtaacatacacttcttacattgttccccacgcttcatacctacccgttaccgggagggcatggtgaagtaggagcatcccgtcggctgggatggcagtagccctaggggccccaaggtccggaggaccaggggagaggttcgggcgttgccccgcccgcagggccatttgcattgtctaatgcccttcaagtcgcacggcctttcacccctatccacaagtcatccccgccttttgccacaggcgtgggttcggtcctccaaggcccgattaggcccccttcgacctgctcatggatagctcaatttttttcgggtcaaatagaaacaactagaatattcaacttcattgcgcctacacctaatggttcaagctcgctgtttccatttactcgctgacccattatgcaaaaggtacgccgttagagtggaaagttttctatacttagccagcttccttcgactgattgtttgcatcggatttcaggctttctatttcactccctttcttagggttcttttcacctttccctcacggtacttgtacgctatcggtcattgaggaatacttaggcttagagggtggtcccccttggtcgcgtagaagcgatcaaaattcaaacacggtatccgcgttttacttatttgataaaaccaatggaaaaatgtgctacagggctatcgccttctttggcaagattttccaatctttttcacaattcctttaatggtttttccatcatccaattctcaacaaattgaatgaagagagaagcctaatccgctttcgctcaccgctactaacggagtctcggttgatttcctttcctttagctacttagatgtttcagttcgctaagttgtgaaagtccagggcgtagcgcagcacactaatgcgccgcttccgcctggatacggtttcccgattggagacccatggatcacagacgatatctccccatggcgtttcgcctttgaaagcgtccattcttctcaatgcctaggcatccatccaatgcattctttttgatacggtaggaattgaacctacttcacagccaactagg-----catatcacttggata----ctccaggaattgaacctgcttaactactctataaaaaaaaactctgcaaaccccccatttgactagattgagcttccatcgaaccctggtggctccgcgctatcgcgaagctatatactttgcccccccc----------------accaatatatagaaagagggggaaaaagccatacaacatctttgctcaatattgataaagaccaatattgaat------------------ataagacgaaatgggaagtgatataaaacacgcataaccaaacgaattgtgttgaatacgtaaattgatctagttgaggccaaagatgtaggacgttagttctacataacatttttttttctttcttcctttgcaagaaaaatggaaagaattggaatgcaacttctatctatagaatttttggaaatacggactaaagccccaggcgggagagagaatcggagaagttatatctagaacgagacctcgtgtttt----gtgggttgctcattcctcgcattttttcgttttctcacccgtttcatcacccttttcttgcggaagtcggatgatccaaacccacaacattcagattatgagcctgacgagttaccaatttcccgcgaacagccaacgaaaaaagagatatatttttgtttatcgccttttatttctctatgatgattcatcactatccctatacgattcttcgggccctttggctaaagtcagcctacgcaatactttggggcttggtccccatcggggattgttcatcactgcgtccctcgtgcg----------aacaacgagttcgtaaagccctgtaaaaccaaagaagtctctctacccttctttctcagccattttggcagcccaacgaagtaagctttaaaccactggcatggttatctcatccccggctggactagagtttccaggatatggtcgtatttttttcgtaagctatctgcgtttgtctaatagcattttttcgttctagtcatttcattccggtcgtatatatattttcttccgataaagtgcgttgcccgggcgtggaccatgtctcccgaaattgatgaatcagtacatatggtctaagacgatttcacatatcgaggtcgaaatgggatc-ggtg---ttttcacatcttaccatagtgcccggctctaaaaatttttctttcgattttttcaaataaataatctaatttcttttattattatattattttgaaaataataatgaattattttattctttttgcctatcggaagagggatttgaacccccgtgcgcgaattatgatcccgctgttctaccctactaaactattccgacatgctgattatgatcccgctgttataataatctaccgcttcctagttgttgggttagaattcgcttcacgccccgtgcttttccttatctaggccatggtcacatagccc------gaagcggccatcacgagggctgcaatacgggtcttt----gctcgattgcctgtcccggccttcggcaagtggagccggcggg------ctgctggtcgggcactccgggcctctcccctatcgggtcgagtgtcctctcccgttgggcgagagctaaagttaaaaaaaaaatatagattctttttggatcgaagacgcgttttttgaccggaaagcgtggaacggcaacactcgaccatagggagccc------tagggaagggtccgagggtgcgtaagcactcactgttaggcaggagacggctctacgaaagaggggtttggggcgaagc-------agtcctaggtccgtatggggcggagcggttcagtgcttaacttaagttgcacaaatggttggggcgtcttcttcgaacctggatagctggaagttcctcggaagtattaagtgatgga------gggaccatccattcaagtgtcgttgaattctgttcaacagcccaaggacttggagcacactcgttc----tcacaagtggtaaaaaccactacaaagaaacgagaaatccctact------acgtatgagccaaaactactaagggcattccgtccagcgtaagcatttgcatgctttctatagctattaaataagaag------cagcctctctgtacacagcgcaaagaacttcgagaattcgccacagctgg------ccccaatgaatcgaagctagaaacccagccctagaatcatattccgggcacggaagcctttgtatagtataaaatttgctgaacgagttacgttggaagca-acccaaccggtagaattgtctctgagaactggcgcactaacgagcggatgaaaggtagagagatactgaaaaagctcaataaaaggatgatgctgcagtttaataacattgcaattaccgagtccgtggcagtgg------gctgtccgaaggtcccaaaacgactcgagccaagctctccacgaatcatcaacaggttccgaaggcgaaggtgcggggaagccgccgcccctatcacaattgttggaattaggaccgaacttgccgctttatattgttctaattcatcttccttccccaatttcattttatccaatttcaaatcgtgattggatttgagagttgttgcctccgcaagtaaaaaatgggaaggcataaaacccattggaatagctaataaataaagcttcgaaccctg----gggcggaaccaattcatatatgaatgaggcagctgtggtaaaaaggattactggcgtaacaccaatggctatcatttccgtcataaagttgagcgggcggaaaatattttgcggtggctccatctttatagtttgacagagggg-----------------gtcgacgcctcctgatttctctgttagcctggggggattggagcaagaaggggtaccaaagcccgctccatattgaacgacttgcccaactctataaccgagttggacaactcgcctaacttgccaacttca-ggggtacccgaaggagcggctacacttggggtgtgggagg-----tcattgtcc----cgagttcctccttaagttgggtaacctggtgccccgtcccgggcctacccgcgctctgccccaactcaccgagggtagaatgcgtgttagctttactaagggcgctggctggtaaagggactgccgtctcgctcctcgttttcgggct------tgcccgggccatcgttcgacgcacccaactgagctgcttagccggcga------tttacaagacttcgaaattgaaaggcaggctcgaagggtccgaaggagacttacttctttagctttacgaaggaaggaattggaaagatttcggggaagggaatgagccc------accacctataggtaaatagcgcaatacattctcgtgagtttcttccattcctctatataagatcgtagcgacagacgaagatgaagcggcgatagct----cataaaccactggaaagatcatagc---gaaggggtca-----aaacgattaaaccgaaagtattgaaaaaaactgggattgaagagacaacagcatgaacggtatttttggcacgtgtataccgagagcacccagaacagaagcgagaaccatagaaagggaaaaaagtttcgtgatgaa------attttattttatcattctttttgtagctgcattatcgtattcaagattggaaattgaaagccttctttcgtaaagccgatttcttctaccatttcttccctgcttgccacttctcatggaattaggaagaaggagtcaatccagccacaggttcccctgcggctaccttgttacgacttaacctcagtcaatggcccaaccttggtctcctacataagatcaccaatgcctccggtggaccacactcaacaacggcgtggaacaccccgagtaatgggtgatccttggtcggctgcttcgggcgaaaccaattcccatggtttgacgggcagtttgtacagggcccgagtacttattcaccgcggcatgctgatccgcgattactagcgattccaacttcatgttctcgagttgcagggaacaatccgaacttaggcaatctttctggattcgctccgccttacagcattgcttccaattgtaattgccattgtagcacgtgtgtagcccagcccataagggccatgcggacttgacgtcatccccaccttcctccagtatatcactggcagttttttgtgagtgcagcacatggcttggagtgtcaatcatctcaactaagactaagttcctcagtgtgaagtgtacaatgctccgagagcttcgttcgtcggagagtaccgtactaaaactttgtatggttatattcctctcggaatgagccacacggcgtttgcaaaaactcagctcgttggtatcctccattttcacggcgtagtcttcgtcagtctccagtggtcaaggattgaactagagcatgtcttagcaacacaaaacgagggttgcgctcgttataggacttaacccaacgtctcaagacacgagctgacgacagccatgcaacacctgtatgaatttccgtaccatcccgttaaggacgagcacacttattcatatgtcaagggctggtaaggttttgcgcgttgaatcgaattaaaccacatgctccaccgcttgtgcaggcccccgtcaattcctttgagtttcagccttgcgaccgtactccccaggcggagtgtttaacgcgttagctcagcccctgatcattacatatttttcacgattgttggaacttgaagaaaacaatcgagttacactacctttgcagtaatttaagcattaagccgagcttaagttagaccgaaagggtgcgatatcagtagaccaagaacgaacactcatcgtttacagcatggactaccagggtatctaatcctgtttgctccccatgctttcgcactttagcgtcggttaaagaaccagaaagctgccttcgctttcggcgttccttcgtatatttttgcattttatcgctacacacgaaattccgctttcctctatgccttactctagtaaattggttttgaaagcattccgccagttgagctggcgactttcactttcaactggattcaccgcctacgtgccctttacgcctagtcatttcgaataacacttgccccccccgtcttaccgcggctgctggcacggagttagccggggcttcttcttcgagtcttgtcataatcgcatactcgacgaaagagctttacaagctgcattgcccttcttcactcacgccatattgctggatcaggctttcgcccattgtccaagattccccactgctgcctcccgtgggagtctgggccgtgtctcagtcccagtgcggcggatcgtcctaacagacccgctaagcgtcgttggcttggttagcctttacccaaccaactacctgatgctttgtgggctcatcaaacagcgccttttagctttcgtttattcgggatttggcccaaactgtttggcagattcccacatattactcgcccgttcgccactttgttttcaacggttctcacggttgatcggaggccacaggctcaactgactaggggttgagcagctcagagaagaagaaagggtttctcctccgaatgcgaccttcaacacgtaacagcgaaagcaacgttcgacttgcatgtgttaagcatatcgctagcgttcattctgagccaggatcaaactcttttttttgagtatgattatttaattcacgcataaacaggatttgaacctatacaaacttacaatataaatcatcctgcgtatcactaaccgattaggcatcatactaagaaatgaaatgaaatatgaaataaatagaagaaataagggccccagggcccaaaaaataaaattgcatatttccatacattttatatgatgcttcatcctcgggtttcagccccaaaacaaaaaaatttgattgttttttcgtttttacggtaacataaataaaatgaagatgtatatatgagggggagacaatccaaccacaggttccctaccctgtggttaccagattatgagttcgcgaagtaagaaatccaacattccctacgggcctctggttagcacgtgttttaaccgaagaaaaccccctctgtttaacc-------ttaatgaccggtacaagaaaagctggcactcatggaccctgacgggccaagggtcggtaacgactacaaatgggaggca------acctcc------cttaaataacggaagttcttcacgcttatatagctggcttagcttacagaaccagtgaagcctagccaaaccttaacattacggcataattctgcgcaagaactacccaatataccaagtgcaaaataagcttgagagagctctctggatatgaccatacaaagttttcgtacggaactcttcctgtcgtggaattactacacaagtctttatctctacaagactaatgtcttcgtaccaaattcgggtctaatgatatttcgaatgcctgacttaggaattgaacaatttcatggcaatctgttttaccgtaaataaaaaagtagatgctttttca-ccctttctataagcaacttttagtttagttagtgtatccaatggaaaaattttttgtacgcaaacccaacctctttttcatatttcatcccttacatatgataactcatccttatatatgattattcatcaaacttcgtctcctcatcacattgtctaacgtatctctatgaacctgtacccaatcttctgtgggtaccaaccccttaaacagataacaattgggtgtcaagtaaagttgacataaccttttcatcaaaaactaaagccaaacctttgaaactaggatcaagcgttctaggaacgtttactatcccaaaactctttattagttaaaaatataaacttgtattaattcgattgttcgatgacttctatttttaataaagtttgtatccatttcactcgaaccctccccccaattccgtgaccgctcgatttttgaactactatctatcga---tataaagatatttatcaaaatctgcaagcgatttgaaattatgaatcttgaacggctacgttttaacagatccattgatggaagttttcatattgaagacgttctcccagggtttactcag-------tccacac----taaactattttctgtcgatttaatcttatcaattcgacgcttaaattcgtactgagttgaaatgtacccgtacaactcgagattcccgaaagaagactctttgtagacagaaattaaacttgtcgaaatttttgttatattcaaagttttacaacttgaacacattaccttactctgaaaccaatcaactaatttacttgcatcaacggtctcggcag------gcagacccgccatggctgagatttcacctttagacaagtgcaattgtcctcaagttttccaggaatataacttagaagtactacttttctcttccaagtaactagatttaacctctccttgggggagagagctaaagccctctcccttagtgtctcgccgaccctcaaaattcgaaacggactttttttttataaagatttattaaaggcccctcggcaacggtcagaacctcatccaaagataacgttggaataaatccgtcgaccatagccgacacaactaaacccctatgaattgaaatcctgttcgaatttcgacctaaaactccttcaataaaccccgttactaaactagcgatgtaagggtttgtaagctcacctccttcccctaccatgtgacccccccgacctggtatcgaaataaaccttgg----tacacgtccatgaagtgagatttgaacaagtttctagaaagcgttgcctagtgctccttgagtataggtattacgatgttttggagtgatttcattcacgaattttgctaaaggttttaattccggcggccctccgggggccttcgattagttctgaattagctcccatccgcaaagcgggagatatctcaaaacccgtattgggttgaaccgctcaaaggaaatataagaccattacgcgtttccaccgaaagacaaggatatcgaacggagttcgggaagttgaactcaacttccccggatccaaaaacatcagcaagtttgaaataattcaaatcctttgctacgtatgctccatctaaccacggtaacatctccatccctatggaataagcctcagttagggctaaatc----atgaaactgcttctcgatcgaaccgaccacaaaggactcagcccgaccacccataaaactattacgagcgaaactattacatctttcaaaattactactactacgaaacaaacaactttcctatactcaatcctccacgtttcggaaaggattcgaagcatcta---------------------tagcagatattcctccaactgttaatgaaatttctctctccccaagggattgagtaaaattatggatactgagccaataggacaacggaataaggaaatctatcatagcatggttacaaaatttcgtaggg----ttttcattaggaacaatatccatagtctctatattctcac----attcctctct-----tcctacgaaattacctaaagaagctaagtctttataacccacaggtgccgcggtgtctagtaaacgaatttcgagatgcatcattcctcccccttcgaacccaatattaacctccgtacgacctctcattgtaacgaatgaacctggacacgaattgaccc-ctcctttctttatcttactaaagtctcgaaatgtttgcatttcggctagagtggaatgagatattagatagatgcggtgtattggccagtctggcccaggaagtggaactcccgtcgaactttttgaaatacttgagatacaagctgttagagaagtagaattaattcgatcaccttcagtcaaaataatatgattcgaattcactcccagatcgatgctcactatcaatagttggtaggacaataccttattaccggacataaaatcaaaactccggttcctatctctgaccctctttctatctctagcatttaatccctggacacatcattcttcctg----------ccaagaagacacacctacaaaatacttatcatacttggaaagtttactattgaaatcattccgaacatattctgaattgagacccccga----aaacttctaatatatttttcatcggtctatcgttgcaccaattggctccgttatcctcccaagttactttactgcgatctgctagcttatca----cctcaaatttactaccgaaatcttcaaccctattagtactataacagtatgcgttggttaaaatctccttaactaaatctttaggaattaaggtttttgaggaggact-----tcaaatttgaatacatgaatttggatcgatgaaccggagtataattcgaaaggtttgatttatagatatatttctcaaaacctgtggggttaaaccccagcagcctgcatacgaatcctgaattttgtttgcaagt----gtacacagatgatttcttcatgtgagctatgccgtatcctgttcgcagttccagtgagccgttggctgtaagctgcaagcatacagcagccgcgagcgca----taacctcctcgcgggccgcgggaagcaaaagccccgataataaacaaagataggctatagtaaagggcccgcgtcgaggacggggaaggcaccgaaagaggtgcctttacaacgtagtaaatcgattattatttcatggaataataatagtaatatacaaaagcatatatggagaaggagaaagcgcagcttaataatagaagatacgtatataataaataaaaaacccatggagtgtcactactaacaaataaatttagtagtaacttttcatcattcggaataataaacaaacgcgtcggaatttggggggattatagt---agtgcgcgcgaatctacgagccatttccggccgtatcggctggcgtgtgcggaaaagccatttcgggtctattacagaggacccttccttcgtaaaaccaaagaagtatcagtatcctttggacccttcggataaaacaaaaaagtgtttctttactatcatatatttctaactctttcgtcataacgcattattccaccatccatcccggatcgtcaagctgataattcatctggttttcgtccacagcatctagcctcacctcagttaccccgggattcttcgagctgtacaaggctacgg-gcgccctgagg----ggactgttggggggagggg--gggaaagaaactgacaggacgaaaaggcaaaaaaaatattaatttttccttcctttcaatcaagaaggtctagatctattttatgaggaaatcgtatttgttgaggttcatataataccgcagcttttagtgttttataattcacttctaaatgattaggtttcattctccccattcggttagttcgtaaatttcgtcttatgtttgattcaaaagaaactaaagaattttctcgaataggtataagatcaccgttggatacttgaaaaccaggaatattgacctttttataattgacacaaatattttgatgacttattggttgcctcgcttgaaacatagttgaacaataattaagacgaaccggaataacgtccaatcttttttctatattgaatggcaaaccgttttttttatctatataagtgtgtgttccagccctttgcatcttccttatcggtaaattcccataaaaaagggacaactttttcatagttcgtaattgtatggaaaagtcagattgttttttatttctcttgtttttttgaagctccgaaataggtaattcttgttttggagtaagttttttggtctgccaaacattttccaaaatttggcgacaaactttagatcttgatgcaaacatatgaagtttcattcgttttttttagccattgcggataacgggaatcgaacccatatcctctgcttggaaggcagataatttacctttaatctatatccgcattggaaaaaagagtatagaattttaccgtcatgaattatcgtcaatgattcatgatcaacacctgcttgattcgcaaaatgagggtattttattttaggggtggttatcgcgaagcgaagctcgttaaacacagtgaatagagactgaaagctagctgaacgagtagcatatcgtatgggcgaaagaaatatttttatttcctgcggcatgcttctatcgcctgtaaggcgaagcttgaatggggaggagggagcccgcgaagtaagcaaagcacagagcataaagctgttatgcgagaggctgagagacaagtctagctactgggagaaagtagagc----ctcactaactaccttattcttgccagagagcccttcgatcggctacatccctatgccgatagagccaataaagctccgggctgctggcgcgttcacgctgttcatttctagggcacacaaaatctatagattttatcctccgccgctagcagtagctcctgtagattttgaacagttatgtttagtgagttacttacgcgaagccccgtgaagtacagaatagccagggctactccaactctagcttgaacgttcccgccaag------ccttctggtgctcgtgcgcggaaatcgctaagccatttttagccttcgggccttcggggccactcgggttgcgtactccgtgctttgggcccttcgagttcgggtcgagccctacaagcctagccaaacaaaacaaaaattttcgtgcattctccgaactttaattcacgtagtaattgaatattagctttcttattgtttgcttcaagctcaagagctgattacgaaagggatggatgtctgagcggttgaaagagtcggtcttgaaaaccgaagtattgagaataccgggggttcgaatccctctccatccgtgggtacgttgatgaattaattgcattctcttcaatgcgttttcccgaaacctatgggccctcgggcactcgacctataaataaggagagggtcgagccacctctccctctggtgttcgtgggcggaaatcgttaagccatttctggccttccgcccttcgggcccgaagggtcc------gactgctttggctttacgaaaaaagagcgcaaaaacttaaaagtatctgcccgcaggcacgcaatgcgaaggcaaaagggagaggccccgaactttcttttttgtctgaccgactcgaactttgtctcgtcggacaccacggaaccgaaatactgtctgacaagggcccccggggggcctgtctgacagtttacccagggggcctgtctgatagggcccctggggccctgtcggacggacgaaacccccgatttacccaaagtatttttcttcccccaagaaccaattgaaccgattccaactcgtacggatagagggactcgaacccccacgaacattgtggtcaccagaacctaaacctggcatgtctaccgattccatcatatccgccaacccttgaagttatgcaatcactaggcctcggat-ggggggaaaatgtggaagaaaatagaagcagagttagaagaaaatattttagcca-----catagtactcgacccgatatgggggggggg--------gctagattttttccgctacacgccttccttctcagccatttatagaagcgttggacctatgggcggggaatgttaaacagagaaatattccgtccgtagagtacctctccggacctagaaactttgcagtatctgcccgcggggcctggttttgtctgacaaaaaaggggctgcggccggagcctataatgattcttttcaggtaacgctgtttttggagatattgagggtgcccgcccccagccatccacgaaggtttagctgcgccctaacgttcggccaatgcaagttgagttaggaagttacgatcgtagaaaaatttttataatgccattacaaagtaattgcatgcttcgctcaactcagttatgctcgtatggctaaacggggatgggtagaagagaatacattttttcctctctgagccgggaaacacgcaag------ccgggtcaacaaatttttccattttatatatatatatcgaattttcaatacctgagcctgttaggcttagcgcaatggctcgtaattaccctccacccgaaggaagacactaagtggtatttggacgcgtatacgaactgccggaattactaaatccaaagtttgggtatagcaggactcgaacctgcgacctttaagttaaaagcctattgctctaccaactgagctatacacccggagattcttgattgtaacaatttcaattccttaattggacaacaaattcgtaaaaaacaactctgacctaaaatgcgagccatgaccggagcgtatagcaattcatccaccgcatagcgaaaaataaaacaatagatatattttgttctttccgcattttggaactgtgaaacggaagaactaggataagcgagagaacgaagtggaaagagccaccaccagatatttggtcacagctatcttttgaccgctttaccaatc-agagtggtcaatttgcgtttgggactgggtccaaacgaagggccgaagaccgaaaatggcttgttgcagatttccgtgcacttcgccggctgagaaagaagggttctctgtaatgcagttctttctcaaccatttcggctcgtgtcctgccagtttttttattcttttatcagtttcctttctccctcttgtcagttttttccccctcttccgtctgacagtcccttcggggcccttctttctttcagtttccaagagaatgaagaaaaatagatatatattttt---agtgctgtgtggacaatgactataca----acgcaggcctcctgcctcttggtcgcagcgctatgcgcttctctcgtttcccgccgcccccccaccgccttcattcgcttctcctaaaaacaatattgtagcaaagttcggaatgaccttcagcacacccagctgccaagccgcgggtggttcgtaatggatctacttactatgtaaatcccgcgcgaaacgttatacgcatccttgtaacgtccttcggcccaacgttcattacttccgtcttatagaatataggcttagtaggactcgaacctacaatatcaccgttatgagcggtgcgtttgaaccaattaaactataagccctggatttgctatgcctactgacacagcaaattaagcccacctgcggccttcggaagctatgtagagtagagaaccaaacgaagaagggggcccgctccaatcgtttggtcgagtgctatgcacctatccctcaggtcttcgcaccacgtgcctcccttcgtcgaggcaaaggagtccgcggaaatctacaagccattttcggccgaaggccggaaatggcttgtagatttccttattaggctttatgagggttctacaagccaaataagttttcttccgaccctgaaaaagcaagcagaaaaatatatggaaagaacaatttttttctttttacgttttccgctccctgacctctcccctaacgggtagggagccaaagcc----------gtgccgcg------agcccaagaacaatcttttttctattccttccgggctctactgtctaagcggatgcaaaggtcaaatacccccctcgtttttttttatttggctcttttacgtgcgtgcggcgggggaagggctcgaacgtgcgaaacgttcgagccctgaggtgctcgttttagggaatcaaaaagaaaagaataaatatttgcagcacattgaaggacgaatgatgttgaagatgccatcattaaggcaaacaaagcaatagcttcagttagagcaggacctaaaatagcataaccaaatgattgcttagccaatgatggatttcgcgcaacagaatggatcgaagaataccgataggg--gttccccccccccccggtcagaaccacacgtgcaagtttccctgcatgtggctcgtccatggcaatctcttcagcttctatggcttggcc----acataagcgctactagcccccc----accgggacgcgcaactactgtgctgctgcaatcccccctccctgcacttcgtaactaagttattgtgggcatagcgtgatccgctttctcgatttggctatggtcgcctcagcaagagcgccgggaccgggatattttgaaaaggtcccaagtga------------tgcaaaaaaaatttttaactagccgaaatggctgataaggaagggcccgtggactggaaatggctcgtagatttccacgcacgaatgctagagggaaaggatgggagaggcgcgaagaccggaaagagaaggtcgaccaaagcgagacactcgaccgaagaggctaaacaga--ttttttcgccggaggcgcgggatagagcctctcgttgtgagtaggtgcccgctccatccacgccactccgtcgcagggttcctcgaatatagttagctaactccataatatgcttcctcgagtatagtaacctgactgaacctagtagcgtggaacttccctgtagtttttagagaggtggggtagtatagtgacgcaacctccttgcctttttctgtgatccgcaggtttggaccaaacttgagtaaagcagccttggctgaccgtaagccgtgttttctggccaaggttggcgcacaggactttttatagatggacacaactttccacagggaagagcgctcgttcacgaatgaatagtagttaacaatgccgcgtatcaccgatgagaagtgggtaacaatgtgtttgtcccctaaggaagccaatcgtggattggaggttgctcgagctaagcccttggcgtttcttctcgcgtatccaagttccaaggctttagttattaagtcccttacgggagctattagttgtggacgagatcggagtcttatttggttgacatcggataccttgtcggtgcttaagatttccacgcttcgggtgccgtaatatattaccaatgcgcctaagtatttggccatcccggactttgcgtgtaagacttcactccctcgttcgtttatgtccaactccagttcttcctgcaggaagttttgcacggcttttgtaatatctagggcatcttgtttggtgcctataacacctaaaattgtgttatctgcgtaccgtaggtacttaagtctttctaatccttctttctcagccatttctaaaagcgtcctttggcccgaagggcacgaaactttgttggagtttcggaagaagaagaaattttcgaaaaaatatttttttttcactaaaatatattttttttcttgctcgcggtttatccactctaggtgtttgatgtttctgatggcctgccccaattctgtatagtacttgaagaaggctttgtcttttgaatggatattaagccttttcttatattccgccgacgcagggcgcatattccctacattgtatttgggtatgagtatgtcttcaacgtaacaatccaacttatgtagaaagatattggcacaaagcggggatattatggagccctgcggaacgccctccgtgtcgtatcgcgttcgatctgtaaggttatatacatctatgtatcctgcgttaagtggctttcgcacaagatcctgcagtgctttagatcgcagtactgattccatctccttaataagcaggtcgtgatgaaccttgtcaaagtctttcttaatatcaatttgtacgagccaagtcggtgccgtccacgagtaacggaggtctcggagggctttatgacagcttctcccagggcggaacccgtggcttgggtctctaaaaagcgactcaaagtgcggttccaccactccttttaaagtggattgcacaactttgtcaaccgtcgaagcaatagaacggggcctactaccgccatctggtttaggaatcattatccgtttggccggttttggggcatatgcctgcctcctcaactctttggatggtttttcaagggccttgtcggtcatgttcgcttcggttctaccgtcgattcccggggctacacttccttttagctttttgtagccagccctagggttgtctatattgtaaatgtcttcgtagaagacgcgactgagcgcgggaggcgtcaccggtctagacttacccttattggccttggttttagtagttgcttccgtcggttccgccccaaaaaaaaatatttcagcttttctcagtcctccattttctgcccccccctgttggttgaccctctccttctgtctccgcaccacgtgcccgcgggctgtttgacaagttttgggtttttccgcgcctttctgtggtggcacattaccatctacagtccttccctcagagtctttcacattacgggcatcgttgtatacgcaacttggtttgcccagtgtatccctcgaagtacttatgactgatctgtcacccattaaatctttggatatacctcggtcccccggggtttggcacc------ctaaccttttcggggtccattggggtgatccctcgctttcacgtttggttgttcgctcgtcgtttaggttagtgagcaagttttcctgcttcctgcagtttcccccgtagggttgtttgcacaaagggtttagttggcccttagtgccttccgggcctccttcgtcggagggagtaacgcttgactctgaagcactcgtgaacaccgtgcgacgaaactcggccgaaacccatgctatggttccctgcggtccgttcccgctacaggttagggctaaggccgtgcaataatctgttaaccttcgctgatccaaacgcgctctggcgaggcgcacactaaaaacgtttccaatacctacagcagctcccgctaaagcaatggtcgctgctcctgctccaattaattttgcaccttctagcataaccgtttacttctgtttctgtcaaaacaatgaccattcatggctgatcgatcaaaatgcagccaaactaagaacaacccgatatactaaaatcaacccgaactcttatggcccgaaagaggcgggttaacagaagagac---atatgtataataccatatataaacgataacctttggccccggaccatgcttgaggcaggaaatactcgagatttctgtagattgggaagagcatgggtggagataatgaattctttcctaccaaatactatttggtaggctctatgcgcttcattcgtagcttagcactaaggctcgtaataaacggactttactggc-----tagcatatcctcgaatttgtagatataaacagaaatataaaggctgatgcactccgttgtcatacgaacttaataaagaagttggaagctcccaaagcaaagtgaatttgaactttttctctagacctgaaggcccaaagtggctgcatgctttttgaatttggaaagacatgccgtgactgaagacctaatcaattcaagagctagaaatccaaccttgccgtcggtcaact------ctttctcttccaaatcgcgggaataaatgacgtgaccaaaaggataaccaagtaagcccgagagaacgatcggtcttgctatacttatatggaacgatggaagaagttatacataccatgagttgggctattcgactggctatatctcggaaatccttagtattcgcaagagaaagccaaaggtatcgcgtacttgttccatcatgttgtgaaaatcgatgcttccgctaagcggtggtgcgacgaagaccacggcctaaagggtcgagcactacgtgccttcaatctacaagccctccctctaagggacc------------gaccttctaccgctccccgcgcactacgtgcctatggg------ggatactttttcggctttacgggagagggacctaaatggcgcgggactctagggagaggtgctacgcagtttctttttattctttacgtaatatcgaaataattttattgaac---atatattgcatctggtaatcttcgatacaataaaaactatggaatccccgggattccgaattgacaacagcttcaataaaacgaagtaggtagcaacggccatcacatatgacaaaatttagctcctttcacaaggttgaactaagtagaaggggataggtggctatcaaataccaatcggtagttgaatatgttgctgcattccccacattatcgaagtaatattgaaaaatgatgtcataaaaagagtccgttggtaagattgagttatattgatggttgtaacaaagtgtttttggctgacgccaatcctgttgtttttcatactccttttcgttccggttcaaaaagtataagaaatggctaagtaacataagggtaatgtattggattgcaaatcctataaagatggttcgaatccgtccttagcctactttatgattctattgtccttgtaaataacccattatctaccaagtaca---aagatcttgaccaacctttggacttacccaccatatgcaacacgatgcgaacaacaagcagccaagagccagcggcaaaaaaatatata----------tttggtgataaatagaaaaatatgggtaatggagaagtatatgagggaataagccctgccgcgacgggttagacggcgaatgggggaaa--------gggggggggttggcctataacctatcctcaacggttggaactgaaagcagtgtaccc----aaaagggaaataaggaataggaacaggaagatttgttattatttatccgaacataacaggtaaggaacggaaaataaatacgtagaagtgggtc-------agcgcgccgggccgggcggcagccggggggactgggaacaatgagatacgagctgtgaatctttcatttcaattcggtgatttgg------atggggaattacatcatatagaaaatatgtatatgatcaaatcatatacatatatgaatgatccgaatgaagtaaggatcaagtcgattgatagacatcaacattattattatccagtaaaattaataatccaaatagggtcattatctgaatggtagagaaatcaacacgaggatggggttaattatgatgatccccgatcgtcataattaacttgatgatcaaggatattgagaggatatatctg--tatatatatatgaatcttaatcctcgtgttgataatcataatcacgatgatcataatttaattatgatcatcgtgatcattcttcttctccaatttttaccatcattactatttccaacgataaatacatcattgagaataataatgatatgagcgttatccttctctttatcattttgatgatcattactaagcctgtagatgcataattcctagcaattatgataagaacctgacccttttccttcatgatttttgtggtgagaaaaggttcaaaaattatgtgagtttctgctggtatattcgtgcggttcccggaggtggcgggggagaaggatcaggaaaagggttcaccttttgcgacactgaggtacacgagaaatggtacatttttgcgataaatcgttcacccggttctccctttgccatttattattgcaaaaatgtaccatttgatcgctaaaatgtacgattgagccaaaagcgatcgtttgaatttgttacttcttcccaaaaagcaaaggcaaagtaccaagtacaattaaaaaaaaa-------ctccagtcaattcttccat------cttgcccgccttatccttcattagttatgttccgggcccttgaggccagtaagcccaagcctacgaataaatacacgggagcgctgaggaattcggctcccatacttcctccttaacagccggataccttaatcttccggcctccctgctttgggaattggatgcaacgcaggaatggaattgaatgaactcccacgaatttccggccttcctgcccctccctaaggttcagacggcgaaattatcgaactatgaagcagctcctggccgaatctatcttttccgtccgggttggtaaacttgatcaaggcctcggagagacgggtctcggttccccagtattttcatcgaattactggtaaagggttgggaatctccaattttatgactgaccgaatctg----gggctgatcgcatacttcggtttttcaaacttacatgcccttcaatggctcccaaaatagctcagggacaggcaggggtgaatcctttatccatgtgggtagaagaagaactacattcccggcacatatgtagaagtcc-----gccccggaggaccccagcagacgcccttgtacccagcgtatgagcgttaatcttcgagaaatggttcattaaagcctatttctgggaa-------gcaaacaacctcatataccgggagcgaaggaatgaagtatttggggttcgccgaa------gggcgttcactacaggggtagggttgaacgc--gttcattcaagattgattacttatacggggctccgatggtgtgtggagcccc------tccctcgggccatttgcccgagcgggcgg-ccccctgttatcggatggagggttgggcagccgtcccacccgacccttattgtgtttagaagtggattcgaaccactgacacaaggattttcagtcctttgctctaaccatctgagctatctaaacaaaaagaaaaaaggaactacgtgcaattctaatttgctggttattcaaaaattactgagtacaaacgcatatctgggccatcggataccaacttctgattttcaaggatatttatatggatttagaaacgaaatggctattattgatttagaaaaaacacttatttgtttacgaagggcttgtaatttgattgaatctatcattagtgcgaaaggccatttattattggtaaataccaatccggaatatgatggaatgattcaacaaatggcgaaaaaaaccaatcgaagctatatcaatcataaatggattggggggtttttgaccaattggaaacatatgagaagagtacaaaaacactttcaagatttctctgcacatcccaattcgaaagacgctttcacatcctcgcctttcgattattccccacgttttagaaagatgcaaaaatgttttgaaggaatggtaacacacaatattccagattgtttagtaataataaatgcaaatcaaaattccatggctatacttgaagctaatcaattacaaatacctattgtagctttggtggattccaatattccaaacagattacataaattaataacttatcccgttccggtgaatgatgattctataaagtttgtatatctattctgcaatttgattacgaaaacagtcattccttcaaagagatcacaagggccaaaggttgaagtaaaaaggctttgaaagaatcaaacgctgtgatctcgtcccgctcgattatcgaatcgataaaaacttgtctttactgtgccctggccagcgttttagcagccacgggtaggcccgg-caatcccgtagattaaaaaagactccgccataggagacgttgcagccctacaggccgaaggttcgggtcgagagctaaagcccaaaatattacaatgtaaaaaaaatatatatatattttttttttgtagcttttcactgcttactgcctctgcggcgactacacctgactacgcatctttactggctgtt------ctcctcccggcaatgaagcgggttagagaaaggaaggaaactctgcatttggaaaacgctagacgttctccacctttgacctcaacgcattttccgggcttcccccgtatttctttattctattcgcggcataaattaacgaaaaaaa----atatttggatctaaaaactaaaaaaaaagaactttctccgatggtgttcgcactacgtgccttgaaaatctttctaaaaccgttttatcaacatattctacccaatttatctacactaataacgactttcccttcatttttgttgtatattgtagccacgcccttaatgataggcttttctaaagatttcttacgtcatttccatttaggtttaattcggatccgttcgttgtttgcctttcttcctgaacgtttctctcaaaatgattttgaagacggtacacccgaattgtattatttaagcggttattgtttgcaaaaaatcccactttctaaattgtatggtcaccgggttcttcaaataagtggtgttttccgtagttttcctgtgttacaaccttcgcaccaatttgatcaatccaaaatgaattggttcaccattattatagggagccagatatttactcctatgtgtggtattcatccctgttcggctcttggaatcacatccaatggttggaacagcttgcaaaatctaacaaccttacccactttattgccctcaatcgttttctgtacttccattgaaacggaatggttccatgttatttcattaatgggatatttacttccgtttctatttttttatcccattttggtctcaattatttctcgaactttactagcaaaacgatttcaaattattctcaccaatttcccttcccccttcggtcgagtgtctcgctttggtcgaccctaaacataaataaa-----aagtgtgcacgctgccgtgaaaaaga------catatatgccaatgcttaaccttttgattaactgccgggaggccc------aaggctaaaagaggcggggggttgaaagatagccttgaaattttaaggtgttgtgctgctttcggtggtggtgaaaaaatttg-----agaagctatcgaaatcttacctacctcaccgtcgaattgctacaacagtgtactgaagtacttgacggtccgggaggccgtaaaattcgcttagtctgtattttcgctccgcggcaatggaggacttagtggatttgtccaatagtccagtaatcgtgttgagccctcgtaactatttcctttggcgtggttatgcacctcgagtaagcaaatttgccgcggtgttgatgaagctcaccgcaattccagtctctggaccatagcttgagagcaactttttcctttttcccaagggcccagtcgactccggcggctcgttcactagcggaaattgtttcccctatggcggataggtttatggtaacaacggagaaaggttgtgttttcgaaaagcctgtgaat-------tgggtcaccgggtcgggttatactacgttcgagtacaaaccgtctttcaaataaaaaaaggtccaaatcaacaccaccttttatcttaggcgtgtgaatatcaaaaaaaaatccttgtatagtgtatgcaagtacaggtaagaaaaagtaattgtattttccgccgccccgtcttttccgctacatgaacgtgtttcgggggattaaaatgcaccagaggtgcctttacaatcatattgcttgaaatcattgatttcattcaataatcatataataaaatctcatatgaatgaaggaggtattgcaaaaaccgatgtccgtcgacgcggtcgacctaagaagtggataaatccctctccctttggtcgagtgtctcgctttggtcgacccttgaatgaagtaaggaaaaaacagcattgaaaaaatcatcttttttgaatcaaaaaagcctggcaagttttactttaaaaaaagttaaatacttctttctcttttttatttctgcaaaa-----gttttagtaagagcgcaaagagctttacgaactttggcttgtagaaccgaggtcgaagggcttaaacggctggaacggcgcgcaggtttgaaaaactttagctttcccgctttgcgtttttgtttgacaaaagctagaaaattactacgtatgtcccgttattacgtccttctctttttatgtgctgctcttcccgctacgcgcaaattctcattggattttgtcggtttctaacagcgatagctatttattcaagtatttgggtagcaccatccgattttcaacagggtgaaaattatcgcattatttatgtgcatgttcctgcagcttggatgagtttacctattcatattgcaatggctattagcagtgcgttattctcattaacaaaacatcccccttttcagttattttccggaaccggtgccaaaataggtgcttcgtttacgttgtttaccccagtcaccgggggtttttggggaaaacctatgtgggggaccttttgggtatgggatgctcgttcaacctctgtattaatctcgtttttcatttacccgggtgcaccgcgttttcaagagtttcctgcggatgttgcttctatttctatatgtatagggccaatcaatgtaccaataattaagttttctgccaactggtggaatacattgcatcaaccttcaagcattagccaatttggtacttcaatacatatttctatgcccattccaatcttttcaatctttgctagctctttttctttaactgggattttgtctatttcggaaacacgtcaaataattctatctttttattttcagcgaaaaagccaacgactttctttcttggagccttgccaatttttcttccccctttgccagttccttcccctctgttagacagtccctggtcccgtccaacagtgccccgccctgcgggccttttgtcatcaggagccaaaagcctgtgggaaagaaaacgcgcgcaaggcacgtagcgcggtaggccgatttggttgaaacatttgaa--------gccctcccctattggttcgggggttaaggaccagcaggccgtagcagct----ggtaaatttctttcattgaaaaacgaagaattctttttattcgttatatggaccccgtcaatgctggctaaagcaggccttaggtataaaaaaatatatatatttttcttatacctaaggtctcgtattgatggggaaataccgcccatgatgtatgacgtcaatcatgaagaacacaaagtttccatgatccgtgaaaaagcaactgatagagctgctcgccaattcttcttgctgattcggagaaaaaaaaggcaaggcgggtacggctctatgctgggctccctattccctctatggggttcatagaagctattttgtgagagttttaaggggctagcttgcaacctgtgtaatcttccgttattgaggttgggactcataatcggcgtgccaaatgccgtaacgga------cccagctgtacggc-aaaaaatatttttttgttgccaattataagcaaagtttataatgttacgtcaccggaattgggccattattttttagtactgagcatttccgttgcattaactaacaagctgcgccctgtggctgtttcactccatttttccccgttcactatgtctttctttggtattttgttctgctatacttcttccgacttttccaattgcaacgtatttaccaacccaaatgctaatgcgcctttgttttataaaatatcaggaacccggtccaatcatgaaggtagtctgttgttatggtgttggatcccaagtttttacggattccttttttgttacccggctcggcccagcgatatatcggaacaagcaaagggcgcagaaagaaaaaatatttattttttgttttcgtccgagggtcccgaccagcggaagggggcagtttcgctcatggatgaacagcaattttataaaggcattgcttcattcttttctatttttctaccagcaagttccaatccttttgttcgaatttcatttgtttgtactaaatcacttgcggaatcaaatcctgttccacaagatcctatattagctatacatcctccctgcatttatgcgggatacgttgcaagtgctattggcttttgcttatgtctatccggaataatgaacaggccgcaacaaagtttgaaaaatatatttttgctttttggtccttttccagtgaagccgagtaagggccgaaggccggaaatggctggtagatttccacacacaagaaccgctccctatagttgcgtgcccttcggggcattggcccatagagagcgggctaggagtgttgttcgtaaaacaaatactatgtattttcattttggttggacccgcagcgcaaatacggtagtgtggaaacaaattcaaatttggatcttgacatgtcggtgctttttaacggtaggcatattgctgggaagttggtgggcttatcatgaattaggctggggcggctggtggttttgggatcccgtagaaaatgcttcttccatgccttgggtattagctacggctggtattcattcagtcgttttacccaaattgaatgattggaccttgtttctcaatacggttacttttttatcttgtattttaggaacttttttcgtgcgtcctggattgctagctcccgttcatagttttgctacagattctacgcgaggaatctttctatggtgttttttctctataattaccagcatatctttcatttcttttttcagaatgaagcagcaatcaagtacccagctagt---tggtgcattatccgttccatcatcaaaccgagatcctacggtctcaaaacctgtgaaccagatcttgcggcattcgcgaagcactctatttgcgcactcgtatccatccgatcgtttagtaaagctcatggaggg------aggtcacgacggagtcattgtatacgaagcaagtagaaagcctaaatggagaaagctacctcctgcaagtaactttagcccgatcaagcgctttgcgctggatcgggccagaaggagccaactccatttcaattaaatacactcctcccccgctggtcgagacccttggacctaaaaaatacttatttctgtacgcattcttcgaaacgaggagggaacacgagggaa-----cgtattctctgatccggaggagcgaaataatcaaaacggatagagcaaatggtccaaccgcagaatttttccttttttcctatttcttccgttgtgcttcgtggcacagcagcacccatactatttcaatggttggtaagtagagatgtttccacaggtgctcctttttctaatggtactataatacctatttctacatctttattactcgtttcagttctcatacattccagggggttcatgcgctctctggacgaagcaaaaaggatagtttcg---ataagagcgagacccgttctgttacccaacataattgagagaagctcacctaaaaaaatgcaatatatttccttttttctggatgaaaaagccttgtcaattcttcccttttttcgtcagtttctttctccctttttcgtcggacagtccccggccctttgttttgtcggacagtactttggttttgtggtgtctgacaaagaaaagttcgggaccctggctaacagtgttcgggccctgcgggccttgttgttgttccttcatcctattattatcaaattcatgggagacttttcatatttagaatctttttgtggtgtgctttcttccttcctccttcgtacgttcttcttatcacttcatcataggcgcaataggttagcggggcacacattttctttcttcgtttttcacaagcagagaagacgcaagcttattatatcgtcagtgggaagaaataacttgaattggagtagatgttttctcgttcgcgccttaccgagtagactgatgactgttggtcgcaactttcgaaaagctcccgttaatatgaagatttcacatggaggagtttgcatctttattatgggtgcaattctgtccaacgcgaaaaagatacaatttacggggaaaacacctttgggttccgaactacgtatagggaaggttcgtagcactttgcgaggtattgatcaattacatgggcccacttttcactccatttgtgggaatttaatcatttataaaccgtccccgaaaaacccattaatgtttgagcatgatggatcacgtcccgccctgttgcaatcccggcctaccgaaggtgcgaagctctcgaccaacgggagaggctttagctctctaccaacgggggggggaaacttccttagttcgaagggcggaaggccagaaatggctggtagatttccgcacacttctttgcctttacgaaagaagggctttacagttctcgaacataatagtttttcacattggttgactatgttcccagaaaaaagattctatttttcgaatcaagaaacgagcactaccaaagtggctatacataccaatctctttacggatctatatgctttgattggaactggaagctttgaaacaggctggtatacgacagtaattaagcttccttctattttccgtatttggatagggttcattatggcttcgttgggaggcttgcttagtcttttccgtaagctcactttctacagattggattggaattaaaaattcattgtaggggttggttattcctgtttcttaatacttcggatctagctatgtcggaaaaaccaaaaaaatgtatctgaatgaggaaatctacaaataacctggtattgtgagaatgattttattatggattttgttttacccaagaccccggtatatatatcacatgcgtagaag------gctcagaataaaat----tatagatacagcgcatatttccatttatgtgggttgcgcgaagatgctgtatcgta---tattatatccttaggacataggggcataggtcgtcggtcggtgcggaatcatgcccgtttttttagaactctgtgcatgcgtggctaaatttcgctatagaattttgatatcgatgaggtgtccaatcttatatggagagagcagcattacatagatttattactcccctctcgcaagataaagcagatggcgggttctacaccaggttataagcattccaaggagacctcgtataagatgagagacgctaagaaaggacgcaagctcctttctgaagtggtagcaaaaagccggaataaaaagaattttccttcgtggtccgagcgccagcctggccctatgtgccttcaaccaaagcaaaagtatttctttttgctttcgttaaacgtggttgaggcggcctggagtaaaaggattcgaacctttgtttctcggcatcaaaggccggtgccttaccacttggctatactccaaaaagcccataaatcaaccctacacaagaatggaatcacttcacgtagcgccattggcg----agagaacggttgatcactttgcaccctgcatttcattattttggactttgtccaaacataccccttcttgttgggcgagaaacttccagggcctagcaaaaacaaacaaagggtttcaattactaatttattttattatatggaaaataactattatctataatcaatcatatgtatgtattaaaagcagctaattgaagagctacatcggtatttaaacaacttttgtaggctt---atgctctacccgtctcatggttcatttttttctgtttgaaggcgatcctctactcccagctcactacttggatgatctttcccccgggatttgtctgcgccccgtgcttcggtctagaaaacaggcaaagttagtttgcttgagaagctttctacgcacttggagttctcttgggctcctcgcggccttacttaagcacagatgctgcgtataatgttgagttataattctttggagctagcactcgatggtgctttacaaaatttttgggaggtagagaaaaaaatacggaaaaagacgctcacagaagttcatcataacttcgatatctgtttcgatcaatacgaagaataagccgcacccgtaggggctattagtttggttatccctttccacgttatttcataactgaatgattcatctatgtcaaggataaatgacccgaaaaagtaaagagtccactctaaacggccgtaggtttacttcgctcattgatccgggctactgctctacgaaccgtacgggatagtggc--------cacacagctctctaacctgcctttctttagagcctcttcgaacccggaagggcacact-------gcgcctattacaccgtccttggaagattgcctgatagactgcggcaaagtgaaacttgccaaacgggaaccagttagtaagtacatagcctccttccctactctttgttatcatgtgctttcctattgctaggtccctttcggtta------gggcctcccacttccgacggtagatgcatccataggcactacgtatgcttcttcggctttagagggtcccaccgttctttcctgtgcaacttgtccaatctagtggacgcccc-----------tcgttcagtt--ccctttttcctagt------ggtaattcactacattaggtctattccttccatgataataggggcctttggcctcgtcgcgca------tcgaaaggcgtatagtgaacagcgtacgttcgcgcgcgccgcgaaacagaggttcgatggtccaaggttagccattcggtgtagtgccggaacttcgattcgctagtacagatcttcatcttcaaacacaggagccggctcgcctcctgctattcgctcatcccgaaagggatgagcgaaatcccagagcttttttcacatgctaaggtctccgttgccgaacccggataagtgaaatgcctt----catcgtgaacttgtacttttatcgc-ccggtcacatcacgttagtgctaaaccaggctcgtac-----------cgcggtaatcctcgcagcttataatatgatttctgaattgagcgcgcttcgcgttatgactccacctag------tcttcgccaatcaagcagccatgctgcttgatcgcttcgcccctttgtgcagtttcattcctccgcaactcaagcacacgatattcaaatgttttttattccctgtcgtcaaccatcgtagatcgttgctcaaattgttatcggctgtcgaatgccaccttatttttatacttaggctatttattacaaataaggatgattggaacgtttttatctttgagaaaaaaactgacctatacttttgattcaggcccgtacctctgcccatccaatattacattcataaggtaagcacctcctgtccacttagttcatcagtgacccaaaggccatacctgttgtgcgcgttgcaatagtcgtttcaaaaaaagaattagaatggccttatgcaacgaaaatttctgcaaaaaaaagccctctccttaaggtcgagtgcccttcgggcccaagagatcgaaaaacaatatccatatattctttcatttcattgtagtggcttgacaagccgacaatggcaacaaatcaagaatatattgtgtaccattaaaggtaaaactttatttaaaccgaaagagaaaaaaagaaagaaaaatattctgccaaacaatcggggccattggatcgcacagcttgcttctagcgcaggtcctacttgtatcctgtacttaactaaaaaagcaccaaacaatacatggtcacaattgctacctccagcctcctacagccaaaatttagttccattatacggacaagacagatctactgttttcaatcatatggatatggaaaaagcgactactttagaaacaacattggtatttcaacaacttcttggttttatgtttctacctggcgcatgttttttgcttctagttgaacaagccaacggac---aaaaagtgatccattaacaaacatggttgatgatttttgagcgcaatctttaacgttacacccatttaacgttctattcgttatatgaaagagaggttaggatctaatagggctacttaatcgacagagaataaccaaataacaggag------tttgacaatcaaggcggtaggcttgattggcagagcttggtcgcttagttcatgacaaaaagctttttgggtagatgaaacaccaggtcctgtaaa-------------cccccccc-----------------cagcaatttcggcgaaggaaatcgcagagccggccggagaacccgtagagccgaagaagcacgtaatgcctgtaaaggag------------ccggaccccgaattagctggtgaacgcgtaatgcgggagccggacaacacagcacctaaaatctcctgcataggtagcgcttagttaggcagggctcaagtcctagcctaggatagcaatgggcaaaaaaattttttggtggctgaga----acatagttgtacaaggtactatccgtgtcttaccatgaactgctccgggcggttgaattggtaaaatttatataaatggatccactacagcaaaattggggggctggctaccactggttttcttttctcagcgccttgtatcattaatctagtctttatggaagcctggcgctatgcgaacaaaaaaaaagattttttctgctttgcatctttctagcactccatcggcagggccccaaggggactttgtttcgtcggacaccacaatattgaatgaaatactgtccgacaaaacaaagggctaaagcctttcgggccgaaagttgacccgatcgcagcctctaagctctctgcctctttttgacaagcaagtgcaatcctccgcaattttgcagaaaacttcgaagtatagtatagtctacgaaaaagatatatttttttgcgcaaatatatcttttttttacataaatattcaagctaacggatgagggcggcaggcaaaatgaaata--------tatattttatgacaaaataaaaatatttcattttttcggcgaataacgggattcgaacccgtgttttcagagccacaatctgcaactttaacccctaagttatatccgcccctatttataaatgagatactcgctatcggattcgaaccgatattccattagaaacagattttgagtctgccgtgtttgccgttccaccaagcgagtcttggcttttgttaggaatagatcgaaaat
>NC_043887
[truncated: 183,654 more chars]
