# Supplementary material for: Comparative Organellar Genomics of Pellidae: Insights into Codon Usage, Nucleotide Diversity, and Structural Evolution
Source: Plants (Basel). 2026 Mar 24;15(7):997. doi: 10.3390/plants15070997 (PMC13074886; doi:10.3390/plants15070997)
Supplement: Supplementary file 1 [file plants-15-00997-s001.zip › Supplementary File S3.fasta]

>Pallavicinia_ambigua_(reversed)_(reversed)
-----------------------------ttcctacacagag--gatgaggtaatactg--ttaatccaac-gacaatgaatcggg------------------tcatgaaattattctggtaaata--tgtgtaattgcatagataagctgatgctaacccgctagaacat-acaaaagaa--taaggagtttttggttcggatgcaacgaaacgagtatctca----atagaacgttcaacgtaattcatctaaaaccgaa--------------tagagagatatctatgaaatatgttctataacaattccgtataaatttctt-ttggtgattgattcatgagcggggagccgtatgaagtgaaaatttcacgtacggttctgtaaagtgacaata--aaggtacctttttcgtcgactttcacaccacaacaccgaagaagccaaattccgccttgcgaaaagtagctcgaattaggctaacttctggtttcgaagtcaccgcatacatcccaggcacagggcataatctgcaagaacattctgttgttttggtaagaggaggaagagttaaagatttacccggtgtaagataccatattgttagaggagcgttagatgccgtaggggtaaaggaccgtcgacaagggcgttccagtgcgttgtatatcaatctctagaatctgtatcaccccagagatacttggttga-----aaaagcatgtaaacaagtagctgacccaataa---agaataaag-tttttttgtcgagggacaagagcaggctattgctgatacagaatagccg-tttcacgattacta--------accggt----agtaacggtactagtaattgttaccgcgat-agcactggtaacagc-aaga----acaatatctagggttttattagtac-----aaatataatgagcatccttctcaactttatctaaaagaatcaaattctta-ttttttggaacggat---------------------aagaatgaaat----atagaattaaaaagtga-tttttatgcgattaatgaacctaagggtatt----cgagatatagagatcacgaaatacgagattcccagaggatagagaataat-gggaaaggatactcgg----aaaggagtaagcatcgcaatggatttgggatgtcgaaagccgtatccgttgaaaatcggatgtacggtttggaggaagacaaagaa----gtcgatcctacaatatggagtaaagaagcc-----caaataatctaggtga-aaaggagtcgttcctgaata-----------agaaatattaatttaatcatttttattatgtctcgcaaaggtattgcagaaaaaagaattgcgaaacctgatcccgtatatcgtaatcgattagttaacatgttggttaatcgcatctcaaaaaatggaaaaagatccttggcttatcgaatcctttatggagcgattgcggatatgaaacgaagaacgaaagaaaatccattatttatattacgccaagctataagtagagtaactcctaatgtgactgtaaaagcgagacgtgtaggtggatcaacttatcaagttccactcgagattggatcaacgcaaggaaaagccctagctattcgttggttattaggagcatcacgaaaacgttcaggtcgaggtatggctcttaaactcagttgtgaattaatagatgcagcaaaggatattggagttgctgtacgtaaaaaagaagaaactcatagaatggcagaagccaatagagcttttgcacattttcgttaaatcacatacttaaattttag---------------------caaaa-attttaatattt----atattt-------------------------------------------------------------------------------------------------------------actagaacttcatcataat----------ttgctattattttcattcatggatcaga----ccgtaaaataatgtatcaacactcgattctatctcccatttttc-ctccaattcccatgaaaccacaatttggtacattttttttacatggaaataccattctaccggaatgtgttataatctttggtttactaattacttttgtaaccgatttagtgtcatccagtaaaaccaataaaattttgttatatttaacttccttaacaagtttgctaacaactattaccatactattatttgaatggacaacagaaccaatcattagtttttccggttcttttcaaacagacggtttcggtagaatatttcaaattcttatagtactatcttctattttgtgtatacctttatcgatcgaatatatcgaatacacaagaatggctattcctgaatttttaatattcgtattaacaagtactgcaggaggaatgtttctgtgtggtgctaatgatttagtaactatttttgtatctatcgaatgcttaagtttatgttcttacttattgtgcggctacgcgaaagaggatgttagatcgaatgaagctgctatgaaatatttacttataggtggaacaagttcttctattcttgtatatgggttttcttggctatacggtttatccggaggagaaaccaatgtgcaaaaaatagtgaaaagtcttttggatacacaaatgtataattccgtcggaatttatattgcacttctatgtataattatcggactagctttcaaactttctatggtgccttttcatcaatggactcctgatatctatgaaggagtgcgatccgctgaaaaatttataattattgatgtgataaa---cctattcaatt----aattatttttgttgtataagctcaataaa-agactatataaaa--acgatatgatcctcatccggatcgaaataaca-ttttattaatgaaac------ttcgagataaagcaaaagtttaaacatttgtttctcaa-aaatagagattatttgacaa-------attaaaataattattagggatagttcctacaaataaaaagacttgtaataaatccagagatatgaaaattcattcatttactgtaaatactaa----ttagtctctattcttcgagtcgaaacagagtagaat-ggataacagtcgat---agaa--aatgatcctaaaataataattttttctaactattgagaacggt-aaaagatcaaatggttc-gaaaaagaggttgatgcaaaaaccattgaaacgcagggattcctcgataagttaaaaatcttagaatttttcgattgctataccaacgcgagcaaggtaatgaagcatta-gaaacatcattcaaaaaataaa---ttcattattcactacttagaagccgtgtgatattaaaatatcacgcacggttttgaatgagagaaagattcc-----atttttttcgactctaactcaccgaccccagttgttgcttttctttctgtcgttccaaaaatagccagcctagctttagctacccgaatactcaatatcattttcattactccatcgaatgaatggaaactcttactcgaagttttagctattctaagtatggtgctaggtaatttggtcgcgatcactcaaactagtatgaaacgtatgcttgcgtactcttcgatcagccaaattggatacattattattggattaataactaatgatttggatggatatgctagtatggtcatttatatctttttctatatctttatgaatctcggaacctttgcttgtattatattgttcagtttacggacgggtacagataacattcgtgactatgccggattatacacaagagatcctttattgagtttatcattaacattatgtttactatccctaggtggtattcctcccttaacgggttttttcggaaaattatatttgttctgttgcggatggcgagctggcttgtatcccgtggtttcgataggactaattaccagtgtaatttcgatctattactatttgagaatagtgaaatctatgatatatccaagaaatagacaagtaaacccttatatccaagcatatattgttccggttccttctttcgtaaccaataattcaattgaatttagtatgtttctatgtgcaattggatcaacctttttaggctttttgattaatcccatcttctatttcgttcaaaaaagtttgaatataagcattttttttaccaattaa-aaatattttgcaaaaacgaaattctggagtct--gaagaattc-tgcag----attattagtaccaaattcatgcaaaaataaatttggt-aaaaaaattgtttactgttcactgactgta-----------------------------------------------------------------atctcaccgatttatttattgatatatatatatat----------------------------------------atatatatatatatcaataaataaatcggtga------------------------------------------------------------------------------------------------------------------------------------------------aaacattgccttggtggtggaatggtatacacgcaagattcaaaattttgtgctttaa-aagcatggaggttcgaatcctctccaaggcattattagtaaacacccaaactttccgg---ataaacctt------ctctgtattatactgtttcggtgatgacgggtaacgaatcgttgatt-ttgaaaatatatgaatcggaaatcgatttaaatgaaa------taaaaa-ttgtattgtgtggtgatctgaggatggaaa-aacgaaacgaattaac-atttttttctattgaacgatattccgaa-ttttttgaaaaacaagaaattaaaataataaaattatggaagttaatatttcggcatttatcgctacagctctctttatcctaatacccactgcttttctacttatcctttatgtacgaaccgctggtcaaaataattgaatttctaa-aaataattttctgtgctagacagggtaatcgaagaagtagttataggtacgaacaatagatattactaatgtttctttctttttcagtgatagatcggt----aaccatggcg------------------------------------gagaagaataatgaatcatgtggaattgggaccgagtactgtggtaggaatagggttaataatagttggtatgcttctatatgcccttagaattagggaacctcgtgtttctagaggtgcgatttgacatgtactaaaataattttcaacgtatttatacaaaattattgatacgaagcttgt-aaaaagaaaagattatta--------tataaagattctttaggtatgccagaatccatgg----ttaaaatatttcaacattttttccaccattccgaaagcatacttaaatacttgttgttta----------------tcacc-gaaaaatac-aaaaggct---------------------------------------------------------tatatatatatacatacgtgta-------------tatgtatatacttttgtttcttctcgaatagatacttttcctcttctctctggataaaggacataagaagagaaatcaacaacggaattggatatgagcctaaagatatcggcaagaaacaaagtactggaaaagaaagttttttcaaaataggagtag----caatcaaatgctaatcaattgggaacataaagataatccaaaaa-ttttattaaatttacttggatcttgagcaag---------aagttgaatgattcattacttgcctaagccatacagagtcgaaaatatcatatatggttttt--aggggg----------ttaatacagtataatctatcccaatattatgactt--ttttctcttccataggattattatgcggaggaatccttctcttccaaggttgg-gactagaccctattcttttattgtctcaaatacttctgagcggaactactatttttttcattgcagaaagtctttacttaagaaataatta---taatcgatcaaaaaatgacaaagatataaatattggttccgac-----aggaaaatcaaagtttaccggagtttgagattggaa---------------aacaatagaaaatggaataatatttgttatacagtacatgtctgttatggagaggtag------agaggcattgaattttgt---aaaaa-ttcaatgccctt---ctttggggaaacaagagaaatga----------------tttt-------gttagcattctaacaaagcaagttcacaaaccacttcttccccatacaactaacgaaagggagaaagtaaaaacaaccattaaagcaccccaagctatattagtaatatccataa--tttcccattttattttattccgctcaatcagtactcaagaaag-----tatatatata------------------tatatata------------------------------------------------tatacttcaatct-----------------------------------------------------------------------------------------------------------------------------------------------------------------------------------------------------------------------------------------------------------------------------------------------------------------------------------------------------aatcttctcaagattctgtcttgttagtagaaa-atacggaataaattattgctaattatagaattccaataactaacttgtttttatcc-tttattaattaaaatatatattgggttgcccgcaacg-----gatctagaaacatttcgaatgtgacaggctatataat--atagagcataactgtttgttcctggaaatgacggaatgggcaatccgttcaaaattttgttagcgaagcgacacccggattcgaacc-gggataaagaatttgcagtcctctgccttaccacttggccatgccgctacttccaccaataaaataatatgctttatttgattcaatttc-agttgtaccatgcatttgatggaaat-aacaaaatcaataattaagtttatttta------------ttgtttcaagagaaatgcaaact-------------------gtagatactgaatcagaattagattcgactcgaatacttaggaatattagtaagatcgactctagaaatgttttaagggaaaacatggagattttcgtacttcccgaatttggcaagatacaattcgaaggatttaatcgctttattgaaaaatgtttgatcgaagaacttatccgttttccaataatcgaagatacagaccaagaatttgagtttcggatgtttggcgaacaataccgattagcaaagccattgctgaaagagaaagatgctatatgtcgatccattacatattccgcagatctgtacgtacctgctcaattgacgtggaaaaaagaagaaagaatacatagacaaacagtttttttgggaagtattcctctaatgaactctcaaggtacttttgttgttaatggtgtagcaagggtcataattaatcaaattttacgaagtcccggcatttattataattcagaactagatcataatgggattgcaatatatacgggaactattatctctaattggggaggaagactaagattagaaattgatgcgaaaacgaggatatgggcacgaataagcaaaaaacgaaaagtctctatcctagttttattatcagctatgggtttggaatcgagcgaaatattagaaagtatttgctataccaaagtattttcaaaatctgtgagtaggagtacgaaaaaagagtactccctttcagcagaagaagccattgttggactttacaaacaattgtactgtataggtggagaagtcagtttttccgagtctatacgcaaggagttgcaaaagaaattttttcgtcaacgatgtgaattggggagaatagggcgcctgaatttaaatagaaaattgaatcttggtgtacctgaaaacgaaatttttttgctacctcaagatgttctcgcagctattgattatttagtgaaaccaaaattcgggacaggtacgcttgatgatatagatcacctaaaaaatcgacgtgtttgttctgtagcggatttattgagagatcaactaaaactggcattgaatcgtttagaaaactcgattaggcgaatttcccgaggatcaatgagacgaaaaagattaccaactccaaaagctttggtaacttcaactccactaacaacaacttttaaagaatttttcggttcacatccattatctcaatttctggatcaaacaaatccattaacggagatggttcacaaacgaagattgagttctttaggtccgggaggattgacaagaagaaccgcaagttttcaagttcgtgatatccacccaagtcattacggacgtatttgtcctatcgaaacatcggaaggaatgaatgctggacttatagcttcattagctcttcacgcaaaaataagtattctaggatgtttggaaagtccattctatagggtttcggaattgctgggagaagaggaagaaagaataataaatttatcggctggagaagatgaatattaccgaattgctactggaaactctttagcattggatctgaatgatcgagaagaacaaataactccggctcgttaccgacaagattttgttgctattgcttgggaacaagtacaccttcgaagtatttttcccttacaatacttctctgtcggctcatctcttattccattcctcgaacacaatgatgcgaatcgagccttgatgggttcgaatatgcaacgtcaagcagttccgcttctaaaaccagagaaatgcattgtaggaacaggtatagaaggtcaagcagccttagattcgggaagtataactgtatcggtggagggaggagaaattcattatattgatagcaaaagaattactttattggtggaaacagaaaaaatatatatgaatttgattgtatatcaacgttccaacaatagtacttgtatacatcaaaaacctcgagcgagcgaggataggtatgtaaagaaaggacaagttttagctgatggcgcagcaacttcaaaaggggaattagctttaggaaaaaatattctagtagcttatatgccttgggaaggttacaatttcgaagatgctatattaattagtgaacgtttgaaatatgaagatatttatacctctattcacattgaaagatatgaaattggagctcgtgcaacaagtcaaggcactgaaaaattcacgaaagaaatacctcatttagatgattattcgctccgtcacttagacaaaaatggatttgtattaacaggatcgtgggtggaagcaggagatattttggtagggaaattagcaccccaagaaactgaagaaa---cttcgcgtgctcctgaaggtaagttactccaagccatcttcggtattcaagtaacaacttcaaaagaagcttgtttaagggttcccgttggtggaagaggtagagttattgatgttaaatcaatctctcgaaaaaatacttctagtgacgcagaaattattcatgtatatattttgcagaagcgaaaaatacaaataggtgataaagttgccggaaggcatggtaacaaaggtattatttcaaaaatattgcccagacaagatatgccatttctacaagatggtacacctatcgatatgatattaagtcctttaggcgtaccttctcgaatgaatgtgggacaaatcttagaatgtttgcttggtttggcaggaaaatttctcaacagaaattacaggatactacctttcgatgaaagatacgaacgggaagcttccaggaagttagtattttcagaactctatgaagcgagtgaacggacaacaaactcctggttatttgaaccagataatcctggaaaaaatcgattgcttgatggaagaacgggagaagtttttgaacaacctattactataggaaaagcctatatgctgaaattaattcatcaagtggatgataaaattcatgcacgttctagtggaccctatgcgttggttacccaacaaccccttcgaggtaggtctagacgagggggacaacgagtaggggaaatggaagtttgggctctagaaggttttggtgttgcttatatactacaagaaatgttaacacttaaatccgatcatattcgggcccgttatgaagtcctaggcgctttgattgccggggagccggtaccaaaacctgatactgctccagagtctttcaagctattaatccgagagttacgatccttagctttggaagttaaccatactattatacttgaagaggatttacagttccgattcaaagagatttgagg-aaaaacgaacttgaaatatttgtgtt---atgacttatcaaagaaaatatcaacatcttcgaattgaattagcttctccaaaacaaatccgtgattgggctgaaagagtattacctaatggtgaagttgtaggtcaagtaacgaaaccttatacactgcattacaaaactcacaaaccggaaagagatggtttattttgtgagagaatttttggaccagtcaaaagtggggtttgtgcttgcgggaggtgccggggaagtggaaatagaaaggatagtgtaaaattctgtgaaaattgtggagtggatctcattgaatcaagaatacgaagatatcgaatgggatatattgcattggcatgtcctgtaactcatgtatggtatttgaaacgtctacctagttgtatcgctaatcttctagctgaaccactaaaagaattggaaggtctagtttattgcgatgtgtgacttgattataacttctgattctacagattgtgaaataactgttattccacgctttctttcatcatcggaatacctctgattccgacacgcctttgacaaatgataatggtgtggaactc-ggatgaaataattattaaacaattatcaattatacag-ggattcgatctagggttaaac-aaaattatttgctattcggattccgtgaaaggagaaa-atattaaaaatgga-aatcgagaaatatttctttaagaaatattttcgtatggtatatcagagcaaattcatcgcaaatttactttggatgagagataaaccatcggaatggggc-aaaacctaaaggatataggaatctaagcacagacaagaaaaa--cttttgaattcactaaataattacagaaaatgattagattaa-----------gaaaaggtatttaaatcaatcgtttgttgttttatgaatttcgaacaagaataaagaccactcaataatgt-----aaaagaagaaacaattattacttgagtaatgaataa----------taattatatttgccaaaatattatttta---------cccatttgtatgaatgcgcatttgagaaaaaa-ttttgcttttgaataataataataataaattatttgagccggatgaaa--aaactttcatgtccgattcttc---gggg----aatccta-aaataacctatcccaatctttttcttgctagacctctaactaaaaagcctactctattaaaattacgaggattattcaaatacgaagatcaatcttggagggatatatttcctcgtttctttttccccacgggattcggagtattccgagatagggaagtagcaactgggggtgatgctgttgagaaacgattaattgatctagatctacaagatgttatgaatcgtactcacctagaatggaaagggtttgcaaaacgtgaatctacgggtaatgattgggaagacaggaaaatacaaaggcgaaaagatcttttagttagacgtatgaaattagctaaacattttattcaaacaaatatcaaaccagaatggatggttttatcctccttaccagttctcccgcccgaattaagacctatgattgagttaggtgaaggcgaattaatcacatctgatttgaatgaactttatagaagagttatttatagaaacaatactcttctcgatttcttagcacgtagcagttcgaccccaggaggcttgatcgtttgtcaaaagaggttggttcaagaagctgttgatgcgcttatcgataacgggattagaggccaacctatgaaagataatcataacagaccttataaatctttttcggatttgatcgaagggaaagagggaagattccgtgaaaatctacttgggaaaagagtagattactcaggtcgatcagttattgtagtaggtccgcttcttccactatatcaatgcggattacctcgagaaatggcaatagaactttttcaagcttttgttattcgtggtctcatcggaagaagttttgcccctaatctcagggcagctaaaaccatgattcaagatggggatcctattatatgggaaattcttcagcaagtaatggaagggcatcctgtattattgaatagggcaccaacattacatcggttaggaatacaagcattccaacccgttctagtaaatggccgtgctattcatttacatccattggtttgtagcggttttaacgcagatttcgatggagatcaaatggctgtccatgtacctttatctctagaagctcaagcagaagctcgtttacttatgctttctcatagaaatttgttatccccagctaccggggaacctgtatctgtaccaagtcaagatatgcttctcggactttatattttaacgatggaaactgatcgaggtatttatggaagtaagcaacacccac---gcaataacaatttcgtgaaaaacttatcc------aaaataccatatttcaatagttatgacgatgttctgagggcacagcaacaaaagcaaattcgtctacatagtcttttatggcttcgtcgacaaaagaatatacgaatggttgctccgacagttcgagaagagcctatcgaaattcagtacaaaatatttggaagagcttctcaaatttatgagcattatcgatttgagaagggtagtgaacaagaaatccttagcgtttatatctgtacaacagcaggtcgtgtcttattcaatcaacaaatcgacgaagctatacaaggtacttgtgaagcatcctcaagacgaaacctcatttgttgacaaa---ata----aaaactcatgt--------aaggaaaaaaa-t--gagaataaactatatata-------cttaatggtttgaattcattgttaattcatgtctaagaaaa--agaaaaagggggagggg------ttttatggcagaaccgatcaatttagtgtttcacaacaaagttatggatcgaaccgccataaaacaatttataagtagattaatagcttatttcggaattacttatacgacacatgttttggatcaattgaaaatgctgggctttcaacaggctactctttacgctatttcactaggcgtcgacgaccttctaatagcaccttcaaaaatttggcttattcgggatgcagaacaacatggaaatctttcagaaaaacattataaatttggggatttgcacgccgttgaaaaactacgtcagctcatagaaacgtggtatgcaacaagtgagtatttgaaacaggaaatgaatccaaattttagaatgactgatcctttaaatccagtccatatgatgtctttctcaggtgctcgtggaagtacttcgcaagttcatcaattagtaggtatgagaggattgatgtcggatcctcaaggacaaattattgatttacctatccaaagcaattttcgagaaggattatctttaacagaatatattatttcttgctatggtgctcgtaaaggagttgtcgacactgctgtaagaacatcggatgctggataccttactcggagacttgttgaagtagttcaacatattgttgtgcgtcaaacggactgtagcactctatacggtattgtaatgggcaattcccggggaaaaagaagcat------ccaaaaattaattggtcatgtattagcagaaaatatatacataaagaaccgatgttttgcggttcgaaaccaagatattggagcttctttggcaaacaaatcgtcaaattcgaaagcagaattaatctctatgagatcgcctctaacttgcaaaagcatgctctggatctgtcaattgtgctatggttggaaccccgcgaatgggaatctaatagaagtaggagaagcagtagggattattgcaggtcaatctattggtgaacccggaactcaattaactttacgaacttttcataccggaggtgtattcacgggtgatattgcagaacacataagaacttctttcaatggaattataaaatttgatgagagtcttattcatcctacacgtacacgtcatggtcatcctgcttggatatgttatacgaatctgttgctaaccgttcaaagcgagaatgaagtatatagtattactattccatcaaaaagtttactattggttcgaaatggtcagtatgtcgaatccaaacaagtcattgccgaaattcgagctaaaacctcaccttccaaagaaaaagtgtataaatatatttattccgatttggggggagaaatgcattggaatacacaagttcgtcacgcatctgaatatacacacagtaacattcatcccgtcctcaaaacatgtcatatatgggtattatccggtaattcttgtaataaat---ataaattacccatctccttctacaaaaatcaagataaaactgattctgaaactttctttacaaaagattcttctttttatccaaaaagtaaaaatcaattgaatattgatatctatcatttctatcttttcggaaccgaaagagtttccataaaatcaaaattgagacatgccggattcaattattttaataacctatcgaattctaacatcattttatgtagctacaacatagaaaaaaaaagtcaaagttattttttgaaaaaaaattctgtacattttattctgaaaatacatagtaatggtattttacaaaataatgatgtttttgccattctaaatcatcccaaatacaagttgaaaacatcgggaattataaagtacggtactattggaatcgatttaactaatggaaataataattttgaaaatgtaaaaaccaagctttctcaacggaaatataaaataatcaaaaaaggtcatttttttttgattcctgaagaagtacatgttctaactcaaacgttatcaccattttctgataaaaatagcaaaatcgtttcagca---gcacccactacttcaaatactataaa------tagtacttatggattgataaaaattttaaaaaaagtcaacaatatttatgaagtgagagtcacacctggaactatctattatccgactgaaacttacaaaatttcgaagcaaataagtattttgataccaccacgaaaaaaactcttacaaaaatttttgtacaatcattggacatatcttcagtggatcatgccccttaaggaaaaaccttttgttctaataagacccgcagctcaatatgaaatatttgatttatcaaatacaagaaatcttttgagattattgaagagagatacaaatttagaaataaaaaccgtacattatcttttttatgaggatggcgaacaaattcaaatagttaataagaaagaaattcaattaattcaaacttgtttactcgtgtattggaggaatgaatattttacagaaaaagctcatgtttcgcttttgaagataaagacaaagaacaattcgaggaaattccttcaaattaatttaatggattggtctcttttcgatgagaaaaaacaaaagaacatatgtaactccagatacgtttt---aaaaaactattatgataaattgtttttgattc---gtaagaatcaattagtaaat---gaacatccacagggtattattcgcgtccaatccaatagaaataataaagtacaatctcctattgttttatctccattagatttgcttggaatatccaaaactaataaacgatcgggaaattttgttacacgaaaaaatataaaaaatgaatcttctacagaattctttggtttctgcacatacccgaggca------ttttccggatcgaccgacggaagtaaatataatagtaaattatttattactagcgagtgaaaagaaatcaa---aaaacaatttatgtgatagattgggttatataggaaatttgcgaaatattcgaaattataa---------gcttttacgtgacgaagtaatatccaagaaacactcaataattaatcgatttcgagatact------aactcgcaatggtatttcactgatgaatattgcaagatgtacaaattccttattattcaagaaaaaataaatttgaatttatttaaatggtcttttcctacatttcgttcacccaaaagacctgt------tcaagaattaatttttggacaatttcttgtagaaaattcctatatatccggatataggcggattcacccatctggtcaaattataggtatgaatattaatcatttagctatcctcagattggcaaaaccatatttggctactggtggagctacaattcacaacgattatggtgaatcgattaaagaaggagatgctctaataacacttgtatatgaacgattaaaatcgggagatataattcagggttcccctaaagtagaacaattactagaagcgcgttcagttaattcggtatccatcaatttggaaaatggtttcgaagattggaatagtgatatgaaagattttattggaaatctttggggattctttttaagcacaaagattagtatagaacaagcacaaacaattttggtcgatcagatccaaaaagtttatcaatctcaaggagttcgtgtatctaacaagcatatcgaaattattgttcgtcaaatgacttcaaaagttttaattctagaggatgg---tatgattcatatttttctacccggtgaacttattgaatcttcgcgagcacgaagaatgaatcgcgtttttgaagaaatgattttctacgaaccaattttgttgggaataaccaaagcatctctgaacaccaaaagttttctctcagaagctagttttcaagaaactactcgagtcttagctaaagctgctttgaaaggtcgaactgattggttaaaaggcttaaaagaaaacgtaattcttggtggagtagttccggctggtactggttcccaagaagttgtttggcagattagtctcgaaaaaacgaaaagaatgttttttggtataatggttaattcttttgataaaaagataagaaatacttttttgtacaatagtacactttcgaattatcctgctatagaaactgttcacaacgtactaag-----tgatactccaggatagtaaaaacattttt-------taacctaacg--gaaatcaaaaattattattcttaa-tacaattgttcctgaaagaatt----acgaattccatatttat--------ctattgcggttctatc--cgtaaa-------------gaatgaaaatatatatatctatatatat------------------------------------------------------------------------------------------atttttttcattatcggt-tctaaaaagttaagcgagaaaatgaagcaaaaatcttggaatattcatttggaagaaatgatggaagcaggtgttcattttggtcaccaggcgcgtaaatggaatccaaaaatgttaccctatatttttacggaacgaaaaggtattcatattataaatctgacccaaactgctcgatttttatcagaagcttgcgatttagtttcaagcgctgcgagtaaaaataaacaatttttggtagtgggaacgaaatatcaagcagctgatttggtagtgtcggccgcctcaaaagcaaggtgtcattatgtaaaccgcaaatggcttggaggcatgttaacaaattggtcaaccatagagacacgtcttcacgggtttcggaatctagaagaaaaaaaactaacaggagcttttgatcgacttcctaaaagagaagcatctaatatggagagacaattagaccaattgcaaaaatattttggtggaattaagtatatgagagctttacccgatattgttataataattgatcaacgtaaagagttcacagctgttcgagaatgtataactttgggtattccaacaatatgtttggttgatactgattgcgatccagatgtaacggatgtaccaatccctgctaatgatgatgctagagcgtccattagatggattttgaacaaattaacattagctatttgtgaaggtcgtcacgactcggatgaagatgcttagtttgatcaagtgc-gaacg-aaaaggaatagcaagaac-gtaagagtaacaatgatat--ataatatcaaaattgttattgctgctggtgctacagttgctgt---------tactattact-actactacctcgt-aataaaagaatatattagaatatgaacgaatatttaatccttttataccatttctacaactactacctcttactggttcgaca--aaaatattcaaaccagataaatatttg-gggaaagaaacacaaaattg-ggaataaattggtattt-ttatggaaacagaaacgataaatttac-aaaactatt-ttcact-gtaaattcatttttaggaaaatttatacgcgcagtattacacaaattaacacttctttcaattatttctttgaagtatccaatgtagaagtgggtcagcatttctattggcaatt---aggaaccttccaaatccatgctcaagtacttataacttcttgggttgtggttgctatactactaggtttagccattctagcgactcggaatctacaaatgattccagctggtggtcagaatttcgtggaatatatcttagaatttattcgggatttgacaaggacacagattggagaagaagaataccgaccctgggttcctttcgtcgggaccatgtttctattcattttcgtatcaaactggtcgggtgccctttttccctggaaaatcctcgaactcccgaatggagaacttgctgcacctactaatgatattaatactacagtggcattagctttacttacttcagtagcttatttctatgccggtctcagcaaaaaaggtttaagttacttcggtaagtatattcaaccaacaccggtgcttttaccaataaatattttagaagatttcacaaaacctttatcactcagttttcgactctttggaaatatattggctgatgaattagtggttgctgttctcgtctctttagtacctctaattgttcccatacctatgatgttcttagggttatttacgagtgcaattcaagctttgatttttgccacattagcagcggcatatataggagaatccatagagggtcaccattgaataactatttattcggtagccacgtaatttatggtccatagtgaatgata-aaaaatttgtatttgtgtgttgtaccag--------------------------atacagaagtgctat------------cg-aa-----------aaaagtttac-aaaacaaattggttggttagaatgcatttttagataggaatttagaag----------atgatggaaggcatcgaaaataaagttattgttagtgatactaccactcgaaaaagagacactttgggttgttaattgctttgagcgaatcataattctagtaagcaatagaggttagattcttacc------aagactctttcttccctttcctttatctccctattcttgttagaggatattattatgaaccccttgatttctgctgcttctgttattgctgctggattagctgtaggtctagcttctattggacccggtatcggtcaaggtaccgcagcgggacaagctgtggaaggtattgcaaggcaacctgaagcagaaggtaaaattcgaggtactttactgctaagcttggctttcatggaagctttaactatctacggattagtagtcgccctagcactctcatttgcaaatccttttatctaaaaatga----catggatttttctccagttatcatggcaatgaccagcaaga---------aatag--------gaagaatagtattagtagtattgttatggtttggtgatgcagtagcggcagtagcaactatt-----cgttgctgctgctactaataacttacttct-------------------------------------------------------------------------------------aaacgagaaaaaaattgtttgatatgat-ttaaaattgattcattttttctt---------atgaggaacgtgtcgagtaaac-aaaaactccacaaagatttcgtaatctaatgagataataaatgataataataatagaaaa--ggagaaagtatgaaaaatggcattgattttattattttccctggatcttggagtgtagctaatgcctttggaataaatacgaatcttttagaaacaaatctgatcaatttaggtgtagtattaggtttattagtttatttcggaaagggagtgtgtg-gggtcggatgttcgggtagaaaggttagatccatccaacagtgcttggttc-aaaagtacgtaa-ccccaacgaattactt-------ggtgtgggcgagagcctgatagaacaatagcatttcgtgaaatcaaagattttgt----------aggga-aggaattgaaatggtcaaagctgaattgtttgaagtccaag-gcaattgggattctcttcatcccaccatgaaaaaacttggttggagatttatttgatacataacactcgtatcaatacaaccaaatctaattacta------ttatttcattgaattgtgatgataatctcctaa--------tttttg-aatttt------tcaaatgctgaatcgacgacctaactcgcaatttgtttaattattcgaaaataacgatctcactgacaattttgaacat-ttttgtcagaagaaccatcgacaattatttttcacttggcagaagtagaaataagt-gaaggatgacaaacttggttatttgattaaaagtctaaagagccaaacaagaaagccgagtgaatc-aaaaattcatgctcggtttgggaagagattattaaagaaatctatgtataagagtaatccacttcattgagtaatttactagaaaaccgtagactcaccattttgaacacaattcgtgatgcagaggagcgctacgaggaagctactgataaacttgaacaagctaggaatcgtttacaacaagcaaagatcaaggcagataatattagaataaatgggttgtctcaaatggaaaaagaaaagcaggatttgattgacgctgctgatgaagattccaagagattagaagattcaaaaaatgctacgatccgcttcgagaaacaaagagcgattgaacaggttcgacaacaagtttctcgtttagcattggagcgagccctagaaacactcaagaattccttaaatcgtgaattacattcgcgtgtgattgatcacaatattggcctatttaaggccatggaaagtacgattgagtaactttcattagttttaccttcca-aaactaatcaataatagctaatggtaaatattcgacctgacgagattagcagtgttattcgtacacggattgaacaatacaatcgagaagttagaattgttaatattggaaccgtacttcaggtaggagatggcattgcccgtatctacggtctcgacgaagtaatggctggtgaattagttgaatttgcagatgctacagtaggaatcgctttaaatctagaatcagacaatgtcggagtcgttttaatgggtgatggtctaacaatacaagagggtagttccgtgaaagcgacgggacaaattgcgcaaatacctgttagtgatgcttatttaggccgcgtagttaatgctttggctcagcccattgatggaaaaggccaaatccaagcttctgaatttagactaatagaatccccagctcctggtattatttcaagacgatccgtttacgaaccaatgcaaacaggtcttattgctattgattcaatgatacccattggtcgcggccaacgggagttgattattggagacagacagacaggcaaaacagcagtagctacggatactattctgaatcaaaagggccaaaacgtagtatgtgtctatgtagctattggtcaaaaagcttcatctgtagcacaagtagtaaatacttttgaagaacggggtgcccttgaatacacgattattgttgcagaagctgcgaattctcctgctactttgcaatatcttgctccttacacaggagcagctttagctgaatactttatgtatcggaaacaacatactcttattgtctatgatgatctttccaagcaagcccaagcttacaggcaaatgtctcttctattgagaagaccacccggtcgagaagcttatccaggagatgttttctatttacattcccgtctcctagaaagagcagctaaactgagttctgagttaggtgaaggtagtatgactgctttacctattgtcgaaacccaagcaggcgatgtttcggcctatattcccacaaatgtaatttccattacagatggacaaatatttttatcagctgatttattcaatgctgggatccgtccagctattaatgtaggtatttctgtatcaagggttggttctgctgcacagatcaaagctatgaaacaagtagctggaaagttgaaattagaacttgctcaatttgcagagttggaagcttttgcacaattcgcttcggatctcgacaaagctactcaaaatcaattggcgagagggcaaagattacgtgagttgcttaagcaatcccagtcagcaccgcttagtgtagaagaacaagtagctactatttatacgggagttaacggttacttggatatactagaaacgggacaagttaaaaagtttctcgttcaattgcgtgagtatttggtaacgaataaaccacaattcttagaaattattcgttctaccaaggttttcacagaacaagcagaaaccattttgaaggaagctattaaagaacatatcgaacttttcttgtttcgaggagaaaaataaagaaaataaa---ttttatttttttg-cattac---ggtgaaggagcaaagactaacaaaagggtttttgtgagataaagga-aaatcttgatctacgtccaataggattcgaacctatactggaggtttagaagacctctatcctatcctttagatgatggacgttattgc--------gaagcggaaccaggaacatggaaaaatacta----agagtgttctt-tctgtttctgattccgcag----------------------------gatataagagcgggtagcgggaatcgaacccgcatcattagcttggaaggctaagggttatagtcgacattgcatt-------taatacctctaattcagaacc-gacacgaaattttcttttcattcggctcctttacaaatatgtaacagacttcgataa---aaaggagaattaaatggttaatctatttta-caatgatg-----aaacaatattcat------------tactattattgaatcactg--------------acacatattcataacatctatgtga-ttttttct-----ccaccaattcagctgggactgaagatag-aaaaatactttattagatgatctct---gaaaagaaatatggcttctgatatttca--ggaaccatatttcttttcgattatttcgttccccattctgtagatttctaatccttg-gggaaaca-tttttaccgagcaattgaatgatagtgtttatatctctagcaaactagagttattttgtttataactatctagcatcgatttacgattattataataatataatcaatgatttagttacggc-aaaaagtttg--tttttgactc-ttc---------tccatggatttttcagccaa---------------------tcaaaaataaaatt-ttgaaatattccgctctttaaattactgaaatacttatgaataattaaaggaataatgcttttccta-cctcgcatcacgaataggaaagatttaaactttt-tctaggaatgagatttaga-------agaaagaatggaatactttacgatcctttaacttt---tctttcttttaccaattgtaggaacgaatcgcacttttaccactaaactatacccgccacgctattattttaacacataaatatttttttttc-tcacaac-ctacaattccatccccgaaatcatc-----gaagactgaggggatgaaa-aa----------------------atgaattacaaattacctttacgagctgctagtagagcaataactaacgggcctgacgcaactattaaagccagaacagtaagctgtgcaataacttcaaaattcattacggctc-----------tttttgcaatttcaatagattccgctcgagaaagagctgtagcgataacgaaccgagatcgatacaatg-tagtaatagtagtaat------------------agtaataatagtgatagtaatagt--------------------------------------gacagtgatagtaatgatgatgaaatagcgatagtaagagtgataataacagcaat---agtactgtaatgatagaatttcatattactagtttaaaatcgattgataa------cgatatataggtaa--cgaaattctgtctgtctctatatatatagtttatatctatagttattgaactaatc----attgcattacaaa---------------------------------------aatatatatatatatatatatatatatatatatatatatat----------------------------------------------------------atatatatatatatatcttgttactgtttccggatcacttgagagcta-ggagaatcgaa-aaacaatgacttcaatttcggataatcaaattatcgtaatccttttaagtgtttttgtcaccggcatattagctttgagattaggaaaagaattatatcagtgaatttttcgg------------------------------------------------atctaattgctg-ggagaaaga----ctctagccaatttagtattggctaggtttacacaaagctgaaacaagtactaagaaataaata--------gaagattttgtttcattaatcgaaacgagt---agtattgaatatagatat--ttaaaaatatttttgaattatagttcgtgcatatgt---ataatgacgatgaaaccaatggtag-aatagttg--------gcagtaataataatggataaaactcttga--------tttatctattgttacttttat----------------atctactgccttgt-cggcacgcactatacaaacagcaacgaaaggtagtaagttaccggatttttcaatcgtatctcaacattgc-------aaaaattactt-aa-aaagaatcattttctgatttggagagatggccgagtggacgaaagcggcggattgctaatccgttgtacgagctatttgtaccgagggttcgaatccctctctctccgctcatgcaatgagac----------gacaaaaaac---agtaatcttttactctttacgcccaggattacgccccggatcgttggatagaaatccaaaaacaaaaagtgaaacgaagaatataactattgtgtaaacaaatagcttaagggtgagcatgatgtaatc-ccaagatcattgttggaagtggaatagaataaattactaatcttgctaaatgaaaaagaattaaaacttt--ttaatcaaaattgttagaccaaaacaatttttgaaactaccactattaactaccctatcatctctccgatgaagcgtaaaaaa--------------------------------------------------tttaagtttgggtacgattttgaatgca-atacaatgttatagaatcattacacta---------------------------ataaatagtg----------------------acatatatatatatcgcta-------------------------cc-cgtgccggagctaagtaacgcttttattaccaatcaagtcgttcaactatatgtgtttgtgtttaaa-aacaagtatttgatccttaaggtcaacagaaactggatcaggaa-----tcattagttagatccattttatcgaaaactcacagaggcttgccagacaaaagct---agagaaaaaaacagaggtataattggcattacatccacaatcggatcgaaaattgcataagcctcaggtaattttgctagaataaaatcgctcaagtaggatccattttctaaataaatattgaacataattgagattctggttctccaataagtattgctacacaagtggaatggaaagtagaagagtcaggtgtagatagcaagaact-cccaatatatcttactacaagtttctccagctttaaag------------------agggtaacaattctaccat--ttgatggaattgttccact--cgttatggcgaacca------attgacataaaagca-aaacagtgattctatt---ggaaatagaacac--gaaaaaattgttgtggggcgt---caagtggtaaggcagcaggttttgatcctgttattcggaggttcgagtccttccgtcccagaattttatatt---tttacaactaccaaacttgaaacagattcgt------------aaaaaattatttaacgtattgtacct-attgctcttgctgtattgaaaagataaaaatgtagcaaaggagctttttgtattgtaaaatagaataaatagattattgaaaataaagagattttt-atttatgaaattagcttattggatgtatgctggacctgcccatattggaactttgcgagtagctagttcttttaagaacgtccatgctattatgcatgctcctctgggagacgactatttcaatgttatgcgatccatgctaggacgcgaaagagattttactcctgtaactgctagtattgttgatcgtcatgtattagcacgcggatctcaggaaaaagtagtaggtaatattgttcataaagataaacaagaacgtcctgatttaattgtattaacgcctacatgtacttccagtatcttgcaagaagatctacaaaattttgttgacagagcttcatctgtttcggattctgatgtaattcttgcagatgttaatcattatcgggtaaatgaattacaagctgccgataggacattggagcaagtagtgcgacattatttggataaagcacgccgaatgggaaatttgaatttatctctaacagataagccatctgtaaatataattggtattttcacattaggttttcataatcaacacgattgtcgagaattaaaacgtttattacaagatttgggaatcggaataaatgaagtaattcctgagaggggattcgtaaagaatctttatcaattaccaaaagcttggttcaatttagtaccttatcgcgaaacgggtctaatgacagcaatatatttggaaaaagaattcggaatgccttatatttctcgaactcctatgggagttttagatatagctaattgtattcgacagatacaaaaacatattaatatatgggctccttgtctattggatgaaggagtagattacgaaacatatatcgatgaccaaactagatttgtatcgcaagctgcttggttttcgagatccatagattgtcagaatcttacaggtaaaaaagccgtagtttttggtgatgcaactcatgctgcgtcaattaccaaaattcttgcttgtgaaatgggaattcgtgtgagttgtgcgggtacttattgcaagcacgatgaagagtggtttaaggagcgagttcggaatttctgtgacgaaatattagtaactgatgatcatacagaagtaggggacatgattgctcgcgtggaaccttctgctatttttggtactcaaatggaacgtcatattggaaaacgtctcgacattccttgtggagttatttcgtcaccggttcatattcagaactttcctttgggctatcgaccttttctgggctatgagggcacgaatcaaatcgcggatttagtttacaattcatttactttaggaatggaggatcatcttttagaaatttttggtggtcatgatactaaagaagttattacaaagtctttatctacagatatgggtttaacttgggattatgagagtcagtcagaattgaataaaattccgggatttgttaggggtcgggtaaagagaaatactgaaaagtttgctcggcagaatggtattacaaagattaccacggaagttatgtatgccgctaaggaagcgttaaatgct-----------tagaataaatcaaagagttgaaaaacaaatctagactatttt-ttagttg---gtctaactaattatcttgatgaaaattccatatacatatatatatcattt-----------tatttgacgaatctacctctctggttaattgagagagattttgaat----tattaagtttgtgtttcaacaatatccttaaatt-tttgaatcgttatcgaaac---aaaatttaaggatattt--cgtttcgaatccc------acgcgcgtgaaaaag--------aaagtaatttatattcaaatggaatttaaggagataataatgaatcctttccttggttttacacaattatttttctatcatcccctttttcatattatcctatacttctatctaatcattatcgtccccagaccaaataatccaaatgtaataatgaatactctt-tattttttgcaaaacgtataacgaatggaa--aaataattaatactaaaattcaaact-----tcttcatattt-gatccaattagtcaaaatacaaaacgaaatatagaataatttttagttatagcatgtaatactagt---------------aaacaaagatgagtttaatcaattttgaaattgacagaattaatttacgtatata----taattattttagtacttattactg---tttttttattattgcattaatccgat------------agggttgctaactcaatggtagagtactcggcttttaagtgcgacttgaactt--tttgtacattcagatgaagcacaagaatcatccataccgttgacaggttttgcagcattacgactgatcct-aaaaggaaacttttt-gagaaaatagcatgtcgtttattt-ttt-gtcgctttaagttaatggataaggctaaactgcttgaattaaaggtagaggaagaaccaacttatgtttcagaatcttaatatcgaaacatttttcttattggattaataagttgttaaaagc--ttttatatagtcaatacgaagaaacaattctctatctataacaattgagattcttttaccaatattgaattctaactacttaaaacaatgtgtataaattatctgtgtgctgaccaattcgaatttgttcctaagt---gagagcaatct-t-ttgtataaaaa-------tcgagtaactcgaattctttgattcaaaacggattgcatcatgtattgcatttaccg--cttcataccccacgtaaaaatttgtatggaaaccatagctaaggttttctccactactcgaagatcgagtagaattcaaagaaatagttgttgtcaggaacagatgctctatccacttcttcttcaggatgatctttatggaatagcatataatcgtttggtagatgaatccagttacagaaagaaa-aatttttcggttcgagtaacgaattcaa-tttttaatattaaaacgtttaac-aaaaaattccgtcaatccgcttctttgtacaccgtttcgaacagat-cctcaggcaatttcaagttgttcaagaaattgtaataattattcttaattctatttctgcggttcgattgaa---------ctcgaaagaggcaaatcaatggaatagttaccgatctatccattccatattcacttcaatggaagataaaattagtaactttaacaattctttagatttcattatacctcattctgttcatccagaaaaattaattcgaatctttcgtcgacatatttttgatattccgtttatacatctcttgagaatcctttttcatcgagaaaaaaccatgatccttttgaatccagccacttatttttatccaagagaaaataaatttcactactttttatggaattattacatttatgaatttgaatattctttgctcagtacgtggaaacaaatctatcgggttcactcgagtgtgttctggttctctttcgatcgaattagctttgttcaaaaaattggaaatatatcgaaacaattagattttgtcgatagaagtgttgcgcaaaaatgtaactcaatacattatgtaagatatcgaaataattcaattataaatatgggtactaat------acggaattaccaatagatttttggagagtttttttcaatgttatttgggaaaaatacttccactcctggcttaaaccggatagagtatctatcatcaatttatacaaaaatgctttatctttcttaggatataccgttcgcactgaaaaaaaatatgttacgattcgaattcaattagtcaactactcgattgatactaattcaattaccgaacaattttgcagtattattccaaccctacctttgattgaattattagctaaagaaaaattttgtgacatttcaggacgtcctatttgtaaattatcctggacaacattggcagataacgaaatttttggaagatttgatcgaatagtcaaaaatattttttgttattatagtggatgcttcaagaaaaaaggtttgtatcaacttcaatatgttcttcgattctcttgtgccaaaaccttagcatgtaaacataagagtactatacgtactgtgtggaaaaagtatggacccaattttgccacaaattttgttttttcaagaaaaataaaatttaattcttcaaattcttggcaaatgaattctcgtgaaaaaaaattttggtatttgaatattgttcaaacaaattatttgtctaatcttttacagaaatt----aaagacacggaattcggaacggtaaataagattcgtgaagagagccgtatgcaatgaaaattgcaagtacggttcgggaagagatattttaatcattt--tt-tcatcctctc-aaaaataaatgattgatctacttcatccgatgagttccgggttcgagccccgggcaacccacagt---gttcgtaaaatgatattgtatttggcttttgatgccaacactgaataacttttatatagattatatagaaatataattcttatggatattctat----ggtgcggttgacatacctgtgagacatgtgtaatactatatattaacaagttaattcgcttgggaaattctttattacttc-aaaaccaagttctgccatgaccgcaactttagagagacgcgaaagcgcaagcatttggggtcgcttctgcgactggattaccagtactgaaaatcgtctatacattggatggttcggtgtattgatgatccctactttattaacagcaacttctgtattcattattgcttttattgcagctcctcctgtagatattgatggtattcgtgaacctgtatctggttctctactttacggaaataacatcatttccggtgctatcatcccaacctccgcagctattggtctacatttctaccctatttgggaagcagcttctgtagatgaatggttatacaacggtggtccttacgaacttatcgttcttcatttcctacttggtgtagcttgctacatgggtcgtgaatgggaacttagttttcgtctaggtatgcgtccgtggatcgctgtcgcatattcagctcctgttgctgctgctactgcagttttcctgatctaccctattggtcaaggaagcttctctgacggtatgcctttaggtatttctggtactttcaactttatgattgtattccaagctgaacacaatatccttatgcacccgttccacatgttgggtgtagctggtgtattcggcggctccctattcagtgcaatgcatggttctttggtaacttctagtttaattcgagaaactactgaaaatgaatctgctaatgcaggttacaaatttggtcaagaggaagaaacttacaacattgtagctgctcatggttattttggtcgattgatcttccaatatgctagtttcaacaattctcgttctctacacttcttcctagctgcttggcctgttgtaggtatttggtttactgctctaggtatcagcactatggctttcaatttaaatggtttcaatttcaaccaatccgtagttgatagtcagggtcgtgtaattaacacttgggctgatattatcaaccgtgctaaccttggtatggaagttatgcatgaacgtaatgcacataattttcctctagatctagcagctgttgaagcccctgttgtt---ggttagtaccccaggatagaaaa-agataagatattattctgatcataaccctcctaagaattataaattctttcaggagagtgaggagacgaaaa--aactaggaatga----ccttgagattaaaaatctcaaaggtcattc-----------------------------------------------------------------------------------ttttgaaagggacggaaatgcgggcggacgtagccaagtggatcaaggcagtggattgtggatcctctatgcgcgggttcaattcccgtcgttcgcccagagcaaagtgagg----------gatcgggaaatt--tcttttccttc--cagttgacgcaagtacttattttatgccattattaaaagagtggtgatgcatgaatgaacgggttaatct-agaaaaatacaaaattg--------tttttatcagacatcttgaaaaacggtgcaaaatagtcctagagtattgtattaattgaatgttaaaattgattatgtatctaaatgttacaaaatttttgtttattcgaaatctcaataa--------------------------------------------caaagagatatatctattagtagatttttatgtaactgttgcaaagcaatgaaacgaaaattg------aaaatatcttcatatgaagaattgaatttgaaagaagtacaagaattccaaagcaatttatggaatccgtgggcaaaacatagtttaatcagattgttattcataattccttcgaaaaagaaatctcctactaa------------taaggtcagtacgctattattttcacatgatttgcgtcgcacaaaaaggaatagtaataataagtttgtacta------ttagtgttgctcataatatctgcttttatgcaccgttcaagcggtcgaaccatcgtagaacaaaagaatttgagtttgataaagattcgagaccggactcgaagtgagagagactataaaagtatatatagaaattatttttgcaatttcaataagaaatttaatattttcttgcacagttttttttctcctgggaggggag------tatacaaaaattgttttttccatttaagtttcgactcagtaaataattatcgaacaggaatagggaatttgaatcgacagtattatgaatttctgacgattattccagattgtacagtgcctacggaatcctctttcagaattgaaacgttattggaaaataaagattctgatgatctgaagattttattcagatcttgcaccgaaatccaaaacaatgattgggaacaccgcttcaatttcgtatttttcaatcaattagtgagac------caaaaaagtacagtttggataaaaataaaatccttagttctcagtttctggatggtaaattattatctgga------gatttggc------tcaacaagtaaaatacgatttaatttttaggtc------caatctgtttcaagagtttttagat-----tctttgagaaagaaagatatgaa-cagcttttggtggaaaaaagatattttttgcaatttacagcgttggggcgagttagaagaaattccagttagatcttatgtttcattggagaaacaatatttcattttcaatcttatagaattgcatttctggcaattttttaaggaattactctataatttgaagaaaagacagcaac----tattgaaaaatgaatctactcaagaatattattattatttttctgacgaactcgataatccaaaattatttataatcctagaaggctttttgtcagagtatctatatcgattatctaagtatgtcatacacata---aaaaattcaaattgtagaccgatggatatgaattcttcgaataataaactacataggaatagaaatattgattatacgaatctgaattttgtaaacatgtatggagaaactgaattactagatctgaataaatatgacttcgaacctgaggaagagaaaaaattgtatgtgaaagatgcatcgtttgtggaaatggtacatttgaatcctgcgaatcattgctcttttttgaaa-------gaaggactcgattctgccaggaaatacttggtgggtgaaagcagc------aaaaattgtccattcttttcccagaataaaataaaaaatttttcagaatcgttttattatgtcttttccgaaccattcttaaaagatgaac------ctttcgttgataaagattt--gtcgggttcattcaaaagaa----------caaagaattgtaatggatcggactatactagaatgcaaaatttgtgtaaaattcataaatactattcaatttttttgtggaatcattcttccttaatcaatcctacacatattacgattcaaaataatcattttttgattaaaaggatcctatacatatttttgaagaatcagttacttccaaaaatattccattcattcctctcaatctc---------ttttgatctcaaagagttaaggatattaattaatcatattggattggagaaacgattaatcagagacaaaaatggattagatgtaccga------aatacaatgaagtgataaatcaaaattctaatagtacttttcgaagaatcggtcaacagagtggcagtaataaagacaatggtaatagcgtcgataaaattagtagtaacaggaacaaatcaataaataattttttctttatcgagtcaaaaagaatcacatactatttcaaatctattgcaaacccgatccaggtgaaatttcaaaaaccctatgattcattacgaagcggttttaataaacttttcagcacatcattaattggtttggcgaaaaaagaattaattaattcaagaaatctttatatgcagaaaggaataattaatgtatactcaaccacttggaagaaaattacacagaaaaa---tattattcataatgctagttatatcgcgtacaataaaaccatttttgaggtttatgaatggatcatcaatagtaataattgg--------ggaagattattcaaagatatttgtttattacgattgtccgat-aaaataaaattat---caagaaatttttcaaaaacattttgccgaatggttttgaaaagtatcaaccaaactttcaactttacccgaatttccggaaatacttatggggttgatttcaaaagaaatacattatttgataaatcccaaaaatccttta------------------------------------------------------------------------------------------------------------------------------------------------------attgcgaaatagtttttcaaaatattttcaatcattcacagaat------tcaatccatga------attgatttcttgctcgaaaaaggctaatacaaagaattatagctcgatacatttgcgaatcctaagtctttttttgaaacaccctggatctattccaatgattaataaaacatattattctttttggaaa---actgcttcaattgttcaactacgattatttagtgcttttccgccgagattagcatacatgaatttcgatagaaaaaatttccattctttcacgctcttttccaaaaaatttccaaaccaagaaaatataaaaatattagttgtttcgaacacgatttgcccagaacgaggtatagatggaactgaaactatatctgattac---------tccgaaatacag---aatttgtttagggagaaaaaaag------cgtattaacgttgctacagaataattccagagccgaaactcattatcatatattatattccgaagcagtagtgaataggagaaacaaaaataatagaatatttcaatcaaccaattgtatttttatacatcctaaaccaaagtattcccaatcaaaatcattagaatacgaggttgagaaaaaaaaactaggaaatattagtgaattatgtacgacatatcacaaatacaaagaattagaattttt---aagatatatttcattcaataattatacttcatggttctttacctccgaatggtgggaatactatatttatatatttatagaaaaatgccgggagtttcttccaataatgagtttctattctaaattttttatatacaaaaatattcgggattcgtca---------------aggatagagtcccagaatttgaaactggaatggaattcacatttttccgttgattgcg------aaaaagcatcagattttttatggtcaaatctcgaactaatcaataattggagtagtttacattggcccttttttaccctagccgcatgtttatctatctttcatcgaaatcatttccagattttgataggttcagactatattgatttatggaagaatctcgaaagagttaaatatttaacagatacttcacgagcgtttcgttttaccaaactagtgcatcataataaagcacggttgaacgaaacagaaaatgtagtaattcattctttgaaagatttgccgcattacataaggaatattcgattctatctgttgacgaatagaaagttaaaaagatggttgattagtaataaaagcttggacctttctcgtagaaagcgaaatttattaattcaatctttaatcacaaatatgaagctaaaggggtatgggttccggttgtactctaagcaaaaattattgagtaatgaattcggttatcgagtaactcacaggcaaggacttctatatttccagtatttaaccaagattctgaaaaaaaaattagtagttaattattcattccatttagcagacaaatggatccttttcgcgtgtctgcaaaaaacaattctttcacgaacactgtggcaagtcaaaaaatttgatccgaaattttctgaaataccaataccacttgaatttggattttattgttccaaaagtgttttattaataggtccaatagaaactggtcgttcgtatttaatcaaaaacctagcagcagaagcttgtgctcctctactaaaagtgtctataaataaacttttgtataataaacccgatgttataacagaaaattggatgagtattttaatggaaagtttacgtcgattgaaccttatcttagatttagcaggaaaaatgtctccttgcacgatatggattcaagatattcatcagttagatgtgaaccgtttgacacagaatgttgaatcagatccaacttttttacttggtattctactgaaacattttcgtactgactctttgggaactcagatcaaaaaga---------------------------------------------------------atataattgtgattggttcaacccacgttccaagaaaagtggatccagctttaatttctccaaatcgattagacagaataataaatatacgattatttgataattgtcaaagaagaaaccagttccctgttttgttaaataagaataatgaatttcgattaaagaaaaatctattacattttaatgaatttagatccaggactatgggttacaatgtacgggatctggcagctttgactaatgaagttttactgataagtattacagcaaatgaatcatccattcagactgatactttgagattcgctttccatagacaagtttt---ttctacccataggaataatgaaccaaattttcttcaaaattttgaagtcgcactctataaaataggtagagcggttgcacaaaatatcttggtgaaaaattctgctattaatctcttaaatactaggaattttttatgcaaaaatcaattttattatttatccaaatggtattctgaatccgctgtcggtgaatcaatcataaaagaatcggcaattttaactcatattctaggttgcttggctggtgcagctgcgcgagattcttggctattatcagaaaaatatctaaatacttcaatccct------ctcgacaaattgattgaaaatgactttaatctagcttctagtattttagaaagtttttctatggagttcccatggttagaaacatgtagaactcgatctgttaataatcaagaaaaaaggattatgatattgccaacgagcggttatttacgtatcatgaaaagtgggatattcgctatagaaaatagaaatattagttataccccaaacgactcttcttggtatgcatcgatatctcagca---aacgcatttcaatagga---agatcgaatctcaaaacactgcttggtcacccagaatctggcgcttaagttttcttcgcagccaattattcgattggataaaaagattcaatgattttgaattttccttcaattctgaatcatcgaaaaagagtgagcactttttttgctcgaaaagctcgaaagaacggaagggttataatcagatcgcacggggaaagaaagagcaaattctttatgaaagaattttacctagaatgagaaaaagaaatatacaagaattagaatctcagtttgaaaaaattttatgggaggagcaatccgaaatactaggatttttccgttcatcgacagagtatcaaatagagtatcaattggataataaactaagattatttattggaaaacgaattctttgggatcctataggttcgtttattcaaatgcgacactctattttttcgcgccgagacttcttcgtagacgaagaaatgctaaggagactttatgttacgtatggagctagaagagagagggagcgctcccgttcaagccatacaattaaacaatttttcctttgtcagggatataacaatgattcgatcagtaaattatccgttcgttggtggaacca------tataaatggtcaacacagtatcgggacgttgaaacgtattgaagaaatgggtatccgattaaaacgaccccgaatttttactccagtttatttgtatcaacggtggttgatcgagaacttaccggaaaaatatcctcgttttgagctattgactcatcgaaaaagatggttaaaagtgaataatccgttactaaatgattctttcgttcatacaactctttcagaaagttaccaatatttattcaaattttttttatccaacagaggattattgaataaaatgttgaaacttttatttacgaaggggtggcttttccgaaacgaaattatagatctc---attcgtaatacgaaatagaatcggtttcttatt----aacttcaatggaataagtgaggaatagatatgtggaa-aatatgtgggtgagagggagtcaaaacctt-----gttgtattatgatacaatgattgtacccggtacagagacaaatagcatgtgctaggctaggttgtgga-gtgtctcgca--aaaaaaagatacagataacttactaaattgttatgtcatatacctttt------------------ttcaagatcctataaatatgtgatttaacaagaacgactattt------------------------------------------------------------------------------------------------------------------------------------------atgcgttctttac--------------------------------------------------------------------------------------------------------------------------------------------------------------------------------------------------------------------------------------------------------------------------------------------------------------------------------------------------------------------------------------------------------------------------------------------------------------------------------------------------------------------------------------------------------------------------------------------------------------------------------------------------------------------------------------aaagatat------------------------------------------------------------------------------------------------------------------------------------------------------------------------------------------------------------------------------------------------------------------------------------------------------------------------------------------------------------------------------------------------------------------------------------------------------------------------------------------------------------------------------------------------------------------------------------------------------------------ttaaaac---------------------------------------------------------------------------------------------------------------------------------------------------ccctttatctattagatagtttattcagatcc------attcatgaaatcgggattgacggggctcgaacccgcagcttccgtcttgacagggcggtactctaaccgattgaactacaatcccattaaattaaaaaaaaatatctgtttgattcgttgtctaccaatagagaattatttaataataa-----------acaaatatgtaaat-atcttttcttattccgtaaatcca---------ctggtatgggtaaa-----agaaagtaatgatgaatttttgcactttgttttgtcctttccgctccccacagccgacccgaaccttcatgaac--aaaacccattatagacagagtcatttttgggccgagctggatttgaaccagcgtaggcgttgccagcggatttacagtccgtccccattaaccactcgagcatcgaccc-----aaatagaagtatc---tttttcctacctgaatttct-----atacctaattattc-aataatttttgctttacccc---aggaattcgaatccccgtcgcctccttgaaagagagatgtcctgggccactagacgatgggggcttttctattccttattgttattgtactcaatacactgttgactgtcaataggtttacatgaggaaga--------attagtcaatcatgaattaattcgtgttttatgt---gaat----aatagagatataaatagttattatttattt----ggttctgggg--ttgataaaatg--------------------------------gaaa-atatata--------------------------------------------------------------------------------------------------tatatctttccgtttaaga-ctttgttattccaaagtaataaattt--------------------------------agaataagtttagaagcaatcaatatagggattcttatccatgaagtatctaagtcattaggtaatttaaaaattataaatcgtgtaagtcgatacgcaatgaaattctttctaata-----ttttaagttttccgattccggaaaatcgagtttattatgaattattacggatctcaataaataattgcgataacggaaatatatggttgcgtagtataaatataactagcgttcctacacaatatcaaaggataggttttgtatttcaacattatgtactttttcaatacgtgacggtttatgacaatactatcattcagacttgaattacga-----ttcgcttcaagaaatagggaatacagtaagtgatttatgaaattgtttatgaattacagatatttttattgaatattcgtcatgactctgg---ggtcagaagcagaacattgcgcttgttcaagcttgtt----tcaactcaatttttt--------actagatgaactcttgggtgcgctggatggagaattgagaagacacctaaggaaatgattaatggttaaagcgttatctgcaagagagtagaatcattatgattatggcaacgcacgatcaaagaaaa---aatttaattggctaatgaaattgaaatagttattcta-----gggccatctattgcagcaatgaaaacctataa---tttaggatcaaccaatcgattatttcgttggtattttttgttgattgcttattgagatttcgaaatttgataaattgatcaacttg-----------atcgagaggtatggaaaatttgtttgaaagagtttgttttcgatctgatacaaataaaaatattaactaatcgatccatacacaaatatcgtttcttcttacgatcttacga----attccatatcgaatccaaaatag---attcaaaattaacgcctttt-gaattgtaacaattatttataaaagg--attcattcaacttgatctttttctaacttctcttgcacggaatctcacaattccaataagttataaactttttcataatctgtatgccaaattttccacacagacgacactttacccaaatcctagaatcccagtattttttcgagcatatccgacgccaacaaattgaatcaaaattgtttttagttaaaagcttttcctaacccatcaatcccacggtaattttcgttaaaacatttgaatgtatcagttcgtatttggaatg-agtataaacaattgggaaaa-taataaatacgtttatggaattgtcaatttaatcattattttttcttttt---gtcacgattaagttgacaattgcttaattttatattcaa-atatcattgttatagtaatctagtttaatctttcacttat--cgcccctttaactcaatggtagagtaacgccatggtaaggcgtaagtcatcagttcgaatctgataaagggcttgcaatttagttttctatacagtaaatcataatttg--------------------------------attcggatgtaatagttggtcaacctgagctatgatttattgaaaaattctgctattctaatattatggtttataagattcctga-gtacaattatacaagaataat-tttgctattattaatgtaggtactaggtgcaaaatattattattattgtggttactaccacttattcattggaattctc--gatcttt------caagaagaaaatataattatttatctttgaagtcgaatcattaataatttacaattttatatctgctatggtagaatctagtaacgaagttct----tttgggctcgtacagagt--------acacgaaactactattaaa-------------ttttatctcgagcgatacgcaacagtataattaaaaaaacaaa--tgttggaaagattct----tcaacgtatttaggaatagcaaaaa-cattagatagttagttttgagtgaagaggacgtcgaaaagccataacaaag-aaagaaaagttcacctct-cc--------ttgaccaaatccattcaattatcagatttgtgagaaaatt--------------------------------------------------------------------------gtatatataattttctata----------------------------gggaatcgtaga------caattttgacaaactgt---tttgttttgaggtacttagaaatggttgaagcaacttaataggagaatcattatgactatagccattggaaagtcctctaaggaaccgaaaggtttatttgatagtatggatgattggctaaggagagaccgttttgtattcgtaggttggtctggactattactttttccttgtgcatatttcgctctgggtggatggttcacaggtacaacttttgtaacttcatggtatactcatggattagcaagttcttatttggaaggttgcaactttctaacagctgctgtttccaccccagccaatagtctagctcattctttgttactattatggggacccgaggcgcaaggagatttcacccgttggtgccagttgggtggtttatggacctttgtggctcttcatggctctttcggtttaataggttttatgttgcgccaatttgagcttgctcgatctgtccaattacgtccctataatgcaatcgctttttctggtccaatcgcagttttcgtatccgtttttctgatctatcctttaggccaatccggttggttttttgcacccagttttggtgttgccgcaattttccggtttattctcttctttcaaggcttccataactggactttgaacccattccatatgatgggcgttgctggagttttgggcgcagctctcctatgcgctattcacggtgctactgttgaaaacactttgttcgaggatggtgacggcgcaaacacatttcgtgcttttaatcccactcaatcggaagaaacatattctatggttactgctaatagattttggtcccaaatcttcggtgttgctttttcaaacaaacgttggttacatttctttatgttattcgtaccagtaaccggtttgtggatgagtgctattggagtagttggtttagccctaaatttacgcgcatatgatttcgtctcccaggaaattcgtgcagcagaagatcccgaatttgaaactttttacactaaaaatattctattgaatgaaggtattcgggcctggatggcggctcaggatcagcctcatgaaaaccttgtattccccgaggaggttctaccacgtggaaacgctctttaatggaactttagctttaggtggtcgtgatcaagaaaccacgggttttgcttggtgggcaggtaatgcccgacttattaatttatctggtaaattactcggtgcgcacgttgctcatgctggattaattgttttttgggccggagcaatgaatttattcgaagtggcccattttgttccagaaaaacctatgtatgagcaagggttgatactattacctcacttagcaactctaggttggggcgtaggcccc---ggggcaattgtagatacttttccatacttcgtctcgagggttctccatctaatatcttctgctgtactgggtttcggaggaatctatcacgcacttattggcccagaaactttagaagaatcttttcctttttttggttacgtatggaaagataaaaataaaatgactactattttgggaattcatctaatcctactaggtgttggtgcctttcttttagtattcaaagctctatactttggaggtatatacgatacttgggctccgggcggtggagatgtaagaagaataacgaatttaactctgagtccaagtgtaatatttggttatttgcttaagtcacctttcggtggagaggggtggattgttagtgtggataatttggaagatataatcgggggacatgtttggttaggttctatttgtatctttggcgggatatggcacgtattaacaaaacccttcgcctgggctcgtcgtgcttttgtatggtctggagaggcctatttatcctatagtttaggcgcaatttccgtctttggtattattgcttgctgctttgtctggttcaacaacacagcttatcctagcgaattctacggacccactggcccagaagcttctcaagcccaggcttttacttttctagttagggatcaacgtcttggagctaatgtaggttctgctcaaggccctactggtttgggtaaatatatcatgcgttccccaaccggagaaattatttttggtggagaaactatgcgtttttgggatcttcgtgctccgtggttagaaccactacgaggcccgaatggcttggatttgagcaaactgaagagagacatacagccttggcaagaacgacgctcagctgaatatatgactcacgctcctttaggatcattgaattctgtgggtggagtagctactgaaatcaatgccgtaaactatgtctctccacgaagttggttatcaacatcccatttcgttttgggttttttcttcttcgtgggccatttgtggcatgcaggaagagcacgtgccgctgcagctggatttgaaaaaggaatcgaccgtgatttcgaacctgttctttccatgactcctcttaattaggaaataact------aaaatgaataagtggaaaa-agatat----taaaaattaaatatttttc-----cttacgtttc---ctccctgcgcctccagatgctttatttcag-----aggctaaagaaggagagag---gatttgaaccctcggtagtttcaagaactacatcggttttcaagaccgacgccataaaccactcggccatctctcccaaat--actagaattctttttccatac------------atctcgaccattcgattatatatttgtacacaaaattgaagaatat-ttttgttccttaataattct----gttaa--aaaagtacaatt-----------------ggtagaattcgtactgctattattac------tccttctactgttg---ctactactattactattactactagaaactccg-gaataataaccatgactatagtttttcagttggctatgtttgcattaatcgctatttcattcttactagttattggtgtacccgtcgcattagcttccccagctggttggtcaagcaataaaaatgttgttttttcaggtacttcgttatggattggattggttttcttagtaggtattcttaattctttcatatcc-----------------taa--tccaatatctttatcactatattattgatatatcaccctccttggtttacaccatatt----------aatcagagaatctagaaacatttttaacaaatgctttgagtgaaagaaataagcgtttcca-ggagggtttacttacctactgatgaat-aattatatacagaaatgagtaatgtacaagtatatatatatatatatatatatatatatatatatatatatatatatatatatatatatatactatattagtgttgcgaaaaagaagacttgcggatatagtttaatggtaaaatgtctccttgccaaggagactacgcgggttcgattcccgctatccgcctattccgttgatcagacatggaactaacaatttaagacgaaattgggcaaa----gagttagatagcggagacaggatttgaacctatgacctcaaggttatgagccttgcgagctaccagactgctctaccccgcg--attcagttcataaaatagtatgttgcataaagtagactacgcaagcaagttatttata----ccc-----------------ccaaaaaaaaaagaaat---ggggattgcaaatgaaatattatattaccaactggatttcgtgactcctggcaataaacatgcgtaagccatttcgcgaaccaagtgcctggataaaccaaagtcacggtaatttgctctgggtcttccagtcaaagaacaacgacgatgaagacgactgggtgcactattacgaggtaaagattgtaatcttctacgaatctcccatttttcatctagtgataaagctttattgatctcttttttaagagagttacgtacaattcgatactttccttccaatgcccatctctttctttccctctgaacaagactttttctcgccataattgttttattaattggatt--aaaaaaacttctaatggaacctgatatatagtactattt----ttgcgagttatggatctagcaatgtttt------ggttaaccaaatttaccggatgtagacgcgattaagaaggctgcgtaagtaaatatgtaacccacagagaaatgagttaatccaactaatcttgcttgaacaatagaaagtgcgactggtttgtctttccatcgaactaaattagccaacggagtacgttcgtgagcccaggccaaagtttcaataagttcttgccaatacccgcgccaagatataagaaacataaatccagtggcccaaacaagatgtccgaataagaacatccaagcccaaacagataaactattcattccaaaaggattatatccgttaatcaattgcgaagagtttaaccacaaataatcccttagccaacccattaagtaagtagaagattcattgaattgtgctacatttccttgccatagagtaatatgtttccaatgccagtaaaaagtaacccagccgatagtattcaacatccaaaaaactgctaaataaaaagcatcccatgcagaaatatcgcacgtaccacctcgtccaggaccgtcgcaagggaaactataaccaaattcttttttatccggcattaacttagagccacgtgcatctaaagcaccttttactaggattaatgtagttgtatgtaagcctaaagcaatggcatgatgaaccaaaaagtcaccagggcctattgttaaaaatagtgaattgctattattgtttatggcatccaaccaaccaggtaaccatatgctttgaccggccgtaaaagctggactatttgttgatgataggagtacatcaaaaccgtataatgctttaccatgagcagattgtatccattgagcaaaaatcggctcaatcaaaatttgtttttcgggggtaccaaaagctagcattacgtcattatgaacgtagagtcccagggtatggaaacccaagaataaactagcccaacttaaatgagatattattgcttctttatgttccaacatccgagccaatacattatctttattctgctcgggattataatctctaacgaaaaatatagcaccgtgggcgaaagcacctgtcataatgaacccagcaatatattggtgatgtgtatacagtgctgcttgagttgtgaaatcctgtgcaagaaatgcgtaaggaggtaaagaatacatgtgttgagctactaatgatgtaataactcccaaagaagctagagcgaggcctaattggaaatgtagggagttattgatagtatcatagagacctttgtggcctcgacctagctcccctccaggaggaacatgcgtttctagaatctctttaatactatgtccaattccaaaattagttctatacatatgaccagctattataaaaacaactgcaatcgctaggtggtgatgagctatatcagttaaccataaactttgagtttgcggatgaaatcccccaatgaaagtcagaatagcagtaccagctccttgagaggttccaaagatatggttatttgagtcaatgttctgggcatatgcattccattgacccgc---aaaaggtcccaaaccttgggggtgtggcgatatgcctaaaaaattattccaccttatatgctcacctcttgattcgggaattgcaacatgaattaagtgacctgcccaggccaaagaacttacaccgaaaagtcctgataaatgatgattcaaacgggattcggcatttttgaaccacgaaactctgggtttccacttaggttgcaaatgtaaccaacctgctgctaggaaaaggcaggaagcaatgactagaaaaagagctccattataaagatcttgatttgtacgcaaaccaattgtgtaccaccattggtatacaccggaatatgctatattaactggtccagaagctccccctcgagtaaaagcttcaacggctggttgaccgaaatgggggtcccaaatagcatgagcaatgggtcttacatgtaaaggatcttgtacccacgcttcgaaattaccttgccaagcaacatgaaacaaattaccagaggtccacaagaagattattgctaattgaccgaaatgagaagcaaaaaccttttgataaagacgttcttctgttatatcgtcatgactttcgaaatcgtgcgcggtagcgataccgaaccaaatacgacgagtggttggatcttgagatagaccttggctaaattttggaaatcttgatgccataatgcttttcgaatcctccttagccgttatcctactgcaataattcttgctaggaaaaatgcccacgttgtggcaattccacccagaaggtaatgagctactcctacagcacgaccttgtacgatactcaaggctctaggctggatagcaggagcaacccttaatttgttgtgagcccaaacgatcgattcaataagctcttgccagtatccgcgaccactgaatagaaacattaggctgaaagcccagacaaaatgagcgcctagaaacaaaagaccataggctgatagagaggagccataagattgaatcacttgagaagcttgagcccataggaagtcacggagccaaccattaatagtgattgaactttgtgcaaagttttccccagtgatatgggtaacaattccttgttcacttacacttccccaaacatcagattgcattttccagctaaagtgaaaaataacgacagagattgcgttatacatccaaaataaacccagaaagacatgatcccatgcagagacttgacaggttccgcctctgccgggtccgtcgcaaggaaaacgaaatccgagattagctttatccggtattaaacgagaattacgggcaaatagaacgccttttagtagaattaacactgttacatggattgtaaatgcatggatatggtgcacaagaaaatccgcggttccaagtggaattggtaacaaagcaactttactacctacggcaatcacatcaccaccaccccaggttagacttgtacttgctgaaacattgggagcagttagatcaggtgctaaagcgtgagtattttgtacccattgagcaaaaacgggttgcagttgtatagcagtatctgaaaacatatcttgaggacgccctaaagcactcattgtatcgttatggatatacaacccgaaactatggaatcccaagaaaatacaaacccagttaagatgtgatattattgcatcacgatgccgaaggacgcgatccaatagattattatattgagtggttgggtcgtaatctcttaccaaaaaaatagctgcatgtgcagcggctccaactattaaaaaaccaccgatccacatatgatgtgtgaagagggaaagttgagtgccatagtcagtagctaggtacggataagggggcattgaatacatatgatgagctactattatagttaatgaacctagcatcgctaaattcagagccaattgggcatgccacgaagttgttaggatttcgtaaagacctttatgaccctctccagtgaatggacctttatgcgcttccaaaatctctttaaaactatgaccaataccccaattagttctatacatatgtccagctactaagaagagaactgcaattgctaaatggtggtgcgccgtatcggttaaccacaatcctccagttactgggtttagtcccccacggaaagttaaaaaatctgagtattctgaccaattcaaagtaaaaaatggagttaatccttttgcgaaactaggataaagttcggctagaagatcgcgatttaaaataaattcatgaggaagaggtatctcttttggatcaaccccagcatccaaaagttgattaataggtaaagaaacatgtacttgatgtccggcccaagaaagagagcccaatcctaaaagtcctgctaagtgatgatttaacatggattcgacatcctggaaccaagccaattttggagcagccttgtggtagtgaaaccatccggcgaaaagcattaatgccgcaaaaactaacccaccaattgcagtagaataaagttgcaattcactagttatcccggatgctcgccaaagttgaaaaaacccggaagttatttgtatcct---gaagccccctccaacatctccatttagaatttcctgacccactattggccaaacaacctgagcgctgggtttgatatgagtaggatcacctagccatgcttcgtagttagaaaaacgagcaccatggaagtacataccacttaaccagataaagatgattgctagttgcccgaagtgagcactaaaaactttacgggaaatttcttccaaatcattggtatggctatcgaaatcatgagcatcggcatgtaaattccaaatccaagtggtagtgtcgggaccctttgccagagtccttgaaaaatgtccgggtttggcccatctctcgaaagaggttcctacaggatccttttccaccacaatcttgacttctggttcctgtgaacgaatagtcattgaggttctcctctcttcagacgaggcataggaaaaacccaccaataataattggtgaacttccgaaagagatagatgtttcttcgaactttctaatccctttattcagttttaaactggagcgattacgatacagaaattacctaggtaggtcttcggatttattatgacatgaaattaaggtgcttaatgg------accgtaaataaaactctttgaaaaaatgaacaaagatttatggtcagttttgtatttccattgtttcca------accgaacacgaatttgatttatatatcgaattgcgtgcaaccattta-ttctttgttcattgctccaacaactccttcgtgtaaagagttgttggagcaatgaacaaag--aataaacggtta---caaggaataactaaaaacgtcctgtcattttcaaccaattatgagcttcgatgtaattactcggggcgagtagtatcgcttgtttccaataatcagcagcttgatcaaaccacgtttcagaagcttctatatctccctgtcgaatggcttgttctcctcggtcgggatagggttgtccagaaaggaaatattccttcccatagaaccgtacttggaagtttcctacttcatacggctcgaataataattatcgattcattaggtttattctt-------gggaaatgaacagataaaaattaatgaactaagtttctatttcatttcctcgc----aaaaacacaaatttatcttttctcctactgctcgtgagaaatttacgg------aatctcttcagcagtaactatctcaacgaatattacagaaactttgaattatttacattctcaataaattc-aattcatttata-tctctttaggatctgattctacaccactgttgccttaaccgatcaatttgaatcacagaaattgctccatttttgttaatcaacaaaattttattgtatcgaccca-aattttcaataattgatctttatgatgc--tttttcggttcattcaattatccatagagttttaggaagttttcttgtagttgggtttctacgcttctattctacagctatgg---aaatcctattccgttactaatatgtagataaccacgattttattttcggatagttt-ttataactaacacaatctgtaatacggatagtcacacgtaatggcagatcacagccatattattaaaagcttgaggcaaagatgggtttcgttctaatgcttggaagtagtactccaaagctttagcatgctccccattactcgtatgtataagacctatattgtaaagtatatagctccggtcatacggatcgatctctaagcgcatcgcttcataataattctgtagagcttctgcatattctccttcagattgagctgacattcgttacggttgtgcgtacatcaacgaactccgtttcaaaaccgtacatgaaacgtgaatttcatacggctcctcgatagtgcgttgcagaaggg----------ttattcgtaataacacgagtagtt--tttctgaccaacatcacaaactatttgggttagtgtctttat-aaaaaatatctaaccatccttt----tgcaaaaacgctctttcgattttaaagttcttctagtgaatcattaaccta-----ttgagaatagaacttttcgcagtttcttcgtttcctaaaacccgtaatat---cccatagggtttcctgacaatctccgatggttttatgggtacccaaaacacaaacgagatggacatttgtttacccaaccatatctc--g-gatggat--------aaaattataacgaagcttttgcattgtcaattactgcatgtaaacccgggtggtttgtatacgcgcctatacatataatta-ggatgattcccgtttcactatactatataatataggtttgacctattgctcgatactacgatttggtatctaaggctgcatcaatcgatggtactcgacagaaggaattatttattggtaaatttaccttcactaggtataagtattggttta-aaaatttccc-gaaaataatccgtattattagattagtatc-aagtttgagctcgaatcgcaccatctctataataagtaaatgcttctctttctctcaatgtcgttggaatcaattgtagcaatatatcggcaacaattgtaaaagttttatcaataaaattatcatttctttgagatctaggcatagttagtcataaatttttt-aaattgcaccatttatttctttcgaaataaaaaatcactaga---------------aa-tttttggtattagaaaataggcttttgcatcgcatatgtaaaagcttctta-tgaaatctatttttacgttcaattcaagtaattcgttcttcgacccga--------------------------------------ttcagcagttgcggcaacaccaatttatggattaaaatacgtatggatttttgttggaaagatggttgagtggtctaagatgtagcattggaaatgctatgtaggttttagcctaccgagggttcgaatccctctctttcctcactagttccgcca---a-aaattgatagaataattcaaaacaatagtttgtaa---tttgaaata----------------------------------------------------------------------tatatatatatatt------------------------------------tcagacttggcgtgaataatattctacaactaaaagttcattgatttttaaaacaatccattcacgatcagtgattcgattgaccgatccgcaaaatcgcgttgaatcaaaagttaaatgattcggtattctttgttcccgagagagattaatattcttagtaattagcgattgagattcatgtcgattctttatagtaataatatctttggttttacaattataacttggaatattaactgtattagcatttatcagaatatgtctgtgattaactaactgcctcgcactaggaattgttggagccattcctagtcgaaaaactatattatccaaacgcatttcaagcaattgtagtaatatctgacctgttgaacccttcgccctcctagcaatacgaacgtatttcactaattgtctttccgtcaatccataatggaatcgtaacttttgtttctcttccaatcgaatacgatactgagatattttcttaccagtcgttaactgattagtatagccggatcttgatccaagcattttatggctcaaacccggtaaagctcccaaacgacgtattatttttg---gaggtcctctataacgagacatagaaactccttgatgttgtattggtggtggaaaaggaagaaatagtgtgaataaaatatt----gcaaatattctctttcgaaaattatgtacctttacg----------taacttggtggttgagaagaataaaacgtaatagagttgataaataaattaagttgataaataaattaaaaggtcaagcaattattcttttgttagtgaaaa------ctttcgttactattattgactcaagtaaatccgggatgaatcattgattggaagaa---ggggctat-aagtgagcccgctatcggagtcgaaccgatgaccatcgcattacaagtgcgatgctctgacctctgagctaaacaggcttcgagatgtaataaatacatcaaatatttttgtattactttcatttataacacagaagaatagttttatctagtagcga-----cttatttcatttattagttgtatgtc----tcaggtg----aaaaacaatcataaattttatatttatttgg---gtgattcacagaagtattgcatgagaataaagaaagaattataatctattttagt--aaagaaagattttt-atttttggttttctaatcacgggcagagcgcaa--aaagaat----gggggtatggcgaaattggtagacgctgtggacttgatctgattgagcctcagtggagaaatccactaagtgattgtttccatattca-gggaatctaggttgaaaggtaagaacttcttattagctaatcctgagccaaatttctgttacgtaaaaagaaataggtgcagagact-gaaggaaactatccaaccaaaga-----atttcttgatgttttgaaattcatttt-------gaataatgagtggg--aataaatagtcaatgtttatatgac--------gctataacgactcggttgttgctgataga---cgaggataaagagagagtccgttcctacgagctatgcatagcagcggtgcaaatcgcagtagaaagaaaatccgttggctttacagaccgtgagggttcaagt-cctctacccccaccgggaa-taaaa----------cgaaagtaacaacccttccctttga-taaaggaacataaaat--------attgacattatcttcattctcgtgctagaattatgagg---ataattgccggaatagctcagtcggtagagcagaggactgaaaatcctcgtgtcaccagttcaaatctggtttctggcacatgtcgcagctgt-aattaggcatcctccaattgcatatat--------------------------------------------------------------atatc----------------------------------------------------------------------------attggtaggcatcttgcaattcgtaaaaattaggcacaatataatctttgcgcagaggccatcctacccaactctccggcattagaattcgatcaaggcatggatgatcctcataaaaaattccaaacatatcgtaagattctcgttcctggaaatcggcacttttccatacccaaaaaacagatggaatttttggatcttctctagatacaaaaattttgatacatatttcttcgggttggtctgcattgtcatacattttcacaaaatgatatacactggctaataagccacctggttccacatcgtatgcacattgagaacgtaaataattgaaaccgtaaacgtataaagaaacggctaaaaaaggccaatcttgagattttatttgtaaggtttctacaccctggtagtcaaaacctagagttctatgagctaagccacgcttgattagccaaatggacaatcgtccttgcattttgttatcaccacccctcaataaagtattgaa------------------gtacatatttttgt------ttctgatccta---ctcgataactcccggtgacaaaatattggactcgctttgtctggtaactaacaataatttttcgggaactttcccaaaccgagaaaacttttctgataattctctattgggtttggtgacattagaggtcgaagaaaagatatttaattcatggtttaaggtcaaatatttcctttccgttc------ctacctttccatacccatacgtttcttgagctattttcttacgaagtttaactacagcatctataatagcttctggcttgggaggacatccaggcaaataaatatcgacaggaattaatttatctactccacgaactgtagtataagaatctgtactaaacatacctccagttattgtgcatgctcccatagcaacaacatattttggttcgggcatctgttcatagagtctgactagtgatggagccatcttcatcgttacagtaccagctgttataacaagatcggcttgtctgggactgcatctgggtaccaaaccataacggtcgaaatcgaaccgtgagccgattagtgaagcgaactcgataaaacaacaactcgtaccgtaaagaagtggccataaacttgagagcctggcccaatttgaaaaatcattaaaagttgttagaatgatggaactcgaaacggattcattaggtggatagaattctgtagcattcgtaata---tctgtatcaagcctgacttttcgaccattgccataacgtctgt---------ttaagaccattctaatgctccttttcgccatgcatatactaaaccagcaatcaaaataagaataaaaattaaagcttcgacaaaggataggatccccaaatcgtataaactcatagaccatgggtataggaaaaccgtttctacgtcgaaaataacgaaaactagagcgaacatatagtaacgaatttgaaattgaatacaagcttctcctgtcggttctatacctgactcataactagtcagtttttctggccctttatgtcgcgatgctattgatctagaaattgatagaactattgtgagaaaaaaaccaattagaagtaaaaatatccagaaatactcataggtttgggattgaaacaccgtatatatctctcctttta-atagaaaaagaagtagtttatt------------------ttatttactagattct--------tttatggttcttttggac------------------------------------------------------------------------------------------------------------------------ttgtgtcaacgcagttgagtcaataaaataattattttattggttacttt---gcagaattaa--aaagtctatagtctaatcggcaaattaaataatagcacattat----------gttggtttcgaacgttcatttac--------------------------------------------------------------tgctcttaccaacttgaaacaag------------------tttttgtaaatctgttagggctatacgggttcgaaccgtagacattctcggtaaaacaatt-----caaac-ctttgttt----tgaactgctttaggaacccaacatgcactt-ttctttatgcattgggctcacttaataactaatattctattttctagttattcaaccatcctttttt----gaaaatactaagatggttccgtgtgctt-----gcagtacgaagcgatcccgaagttcttcaaaaaag--taaaaat-aatattgacttaggcttgttcttttttatacatggatttactcgaaaa-gagtttctatcgcctaatctgttcgagactctatacaccttaaagttcgtgaagcgaaaa--agaatttctagaggtcctcgtaacgttctcatcatgtagtgtcattgagaaaatgaagaattaaccatatctatttcaattgagtttcaagtataaaaacttgaacttttttgtgtcaagctatttttctccgagatttaatcgaggagtaagacactaatatttatatttcacgatatgaatccagccgtgaatcgacag-ttcgataa-ttttttgacaatcattggcgcacgtgtaaacgaggcgctctgccactgagctatagccctatt---aacaatatacattttaga-tt-ttttacgatacttgtcaagatcaagcgctac-taaaaatgttccaattgttcaatttgatatttgtc-ctttctttcattaattatttcttattgaaagtcttcatttcgcactagtataattgagtatctacagtaataatagtaaaagagcctacttaactcagtggttagagtatcgctttcatacggcgagagtcattggttcaaat-caatagtaggtaattgatattagatgccattgatctatcaatgacatccaatacaaactattttgtgtatcttattaagaaataaattttctaatcagcaatatttaatgtattcgcattaatggcttctagccttgctttggctcgtctaagagccaaattagcttcaatgatttgtttcttaccctctgctcgagctagattgacctgagctttactaaaggtttcttgagcttcctgaaaattgatttcaatagctttctcagcttcattaaccaaaatagtcatttgattattttctatcatcgcgaaaccacccattagggccatagtagaccattggtttccgagacgtatttttataattcctatatccagcgcggttagcaaaggagcatgactaggtaaaatgccaatttgtccactatttgttgacagaacaatttcttgaacttcggaattccaaacaattcggttaggtgccattacacgaagatttagcgcca--tttttttcaactccccatttgaagaatagtagcttttgcagcaacttcatcgatgttccctactaaataaaaagcttgttcaggaagagtgtccaattctccagaaagaatcatttgaaaaccttttattgtttctcgaagactaacgtatttacctggagaaccagtgaaaacttctgctacgaaaaagggtggggataaaaatctttcaattttgcgtgcccttgctacagttagacgatcttcttcagataattcatccaatcccaaaatagctataatatcttgcaattctttataccgttgcagtgtttgtttcactccctgtgcagtctcgtaatgttcttcacctacaatccaaggttggagcatcgtagacgtcgaatccaagggatctacagcagggtaaat---cttagctgctaatcctctcgatagcacagtagttgcgtccaagtgcgcaaaagtcgtagcaggggcaggatccgtcaaatcatctgcaggtacgtaaacggcttgaatagaagttatagatccttctttcgttgaagtaatcctttcttgcaaagtacccatttctgtgcttagtgttggttgataaccaacagcggatggcattcttcctaataaagcagaaacttctgaccctgcttggacgaaacggaaaatattatcaataaataaaagcacatcttgtttattgacatctcgaaagtattcagccatagttaaagctgttagaccaactctcatacgagcgcctgggggctcattcatttgaccgtataccagagccactttcgattccgaaatattttgctcattaataactttggattctttcatttccatgtaaaggtcgtttccctcacgggtacgttctcctacgccaccgaatactgatacaccaccatgggctttagcaatattattgatcaactccataataagtactgtttttccgactcccgctcctccgaataatccaattttatctccacgacggtaaggtgctaaaagatctacaactttgattcctgtttcaaaaattgataatttagtatctaattgagtaaaagcaggagcagatctgtggattggaaatgttgtaccagtatctacgggacccaaattatccacaggttctcccaaaacattaaaaattcttccaagggttgcctcaccaacaggaacacttagaggagctccagtatcagtaacttccattcctctcattagaccatctgtagcactcatagcaacggctctaactttgttattccccaataattgctgaacttcacaagtaacattaatttcttgacctgctgaattccggcctttaacaactaaagaattataaatattgggcatcttgcctggcggaaaagcagcatcaagaactggaccaataatttgagtaatacttcccacatttttaacaataagtgtagaagctccaagaagtaaaagattcgttctcataaaatttttgaag-aattgattataccgaaattgtaacgaaaaag-atttcgtattgggaaaatcgattagtagtagtatgtagtaaaagctccggaaagaaataccaaaatatttattgttcgatagatctttgctgttca-------aaagattcctcttt-------------------------acttaagaattcgct-aaaactatac------taaaatttgttatctatcatttatactacgaacagaaaagttactcatttgttataat-ttatt---ccacaatgcaatgatttacatccgctacgttt----attgactcaagaacaaaataaaccagt---tttgcttcattt------tcgttcccatctggcccaaccgtacaccgtaataaatctatacactgtaaatgctttcaggtcaatccgtaagacctt-----aagaggaaaattactggtaaatattaattctctataatagacatttatcttt-----------------------------------------------------------------------------------------------------------------------------------------------------------------------------------------------------------------------------------------------------------------------------------------------------------------------------------------------------------------------------------tcacagcacttgca----------------------------------------------atacttatataaata--------------------------------------tatagatatata-----------------------------------ggttaaatatatacatataacc----------------gttgcattacgtacgaaaagcaatatagaataataatgttttattgttggg-gagcacctcgcattcaaagatcaaatagattttt----aaagcagagtatttc--ccacagaggattt---tttattatcgggcagacctcatccttaccaaagtataaattgatt----gggagggacttatgtcaccacaaacggagactaaagcaggcgttgggtttaaagctggtgttaaagattatagattaacttattacactcctgattatgagaccaaggagacagacattttggcagcatttcgtatgactcctcaaccgggcgtaccaccagaagaagcaggagcagcagttgcagctgaatcttcaactggtacgtggactacggtttggaccgatggacttactagtctcgatcgttacaaaggtcgatgctacgacatcgaacccgttgctggagaagagaatcaatacattgcttatgtggcttatcctttagatttatttgaagaaggttctgtaacgaacttgtttacttctattgtgggtaatgtttttggattcaaagctttaagagccttacgtctcgaagatttgagaatccccccagcttacgtaaaaaccttccaaggtccacctcatggtattcaggttgaaagagataaattgaataaatatggtcgtcctttattggggtgtactatcaaaccgaaattgggcttatccgctaaaaattatggtagagctgtgtacgaatgtcttcgtggaggactcgatttcactaaagatgatgaaaatgtcaattcccagccatttatgcgttggagggatcgtttcttgttcgtagcagaagcaattttcaagtctcaggcggaaacgggcgagataaaaggacattatctaaatgctactgcaggcacatctgaagaaatgatgaaaagagcagcatgtgctagagagttgggcgtaccgatcgttatgcatgattatcttacgaggggtttcactgcaaatacgagtctggctcattattgccgagacaacggtctacttctccatattcaccgtgcgatgcacgcagttattgatagacaaaaaaatcatggtatgcacttccgtgtattagcaaaagcattacgtttatctggtggagatcacatccatgctggtactgttgtaggtaaacttgagggagaacgcgaagtaactttaggctttgttgatttacttcgtgatgactacatagaaaaagaccgtagtcgtggtatttattttactcaagattgggtatctctaccaggtattttacccgtagcatctggaggtattcacgtttggcacatgcctgctctaaccgaaatttttggggatgattctgtattgcaattcggaggtggaactttgggccacccttggggcaacgcaccaggtgcggttgctaaccgagttgctctagaagcttgcgtacaagcacgtaatgagggccgtgaccttgcccgtgaaggtaacgaagttattcgtgaagctgctaaatggagtcctgatttggctgctgcttgtgaagtatggaaagaaattaaatttgaatacgaaacaattgatactttataact-cttttccatttctctgctttccaccccgaactcggggtg-------------------gattaactgtaacacaataaaaa--ttcttgcacgaagggtttgtagctcagcggattagagttcatggttccgaatcatgaggtcaagggttcgaat-ccttctaaccctcctttacaatagcgtcaat------ccttttatatgggtgttgatttagctataaattttt--ggtaacacaaaattttgttctatcattaaattagttaattgtaattcacaaattttgtattttccgatccaaaag-aaactttatattttttttattttac-ccgtaccaagcatttttctc----------ggatcgaataagga--------------attcgcattagccagtagttgcatcggtaatagtaacaacagtgctagcatcac--------acagtagaacg---------ttttcatctttaccgaggccgcataatca-----ttttttcaaaaaggagagcttcttatgtctctaatgaattggttcgaagataaacgaagatttggtggattgatcggagctttcattgaaaaagcaacgaagggatatatattcagtgaacgagaaaaagatagatatattaaaagtgatactactaaaggtttgtggactagatgtgataattgcgaaaatatgttatatgttagatttttgagacaaaacaaacgaatttgcgaagaatgcgggtaccatttacaaatgagcagcacagagagaatagagctcctaaccgatcgtggaacttggtatcccatggatgaagatatgattgctcgagatgttttgaaattttctgatgaagattcttataaaaatcgaattgcattttatcaaaaacgaacaggtttgacagatgccattcaaacaggtatagggaaattgaatggtacttctattgcactcggagttatggattttcaattcatgggaggtagcatgggatctgtggtaggcgaaaagattactcgtctcattgaatatgctactaggaaatcaatgccattaataatagtttgttcttcgggtggagcacgtatgcaggaaggaacattgagtttgatgcaaatggctaaaatttctgcggttctacaaactcatcaagcaaaaagaagactactatatatagctattcttacgtaccccacaacaggaggagtgactgcgagttttggtatgttgggagatattaccattgctgaacccaaagcctatattgcatttgccggtaagcgcgtgattgaacaaactctacgtcaaaaaatacctgatggttttcaagttgcggaatctttattcgatcatggtttacttgatctgattgttccacgaaatctgttaaaaggtgttttaggtgaaattttcgaactttatggttcagctccttgtaaaaagcacaataatga---tttttctcgata-----------------aagagtacaattatactctt--------------------tttgttccgtactgagattcatcgggcgagatt---tgattcaaga---------------agtttgattgatatgggaaatatattattattgat----aaaaacgaaat-ataattattatttgatttagttctggataaaatata--gcatata-tatattta--tttttactt---catcacgattacc-tttggctccatgacagcttcttacttaccttccatttttgtaccgttagtgggtttagtgtttccagctattacgatggcttctttgttcatatacattgagagagatgagatttcataaataaattattcgttataaaga----------aatta----tttggggggttgacattactagaatgagaaggtagtagcgttgtatatacatacaatgtata----------tgttatttcgtttactt-ttaaagatcattcgtttcttcaaccgctctcgcaaccaaga-aaattgaaagtttttt---attaaactcggtattatttaatta-tttcaggagattttatttcgttacgaactcgcgaattgaagatgttcaaatagatcttgtaacaggatctcgaagaatcagtaattttttttgggctttaatcctatcgtccggtgcattgggattttcctcggtaggattttccagttatttgcaggaggatctcttacctcttctatcagccgagcaaatcctattcgtcccgcaagggcttgttatgtccttttatggaatagcaggtctatttataagtttctatttatggtgcaccatttggtggaacataggtagtggttataataaatttgacaaaaaaggagg---atttaccctttttcgttggggattcccggggaaaaatcgtcgcatttttatccgattccttatcaaagatattcaagcaatacgaatggaagttcgagaaggttttttatccgataaagttatttacataaagatgagaggtcaacaagatgttcctttaagtcatattgaggaatactccactttgaaagagatggaaggcaaagcagctgaattagctcgttttctaaaaattcccatcga---aggtatttgaactaaattcaatc--------------aaattggttct-------------gggtgtac---aggggtgagtaacgaagcaaatatatatacataaatatacatatatacatacatatacatacatatacatacata------------------------------------------------------------------------------------------------------------------------------------------------------------------------------------------------------------------------------------------------tacatacatatacatacatatatatatatgtatatatatgtatatatatatgtat------atatatatgtataaatatatatactatgtata---------cacgctattcgtc-ctttgaccgtctaaatccaattaaattttatgcatgaagcactcatattattg------tctcccataccgttgtttgcaaaaagcttacagggctggcaaacatatacaaaaaataaaacgagattactttctatataaagatacgctttcccattcaaaacgtttctcgcaatccattgtttcctacactgatacagaattaaacaattttgtttttgtaatatatctcaaccttttagaatacagaatcagtttatactcaataaaatcgttctacttcttgagattcacgatattgaatcaattttatagttttgtgggagtgagaaga------agatacgaacactgcaacgagcattcaaaaact------atttttgaggatgcgggaagtttagtcaaaataatgaatagaaaattggcttggattaaggcgaccctagacgatttatatatatggaaacgttgttatttatt------ttcctcatccatcggtacgagaagcaaaactgaatatttttcactgagtacgagaagttcaggattaacaacaatagcttatgaatctatgggtcttttaccaaggtccataacacgtactttttccaggtttcaagcagaactgatgaatcaatcaagttcattggtactttgggaatttagattagcaaaatatcaagcattagcttctttgcaatatatcggatgtttaatactcattcctttagcgacttctatttcttttcaaaagagtttattggaaccgtggattagtcattggtggaatcgggaccaatctcaaatttttattgcgtttttccaagaagaaaaggctttagaaaaactccaagaaattgaagagcttttttggttggacaagattttggcgaatgcgctgtttgggattcaattacaagattttgataatggcatccatcgacaaaccattgaactagttgaacaatgtaataataatagtattgaaactgtttcacatttattaacagatgcagtctattttatcactttgactggtttatttatctcaggtaaggaacgtcttgctattttaaattcttgggctcaagaattattttatagtttgagtgatacaatgaaagctttctttattcttctactaacagatttatgcatcggatttcact---cccacggttgggaaatcgtaataagttcttgtttagaacatttcggattcgtccgtaacaaacacgtaatttcttgctttgtttcaacattcccggttattctagatacagttttcaagtatctgatttttcgtcacctaaatcgtatatcgccttctattgtagcaacctaccacactatgaacgaataggatattctaaaatttct-catttcgttcggcacaagaatgaatagaa------------------------------------------attttgattgaatggataagcacaaagccagaaaactcttaattc---ttttttattttatcattagtaaaatgatat-agttgcaaatggagtagttaaagcaa--------------atactact-aaaaattatttgaaatagataatcgaaccatgcaaaacagaaaattgaataacttgattatgaaatggatagtccgatcaatctccgtactggttattacaaatgcaacggtttggtcatccgtttcgcaggcatacccaatttttgcacagcaaggctacgataatcctcgagaagccactggacgtattgtatgcgccaactgtcatttagcaaaaaaatctgttgatattgaggttccacaatctgttcttccaaatacggtattcgaagcagttgtcaaaataccttacgatttgcaggtaaaacaggtacttgctaatggaaagaaaggttctttaaatgttggagcggttcttattctaccggaaggtttcgaattagccccttccaatcgtattcctcctgaaatgaaagaaaaaataggaaatcttttttttcaaccttatagcgagtataggaaaaatattttagtaataggtcctgtcccaggtaagaaatatagtgaaattacttttccaattctttcaccagatccagctaccaataaagaaactcatttcctgaaataccctatttatgtgggtggaaatagaggaaggggacagatctatcctgatgggagtagaagcaataatacggtttataatgcttccgctacaggagaaataaatagaattttacgcaaagaaaaaggtggatacgaaatagtaattgatgatgtatcagacggtcacgaagtgatggatattgtacctccgggaccagaactgattgtttcggaaggcgaatttgtaaaaattgatcaacctttaactaataatccaaatgttggtgggtttggtcagggcgatgcagaggtagtactgcaagatccattacgcattcaaggtcttttattatttctcggatcagttactctggcacaaatttttttggtgcttaagaaaaaacaatttgaaaaagtacaattagctgaaatgaatttttaaatttgtattcgatctaagt---attcgaaggaat-------------agggggtacaaggaaaacctctt-tatttttg----------gatattctgccgagtg----aaaaagcaatg------------tgcttagtaatgcgtttgtaactt---------agaaactttaccct---------------------tcctagagaa-gggtaaagcttcactattgagttttaatagatactattgatatcattattcacatctataatctatctctcactaaactttttctt-ttccattacagggatgatcctaatccggagtatgagccgtagaaaaagatacccactaagccgatcacaagaataccggctacagtaccgatcagccataaaggaatccttccggtagtattggccattaaatttactccttttcaaaaattgattaatcaaatagtcatatctcaaaacattgacagttacaaataa-aataaatgactttctccagattaggc--aaaaattcttc-ttttcaattaaagaagtaattggagaataaaacagcaagtacgaaaattaataacaacccccagtagaggctggtacgattcaattctacactttgtttgttcggattcggttgtgtcatagccttacttaaaa-----tttttaagggtttatcgttgaataaactgcattgctgaaattgctcccaaaaagaaaacagtaggtacagccaatccatgaacggctaaccatcttactgtaaaaatcggataaattctatctatagtcattggt------acctcctaaaa-gatttagtaaattcatcgatttgttctaacgaattgaaacggccagtaattaatggaacttcttgccgatcttccgtgaaatattcattggggcgaggacttccgaaaacatcgtaagctaaacctgtactgacaaataaccaacccgcaataaataaagaaggtatagtaatactatggattacccaataccgaatactggtaattatatcagcaaaaggacgctctcctgtatttccagacatggttagctccgtgtatatttgtaaagacaaggg--tatttaccttgtaaaggaacagaattataagaaattaactaata-tttttgtt-cctcaacctcattgggttgccaactccatacctaaggtatttgtgaagtgtattagcctaagtatacctaacgttctttcgaagcggcaagacactaatgactcattaagtttgatat----aaaaaagttgtattggaatt-----gggaaaaa-caaatgcttgatcttacaattgctctttccaggagaaaagcctccttctgatgaattaacaataaacatgcttcattgcttaatgagttcaatttactatatat--------------------------------------------atatatatatatatatatatatatatata------------------------------------------attccttgtacaaagg---aaaatt-----ttatccaaataa-atataatatttctttagattgttact------------attagaagttttgtataattatcttacagagtg--------------cgtactttattattattatcaggtttatcatgcttattatacttagttatattctgttgctggtcggggttctaaccctagcgttaattctatttattggtttgagcaaggctcaactcatttaggtca-------aaaa-tgaattatttgtttgaaaggatacaaaatctcattggta-ttatcggaaattgat---------------------ggtactctatcaatt---cattatttttgtcgggg-------aggtgta-aaaaatggttgaagctctcttgtctggaattgttttaggtttgattccaataactctggctggattgtttgtaaccgcgtacttgcaatatcgacgtggggatcaattggatttttgaatggaaaaaactcaacgcaaattaaggtaagg----ttattttt------caagaaatcacgccctgtaggatttgaacctacggcatcaggttttggagacctgcgttctaccgtactgaactaagagcgtctatacaattgcttcattttctatcagttcatgcacacgtgcggtgaagatagggatgacaggattcgaacctgcgacattttgtacccaaaacaaacgcgctaccaaactgcgctacat-cctcaaccacacacacataattattgtactcattccttcctttactcaactagttattgcattcatcccttttc---acgaaaggaaatgc------gtagaagagg----caaaaagaatga-aaataaaagatttgt--------ttttacgacac----acttaagatggtcagcgaaa-----cgtaatacatgttacgtataattggataagtgaagaatggattatcttt-----------------aag--agaaaagaggttttgtgatgcaagatgtaaaaacttatttatctacagcacctgttttagccacactgtggttcgtactcttagctggtttattgatagaaattaatcgtttcttcccagatgctttgattcttcca-ttttttgaggattagaactaaaga----tgaatcttcaatattggat--ggatcgttagcagaattttgaatgaaaatttaataaca----atttatcggttg----caaggtgaatagattgattacctgactcaattgttagtcaataggtcattaattactgctcaccgata---tgctcacaatgagttttaa---ctaacaacagtttgggatagaattatggctagaagcaaagaaataagaataacaattaatttggaatgcactgattgtacccgaaataatagagaaatc---aatcgaggtatttctagatatactacccaaaagaaccgtcgaaatacacccattagattagaattgaaaaaattttgttgttattgtggtaggcataccattcacaaagagataaaaaaata-aataatattt---aggttt----ataggattgcaaattatgaacaaatccagaaaattttctcgtaaacgtattccggcaattagatcgggcgaattcattgattataaaaatataagtttgcttcgtcgatttactagcgaacaaggaaaaattttgtctagacggatgaatagattgacttcgaagcaacaacgtttactgactatagcgattaaacgagcccgtgttttgtctttgttaccttttcttaataacgaaaattaattctcgttttaaattttg-agtaaatttttcttgctgaa--ccttccagagtgaatttataaatttactgggagaggttcttctgtcacttttctactccttgctgttgttttctattatcgcggataggcaagatgtgtcaagtatagcaatttgagcaagcattttccgattcaaaagaattttattacaatacaaatatcgaattaatttgttataggaaattccattgtctcgtcctgctgcattgattcgagcaatccataaacgtcgaatgtttctttttctcctaccctgatcacgacaagatgatgctaaagccctcattccctgctggttagcagttcgaaaaagttttgaatgggttcctcgaaatcccgatgtaagcgtaagaatatttttacgtcgttttcgtgccacgcaaccacgtttaactctagtcattgttg--atatatatattacaaatctctttaatatt--tagttattatagtccagaatttctgatgtataagataa-aaatcaaaaaagtttt---tgctataaccttcccaaccatgattc-ttttgcttcgaca---cctttgc--gataaggataacgaaa------cttctaactaaagagaatcaagaattccttcgtttctatagtttcttcttcaacgatcaggtcctctctaaatgccgaagctatttt----tcaattattcagtaatatcagttacttgtatagtttccaa-ttttagcccttttttcccggatcaaaacggaaaaaaaaa----tttttgaa---aaaattt-tctgttcattagcggcacatgactggagagttggctgaatagctgaccattccattccgttcctgcgtcaacacaattaatgagtattgtac------aaattaataagtgaatata-tttctcgcttaatgggtcaataatcaatcgttaccattgagaaatcgctttctgtaccaactaaaggttattggatttgcacc--taaaaactacaaattttatcaaaatatta-----atctctatattat-taatattacacgggagtc-ttttgcaattgtgattccaaatacttaataatctttgattcaaacgagtcgcacatacactctagtacatactcctcgacgttgagggcatctccgaagggcaggagattttgttttgttctcgatcggttgtcttttattcctaatcagttgttgaatagtaggcatcttaaaagatttttatgcataattttt--ggttcggtaagacccaacctaccaatgaagaaa---ttgattgcttaa-ttccttcctttagttattcgta------gaattgttttctatagccaccaggtcaacaataccgtaaacattggcttcctcagctgacgtaaaaacatctctttccatatcttcagaaataacccataaaggtttacctgtcctttgtacataaaccttagtaatacagtcgcgaagtttcagaacttcctctgcctccataatgcattccccagcttgtccatcataataagaacttgctggttggtgaatcatcaccctatcaagaaataagaataataatatcttactcctttgttg-aaattc-gaataaaacgaacggactgtacgtgcattt-caagtgcatacagctccgcaataaattaattcttgtact--cgacataacataaaccgaactaataaggattagtattttattacgtacaac---aaaaacaatcctt--tcattatatgaaatactatgattgttctattgctacatgagaaatagaataataattcttaatt---ttagcaattccaaagtttttta-----attagtggagataaaacttgcagtacaaatttcgggatgagtctatgacgctaaagtaaactcat-----------------ggaaaggtatcatttattaatacttagat-ttttgctatccgtgtataaaatatgtcatgctactttcgtttctctggggatagacatagctgtaa--aaaaattcattggcacggagcgtgaggtagtgctatacgtttagtgatttctcccccagccagaatgaaagaacccattgaagctgctaaccccatgcaaattgtatggacatcaggtaccacgaattgcatagcatcgtagaccgaaataccagacaggactgcgccacccggagagtttatatacgagtacatatctttactttcatcctctccattaagatacatcataataccaataggttgatttgctatttcatcatccacttgttgccccaaaaatagtaatctttctcgataaagtcgattgattaagatgaatttgttgtttctttctcatcgaaactgtacaagcaccttgtaagcgcgtacagcttagcttagtgcgaaa--aaaatcgaagctttccacacctctctgccaaaacccgctgtaccttgcttgccggattcgcaat-acggtatatcgatgcatttccatactcatttataagtgctgacaaatgc--aaaaatcttcttatttacaaaatagtttttgattcaaatctttaggttcgtatcctaccccataaaagaattacatccgattc-ttattcgtacatataaacgagtaattgtaacttttcttat--actttgtgcaactatttctttattctcttttctc----ccaccgcctaatcgctgatt-aaaaacttagggaggt-tcaaatagttcgttcatcgaaactaaccatagatttcaacaatcaataa--attca---ttttttctttctcatctcacgctctgaatttttcgacagttgtcaatttcaagtgagtgacaaacaattcaatcggatgaatagatatagcgacggatagattccatataactaagatgttcaacaagtcgcattatacgtcaatccatacagcatcttcttctccagggaggcgaaaaggaactttcggaacaccaataggca---tatctaatctccgtcaattagatgcaactctatagtttgaaaacgt-------------aacaatat-aatgcattatagcatattgaaaagacat------agtcagaaaaaa-tgctccatatttattgtatt-----atattcgagtagtattggacaaccaaaaataaaacatatttgaattttgatttacggggat----aagtgggaccaatctctgcactgtgatcccaaacatagaaatgctagactgtttctgcctatgtttatcggtagaaaat-aatcaatgtttc-----tgctaacctttgggatgattaggtaggaggttttaacgatatagtcaatagtttc-tttccaccaagtgc-aaaaagttacgtagtgttaaattctctctgagaaaggggtatctttatgggtctaccttggtatcgtgttcataccgttgttctgaacgatcctggtcgattgatcgctgtacatttaatgcataccgcactagttgctggttgggcaggctcgatggctttgtatgaactagctgtctttgatccttccgatcctgttcttgatccgatgtggagacaaggaatgtttgttatacctttcatgactcgattaggaataacgaagtcatgggggggatggagtataacaggagagacagtaactagtgctggtatttggagttacgaaggtgttgccgcggcacacattgtattgtcaggtctattatttttggcagctatttggcactgggttttttgggatctggaactattccgtgacgaacgtacaggtaaaccttcccttgatttgcctaaaatctttggaattcatttatttctttctggagtactttgctttgcattcggagctttccacgtaacaggtctatttggtcctggaatatgggtatccgatccctatggattaactggtaaagtacagcctatagccccagcctggggtgctgaaggttttgatccttttgttccgggaggaattgcctctcatcatattgctgcagggattttaggtatattagcaggtttatttcatctaagtgttcgtccaccccaaaggttatacaaaggattacgtatggggaatgttgaaacagttttatccagtagtattgctgccgtgttttttgctgcttttgtagttgctggaactatgtggtacggttctgcagcaaccccaatagaattgtttggccctacacgttaccaatgggatcaaggattctttcaacaagaaatagaccgtcgaatacgtttgagcgaagctgaa------aacctatcgatagcctggtcaaaaattcctgaaaaattagctttttatgattatattggtaataaccctgccaagggtggtttattcagagccggtgcaatggataacggggatggaatagcagttggttggttgggtcatgctgtttttagagacaaagtaggacatgaattattcgtacgtcgtatgcccaccttcttcgaaactttcccagtcgttctagtagatgaagaaggaattgttcgggccgatgttccgttcaggagagcggaatcaaaatatagtgttgaacaagtaggtgtaactgtcgaattttatggtggtgagctgaatggagttagttttgatgatccagttacggtgaaaaaatatgctagacgtgctcaattgggtgaaattttcgaatttgatcgtgctactttgaaatccgatggcgttttccggagtagtcctcgaggttggtttactttcggtcatgcaacatttgctcttatcttcttcttcggtcacatctggcacggtgctagaacattatttagagatgtctttgccggtatcgaccccgacctggatgctcaacttgaatttggagcattccagaaattgggagattcaacaactaagagataaagaattgaaattacatttttatgtttctctgtcgttaacggatcgaaactaagtacaaacaactctttcagtttccttattcgttcaca----aaactctcaatcagtacaaaaattttctataaatttttaaccaacacacaaacatatggaagcattggtttatacatttctattggtaggtactctaggaatcatttttttcgccatcttctttcaggaacctcctaaagtaccaagtaagggaaaaaaataaattatttcactaaattgtata--tttt--------ataaatgatcaatgactctctcaaa----agaaagtcattaatcatgtttaatcttcatgttcttcgaaaggatctctaagttcattagaaggttgtccgaaagcagtatagagagcgtaaccggtgaagctgataagcaaacaagatatgaagatagcgaccaaagttgcagtttccatttttgagtagttcc-----aaaacaatggtacattcgtaatgtacattccca----atataatagtgcacaaagttaggaaatctcaactaaatttgataagttttatggctacacaaataattgatagcacacccaagaacaaagcaaagaagagtggtataggggatatattgaaaccactgaattcggaatacggtaaagtagcgccaggctggggaacaactcctcttatgggtgttgtaatggctttgttcgctatttctttagttattattctagagctttacaattcttccgtcttattagatggagttccggtcagctggtaactagtatagaaaatttaagtagagggaattgccgc------------------------------------------------agaaggtaacggcggcagttccaggagg--ggtagactaattgtgcaattattaattatgagaa-ttttttcgattatgggtgtgtgacttgttcaaatcgatcgatattagtaataacataaagtagtttgttgccct-------------------aatattataggagg---ttctcattctgtcaaatgttga---aatcattatcacttggagcacaaaagtgagatcagattgaactatgattaatttgcataaact--------atcgttccgttatcgatcctttaatactaattgattcggattatttttaatg-----caatgttatttcgaatcaa-aaaattattgaatgaatgat--aaaaaatttaaatccatttca---tttttttttgagtcatcggagcgtgataagaatctaaggtttataaa-aattgttaagatttaaacaagataatctcgtgattttgttttatgagaaaaaga----ttgctcaggattttatgaagattcgaagagattagaaaaag-aaattgatttgagatattggcgaatatgaattcaaaatagaattgatatgttctatcaaatatttgattca--ttttttctgtttaagccatgggattacaaacaatcattcatggtttttg----------ggg---------gcatgtataacctatcccaataaagtatatgattggtttgaggagcgtttagagatccaagcgattgcagatgatatcaccagtaaatatgtacctccacatgttaatatattttattgtttgggtgggattactttaacctgtttcttagtccaagtagccactggttttgccatgactttctactatcgaccaactgtaattgaagcattttcatcagttcagtatataatgactgaagtcaatttcggttggcttatcagatcagttcaccgatggtcagcaagtatgatggttttaatgatgatcctgcatatcttccgtgtctatctcactggaggttttaagaaacctcgtgaattgacttgggttactggagtcattctggcagtactaaccgtatcattcggtgtgacaggttattccctaccttgggatcagatcggttactgggccgtaaaaatcgtaactggtgtacccgaagctattccattaattggatcctctttagtcgaattactaagaggaagtgtaagtgtgggtcagtccactttaactcgtttctatagtttgcatacttttgtactaccacttcttaccgcaatatttatgttgatgcattttctaatgattcgtaaacaaggtatttcgggtccactataatttccaaaatatatatata-tttatatatttcctattgctatactttaaatcgaatttg-tctttatttctgagctacttttctctttaacccaaacagatcttttggaaaggaaaatggattatgggagtgtgtgactacattcaaaatttattttgttgcataggaatatagttaaacctgtcacataagaaatatgcaaaaattgtgtgttt-tatcccaattacttttc----------agtaaaaac---ttgggtggctt----tgccaagaaatacaatcctatgatcaaattctgaaataataagatttcgttaaatccaaataagtttttctcctatttattttaaaatagctgaaaaaaaatatagtatagaaatgcattcgtttccgttgcgtttctt-ccctgactatcgaaacgacgagtaagatctaatggaacgtgattgaagagcaaaataaatttaaggagtc----gagagtttttacctaagaaaactacagagactatccagaaaatcataaaatgaatttatttggattatgagtatca-ggaaaataataga---------------------------------------------------------------------------------------------------------------------------------------------------------------------------------------------------------------------------------------------------------------------------------------------------------------------------------------------------------------------------------------------------------------------------------------------------------------------------------------------------------------------------------------------------------------atacatatatatatatgtcatataaaactaca--------------------------------------------------------------------------------------------------------------------------tgttattttttgcttttttttgctgttactcgagccggatgataataaattatcatgtccgattcttga-----ggg--gaggagatagactgctctagcctatcctaataacaaaaaaacctgatttgaatgatccgatattacgagctaaattagccaaaggtatgggacataattactatggagagcccgcttggccaaacgatttattatacatttttccagtagttattttaggtactattgcatgtaccgtgggtttagcagtcttagaaccttcaatgattggtgaacctgcaaatccttttgcaacgcctttagaaatattaccagaatggtatttttttccagtgtttcaaatccttcgtactgtacctaacaaactactcggtgttcttttaatggctgcagtgcctgcaggattattaacggtaccttttttagaaaacgttaataaattccagaatccttttcgtcgtccagtagctacaacggtttttttaattggtactattacagcgctctggttaggcattggagctgctctaccaatcgataaatctctaaccttgggattattctaaata--ttttttgaatctttgtttacgacgcgg------------agg-ggttttcagttcggtag-aaaagtatataaaaggagaaatatcc-aaaatctttgtttcaaaatcaagattttatggatatttctcaatatgaagaaatatttttttttttaattgagttgataacaaattgaaaatggctttagttagtcaataaaatttttattctttggtaaatcgattgagaaacgtttttttagagcttctaagacttgctctattgattttctaccaaaattctttattcctgtcaaatctccctgaccataatccaatgaatcggctatagtatgtacatttactttcttgagacaattataagccctagctggtaattctaattgatcaataaatatatgtttaaaagcaacattttttgttatttcttctgcgctaggcagtaagaattgtagaggaaaatagggcatattggattcgttctttctt---acactaaaactttgttcttccctctctgaatccatcaaaggaataaataagtcgattaagtttcgagaagcttcgtaaagtgcttcttttggagtaagactcccatcagtccatatttcaagaaaaagtacttctttcgtcttcccttgactttcaaaagaatgtacactgtaattggcatttcttactggcatgaatacagcgtcaactggaaaaaaaccttcttcatatttttgaaaattatttcctatacgatatccacgacctttttcgatacccaattcaatattcaatgaagttgctccggtcaaagtcgctacgtattgtgtatcatcaataactcgaatggagggtggtcttttaatatcttcggcgattattcttcttggccccaaaacagaaatatatgctttttgagattcataagaatcgtttcttaaaacaatttctttcaaatttattaaaatatcatgaatcgattcttggatgccaatcagtgcagaatattcgtgttttattccatttatcttggcatacgtaattgatgttccttctatttcattgagcagtgacctacgcatagctattccaactgtattggcttggtcttttctgaacggtgaaatggcgaatcgtccataaagaagacgtttactttctattctagattcaatacacttccattgtaatgtttgagtagatacttctatttcatcttg---agccataccaatattttttt---agaata----tatctcagacacgtctttttcttggggatctacacccgttgtgaggcatgggtgtcacatcacgcacaaaactaagtattattccgcttctacgaatagccctcaatgctgtatccctacccggacctggaccactaaccataatttcagcttgtttcataccttgatcgattaatagtcgaatagcattttccgcggcagtttgagcagcaaatggtgtacttttctttgcacctttgaatccacaagcaccggcagaggaccaagaaacaacctgtccacgtatatccgtaattgttacgattgtattattaaaagttgcttggatatgaataactcctttaggtagtctacgtttacctttacgtagatttattcttctgacgactttcggcatggtttaatatatgtatatatgta--------tatgatacgacagaatttatttcaacttggcgaatagaaataagca--tttttcttaaccttgtttttgcttatgcttcggattagaacaaacgactactattcgtcttcgacgacgaattgatcggcaattatcacaaattttacgaacagacgcacgtatcttcacg-tttt-tcctccttca--attctttatgcgcagttg-----------ttctatgttttaagatcccgcacggagtcgatacgttattcgacccttagttaaatcgtatggacttaattctacctttgctctatctcccggtaatattcgtatatagttacgtcttatccttcccgaaatgtgagttagtacttgacacccattgtctaaggaaactcgaaacattgcattaggaagcgattccgtaactgtaccttccacatcaatcaaattctgtttcttcatcga---aagggaaatctttttttcaaattaactaacgttgatagaaacaattccagcaagtttttccgtatagattattcgcaacggactaccatacataacataataattcccccccaatttttttttgtcgagcttctcgatctgtcatgattcctccagaagttgaaagaataataattcccattccacctaaaactttaggaatttctctatgattagaatatacccgtaaacctggtttactaatacgtctcaaagttgttatatatgattctttttttctacctcgatatttcaggttcaacactagaatatttccattttgttgatcatcaataaaattatctataaaaccttcgcgtaaaagaatttccgcaatatttctagttacatcagtagcaggtactcgaacggttcttatttttcttaaactcgcattccttacggatgttatcatctcagcaatagtatcgttacccatataaactccttgaattggtcag-gggtaggcaaatgcaaagcaagaattagg-ggagatgaaagaaaaatatatatatattttttttttt------------------------------------------------------------------------------------------------------------------------------------------------------acattctccccccaagcctcatttacctg--agtatggttatgaggaacggag----ggtagtgggaataataaatataata---------------------aaataaagtttt-ttgataatcatttatagtaaatctcggattatgtatgttatctatgtagtatcccataggtaaaagaattgc-ttatagaacttctggggctaatgaaactattttggtaaaattagattctcgtaattcccgagcaatgggaccaaaaacacgagtaccttttggattcccctcttgattaataacgaccgctgcgttatcatcgaaccttacgactgaaccattaccacgtctcagtcctttgcgagtacgtactacaactgctctaactatttccgaccttttcatgggcatattcggaactgcttctttaaccacggcaataataatatcgccaatattcgcgtatctacgattacttgttcctataactcgaatacacattagttttctggctccgctattatccgcaacgtttaaataagtttgaagttgaatca-tttttttgttgataaactgtttctaga-aaaaaaatcaaaataa----tttttttgtcagaggaaaataaaaat--gataataattgatatatatatatatatatatatatatata-----------------------------------------------------------------------------------------------------------------------------------------tcaattattatcatttttcttgctctctactagcggtaatgaaactagtctgtataggcattttataggcagcgattctcatcgctgatctagcaatgttttcagatacgccatctatctcgtagagtatttttccgggtttaattatggcgacccaatactctggggatccttttccagaacccattcgtgtttccgctggtctcatagtaatcggtttatctgggaatacgcggatccatagtttgccaccacgacgggcataacgagttatagcccgtcgtccggcttctatctgacgagacgtaagccatgtgggttctagtgcttggagtgcgaacctgccaaagcaaatagaattacctcgagtagctattcctcttaaatttcctttatgttgcttacgaaattttgttcttttggggtcgtagtcggtggtttatccactgctacttcaaaatcggacatgataatttcttttcatccggctactcacgaatg-cacaattcagagatttatcaaataattaatttattgagggcgggggtcccgaaactcgaat-aaaaattcatgtgcaagtattgactctttaatattttcgtattttaccaaacttcaattgataaaga------------tcaattatggttgatactagtaattaatactacaactgtattagttggtttcccttgctatcctattccaataaatgaataaaaattttgcttgaaaatcaaatcatcatttatagattccttcgtttccatgactcaatattcatcgattaggttcatttcccgcagcgaagcccacac----tcccacatccaagtttctcagtcaatatt----gaatccgg--ggctctcatttgcgtgcctaataatac--ttgcgtcgaaatcgtttgttttccggtaaaccatacggttgttcatgcgtcttatttcgcttcgcaagt----------aaacatttttccatttttgtgaaaatatcgctcaagaaaaatttattcaatattcttttaatcagtcaatagatttggtctgatacagagtcatggattgttctttagagggaactagaacctcagaa---ttttgacttatc-tgtcaaaatcactttggtataaacgagtcgcacactaagcatagcaag--tttttatgttatatttgtaatagaactgg-------agtaagaaaaaataaaagtt---tataata-aaaaacagtagttattcttcgctatgaaaaacccaaacttttattcctaatactccatatactgtttgagcagcgtaatagcaataagtaattctagctttaatagtttgtaagggaactcgcccctctcgagcccattcaacacgagcaatttcagctccattaaggcgccctgctatttgtaccttgatacctccaacatcaccttttctcgccaatccaatagcttttttcatagttcttctaaaagctactctgccctctaattgcaaggcaatatattctgcaagaatgctgggttccgcataaggtttatttatttcaataagtgacattccgagcctactgcctttgggattcaatgtaccttgtaaattagtttttagttggtcaattccttgactacggctctcaactaataaagctggaaatcccgtatgtatttcaatctgaataagatccgtttttcttcgtacttcaacccgcgcaactcccccataatttgaagaattcctcatgtgttttcgtacataaaattcaatacaattacgtatttttctatctccctcaaacaactcggaatacttttttggttttgcaaaccaatgagaacgatgtttttgggttataccaagtctaaaaccaagtgggtttattttttgtcccataaatatatatatata-tttttttcaaatgct---------------accaataaaacttataaaaattcctttacttggttgttatttccatcacaatagtcacatgacaagtaggtttacgtattggataggcgcgcccctgagccctaggttgaaatcttttcaagtaagttccctcatctacttgaatttgacttacaaatgaatcgtttttactcaatccaaaattatgacttgcatttgcggctgctgaggaaagtaattgtaacattcggttacatgcatgatagggcataaactccaataccatgagtgcttgttcgtaggagcgaccacggatctgatcgattactcttcttactttatggggagacatgtttatatatttagccgaagctttaatttttaatccggaagtttcagttttcattgtaaataatctcccaattaacgacgagattttctatcactctttgcgtgtccccggaaagttcgggtaagtgcaaattctcccaatttatgaccaaccatccgatccgttatgtaaatcggtaaatgctcctgtccattatgaacagcgatagtatgaccaatcattgtaggtacaatcgtagatgcacgagaccaagttattactatctttctttcctttctcaaattcaaattctcgattttcttcaataaatggtcagctacaaaaggacctttttctattgaacgtgtcattgccaataatcctttatttttctctcccatttttcaattcaacttattttacgacggcgaaggatgagagtatcactatatttattgtttttccgacttctcttcccaagtgcgggatgaccccaaggagttaagggtttctttctaccaataggtactttaccttctccgcctccgtgggggtgatctatagggttcataacgactcctcgcacttttggtcgtctacccaaccaacgtttggatcctgcttttcctattcgtaaattactagagtcgacatttccaatctgtccgatcgttgctaaacatttttgaataatcaagcggatttcccccgagggtaatcttaatgtaactaattgtccctctttcgcaacaatttttgcaacagttccagctgctcttactaattgtccaccctttccaggcattatttcgatgttgtggatagcagtacccagtggtatattggtcgaagtagactccaatcgtgattctggagcctctccccaaactgtgcaagctcctttcagagcatacagctttctgaatgtttacaacagaaaaacactttataaagtatt-------ctgtattttatacatccttgg--ttttctcatcatctggcttttgctaatggttcagcctcagaaagtaggacttcaattattcacgttcaatattt---tcttctataacttaggaagtgcaaataatattttagttttt--gactcactct-----gtttagtttcgattcgcccccgacctacgagtcgaaatggactgatttgtgtaaat-----------------taaatgtcttgttattaaacttatttt----aa-aaattattaatgttttgaagaactttccatattagaatacttatctctgaagttttcgattttccatggaatagaagaaacggaaacttaattacttgctattttacttctctagtttcctttcgaagtcttttccaatcgaaaaaga--------------atgaaattagtaagatatttttaagtttttgacttagtcggttaattccgattgcgtaaataaataattccaaccgcactcaagggtagggtattaccgatcgaaacgggtgcttccgtaccagaaacaacggtatttcctacttcaattccacgaggatataaaatatatcttttgtcaccatcctcgtagctggttaaacagatataagcactacgattgggatcatattctattgtttttatatttccagagacaccttttttgtctcgtttgaaatcaatttttcgatagaggcgtttgtgacctcctccgcgatgtttactagtaatgattcctctgctgtttcgcccttttaccagatgtttgttattagttaatcttttttgtggttcagattttactatttctccaaattcagatacggatcggttgcgtgtacctggtgtacaagctcggtataaacgtatggccatatagttt----tgtaagtacgtaaaattcaattga-tttttttattcgttcgagaataatggaatagaataacccgatctaagtttgattatcattctcttatagcgaacggtatatcccgttattgcacctatttttccttttttcctcggcaatcgatgactattaatattagtaacttttacaccaaaaaaaagttcgatccatttttttatttcggtcttgttgcactcaacaccaacgtcaaaactgtattgatttttttctaataaacgaatcgctttttccgtaagtattggatacctaacttgatccgtagtattcttgatttctccctaaattgatt-----actta----tttatccaattttagataagtgttaggaaacttataaagacttttatgcatttttataaagtttttaatagatccgtagttcgag-atagattgcgtat--------ctggaggaaaattatgtgtgtt-----caacgcaacgagggatgcg----------taggcatgagttgcatccagcaggaattgaacctgcaagttcaccaattatgagttgggcgctttaaccactcagccatggatgc-------------------------------------------------------------------------atatatatatatatg------------------------------------------------------gtaca--------------------ttttattgtttgt---atcagccaaa----tgcaattcttggtgtcgcaggtgcaggttgag--aaaaaaacataaacta----gttaaaagacaatttatcataaagg---gtcaaccgatttttgtttagaaaacgaaaattatttatgggttcgaatcctgattaggcaag---agtatagtaatgctaggtaaaacttcctcatccgtatcggtaggacggcaacgcatccatacggaataattaatggttgagttcacacg----ccgatcccaaatttagaagtttaggatggtaaataagtaacgtccaggttgttgggat-----------gactct-aaaaggtattttatta---cttttgctgggagggatgtaactcagcggtagagtatcaccttgacgtggtggaagtcgtcagttcgagcctgattatccct-aagtccattcgaagtggaattggttgttcccttgccaccactaaaagaggcttatgggattgacacaacggggtaggtgtggatatactaaacgtaagcttcaagccaatgtgaagtgaatcaaaaataagttatccatttttgggaaaacgatcccactttgtttacttcgtttatgaagaaggaagctataagtaagtgattagtgcaacaactatgaatcccatggagagtttgatcctggctcaggatgaacgctggcggcatgcttaacacatgcaagtcgtacgggaagcatcctagtgatgttttcagtggcggacgggtgagtaacgcgtaagaacctgcccctggggaggggacaacagctggaaacggttgctaataccccataggctgaggagcaaaaggagggatccgcccaaggaggggcttgcgtctgattagctagttggtgaggcaatggctcaccaaggcgacgatcagtagctggtctgagaggatgatcagccacactgggactgagacacggcccagactcttacgggaggcagcagtggggaattttccgcaatgggcgagagcctgacggagcaatgccgcgtggaggtagaaggctcacgggtcgtaaactccttttctcggagaagatgcaatgacggtatccgaggaataagcatcggctaactctgtgccagcagccgcggtaagacagaggatgcaagcgttatccggaatgattgggcgtaaagcgtctgtaggtggctttttaagttcaccgtcaaatcccagggctcaaccctggacaggcggtggaaactaccaagctggagtacggtaggggcagagggaatttccggtggagcggtgaaatgcgtagagatcggaaggaacaccaatggcgaaagcactctgctgggccgacactgacactgagagacgaaagctaggggagcaaatgggattagataccccagtagtcctagctgtaaacgatggatactaagcgctgcgcgtatcgacccgtgcagtgctgtagctaacgcgttaagtatcccgcctggggagtacgttcgcaagaatgaaactcaaaggaattgacgggggcccgcacaagcggtggagcatgtggtttaattcgatgcaacgcgaagaaccttaccagggcttgacatgccgcgaatctttttgaaaggaaggagtgccttcgggaacgcggacacaggtggtgcatggctgtcgtcagctcgtgccgtaaggtgttgggttaagtcccgcaacgagcgcaaccctcttgtttagttgccatcact---ttcggaaccctgaacagactgccggtgataagccggaggaaggtgaggatgacgtcaagtcagcatgccccttatgccctgggcgacacacgtgctacaatgaccgggacaaagggtcgcgacctcgcgagagatagctaatcccaaaaacccggcctcagttcggattgcaggctgcaactcgcctgcatgaagctggaatcgctagtaatcgccggtcagccatacggcggtgaatccgttcccgggccttgtacacaccgcccgtcacactatgggagctggccatgcccgaagtcgttactccaaccgcaaggaggggggtgccgaaggctgggctagtgactggagtgaagtcgtaacaaggtagccgtactggaaggtgcggctggatcacctcctttcttttcagggagagcta---ttgcttgttgggcttccaatcctcgcgccgctaactcaacaaggaatggatgttt---ccacctctgttgacagcaaagcgaaactaagttcataagtttattatcctaggtcgaagtcgatccat---------tcttaccttgccttgctaacatcatcaagcaaaaataaatggaatcgtttttattttgcccttcgtactgcagcaggtctcccaacagggagacctgcgcgacgggctattagctcagtggtagagcgcgcccctgataattgcgtcgttgcgcttgggctgtgggtctccagttacataaatagttcgatgtgcccatcagcgcctgacccgaaagtgttgattattcgaggcacctcagcatggcgca---ctttctttcgtttgttggaacgaaaaaattataaaaggaaagtagatggagcgattcaggtgaaatctaatgaagattcaactcgtcactcactcgtgggatccgggcggtccag-gagaaacggctcctcttttcttgagaaatcgatacatgccttatcagtgtatggataactatctctcgagcacaggttgaggttcagcctaaacgtgggaaacggagcacctaataacgcatcttcacagaccaagaactacggaatcacccacggagatttttattccagggtgacggagggatcataccattcgagccttttcctgcctttcttggaggtccgaaggaagcagcaatcaatattctctc----tcagcaggtcagttttggtgaggaagctgaatcgtgaaatatctccatatcggattcagtcataagaatgcttggtacgagtaaccctttcttaggtatcacgaatgaccttcggtca--ggaatgtctt--ttat--gcatctctcaac---------gtgcaggttcggaaaaggatcctagagtgtttagtt-gggctaagag---gatgggccaacgcc-------ttt-ttcctccccaccaaagttttctctcaaggacttgccattggcaagaaaagactaggagtaacaagtacacttggagagcgcggtacaacgaaaagttgtatgccgcgttcgggaagaatgaatcgttcct----aaaaaagaattaatggattattatttctcaattaaataggtatgatgatttacttcacgggcgaggtctctggttcaagtccaggatagcccaactgcgctaaagtaattaaaacagcatttgactcg---tttctgcatgctctacttggcccgggt-acggggatatagctcagttggtagagcgccgcccttgcaattgggtcgttgcgcctacgggttggatgcctaattgtctaggcggtaatgatagtatctcttacctaaaccattggctaacttttccccaggaatgggaaagaggactggaacatgccactgaagaataattctactgagacgaagaaggtgagctgtcaaacatgtagaaaaggtaggatgggtagttggttagatcctctatggatcgtacatgggcaacggttggagttggcggctcctccagggttacctcatctagaacccctgggcaagaggatcgagttgacccttgcgaacagctcgatgtgctattcctcttcaacccttgaagctggca-aaggaaagaaaaaccatggaccgaccccatcgtttccaccccgtaggaactacgagattgccccaaggatgccgaaggca---gggggttacagaccgaccgtagacctgacccaagaagtcgaacgcattg---------ttttcgttcgctcggatcggcaggaagggccggagaagggtaacagctattgagactaaagaggcaaagaagatttcttgatt--------cttat---------------------aaagttccttgaatttttcgattcgacgcctctcgagtagagttgctctttggaaagcacagtacgatgaaagttgtaagctgtgttt--gggggagccattgtttatcaaaggttttcatggtagaatgagtcagtgaggcccgaaaggcagtggcttaccccgtggcggatgtcagcggttcgagtccgcttgtctccagtttgtgatcgatcaagaccaatacaatatactatataatagcattgtattgaacaatcctgtagcaaac--------------------------------tacttcatggacgttgataagattctttctgtctagcactttaacaatggcatagcctttaatggcaaggttcaaacgagaaagggcttgcggtgaatacctaggcacccagagacgaagaagggcgtagcaagcgacgaaatgcttcggggagctgaaaataagcacggatccggagattcccgaataggttaaccttttaaactgctgctgaatccataggcaggcaagagacaacccggcgaactgaaacatcttagtagccggaggaaaagaaagcaaaagcgattctcgtagtagcggcgagcgaaatgggagcagcctaaaccgtggaaacggggttgtggggggagctacataagcattgtgttgctaggcgaagcagttgagttctgcaccccagatggtgagagtccagtaaccgaaagcagcacaagcttgtgctccaacccgagtagcatggggcacgtggaatcctgtgtgaatcagcaaggaccaccttgcaaggctaaatactcctgggtgaccgatagcgaagtagtaccgtgagggaaaggtgaaaagaacccccatcggggagtgaaatagaacatgaaaccgtaagctcccaagcagtgggaggagaattggatctctgaccgcgtgcctgttgaagaatgagccggcgacttataggcagtggcctggttaaggggacccaccggagccgtagcgaaagcgagtcttcctagggcaattgtcactgcttatggacccgaacctgggtgatctatccatgaccaggatgaggcttgggtgaaactaagtggaggtccgaaccgactgatgttgaaaaatcagcggatgagttgtggttagaggtgaaatgccactcgaacccagagctagctggttctccccgaaatgcgttgaggcgcagcggttgactggaccatctaggggtaaagcactgtttcggtgcgggctgcgaaagcggtaccaaatcgaggcaaactctgaatactagatgggactccacaaagagtaaggatcaaccagtgagacagtgggggataagcttcattgtcgaaaggggaacagcccagatcaccagctaaggcccctaaatgaccgctaagtggtaaaggaggtaggagtgcaaagacagccaggaggtttgcctagaagcagccatccttgaaagagtgcgtaatagctcactgatcaagcgctcctgcgccgaagatgaatgggactaagcggtccgccgaagctgtgggatgtcaaaatacatcggtaggggagcgttccgccttagggagaagcatcagcgtgagtaggtgtggacgaagcggaagcgagaatgtcggcttgagtaacgcaaacattggtgagaatccaatgccccgaaaaccgaagggttcctccgcaaggttcgtccacggagggtgagtcagggcctaagatcaggccgaaaggcgtagtcgatggataacaggcaaatattcctgtactaccccttgctggtcccgagggacggaggaggctaggttagccgagagatggttatcggttcaaggacgcaaagtgaattcgcttgaaattttcgaggtaagaaaggggtagagaaaatgcctcgagccaacgtccgaataccaagcgctacggtgctgaagtaactcatgtcacactcccaagaaaagctcgaacgaccttaagcaggtgggtacctgtacccgaaaccgacacaggtaggtaggtagagaatacctaggggcgcgagacaactctctctaaggaactcggcaaaatagccccgtaacttcgggagaaggggtgccttcctcaaaagagggtcgcagtgaccaggcccaggcgactgtttaccaaaaacacaggtctccgcaaagtcgtaagaccatgtatgggggctgacgcctgcccagtgccggaaggttaaggaagttggtgacccgatggcggggtagctagcgaccgaagccccggtaaacggcggccgtaactataacggtcctaaggtagcgaaattccttgtcgggtaagttccgacccgcacgaaaggcgtaacgatctgggcactgtctcggagagagactcggtgaaatagacatgtctgtgaagatgcggactacccgcacctggacagaaagaccctatgaagctttactgttccctgggattggctttgggttcctcttgcgcagcttaggtggaaggcaaagaaggtcccttccggggggctagagccaccagtgaaataccactctagaagagctagaattctaaccttgtgtcaatatttacgggccaagggacagtctcaggtagacagtttctatggggcgtaggcctcccaaaaggtaacggaggtgtgcaaaggtttcctcaggctggacggaaatcagccttcgagtgcaaaggcagaagggagcttgactgcaagacatacccgtcgagcagggacgaaagtcggccttagtgatccgacggtgccaagtggaagggccgtcgctcaacggataaaagttactctagggataacaggctgatcttccccaagagttcacatcgacgggaaggtttggcacctcgatgtcggctcttcgccacctggggcggtagtacgttccaagggttgggctgttcgcccattaaagcggtacgtgagctgggttcagaacgtcgtgagacagttcggtccatatccggtgcgggcgttagagcattgagaggacctttccctagtacgagaggaccgggaaggacgcacctctagtgtaccagttatcgtgcccacggtaaacgctgggtagccaagtgcggagcggataactgctgaaagcatctaagtaggaagcccacctcgagatgagtgctctcctattccgacttcggtagcctttggtcacaaacatggccaagacactgatagactttgggatccaaggtaaggtcacggcaagactagccgtttattattgcaataggtgctaggtggaagtgcagtaatgcatgtagctgaagcatcctaacagaccgagagatttgaaccttatc--tacatggcccgatagaag----caggtcatttctgttcattttattactcaatgttcaactgcttggcaacagc---------agttcggccctg-cctacaggaaaggtccttggaagggacacttgcagtgtcccttccagaa------caattactagttttt--gatgcttctcttcatgcttccattcgttcatgggttgatattctggtgtcccaggcgtagaggaaccacaccaatccatcccgaacttggtggtgaaactctattgcggtgacaatactgcaggggaagccctatggaaaaatagctcgacgccagaatg---aaaaagaacttaacgtttcctat---gggtcatcttact--agctcgaaatgacaaagtttcgacccttctacttta---ttctacatgcctctcctacacttgatccgttcgaaaagactcttctggcctttcctctccccagccattcgagcaacgcaaaggttcaagagtttt-------------tcgaggcagggctcgtagctcagaggattagagcacgtggctacgaaccacggtgtcgggggttcgaat-cctccttgcccacaaacagcctcaaggtttct-----------------------ggg-aaacataactcgtttttctgctg-actgtaagttaaaaattattccaaaattaacggaacaaatttattatcttgcaactctatcactgtcatgcttgggcagagtcttaataacaatacgctcctcatcactaatta---ttatgtttgggtgaaactacgccgataacatctcaatgaattagataactgtatc----ggttcgtacattacttaagtgagttgtcaattggctgttggggatagctaatta-----attagagaaaggaataaacacttttgcagatttacttgattt------atttcgaagaaaaagaattgacatttttactgactagtagtagtagcaagtcgccaccctaatgagtaggctggggatgccgtcagagcatagaatgatcaatttgcttatcttagtttt----ccagtacga--------gtttctccttcttttc--aaactataagtacatctttattcattgcttttataattc------------gcggccacc------------------aaaagattgatctccccaggtaggatttgaacctacgaccaatcggttaacagccgaccgctctaccactgagctactgaggaa------ggg-ggtccaaacttagaaacgttcaagcacttcg----aaccaacctatataactaataatcccttcaggaataagaaattctattctattaggaatggaactgaatccgaat----cccaacttctattatacggaaaaggagtagcagtagcaatccctg------tccgaagaagatttacaagacgaga--ggggaggcggtcaaatatcgatcgccatgatcttctccactgtcctccccgagacgcttattaatcaagttcacgatgctgcaatcttatgatttgcta-----------atgtaatgtagactac-----cgaaaaacaacgaagggtcttttctctc------gctagcgaattgtggtgaatg----gtctgagt-----------------------------------aaaacaaatctgatt-tgcacgtggaaa--------tactcaatcacggtctctcatccttcgttccttttctttgcctactcgccgttga--aggatcgaaaaactctagctcacaataacatgaaatgtgttattatgaataaatattatttaaataatataactatgtaggggagacagaaacgtacaagaaactaagaaaaataaatatgcagagattctacctcctcccgtgcgtttcaaaacctcgccccctaagaaacttaaaataccagttccattgacaattccatcaataatccattgatctataaaagaaaaagaacctactaataatcgaaaacctgtagtaagaaatagatcgtataattcatctatatatcctcggtgtcgtgaccaatcac---taagaaaaagaaaggattttataaaaaaattcataaatcgaattttttgtattcttttcgcaacaaacattgtacga------tttgatccatagtaaaaataagcaattgctattccgcaagaagttataccaacagatcgaaccgcgcccaacaaaaattctaaaaaattatcggaacttttatttttgaaagggttgattgatagatgtagccaataagataaaagatcaagatgagtttgttcttgaaatgcagaaacccctatgaataatcctatgagtgaagtaggtattgctaatgcaattaatggaattaacatagtattatttgattctttaggataaggagcataataattttttaccaacagagaatcgtctgttctatttccatttccatccaccccaatagaagaatct---ccccacatt---ggaatagaagagagtttctgagattcattaagaaaattgccacgataatgcccttcaaaagttagatagtatatacgaaacatataaaaagctgttaacccagctgtaaaagaagctacaaaccctaggaatgggaaacgaagccaactatcggctataatttcatccttagaccagaaacaagcgaaaggtggaatgccagaaagagaaagtgttccagaaagaaaagttattgcagtaattggcatatattttcttaaaccacccataaaattcatattttgacttttattaggatggtatcctacaattggctccatggaatgaataacggatccagacccaagaaataataaagctttagaataggcatgtgtaatgaggtgaaataaaccggctttgtaagaacctatgcctagagctagcatcatatagcccaattgtgacatcgtggaataggccagacccttttttaaatctttctggtccagagcgatactcgcccctagcaaagcagttgttgcacccgtccaagaaattgtatgcataactagaggtagtgtctcaagtaaaggaagcatccgagccactagaaagattcctgctgcaaccatagtagcggcatggataagagcagaaataggggtaggtccctccattgcgtcgggcaaccacacgtggagtgggaactgtgcggattttgcgaccgagcctagaaatagtagaactgcgcatagactagcaaagaatggattaacttgactatgaccaagcaattcaaagaatcgatcaaacaaatcttggaattcaaaactacctgttatccaatagaaacccaagatacctaataataatccgaaatctcctatacgatttgttacgaaagctttctgacaagcgtttgctgcactgggtctggtgaaccaaaagccaattaataaataagaacatgctccgactaattcccaaaatatatatatttgtatcaggttcggactgaaaactaatcctagcattgaggcagaaaaaaagcttaagtaacaaaaaaatcttgtatatccttggtcataaaacatatagctatcactgtaaatcataaccataactcctaccgtggttactaaaactagcaaaatagaagtcaatggatcgatcaaataacctatttctagaacaatattttcatcgacgacccaagaccatagacatcgatgaacaggaccgcctgttgtttgttcccaaagggaacaaagagcaacaaacatagctatgattaaagatgatacactggcgaaaaaacatatgcgtcgaaaatttttgatagagttcggaagaaggaacgatcctaatcctaatgaggtggcggctaggaacggaaacaatggtataagccaaacactctcaattataagttccataacgggtttttgttagaataaaacttcattttgtttttccaaaccacgacctta------ctgcattggaaaacaatcc-aaaaatgtaatgtataat-tttttc---gttctgatcatttctaagtagtaaaagaagtactagaa-tttttaatcctaatgtagagtaatataatattatatatcttttctatttggaacaaaaaggcatgattt-ctttctcatctcttactggggcacaagaaccgaaaattcatctgactgaatgaagctttgtcatgcttttatttctgaatca----aaattttctattcacaattaattagtaaag-tttttggggacttcataacgtaatgagtaatgcatatgcagtaattgaaaccgggggtcaacagcttcgggtagaacctggaagattttataatattcgtcattccctttcactatcac---cgaacgaatcgaaacaaaatacaaaagtattaatttatcgtgtattaatgattcgtcaagaatcaaatataagtattgggtatccttggttaagaggtgcggtagtcaaaggtcgaatcttgcactcccatcttgaagataaagttatgatttgtaaaatggtgtcgaagaaaaagacacgacggaaattgggacatcggcaaaaatccactcggtttgtagttgattccatttccttgaacgggaaagagatacataaata------------------------------------------------------------------------------------------------------------------------------------atgaagatttgttcttttatt--gattttatgtctccc----------------------------taatt---tttgataa-ttttttaataa------tgaagtgaggtgttttcgtcatggcggttcccaagaagcatacttccaaatctaaaacaaaaattcgtagaagtgtatggaaagataaagctaataaagtagcactcatagctctttcattggccaaatctattttaacaaatcgttcaaagagtttttattacgcagtgaa---tggtactgatccgttaaaatctgtaccgactgatagagattcgata--tagtatag--------agaagtcgttttgtttgtcccaaaaatg-aagatacattttttcatgattccatagatatttattgtggataaagttgaaa-aacaacaagttag-cccaaaaaataggat-----aagttcagcttctcctagttaatcaaaaa-------gatgactcgactttgtatttttagtattactcttcacgtctca--------------------------------tttctaacagaattcgaatgcatattatccttaacattacattacgggactttcgtatcaatcttacccatactaattctgcttctgctacataggactaagtaatattcttgggatatactgttatgaatagtatttgagtctatcgtactgtcagcttatggt----ttttttcggtcgcattact----taaaataatgacaaatctattatttggattaattactgcttgg------gtgaggt--acggatcccggaaaaaaa------ttgacgctgcagtcgatcttctgttcgctcttccaagtctggttggaagattgactctagtgagtgtatttagtgg-taaaaatatataggacctattatttcttggttagatataagaataattttaaaataatttttcggatgtctaggagttcttata--tgattcttttatgtttatacttttcgttgcacttaccgtatagcctatttcgcagagtgtacagaaggatctggaa-----aaagttacatagtacttgagtacatcaaccctgacaatcttttgatatattttatttccgtcgccaattctttcattaccagtagg----aacagcttttggttttcgagaac--------agaagaatatggttcaactgtcttaatagcgtccaatactccaatgaagtatttagtcgtttctatacttttagcctaaaagcttgaaaataatatgattagtgaggatc------tattgcaagttttgcc------------------tctacaacatcttttagtacacttttttattaaaaatagagtt------tggaaaaatatatctcagtaaatagttctgtattttaacattatcaatacatat-------------------------------------------atatatatatata------------------tatatatatatatgtatatgtattttaacatt--------------------atcaatacatatatatatatatgtttggttaataa----aatgatattgaaactctttatag-----ataaggtaata------ttttatctggatttgctacatcaagtaaaaggattaaatgatttttctatatcatttttcgaataccatatata---ctcattgtgagtattttgtattcaagcgagccgctatggtgaaattggtagacacgttgctcttaggaagcagtgctagcgcatctcggttcgaatccgagtagcggcatgaagaaattgcatttgcaa------------aacacaaaattatttcatttt--ctattcttctacactgatttataatagaaatgatagctt-tctcggttgattgattctgtggcacaatc--aaaaaacttttgaattttcaattatgacactgacaatttttgagcaaattcttgttcatacatctttttcttgtctttttcttgttactctcatttattggagtaaatttatttgtgtagataatgaagcgctgaatgtttggggaagaataggtataataattgcttttatttgtataacgggattcttactaactcgttggacttcgtcgaaacagttccctttaagcaatttgtatgaatcagccatgttcttatcttggagtttgacgttaatccatttgattgtggaaaaccgaagtagaagtattttcatgggcataataaccgcaccaagcgcaatgctagcacacggattcgcaactttaagtctacctctagaaatgcaagaatccattcctttggttcctgctctacagtcccattggtcaataatgcatgtaactatgatgatattgagttatgctacacttttatgtggatcgttattagcaattactttattgatcgttacagcaacaaaaagaaaaaattttgaactattcaaaatttatacaaattcatttctttattctttgactttttggaatcgtgcaaaaacactagaaaataatgttgattcggacgaattacaaaaaaatatgaatttttttgtaaattttcgtaaatggcagttgattgaagaatcagataattggagttatcgaattattagttcaggatttccacttcttactataggtattctctctggagcggtgtgggccaacgaagcttggggttcttattggaactgggatccaaaggaaacttgggctttaattacttggttaatatttgctatttatctacatactcgaatgactgggagttggcgagggaaaggatcagcctttatagcttccctaggtttctacataatttggatttgttatttaggagttaatctattgggaaaaggtttacacagctatgggtggatagtctagaactatagt-------------atggaaataagtttttaatctctagtagtaaatctt------tgtatttcttaagtacaaaatacaaagatttactactggaagggtcgaa-aaacaaacacgaatcaggtcaacaaagctttgttgactatagttgttcgcgct----gcat----aaacgc------atagggctgtgc----aaaatgtattggaacgaataacattgatatattataatagtggagctataaattctgatagaaactctgggacaagagataatttgttttattattccaaatggatagagcaaaatcgggataagcaccgatacctacaatggggagaaacaaacaaattgaaataaaaacttctcgaggcccagcatccgtgaaataaggaactgaagtatcggaggatttgtatccataaaacatttgtcgcagcatggataacaaataaataggagttaaaattattccaattgcttgagttgtaacaataactgttttgaaaaagaaagaataattttggttactgactattccaaggaaaatcattaattcggctacgaaaccactcatgccaggtaatgctagagatgccattgaagagccagtaaacaaagtaaatatttttggcatcgaaatagctactccgttcatccgatcaagaaaaagagtgcgcgttctatcgtaacttattcccgacaagaaaaatagtgaagcaccaatcaaaccgtgagaaatcatttgtaaaatagcaccattaagacctatatttgttacagaaccaatcccaacaagtacgaaacccatgtgagatattgaagagtaagcaattcttctctttagatttcgttgacctgaagcaatgagagctgcataaacaatttgtactgctcccgccgcaactaaccaaggagcaaatatggaatgagcatgtggtaataattccatattaatcctaatcaatccatacccccccattttcaaaagtattcccgctaaaagcatacatgtactataatgtgcttcaccatgagtatctggcaaccaagtatgaaatggaacgattggtaatttagcagcatatgccactaaaaaactcaaatatattataacttccacttccaaaggataagttttaccaattagagcccataagttgaaggtagtggatatattagattggtggaacgccatggtcagagctcctagtaggataaagatagagctgcctgcagtatataggatgaattttgtagctgcataaagacgacgtttaccgccccacgcaatcaagagtaaataaacaggtagtaactctagttcccacatgagaaagaaaagtaaaatatcttgagaagcaaataatcctatttgaccactgtacattgctaacatcagaaaatgaaatagtcgcggatttcgtgtgacgggccaagcagctaatgtagctaaagtggttacaaatcccgtcagtaatattaatccaatggaaaatccgtcaattcccaatctccaatggaaatctatgaaatggagccaattatgatcttctcttaactgaatagaatttttatcgaatcgataatggtaacaaaaaataaaaattattaaaaggaattctaaaagacaaatgcctaaggtgtaccatcgaataattctgtttcctctaggagaaagaaatggaatcactaggcctgcggatatcggaaagataacgataatggttagccagggaaaatggttcataat-----agagat----aaaaaatttgtggtaagaaccaggtaga------taagttcttaccacaaaa-aaatacgaggtatttagtagtacggta----------------------------------------------------------------------------------------------------------------------------------------------------------------------------------------------ataagaacgattaatttccaagacccatactacgagtagtttctgatcctaaatagacgcgcacactcaaaaaatctgttggacaggcagattcgcatcttttacaacctacacaatcttctgttctaggagcggatgcaatttgattagctttacatccatcccaaggtatcatttccaaaacatccgtgggacaagctcttacgcattgagtgcaaccaatacatgtaccgtaaattttgactgaatgtgccatt-g------------------------------------------------------------------------------------------attttcctcctactgaaacacaaataaccttgaattgaatgagataaatagaatgtgctcttcttgataaaga--------------------------------------------------------------tctatctatcatgagtaaatattcacttatatctccggaattataactaaataattaccacttcagcaaattgaattgatcaatacgcgttgactttgtattgcgatgaatggctagagcaatggctaatccaatagtagcttcagcagctgcaattgctataataaaaatagaaaaaacttctccctttacttcggaatcacccatgaagtttgaaaaagttactagacctatattaaccgcattaagaactaattccaaacacataagtgctcgaaccatgtttctacttgtgattaatccgaaaataccgatgcagaatatataagcacttgaattgagaatatgttcgagcatagaaatcatccttatgaaat-----ttttcagataagaa-aaaagtgcgagcaattt----tgattgaaatgacataaattttcataaattactttcactttcatttcgtagtactttattctccgtgtcggctattctatccttgcgagctaaagcgatagcacctatcaaagcaactaaaagaattattgacatgagttcgaacggaattaggaattcagttaatagttccaatccaatacgtcgagtattatctgctcctagaataatcgattctttattagaattcgattgcgtaaacaaacgaatttcggaccatgaagtattcgatatagcattactcaacgagataaaaataccgatacaagtggctaaagcaattccgtcaccgatagtccaatacaaaaatagattttgggattgttttttgtttattagtgtcacagcaaatacaattaaaacattcacagctcccacatagattaaaatttgcgcagcggcaacgaaatccgcaccgagtaggagatataggagcgatataccgacgaaaacgaatcccaacaaaaaagcggaataaactgtattcccaagtaaaacaacacctaaacttcctagtataagactcaattccagaaaggaaaaaataatttcataaaatgattcggatagtttcataga----gtttacaatagctccgtttattggttcagggccattataatgttagaaatgcatcaacaggaatca----------------acctcgaatt---cttttttggatcaaaa---tgcccctccataatccctttgggtaaagatgttagattttgaagagtttcaatcgtacaatctgcaattaccgatctaggtaaacgtcccaatgctatttgatcgtaattcaattcatgacgatcataggttgaaagttcatattcttcagtcattgataaacaattcgtaggacaatactcgacgcagttgccacaaaatatgcaaatcccgaaatcaatactatagctccttagccgtttctttttcatggtcttcttgaacttccaatcaacaacaggcaagtttattggacatacacgtacgcatacttcacaagcgatacatttgtcgaattcgaagtgaatacggccgcgaaatcgttccgatggaatcaatttttcataaggatactgaatagtaatcggtaaacgattcatgtgatctaatgtaaccatgaagccttggcctatgtatcttgcagcttgtattgctcgttgactgtaattcccaaatccattcgttatagaaaacatatcggaaaatcctt----------aatacaattcatttttta-tttttatcaggttcatcct-----ctttcgctcggagtggctgataagttcataataa-aaaagttggaaagatgttgttagtaataggttacccaaagcaatgggtaaaaggaacttccacccaagatttaataattgatctatccttattctgggtaaggtccatcttgccgttatcgaaatgaataaaaacagataagctttagctggtgtgacaattagtcctactgctacataaatgacttctccgattccatcaataattggattccattctaaatggccaatgttccagaataatgggatgggaaaaagccagcctcctagataaagaattgttatgagcaatgaggaaaccaatagattcaaataagaagcgagataaaaaaatgcgaatttaatgcctgaatattcggtttgataacctgcaattaattcttcttcagcttctggtaaatcaaatggtaatctctcacactctgctagagaagcaataaaaaaaactataaaaccgatcggctggcgccacaagttccagctccaaaccccatacttagattgtgcttcaactatatcaactgtacttaaactattcgataattctagtcgatactaacattgctgctgatacctctatttcaaaaccgtacatgaaa-tttaaatttcatacggctcctcagtggttattgaaacgcaaacatatattcgtattc-tacaccaatgagattctgtccgctac-caaaaaccaagcatttgaatctatctcaacttctacagttttttattagcaataactcggatacaggaaaa-gtggattctctact-aaa-aatgtaa----gaattcaattatattt--tttcggtacgagaactgtaaaagaattacttcgttccaaatagtcattcttgtagtgaatagggatcct----taatgtgatttcgaggaagtactactt-gacacctctaccaatgccaagtcctatacagtagatc-tttttcatattcgtttctctttttcgcgcattttggtctttctaacccc-tcgctcttgcttgattgggtataccgaatctcggccctccgctatcaggcttagatagctgatcattcgcctgggagtgcacaattctgttaatcgtgcaaacgaagctttc-ctcttgtacgaagaggatgggattcgatttttccactgctaa-----aggctgtttaatctcacccgtatgactattcagttccgatcaaacacttaagaaagaag--agtaaattaccaatcaattcttattgaatga---atttgctactttaacgaatcgcacgtagagctacagataaaacactcatagctagaggaatttcgtaactaatagattgagcagctgctcttaaaccacctaaaaaagagtatttattatttgatccgtatccagccatcaaaagtccaagaggaactacgctggatactgcgatccagaagaaaacacctataccgaaattagctagaacaatattgtattcgaaagggattatcaagtaacttaaaaaaactggtacaataactaagagaggtccggtattaaataatctagtatctccttgcgatggaatgatgtcttctttcagagataattttacgccatctgctagagcttgaataattcctaaaggacctgcatattcgggtccaatgcgttgttgtatcgatgcagatattttcctttcgagccaaacaagtactaaaactccaatagtaactcctagcacaagaacgaaaatagtaattacaatccatataaagttgaagagttcttcagaaaatccagatttggaaataatccggataatttgtttttctaaatctgtttttgaaaccattttatcgatcgacctctcccataataatatctatactgcctagaattgtcataatatctgctaatttcattcctacaaccagttgggaaagaatttgtagatttagaaaaccaggtggacgaatcttgaatctccagaggaagacactatcatctcctattaagaaaatacccaattctccttttggggcttctactcttacataatgttcttgtttgggtaatttaaaagttggagaaggtttcttactaataaattgatattcaaaagagctccactctgaattctttactttaccgagtctccgcgcttctagattctcgtacggacctccaggaatagtttttaaagcttgttgaataattcttacagattctttcatttctccgacccttaccaaataacgagctaacgaatctccctctttttgccattggatttgccaatctaattcatcataacattcgtaatgatctacttttcggagatcccattgaattcctgaggctcgcaacatgggtcccgataaaccccaatttatagcttcatctctaccaataacacctactccttctactcgttccagaaaaatcggattattcgttataagtttttcatattcatcaacctttggcaagaagtaatcacaaaaatctaagcatttgtctatccatccatagggtaaatctgctgctactcccccgacacggaaatagttatgcatcattcgcataccagtggccgattcaaataagtcatataccatttctctctttctgaaaatgtagaaaaagggagtttgcgcaccaatatcggccatgaatggaccaagccataataaatgagacgcgatacggcttaattctaacataataactcttatataacttgctcttctaggcacttgaatatttgtcaacctttctggtgcattcacagtgatagcttctgtgaacattgtagctaagtaatcccatctcgttacatagggtagatattggataatcgttcgattttcagcgatcttttccatccctctatgtaagtaacccaataccggtctgcaatccgaaacatcttctccgtctagagtaacaacgagtcgcaaaacaccatgcatagatggatggtgaggccccatactaactatcattggtttattctttccagt---taccaccatacccaaacctcc---taattaattttattt---ttgaatcaataattaatttatattcgtaggctcttctcc-tcagtaaaaactacaatattcta----ttttttctc--------------gaccagtcaaaatcctaattagagttatatttgtattaaataattaattcttttttgatacacggatccctaattgattagttagatttttacaactaattgaattcgttctgaatagataaaccaggagacgtttacgttttcctagtaccttccacaggcccctttgagacgaataatctttattgtgctttcgagaatgataggtaagttttacaacccgattagttaaatgaaatatttgagattcaatagatccctctctttttggcgaaccgaaaggcaaattaatgaatgaattttttggcatggatttatt---ttcctaaaaatggatgtagagtcaaaggtttttattatttttcgattctctagcgtcg--aaaaaaggtgctcgtagtacaaacaaaaa-taacgatttatttataaattacttttttcagtt-------------gctacaaa------ggtaaaa-----tgaataatcataggag-ggatacgtgcggaatcttaacgtagagaatcggctcccatccgttgtatcgaaccagaatctgttcatacaagctagatcttcaaatcgataactggaccaaacaaagcgttta---agtctattctcatcctctcctacaatactcaaaattctttcacccaatccatctgagagatttgcatctgattctttattttctattattccaaacgatagggaattcaatattctaaattctctacgacgttttgggagtaggatatcttcgagatccaacgaatcaaacaaggataaattggtcttttcatcattcttcgaaacctctatgt---ctaaacaatatccatcagtattttttagattcggtgtttttctcaaccgttgtctaaaacttgctaatgcacttatcattttgtacaccaagatccgatcatccaataatcgaggtgatctattctcagagttaatggttaatcgattcatctcagtatttctacgaaagaaaagattgaatgattctaaatcttctcgcatttcttcggaaagggaaatcgtagtttcttgatcttgcacaaaagtcatgagtgatgccatattgcctaattctttaaattttttttccaaatgattggatctccatctccattgacgaatagaccgattacctctttctataagtaattcttgatttcgaactattttacgatttctatttcccacaacgaaagtttctaaattagatattcttttatcatactgatg---attcttacattctatgaattccggaatgaaccataacaaaaggttataagcaaggagatatttattat---------ggactcttatattttgaatggaacgatactcacgtattgcatttgtaacgattctaccattactgctgtaactgttgccactg------ctactac---tacgcacagatcgaaaccaaaaaaacttttgagtcgttgagtgtttatcggaatcgaagtaactatgagttaataaattacttttgaacaattttcgatactttgcaatctgttccagcgattgatcggcaactagtattggaaaatcaatatctacttgataaatatttttatttctatcctcctttacgctaaggattctgatttcatttgttttccaatgctcgctaactttgaaacgccactcgcaaggtgcaactgcacaccacatctgtggagataggttgtaccgatcgaaaaatcctatccactcctcccaatctctttctcgaaaatttggtaattctatataaccgatttttcttcgatcatacaaaaatttcttgaaattgtttttaatgaatgaacgagatgtccaagattttgataaacatttcaaataagactcattacttgtttttattccccatattcgtcgaagtacatacgcttgagacactaatatcattatttaattagaattgattcgaatcttttcaatattttattattattaacaattgaata-----tttttttgtattttaattgtcaccgccaaagatattttcaatcgattctttgagaacctccataccaacttggaaattcattattattctttcaatttccatttccgaaaaaagaaaccatttcttaatcaattcaatattttttttccaagattgaataattattcgttcgattcgaatcaattgttctgtcgattctaaactcttttcttcgataccaaaatgataatctatgtttagatcactatttgaagttttttcgccact---ctccacaacaaaatcttccaattcttgaatataaatagaagttccatgcccagatttttctggtattctcaa------gcttccattttctacaactgatgatttttcaa---ttttatcgtgattgttcttttcattaacttttcggtactctacgtttggatccgagacataccaattggat---tgaaaagatttattcatctgtctgtcggactcttccaaaccaagaacaccagctatttttggtgattttattcttatgggtaaaaatccaaggaatattgtttttccccacctctttttcaattctttatttattggtttccaaaacgaaacttgttttttcgtattaccaaaaggtaaatcagttaagaaaccccaagcggttaaataacaatgatggagtttttgtctattcacgaaccc---------cttttgatcaatgcttgaatttatg---------ctagaattgtgccagggtttcaaataaaaaggatatactatttttatttgaagaccatctctaagccattgttcaggtaattccctttccgaaacctcggtaccatcgtaagtgcatcttatatgaatttctttattccattcaacccaatcttcactccactcggggttctggaatagcagtaaacgactaatgtttttgagtatcactagtgtgggaaggacaacatattttctaagatgtgattgtgaaatcaataaccagctccttccccattgagctaatggaaaatcccatctattcgcaatggaaagccgatccgatcttgttctcttgggagataaaattctttta------gattctttatttttctcccaaaaaatatttttagatg------tctcaaaaatattttttttatccgaagaagtttg---aacagaggtagatttttcacttattcgtgaaaagaatggggaatttatctcgagttggaacattttccataccaaagttttacgccttcgagaacgcattgcacctttcactaattttctacggaaatcggattgctgtgagaaacgtctaacgattttccttctcttatctctttcccttatcagatatcccaaatttttgactcttctctgacgaatatcagtaactccaatagctataacatcaaatttatcatttttcaaatcggatgtccatcgaggcacttctttattcatttctcgaaatttcgtaccaatccttgatgtttctgccaaggaaaagg------aataagtattctttgcttgagtattatt------aaacaaatttttccaataaatttttagtatattccagttatctatttgtatgtaattgaagtatagaaatctttgccgaggagaaagatttaatataaactcccaatcaagatttgatttgcgatttattttcttatgcgtatcctcagccagaaaaatcgttttttcgttccgatctgttgc---acctccatcaaaagatttaattcttttaaaattcgtgtcaaaatcaaattttttcgatttgtttataagtaaacccaagatacgacgagcatctcgggttagtggttcccaaggtaatacgtaatttttgtcttctaatccccgccaatgattagaaatccaaatttttaatttgttgtttttcgccgggaaaatcggagatttatgacttttcttcaatttgctaaacctctcagtcaggagccaagacggttttgatatcattattatgccatcgctctgctcaccacccaataaagggtcatagaatttattaaatatttctccttcagaatttgatagtcctatttttttctctataacctcttccagagccaatccattatccaaaaattcaactctatgttgaaattcattaaaaatagatttttttctttcttttttgacgctgatccattccccgaaagactcaacttgtggagaaaattccaaacgattaaagtattttctaaaatttttttctaaaactgctaaactaggtagatacgtgaaagataatctttgttttccgtcacttgaacatacatcgaaaaaatattgggatacttttcttttcgcggggctcagagtactggatcgactattccctagataccttaatggtcttttccattgacgataatcgaaaaaaaggctaagccatgatttttgtgaacgtaaggattcttctcgcttcgggatagtaagtcgcaaagtgtcaagtatttttcttgtaacaaatggaaccggagttcgacctagatgtaataaagaaaaactcaatataataatactaaaagttcgatgaattatgcgtttcaccaaaagataaagtacggttgaatcggattctatacgcaataggagtaacctgcctagattaataaatatgtattggccacaaacccaaccaaaaagagtacttattagaaacgatatgttatcgctgtaccggaaaagaaaaagatttaataatcttgctaatacaggacttggtagaaggatcggattcagtaattggagagtgaaactgtcgaaaaataattcatagattcgagtatcttgaagtgatgttattggtcttaaagattgataattcaaaagatctttgattctgtaccagtatagaaggatatatggcagaattagcaaagtaaatgtgtgaggtttcgtcagcgttgcgtatagaggtgaataatagatcgataggaatatcattaattgtcccataaccgaaccactagcgcctattacgccgctaagattacctcccaagagaaaagctcttatggataaaagttgcgaaggaccaataggtaatgtagcgataaatccgtgatagaatccaaatataataaatgcgcttgaaaaatttatccatgataatattaatgaaggtatccatggaagagaaagc------ggagtgctcgttatcataatagaaggtcttccccgacaaagtagaattagaatagaataaagtttggtccattaaag-------------------gaaataggtttattaattagattattatttttcactaattaataaacccttttctacttcgttctgaccaaatctgtccaattcgaattttctaaactattgttccgtcgtaagggacgggtaacaagttcaagaatatctttggcatttacgaatccatgaatttgagcaaaagtgaattcaaccgaccacttcgtactgattcctctggcttctaatgggttggcatgagccattccagttatagccaaatcaggttgtaattcacgtatacgctgtatctggctataattatcaggcttctccacgattcgaggcattggtacacgcatctttttacatgtagttcgtagaaactctaattccgcagcttggtatctcttatccatatacggaataccgatttcgtagacaatcattccacatcgaattaagaatctcgctagagatatttctaatagattatctcccatgaagaaaacggatttgttacgcactaaatcaagataatttcttagattactccatatttgttgctctctttcttccaaaccttgtgcttggaccccgaaaactgaacatattttttcaatccaagcacgagttccgtcaggaccaataggaaagggtgctccgattagtttgcattttcgacgccgcatcaaagtcgttgccgttcgactcaaaaatggattaacaccacagacatacaccccatcgcctagtgatggaagatccgtatacctttgggcaggtaaccaacccgagacattaatggattgtcgttttagttctgaaccgagttgagaagctactgttgagggcaaagaaccaaaaagcactaggggaatcttattgctcacattagatttaatagattttatttctgttttagaagaaa--gaaaaaatgaattttttattaatttatcctcaatcttttg---ttcctttctaagtggcaattcttggtcaggacatcgatgtgccatagcagctagtacagtatcttctccttgggtaaatgcatagtccaatccgtttgctcttgctactacgatggggatcccaatgtcagtttctagttttggagccataccttccaaatccattttcacaatttctgttgtgcaagtaccaatccatataattacactaggatttctagcttcttttacttgaacacacaatctcttcaattcttgataatcattaagttgagccgaaatatcgccctcctccagttccgccatagcataacgaggttctgcaaaaatcataaccccaagagcgttttgtaaaaaatatccacaagtctttgtacccactactaaaaagaaactatcttcgattttctggtacaaccaagcgacacagctaatgggacaaaaagtgtgataattacctgtttcgcattcaaaagtgagagtttcagatatttctattgacatacacatatatatat---------ttcctgag---taagggcaattt-ttgtatttcaaattattgtaaaatcgattaaatctgttttattttctttaccattc---------actggattcagatagaaatcggaaagtaagccaaataattctcgatctgggacttctcttggtacaataccttccggttcagacaatatctgatccgctatatttagataaaaatcacaaacatatctaagagtgggttgggattccaccatctcaaataatgtttttcctttaactctagagactcgaatatcttcaatcaaaggtaacacttccagcacaggcattgggcaagcttcaacatacttatcaataagatcacgttctgacgtacgattcccaaccaatccagctaatctaagtggatgcgtacgagccttttctcgcaccgaagctgcaattctattagcagcaaataaagcatcaaaaccattatctgtaataattacgcaataatctgcataattaagtggagcagcaaaacctccgcagactacatcgcccaaaacgtcgaatagaatgatatcgtattcgtaaaaagcatttaattctttcaataattttacagtttctccaacgacatatcccccgcatccagctccagctggtggacctccggcttccacacaattgactcctccataaccttcataaataacatcctcgggccagacatcttcgtagtgataatctttcgattgtaaagtatctattatggtggggattaggaatccggtaagagtaaaagtactatcatgtttgggatcacaaccaatttgtaaaacttttttgcctcgtctcgccaaagcgatagaaatattgcaactagtagtagattttcctatcccacctttcccataaacagctattttcatatttatttttcttagtttcttgtacgtttctgtct-ccctacatagttatattatttaaataatatttattcataataacacatttcatgttattgtgagctagagtttttcgatccttcaacg--gcgagtaggcaaagaaaagga--------acgaaggatgagagaccgtgattgagta--------tttccacgtgca-aatcagatttgttttactcag-----------------------------------acca-ttcaccacaattcgctagc------gagagaaaagacccttcgttgtttttcg-----gtagtctacattac-----------attagcaaatcataagattgcagcatcgtgaacttgattaataagcgtctcggggaggacagtggagaagatcatggcgatcgatatttgaccgcctcc---ctctcgtcttgtaaatcttcttcgga------cagggattgctactgctac-ccttttccgtataatagaagt----tgggattcggattcagttccattcctaatagaatagaatttcttattcctgaagggattattagttata--taggttggttcgaagtgcttgaacgtttctaagtttggacc-ccc------ttcctcagtagctcagtggtagagcggtcggctgttaaccgattggtcgtaggttcaaatcctacctggggaga-----------------tcaatctttt-ggtggccg------------cgaattataaaagcaatgaataaagatgtacttatagttt-gaaaagaaggagaaa---------ctcgta----ctggaaaactaagataagcaaattgatcattctatgctctgacggcatcc--ccagcctactcattagggtggcgacttgctactactactagtcagtaaaaatgtcaattctttttcttcgaaat------aaatcaagtaaatctgcaaaagtgtttattcctttctctaa-----ttaattagctatccccaacagccaattgacaactcacttaagtaatgtacgaacc----gatacagttatctaattcattgagatgttatcggcgtagtttcacccaaacata---ataattagtgatgaggagcgtattgttattaagactctgcccaagcatgacagtgatagagttgcaagataataaatttgttccgttaattttg-----------gaataattttt------aacttacagtc-agcagaaaaacgagttatg-tttc-ccagaaacc----------------------ttgaggctgtttgtgggcaagga-ggattcgaacccccgacaccgtggttcgtagccacgtgctctaatcctctgagctacgagccctgcctc---------------gaaaaactcttg-aacctttgcgttgctcgaatggctggggagaggaaaggccagaagagtcttttcgaacggatcaagtgtaggagaggcatgtagaa---taaagtagaagggtcgaaactttgtcat------ttcgagctagtaagatgaccc---ataggaaacgttaag---ttctttttcattctggcgtcgagctatttttccatagggctt-ccctgcagtattgtcaccgcaatagagtttcaccaccaagttcgggatggattggtgtggttcctctacgcctgggacaccagaatatcaacccatgaacgaatggaagcatgaagagaagcatc--aaaaactagtaattg------ttctggaa-ggacactgcaagtgtcccttccaaggacctttcctgta-ggcagggccgaact---------gctgttgccaagcagttgaacattgagtaata-aatgaacagaaatgacc----tgcttctatcgggccatgt--agataaggttcaaatctctcggtctgttaggatgcttcagctacatgcattactgcacttccacctagcacctattgcaataataaacggctagtcttgccgtgaccttaccttggatcccaaagtctatcagtgtcttggccatgtttgtgaccaaaggctaccgaagtcggaataggagagcactcatctcgaggtgggcttcctacttagatgctttcagcagttatccgctccgcacttggctacccagcgtttaccgtgggcacgataactggtacactagaggtgcgtccttcccggtcctctcgtactagggaaaggtcctctcaatgctctaacgcccgcaccggatatggaccgaactgtctcacgacgttctgaacccagctcacgtaccgctttaatgggcgaacagcccaacccttggaacgtactaccgccccaggtggcgaagagccgacatcgaggtgccaaaccttcccgtcgatgtgaactcttggggaagatcagcctgttatccctagagtaacttttatccgttgagcgacggcccttccacttggcaccgtcggatcactaaggccgactttcgtccctgctcgacgggtatgtcttgcagtcaagctcccttctgcctttgcactcgaaggctgatttccgtccagcctgaggaaacctttgcacacctccgttaccttttgggaggcctacgccccatagaaactgtctacctgagactgtcccttggcccgtaaatattgacacaaggttagaattctagctcttctagagtggtatttcactggtggctctagccccccggaagggaccttctttgccttccacctaagctgcgcaagaggaacccaaagccaatcccagggaacagtaaagcttcatagggtctttctgtccaggtgcgggtagtccgcatcttcacagacatgtctatttcaccgagtctctctccgagacagtgcccagatcgttacgcctttcgtgcgggtcggaacttacccgacaaggaatttcgctaccttaggaccgttatagttacggccgccgtttaccggggcttcggtcgctagctaccccgccatcgggtcaccaacttccttaaccttccggcactgggcaggcgtcagcccccatacatggtcttacgactttgcggagacctgtgtttttggtaaacagtcgcctgggcctggtcactgcgaccctcttttgaggaaggcaccccttctcccgaagttacggggctattttgccgagttccttagagagagttgtctcgcgcccctaggtattctctacctacctacctgtgtcggtttcgggtacaggtacccacctgcttaaggtcgttcgagcttttcttgggagtgtgacatgagttacttcagcaccgtagcgcttggtattcggacgttggctcgaggcattttctctacccctttcttacctcgaaaatttcaagcgaattcactttgcgtccttgaaccgataaccatctctcggctaacctagcctcctccgtccctcgggaccagcaaggggtagtacaggaatatttgcctgttatccatcgactacgcctttcggcctgatcttaggccctgactcaccctccgtggacgaaccttgcggaggaacccttcggttttcggggcattggattctcaccaatgtttgcgttactcaagccgacattctcgcttccgcttcgtccacacctactcacgctgatgcttctccctaaggcggaacgctcccctaccgatgtattttgacatcccacagcttcggcggaccgcttagtcccattcatcttcggcgcaggagcgcttgatcagtgagctattacgcactctttcaaggatggctgcttctaggcaaacctcctggctgtctttgcactcctacctcctttaccacttagcggtcatttaggggccttagctggtgatctgggctgttcccctttcgacaatgaagcttatcccccactgtctcactggttgatccttactctttgtggagtcccatctagtattcagagtttgcctcgatttggtaccgctttcgcagcccgcaccgaaacagtgctttacccctagatggtccagtcaaccgctgcgcctcaacgcatttcggggagaaccagctagctctgggttcgagtggcatttcacctctaaccacaactcatccgctgatttttcaacatcagtcggttcggacctccacttagtttcacccaagcctcatcctggtcatggatagatcacccaggttcgggtccataagcagtgacaattgccctaggaagactcgctttcgctacggctccggtgggtccccttaaccaggccactgcctataagtcgccggctcattcttcaacaggcacgcggtcagagatccaattctcctcccactgcttgggagcttacggtttcatgttctatttcactccccgatgggggttcttttcacctttccctcacggtactacttcgctatcggtcacccaggagtatttagccttgcaaggtggtccttgctgattcacacaggattccacgtgccccatgctactcgggttggagcacaagcttgtgctgctttcggttactggactctcaccatctggggtgcagaactcaactgcttcgcctagcaacacaatgcttatgtagctccccccacaaccccgtttccacggtttaggctgctcccatttcgctcgccgctactacgagaatcgcttttgctttcttttcctccggctactaagatgtttcagttcgccgggttgtctcttgcctgcctatggattcagcagcagtttaaaaggttaacctattcgggaatctccggatccgtgcttattttcagctccccgaagcatttcgtcgcttgctacgcccttcttcgtctctgggtgcctaggtattcaccgcaagccctttctcgtttgaaccttgccattaaaggctatgccattgttaaagtgctagacagaaagaatcttatcaacgtccatgaagta--------------------------------gtttgctacaggattgttcaatacaatgctattatatagtatattgtattggtcttgatcgatcacaaactggagacaagcggactcgaaccgctgacatccgccacggggtaagccactgcctttcgggcctcactgactcattctaccatgaaaacctttgataaacaatggct--cccccaaacacagcttacaactttcatcgtactgtgctttccaaagagcaactctactcgagaggcgtcgaatcgaaaaattcaaggaactt---------------------tataagaatcaagaaatcttctttgcctctttagtctcaatagctgttacccttctccggcccttcctgccgatccgagc---------gaacgaaaacaatgcgttcgacttcttgggtcaggtctacggtcggtctgtaacccct----gccttcggcatccttggggcaatctcgtagttcctacggggtggaaacgatggggtcggtccatggtttttctttcctt-tgccagcttcaagggttgaagaggaatagcacatcgagctgttcgcaagggtcaactcgatcctcttgccca-gggttctagatgaggtaaccctggaggagccgccaactccaaccgttgcccatgtacgatccatagaggatctaaccaactacccatcctaccttttctacatgtttgacagctcaccttcttcgtctcagtagaattattcttcagtggcatgttccagtcctctttcccattcctggggaaaagttagccaatggtttaggtaagagatactatcattaccgcctagacaattaggcatccaacccgtaggcgcaacgacccaattgcaagggcggcgctctaccaactgagctatcccc---gtacccgggccaagtagagcatgcag---aaacgagtcaaatgctgttttaattactttagcgcagttgggctatcctggacttgaaccagagacctcgcccgtgaagtaaatcatcatacctatttaattgagaaataataatccattaattctttttt-----agaacgattcattcttcccgaacgcggcatacaacttttcgttgtaccgcgctctccaagtgtacttgttactcctagtcttttcttg---ccaatggcaagtccttgagag-aaaactttggtgggga-gg-------aaaaaggcgttggcc---catcctcttag-cccaactaaacactctaggatccttttccgaacctgcac---------gttgagagatgcata--aaagaca--ttcctgaccgaaggtcattcgtgatacctaagaaagggttactcgtaccaagcattcttatgactgaatccgatatggagatatttcacgattcagcttcctcaccaaaactgacct----gctgagagagaatattgattgctgcttccttcggacctccaagaaaggcaggaaaaggctcgaatggtatgatccctccgtcaccctggaataaaaatctccgtgggtgattccgtagttcttggtctgtgaagatgcgttattaggtgctccgtttcccacgtttaggctgaacctcaacctgtgctcgagagatagttatccatacactgataaggcatgtatcgatttctcaagaaaagaggagccgtttctccct-gaccgcccggatcccacgagtgagtgacgagttgaatcttcattagatttcacctgaatcgctccatctactttccttttataattttttcgttccaacaaacgaaagaa---agtgcgccatgctgaggtgcctcgaataatcaacactttcgggtcaggcgctgatgggcacatcgaactatttatgtaactggagacccacagcccaagcgcaacgacgcaattatcaggggcgcgctctaccactgagctaatagcccgtcgcgcaggtctccctgttgggagacctgctgcagtacgaagggcaaaataaaaacgattccatttatttttgcttgatgatgttagcaaggcaaggtaaga---------atggatcgacttcgacctaggataataaacttatgaacttagtttcgctttgctgtcaacagaggt---ggaaacatccattccttgttgagttagcggcgcgaggattggaagcccaacaag---caatagctctccctgaaaagaaaggaggtgatccagccgcaccttccagtacggctaccttgttacgacttcactccagtcactagcccagccttcggcacccccctccttgcggttggagtaacgacttcgggcatggccagctcccatagtgtgacgggcggtgtgtacaaggcccgggaacggattcaccgccgtatggctgaccggcgattactagcgattccagcttcatgcaggcgagttgcagcctgcaatccgaactgaggccgggtttttgggattagctatctctcgcgaggtcgcgaccctttgtcccggtcattgtagcacgtgtgtcgcccagggcataaggggcatgctgacttgacgtcatcctcaccttcctccggcttatcaccggcagtctgttcagggttccgaa---agtgatggcaactaaacaagagggttgcgctcgttgcgggacttaacccaacaccttacggcacgagctgacgacagccatgcaccacctgtgtccgcgttcccgaaggcactccttcctttcaaaaagattcgcggcatgtcaagccctggtaaggttcttcgcgttgcatcgaattaaaccacatgctccaccgcttgtgcgggcccccgtcaattcctttgagtttcattcttgcgaacgtactccccaggcgggatacttaacgcgttagctacagcactgcacgggtcgatacgcgcagcgcttagtatccatcgtttacagctaggactactggggtatctaatcccatttgctcccctagctttcgtctctcagtgtcagtgtcggcccagcagagtgctttcgccattggtgttccttccgatctctacgcatttcaccgctccaccggaaattccctctgcccctaccgtactccagcttggtagtttccaccgcctgtccagggttgagccctgggatttgacggtgaacttaaaaagccacctacagacgctttacgcccaatcattccggataacgcttgcatcctctgtcttaccgcggctgctggcacagagttagccgatgcttattcctcggataccgtcattgcatcttctccgagaaaaggagtttacgacccgtgagccttctacctccacgcggcattgctccgtcaggctctcgcccattgcggaaaattccccactgctgcctcccgtaagagtctgggccgtgtctcagtcccagtgtggctgatcatcctctcagaccagctactgatcgtcgccttggtgagccattgcctcaccaactagctaatcagacgcaagcccctccttgggcggatccctccttttgctcctcagcctatggggtattagcaaccgtttccagctgttgtccccctcccaggggcaggttcttacgcgttactcacccgtccgccactgaaaacatcactaggatgcttcccgtacgacttgcatgtgttaagcatgccgccagcgttcatcctgagccaggatcaaactctccatgggattcatagttgttgcactaatcacttacttatagcttccttcttcataaacgaagtaaacaaagtgggatcgttttcccaaaaatggataacttatttttgattcacttcacattggcttgaagcttacgtttagtatatccacacctaccccgttgtgtcaatcccataagcctcttttagtggtggcaagggaacaaccaattccacttcgaatgga--cttaggataatcaggctcgaactgacgacttccaccacgtcaaggtgatactctaccgctgagttacatccctcccagc--------aaaagtaataaaatacc--------------ttttagagtcatcccaacaacctggacgttacttattta---------------------ccatcctaaacttctaaatttgggatcgg----cgtgtgaactcaaccattaattattccgtatggatgcgttgccgtcctaccgatacggatgaggaagttttacctagcattacta---tactcttgcctaatcaggattcgaacccataaataattttcgttttctaaacaaaaatcggttgac---cctttatgataaattgtctttt----aactagtttatg--ttttttctccaacctgcacctgcgacaccaagaattgc----atttggc--------------tgatacaaacaataaaaa---aa------------------------------------------------------------------------------------------------------------------------------------------------------------------------
>ON494491_extraction
-----------------------------tccctacacagag--gatgagatgacactg--ttgatcaaac-gacaatgaatcgaa------------------tcatgaaattattctgatagata--cgtgtaattgcatagataagctgatgctaactcgctaaaacat-acaaaagaa--gaaaaagtttttggttcgaatatcacaaaacgagtataccaattgatggaacgtctaaaacaattcatttagaaccgaa--------------taaaaagatatctataaaatatgttctataaaaagttcgtataaatttctt-ttaatgattgatttatgagcggggagccgtatgaagtgaaaatttcacgtacggttctgtaaagcgacaatataaggtaacttatttcgtcgactttcacaccacaacaccgaagaagccaaattccgccttgcgaaaagtagctcgagttagattaacttctgggttcgaagtcaccgcatatatcccaggcacgggacataatctgcaagaacattccgttgttttggtaagaggaggaagagttaaagatttacccggtgtaagataccatattgttagaggagcgttagatgccgtgggggtaaaagaccgtcaacaagggcgttccagtgcgttgtatatcaatctttagaatctgtatcaccccagagatacttggttgattgttagaaacatataaaaaagtagctgacccaa----------------tttttttgtcaggggacaagagcaggctattgcggatacagaaaagttgttttcattattgctagtaataataccggt-----agaacggtactagtaattgttactgcggc-agcactggtagcagcaaaaa----acagtacctaggattttattagtac-----aaatagaatgagcatccttctcaactttctctaaaataataaaattcttatttttttggaacagataagaataaagtaacaggt---aagaatggaat----atacaattcgaaagttattttttgtgcgattaatgagtctaagggtatt----cgagatataaagatcgtgaaatacagaattcccaagaaatacaaaataat-gggaaaggatactcgg----aaaagagtaagcatcgcaatgaatttgcgatgccgaaagccgtatccgttgaaaattggatgtacggtttggaggaagacaaagaa----gtcgatcctacaatatggagtaaaaaagcc-----aaaataatttaggtga-aaaggaatcattcc----ta-----------aaaaatcctaattcaatcatttgtattatgtcacgcaaaggttttatagaaaaaagaattgcgaaacctgatcctgtatatcgtaatcgattagttaacatgttggttaatcgcatctcgaaaaatggaaaaagatccttggcttatcgaatcctttatggagcgattgcggatatgaaacgaagaacgaaagaaaatccactatttatattacgccaagctgtaagtagagtcactcctaatgtgactgtaaaagcaagacgtatagggggatcaacttatcaagttccacttgagattagatcaacacaaggaaaagccctagctattcgttggttattaggagcgtcacgaaaacgttcaggtcgaggtatggctcttaaactaagttgtgaattaatagacgcagcaaaggatattggagttgccgtacgtaaaaaagaagaaactcatagaatggcagaagcaaatagagcttttgcgcatttccgttgaatcatatatttaaattttag---------------------gaaaagattgaaatattt----gtgtatct------------------------------------------------------------------------------------------------------actgaaacaaaacttcatcacaat----------ttgctattattttaattcatgaatcaga----tcgtaaaataatgtatcaacactcgattctatctcccacccctctctccaattctcatgaaaccacaatttggtacattttttttacatggaaatactattctaccggaatgtgttataatctttggtttattaatcatttttataaccgatttagtatcatctagtaaaaccaataaaattttactgtattttatttccttaacaagcttgctaacaactattaccatactattttttgaatggacaacagaaccaatcattagtttttccggttcttttcaaacagacggtttcggtagaatattccaaattcttatagtgctatcttctattttgtgtatacctttatctattgaatatatcgaatacacaagaatggctattcctgaatttttaatatttgtattaacaagtactgcaggaggaatgtttctgtgtggtgccaatgatttagtaactatttttgtatctatagaatgcttaagtttatgttcttatttattgtgtggctacgcaaaaagagatgttagatcgaatgaagctgctatgaaatatttacttataggtggaacaagttcctctattcttgtatatggattttcctggctatacggtttatccggaggggaaactaatgtgcaaaaaataatgaaaagtttgttggatacacaaatatataattctgtaggaatttatattgcacttttatgcataattattggactagctttcaaactttctatggtgccttttcatcaatggactcctgacatctatgaaggagtgcgatccgcccaaaaatttataattattgatgtgataaa---tctattcaatc----aattatttctgttgtatgagctcaataaagaggctatataaga--acggtatgatcctcatccggatcaaaatgacatttttattaatgaaac------ttcgagataaagcaaaagtgtaaacatttgtttctcaaaaaatagaaattatttgacaa-------attcaagaaattattagggatagttcctacaaataaaaagacttgtaataaatccagagatatgaaaattcattaatttactgtaaatactaa----ttagtctctattcttcgagtcgaaacagagtagaat-ggataacagtcgatacaacaa--aatgatcctaaaataataattttttctaactattgagaacggtaaaaagatcaaatggttt-aaaaaggagattgatgcacaaatcattgaaacgcagggattcctcgataagttaaaaatcttacgatttttcaattgctataccgacacgagcagggtaatgaaatatta-gaaacaccattcaaaaaataaa---ttcgttattcactacttagaagccgtgtgatattaaaatatcacgcacggttttgaatgagagaaagattca-----aactctttcgactctaactcaccaaccccagttgttgcttttctttctgtcgttccaaaaatagccagcctagccttaactacccgaatactcaatagcattttcattactccatcaaatgaatggaaactcatactagaacttttagctattctaagtatggtactaggtaatttggtcgcgatcactcaaactagtatgaaacgtatgcttgcgtactcttcgatcagccaaattggatacattattattggattaataactaatgatttggatggatatgctagtatgatcatttatatctttttttatatctttatgaatctcggaacctttgcttgtattatactgttcagtctacggacgggcacagataacatccgtgactatgccggactatacacgagagatcctttattgagtctatcattaacattatgtttgctatccctaggtggtattcctcctctaacgggttttttcgggaaattatatttgttctgttgcggatggcgagctggtttgtatcccgtggttttgataggactaattaccagtgtaatttcgatctattactatttgagaatagtaaaatcaatgatatatccaagaaatagacaagtgaatccttatatccaagcatatattgttccgattccctctcttgtaaccaataatttagttgaatttagtatgtttttatgtgcaattggatcaacctttttaggctttttgattaaccccatcttttatttcgttcaaaaaagtttgaatataagtattttttttatcaattaaaaaatattttacaaaaacaaaattatgtaatct--gaataattcatgcagatc-attattagcaccgaatctatacagaagaaaattgggtcaaaaaaattgtttactattcactgactgca-----------------------------------------------------------------atgtttctcaccgatttatttattcatatatatat---------------------------------------------tatatatatgaataaataaatcggtga-----------------------------------------------------------------------------------------------------------------------------------------------gaaacattgccttggtggtgaaatggtatacacgcaagattcaaaattttgtgctttaagaagcatggaggttcgaatcctctccaaggcattattaataaatacctaaactttccgg---ataaactgt------ctctgtattatactgtttcggtgacggcaggtaacgaatcattttttatttaaaatatatgaatcggaaattgatttgaatgaaa------tacaaatttatattgtgtgttgatctgagtatggaaaaaacgaaatgaattgacaatttttttttattaaacgatattccgaatttttttaaagaaaaagaaattaaaataataaaattatggaagtgaatatttcggcatttatcgctacagctctctttatcctaatacctactgcttttctacttatcctttacgtgcgaactgctggtcaaaataattgaatttcaaa-aaattattttctatatcagacgag------gaaaaagtagttataggtatgaataatagatattactaatgtttttttaggta------atggaccggtg-gcaaccgtgacg-----------------------------------ggagaaaaacaatgaatcatgtggaattggggccaagtactgtggtaggaataggtttaataatagttggtatgcttctatatgcccttagaattagggaacctcgtgtttccagaggtgcgatttgagatgtactaaaataattttcaacgtatttataaaaaattattgatacgaagcttgtaaaaaagaaaagattatta--------tataaagattctttaggtatgccagaatccatgg----ttaaaatattgcaacattttttacactatttcgaaagcatacttaaatattttttgttta----------------tcaccggaaaaatac-aataggtg---------------------------------------------------------catatttatata--------------------------------ctttttgtctcttttcgaacagatacttttccctctctctctgggtgaaagacatagaaagataaataagcaacggaattggatatgagcctaaagatatcggcgagaaaaaaagtactgaaaac-aaagttctttcgagatagaagtag----caatcaaatgctaatcaattggga--atgaagataatccaaaaaattgtattaaatttacttggatcttgagcaag---------aagttggataattcattacttgcctaagccatacagagttgaaaatatcatatatggttttttggggggg----------ttaatatagtctaacctatcccgatattatgacttttttttctcttccatagggctattatgcggaggaatccttctcttccaaggttggagactagaccctattcttttattatctcagatacttctaagcggaactactgtttttttcattgcagaaagtctttacttgagaaagaattc---taatcgatcaacaaattacaaaaatggaaatattggttccaac-----agaaaaatcaaactttataagagtttgagactaaag---------------aacaatagaaaatggaataatatttattatacgatacatgtctgttatgagaaggtagaaaagcaggggcattgaattttttgcaaaaaa-ttcaatgcccttttgtttttgggaaacaagagaaatga----------------tttt-------gttagtattctaacaaaacaaactcacaaaccacttcttccccatacaactaacgaaagagagaaagtaaaaacaaccattaaagcaccccaagctatattagtaatatccataa--ttttccgttttatttcaatccgctcaatcagtac-caaaaaag-----tatatatata------------------tatatata------------------------------------------------tatatttcaatct-----------------------------------------------------------------------------------------------------------------------------------------------------------------------------------------------------------------------------------------------------------------------------------------------------------------------------------------------------gattttctcaagattctgtcttattagcgaaga-------aataaattattgctaattataaaattccaataactaacttgtttttatccttttattaattaaaatatatattgggttgcccgtaacg-----gatctagaaatatttcgaatgtgacaggctatataat--atagagcatcactgtttgttactggaaatgacggaatgggcaatccattcaaaattttgttagcgaagcgacacccggattcgaaccggggataaagaatttgcagtcctttgccttaccacttggccatgccgctacttccaccaataaaataatatgctttattcgattcaaattcaagttgtatcatgcatttgatagaaat-acaaaaatcaataattcaatttatttca------------ttgtttctagagaaatgcaaact-------------------gtatacactgaatcagaattcaattcgactcagatacttaagaatattagtaagatcaactttagaaatattttaaaggaaaacatggagattttcgtactccccgaattcggcaagatacaattcgaaggatttaatcgctttattgaaaaatgtttgatcgaagaacttatccgttttccaataatcgaagatatagaccaagaattagaatttcggatatttggcgagcaatatcgattggcagagccgttattgaaagagaaaaatgctatatgtcgatcaattacatattccgcggatctgtacgtacctgctcaattggcgtggaaaaaaaaggaaagaatacatagacaaacagttttttttggaagtattcctctaatgaactctcaaggtacttttgttgttaatggtgtagcaagagtcataattaatcaaattttacgaagtcccggcatttattacaattcagaattagatcataatgggattccaatatatacaggaactattatttctaattggggaggaagactaagattagaaattgatgcgaaaacgaggatatgggcacgaataagcaaaaaacgaaaggtctctatcctagttttattgtcagctatgggtttaaaatcgagcgaaacattagaaagtatttgctataccaaagtattttccgagtgtgtgactaggagtacaaaaaaagagtacctcctttcagcagaagaagctattgttggactttacaaacaattgtactgtataggtggagaaattagtttttccgagtctatacgcaaggagttgcaaaagaaattttttcggcaacgatgtgaattggggagaataggacgcctgaacttgaatagaaaattaaatcttggtgtacctgaaaacgaaatttttttggtacctcaagatattctcgcagctattgattatttggtgaaaccaaaatttgggacaggtacgtttgatgatatagatcacctaaaaaatcgacgtgtttgttccgtagcggatttattaagggatcaactaaaactggcattaaatcgtttagagaactcgattagacggatttcgcggggatcgatgagacggaaaagattaccaactccaaaagctttggtaacttcaactccactaacaacaacttttaaagaatttttcggttcacatccattgtctcaatttctggatcaaacgaatccattaactgaaatggttcacaaacgaagattgagttctttaggtccaggaggattgacaagaagaactgcaagttttcaagtacgtgatattcatccaagtcattatggacgtatttgccccatcgaaacatcggaaggaatgaatgctggacttatagcttcattagctcttcacgcaaaaataagtattctaggttgtttggaaagtccattctataaggtttcggaattactgggggaagaggaagaaagaataataaatttatcagctggagaagatgaatattaccgaattgctactggaaactccttagcattggatctgaatgatcgggaagaacaaataactccggctcgttaccgacaagattttgttgctattgcttgggaacaagtacaccttcggagtatttttcccttacaatacttctctgttggctcatctcttattccattcctcgaacacaatgatgcaaatcgggccttgatgggttcgaatatgcaacgtcaggcagttccgcttctaaaaccagagaaatgcattgtaggaacaggtatagaaggtcaagcagctttagattcgggaagtttaactgtatcggtggagggagccaaaattcattatattgatagcaaaagaattactttattggtggatacagaaaaaatatatacaaatttgattgtatatcaacgttccaacaatagtacttgtatacatcaaaaacctcgagcgcccgaggataggtatgtaaaaaaaggacaagttttagctgatggcgcagcgacttcaaaaggggaattagctttaggaaaaaatattctagtagcttatatgccttgggaaggttacaattttgaagatgctatattaattagtgaacgtttgaaatacgaagatatttatacttctattcacattgaaaaatatgaaattggggctcgtgcaacaagtcaaggtactgaaaaattcacgaaagaaatacctcatttagatgattattcgctccgtcacttagacaaaaatggatttgtattaacaggatcatgggtggaagcaggcgatattttggtaggtaaattagcaccccaagaaactgaagaaa---cttcgcgtgctcctgaaggtaaattactccaagccatcttcggtattcaagtagcaacttcaaaagaagcttgtttaagggttcccgttggtggaaggggtagagttattgatgttaaatcaatctctcgaaaaaatacttctagtgatgcagaaattattcatgtatatgttttacagaaacggaaaatacaaataggtgataaagttgctggaaggcatggtaacaaaggtattatttcaaaaatattgcccagacaagatatgccgtttctacaagatggtacacctatcgatatgatattaagtcctttaggcgtcccttctcgaatgaatgtgggacaaattttagaatgtttgcttggtttggcaggaaaatttcttaacagaaattacaggatactaccgttcgatgaaagatacgagcgagaagcttctaggaagttagtattttcagaactctatgaagcgagtgaacgaacagaaaagtcctggttatttgaaccggacagtcctggaaaaaatcgattgcttgatggaagaacgggagaagtttttgaacaacctattactataggaaaagcctatatgctgaaattaattcatcaagtggatgataaaattcatgcacgttctagtggaccttatgcgttggttacccaacagccccttcgaggtagatctagacgaggagggcaacgagtaggggaaatggaagtttgggctctagaaggttttggtgttgcttatatactacaagagatgttaacacttaaatccgatcatattcgagctcgttatgaagtactaggtgctgtgattgcaggggagcccgtaccaaaacctgatactgctccagagtccttcaagttattaatccgagagttacgatccttagctttggaagttaatcatactattatacttgaagaggttttacagtttcgattcaaagagatttaaggaaaaaacaaacttaaaatatttgtgtt---atgacttatcaaagaaaatatcaacatcttcgaattgaattagcttctccaaaaaaaatccgtgattgggctgaaagagtgttacctaatggtgaagttgtgggtcaagtaactaaaccttatacactgcattacaaaactcacaaaccggaaagagatggtttattttgtgagagaatttttggaccagtaaaaagtggggtttgtgcctgcgggagataccggggaagtggaaatagaaaggatagtgtaaaattctgtgagaattgtggagtggatcttattgaatcaagaatacgaagatatcgaatgggatatattgcattggcatgtcctgtaactcatgtatggtatttgaaacgtctccccagttgtatcgctaatcttctagctgaaccactaaaagaattagaaggtctagtttattgcgatgtgtgacttgatcataacttccgattctacagattgtgaaacaactgttattccgtgctttctcttatcgttggaatacctctgattccgacatgccattgacaaatgataatggtgtagaacttgggatgaaataattattaaacaattatcaattatacagaggattcgatctagggttagacaaaaattattggctattcggattccgtgaaaataataatattaaaaaaatgga-aatcgagaagtatttctttataaaatattttcatatggtatatcagagcaaattcatcgcaaatttacttttgatgagagataaaccatcggaatggggcaaaaacctaaaggatataggaatctaagcatagacaagacaaaactttttgaattcactaaataagtacaaaaaatgattgaactaa-----------gaaaaaagatttaaatcaatcgtttgttgttttatgaatctcgaaaaagaataaagaccactcaataatgta---aaaaaaaatgaacaattattacttgagtaatgaataa----------taattatatttgccaaaatactatttta---------tccatttctgtaaatgggcattcaataaaaaaggtttgcttttt---aataataataatcaattatttgagccggatgaaacaaaaatttcatgtccgattcttcggggggg----aatcttaaaaataacctatcccaatctttttcttgctagacctataactaaaaagcctattctattaaaattacgaggattattcaaatacgaagatcaatcttggagagatatatttcctcgtttcttttcccccgcgggattcagagtattccgagatagggaagtagccactggaggggatgctattgagaaacgattaattgatctagatctacaggatgttatgaatcgtactcacttagaatggaaagggtttgcaagacgtgaatctacgggtaatgattgggaagacaagaagatacaaaggcgaaaagatcttttagttagacgtatgaaattagctaaacattttattcaaacaaatatcaaaccagaatggatggttttatcttctttaccagttctcccacccgaattgagacctatgattgagttaggtgaaggtgaattaataacatctgatttgaatgaactttataggagagttatttatagaaacaatactcttatagatttcttagcacgtagcagttcaactccaggaggcttgatcgtttgtcaaaagagattggttcaagaagctgttgatgcgctcatcgataacgggattagaggccaacctatgaaagataatcataacagaccttataaatctttttcggatttgatcgaagggaaagagggaagattccgtgaaaatctacttggaaaaagagtggattactcagggcgatcagttattgtagtaggtccgcttcttccactatatcaatgcggattacctagagaaatggcaatagaactttttcaagcttttgttattcgcggtctcatcggaagaagttttgcccctaatctcagagcagctaaaaccatgattcgagatggggattccattatatgggaaattcttcaggaagtaatggaaggacatcctgtattattgaatagggcaccaacattacatcggttaggaatacaagcattccaacccgttctagtcaatgatcgtgctattcatttacatccattagtttgtagtgggtttaacgcagattttgatggggatcaaatggctgtccatgtacctttatctctcgaagctcaagcagaagctcgtttacttatgctttctcataaaaatttgttatccccagctaccggggaacctgtgtctgttccaagtcaagatatgcttctcggactttatattttaacgatggaaactaatcgaggtatttatggaagtaagcagcatccat---acaataaccatttcatgaaaaatttatac------aaaataccctatttcaatagttatgacgatgttctgagggcgcagcaacaaaagcaaattaatctacatagtcttttgtggcttcgtcgaaaaaaaaatatacgaatgattgctccgacggttcgagaagagcctatcgaaattcagtacaaaatatttggaagagcttcgcaaatttatgagcattatcgatttgagagaggtagcgaacaacaaatctttagcgtttatatctgtacaacagcaggtcgtgttttattcaaccaacaaatcgacgaagctatacaaggtacttgtaaagcatcctcgagacgaaacctcattttttgacaaaaataaa----aaaggatata---------aagaaaaaaaatt--cagaataaactatatactttatatacttaatggttttaattcattgttaattcgtgtctaagaaaaataaaaaaggagggaggggggtttctcctatggcagaaccgatcaatttagtatttcacaacaaagttatggatcgaaccgccataaaacaatttataagtagattaatagcttattttggaattacttatacgacacatgttttggatcaactgaaaatgctaggctttcaacaagctactctttacgccatttcactaggcatcgatgaccttctaatagcaccttccaaaatttggcttattcgggatgcagaacaacatggaaacctttcagaaaaacattataaatttggggatttgcacgccgtagaaaaactacgtcaactcatagaaacgtggtatgcaacaagtgagtatttaaaacaggaaatgaacccgaattttagaatgactgatcctttaaatccggtctatatgatgtctttctcaggtgctcgtggaagtacttcgcaagttcatcaattagtaggtatgagaggattgatgtcggatcctcaaggacaaattattgatttacctatccaaagtaattttcgagaaggattatccttaacagaatatattatttcttgctatggtgctcgtaaaggagttgtcgacactgctgtaagaacatcagatgctggatatcttactcggagacttgttgaagtagttcaacatattgttgtacgtcaaacagactgtaccactctatacggtattgtaatgggcaattcccgggggaaaaaaagcat------ccaaaaattaatgggtcatgtattagcagaaaatatatacataaaaaatcgatgttttgcggttcgcaaccaagatattggagcttctttagcaaataaatcatcaaattcgaaagcagaattgatctctatgagatcgcctctaacttgcaaaagtatgctctggatctgtcaattatgctacggttggaaccccgcaaatggaaatctaatagaagtaggagaagcagtaggaattattgcgggtcaatctattggtgaacctggaactcaattaactttacgaacttttcatactggaggtgtatttacgggtgatattgcagaacacatacgaacttctttcaatggaattataaaatttgatgagagtcttgttcatcctacacgtacacgtcatggtcatcctgcttggatatgttatacgaatttattcctaattgttcaaagcgaaaatgaaatatataatattactattccatcaaaaagtttattattggttcgaaatggccagtatgtcgaatccaaacaagtcattgccgaaattcgtgctaaagcctcaccttccaaggaaaaagtgtataaatatatttattccgatttgggaggagaaatgcattggaatacacaggtgcgccacgcatctgaatatacacacagtaacattcatcacgtactaaaaacatgtcatatatgggtattatccggtaattcttgtaataaaa---agaaattccccatttccttctacaaaaatcaagataaaactaattctacaattttatctacaaaagattttactttttatccaaaaagtaaaaataaattgaatattgatatctatcatttctgcattttcggaaccggaagagtttccataaaatcaaaattgagacatgccggatttaattacttcaataacctatcgaattctaacattattttatgtagctacaatatagaaagaaaaagtcaaagttattttttgaaaaagaattctgtacactttattctaaaaataaatagcagtggtattttacaaaataatgatgtttttgccattttaaatcatcccaaatacaggttgaaaacatcgggaattttaaagtatggtactattgaaatcgattcaactaatgaaaatagtcaattcgaaaatgtaaaaaccaaacttttgcaacggaaatacaaaatagttaaaaaaggtcattttttttttattcctgaagaagtacatgttctaactcaaacgttatcaccattttctataaaaaatagcaggatcgcttcaaca---gcatccactacttcaaatactataaatagtactagtacttatggattgataaaagttttaaaaaaagtgaacaatatttatgaagtgagaatcacacctggaactatctattatccgaccgaaacttacaaaatttcaaagcaaataagtattttagtaccaccacgaaaaaaattatttcaaaagtttttgtatgatcattggacatatcttcagtggatcgtgccttttaaggaaaaaccttttgttctaataagacccgcaactcaatatgaaatattcgatgaatcaaatacaagaaatcttttgagattattgaaaagagataccaatttagagataaaaacggtacattatcttttttataaggattgcgaacaaattcaaatagtgaataagaaagaaattcaattaattcaaacttgtttactcgtccattggaaaaatgcatattttacagaaaaagctcatgtttcgtttttagagataaagacaaagaacaattcaaggaaatttcttcaaattcatttaatggattggtctcttttcgatgagaaaaaacaaaagaacatatgtaactccagatacgtttttaaaaaaaactattatgataaattgttttggattc---gtaagaatcaattagtaaac---gaatatccacagggtattattcgcatcctatccaatagaaataataaagtacaatctcttattgttttatctccattagatttacttggaatatcaaaaactaataaacgattggtaaattttgttacgcaaaaaaataaacaaaaaaaatcttctacagaattcttttgtttctgcacagacctaagaca------tttttcggatccaccgacggaaataaatataatagcaaattattcattactaacaagtgaaaagaaatcaaaaaaaaataatttattggagaaattgggttatatagggaatttacgaaatattcgaaattgtaa---------gctcctacatgacgaagtactatccaagaaacactcaataattgatcaatttcgagatact------aacccgcaatggtatttcaccgatgaatcttgcaagatgcacaaaattgttattattcaagaaaaaagaaatgtaaaattctttaaatggtcttttcctacatttcgttcaccgaaaaaaactgt------ccaaaaattcatccttggacaatttattgtagaaaatttctatatatccggatatatacggacccccccatctggtcaaatcataggtatggatattaatcatttagctatcctcagattggcaaaaccatatttggctactggtggggctacaattcataacaattatggcgaatcagttaaagaaggagatgctctaataacacttgtatatgaacgattaaaatcgggagatataattcagggtcttcctaaagtagaacaattactagaagcgcgttcagttaattcggtatccatcaatctagaaaatggtttcgaagattggaacagggatatgaaagattttattggaaatctttggggattctttttaagcacaaaaattagtatagaacaagcacaaacaattttggtcgatcagatccaaaaagtttaccaatctcaaggagttcgtgtctcgaacaagcatatcgaaattattgttcgtcaaatgacttccaaagttgtaattctagaggacgg---tataattcatatttttttgcctggtgaacttattgaatcttcacgagcacgaagaatgaatcgcgtttttgaagaaatgattttctacgaaccaattttgttgggaataaccaaagcatctctgaataccaaaagttttctctcagaagctagttttcaagaaactactcgagtcttagctaaagctgctttgaaaggtcgaactgattggttaaaaggcttaaaagaaaacgtaattcttggtggagtagttccagctggtactggttcccaagaagttatttggcaggtcagtctcgaaaaaacaaaaagaatattttttggtataatggttaattcttttgataaaaagataagaaatacttttgtatacaataataaattttcgaattatcctgctatagaaactgttcacaacgtactaag-----tgatactccgggatagtcaaaacattttta------gaacttaatg--gaaatcaaaaattattatttttaa-tacaattgtttctgaaagaatc----acgagttctatatttat--------ctattgtggttctatccgcgtaag-------------gaatgaaaatatatatatatatatattt-----------------------------------------------------------------------------------------cttttttttcattatcggtccccgaaaagttgagtgagaaaatgaagcaaaaatcttggaatattcatttggaagaaatgatggaagcaggtgttcattttggtcaccaggcgcgtaaatggaatccaaaaatgttaccctatatttttacggaacgaaaaggtattcatattataaatctaactcaaactgctcgatttttgtcagaagcttgcgatttagtttcaaacgctgcgagtaaaaataaacaatttttggtagtgggaacgaaatatcaagcagcagatttggtagcgtcagccgcatcaagagcaaggtgtcattatgtaaaccgcaaatggcttggagggatgttaacaaattggtcaaccatagagacacgtcttcatgggttccgagatctggaggaaaaaaaactaacaggagcttttgatcgactttctaaaagagaagcatctaatctggaaagacaattggatcaattgcaaaaatattttggtggaattaagtatatgagagctttacccgatattgttataataattgatcaacgtaaagagttcacagctattcgagaatgtataattttgggtattccaacaatatgtttggttgatactgattgcgatccagatgtaacggatgtaccgatccctgctaatgatgatgctagagcttccattagatggattttgaacaaattaacattagctattcgtgaaggtcgtcacgactcgagtgaagacacttagttttagtaagcacggaacgaaaaaaaagtgagaagaacagtaagagtaacaatgatat--ataatatcgaaattgttattgttactgacgctgcagttgctgc---tactcttactactatt-attactacctcataagtagaagaatatattagaatatgaacaaatattgaatccttttatactatttctccaactcctatctcttactggttcgataaaaaaagattcaatccagagaaatctttgtgagaaaaaaacataaaattg-ggaataaatcagtatttcttatggaaacagaaacgataaatttacaaaaattatt-ttcactcgtaaattcatttttaggaaaatttatacgcgcagtattacacaaattaacacttttttcaatcatttctgtgaagtatccaatgtggaggtgggtcagcatttctattggcaatt---aggaaccttccaagtccatgctcaagtacttataacttcttgggttgtggttgctatactactaggtttggccgttctagcgactcggaatctacaaatgattccagctggtggtcagaatttcgtggaatacatcctagaatttgttcgggatttgacaaggacacagattggagaagaagaataccgaccctgggttccttttgttgggaccatgttcctattcatttttgtatcaaactggtcaggtgccctttttccctggaaaatactggaactcccgaatggggaacttgctgcacctactaatgatattaacactacagtggcattagcttcacttacttcagtagcttatttctatgccggtctcagcaaaaaaggtttaagttacttcggtaagtatattcaaccaacaccggtgcttttaccaataaatattttagaagatttcacaaagcctttatcgctcagttttcgactctttggaaatatattagctgatgaattagtggttgctgttctcgtctctctagtacctctaattgttcccatacctatgatgttcttaggtttatttacgagtgcaattcaagctttgatttttgccacattagcagcggcatatataggagaatctatagaaagtcaccattgaataattatttattcggtagccacataatgtatggtccatagtgaatgatacaaaaatttgtggttgtgtattataccag--------------------------atacagaagtgctat------------cgaaa-----------aaaagtttacaaaaacaatttggttagttagaatgcattactagataggaacttagaag----------gtgatggaaggcatcgaaaataaaggtattgttagtgatactaccactcg-aaaagagacactttggattgttaattgcttcgagcgaatcataattctggtaagcaatagaggttagattcttatc------aagaatc----ttcctttttctt--tctccctatttttgttagaggatattattatgaaccccttgatttctgctgcttctgttattgctgctggattagctgtaggtctagcttctattggacccggtatcggtcaaggtaccgcagcgggacaagctgttgaaggtattgcgagacaacctgaagcagaaggtaaaattcgaggtactttactgctaagcttggctttcatggaagctttaactatctacggattagtagtcgctctagcactcttatttgcaaatccttttatctaaaaacga----catggattttcctccagttattatggcaataaccagcaaga---------aatag--------gaggaatattcttagtagtcttgttatcgtttggtgatgcagtagcggcagtagcgacaaat-----agttgctgctgctactaataactta----t-------------------------------------------------------------------------------------aaacgaagaaaaaattgtttgatatgac-ttaaaattgatccatttttttgt---------aggagaaacgtgtcgagtaaacaaaaaactccacaaagatttagtaattta---------------atgagaataattaaaaaacgaggaaagtatgaaaaatgacattgattttattatttttcctggatcttggagtgtagctaatgcctttggaataaatacgaatcttttagaaacaaatttgatcaatttaggtgtggtattcggtttattagtttattttggaaagggagtgtgtgcgggtcgaatattcggatagaacggttggatccatccaacagtgcttggttcaaaaagtacgtaa-ccccaacgaattactt-------ggtgtgggcgagagcctgagagaacaatagcatttcgtgaaatcaaatattttgt----------aggga-aggaattgaaatggtcaaagctgaatcgcttgaagtcaaag-gcaattgggattctcttcatcccaccatgaaaaaacttggttggagatttattcgatacataacactcgtatcaatacaaccaaatctaattattatt---gttatttcattgaactgtaatgataatctcct-----------------aatttt------tcaaatgctaaatcgacgacctacctagcaattcgtttaattattcgagaataacgatctcactgacaattttgaacatgttttgtcagaagaaccatcgacaattatttttcgcttggcagaagtagaaataagt-gacggatgacaagtcttgttatttgattaaaagtt-aagtagccaaacgagaaagccgagtgaattgaaaaattcatgctcggtttgggaagagattattaaaggaatctatgtataaaaataatccacttcattgagtaatttactaaaaaaccgtagactcaccattttgagcacaattcgtgatgcagaggaacgctacgaggaagctactgagaaacttgaacaagctagaaatcgtttacaacaagcaaagattaaggcagacaatattagaataaatgggttgtctcaaatggaaaaggaaaagcaggatttgattgacgctgctgatgaagattcaaagagattagaagattcaaaaaatgctacgatccgctttgagaaacaaagagcgattgaacaggttcgacaacaagtttctcatttagcattggagcgagccctagaaacactcaaaaattccttaaatcgtgaattacattcgcgtgtgattgatcacaatattggcctacttaaggccatggaaagtacgattgagtaactttcattagttttacctttcaaaaactaatcaataatagctaatggtaaatattcgacctgacgagattagcagtgttattcgtacacggattgaacaatacaatcgagaagttagaattgttaatattggaaccgtacttcaagtaggagatggcattgcccgtatctatggtctcgacgaagtaatggctggtgaattagttgaatttgcagatgctacagtaggaatcgctttaaatctagaatcagacaatgtcggagtcgtttcaatgggggatggtttaacaatacaagagggtagttccgtgaaagcgacggggcaaatcgcgcaaatacctgttagtgacgcttatttaggccgcgtagttaatgctttagctcagcctatcgatgggaaaggccaaattaaagcttctgaatttagactaatagaatccccagctcctggtattatttcaagacgatccgtttacgaaccaatgcaaacaggtcttattgctattgattcaatgatacccattggtcgcggccaacgggagcttattattggagacagacagacaggcaaaacagcagtagctacagatactattttaaatcaaaagggccaaaacgtaatatgtgtctatgtagctattggtcagaaagcttcatctgtagcgcaagtagtaaacacttttgaagaacggggcgcccttgaatacacaattattgttgcagaagctgcaaattctcctgctactttgcaatatcttgctccttacacaggagcggctttagctgaatacttcatgtatcgcaaacaacatactcttattgtctatgatgatctttccaaacaagcccaagcttacaggcaaatgtctcttttactcagaagaccgcccggtcgagaagcttatccaggagatgttttctatttacattctcgtctcctagaaagagcggctaaattgagttctgaattaggtgaaggtagtatgactgccttacccattgtcgaaacccaagcaggcgatgtttcggcctatattcctacaaatgtaatttccattacagatggacaaatatttttatcagctgatttattcaatgctgggatccgtccagctattaatgtaggtatttctgtatcaagggttggttctgctgcacagattaaagctatgaaacaagtagctggaaaattaaaattggaacttgctcaatttgcagagttggaagcttttgcacaattcgcttcggatctcgacaaagctactcaaaatcaattggcgagaggtcagagattacgtgagttacttaagcaatcccagtcagcaccgcttagtgtagaagaacaagtagctactatttatacgggagttaacggttacttagatatactagaaacgggacaagttaaaaagtttctcgttcaattgcgtgaatatttggtaacaaataaaccacaatttttagaaattattcgttctaccaaggttttcacagaacaagcagaaaacattttgaaagaagctattaaagaacatatggaactttttttgtttcgaggagaaaaataaagaaaatacaattctttctttttttg-cattgt---agtgaaaaagcaaaaactaacgaaagcacttttgttagatgaaggagaaatcttgagctacgtccaataggattcgaacctatactggaggtttagaagacctctatcctatcctttagatgatggacgttattgca------cgaagcggaatcaaaaacatgaaaaaatacta----agagtgttctt-tctgtttctgattccgcga----------------------------aatagaagagcgggtagcgggaatcgaacccgcatcattagcttggaaggctaagggttatagtcgacatttcatt-------gaatgcctctagttcagaaccggacatgataatttcttttcattcggctcctttacaaatatgtaacaaactttgataaaaaagtggagaattcaatggttaatctatttta-caatgatg-----aaataagattcat------------tactattattaaatcaatg--------------acacatattcataacatctatgtaa-tttttttt-----ccacaaatgcagctgggacttaagatagaaaaaatactttattagatgatcctttcgaaaaagaaatatggtttctgatggtgca--ggaaccataaaacttcccgattatttcgttccccattctgtagatttagaatccttgaaagaaacattttttaccgagcaattgaatgatagcgtttatatctctagcaaactagagttcttttgtttataactatctagtatcgatttacaactattataataatataatcaataatttagttacgacaaaaaagtttg--ttttttactttttc---------tccatggatttttaagccaa---------------------tcaaaaatagaattcttgaaatattccgctttttcaattaccgaaagacttttcaataattaaaggaataatgctttttctatcctcgcatcacgaatagaaaagattaacacttttttctaggaatgagatttgga-------agaaaaaatggaatactttatgatcctttaacttt---ttccccctttcctaattgtaggaacgaatcgcacttttaccactaaactatacccgctacgctattattttaacacataaatattttctttttgttacaattctccaattccatccccggaatcatt-----ggatactgaggggatggaa-aa----------------------ataaattacaaattacctttacgagctgctagtagagcaataactaacggacctgacgcaactattaaagccagaacagtgagctgtgcaataacttccaaattcattccggctct-------ccttttttgcaatttcagtggattccgctcgggaaagagctgtagcgataacgaaccgagatcgatacaatg-tagtagtagtagtaac-------------------gtaatgatagtgaca-cagtaatagtgacatga----------------------------gacagcgatagtagtgacaatgaaatagtggtagtaacagtgataataacagcaatataagtactgtaattatacaa---aatattactagtttagaattcattgataa------cgatatataggtaacgcgaaattctaactatatata---------------------gttattgaattaatc----attgcattacaag----------------------------------------------------------atatatatatatatatatatat----------------------------------------------------------atatatatatatatatcttgttactgtttccggatcactcgagagctagggagaatcgaa-aaacaatgacttcaatttcggataatcaaattatcgtaatccttttaagtgtttttgtcaccggcatattagctttgagattaggaaaagaattgtatcaatgatttttttga------------------------------------------------attgaattactg-ggaga---------cctagccaatccaatattggctaggtttacacggagctaaaacaaatactaacaaataaaaaacttgactaaagattctgtttcattaattgaaacgaat---agtcttgaatatagatatttaaaaaaatgtttttggattttaatctgtgcatgtgt---ataataaccgtaaagacaatggtag-aatagtta--------gcaataataataacggataaaacttttga--------tttatctattgttactttttt----------------atctactacctaat-cggtacgcactatataaacaacaacgaaagataataagttaccagatttttaaatcgtatttcaacattac------aaaaaattacttgaa-aaagaatcattttttgatttggagagatggccgagtggacaaaagcggcggattgctaatccgttgtacgagttatttgtaccgagggttcgaatccctctctctccgtccatacgatgagac----------gaaaaaaaag-----agttttgttactctttacgtccaggattacgtcctggatcgttggatagaaatccaaaaacaaaaagtgaaacaaaaaatattactattgtgtaaacaaatagcttaagagtgagcatgatgtaatctccaaaatcattgttggaagtgaaatagaataaattacgaattttgcttaatgaaaaataattcaaacttttgtcaat--------ttagacaaaaaaaattcttgaaattaccgctattaactattctatcatttcttttatgaagcgtaatacaaatttcgt----------------------------------------tttgcaaatttgagtgcgattttag----c-atacagtgttatagaatcattactata---------------------------acaaatagcg--------atatatatatatatatatatatatatatcgcta-------------------------ctgcgtaccggaattcaataacgc-tttattaccaatcaaattactcaactatatggatttgt--------aacaagtatttgatccttaaaatcaacaaaaactgaatcaagaa-----tcattagttagacccattttatcgaaaacttacagaagcttgccagacaaaagctaagagaaaaaagaacaaaggtataattggcattacatccacaatcggatcaaaaattgcataggcctcaggtaattttgctagagtaaaatcgatcaagtaggatccattttctaaataaatattgaacataattgagattttggttctccaataagtactgctacacaagtggaatggaaagtagaagagtcaggtgtagatagcaagaactccccaatatatcttactacaagtttctccagctttaaag------------------aggataacaattctaccat--ttgatagaattgtttcacttgcgttatgtcgaatca------attgatataaaagat-aaacagtgattttatt---ggagatacagcacaaaaaagatttgttgtggggcgtcgccaagtggtaaggcagcaggttttgatcctgttactcgtaggttcgaatccttccgtcccagagttttatattttgtttaaaactactgaacctgaaacaaatttgtaa--------aaaaaaaattatttactgtcttttatct-attgctcttgctgtattgagaagataaaaatatagcaaggcagcttttcgtattgtaaaatagaataaatagattattgaaaataaagagatttttaatttatgaaattagcttattggatgtatgctggacctgctcatattgggactttgcgagtagctagttcttttaagaacgtccatgctattatgcatgctcctttgggagacgactattttaatgttatgcgatccatgctaggacgcgaaagagatttcactcctgtaactgctagtattgttgatcgtcatgtattagcgcgcggatctcaggaaaaagtggtaggtaatattgttcataaagataaacaagaacgtcctgatttaattgtattaacgcctacatgtacttccagtattttgcaggaggatctacaaaactttgttgacagagcttcagctgtttcggattctgatgtaattcttgcagatgttaatcattatcgtgtaaatgagctgcaagctgccgataggacattggagcaagtagttcgacattatttggataaagcgcgccgaatggacaatttaaatttatctttaacagataagccatctgtaaatataattggtattttcacattaggttttcacaatcaacacgattgtcgagaattaaaacgtttattacaagatttggggatcggaataaatgaagtaattcctgagggggggttcgtagaaaatctttatcaattaccaaaagcttggttcaatttagtaccttatcgtgaaacgggtttaatgacagcaatctatttggaaaaagaattcggaatgccttatatttctcgcactcctatgggaattttagatatagctaattgtattagacagatacaaaaacatattaatacatgggctccttgtctattggatgaaggagtaaattacgaaacgtatatcgatgaccaaactcgatttgtatcgcaagctgcttggttttcgagatccatagattgtcagaatcttacaggtaaaaaagccgtagtttttggtgatgcaactcatgctgcatcaattactaaaattcttgcttgtgaaatgggaattcgtgtgagttgtgcgggtacttattgtaagcacgatgaagaatggtttaaggagcgagttcggaatttctgtgacgaaatattagtaactgatgatcatacggaagtgggggacatgattgcacgcgtggaaccttctgctatttttggtactcaaatggaacgtcatattgggaaacgtctcgatattccttgtggagtcatttcatcaccggttcatattcagaactttcctttgggttatcgaccttttctgggctatgaaggcacgaatcaaattgcggatttggtctacaattcatttactttaggaatggaggatcatcttttagaaatttttggtggtcatgataccaaagaagttattacaaaatctttatctacagatatgggtttaacttgggactacgagagtcagtcagaattgaataaaattccgggctttgttaggggtcgggtaaaaagaaatactgagaagtttgctcggcagaatggtattacagagattactgcggaagttatgtatgcggctaaggaagcgctaaatgct-----------taaaatgaatcaaagagttg-aaaataaatatagactattttggtagttggctgcccaactaattatcttgatgacagttccata------catatatcattt-----------tatttaataaatatatctatctggtta----ctcgagattctgaataaactattcagtttgtatttcaataatatccttaaattctttgaatcgttatcgaaac---aaaatttaaggatattt--cattttgaatcttatattgacgcacgtgaaaaaaaaaagaataaagtaatctatattcaaataaaatttaaggagataataatgaatcccttccttggttttacacaattattttgctatcatccccttttttatattatcctatacttttatttaatcattatcgtccctggacaaaataatgtaaatgtaataatgaatactcttagattttttgtaaaacagataacgaatggaag-aaataatgaatactaaagttcaaact-----tcttcatattcagattcaattagtcaa------------aatatagaataattttacattatagcatgtaatactagt---------------aaacagaggttattttaacaaatttttaaattgacagaattcatttacgtatata----taattattttagtatctattactgctttttttttattaccgcattaattggat------------agggttgctaactcaatggtagagtactcggcttttaagtgcgacttggacttt-tttacacattcggatgaagcacaaaaatcatccataccgttgacaggttttgtagcattacgactaatcct-gaaaggaaactttttggagaaaatagcatgtcgtttattttttt-atcgctccaagttaatggataaagctaaactgcttgaattacaggtagaggaagaaccaacttatgtttccgaatctt-atatcgaaacatttttcttattggattaataagttgttaaaagc-tttttatatagtcaatacgaagaaacaattctctatctataacaattgagattcttttaccaatattgaattctaactacttgaaacaatgtgtataaattatctgtgtgctgactgattcaattttgtttttaagtcaggagagcaatct-ttttgtataaaaaaatcgaatagagtaactcgaa---tttgattcaaaacggattgcatcatgtattacatttaccgctcttcataccccacgtaaaaatttgtatggaaaccatagctaaggttttttttactactcgagaatcaaggagaattcgacgaaatagtttctgtcagaaacagatgctctatccacttcttcttcaagatgatctttatggaatcgcatataatcgtttggtaggtgaatccaattacagaaagaaacaattttttggttcaagtaacgaattcaattttttcatattaaaacgcttgacaaaaaaatttcgtcaatccgtttctttgtacaacgtttcgaacagatgcctcaataaaatccaagttgttcaagaaattgcaataattattcttaattctctttttacggttcgattgaa---------ctcgaaaaaggcgaatcaatggaatagttaccaatctatccattccatattcacttcaatggaagataaattgaataactttaacaattctttagattttattataccttattctattcatccagaaaaattgattcgaatctttcgtcgacatattttggatattccattcatacatctcttgagaattcttttctatcgggaaaaaacgatgatccttttgaattcagacacttctttttattcaagagaaaatcaatttcattattttttatggaattattacatttatgaattggaatattctttgctgagtatgtggaaacaaatctactggtttcactcgagtgtgttttggctctctttcgatcgaattagcttcattcaaaaaattagaaatatatcgaaacagttcaattgtatcgataaaagtcttacacaaaaatgcaactcaatacattatgtaagatatcgaaataatttaattataaatgtggatactaat------acggaattatcaatagatttttggagagcttttttcaatattctttgggaaaaatattttcactcttggctcaaaccggatagagtatctatcatcaatttatacaaaaatgctttatctcttttaggatataccattcgtactgaaaagaaatctattgcgattcgaattcaattagtcgactactcgattgatactaattcaattatcgaacaattttgcagtattattccaactctacctctgattgaattattagctaaagaacaattttgtgacatttcaggacgtcctatttgtaaattatcctggacgactttggcagatagcgaaatttttggaagatttgatcgaatagtcaaaaatattgtttgttattatagtggatgctttgaaaaaaaaggtttgtatcaacttcaatacgttcttcgattctcttgtgccaaaaccttagcatgtaaacataagagtactatacgtactgtgtggaaaaaatacggatccaattttgccacaaattttgttttttcaaaagaaataaaattaaattctttaaattattggcaaatggattctcatgaaaaaaaaatttggtatttgaatattattcaaacaaattatttgtctaatttcttacaaaaatt----aaagacacggaattcagaacggtaaataagattcgtgaagagagccgtatgcgatgaaatttgcaagtacggttcgggaagagatatttgaatcattt--ttgttatcctctcaaaaaagaaatgattaatctacttcatccgatgagttccgggttcgagccccgggcaacccacagt---gttcgtaaaatgatattgtatttggcttttgatatcaacatcaaataactttttt-----atatataaaaatataatttttataggtattctat----ggtacggttgacatacccgtgagacatgtgtaatactatatattaacaagttaaattgcttgggaaattgcttattatttcaaaaaccaaattccgccatgactgcaactttagagagacgcgaaagcgcaagcatttggggtcgcttctgcgactggattaccagtactgaaaatcgtctatacattggatggttcggtgtattgatgatccctactttattaacagcaacttctgtattcattattgcttttattgcagctcctcctgtagatattgatggtattcgtgaacctgtatctggttctctactttatggaaataacatcatttccggtgctatcatcccaacctccgcagctattggtctacatttctaccctatttgggaagcagcttctgtagatgaatggttatacaacggtggtccttacgaacttatcgttcttcatttcctacttggtgtagcttgctacatgggtcgtgaatgggaacttagttttcgtctaggtatgcgtccgtggatcgctgtcgcatattcagctcctgttgctgctgctactgcagttttcctgatctaccctattggtcaaggaagcttctctgacggtatgcctttaggtatttctggtactttcaactttatgattgtattccaagctgaacacaatatccttatgcacccgttccacatgttgggtgtagctggtgtattcggcggctccctattcagtgcaatgcatggttctttggtaacttctagtttaattcgagaaactactgaaaatgaatctgctaatgcaggttacaaattcggtcaagaggaagaaacttacaacattgtagctgctcatggttattttggtagattgatcttccaatatgctagtttcaacaattctcgttctctacacttcttcctagctgcttggcctgttgtcggtatttggttcactgctctaggtatcagcactatggctttcaacttaaatggtttcaactttaaccaatccgtagttgatagtcaaggtcgtgtaataaatacttgggctgacattatcaaccgtgctaaccttggtatggaagttatgcatgaacgtaatgcacataatttccctctagatctagcagctgttgaagcccctgttgttaacggttagtaccctaggatagaaaa-agataagatattattctgatgataatc--cctaagaattataaattctttcaggatagtgggtagacgaaaaaaaactaggaagaatgacctttgagattagaaatctcaaaggtcattct----------------------------------------------------------------------------------ttttgaaagggac-gaaatgtgggcggacgtagccaagtggatcaaggcagtggattgtggatcctctatgcgcgggttcaattcccgtcgttcgcccagagcaaaatgatg----------gatc-ggtatttttctttttccttc--cagttgacgcaagtacttattttatgccattattaaaagagtggtgatgcgcg------cgggttgatctagaaaaaaaacaaaattgttttttattttttatcacgtatcctgaaaaacggtgcaaaa-----------tattgtattgattgaatgtgataattgattatgtgtctaaatggtacaaaatttttgttt----gaaatctcaataa--------------------------------------------caaagagatatatttattagtagattcttatgtaactgttgcaaagcaatgaaacgaaaatta------aaaatatcttcatatgaagaattgaatttggaagaagtacaggaattcaaaagcaatttatggaatccgtggaccaaacatagtttaatcagattgttattcacaattctttcaaaaaaaaaatctcctactaa------------tgacgtcagtaccatactattttcacaggatttgtgtcgcacaaaaaggaatagtaataataagtttgtacta------ttagtgttgctcataatatttgctcttatgcaccttttgagcggtcgaactatcatagaacaaaataatttcagtttaagaaagattcgaggtcagactcgaaatgaaagagactatagaagtatatacaggaattcttttttcaatttaaataagaaattaaatattttcttgcacagttttttttatcccgggggaaa---------acaacaaaattcttttttccatttaaattttgactcagtaaagaattatcgaacaagaatagggaatttaaatcgaaaatattttgaatttttgacgattattccggattgtacagtgcctacggaatcctcttttagaattaaaactttatc-------------------------------------------------------------------------------------------------------------------------------------------------------------------------------------------------------------------------------------------------------------------------------------------------------------------------------------------------------------------------------------------------------------------------------------------------------------------------------------------------------------------------------------------------------------------------------------------------------------------------------------------------------------------------------------------------------------------------------------------------------------------------------------------------------cgacaaaaaattgtatgtgaaaagtccatcgtttgtggaaatggtacgttcaaatcctgcgaatcattgttttttttttaaa-------gaaggactcgattctggcagaaaatccttggtgggtgaaagcagc------caaaattatgcatgtttgcccaaaaataaaataaaaaattgttcagaatcattttattacgtcttttccgaactattcttaaaagatgaac------ttttcatcgataaaaattc--gttggattcattcaaaataa----------taagtaatttggatagatcggactatgttagaatgcaaaatttgtggaaaattgataaatattattccatttttttgcggaatcatttttctttaattaatcctacacatattacaattcaaaataatcatttttggattcaaaggattttatacatattttttgaaaatcagttacttccaaaaatattccattcattcctcttaatttc---------ttttattttcaaagatttcaggatattcattaatcatattagattgaaagaacaattagttagggacaaaaatggattaggtgtaccga------aatacaatggagttataaatccaaattatattgagacttttcgaataattaatcaacagagtggcaatgataaagacaatggtaatagcattgatagaactagtagtaacaaaaataaatcaataaagaatttattctttatcgaatcaagaaggatcacatcctattccaaatctattgcgaactcgatttggataaaatttcaaaaatcctatgattccttgcaaagcggttataataaacttttcagcgtatcattgattaatttggcgaaaaaagaattaataaattcaataaatcttgatatgcagaaaggaataattaatgtatattcaattacttggaaaaaaattacacagaaaag---tattattcataatgctaattatatcgtttacaataaaactatttttgagatttatgaatggattatcgatagtaataattgggc------ggaaaattatttaaagatatttatttattatgattttccgataaaaaaaaaattat---caataaatttttcaaaaacattttttcgaatatttttaaaaagtatcaacaaaattattccttctacccgaatctttgaaaatatttatggaattaattttaaaagaaatacattatttgataaatcaaaaaaatccttga------------------------------------------------------------------------------------------------------------------------------------------------------attgtaaaatagttttccaaaatattttcaatcattcacagaac------tcaaattatga------attcatttactatttaaaaaaaatgagtacaaggaattctaattcgatacatttgcaaatcctcaatttttttttaaaacatcccggatctagcccaacaattaatcaaataaactattctttttggaaaaagaattcatcagttgttgaaccacgattatttagtaattttacg------------------------------------------------------------------------------------------------------tcgaacacgatttacccggaacgaggtataaatggaactga------atatgattac---------tccaaaataaat---aatttgtttagggagaaaaagag------catattaacgcttctacagaataattcaaaagccgaaactcattatcgtatattatactccgaaacaatggtaaataggaggaaccaaaataataaagtatttcaatcaaccaattgtatttttatccatcccgaaccaaagtattatcaatcaaaatcattagaatgcaaggttgataaaaaaaaactaggaaatattagtgagttacgtatgacgtatcacaaatacaaaggattagagttttt---aagatatatttcattcaataattatacttcatggttctttacctccgaatggtgggaatactatatttatatatttatagaaaaatatcgggagtttattccgataatcaatttctattctaagttttttataaaaagaaatatttttgatttgt---------------------tggagtcccagaattcaaaacttgaatggaattcacatttttccattaattgcg------aaaaagcatccgattttgtatggtcaaaccttgaactaattaataattggagtagtttacattgggcttttgttattctagtcgcatgtttatctatctttcatcgaaatcatttccagattttgataggttcagactatattgatttatggaataatctcgaaaaagttaaatatttaacagatacttcacgagcgtttcatttcaccaaactaatgcgtcataataaagcacggttcaacgaaacagaaaatgtagtaatttattctttgaaagatttgccacattacataaggaatattcaattctatctgttgacgaataaaaaattaaaaagatggttgattagtaataaaagcttggacctgtctcgtagaaaacgaaatttattaactcaatctttaatcacaaatatgaagctaaaggggtatggttttcggttataccctaagcaaaatttattgagtaatgaattcggttatcgagtaactcacagacaaggacttctatatcttcagtatttaaccaagattctgaaaaaaaaattagtagttaattactcattgcattcagcagacaaatggatccttttcgcgtctctgcaaaaaacaattctttcacgaacattgtggcaagtccacaaatttgatccgaaattttatgaaataccaataccacttgaatttggatttcattgttccaaaagtgttttattaataggtccaatagaaactggccgttcgtatttaatcaaaaatctagcagcagaagcttgtgctcctctactaaaagtgtctataaataaacttttgtataataaacccgatgttataacagaaaattggatgaatattttaatggaaagtttgcgtagattgaaccttatcttggatttagcaggaaaaatgtctccttgcacgatatggattcaagatattcatcaattggatgttaaccgtttgacacagaatgtcgaatcagatccaacttttttacttggtattctactgaaacatttccgtactgactctttggaaaatcagacaaaaaaaa---------------------------------------------------------atataattgtgattggttcaactcatgttccaagaaaagtggatccagctttcatttctccgaatcgattagacagaataatcaatatacgattatttgatagttctcaaagaaaaaaccagttccctgttttgttaaataaaaataaggattttagattcaagaagaatctattacactttgatgagtttggatccaggactatgggttacaatgtacgggatctggcaacattgactaatgaagttttactgataaatattagagcaaatgaatcctccattcagactgatactttgagatttgctttccataaacaagtttttggttctacccataggaataatgaaccaaattttcaacaaaattttgaagtcgcactctataaaataggtagagcggttgcacaaaatatcttaatgcgagattctcctattaatcttttaaatactaggaatcttttatacaaaaattctttttattatttatcaaaatggtattctgaatccgctatcggtgaatcaatcataaaagaatcaacaattttaactcatatcttaggttgcttaggtggtgcagctgcacgagattcttggctactatcgaaaaaagatttgaatacttcaattcct------ctcgataaattagttgaaaatgactttaatctagcttctagtattttagaaagtttttctacggagtttccatggttagaaacatgtagaactcgatctattaataatcaagaaaaaaggatttttatattaccaacgagcggttatttaagtattatgaagagcggaatattcgctatagaaaagaaaaatattagttatacttcaaatgacttttcttggtatgcatcaatatctcagca---aacacgtttcaatagga---agatcgaatctcaaaacactgcttggtcacccagaacttggcgcttaagttttcttcgcagtcaattattcgattggataaaaagattcaatgattttgaattttccttcagttccgaatcatcaagaaagagcgaacactttttttgcttgaaaaactcgaaaggacagaagggttataatcagatcacacggggaaaaaaagagcaaattctttatgaaagaattttacctagagtgagaaaaagaaatatacaagaattagagtttcaatttgaaaatattttatgggaggagcaatccgaaataatagggtttttccgttcatccacagagtatcaaatagagtatcaattgaataataatttaaagttatttattggaaaacgaattctttgggatcccataggttcgtttattcaaatgcaacactctattttttcacgtcgagacttcttcgtcgacgaagaaatgctaaggagactttatgttacgtatggagctagaagagagagggaacgctcccgttcaagccatacaattaaacaattttttctttgtcagggatataacaatgattcgatcagtaaattatccgttcgttggtggaacca------tataaatggtcaacacagtatcgggacattgagacgtatcgaagaaatgggtatccgattaaaacgaccccgaatttttactccagtttatttatatcaacggtggttgatcgaaaatttaccggaaaaatatcctcgttttgagctcttgacccatcgaaaaagatggttaaaaatgaataatccattattaaatgattctttcgttcatacaactctttcagaaagttaccaatatttattcaaattttttttatccaacaaaggattattgaataaaatgttgaaacttttatttacaaaagggtggcttttccaaaacgaaattctagatatc---attcgtagtacaaaatagaattggttttttatt----aacttcaatagaataagtgagaaatagggatataaaaaaatatgtgagaaggggggagtaacaaacctaatt-gttatatcatgatataacgattatacctggtacaaagacagatagcgt---------------------gtgtctcggaa-aaataaagatacaaataatttactaaacttttatttcatagactttttcaagatcctataaatctgtgtaagatcttaaaaatatgta---------------------------------------------------------------------------------------------------------------------------------------------------------cgggggacccattct------------------------------------------------------tttggcttcgtgatacacaacttgggccttat-----ccgtccagcaaaaaaaga----------gtcatgctccaagctcaccgggagcgccatgcgtttagtaattactgtctcaaccaggaagcaacctaacagtatgacttcatgggacgctaaaacgcgagatgtgagtaagccccattggaagc--------------------------------------------------------------------------------------------------------------------------------------------------------------------------------ggtagtct--------------------------------------------------------------------------------------------gaacccatcaatt-------------------------------------------------------------ctgaaacgat-cccgtgtggcatgctgccatgtcgatttcataaaaaactcagccatcag------------aatgatac------ggagcaacctggtggcagtcttttttgagattgaggatggaggagttggtctcttcatatgtcttacttcatatgtcttattcgagggaatcaacctcgcatatgcagccgtctgtgtgtatgctcctggccaaataacttttact-ggattttttcgggtatag------tatttgtccaatgga------aaagcctccttgcaagtctgagatacaaccccgaaaatatgggccgagtacttattcaatctgt--------------------------------------ttcaagttggaggaggacggaagtgtggattcacttccgtcataccacatcgtgctttcttcctactcttcgtcgaacagggga-------------------------------------------------------------tttgcacgattttcttt------------------------------------------------------------------------------------------------------------------------------------tcgaagt---------------------------------------------------------------------------------------------taagactcaaaaataaaacctggggatacatagcacccagac-------ccccttttgggatttattaga-agtttattcagatcc------attcatgaaatcgggattgacggggctcgaacccgcagcttccgtctcgacagggcggtactctaaccgattgaactacaatcccattgaa-tacaaaaaaatatctgtttaattcgttttctaccaatagatagttatttactaatgaaggaattgtttattaataaacaaat-tttttttcttattccgtaaatcca---------ctggcatggataaaa---gagaaagtaatgatgaattgttacactttgttttttcttttatgttccttacagcagacccgaaccctcacgaacagaaaaactattatagatagagtcatttttgggccgagctggatttgaaccagcgtaggcgttgccagcggatttacagtccgtccccattaaccactcgagcatcgaccc-----aaatagaagtatctttttttttctacttaaaattct-----agacctaattattc----catttttgttttacccccaggggaattcgaatccccgtcgcctccttgaaagagagatgtcctgggccactagacgatgggggctgttctattccttactgttattatactcaatacactgttgactgtcaataggtttacatgatgaaga--------attagtaaatcatgaactaatttgtgttttatgt---gaat----aatagagatataaatagttattatttattt----tgttctaggaatttgataaaacg--------------------------------gaaagatatatatct----------------------------------------------------------------------------------------------ctctctctttccatctaggacctttgttattccaaagtcataaattt--------------------------------agaataagtttagaagcaattag-------------------aaagtatttaagtgattagataatttcaaaaccctaaataatgtaagtagatacacaacgaaattctttctaatagctcttttagattcttccgattccagaaaatcgagtttattatgaattgttacggatctcaatcaataattatgagaacggaaatatatgattgcataatataaatatgactagcgttccgacaaaatatcgaaggataggttttgtatttcaacattatgcactttttcaatacataacggtttatgacaatactatcattcagactttaattacga-----ttcgcctcaagaaatagaaaatacagtaagtgatttatggaattatttatgaattacagatatttttattaaatattcgtgacgactctggg-agggcataagcagcacattgcgcttgctcgaagcttgg----tcaacccactttttttttttttcactagagaaattattcggtgcgctggatgaaaaattgagaagacacctaagtaaatgattaatggttaaagcgttatctgcaagaaaatagaatcattatgattatggaaacgcacgatcaaagaaaagccaatttaactgactaatgaaatttcaatagttattctaagagggggtcgtctattgtagcaatgagaacttcaaaacctttaggatctac------attatttcgttggtattttttcgagtttgcttattgagatttcaaaattggagaaatcgatcaactt-----------------gaaatacaacaaatttgtttcaaagagtttattttcgatttgatacgaatatcaatattagctaatcgatcaatacataaatattgtctcttcttccgatcttacgaattaattccatagcaaacaaaaaatagattattcaaaattaaaactttttcgaattcaaacaattatttataaaaaggcattcgttcaactcgatgttttttcta-atctctcgcacggaatcttacaatgccaataggttctaaagtttttcataatttgcatgtcaaatctttaacacagataacactgtacccaaatcctagaatcccagtatttt------------------------------ttttattgttttttagttaagagcttctcctaacccaccaatcccatgagaattatcgttaaaacatttgaatgtatcagttcatattttgaatg-aatatcagtaattgggaaaa-taataaatacgtttatgaaatcgtcaacttaatcattctttgttttctttctcctcacgagtaagttgacaatttattcattttatattcaa-atatcattgttatagtaatctagttgaatcttggacctat--tgcccctttaactcaatggtagagtaacgccatggtaaggcgtaagtcatcagttcgaatctgataaagggcttgcaatttatttttctatacaataaatcataatttg--------------------------------attcgtatataatagttggtcaacccgagctatgattcattggaaaattctgctattctaatattatggtttataagattcctgaggtacaattatataagaataatctttgctattattaatgtaggtactagatgtaaaata---ttagtattgtggttactatcacttattcattagaattcaattttttttt------caaaaagaaaatcgaac--------------------------ataatttacaattttatgtctgctatggtagaatgtagtaacgaagttct----tttaggctcgtacagagt--------gcacaaaacgactattcaa-------------ttgtatctcgagtgat----aacagtgaattaaaagaaataaa--ggttagaaagagtct----ttaacgtatttaggaatagcaaaaacattaatgtagtgagttttgagtcaagaggacgtcgaaaggccataacaaagaaaagaaaagtgaacctctccc--------ttgaccaaattcattaaattatcagatttgtaagagaatt--------------------------------------------------------------------------ttatatacaattctctaca----------------------------gggaatcataga------caattttaacaaattgt---tttgttctgaggtacttagaaatggttgaagcaacttaataggagaatcattatgactatagccattggaaagtcctctaaggaaccgaaaggtttatttgatagtatggatgattggctaaggagagaccgttttgtattcgtaggttggtctggactattactttttccttgtgcatatttcgctctgggtggatggttcacaggtacaacttttgtaacttcatggtatactcatggattagcaagttcttatttggaaggttgtaactttctaacagctgctgtttccaccccagccaatagtttagctcattctttgttactattatggggacccgaagcgcaaggagatttcactcgttggtgtcagttgggtggtttatggacctttgtggctcttcatggctctttcggtttaataggttttatgttgcgccaatttgagctcgctcgatctgtccaactacgaccctataatgcaatcgctttttccggtccaatcgcagttttcgtatccgtttttctgatctatcctttaggccaatctggttggttttttgcacccagttttggtgttgccgcaattttcaggtttattctcttctttcaaggctttcataactggactttgaatccattccatatgatgggagttgctggagtgttgggcgcagctctcctatgcgctattcatggtgctactgttgaaaacactttgtttgaggatggtgacggcgcaaacacatttcgtgcttttaatcccacccaatcagaagaaacatattctatggttactgctaatagattttggtcccaaatcttcggtgttgctttctcgaacaaacgttggttgcatttctttatgttattcgtaccagtaaccggtttatggatgagtgctattggagtagttggtttagccctaaatttacgcgcatatgattttgtctcccaggaaattcgtgcagcagaagatcccgaattcgaaactttttacactaaaaatattctattgaatgaaggtattcgggcctggatggcggctcaggatcagcctcatgaaaaccttgtattccccgaggaggttctaccacgtggaaacgctctttaatggaactttagctttaggtggtcgtgatcaagaaaccactggttttgcttggtgggcaggtaatgctcgacttattaatttatctggtaaattactcggtgctcacgtcgctcatgctggattaattgttttttgggccggagcaatgaatttattcgaagtggctcattttgttccagaaaaacctatgtatgagcaagggttgatactattacctcacttagcaactctaggttggggagtaggccctggcggggaaattgtagatacttttccgtacttcgtatcaggggttctccatctaatatcttctgctgtactgggtttcggaggaatctatcacgcacttattggacccgaaactctagaagaatcttttcctttttttggttacgtatggaaagataaaaataaaatgactactattttaggaattcacctaatcctattaggtgttggtgcctttcttttagtattcaaagctctatacttcgggggtatatacgacacttgggcgccaggcggtggagatgtaagaagaatcacgaatttaactttgaatccaagtgtaatatttggttatttacttaagtcacctttcgggggagaggggtggattgttagtgtggataatttggaagatataatcgggggacatgtttggttaggttttatttgcatatttggcgggatatggcacgtcttaacaaaaccctttgcctgggctcgtcgtgcttttgtatggtctggagaggcttacttatcctatagtttaggagcaatttccgtctttggttttatcgcttgctgctttgtctggtttaacaacacggcttatcctagtgaattctacggacccactggtccagaagcttctcaagctcaagcttttacttttctagttagggatcaacgtcttggagctaatgtaggttctgctcaagggcctactggtttgggtaaatatatcatgcgttccccaactggagaaattatttttggtggagaaactatgcgtttttgggatcttcgtgctccgtggttggaaccactacgaggcccgaatggtttggatctgagcaaactgaaaagagacatacagccttggcaagaaagacgctcagctgaatatatgactcacgctcctttaggatcattgaattctgtgggtggagtagctactgaaataaatgccgtaaactatgtatctccacgaagttggttatcaacatcccatttcgttttgggttttttcttcttcgtgggtcatttgtggcatgcaggaagagcacgtgctgctgcagctggatttgaaaaaggaatcgaccgtgatttcgaacctgttctttccatgactcctcttaattagaaaataacg------aaaatgaataagtgaaaaa-agatat----gaaaattttcatatcttttt-tcacttacgctttccactccttgcacctccagatgtttcattttag-----aggctaaaaaaggagagagagggatttgaaccctcggtagtttcaagaactacatcggttttcaagaccgacgccataaaccactcggccatctctcccaaat--attagaattctttttccacag------------atctcggtcattcgattctatatacgtatacaaaattgaagattat-ttttgttcctccaaaattat----gtaaagtaaaaatacgatt-----------------ggtagagtttgtgttgctattattga------tccttctaccgttgctactactactattactattactactagaaactccgagaataacaaccatgactatcgtttttcagttggctatgtttgcattaatcgttatttcatttttactcgttattggtgtacccgtcgtattagcttccccagctggttggtcaagcaataaaaatgttgttttttcaggtacttcattatggatcggattggttttcctagtaggtattctgaattctttcatatcc-----------------taa--tccaatatttttatcactatattcttgatatatcacccttcttggtttacacgatattaatcaatatgaatcaaagaatctagaaacatttttaacaaatgctttcagtgaaataaataggcgtttccagggagggtttacttacttactaatgaatcaattatatacagaaatgagtaatgtacaagtataattaattatatatatatatataatta-------------------------------attatacttgtat--tgggaaataagacttgcggatatagtttaatggtaaaatatctccttgccaaggagactacgcgggttcgattcccgctatccgcctattccgttgattcgacacgtaactaacgatttaggatgaaattgcacaaa----tagttaaatagcggagacaggatttgaacctatgacctcaaggttatgagccttgcgagctaccaaactgctctaccccgcg--attcagtccataaaataataagctgcataaagtagactatgcaagcaaattatttatatcccccc-----------------ccaa--aaaaaagaaatgggggggattgcaaatgaaatattatattaccaactggattttgtgactcctggcaataaacatgcgtaagccatttcgcgaaccaagtgcctggataacccaaagtcacggtaaattgctctgggtcttccggtcaaggaacaacgacgatgaagacgacttggtgcactattacgaggtaaagattgtaattttctacgagtctcccatttttcatctagtgatagagctttattgatctcttttttaagagagttacgtacaattcgatatttctcttccaatgcctgtctcttcctttccctttgaacaagactttttctcgccataattgttttatcaattggatttaaaaaaaacttctaatggaacctaatatatagtactattt----ctgcgagttatggatctatccatgttttttttt--gttaaccaaatttaccggatgtagacgcgattaagaaagctgcgtaagtaaatatataacctacagagaaatgagttaatccaactaatcttgcttgaacaatagaaagtgctactggtttatctttccatcgaactaagttagccaacggagtacgttcatgagcccaagccaaagtttcaataagttcttgccaatacccgcgccaagatataagaaacatgaatccagtggcccaaacaagatgtccaaataagaacatccaagcccaaacagataaactattcattccaaaaggattatatccgttaatcaattgcgaagaatttaaccacaaataatctcttagccaacccattaagtaagtagaagattcattgaattgtgctacatttccttgccatagcgtaatatgtttccaatgccagtaaaaagtaacccaaccgatagtatttaacatccaaaaaactgctaaataaaaagcatcccatgcagaaatatcgcatgtaccacctcgtccaggaccgtcgcaagggaaactataaccaaattcttttttatcgggcattaacttagagccacgtgcatctaaagcaccttttactaggattaatgtagttgtatgtaagcctaaagcaatggcatgatgaaccaaaaagtcaccaggacctattgttaaaaatagtgaattgctattattgtttatggcatctaaccaaccaggtaaccatatgctttgaccggcagtaaaagctggactatttgttgatgatagaagtacatcaaaaccgtataatgctttaccatgagcagattgtatccattgagcaaaaattggctcaatcaaaatttgtttttcgggggtaccaaaagctagcattacgtcattatgaacatagagtcctagggtgtggaaacccaagaataaactggcccaacttaaatgagatattattgcttctttatgttgcaacatccgagccaatacattatctttattctgctcggggttataatccctaacgaaaaatatagcaccatgggcaaaagcacctgtcataatgaacccagcaatatattggtgatgtgtatacaatgcggcttgggttgtgaaatcttgtgcaagaaatgcgtaaggaggtaaagaatacatgtgttgagctactaatgatgtaataactcccaaagaagctaaagcgagacctaattgaaaatgtagggagttattgatagtatcatagagacctttatgtcctcgacctagcccccctccaggaggaacatgcgtttctaaaatctctttaatactatgtccaattccaaaattagttctatacatatgaccagctatgataaaaacaactgcaatcgctaagtggtgatgagctatatcagttaaccataaactttgagtttgcggatgaaatcccccaatgaaagttagaatagcagtaccagctccttgagatgttccaaagatatggttatttgaatcaatgttctgggcatatgcattccattgacccgtaaaaaaaggtcccaaaccttgggggtgcggcgatatacctataaaattattccaccttatatgctcacctcttgattccggaattgcaacgtgaactaagtggcctgcccaggccaaagaacttacaccaaaaagccctgataaatgatgattcaaacgggattcggcatttttgaaccatgaaactctgggtttccatttgggttgcaggtgtaaccaacccgctgctaggaaaaggcaggaagcaacggctagaaaaagagctccattataaagatcttgatttgtacgcaaaccaattgtgtaccaccattggtatacaccagaatatgctatattaactggtccagaagctccccctcgagtaaaagcttcaacggctggttgaccaaaatgtgggtcccaaatagcatgagcaatgggtcttacatgtaaaggatcttgtacccacgcttcgaaattaccttgccaagcaacatgaaataaattaccagaggtccacaagaatattattgctaattgaccgaaatgagaagcaaaaaccttttgataaagacgttcttctgttatatcgtcatgactttcgaaatcatgcgcggtagcgataccgaaccaaatacgacgagtggttggatcttgagatagaccttggctaaattttggaaatcttgatgccataatgcttttcgaatcctccttagccgttatcctactgcaataattcttgctaggaaaaatgcccacgttgtggcaattccacccagaaggtaatgagctactcctacagcacgaccttgtacgatactcaaggctctaggctggatagcaggagcaacccttaatttgttgtgagcccaaacgatcgattcaataagctcttgccagtatccgcgaccactgaatagaaacattaggctgaaagcccagacgaaatgggcgcctagaaacaaaagaccataggctgatagagaggagccataagattgaatcacttgagaagcttgagcccataggaagtcgcgaagccaaccattaatagtgattgaactttgtgcaaagtttcccccagtgatatgggtgacaatcccttgctcacttacacttccccaaacatcggattgcattttccagctaaagtgaaaaataacgacagagattgcgttatacatccaaaataaacccaaaaagacatgatcccatgcagaaacttggcaggttccgcctctgccgggtccatcgcaaggaaaacgaaatccgagattagctttatccggtattaaacgagaattacgggcaaataaaacacctttgagtagaattaacactgttacatggattgtaaatgcatggatatggtgcactagaaaatctgcagttccaagtggaattggtaacaaagcaactttactacctacggcgatcacatcaccaccaccccaagttagacttgtacttgctgaagcattgggagcagtcagatcaggtgctagagcgtgagtattttgtacccattgagcaaaaacaggttgcagttgtatagcagtatctgaaaacatatcttggggacgacctaaagcactcattgtatcgttatgaatatacaatccgaagctatggaatcccaagaagatacaaacccagttaagatgtgatattattgcgtcacgatgccgaaggacgcgatccaatagattattatattgagtggttgggtcataatctcttaccaaaaaaatagctgcatgtgcagcggctccaactattaaaaaaccaccgatccacatatgatgtgtgaagagggaaagctgagtgccatagtcagtagctaggtacggataagggggcattgaatacatatgatgagctactattatagttaatgaacctagcatcgctagattcagagccaattgggcatgccacgaagttgttaggatttcgtaaagacctttatgaccttctccagtgaatggacccttatgcgcttccaaaatctctttaaaactgtgaccaataccccaattagttctatacatatgtccagctactaagaatagaactgcaattgctaaatggtgatgagccgtatcggttaaccacagccccccagttactgggtttagtcctccgcggaaagttaaaaaatctgagtattctgaccaattcaaagtaaaaaatggagttaatccttttgcaaaactagggtaaagttcagctagaagatcacgatttagaataaactcatgaggaagaggtatctcttttggatcaactccagcatccaaaagttgattaataggtagagaaacatgtacttgatgtccggcccaagaaagagagcccaatcctaaaagtcctgctaagtgatgatttaacatggattcaacatcctggaaccaagccaattttggagcagccttgtggtagtgaaaccatccggcgaaaagcattaatgccgcaaaaactaacccaccaattgcagtagaataaagttgcaactcactagttattccggatgctcgccaaagttgaaaaaacccggaagttatttgtatcccctggaagccccccccaacatctccatttagaatttcctgccccactattggccaaacaacttgagcgctgggcttgatatgagtaggatcgcctagccatgcttcgtagttggaaaaacgagcaccatggaagtacataccacttaaccagataaagatgattgctagttgcccgaagtgagcactaaaaactttacgggaaatttcttccaaatcattggtatggctatcaaaatcatgagcatcggcatgtaaattccaaatccaagtggtagtgtcgggaccctttgccagagtccttgaaaaatgtccgggtttggcccatctctcgaaagaggttcctacaggatccttttccaccacaatcttgacttctggttcctgtgaacgaatagtcattgaggttctcctctcttcagacgaggcataggaaaaacctaccaataataattggtgaacttccgagagagatagatgttccttcgaactttctaatccctttattcagttttaaactggaacaactacgatacagaaattacctaggtaggccttcgaatttattatgacatgaatttaaggtgcttaatgg------accgtaaataaaactctttggaaaaaatcacaaagatttatggtcagtttcgcaattccattggttcta------accaaacgctaatttcatttataaatcaaattgcgtacaactgtttc-tttttttttcattgctccaacaactccttta---aaggagttgttggagcaatgaaaaaaa--aagaaacagtt-------acaataactaaaaacgtcctgtcattttcaaccaattatgagcttcaatataattactaggggcaagtagtatcgcttgtttccaataatcagcagcttgatcaaaccacgtttcagaagtttctatatctccctgtcgaatagcttgttctcctcggttgggataggattgtccagaaagaaaatactccttcccatagaaccgtacttgggagtttcctacctcatacggctcgaataataattatcaattcattaatttgactgtt-------gggaaatgaacagataacaattaatgaactaagtttctatttcattttttcgta---aaaaacacaaatttatcttttctcctactgctcgtgataaatttacgg------aatcttttcagcagtaactatctcaatgaatattacagaaactttcaattatttgcattctcaataaaattgaattcgtttata-tctctttaggatctgattctacaccactgttgccttaactgatcaatttaaattacagaaattgctctattttcgttaatcaacaaaattttattgtatcgaccca-aattttcaataattgatctttatgatgc-ttttttcggttcattcaattatccatagagttttatgaggttctcttgtagttgggtttctacgcttttattctacagctatgga-aaaatcctattacgttactaatatgtagataaccatgatcttattttcggatagtttcttataactaacacaatctgtaatacggatagtcacacgtaatggcagatcacagccatattattaaaagcttgaggcaaagacgggtttcgttctaatgcctggaaataatactccaaagctttagcatgctccccattactcgtatgtataagacctatgttgtaaagtatatagctccggtcatatgggtcgatctctaagcgcatcgcttcataataattttgtagagcttctgcatattctccttcagattgagctgacattcgttacggttgtgcgtacatcaacgaactccgtttcaaaaccgtacacgaaacgtgaatttcatacggctcctcgatagtgcgttgcagaaggg----------ttattcgtaataacacgagtattttttttctgaccaacatcacaaactatttgggttagcgtctttataaaaaaatatctaaccatccttt----tgcaaaaatgctcttttgatcttaaagttcct------aatgattaaccta-----ttgagaatagaacttttcgcagtttcttcgtttcttaaaacccgta--at---tccatagggttttctgacaatctccgatggttttatgggtaccaaaaatacaaacgagatggacatttgtttacccaaccatatatc--gggatggatca----caaaaattataacgaagcttttgtattgtcaattactgcatgtaaacccgggtggtgtgtatgcgcgcctatatatataattgcggattatctccgtttcactatact-----atataggtttgacctattgctcgatactacaatttagtatctaaggctgcatcaatcgatggtactcgacagaaggaattatttattgataaatttaccttcactaggtctaagttttggttta-ataattctctagaaaataaccagtattattatattagtatc-aaattcgagctcgaatcgcaccatctctataataagtaaatgcttctctttctttcaatgtcgttggaatcaattgtagcaagatatcggcaacaattgtaaaagttttatcaataaaattatcatttctttgagatctaggcatagttagtcataaattttttgaaattgcaccatttatttctttcgaa--aaaaaatcactaga---------------aaattgtttgtattataaaataggcttttacattacacatgtaacagctccttattgaaatctatttctctgttcaattcaagtaattcgttcctcgacccga--------------------------------------tttagcagttgcggcatcaccaatttatggattaaaattctagtgggtttttattggaaagatgattgagtggtttaagatgtagcattggaaatgctacgtaggttttagcctaccgagggttcgaatccctctctttcctcactagtttcgtca---aggaattaatagaataattcaaaacaatagtttgtaa---tttga--------------------------------------------------------------------------aatatatatatatt------------------------------------ttagacttggcgagaataatattccacaactaaaagttcattgatttttaaaccaatccattcacgatcagtgattcgattaaccgatccgcgaaattgtgttaaatcaaaagttaaatgattcggtattttttgttcctgagagatattaatattcttagtaattaataattgagattcatgtcgattctttatagtaataatatctcgggttttacaattataacttggaatattgactatattagcatttatcagaatatgtctgtgattaactaactgcctcgcactaggaattgttggagccattcctaatcgaaaaactatattatccaaacgcatttcaagcaattgtagtaatatttgacctgttgaacccttcgctctcctagcaatactaacatatttaactaattgtctttctgtcaatccataatggaatcgtaacttttgtttctcttccaatcgaatacgatactgagatattttcttaccagttattaactgattagtatagccggatcttgatccaagcattttatgactcaaacccggtaaagctcccaaacgacgtattatttttgcacgaggtcctctataacgagacatagaaactccttgatgttatgttagtggtggaaaagtaataaataatgtgaataaaatattgtaagcaaatattatctttcaaaaattacgtacctttacatatttttacataacttggcggttgagaagaataaaacgt-----------------------------------atgaaaaagtcaaacaattattcttttgttagtgaaaa------tttttgttactattattgactcaagtcaatccataacgaatccttgattggaagagaa-ggggctat-atgtgagcccgctatcggagtcgaaccgatgaccatcgcattacaagtgcggtgctctgacctctgagctaaacaggcttcgagacgt-----atacataaaatatttttgtattactttcatttataacacataagaatagttttatctagtagcga-----cttattttatttattagttgtatgtg----t----------gaaaaaaatcataaattttagatttatttgg---ctgattcaaaaaagtgttgcatgataataaagaaaaaattataatttattttggt--aagagaatattc----tttttgttttgctagtcacggacagaacacaaggaaataat----gggggtatggcgaaattggtagacgctgtggacttgatttgattgagcctcagtggagaaatccactaagtgattgtttccatattcaggggagtctaggttgaaaggtaagaacttcttattaggtaatcctgagccaaatttttgttatgtagaaagaaataggtgcagagactcaaaggaaactatccaaccaaaga-----atttattgatgttttaaaattcattct-------gaataatgagtgggaaaagaaatagtcgatatttatctgac--------gttataatgactcggttgttgctgataga---cgaggataaagagagagtccgttcctacaagctacgcgtagcagcggtgaaaatcgcagtaggaagaaaatccgttggctttatagaccgtgagggttcaaatccctctacccccaccgggaaggaaaa----------cgaaagtaactatcc-------------------------------------------tatcttcattctcgtactaaaataatgaag---ataattgccggaatagctcagtcggtagagcagaggactgaaaatcctcgtgtcaccagttcaaatctggtttctggcacataatgcaactttaaattaggcat-tcccaatcgcatatat----------------------------------------------------atatatatatatgcg----------------------------------------------------------------------------attagtaggcatcttgcagttcatagaaattaggcacaatataatctttgcgcaaaggccatcctatccaactttcaggcattagaattcgatcaaggcatggatgatcctcatacaaaattccaaacatatcgtaagattctcgttcttggaaatcggcacttttccatacccaaaaaacagatggaatttttggatgttctctagatacaaaaattttgatacatatttcttcgggttggtctgcattgtcatacattttcacaaaatggtatacactagctaataagccacctggttccacatcgtatgcacattgagaacgtaaataattgaaaccgtaaacgtataaagaaacggctaaaaaaggccaatcttgagattttacttgtaaggtttctacaccctgatagtcaaaacctagagctctatgagctaaaccacgcttgattagccaaatggacaatcgtccttgcatttttttatcactacccctcaataaagtattggaat---------------tgtccatatttttgt------ttatgacccta---ctcgataactcccggtgaaaaaatattggactcgctttgtttggtagctaataatactttttcgggagctttcccgaaccgggaaaacttttctgataattttctattgggtttggtgatatcggaggtcgaagaaaagatattgaatttatgatttaaggtcaaatacctcttctttattcgtttcgtcccctttccatacccatacgtttcttgagccattttcttacgaagtttcactatagcatctataatagcttctggcttgggaggacacccaggcaaataaatatcgacggggattaatttatccactccacgaactgtagtataggaatctgtactaaacatacctccagttattgtgcatgctcccattgcaacaacatattttggttcgggcatctgttcatagagtctgactagtgatggagccatcttcatcgttacagtaccggctgttataacaagatcggcttgtctaggactggatctgggtaccaaaccataacggtcgaaatcaaatcgtgatccaattagtgaagcgaactcaataaagcaacaacttgtaccgtaaaggagcggccacaaacttgaaagcctcgcccaatttgaaaaatcattaaaagttgttagaatgatggaactcgaaacgggttcattaggtgaataaaattctgcaccattcgtaatattttttgtattaaggctcatttttcg------accataacgtctgt---------ttaagaccattctaatgctccttttcgccatgcatatactaaaccagcaatcaaaataagaataaaaatgaaagcttcgacaaaagatagaatacctaaatcgtataaactcatagcccatgggtagaggaaaaccgtttctacgtcgaaaacaacgaaaactagagcgaacatatagtaacgaatttggaattgaatacaagcttctcctgtcggttctatacctgactcataactagtcagtttttctggccctttgtctcgcgatgctattgatctagaaattgatagaactattgtgagaaaaaaaccaattagaagtaaaaatatccagaaatactcataggtttgggattgaaacaccgtatgtatctctcctttca-atagaaaaataaatagttta-t------------------ttattgactagatcct--------tttatggcttttcttagttttgtatcatcgctgcgtaacagacagcgagtaatattttaatgaaatggtagaactataaaaaacattagatccgagtacttt-----gaaaactaaatagaaaacattcgaaacttcattttgtcaatgcagttgattcattaatataatttttttattggtttttt----gcaggatcaa--aaaatctgtattctgatcggcgaacgaaacaatagcgcattat----------gctggttccgaacgttcatttac--------------------------------------------------------------ttctcttaccaacttgaaacgaa-----------------ttttttgcaaatctattagggctatacggattcgaaccgtagacattctcggtgaaacaatt-----ccaatatcttgttt----tgaattgttttaagaacccaacatgcactt-ttttttatgcattgggctcacttaatagctaatattccattttctagttattcaaccatctttttcttg-gaaaaatactaagatggttccgtgtgctt-----gaaatacgaagcgatcccgaagttcttcaaaaaaagtagaaaat-aatattgacttaggcttgttttttttcatacatggattgactcgaaaaggagtttctatcgcctaatctgttcgagactctatacaccttaaagttcgtgaagcgaaaaaaagaatttctagaggtcctcgtaacgttctcatcatgtagtatcattgataaaatgaagaattaaccatatctgtttcaattaattttcaaggacaaaaacttgaaactttttgtgtcaagctattttcctccgagacttaatcgaggagtaagacactaatatttatatttcccgacatgagttcagccgtgaatcgacagtttcgataatttttttgacaatcattggcgcacgtgtaaacgaggcgctctgccactgagctatagccctac--------aaatatattgtagt-ttcttttacaatatttgtcaagatcaagtgct---------tgttccaattgtccaattttatacttgtctccctcttttat----------ttgttgaaaatattcatttcgcactagtataattgagtatctacagtagta---gtaaaagagcctacttaactcagtggttggagtatcgctttcatacggcgagagtcattggttcaaatccaatagtaggtaattgatattagatgccattgatctaccaatgacatccaatacaaactattttgtgtatcttattaagaactcaattgtctaatcagccatatttaaagtatttgcattaattgcttctagccttgctttggctcgtctaagagccaaattagcttcaattatttgttttctaccctctgctcgagctagattgacctgagctttactaaaaatttcttgagcttcctgaaaatctatttcaatagctttctcagcttcattaaccaaaatagtcatttggttattttctatcatcgcaaaaccacccattagagccatagtagaccattggttcccgagacgtattttgatgattcctatatccagcgcggttagaagaggagcatggctaggtaatatgccgatttgtccactatttgttgatagaacaatttcttgaacttcggaattccaaacaattcggttaggtgccattacgcgaagatttagcgcca--tttttttcaactccccatttgcagaatagtagcttttgcagcgacttcatcaatgttccctactaaataaaaagcttgttcgggaagactgtccaattctccagaaagaatcatttgaaaaccttttatggtttctcgaagactaacgtatttacctggagaaccagtgaaaacttctgctacaaaaaagggttgggataaaaatctttcaattttgcgtgcccttgctacagttagacgatcttcttcagataattcatccgatcctaaaatagctataatatcttgtaactctttataccgttgcagtgtttgtttcacaccctgcgcagtctcataatgttcttcacctacaatccaaggttgtagcatcgtagacgttgaatccaagggatctacggcaggataaattcctttagctgctaatcctcgcgatagcacagtggttgcgtccaagtgcgcgaaagtcgttgcaggggcaggatccgtcaaatcatctgcaggtacataaacggcttgaatagaagttatagatccttcttttgttgaagtaatcctttcttgcaaagtacccatttctgtacttagtgttggttgataaccaacagcggatggcattcttcccaataaagcagaaacttctgaccctgcttggacgaaacgaaaaatattgtcaataaataaaagtacatcttgtttattgacatctcgaaagtattcagccatagttaaagctgttagaccaactctcatacgagcgcctgggggctcattcatttgaccgtataccagagctacttttgattccgaaatattctgctcattaataacttttgattctttcatttccatgtaaaggtcgtttccttcacgggtacgttctcctacaccaccaaatactgatacaccaccatgggctttagcaatattattgatcaactccataataagtactgtttttccgactcctgctcctccgaataatccaattttacctccacgacggtaaggtgctaaaagatctacaactttgattcctgtttcaaaaatggataatttagtatctaattgagtaaaagcaggagcaaatctgtggattggaaatgtcgtaccagtatctacgggacccaaattatccacgggttcccccaaaacgttaaaaattcttccaagggttgcctcgccaacaggaacacttagaggagctccagtgtcagtaacttccattcctctcattagaccatctgtagcactcatagcaacggctctaactttgttattccccaataattgctgaacttcacaagtaacattaatttcctgacctgctgaattccgacctttaacaactaaagagttataaatgttgggcattttgcctggtgggaaagcagcatcaagaactggaccaataatttgaataatatttcccacatttttaacaataagtgtagaagctccaagaagtaaaagattcgttctcataaaattattgaag-aattggttataccaaaattgtaacgaaaaag-atttcgtattaggaaaatcgattagtagtatgtagtagtgaaagctccgaagagaaatacaaaaatatggattgttcgatagatctttgctgttcaaaacagcaaagattctgctttc------------------------acctagaaattggctaaaaactatac------tcaaatttgttatctagcatttatactatgaacataaaagttactcatttgttataaa-ttatt---acacaatgcaatgattttcagccactacttactttaattgactcaagaacaaaggaaactagt---tttgctccattt------tcgttcccatccggtccaatcgtacaccgtagtaaatctatacactgtaaaagctttcgggtcaatccgtaaaacctt-----aagaggaaagttattggtaaatattaattttctataatacacatttatcttt-----------------------------------------------------------------------------------------------------------------------------------------------------------------------------------------------------------------------------------------------------------------------------------------------------------------------------------------------------------------------------------ttacagcacttgta----------------------------------------------atacttatataaata------------------------taaatatatagatatatagatatata-----------------------------------ggttaaatatacatatatatata--------tcaccgggttgcattacgtacaaaaagcaatatagaataataatgttttattgttggg-gattatctcccattcaaagatcaaatagatttttattgaaagcagagtatttcccccacagaggattttt-tttattatcgggcagaccttatccttaccaaagtataaattgattcgtagggagggacttatgtcaccacaaacggagactaaagcaggcgttgggttcaaagctggtgttaaagattatagattaacttattacactcctaattatgagaccaaggagacagacattttggcagcatttcgtatgactcctcaaccgggcgtaccaccagaagaagcaggagcagcagttgcggctgaatcttcaactggtacgtggactacggtttggaccgatggacttactagtctcgatcgttacaaaggtcgatgctacgacattgaacccgttgctggggaagagaatcaatacattgcttatgtggcttatcctttagatttattcgaagaaggttctgtaacgaacctgtttacgtctattgtgggtaatgtttttggatttaaagctttaagagccttacgtctcgaagatttacgaatccctccagcttacgtaaaaaccttccaaggtccacctcatggtattcaggttgaaagagataaattgaataaatatggtcgtcctctattggggtgtactatcaaaccaaaattgggcttatccgctaaaaattatggtagagctgtgtatgaatgtcttcgcgggggactcgatttcactaaagatgatgaaaatgtaaattcccaaccatttatgcgttggagagatcgtttcttgttcgtagcagaagcccttttcaaatctcaagcggaaacgggcgagataaaaggacattatctaaatgctactgcaggcacatctgaagaaatgatgaaaagagcagcatgtgctagagaattaggcgtaccaatcgttatgcatgattatcttacagggggtttcactgcaaatacgagtctggctcattattgccgagacaatggtctacttctccatattcatcgtgcgatgcacgcagttattgatagacaaaaaaatcatggtatgcatttccgtgtactagccaaagcattacgtctatctggtggagatcatatccatgccggtactgttgtaggtaaacttgagggagaacgtgaagtaactttaggctttgtcgatttacttcgcgatgactacatagaaaaagaccgtagtcgtggtatttatttcacccaggattgggtatctttaccaggtattttacctgtagcatctggaggtattcacgtttggcacatgcctgctttaaccgaaatttttggggatgattctgtattgcaattcggaggtggaactttgggccacccttggggcaacgcaccaggtgcagttgctaaccgagttgctctagaagcttgcgtacaagcacgtaatgagggccgtgaccttgcccgtgaaggcaacgaagttattcgtgaagctgctaaatggagtcctgatttggctgctgcttgtgaagtatggaaagaaatcaaatttgaatacgaaacaatcgatactttataact-tttttccatttctttcctttccaccccgagttcggggtggaaggaataagatgggatggattaactgtaacacaatacaaaattattttgacaaagggtttgtagctcagcggattagagttcatggttccgaatcatgaggtcaagggttcgaatcccttctaaccctcctttacaatagcgccaattttttatctttcatatggatgttgatttagttatcaatttgttgggtaacaaaaaattttgttctatcattaaattagttaattgcaattcaccaattttgtattttcagatccaaaaacaaacattatattttcttcattttactccgtaccaagtattttttcc----------gaatcaaataggga--------------actcg---tagtcagtagttgcaccggtaataacaacaacagtgttagcagtac--------acagtaaaacg---------ttttcatctttatcgaggctgcataatcattttttttttcaaaaaaggagagctttttatgtctctaatgaattggtttgaagataaacgaagatttggtggattgatcggagctttcattgaaaaagcaacgaagggatatatatttagtgaacgagaaaaagatagatcttttaaattggatactactaaaggtttgtggactagatgtgataattgcgaaaatatgttatatgttagatttttgagacaaaacaaacgaattcgcgaagaatgtggataccatttacaaatgagcagcacagaaagaatagagctcttaacggatcgtggaacttggtaccctatggatgaagatatgattgctcgagatgttttgaaattttctgatgaagattcttacaaaaatcgaattgcattttatcaaaaacgaacaggtttgacagatgccattcaaacaggtatagggaaattgtatggtactcctgttgcactcggagttatggattttcaattcatgggaggtagtatgggatctgtggtaggcgaaaaaattactcgtctcattgaatatgctactaggaaatcaatgccattaataatagtttgttcttcaggtggggcacgtatgcaggaaggaacattgagtttgatgcagatggctaaaatttctgcggttttacaaactcatcaagcaagaagaggattactatatatagctattcttacgtacccgacaacaggaggagtgactgcgagttttggtatgttgggagatatcaccattgctgaacccaaagcctatattgcatttgccggtaagcgtgtaattgagcaaactctacgtcaaaaaatacctgatggttttcaagttgcagaatctttattcgatcatggtttacttgatctgattgttccacgaaatctattaaaaggtgttctgagtgaaatttttgaactttatggttcagctccttgtaaaaagcacaataatca----ttttctcgataaa--------------taatagtacaattatattttt-------------------ctttgttacgtactgatattcatcgggcgagatt---ttattcaaga---------------ggttttattgatatgggcaatatattattattattaataaaaaacgaaat-ataattattatttgatttagttctggataaaatata--gcatata-tatatttat-tttttacct---tatcacaatcacctttaatttccatgacagcttcttacttaccttccattttcgtaccgttagtgggtttagtttttccagcgattacaatggcttctttgttcatatatatcgagagggatgagatttcataaataaattattcgtt-------------------------------ggggtttacattaatagaatgagaaggtagtagcgttgtatatacatacaatgtatatatatgatgttattatttcgtttattccctaaagatcattcgcatcttcaaccgctctcgcaactaaga-aatttgaaagtctttttctatttaactcgttattctttaattattttcaggagattttattttgttacgaactcgcaaattgaagatgttcaaatagatcttgtaacaggatctcgaagaatcagtaattttgtttgggctttcattttatcgtctggtgcattgggattttgtttggtaggattttccagttatttgcaagaggatcttttccctcttctatcagccgagcaaatcctatttgttccgcaaggtcttgttatgtccttttatggaatagcaggtttatttataagtttctatttatggtgcaccatttggtggaacataggtagtggttacaataaatttgacaaaaaaaaaggagtatttaccctttttcgttggggattcccaggaaaaaatcgtcgcatttttatccgatttcttatcaaaaatattcaagcaatacgaatagaagttcgagaaggttttctatttgataaaattatttacataaaaatgagaggacaaaaagatgttcctttaagtcatattgaggaatattccactttgaaagagatggaaaacaaagcagctgaattagctcgttttttaaaaattcctatcga---aggtgtttgaactaaatttgatc--------------aaattggtttt-------------gggtgtgcgtagggagtgagtaacgaaacaaagaaatatacatacatatatatata------------------------------------------------------------------------------------------------------------------------------------------------------------------------------------------------------------------------------------------------------------------------------------------------tgtatgtatatttatctatacg---------------------------------------------tatttata---------cacgctatttgtctccttggccttctaaatccaagtaaattttatgcatgaagcactcacattattg------tctttcatatcgttgtttacaaagagcttatagggctggcaagcgtatacaaaaaataaaaagagattattttttgtataaagatacgctttcccattcaaaacgtttctcgcaatccattgtttcctacacggatacagaattgaacaattttgtttttgtaatatatatcaaccttttaggatacagaatcagtttatactcaataaaattgttctacttctttagattcatgatattgagtcagttttataatttttgggtagtgagagga------aggtacgaacactgcaaggagcattcaaaaact------atttttgaagatgcggggggtttagttaaaataatgaatagaaaattggcttggattaaggcgaccctagacgatttatatatatggaaacgttattttttatt------tccctcatccataggtacgagaaataaaactgaatattattcactgaatacaagaagttcaggattaacaacaatagcttatgaatctatgggtcttttaccaaggtccataacacgtactttttccaggtttcaaacagaacttataaatcaatcaagttcattggtactttgggaatttagattagcaaaatatcaagcattagcttctttgcaatatattggatgtttaatactcattcctttagcaacttctattttttttcaaaagagtttattggaaccgtggattagtcattggtggaatcgagaccaatctcaaatttttattgcgtttttccaggaagaaaaggctttgaaaaaacttcaagaaattgaagaacttttttggttggacaagattttggcgaatgcattgtttgggattcaactacaagattttgatagtggaatccatcgacaaaccattgaactagttggacaatgtaataataatagtattgaaactgtttcacatttattaacagatggagtctattctatcactttgactagtttatttatttcaggtaaggaacgtcttgctattttgaattcttgggctcaagaattattttatagtttgagtgatacaatgaaagctttctttattcttctactaacagatttatgcatcggatttcactctccccacggttgggaaatcgtaataagttcttgtttagaacattttggatttgtccgtaacaaacacgtaatttcttgttttgtttcaacattcccggttattctagatacagttttcaagtatctgatttttcgtcacctaaaccgtatatcgccttctattgtagcaacctaccatactatgaacgaatagaatattataaaacaaga----------------acgaacgaatagac------------------------------------------att----ttgaatggataagcacaaagccagaaaattattaattc-tttttttattttcatcattaatagaatgatataagttgcaaatggagtagtgaaagcaaaagtat--------ttactaccgaaaaattttttgaaatagataatcaaaccatgcaaaaaagaaaattgaataacttgattatgaaatggatagtccaatcaatctccgtactggttgt------tacaacggtttggtcatccgtttcgcaggcatacccaatttttgcacagcaaggctacgataatcctcgagaagccactggacgaattgtatgcgccaactgtcatttagcaaaaaaatctgttgatattgaagttccacaatctgttcttccaaatacggtattcgaagcagttgtcaaaataccttacgatttgcagataaaacaggtacttgctaatggaaaaaaaggtcctttaaatgttggagcggttcttattttaccggaaggcttcgagttagcccctcccaatcgtattcctcctgaaatgcaagagaaaataggaaatcttttttttcaaccttatagcgaatataggaagaatattttagtagtaggtcccgtcccgggcaagaaatatagtgaaattacctttccaattctttcaccaaatccagctaccaataaagaaacttatttcctgaaataccctatttatgtgggtggaaatagaggaaggggacagatctatcctgatgggagtagaagtaacaatacggtttataatgcttccgttacaggaaaaataaatagaattttacgcaaagaaaaaggtggatacgaaatagcaattgatgatgtatcagacggtcacgaagtggtggatattgtacctccgggaccagaacttattgtttcggaaggcgaatctgtaaaaattgatcaacctttaactaataatccaaatgttggtgggtttggtcagggcgatgcggaagtagtactgcaagatccattacgaattcaaggtcttttattattcctcggatcagttactctggcacaaatctttttggtgcttaagaaaaaacagtttgaaaaagtacaattagccgaaatgaatttctaaatttgtatttgatctaagt---atttgaaggaat----------aggagggggtacaaggaaacccttttcctttttcg----------gatattatgctgaatg-aaaaaaaagtaatg------------tgcttgataatgcgtttgtaactt---------caaaactttaccct---------------------tctctaggaa-gggtaaagttttactattgagtcctaatagatactattgatattattatccgcatctataatatctctctcactaagttttttcttattccattaaagggatgatcctaatccggagtatgagccgtagaaaaaaatacccattaagccgatcacaagaataccggctacagtaccgatcagccataaaggaatccttccggtagtattagccattcaatttactcctttttacaaattgattaatcaaatagtcgtatctcaagacattgacagttacaaataa-gataaataactttctccagattaggcaaaaaaattcttctttttcaattgaagaagtaattcgagaataaaacagcaagtacgaaaattaataataacccccagtagaggctggtacgatttaattctacactttgtttgttcggatttggttgtgtcatagccttacttaaca----ttttttaagggtttatcgttggataaactgcattgctgaaattgctcccaaaaagaaaacagtaggtacagccaatccatgaacggctaaccatcttactgtaaaaattggataaattctatctatcgtcattagt------accccctaaaaagatttagtaaattcgtcgatttgttccaacgaattaaaacggccagtaattaatggaacttcttgccgatcttccgtgaaatattcattggggcgaggacttccgaaaacatcgtaagctaaacctgtactgacaaataaccaacccgcaataaataaagaaggtatagtaatactatggattacccagtaccgaatactagtaattatatcagcaaaaggacgctctcctgtatttccagacatggttagctccgtgtatatttgtaaagacaaggg--tatttaccttgtaaaggaacagaattagaagaaagtcactacta-tttttgttccctcaacctcattgggttg-taactccatacctagggtatttgtgaagtgtattagcctaagtatacctaacgttctttcgaagcggcaagacactaatgactcattaagttttatata-acaataaagttttattggaatc-----aaaaaaaagcaagtgattgatgttacaattgcttttttcaaggagaaaacctctttctgatgaatcaacaataaaaatgtttaattgcttaatgagttcaatttac----------------------------------------------------------------------tatatataga------------------------------------------attctttgtacaaaggaacaaaatt-----gtatcaaaataatctaaaaaaacattttagattgtcact------------attagaagttttgtataattatcttacagaatg--------------cgtactttatt---attattcaatttatcatgctcattatacttagttatattctgttcttggtcggagctttaaccctagcgttaattctatttattggtttgagcaaagcacaactcatttagttca-------aaaagtgaattatttgtttgaaaggatacaaaaatctcattgta-ttatctaaaattgat---------------------ggtattctatcaatt---cattattctggtcgagggagatataga-----aaatatggttgaagctctcttatctggaattgttctaggtttgattccaataactctggctggattgtttgtaaccgcgtacttgcaatatcgacgtggagatcaattggatttttgaataaaaagaactcaacgtaaattaaggtaagattatttatttct------aaataaatcacgccctgtaggatttgaacctacggcatcaggttttggagacctgcgttctaccgtactgaactaagagcgtctatataatt-ctttattttctatcagttaatacccacgtgcggtgaaaatagggatgacaggattcgaacctgcgacattttgtacccaaaacaaacgcgctaccaaactgcgctacatccctcaaccacacacacataattattgtactcattccttcttctactcgactacttattgcattcttttttttttttaacgaaagaaaatgcatagaaatagaataggagg-gaaaaagaatgacaaatagaaaacttgt--------ttttacgacac----agctaggatggtcagcgaaa-----cacgatacatgttacgtataattggataagtaaagaatggattatcttt-----------------aagataaaaaggaggttttgtgatgcaagatgtaaaaacttatttatctacagcacctgttttagccacactgtggtttggactcttagctggtttattgatagaaattaatcgtttcttcccagatgctttgattcttccatttttttgaggattagagctataga----ttaatcttcaatattgact--gaatcgttagcaaaattgttactgaaaattgaataaca----atttatcggttg-----aaggtgaataaaataattacctgactcgattgttagtcaatagatccttaattactgttcaccgata---tgct----atgagtttgaa---ctaacaacagttttggatataattatggctagaagcaaagaagtaagagtaacaattaatttggaatgcactgattgtactcgaactaatagagaattt---aatcaaggtatttctagatatactactcaaaagaatcgtcgaaatacacccattagattagaattgaaaaaattttgttgctattgcggtaggcataccattcacaaagaaataaaacaata-aatagtattt---aggttt----atacgattgcaaattatgaacaaatcaaaaaaaatgtctcgtaagcgtgttccagcaattagatcaggtgaattcattgattataaaaatataagtttgcttcgtcgatttactagcgaacaaggaaaaattttgtctagacgaatgaatagattaacttcgaagcaacaacgtttactgactatagcgattaaacgagcccgtgttttgtctttgctacctttccttaataacgaaaattaattctcgtttacaattttg-agttaattctttctgctggaacctctccagagtgattttaaaaatttactgggagaggttcttctggcacttttttactccttgctgttgtttcctattattgtggataggcaagctctatcaagtatagcgatttgagcaagcattttccgattcaaaagaattttattacaataaaaatatcgaattaatttgttataggaaattccattgtctcgtcctgctgcattgattcgagctatccataaacgtcgaatatttctttttctcctacctctatcacgataagatgatgctaaagctctgattccttgctggttagcagttcgaaaaagttttgaatgggttcctcgaaaccccgatgtaagcgtaagaatattcttacgtcgttttcgtgccacgcaaccacgtttaactctagtcattgttgatatatatatattacaaatctctttagtatt--tagttattatagtccataatttctgatgtataagataagaaactcaaaaagtttttgctgctataaccttcccaaccatgattctttttgcttcgacacaccttttacaagataaggaaaatgaag------cctctaattaaggagaatcaagaattccttcgtttctatagtttcttcttcaacgatcaggtcctctctaaatgccgaagctattta----tcgattattcagtaatatcagttacttgtacagttcccaatttttagcccgctttcccgcgatcgaaacggaaaaataaaattctttttaaaatcaaaattc-tctgttcattggcggcatgtaattggagagttggctggatagctgaccattttattccgttactgcggcaacacaattaatgagtattatac------aaattagtaagtaaatatattttctcgcttaatggatcaataataaatcgttaccattgagaaatcgctttccgtaccaaataaaggttattggatttgcaccgaaaaaaactacaaatttcatcaaaatgttac----atctctatattat-taatattatacgggagtctttttgcaactgtgattccaaatacttaataatctttgattcaaacgagtcgcacatacactctagtacatactcctcgacgttgagggcatctccgaagggcaggagattttgttttgttctcgatcggttgtcttttattcttaatcagttgttgaatagtaggcatcttaaaagatttgtatgcataattttttggttcgggtaatacccaacctaccaataaacaaa---ttaattgcttaa-----ttcctttagttattcgta------gaattgttttctatagccaccaagtccacaataccgtaaacattagcttcctcagctgacataaaaacatctctttccatatcttccgaaataacccataaaggtttacctgtcctttgtacgtaaaccttggtaatacagtcgcgaagtttcagaacttcctctgcctccataatgcattccccagcttgtccatcataataagaacttgctggttggtgaatcatcaccctatcaagaaataaaaagaagaatatcttactcctttattg-gaattcggaataaaacgaacggactgtacgtgcatttccaagtgcatacagctccgcaataattgaattcttgtaatcacaacataacataaaccgaactagtaaagaaaggtattttgttacgcataacgaaaaaaacaatcctt--tcattatatgagatactatgattgttctattgctatatgagaaatagaaaaataaattttaatt---ttagcaattccaaagttttttg----cttcagtgcagataaaacttgcagtataaatttcgatatgagtctatgacgctagagtaaactcat-----------------ggaaaggtatcatttattaatactgatattttttgctatccgtgtataaaatatgtcatgctactttcgtttctctggggatagacataaatgtaaacaaaaattcattggcacggagcgtgaggtagtgctatacgtttagtgatttcccccccagccagaatgaaagaccccattgaagctgctaatcccatgcaaattgtatggacatcgggtactacgaattgcatagcatcgtagaccgaaataccagacaggactgcgccacccggagagtttatatacgagtacatatctttactttcatcctctccattaagatacatcataataccaataggttgatttgctatttcatcatccacttgttgccctaaaaataataatctttctcgataaagtcgattgattaagattaattttttgtttctttctcatcgaaactgtacaagcaccttgtaagtgcgtacagcttagcctagtgtgaaaagaaaatcgaagctttccacatttctctgtcaaacccaggcgtactttgctcgctggatccgcaat-acggtatatcgatgcattttcatactcatt--taagtgctgataaatgcaaaaaaatcttcttatttacaaaatagtttttgactcaaatctttaggttcgtatcctacctcataaaagaattacatccgattc-ttattcgtacatataaacgagtaattgtattttttcttat--acttcgtgcaactatgtcttcttcctctttcgct-------ccgtgtaatcgctgattcaaaaacttaaggaggt-tcaaatagttcgttcgctggaactaaccatagatttcaataattaagaa--tttctattttttttctttttcatctcacgctcttaattttttgacaattgtcaatttcaagtgagtgacaaacaattcaatcggatgaatagatatagtgacggatagattccatataactaagatgttgaataagtcgcattatacgtcaatccatacagcatcttcttctccggggaggcgaaaaggaactttcggaacaccaataggca---tatctcatctccgtcaactagatgcaactctatagtttgaagacgt-------------aacaatat-aatgcattataacacattgaaaagacat------agtcagaaaaaaatgttccatatttattttatt-----atatttgagtagtattagacaaccaaaaagaaaacatattgaaatttagatttatggaatttta-aagtgggaccaatccctgcactgtgatcccaaatatagaaatgctagactatttctgcctatgtttatcggtagaaaat-aatcaatgtttc-----tgctaacctttgggatgattaggtaggaggttttaacaatatagtcaatagtttt-ttttcatcaagtgcaaaaaagttacgtagtgttaaattctctctgagaaaggggtatctttatgggtctaccttggtatcgtgttcataccgttgttctaaacgatcctggtcgattgatcgctgtacatttaatgcatactgcactagttgctggttgggcaggctcaatggctttgtatgaactagctgtatttgacccttccgatcctgttcttgatccaatgtggagacaaggaatgtttgttatacctttcatgactcgattaggaataacgaagtcatgggggggttggagtataacaggagagacagtcaatagtgctggcatttggagctacgaaggtgttgccgcagcacacattgtattatcaggtctactattcttggcagctatttggcactgggttttttgggatctggaattatttcgtgatgaacgtacaggtaaaccttcccttgatttgcctaaaatctttggaattcatttatttctttctggagtactttgctttgcattcggagctttccacgtaacaggtctattcggtcctggaatatgggtatccgatccttatggattaactggtaaagtacagcctatagcaccagcctggggtgctgaaggttttgatccttttgttccgggaggaattgcctctcatcatattgctgcaggtattttaggtatactggcaggtttatttcatctaagtgttcgtccaccccaaagattatacaagggattacgtatggggaatgttgaaacagttttatccagtagtattgctgccgtattttttgctgcttttgtagttgctggaactatgtggtacggttctgcagcgaccccaatagaattgttcggccctacacgttaccaatgggatcaaggattctttcaacaagaaatcgatcgtcgaatccgtttgagcgagtctgaa------aacccatcggtagcctggtcaaaaattcctgaaaaattagccttttatgattatattggtaataaccctgctaagggtggtctattcagagccggcgcaatggataatggcgatggaatagcagttggttggttgggtcatgctgtttttagagacaaaacaggacaggaattattcgtacgtcgtatgcccaccttcttcgaaactttcccagttgttctagtagatgaagaaggaattgttagggccgatgttccgttcaggagagcggaatcaaaatatagtgttgaacaagtaggtgtaactgtcgaatcttatggtggtgaactaaatggggttagttttgatgatccagtcacggtgaaaaaatatgctagacgtgctcaattaggtgaaatttttgaatttgatcgtgctactttgaaatccgatggcgttttccggagcagtcctcgaggttggttcaccttcggtcatgcaacatttgctcttatcttcttctttggtcacatctggcacggtgctagaacattgtttagagatgtctttgctggtatcgatcccgacctagatgctcaacttgaatttggagcattccaaaaattgggagattcaacaactaagagataaataatttcaattacatttttatgtttctctgtcgttaacggatcgaaactgagtacaaacaactctttcattttctttatttattcata----aaactcttaatcagtacaaaaattgtctataaatttttaaccaacacacaaacatatggaagcattggtttatacatttctattgataggtactctaggaatcatttttttcgccatcttcttcagggagccgcccaaagtgccaagtaagggaaaaaaataaattatttcactaaattgtatatttttt--------ataaatgatcaatgactctcttaaa----agaaagtcattaatcatgtttaatcttcatgctcttcgaaaggatctctaagttcattagaaggttgtccgaaggcagtataaagagcataaccggtgaagctgataagcaaacaagatatgaagatagcgaccaaagttgcagtttccatttttgagtagttcc-----aaaataatggtacatttgtaatgtacattccca----atataatagtgcacaaagttaggaaatctcaactaaatttgataagttttatggctacacaaataattgatagcacacccaagaataaagccaaaaagagtggtataggcgatatattgaaaccactgaattcagaatacggtaaagtagctccaggctggggaacaacccctcttatgggtgttgtaatgtctttgtttgctatttttctagttattattctagaactttacaattcttccgtcttattagatggagttccagtcagttggtaactagtacataaaattcaagtagagggaattgccgc------------------------------------------------aagaggtaacggcggcagttccagtaaagaggtagactaattgtgcaattattaattgtaaaaa-ttttttcgattatgggtgtgtgacttgttcaaatcgatcgatattagtcataccataaaagagtttgttgccct-------------------agtattataggagg---ttttcattttgtcaaatgttaa---aatcattatcatttggagcacaaaagtgagatcagattgaactatgattaatttgtataaact--------atcgttccgttatcgatcctttaatactatttgattcggattattttgaatg-----caatgttattccgaatcaataaaattatggaatgaatgataaaaaaaatgtaaatccattcta---tttttttttgagtcattggagcgtgataagaatctaaggtttataaacaattattaagatttaaacaagacaatctcatgatttttttttatgagaaaaaga----ttgctcaggattttaggaggattcgaagagactagaaaaaataaaatgatttgagatattggcgaatatgaattcaaactaaaattaatatgttctatcaaatatttgattcattttttttctgtttaagccatgggattacaaacaatcattcatggtttttt--tggggggggga---------gcatgtataacctatcccaataaggtatatgattggttcgaggagcgtttagagatccaagcgattgcagatgatatcaccagtaaatatgtgcctccacatgttaatatattttattgtttgggtgggattaccttaacctgttttttggtccaagtagccactgggtttgccatgactttttactatcgaccaactgtagttgaagcattttcatcagttcagtatataatgactgaagtcaatttcggttggctcatcagatcagttcatcgatggtcagcaagtatgatggttttaatgatgatcctgcatattttccgtgtctatctcaccggaggttttaagaaacctcgtgaattgacttgggttactggagtcattctggcagtactaactgtatcattcggtgtgacaggttattccctaccttgggatcaaatcggttactgggccgtaaaaatcgtaactggtgtacccgaagctattccattaattggatcttctttagtcgaattactaagaggaagtgtaagtgtgggtcaatccactttaactcgtttctatagtttgcatacttttgtattaccacttcttaccgcaatattcatgttgatgcattttctaatgattcgtaaacaaggtatttcaggtccattataattcccgaaata-----------catatatttcctattgctatacttta-attgaatttg-tctttatctttgagctatttttctttttaactcaaaccgattttttggaaaggaaaatggattatgggagtgtgtgactacattcaagatttattttgtcgcacaggaatataatgaaacctgtcacataaaaaatatgcaaaaattgtgtgtttctatcccaattacttttc----------agtaaaaac---ttgggtggctt----tgtcaagaaatagaatcctatgatcaatttttgaaataataagatttcgttaaatccaaataagtttttctcctatctatttcgaggtagccga-aaaaaatatagtatagaaatgcattcgtttccgttgcgttttttccccctactatcgaaacgacaagtaagatctaatggaaagttattgaagagcggaataaattgaaggagtc----aagagtttagatctaacaaaattacagagactatccaggaaatcccaaaatgaatttatttggattatgagtatcagggaaaataataga---------------------------------------------------------------------------------------------------------------------------------------------------------------------------------------------------------------------------------------------------------------------------------------------------------------------------------------------------------------------------------------------------------------------------------------------------------------------------------------------------------------------------------------------------------------ataca----tatatatgtcata-aaaattata--------------------------------------------------------------------------------------------------------------------------tgtt-tttttttc-tttttctatcgttactcgagccggatgagaataaattatcatgtccgattcttga---ggggg--gagaagataaaccactctagcctatcctgataacaaaaaaacctgatttgaatgatccgatattacgagctaaattagccaaaggcatgggacataattactacggagagccggcttggccaaatgatttattgtacatttttccagtagttattttaggtactattgcatgtaccgtgggtttagccgtcttagaaccttcaatgattggtgaacctgcaaatccttttgcaacgcctttggaaatattaccagaatggtatttttttccagtgtttcaaattcttcgtactgtacctaacaaactactcggtgttcttttaatggctgcagtgcctgcgggattatcaacagtaccttttttggaaaacgttaataaatttcagaatccttttcgtcgtccagtagctacaacggttttcttaatcggtactattacagcgctttggttaggcattggggctgctctaccgattgataagtctctaactttaggattattctaaata---tttttaaatcttcgtttatgaagcag------------aggaaatcgctagttcaatagaaaaaatatataaaaggagaaatatccaaaaatattggtttaaaaatcaatatttt-tggatatttttcaatatgaataaatttttttt-aacaaattgagttgataaaaaatggaaaatggctttagtt----agctaaatttttattctttggtaaatcaattgaaaaacgtttttttagagcttctaaaacttgctctattgattttctaccaaaattctttattcctgtcaaatctccctgaccataatccaatgaatcggctatagtatgtacatttactttcttgagacaattataagccctagccggcaattccaattgatcaataaatatatgtttaaaagcaacattttttgtaacttcttccggaccaggcagtacgaactgtagaggaaaataaggcatattcgattcgttcgttcct---ataccaaaactatgctcttccctctccgaatccattaaaggaataaataaatcgattaagtttcgagaagcttcataaagtgcttcttttggagtaagactcccatcggtccatatttcaagaaaaagtacttccttcgtttttccttgactctcgaaagaatgtacactgtaattggcatttcttactggcataaatacggcgtcaactggaaaaaaaccttcttcatatttctgtaaattatttcctatacgatatccacgacctctttcgatactcaattcaatatttaatgaaattgctccagtcaaagttgctacatattgtgtatcatcaataactcgaatggagggtggtctttgaatatcttgggcgattattcttctcggccccacaacagaaatatatactttttgagattcgtaagaatcatttcttaaaacaatttctttcaaatttattaaaatatcatgaatcgattcttgtatgccaaccagtgcagagtattcgtgttttattccatttatcttggcatacgtaattgatgttccttcgatttcattaagcagtgacctacgcatagctattccgactgtattggcttggtcctttctaaacggtgaaatggcgaatcgtccataaagaagacgtttactttctattctggattcaatacacctccattgcaatgttcgagtagatacttctatttcatcttg---agtcataccaatatttttttttctaga-------atctcatacacgtctttttcttggggaccggcacccattgtggggcatgggtgtcacatcacgcacaaaactaagtactattccgctcctacgaatagccctcaatgctgtatccctacccggacctggaccactgaccataatttcagcttgtttcataccttgatcgattaataggcgaatagcgttttctgcggcagtttgagcagcaaatggtgtacttttttttgcacctttgaatccacaagcaccggcagaggaccaagaaacaacctgtccacgtatatccgtaattgttacgattgtattattaaaagttgcttggatatgaataactcctttagatagtctacgtttacctttacgtagatttattcttctaacgactttcggcatggcttaatatatgtatatatgta--------tatgatacgaaagaatttgtttcaatttgacgaatagaaataagcatctctttcctaaccttgtttttgcttatgcttcggattggaacaaacgactactattcgtctccgacgacgaattgatcggcaattttcacaaattttacgaacagacgcacgtatcttcacgttttt-tcctcctcta--atttt--------ggttg-----------ttccacgttctaagatcccgcacgtagccgatatgttattcgacccttagttaaatcatatggacttaactctacccttgctctatctcccggtaatattcgtatatagttacgtcttatccttcccgaaatgtgagttagtacttgacacccattgtctaaggaaactcgaaacattgcattaggaagcgattccgtaactgtgccttctacatcaatcaaattctgtttcttcatcga---aaggaaaatctttttttcaaattaactagcgttgatagaaacaattccagcaagtttttccgcataaattatttgtaaaggactaccatacataacatagtaattctcccccaattttcttttgtcgagcttctcgatctgtcatgattcctccagaagttgaaagaataataattcccattccacctaaaactttaggtatttctctatgattagaatataaccgcaaacctggtttactaatacgtctcaaagttgttatatatgactttttttttctacctcgatatttcaggttcaatactagaatgtttccattttgttgatcatcaataaaattatctataaaaccttcacgtaaaagaatttctgaaatatttctagttacgtcagtagcaggtactcgaacggttcctatttttcttaaacttgcatttcttacggatgttatcatctcagcaatagtatcgttacccatataaactccttggattgatcagggggtaggcaaatgcaaagcaagaattaggaggagatgaaaaagatatatatatatttttttttctttttttttactt---------------------------------------------------------------------------------------------------------------------------------------tattatctccccccctcaaagttctatttccctg--agtatggttataaggaatggag----gttagtggtaataattaatataatatgaataaaataaatataatataaataaagttttgttgagaatcatttatagtaaatctcaaatcatgtatgctatcta-gtaatatcccggagatagaagaattgc-ttatagaacctctggggctaatgaaactattttagtaaaattagattctcgtaattcccgagcaataggaccgaagacacgagtaccttttggattcccatcttgattaataacaaccgctgcgttgtcatcgaaccttacgactgagccattactacgtctgagccctttgcgagtacgtactataactgctctaactatttctgattttttcatgggcatgttcggaaccgcttctttaaccacggcaataataatatcgccaatattggcgtatctacggttacttgttcctataactcgaatacacattagttttctagctccgctattatccgcaacgtttaaataagtttgaagttgaatcattttttttgttgataaactttttcgagaaagaaaaatcaaaagaa----tttttttactggaggggggaaaaagt--aagaatagttg------------------atatatatata-----------------------------------------------------------------------------------------------------------------------------------------tcaactattctcacttttcttggtctctactagcggtgatgaaactagtatgtataggcattttataagcagctattctcatcgcggatctagcaatgttttcggatactccatctatttcgtagagtatttttccgggcttaattattgctacccaatactctggggatccttttccagaacccattcgtgtttccgctggtctcatagtgattggtttatctgggaatacgcggatccatagtttcccaccacgacgggcataacgagttatagctcgtcgtccggcttctatctggcgagaggtaagccatgtaggttctagcgcttggagcgcgaacctgccgaagcaaatagaatttccccgagtagctattcctctcaaatttcctttatgttgcttacgaaattttgtttttttggggttgtagtcggcggttcatccactgctacttcaaaatcggacatgacaatttcttttcatccggctcctcacgaatg-tacaatttagagatttatcaagtaattaatttatt----caggaggtcctgaaactcaaat-aaaaattcatgcgcaagtattgactcttcaatattttcgtatcgtaccaaactgcaattgataaaga------------tcaattatttttgatactagtaattaatactataaatttattagttggtttcccttgctatcctattccaataaatgaatcaacattttgcttgaaaggcaaatcatcattcatagattccttcgtttccatgactcgatatttactgattaggttcacttcccgcagcggagcccacac----ttccacatccaagtgtctcagtcaatatt----gaatccgg-aggctctcatttgcgtgcctaataatac--ttgcgtcggaatcattcgtttcccagtaaaccatacggttattgatgcgtcttatttcgcttcgcaagg----------aaacatttttccattcttggggaaatactgctcaataaaaatggattcaatatttttttaatcagtcaatagatttggtctgatgcagagccatggattgttctttagagggaactagaaccttataatcatgttgacttgtt-tgtcaaaatcatttcggtataaacgagtcgcacactaagcatagcaag-ttttttatgttgtatttttgataaaactggattaagaaagaaggaaaaatagcaatt---tataatg-gaaaacagtagttattcttcactatgaaaaacccaaacttttattcccaatactccatataccgtttgggccgcgtaatagcaataagtaattctagctttaatagtttgtaagggaactcggccttctcgagcccattcaacacgagcaatttccgctccattaagacgtcctgctatttgtaccttgataccctcaatgtcagctttttttgccaatccaatagcttttttcatagttcttctaaaagctactctaccctctaattgtaaagcaatatattctgcgagaatgctaggttctgcataaggtttatttatttcgataagtgacattccgagcctactgcctttgggatccaatgtaccttgtagattagtttttagttgctcaattccttgactacgactttcgactaataaagctggaaatcctgtatgtatttcaatctgaataagatccgtttttcttcgtacttcaacacgcgcaatccccccataattggaagaattcctcatgtgttttcgcacataaaattcaatacaattacgtatttttctgtctccctcaaataactcggaatacttgttgtattttgcaaaccaatgagaaccatgtttttgcgttataccaagtctaaaaccaagtgggtttattttttgtcccataaatatatatatatattttttttcagatgct---------------accaataaaacttataagaatccctttacttggttgttatttccatcagaatagtcacgtgacaagtaggtttacgtattggataggcacgtccctgagccctaggttgaaatcttttcaaagaagttccctcatctacttgaatttgacttacaaatgaatcgtttttactcaatccaaagttatgacttgcatttgcggctgctgaggaaagtaattgtaacattcggttacatgcatgatagggcataaactccaataccatgagtgcttgttcgtaggagcgaccacggatctgatcggttactcttcttactttgtgaggagatatgtttatatatttagccgaagctttaatttttaattcggaagtttcagttttcattgtaaataatttcccaattaacgacgcgattttctatcattttttgcgtgtccccggaaagttcgggtgagtgcaaattctcccaatttatgaccaaccatccgatccgttatgtaaatcggtaaatgttcctgcccattatgaacagcgatggtatgaccaatcattgtaggtacaatcgtagatgcacgagaccaagttattactatctttctttcttttttcaaattcaaattatcaatttttttcaataaatgatcagctacaaaaggacctttttctattgaacgtgtcattgccaataatcctttatttttctttcccatccttcaattcaatttattttacgacgacgaaggatgaaagtatcactatatttattgtttttccgactcctctttccaagtgcgggatgaccccaaggagttaagggtttttttctaccaataggtactctgccttctccgcctccatgagggtgatctataggattcataacgactcctcgcacttttggtcgtctacctaaccaacgtttggatcctgcttttcctattcgtaaattgctagagtcgaaatttccaatttgtccgatcgttgctaaacatttttgaagaatcaagcggatttcgcccgagggtaatcttaatgtaactaattgtccctcttttgcaacaatttttgcaacagttccagctgctcttaccaattgtccaccctttccaggcattagttcgatattgtgaatagcagtacccagtggtatattggtcgaagtagactccaatcgtgattttggaacctctccccaaactgtgcaagctcctttcagagcatacagctttctgaatgtttacaacagaaaaa-----tacaaagtatt-------ctttatttcatacatccttgg--ttttctcatcatctggctcttgctaatggtttagccttagaaaggaggacttcaattattcacgttcaatattg---tcttttataacttaggaagtgcaaataatattttagtttttttgattcactcc-----atttagtttcgattcgcccccgacctacgagtcgaaatggactgatttgtataaat-----------------taattgttttattattaaacttattct----aaaaaattattaatattttgaaaaactttccatattagaatacttatctctgaaatttttgattctccatgaaatagaagaaacggaaatttcattacttgctattttacttctctagtttccttttgaagtcttttccgatcaaaaaaga--------------ataaaattagtaatttgtttttaagttttgaacttagtcggttaattccgattgcgtaaataaataattccaaccgcactcaagggtagggtgttaccgattgaaacgggtgcttccgtaccagaaacaatggtatttcctacttcaattccacgaggatataaaatatatcttttgtcaccatcctcgtagttgattaaacagatataagcactacgattgggatcatattctattgtttttatctttccagaaacactttttttatctcgtttaaaatcaatttttcgatagaggcgtttgtggcctcctccacgatgtttactagtaatgattcctctgctgtttcgacctcttactagatgtttgttattagttaatcctttttgtcgttcagatttaactatctctccaaattcaggtacggatcggttgcgtgtacctggcgtacaagctcggtataaacgtatggccatatagttt----tgtcagtgcgtaaaattcaattgattttttttattcgttcgagaataatggaatagaataacccgatctgagtttgattatcattctcttatagcaaacggtatatcccgttattgcacctacttttttcttcttccttggcaatcgatgactattaatattagtaacttttacatcaaaaaaaagttcgatccatttttttatttcggttttgttgcactcagtaccaacatcaaaactgtattgatttttttctaataaacgaatcgctttttccgtaagtattggatacctaacttgatccgtaatattcttgatttctccctaaattgatt-----actta----tttgtccaattttagataagtgccagcaaacttataaatactttttagcgtttttataaagtctttaaaagacccatagttgaag-atagattgcgtat--------ctgcaagaaatttatgtgtttcgtt-----------gatggatgta----------taggcatgaattgcatccagcaggaattgaacctgcaagttcaccaattatgagttgggcgctttaaccactcagccatggatgc-tttttcgttt----------------------------------------cgatatatatatatgtatatatatgtatatatatatg------------------------------------------------------gtacacaac--------------ccttttattgtttgt---atcagcaaaa----tgcaattctttgtgtcaaaggtgcaggttgaagaaaaaaaatataaactagttggttaaaagacaatttatcatataag---gtcaactgacttttgtttagaaaacaaacattttggatgggttcgaatgctgattaggcaag---agtatagtactgctaggggaaactttattatccgtatcggtaggacggcaacgcatccatacggaataattaatggttgagttcaaacg----tcgatcccaaaattgaaagtttaggatgggaaataagtaacgtccaggttgtttggat-----------gactctaaaaaagtattttatta---ctcttgccgggagggatataactcagtggtagagtatcaccttgacgtggtggaagtcatcagttcgagcctgattatccctaaaatccattcgaagtggagttggttgtttccttgccaccactaaaagaggcttatgggattgacacaacggggtaggtgtggatatactaaacgtaagcttcaagccaatgtgaagtgaatcagaaataagttctccattttggggaaaacgatcccactttgtttacttcgtttatgaagaaggaagctataagtaagtgattggtgcaacaactatgaatcccatggagagtttgatcctggctcaggatgaacgctggcggcatgcttaacacatgcaagtcgtacgggaagcatcctagtgatgttttcagtggcggacgggtgagtaacgcgtaagaacctgcccctgggagggggacaacagctggaaacggttgctaataccccataggctgaggagcaaaaggaggaatccgcccaaggaggggcttgcgtctgattagctagttggtgaggcaatggctcaccaaggcgacgatcagtagctggtctgagaggatgatcagccacactgggactgagacacggcccagactcttacgggaggcagcagtggggaattttccgcaatgggcgagagcctgacggagcaatgccgcgtggaggtagaaggctcacgggtcgtaaactccttttctcggagaagatgcaatgacggtatccgaggaataagcatcggctaactctgtgccagcagccgcggtaagacagaggatgcaagcgttatccggaatgattgggcgtaaagcgtctgtaggtggctttttaagttcaccgtcaaatcccagggctcaaccctggacaggcggtggaaactactaagctggagtacggtaggggcagagggaatttccggtggagcggtgaaatgcgtagagatcggaaggaacaccaatggcgaaagcactctgctgggccgacactgacactgagagacgaaagctaggggagcaaatgggattagataccccagtagtcctagctgtaaacgatggatactaagcgctgcgcgtatcgacccgtgcagtgctgtagctaacgcgttaagtatcccgcctggggagtacgttcgcaagaatgaaactcaaaggaattgacgggggcccgcacaagcggtggagcatgtggtttaattcgatgcaacgcgaagaaccttaccagggcttgacatgccgcgaatctttttgaaaggaaggagtgccttcgggaacgcggacacaggtggtgcatggctgtcgtcagctcgtgccgtaaggtgttgggttaagtcccgcaacgagcgcaaccctcttgtttagttgccatcact---ttcggaaccctgaacagactgccggtgataagccggaggaaggtgaggatgacgtcaagtcagcatgccccttacgccctgggcgacacacgtgctacaatgaccgggacaaagggtcgcgacctcgcgagagatagctaatcccaaaaacccggcctcagttcggattgcaggctgcaactcgcctgcatgaagctggaatcgctagtaatcgccggtcagccatacggcggtgaatccgttcccgggccttgtacacaccgcccgtcacactatgggagctggccatgcccgaagtcgttactccaaccgcaaggaggggggtgccgaaggctgggctagtgactggagtgaagtcgtaacaaggtagccgtactggaaggtgcggctggatcacctcctttcttttcagggagagcta---ttgcttgttgggcttccaatcctcgcaccgctaactcaacaaggaattgatgttt---ccacctctgttgacagcaaagcgaaactaagttcataagtttattatcctaggtcgaagtcgatccat---------tcttaccttgccttgctaacatcatcaagcagaaagaaatggaatcgtttttattttgcccttcgtactgcagcaggtctcccaacagggggacctgcgcgacgggctattagctcagtggtagagcgcgcccctgataattgcgtcgttgcgcttgggctgtgggtctccagttacataaatagttcgatgtgcccatcagcgcctgacccgaaagtgttgattattcgaggcacctcagcatggcgcactccttt-tttcgtttgttgggacgaaaaaattctaaaaggaaagtagatggagcgattcaggtgaaatctaatggagattcaactcgtcactcactcgtgggatccgggcggtccagggagaaacggctcctcttttctcgagaaatcgatacatgccttatcagtgtatggataactatctctcgagcacaggttgaggttcagcctaaacgtggg------agcacctaataacgcattttcacagaccaagaactacggaatcacccacggagatttgtattccagggtgacggagggatcataccattcgagccttttcctgcctttcttggaggtccgaaggaagcagcaatcaatattatctc----tcagcaggtcagttttggtgaggaagctgaatcgtgaaatatctccatatctgattcagtcataagaatgcttggtacaagtaaccctttcttaggtatcacgaatgaccttcggtca--ggga--------ttat--gcatctctcaac---------gtgcaggttcggaaaaggatcctagagtgtttagtt-gggctaagag---gatgggccaacgcc-------tttccccctccccaccaaagttttctctcaaggacttgccattggcaagaaaagactaggagtaacaagtacacttggagagcgcggtacaacgaaaagttgtatgctgcgttcgggaagaatgaatcgttccta--gaaaaaagaattaatggattattatttctcaattaaataggtatgatgatttacttcacgggcgaggtctctggttcaagtccaggatagcccaactgcgctaaagtaatgaaaacagcatttgactcg---tttctgcatgctctacttggtc------cgggggatatagctcagttggtagagcgccgcccttgcaattgggtcgttgcgcctacgggttggatgcctaattgtctaggcggtaatgatagtatctcttacctaaaccattggctaacttttccccaggaatgggaaagaggactggaacatgccactgaagaataattctactgagacaaagaaggtgagctgtcaaacatgtagaaaaggtaggatgggtagttggttagatcctctatggatcgtacatgggcaacggttggagttggcggctcctccagggttacctcatctagaacccctgggcaagaggatcgagttgacccttgcgaacagctcgatgtgctattcctcttcaacccttgaagctggcaaaaggaaagaaaaaccatggaccgaccccatcgtttccaacccgtaggaactacgagattgccccaaggatgccgaaggcacccaggggttacagaccgaccgtagacctgacccaagaagtcgaacgcattg---------ttttcgttcgctcggatcggcaggaagggccggagaagggtaacagctattgaga------aggcaaagaagatttcttgattcttatattcttat---------------------aaagttttttgaatttttcgattcgacgcctctcgagtagagttgctctttggaaagcacagtacgatgaaagttgtaagctgtgtttgggggggagccattgtttatcaaaggttttcatggtagaatgagtcagtgaggcccgaaaagcagtggcttaccccatggcggatgtcagcggttcgagtccgcttgtctccagtttgt----gatcaagaccaataca--atactatataatagcattgtattgaacaatcctgtagcaaacc----------------------------acttacttcatggacgttgataagattctttctgtctagcactttaacaatggcatagccttgaatggcaaggttcaaacgagaaagggcttgcggtgaatacctaggcacccagagacgaagaagggcgtagcaagcgacgaaatgcttcggggagctgaaaataagcacggatccggagattcccgaataggttaacctttgaaactgctgctgaatccataggcaggcaagagacaacccggcgaactgaaacatcttagtagccggaggaaaagaaagcaaaagcgattctcgtagtagcggcgagcgaaatgagagcagcctaaaccgtggaaacggggttgt-gggggagctacataagcattgtgttgctaggcgaagcagttgagttctgcaccccagatggtgagagtccagtaaccgaaagcagcacaagcttgtgctccaacccgagtagcatggggcacgtggaatcctgtgtgaatcagcaaggaccaccttgcaaggctaaatactcctgggtgaccgatagcgaagtagtaccgtgagggaaaggtgaaaagaacccccatcggggagtgaaatagaacatgaaaccgtaagctcccaagcagtgggaggagaattggatctctgaccgcgtgcctgttgaagaatgagccggcgacttataggcagtggcctggttaagggaacccaccggagccgtagcgaaagcgagtcttcctagggcaattgtcactgcttatggacccgaacctgggtgatctatccatgaccaggatgaggcttgggtgaaactaagtggaggtccgaaccgactgatgttgaaaaatcagcggatgagttgtggttagaggtgaaatgccactcgaacccagagctagctggttctccccgaaatgcgttgaggcgcagcggttgactggaccatctaggggtaaagcactgtttcggtgcgggctgcgaaagcggtaccaaatcgaggcaaactctgaatactagatgggactccacaaagagtaaggatcaaccagtgagacagtgggggataagcttcattgtcgaaaggggaacagcccagatcaccagctaaggcccctaaatgaccgctaagtggtaaaggaggtaggagtgcaaagacagccaggaggtttgcctagaagcagccatccttgaaagagtgcgtaatagctcactgatcaagcgctcctgcgccgaagatgaatgggactaagcggtccgccgaagctgtgggatgtcaaaatacatcggtaggggagcgttccgccttagggagaagcatcagcgtgagtaggtgtggacgaagcggaagcgagaatgtcggcttgagtaacgcaaacattggtgagaatccaatgccccgaaaaccgaagggttcctccgcaaggttcgtccacggagggtgagtcagggcctaagatcaggccgaaaggcgtagtcgatggataacaggcaaatattcctgtactaccccttgctggtcccgagggacggaggaggctaggttagccgagagatggttatcggttcaaggacgcaaagtgaattcgcttgaaattttcgaggtaagaaaggggtagagaaaatgcctcgagccaacgtccgaataccaagcgctacggtgctgaagtaactcatgccacactcccaagaaaagctcgaacgaccttaagcaggtgggtacctgtacccgaaaccgacacaggtaggtaggtagagaatacctaggggcgcgagacaactctctctaaggaactcggcaaaatagccccgtaacttcgggagaaggggtgccttcctcaaaagagggtcgcagtgaccaggcccaggcgactgtttaccaaaaacacaggtctccgcaaagtcgtaagaccatgtatgggggctgacgcctgcccagtgccggaaggttaaggaagttggtgacccgatggcggggtagctagcgaccgaagccccggtaaacggcggccgtaactataacggtcctaaggtagcgaaattccttgtcgggtaagttccgacccgcacgaaaggcgtaacgatctgggcactgtctcggagagagactcggtgaaatagacatgtctgtgaagatgcggactacccgcacctggacagaaagaccctatgaagctttactgttccctgggattggctttgggttcctcttgcgcagcttaggtggaaggcaaagaaggtcccttccggggggctagagccaccagtgaaataccactctagaagagctagaattctaaccttgtgtcaatatttacgggccaagggacattctcaggtagacagtttctatggggcgtaggcctcccaaaaggtaacggaggtgtgcaaaggtttcctcaggctggacggaaatcagcctttgagtgcaaaggcagaagggagcttgactgcaagacacacccgtcgagcagggacgaaagtcggccttagtgatccgacggtgccaagtggaagggccgtcgctcaacggataaaagttactctagggataacaggctgatcttccccaagagttcacatcgacgggaaggtttggcacctcgatgtcggctcttcgccacctggggcggtagtacgttccaagggttgggctgttcgcccattaaagcggtacgtgagctgggttcagaacgtcgtgagacagttcggtccatatccggtgcgggcgttagagcattgagaggacctttccctagtacgagaggaccgggaaggacgcacctctagtgtaccagttatcgtgcccacggtaaacgctgggtagccaagtgcggagcggataactgctgaaagcatctaagtaggaagcccacctcgagatgagtgctctcctattccgacttcggtagcctttggtcacaaacatggccaagacactgatatactttgggatccaaggtaaggtcacggcaagactagccgtttattattgcaataggtgctaggtggaagtgcagtaatgcatgtagctgaagcatcctaacagaccgagagatttgaaccttatc--tacatggcccgatagaag----caggccatttctgttcattctattactcaatgttcaactgcttggcaacagc---------agtttggccctg-cctacaggaaaggtccttggaagggacacttgcagtgccccttccggaa------caatcactagttttttggatgcttctcttcatgcttccattcgttcatgggttgatattctggtgtcccaggcgtagaggaaccacaccaatccatcccgaacttggtggtgaaactctattgcggtgacaatactgcaggggaagccctatggaaaaatagctcgacgccagaatg---aaaaagaactgaacgtttcctat---gggtcatc--------ttactcgctcgaaaagttttgacccttttactttacacttctacatgcctctcctacacttgatccgttcgaaaagactcttctggcctttcctctccccggccattcgagcaacgcaaaggttcaatagtttt-------------tcgaggcagggctcgtagctcagaggattagagcacgtggctacgaaccacggtgtcgggggttcgaatccctccttgcccacaaacagcttcaaggtttct-----------------------gggaaaacataactcgtttttctgctg-actgtaagttcaacattattccaaaatgaacggaacagatttcttatcttgcaactctatcactgtcatgcttgggcagagtcttaataacaatacgctcctcatcactaatta---ttatgtttgggtgaaactacgccgataacatctcaatgaattagataactgtatc----ggttcgtacattacttaagtgagttgtcaattggctgttggggatagctaatta-----attagagaaaggaataaacacttttgcaaatttactttattt------atttcgaagaaaaagaattgacatttttactgactagtagtagtagcaagtcgccaccctaa----taggctcgggatgccgtcagagcatagaatgatcaatttgcttatcttagttttccagccagtccga--------gtttatccttctttcc--aaactataagtaaatctttattcattgcttttataattc------------acggccacc-----------------aaaaagattgatctccccaggtaggatttgaacctacgaccaatcggttaacagccgaccgctctaccactgagctactaaggaa------gggaggtccgaacttagaaacgttcaagcacttcg----aaccaacctatataactaataatcccttcaggaacaataaattct-----attaggaatggaactgaatccgaat----cccaacttctattatacggaaaaggagtagcagtagcaatccctg------tccgaagaagatttacaagacgagaggggggaggcggtcaaat----atcgccaggatcttctccactgtcctccccgagacgcttattaatcaagttcacg----tgcaatcttatgatttgc----------------taatgtagac-----------aaaattacgaagggtcttttctctc------gctagcaaattgtggtgaatg------ctgagt-----------------------------------aaaacaaatcagatt-tgcacgtggaaa--------tactcaatcacggtctctcatccttcggtccttttctttgcctactcgcc--------ggagcgaaaaactc-----cacaataacatgaaatgtgttattatgaatacatattagttaaataatataactatgtaggggagacagaaacgtacaagaaactaagaaaaataaatatgcagaaattctacctcctcccgtgcgtttcaaactttcaccccccaagaaacttaaaagaccagtcccattgacaattccatcgatgatccattgatctataaaagaagaaaaacctactaagaatcggaaacctgtaataaggaatagatcgtataatttatctatatatcctcggtgttgcgaccaattacgaataaaaaaagaaagggattttgtacaaaaattcataaatcgaatttttttttttttttccgcaacaatccttgtacga------tttgatccgtagtaagagtaagcaattgctattccacaagaagttataccaacagatcgaactgcacccaacaaaaattctacaaaattctcagaacttttatttttaaaagggttgatcgatagatgtagccaataagataaaagatcaatatgagtttgttcttgaaatacaaaaacgcctatgaagaatcctatgaataaagtagggattgctaatgcaatcaatggtactaacatagtattattggattctttgggataaagagcataagaattttttatcaatagaaactcatctgtttt------atttccatccgctccaataaaagaatct---ccccacattgtaggaatataaaagagtttctgagattcattgataaaattaccacgataatgtccttcaaaagttagatagtatatacgaaacatataaaaagcggttaacccagctgtaaaagaagctacaaaccctaagaatgggaaacgaagccaactatcggctataatttcatccttagaccagaaacaagcgaaaggtggaataccacaaagagaaaatgttccataaagaaaagttattgcagtaattggcatatattttcttaaaccacccataaaatgcatattttgacttttattaggatggtatcctacgattggctccatagaatgaataacggatcctgacccaaggaataataaagcttttgaataggcatgtgtaatcaggtggaataaaccagctttgtaagaacctatgcctagagctaacatcatatagcccaactgtgacatcgtagaataggccagacccttttttaaatctttctggttcagagcgatactcgcccctagtaaagcagttattgcacctgtccaagaaattatatgcataactagaggtagtgtctcaaacaaaggaagcatccgagccactaaaaaaattcctgctgcaaccatagtcgcggcatggataagagcagaaataggagtaggtccctccattgcgtcaggcaaccacacgtggagtgggaactgtgcggattttgcaaccggacctagaaatagtagaactgcgcataaactagcaaataatgtattaacctgactatggccaagcaattcaaaaaatcgatcaaacaaatcttggaattcaaaactacctgttatccaatagaaacccaagacacctaataataatccgaaatctcctatacgatttgttacgaaagctttttgacaagcgtttgctgcgctgggtctggtgaaccaaaaaccaattaacaaataagaacatgctccaactagctcccaaaatatatatatttgtatcaggttcggacttaaaactaatcctagcattgaggcagaaaacaagcttaagtaacaaaaaaatcttgtatatccttggtcataaaacatatagctatcgctgtaaatcataaccatagctcctactgtagttactaaaactagcaaaatagaagtcaatggatcgatcaaataacctatttctaaaagaatattttcatctacgacccaagaccatagacatcgatgaacaggaccgcctgttgtttgttcccaaagggaacaaagagcaacaaacatagctatgattagagatgatacactaaagaaaaaacatatgcgtcgaaaatttttgatagagttcggaagaaggaacgatcctaatcctaataaggtggcggctagtaacggaaacaacggtataagccaaacactctcaattataagttccataacgggttttttgtaaattaaaacttcattttctttttccaaaccacgacctt-----------attggaaaacaatccaaaaaatataatgtataatctttttc---gttccgatcatttctaagtagtaaaagaagtactagaatttttgaatcctaatgtagagtaatataatactatatatcttttctatttggaacaaaaaggcatgatttcttttttcatatcttactggcgcgaaaaaactaaaaatggatctaactgaatgaagttttatcatgcttttattttcaaatcc----aaaatttctattcacaattcattagtagagtttttttgagacttcataacgtaatgagtaatgcatatgcaataattgaaaccggaggtcaacagcttcgggtagaacctggaaggttttataatattcgtcattccctttcactatcat---cgaacgaatcaaaacagaatacaaaaatattaatttatcgtgtattaatgattcgtcaaaaatcaaatataagcattggatatccttggttgagaggcgcggtagtcaaaggtcgaatcttgcactcccatcttgaaaataaagttatgatttgcaaaatggtctcgaagaaaaagacgcgacggaaattgggacatcggcaaaaatccactcggtttgtagttgattctattttcttgaacgggaaagagatacataaata------------------------------------------------------------------------------------------------------------------------------------atggagatttgttatttttattggattttatgtctcctttcgagaaacaac--------------taattt---gtcgaaga-ttttttaataa------tgaagtgaggtgtttttatcatggcggttcccaagaagcatacttccaaatctaaaacaaaaattcgtaaaagtgtatggaaagagaaagctaataaagtagcattcagagctctttcattggccaaatctattttaacgaatcattcaaagagtttttattacacaatgaa---tagtactgatccgttaaaatctataccgattaatagagattcaata--taatgtaa--------aaaagtaatttggttcgttacaaaaaca-aagatacattttttcgggattccgtagatattgattgtgaataaagctcaaaaaacaacaagctag-aaaaaaaaatagaataaatgaagttaagcttctcccagttaatcaaaaa-------aatgatttgactttgtattcttcgtattactctccatgtcctatctactctacaattcttagaaatcggtttaattttttaccagaatttgaatgtttattatccttagcattacattacgggactttcgtatcaattttacccatattgattctgcttctgctacatagaactaagtactattcttgggatatactgttataagtaatatttgagcctatcgtattgttagcttatgga----ttttttcagtcgtgttacc----tgcaataatgacaaatgtgttatttggattaattactgcttgg------gtgaggtacacgaattccggaacaaaaa----ttggacgctgca-------------------------------------------------------------------aaaagactata----------------------------------------------------------------------------------------------------------------taagacttgtctcgcagagtgcacagaaggatttggaagaaacgaaactgcgtggtttttgggtgcatcaatcttgacaaccttttgatatattctatttctgttattaactctctcattaccaatagg----aatagctttttgtttctagaaagctctagt----agaatacggtttaattgtcttaatagcgtccaatacttcagtaaag-----------------------------------------------------------------------------------------------------tctataaaatgttgtagtgtacttttat-taatcaatagaatt------tgaaaaatt-tatttcagtaaatagttttgtatttta----tctcaatatatat-------------------------------------------at------------------------------atatatatatat-------------------------------------------atatatatatattgataatgttggttaatga----aatgaaattgagactgtttgtaa-----ataaggtaata------ttttatccggatctgctacatcaagtaaaaggattaaaaag-ttctctatatcatttttaaactatcatatatatacttatttctgagtattttgtatttcagcaagccgctatggtgaaattggtagacacgttgctcttaggaagcagcgcttacgcatctcggttcgaatccgagtagcggcatgacaaaattgcatttgtaa-----------aaatacaaa-----------------gttcttttccactgatttataatagaaatgatagctt-tctcgg----ttgattctatggcacaatc--aaaaaacttttgaattttcaattacgacactgacaatttctgagcaaattcttgttcatatatcgttttcttgtctcttttttgttactctcatttattggagtcaattcctttgtgtggataatgaagcactgaatgtttggggaagaataggtatgataattgcttctatttgtataacgggattcttactaactcgttggacttcgtcgaaacagttccctttaagcaatttgtatgaatcagccatgttcctatcttggagtttgacgttaattcatttgatcgtggagagccgaagtagaagtattttcctaagcataataaccgcaccaagtgcaatgctagcacacggattcgcaactttaggtctacctttagaaatgcaagaatccattcctttggttcctgctctacaatcccattggttaataatgcatgtaactatgatgatattgagttatgctacacttttatgtggatcgctattagcaattactttattgatcgttacagcgaccaaaaaaaaaaattttgaactattcaaaatttatacaaattcatttttcgattctttgactttttggaatcgtgcaaaagcaatagaaaatagtactaattcgtccgaattacaaaaaaatgcatatttttttataaatttccgtaaatggcaattgattgaagaattagataattggagttatcgaattattagttcaggatttccacttctcactataggtattctttctggagccgtgtgggctaacgaagcttggggttcttattggaactgggatccaaaggaaacttgggctttaattacttggttaatatttgctatttatctacatactcgaatgactaggagttggcgaggaaaaagatcagcctttatagcttctctaggtttctacataatttggatttgttatttaggagttaatctattaggaagaggtttacacagctatgggtggataatctctaactagagtt---------tcactatgaaatagtttgaaatctccagtagcgaatctt------tgtattttgtaagtaaaaaatacaaagatttgctactgaaaaggttgaagaaacaaacaaaaatcaggtcaacaaaactttgttgactcca-----tcggatt----gcatttgaaaacgc------atagggttgtgc----aaaatatattggaacaaataacattgatatattata-----gaaactacaaattaagataaaaactctgggacaagagataatttgttttattgttccaaatggatagagcaaaatcggggtaagcaccgatacctataatggggagaaacaaacagattgaaataaaaacttctcgagggccagcatccgtgaaataggaaactgaagtgtcgaagtatttatatccataaaacatttgtcgcagcatggataacaaataaataggagttaaaattattccaattgcttgggttgtaataataactgttttgaaaaagaaagaataactttggttattgactattccaagaaaaatcatgaactcggctacgaaaccactcattccaggtaatgctagagaggccattgaagagccagtgaacaaagcaaatatttttggcatcgaaatagctactccgttcattcgatcgagaaaaagagtgcgcgttctatcgtaacttattcccgacaagaagaatagggaagcaccaattaaaccgtgagaaatcatttgtaaaatagcaccattaagacctatatttgttacagagccaatcccgacaagtacgaaacccatgtgagatattgaagagtaagcaattcttctctttagattccgttgacttgaagcagtgagagctgcataaacaatttgtactgctcccgccgcaaccaaccacggagcaaatatggaatgagcatgtggtaataattccatattaaccctaatcaatccatacccccccatcttcaaaagtattcccgctaaaagcatacatgtactataatgtgcttcaccatgagtatctggcaaccaagtatgaaatggaacaattggtaatttagcagcatatgccactaaaaaactcaaatatattataacttccatttccaagggataagttttaccaattagagcccataagttaaaggtagtggatatattagattggtggaacgccatggtcagagctcctagtagaataaagatagagcttcctgcagtatataggatgaattttgtagctgcatagagacgacgtttaccgccccacgcaatcaggagcaaataaacaggaagtagctctagttcccacatgagaaagaaaagtagaatatcttgcgaagcaaataatcctatttgaccactgtacattgctagcatcagaaaatgaaatagtcgcggatttcgtgtaacgggccaagcagctaatgtagctaaagtggttacaaatcccgtcagtaatattaatccaatggaaaatccgtcaattcccaatctccaatggaaatctacgaaatggagccaattatgatcttctcttaactgaatagaatttgtgtcaaatcgataatggtaacaaaaaataaaaattattaaaagaaattccaaaagacaaacgcctaaggtgtaccaccgaataattttatttcctttaggagaaaaaaatggaatcactaggcctgcggatatcggaaagagaacgataatggttagccagggaaaatggttcataat-----agagata--aaaaaaatttgtggtaagaactaggtata------taagttcttaccacaaaaggaatacgaggtatttagtagtacggta----------------------------------------------------------------------------------------------------------------------------------------------------------------------------------------------ataagaattattaaattccgagacccatactacgagtagtttctgatcccaaatagacacgcacactcaaaaaatctgttggacaagcagattcgcatcttttacaacctacacaatcttctgttctaggagcggatgcaatttgattagctttgcatccatcccaaggtatcatttctaaaacatccgtgggacaagctcttacgcattgagtgcaaccaatacatgtaccgtaaattttgactgaatgtgccattgg------------------------------------------------------------------------------------------atttttctcctactgaaaaacaaataaccttgaattgaatgagataaatagaatgtgttcttcttgataaaag-------------------------------------------------------------atctatctatcatgagtaaatattcacttatatctccggaattataactaaataattaccacttcagcaaattgaattgatcaatacgtgttgactttgtattgcgatgaatagctagagcaatggctaatccaatagtagcttcagcggctgcaattgctataacaaaaatagaaaaaacttctccctttacttcggaatcacccatgaagtttgaaaaagttactagacctatattaaccgcattaagaactaattccaaacacataagtgctcgaaccatgtttctacttgtgattaatccgaaaataccgatgcagaatatataagcacttgaattgagaatatgtttgaacatagaaatcatccttatgaaac-------ttcagataagaataagagtgcgataaattt----tgattgaaatgacataaattttcatagattcctttcactctcatttcgtagcactttattctccgtgtcggctattctatccttgcgagctaaagcgatagcacctatcaaagcaactaaaagaattattgacatgagttcaaatggaattagaaagtccgttaatagttccaatccaatacgtctagtattatcggctgctaaaataatggattccctattagaatttgattgcgcaaacaaacgaatttcagaccatgaggtatttgatatagcattattcaatgagataaaaataccggtacaagtgactaaagcaattccatcaccgatagtccaatacaaaaatacattttgggattgttttttgtttattagtgttacggcaaatacaattaagacattcacagctcctacatagatcaaaatttgcgcagcggcaacgaaatctgcaccgagtaggagatataggagcgatataccgacgaaaacgaatcccaataaaaaagcggaataaactgtattcccaagtaaaacaacacctaaacttcctagtataagactcaattccagaaaggaaaaaataatgttataaaatgattcgggtagtttcataga----gtttacaatagctccgtgtattgattcagggccattataatattagaaatgcatcaacaagaatca----------------acctcgaatt-cttttttttgactcaaaa---ctcccctccataattcctttaggtaaagatgttagattttgaagagtttcaattgtagaatctgcaattaccgatctaggtaaacgtcccaatgctatttgatcgtaattcaattcatgacgatcataggttgaaagttcatattcttcagtcattgataaacaattggtaggacaatactcgacgcagttaccgcaaaatatgcaaattccgaaatcaatactatagctccttagccgtttctttttcatggtcttcttcaacttccaatcaacaacaggcaagtttattgggcatacacgtacgcatacctcgcaagcgatacatttgtcaaattcaaagtgaatacggccgcgaaatcgttccgatggaatcaatttttcataaggatactgaatagtaattggtaaacgattcatgtgatctaatgtaaccatgaaaccttggcctatgtatcttgcagcttgtattgctcgttgactgtaattctcaaatccattcgttatagaaaacatatcggaaaatcctt----------aatacaattcattttttattttttatcaggctca----------ttttgctcgaattgactgataagttcataataaaaaaagttgaaaagatgtcgttagtaatagattacccagagcaatgggtaaaaggaacttccacccaagatttaataattgatctatccttattctgggtaaggtccatctcgtcgttattgaaatgaataaaaacaggtaagctttagctggtgtgacaattagtcctactgctacatcaacgacttttccgattccatccataactggattccattctaaatggccaatgtttaaaaagaatggggtgggaaacaaccagcctcctaggtaaagaattgttatgagcaatgaggaaactaatagattcaaataagaagcgagataaaaaaatgcaaatttaatgcctgaatattcggtttgataacctgcaattaattcttcttcggcttctggtaaatcaaatggtaatctctcgcattctgctagagaagcaataaaaaaaactataaaaccaatcggctggcgccacaagttccagctccaaactccatacttagattgtgcttcaactatatcaactgtacttaaactattcgagaattctagtcgatactaacattgctgctgatacctctatttcaaaaccgtacatgaaa-ttttaatttcatacggctcctcagtggttattgaaacgcaaacatatattcgtattc-tccaccaatgagattctgtccgctac-aaaaaaccaagcatttgaatctatctcaacttttgcagttttttactagcaataactcggatacaaaaaaacgtggattctctact-aaacaatttaa----gaattccattctattttctttcggtacgagaactgcaaaagaattacttcgttccaaatagtcatttttgtaatgaatagggatcct----taatgtgatttcgaggaagtactacttggacacctctaccaatgccaagtcctacacagtagatcttttttcatattcgtttctatttctcgtgcatttttgtctttctaaccccttcactcttgcttacttgggtataccaaatctcggtcctccgctatcaggcttagatagctaatcattcgcctgggagtgcacaattctgttaattgtgcaaacgaagctttcactcttgtacgaagaggatgggattcgatttttctactgctaa-----aggctgtttaatctcacccgcatgactattcagttccgatcaaacacttaagaaagaaa--aggaaattaccacttgattcttattgaatga---atttgctactttaacgaatcgcacgtagagctatagataaaacactcatagctagaggaatttcataactaatagattgagcagctgctcttaaaccacctaaaaaagagtatttattatttgatccgtatccagacatcaaaagtccaagaggcacgacgctagatactgcgatccagaagaaaacgcctataccaaaattggatagaacaatattgtattcgaaagggattatcaagtaacttaaaaaaactggtacaataactaagaggggtccagtattgaataatctagtatctccttgcgatggaatgatgtcttctttcagagataattttgcgccatctgctagagcttgaataatccctaaagggcctgcatattcgggtccaatgcgttgttgtatcgatgcagatatttttctttcgagccaaacgagtactaaaaccccaagagtaactcctaatacaagaacgaggatagtaattataatccatataaagttgaagagttcttcagaaaatccagattttgaaataatccggataatttgtttttctaaatctgtttttgaaaccattctatcgatcgacctctcccataataatatctatactgcctagaattgtcataatatctgctagtttcatccctacaaccaattgggaaagaatttgtagatttataaaaccaggtgggcgaatcttgaatctccaagggaagacactatcatctcctattaagaaaatacccaattctccttttggggcttctactcttacataatgttcttgtttgggtaatttaaaagttggagaaggtttcttactaataaattgatattcaaaagaactccactctgaattctttcctttcccgagtctccgcgcttctagattctcgtacggacctccaggaatagcttttaaagcttgttgaatgattcttacagattctttcatttctccgatccttaccaaataacgagctaacgaatctccctctttttgccattggatttgccaatctaattcatcgtaacattcgtaatgatctacttttcggagatcccattgaattcctgacgctcgtagcatcggtcccgataaaccccaatttatagcttcatctctaccaataacacctactccttctactcgttccagaaaaatcggattattcgttataagtttttcatattcatcaacctttggcaagaagtaatcacaaaaatctaagcatttgtctatccatccatagggtagatctgctgctactcctccgacacggaaatagttatgcatcattcgcataccagtggccgattcaaataagtcgtataccatttccctctctctgaaaatgtagaaaaagggagtttgcgcaccaatatcggccatgaacggaccaagccataataagtgagatgcgatacgacttaattctaacataataactcttatataacttgctcttctaggtacttgaatatttgtcaatttttctggtgcattcacagtgatagcttcggtgaacattgtagctaagtaatcccatcttgttacataaggcagatattggataattgttcgattttcagcgatcttttccatacctctatgtaagtaacccaataccggtttgcaattcgaaacatcttctccatctagagtaacaacgagtcgcaaaacaccatgcatagatggatggtgaggccccatactaactatcattggtttgttttttccagt---taccgccatactcaaacctcc---taattagtttgatttttctttaatcaataatgaatttctattcgtaggatcttctccctcagtaaaaactacaatattgtatttctttttcttc--------------gaccagtcagaatcttaactagagttatatttgtattaaataactaattcttttttgataaacggatccctaattgattagttagatttctaaaactaattggattcgttcggaatagataaaccaggagacgtttgcgctttcccagtaccttccacagacccttttgagatgaataatctttattgtgctttctagaatgataggtaagtcttacaactcgattagttaaatgaaatatttgagattcaatagatccctcttttgttgacgaaccgaaaggtaaattaatgaatgaattttttggcatggatttatt---gtcctaaaaatagatgtagagtcaaaaagttttatgattttttgattctctagc------------------------------------taacgatttatttttaaattactttttcc-gtt-------------gttttaaaaatcgtggtaaaa-----tgaataatcataggagaggatacgtgcggaatcttaacgtagagaatcggctcccatccgttgtaccgaaccagaatctgttcatacaagctagatcttcaaatcgataactggaccaaacaaaacgttta---agtctattcctatcctctcctacaatacttaaaattctttcgcccaatctatccgagagatttaaacctgattctttcttttttattactccaaacgatagggaattcaatattctaaactctctacggcgttttggaagtaggatatcttcgagatccaacgaatcaaataaaaagaaatcggtcttttcatcattctttgaaacttctatgt---ctaaacaatatccatcactctttttttgattcggcgtttttctcaaccgttttctaaaactggctaatgcacttatcattttgtacaccaagatccgatcatccaacaatcgaggtgatctattctcagagttaatgattaatcgattcatctcagtatttctacgaaagaaaagattgaatgattctaaatcttctcgcatttcttcggaaagggaaattgtagtttcttgatcttgtacaaaagtcatgagcgatgccatattgcctaattctttaaattttttctccaaattattggatctccatctccattgacgaatagaccgattacttctttctcgaagtaattcttgatttctaactattttacgatttctatttcttacaacgaaagtttctaaattagatatttttttgtcatactgata---attcttacattctataaattccggaatgagccataacaaaaggttataggtaaggagatattttttct---------ggagttctatattctgaatggaacgatacttacgtattttatttgtaactattttaccattactgctgcaactgttgctactg------ctactat---tacgcacagatcgaaaccaacaaaacttttgagtcattaagtgtttatcggaatcgaagtaactatgaattaataaattacttttgaacaattttagatgctttgcaatctgttctagcgatcgatgggcaactagtattggaaagtcaatatcta---cataaaaattattctttttatcctcttttgcgctaaggattctgattttatttgttttccaatgctcgttaactttcaaacgccactcgcaaggagcaactgcacaccacattcgtggagataggttgtaccgatcgaaagatcttatccattcttcccaatctttttctcgaaaattttgtaattctatataaccaatttttatttgctcatacagaaatttcttgaaattgtttttaatgaatgaacgagatgtccaagactttgataaacatttcaaataagactcattacttgtttttattacccatactcgtcgaagtacatatgcttgagacactaatatcattatttaattag-attgattcgaatcttttcaatatt---ttattattaacaattgaatatttttttttttcgtattttaattgtaaccgctaaagatattttcaattgattctttaagaatctccacaccaacttggaaattcattattatttttttaatgtctatttccgaagaaagagaccctttattaatcaattcactattttttttccaagatcgaataattactcgttcgattcgaattaattgttttgtcaattctaggctcttttgttcgatactaaaatgataatctatgtttagatcactattcgaagctttttcaccatc---ccccacaacaaaatcttttaattcttgaatataaatagaagttccatgtccagaattgtctggtattctcaa------gcttccattttctacaactgaggatttttcaa---ttgtatcgtgattgttttttccactaacttttcggtaatctacgtttgggtccgagacgtgccaattggat---tgaaaagatttattgatttggctattggaatcttccaaatcaagaatattagctacttttggtgattttactcttatgggtaaaaatccaagcgatattgtattttcccaccttttttttaattctctatttattggtttccaaaacgaaacttgtttctttgtattaccaaaaggtaaatcagttaagaaaccccaagcggttaaataacagtgatggagtttttttctattcataaacct---------ctttggatcaatctttgattttatg---------ctagaactatgccagggtttcaaacaaaaaggatatactatttttatttgaagaccatctctgagccattgttcaggtaattccctttctgaaacctccgtaccgtcgtaagtgcatcttatatgaatttctttattccattcaatccaatcctcactccactcggggttctggaatagcagtaaacgactaatgtttttgagtatcactaatgtgggaaggacaacatatttcctaagatgtgattgtgtaatcaataaccaacttcttccccattgagctaatggaaaatcccacctattcgcaatggaaagccgatctgatcttgttttcttgggagatgaaattattata------gattctttatttttatttaaaaaaatagttctagatg------tctcaaaaagattttttttatttgaagaagtttg---aacagaggtaggtttttcacttattcgtgaaaagaatggagaatttatctcgagttggaacattttccataccaaagttttacgcctgcgagaacgcattgtacctttcactaattttctacgaaaatcagattgttgtgaaaagcgtctaacgatttttcttctcttatctcttccccttatcagatatcccaaatttttaacccttctttgacgaatgtcggtaactccaatagctataacatcaaatttatcatttttcaaatcggatgtccatcgaggtacttctttattcatttcttgaaatttcgtaacaatccttgatgtttctgccaaagaaaagg------aataagtattctttgcttgagtactttt------gaacaaatttttccaataaatttttagtatattccagttatctatttgtatgtaattgaagtatagaactctttgcctaggggaaaggttgaatacaaactcccaatcaagatttgatttgcgatttattttcttatgtgtatcctcagccggaaaaatctttttttcagtctgatctgtcgt---acctcca------------------------------tcaaagtcgagtttttttgatttgcttataagtaaacccaagatacgacgagcatctcgggttagtgattcccaaggtaatacgtaatttttgtattctaacccccgccactgattagaaatccaaattttgaatttgttgttttttgccggaaaaatcgaagatttatgaccttttttcaatttgttaaacctctcagtcaggagccaagacggtttcgatatcattattatgccatcgctctgctcaccacccagtaaagggtcacagaatttgttaaatatttctccttcaaaattggatagtcctgtttttttctctataacctctcccagaggcaatccattatctaaaaattcaattcggtgctggaattcattaaaaataaatttttttctgtctcttccgacgctgatccattcttcaaaagactcaatttgtggagaaaattccaaacgattaaagtatttcctaaaatttttttcaaaaactgctaaactaggtaagtatgcaaaagataatctttgttttccgtcgcttgaacatacatcaaaaaaatattgagatacttttctttttactgggctcagagtactagatcggctatttcctagataccttaatggtcttttccattgacgataatcaaaaaaaaggctaggccatgatttttgtgaacgtaaggactcttctcgcttcgagatagtaagtcgtaaagtgtccaggatttttcttgtaacaaatggaaccggagttcgacctagatgtaataaagaaaaactcaatataataatactaaaagttcgatgaattatgcgtttcactaaaagataaagtacagtcgaatcggattctatacgcaataggaggaacctgcctagacgaataaagatgtattggccacaaacccaaccaaaaaaagtacttattaggaatgatatcttattactgtaccgaaaaagaaaaagatttaataatcttgctaatacaggacttggtaaaaggatgggattcaataattgaagagtgagactgtcgaaaaataattcatagatccgagtatcttgaaatgatgttattggtcttaaagattgataattcaaaagatctttgattctgtaccaatatagaagaatatatggtagaactagcaaagtaaatgtgtgaggtttcgccagcattgcgtataaaggtgaatagtagatcgataggaatatcattaattgtcccataactgaaccactaacgcctattataccgctaagattacctcccaagagaaaagctcttatggataaaagttgtgaaggaccaataggtaatgtagcgataaatccatgatagaatccaaatataataaatgcgcttgaaatttgtatccatgatga------------tatccatggaagagaaagc------ggagtgctcgttatcataatagaaggccttccccggcaaagtagaattagaatagaataaagtttggtccattaaag-------------------gaaataggtttattaattagattctt-ttttttactaattaataaacctttttctacttcgttctgaccaaatctgtccaattcgaattatctaaactattgttccgtcgtaaaggacgagtaacgagttcaagaatatctttggcatttacgaatccatgaatttgagcaaaagtgaattcaacggaccatttcgtactaattcctctggcttctaatgggttggcatgagccattccagttatagccaaatcgggttgcaattcacgtatacgctgtatctggctataattatcaggcttctccacgattcgaggcattggcacacacattttattacatgtagttcgtagaaactctaattctgcagcttggtatctcttatccatatacggaataccaatttcgtagacaatcattccacatcgaattaaaaatcttgctagagatatttctaatagattatctcccatgaagaagacagatttgttatgtactaaatcaagataattttttagattattccatatttgttgctctctttcttctaaaccttgtgctcgaaccccgaaaactaaacatattttttcaatccaagcacgagtcccgtcagggccaataggaaaaggtgctccgattagtttgcattttcgacgccgcatcaaagtcgttgccgttcgactcaaaaatggattaacaccacagacataaactccatcacctaatattggaagatccgtatacctttgggcaggtaaccaaccagatacattaatggattgtcgttttagttccgaaccgagctgagaagctactgttgagggcaaagaaccaaaaagcactaggggaatcttgttgctcgtattagat---------------------ttaggggaaa--gatacaattcattttttttcaatttgttctcaatcttttg---ttcatttttaagtggcaattcttggtcaggacatcgatgtgccatagccgctagtacagtatcttctccttgagtaaatgcatagtctaatccgtttgctcttgctactacaatagggatcccaatgtcagtttctagtttaggagccatgccttccaaatccattttcacaatttctgtcgtacaagtaccaatccatataattacactaggattcctagcttcttttacttgaacacataatctcttcaattcttgataatcattaagttgagccgaaatatcgccctcctccagttccgccatagcataacgaggttctgcaaaaatcataaccccaagagcattttgcaaaaaatatccacaagtctttgtacccactactaaaaagaaactatcttcgattttctggtacaaccaagcgacgcagctaatgggacaaaaagtgtggtaattacctgtttcgcattcaaaagtgagagtttcagatatttctattgacatacacatatatatata-------gttcctgag---taaggacaatttgttgcatttcaaattattgtaaaatcgattaaatctgttggattttctttactattcccagcattaactggattcagataaaaatcggaaagtaagccaaataattctcgatctggaatttctcttggtacaacgccttccggttcagacaatatctgatccgctatatttagataaaagtcacaaacatatctaagaatgggttgtgattccaccatttcaaataacgtttttcctttcactctagagactcgaatatcttcaatcaaaggtaaaacttccagcacaggcattgggcaagcttcaacatatttatcaatcagatctcgttctgacgtgcgattcccaactaatccagctaatctaagtggatgcgtacgagccttttctcgcaccgaagctgcgattctattagcagcaaataaagcatcaaacccattatctgtaataattacgcaataatctgcataattaagtggagcagcaaaacctccgcagactacatcgcccaaaacgtcgaatagaatgatatcgtattcgtaaaaagcatttaattctttcaataattttacagtttctccaacgacatatcccccgcagccagctccagctggtggacctccggcttccacgcaattgactcctccataaccctcataaataacatcctcaggccaaacatcttcgtagtgataatctttcgattgtaaagtatctattatggtgggaattagaaatccggtgagagtaaaagtactatcatgtttgggatcacaaccaatttgtagcacttttttacctcgtctcgccaaagctatagaaatgttgcaactagtagtagattttcctatcccacccttcccataaacagctattttcatatttatttttcttagtttcttgtacgtttctgtctcccctacatagttatattatttaactaatatgtattcataataacacatttcatgttattgtg-----gagtttttcgctc------cg--gcgagtaggcaaagaaaagga--------ccgaaggatgagagaccgtgattgagta--------tttccacgtgca-aatctgatttgttttactcag-------------------------------------ca-ttcaccacaatttgctagc------gagagaaaagacccttcgtaatttt-----------gtc-----tac-----------attagcaaatcataagattgca----cgtgaacttgattaataagcgtctcggggaggacagtggagaagatcctgg----cgatatttgaccgcctcccccctctcgtcttgtaaatcttcttcgga------cagggattgctactgctactccttttccgtataatagaagt----tgggattcggattcagttccattcct-----aatagaatttattgttcctgaagggattattagttata--taggttggttcgaagtgcttgaacgtttctaagttcggacctccc------ttccttagtagctcagtggtagagcggtcggctgttaaccgattggtcgtaggttcaaatcctacctggggaga-----------------tcaatctttttggtggccg------------tgaattataaaagcaatgaataaagatttacttatagttt-ggaaagaaggataaa---------ctcggactggctggaaaactaagataagcaaattgatcattctatgctctgacggcatcc--cgagcct----attagggtggcgacttgctactactactagtcagtaaaaatgtcaattctttttcttcgaaat------aaataaagtaaatttgcaaaagtgtttattcctttctctaa-----ttaattagctatccccaacagccaattgacaactcacttaagtaatgtacgaacc----gatacagttatctaattcattgagatgttatcggcgtagtttcacccaaacata---ataattagtgatgaggagcgtattgttattaagactctgcccaagcatgacagtgatagagttgcaagataagaaatctgttccgttcattttg-----------gaataatgttg------aacttacagtc-agcagaaaaacgagttatgttttc-ccagaaacc----------------------ttgaagctgtttgtgggcaaggagggattcgaacccccgacaccgtggttcgtagccacgtgctctaatcctctgagctacgagccctgcctc---------------gaaaaactattg-aacctttgcgttgctcgaatggccggggagaggaaaggccagaagagtcttttcgaacggatcaagtgtaggagaggcatgtagaagtgtaaagtaaaagggtcaaaacttttcgag------cgagtaa------gatgaccc---ataggaaacgttcag---ttctttttcattctggcgtcgagctatttttccatagggcttcccctgcagtattgtcaccgcaatagagtttcaccaccaagttcgggatggattggtgtggttcctctacgcctgggacaccagaatatcaacccatgaacgaatggaagcatgaagagaagcatccaaaaaactagtgattg------ttccggaaggggcactgcaagtgtcccttccaaggacctttcctgta-ggcagggccaaact---------gctgttgccaagcagttgaacattgagtaatagaatgaacagaaatggcc----tgcttctatcgggccatgt--agataaggttcaaatctctcggtctgttaggatgcttcagctacatgcattactgcacttccacctagcacctattgcaataataaacggctagtcttgccgtgaccttaccttggatcccaaagtatatcagtgtcttggccatgtttgtgaccaaaggctaccgaagtcggaataggagagcactcatctcgaggtgggcttcctacttagatgctttcagcagttatccgctccgcacttggctacccagcgtttaccgtgggcacgataactggtacactagaggtgcgtccttcccggtcctctcgtactagggaaaggtcctctcaatgctctaacgcccgcaccggatatggaccgaactgtctcacgacgttctgaacccagctcacgtaccgctttaatgggcgaacagcccaacccttggaacgtactaccgccccaggtggcgaagagccgacatcgaggtgccaaaccttcccgtcgatgtgaactcttggggaagatcagcctgttatccctagagtaacttttatccgttgagcgacggcccttccacttggcaccgtcggatcactaaggccgactttcgtccctgctcgacgggtgtgtcttgcagtcaagctcccttctgcctttgcactcaaaggctgatttccgtccagcctgaggaaacctttgcacacctccgttaccttttgggaggcctacgccccatagaaactgtctacctgagaatgtcccttggcccgtaaatattgacacaaggttagaattctagctcttctagagtggtatttcactggtggctctagccccccggaagggaccttctttgccttccacctaagctgcgcaagaggaacccaaagccaatcccagggaacagtaaagcttcatagggtctttctgtccaggtgcgggtagtccgcatcttcacagacatgtctatttcaccgagtctctctccgagacagtgcccagatcgttacgcctttcgtgcgggtcggaacttacccgacaaggaatttcgctaccttaggaccgttatagttacggccgccgtttaccggggcttcggtcgctagctaccccgccatcgggtcaccaacttccttaaccttccggcactgggcaggcgtcagcccccatacatggtcttacgactttgcggagacctgtgtttttggtaaacagtcgcctgggcctggtcactgcgaccctcttttgaggaaggcaccccttctcccgaagttacggggctattttgccgagttccttagagagagttgtctcgcgcccctaggtattctctacctacctacctgtgtcggtttcgggtacaggtacccacctgcttaaggtcgttcgagcttttcttgggagtgtggcatgagttacttcagcaccgtagcgcttggtattcggacgttggctcgaggcattttctctacccctttcttacctcgaaaatttcaagcgaattcactttgcgtccttgaaccgataaccatctctcggctaacctagcctcctccgtccctcgggaccagcaaggggtagtacaggaatatttgcctgttatccatcgactacgcctttcggcctgatcttaggccctgactcaccctccgtggacgaaccttgcggaggaacccttcggttttcggggcattggattctcaccaatgtttgcgttactcaagccgacattctcgcttccgcttcgtccacacctactcacgctgatgcttctccctaaggcggaacgctcccctaccgatgtattttgacatcccacagcttcggcggaccgcttagtcccattcatcttcggcgcaggagcgcttgatcagtgagctattacgcactctttcaaggatggctgcttctaggcaaacctcctggctgtctttgcactcctacctcctttaccacttagcggtcatttaggggccttagctggtgatctgggctgttcccctttcgacaatgaagcttatcccccactgtctcactggttgatccttactctttgtggagtcccatctagtattcagagtttgcctcgatttggtaccgctttcgcagcccgcaccgaaacagtgctttacccctagatggtccagtcaaccgctgcgcctcaacgcatttcggggagaaccagctagctctgggttcgagtggcatttcacctctaaccacaactcatccgctgatttttcaacatcagtcggttcggacctccacttagtttcacccaagcctcatcctggtcatggatagatcacccaggttcgggtccataagcagtgacaattgccctaggaagactcgctttcgctacggctccggtgggttcccttaaccaggccactgcctataagtcgccggctcattcttcaacaggcacgcggtcagagatccaattctcctcccactgcttgggagcttacggtttcatgttctatttcactccccgatgggggttcttttcacctttccctcacggtactacttcgctatcggtcacccaggagtatttagccttgcaaggtggtccttgctgattcacacaggattccacgtgccccatgctactcgggttggagcacaagcttgtgctgctttcggttactggactctcaccatctggggtgcagaactcaactgcttcgcctagcaacacaatgcttatgtagct-cccccacaaccccgtttccacggtttaggctgctctcatttcgctcgccgctactacgagaatcgcttttgctttcttttcctccggctactaagatgtttcagttcgccgggttgtctcttgcctgcctatggattcagcagcagtttcaaaggttaacctattcgggaatctccggatccgtgcttattttcagctccccgaagcatttcgtcgcttgctacgcccttcttcgtctctgggtgcctaggtattcaccgcaagccctttctcgtttgaaccttgccattcaaggctatgccattgttaaagtgctagacagaaagaatcttatcaacgtccatgaagtaa----------------------------gtggtttgctacaggattgttcaatacaatgctattatatag--tattgtattggtctt----gatcacaaactggagacaagcggactcgaaccgctgacatccgccatggggtaagccactgcttttcgggcctcactgactcattctaccatgaaaacctttgataaacaatggctcccccccaaacacagcttacaactttcatcgtactgtgctttccaaagagcaactctactcgagaggcgtcgaatcgaaaaattcaaaaaacttt-------------ataagaatataagaatcaagaaatcttctttgcct------tctcaatagctgttacccttctccggcccttcctgccgatccgagc---------gaacgaaaacaatgcgttcgacttcttgggtcaggtctacggtcggtctgtaacccctgggtgccttcggcatccttggggcaatctcgtagttcctacgggttggaaacgatggggtcggtccatggtttttctttccttttgccagcttcaagggttgaagaggaatagcacatcgagctgttcgcaagggtcaactcgatcctcttgcccaggggttctagatgaggtaaccctggaggagccgccaactccaaccgttgcccatgtacgatccatagaggatctaaccaactacccatcctaccttttctacatgtttgacagctcaccttctttgtctcagtagaattattcttcagtggcatgttccagtcctctttcccattcctggggaaaagttagccaatggtttaggtaagagatactatcattaccgcctagacaattaggcatccaacccgtaggcgcaacgacccaattgcaagggcggcgctctaccaactgagctatatcc------cccggaccaagtagagcatgcag---aaacgagtcaaatgctgttttcattactttagcgcagttgggctatcctggacttgaaccagagacctcgcccgtgaagtaaatcatcatacctatttaattgagaaataataatccattaattcttttttc--taggaacgattcattcttcccgaacgcagcatacaacttttcgttgtaccgcgctctccaagtgtacttgttactcctagtcttttcttg---ccaatggcaagtccttgagag-aaaactttggtggggaggg-------ggaaaggcgttggcc---catcctcttag-cccaactaaacactctaggatccttttccgaacctgcac---------gttgagagatgcata--------a--tccctgaccgaaggtcattcgtgatacctaagaaagggttacttgtaccaagcattcttatgactgaatcagatatggagatatttcacgattcagcttcctcaccaaaactgacct----gctgagagataatattgattgctgcttccttcggacctccaagaaaggcaggaaaaggctcgaatggtatgatccctccgtcaccctggaatacaaatctccgtgggtgattccgtagttcttggtctgtgaaaatgcgttattaggtgc------tcccacgtttaggctgaacctcaacctgtgctcgagagatagttatccatacactgataaggcatgtatcgatttctcgagaaaagaggagccgtttctccctggaccgcccggatcccacgagtgagtgacgagttgaatctccattagatttcacctgaatcgctccatctactttccttttagaattttttcgtcccaacaaacgaaa-aaaggagtgcgccatgctgaggtgcctcgaataatcaacactttcgggtcaggcgctgatgggcacatcgaactatttatgtaactggagacccacagcccaagcgcaacgacgcaattatcaggggcgcgctctaccactgagctaatagcccgtcgcgcaggtccccctgttgggagacctgctgcagtacgaagggcaaaataaaaacgattccatttctttctgcttgatgatgttagcaaggcaaggtaaga---------atggatcgacttcgacctaggataataaacttatgaacttagtttcgctttgctgtcaacagaggt---ggaaacatcaattccttgttgagttagcggtgcgaggattggaagcccaacaag---caatagctctccctgaaaagaaaggaggtgatccagccgcaccttccagtacggctaccttgttacgacttcactccagtcactagcccagccttcggcacccccctccttgcggttggagtaacgacttcgggcatggccagctcccatagtgtgacgggcggtgtgtacaaggcccgggaacggattcaccgccgtatggctgaccggcgattactagcgattccagcttcatgcaggcgagttgcagcctgcaatccgaactgaggccgggtttttgggattagctatctctcgcgaggtcgcgaccctttgtcccggtcattgtagcacgtgtgtcgcccagggcgtaaggggcatgctgacttgacgtcatcctcaccttcctccggcttatcaccggcagtctgttcagggttccgaa---agtgatggcaactaaacaagagggttgcgctcgttgcgggacttaacccaacaccttacggcacgagctgacgacagccatgcaccacctgtgtccgcgttcccgaaggcactccttcctttcaaaaagattcgcggcatgtcaagccctggtaaggttcttcgcgttgcatcgaattaaaccacatgctccaccgcttgtgcgggcccccgtcaattcctttgagtttcattcttgcgaacgtactccccaggcgggatacttaacgcgttagctacagcactgcacgggtcgatacgcgcagcgcttagtatccatcgtttacagctaggactactggggtatctaatcccatttgctcccctagctttcgtctctcagtgtcagtgtcggcccagcagagtgctttcgccattggtgttccttccgatctctacgcatttcaccgctccaccggaaattccctctgcccctaccgtactccagcttagtagtttccaccgcctgtccagggttgagccctgggatttgacggtgaacttaaaaagccacctacagacgctttacgcccaatcattccggataacgcttgcatcctctgtcttaccgcggctgctggcacagagttagccgatgcttattcctcggataccgtcattgcatcttctccgagaaaaggagtttacgacccgtgagccttctacctccacgcggcattgctccgtcaggctctcgcccattgcggaaaattccccactgctgcctcccgtaagagtctgggccgtgtctcagtcccagtgtggctgatcatcctctcagaccagctactgatcgtcgccttggtgagccattgcctcaccaactagctaatcagacgcaagcccctccttgggcggattcctccttttgctcctcagcctatggggtattagcaaccgtttccagctgttgtccccctcccaggggcaggttcttacgcgttactcacccgtccgccactgaaaacatcactaggatgcttcccgtacgacttgcatgtgttaagcatgccgccagcgttcatcctgagccaggatcaaactctccatgggattcatagttgttgcaccaatcacttacttatagcttccttcttcataaacgaagtaaacaaagtgggatcgttttccccaaaatggagaacttatttctgattcacttcacattggcttgaagcttacgtttagtatatccacacctaccccgttgtgtcaatcccataagcctcttttagtggtggcaaggaaacaaccaactccacttcgaatggattttagggataatcaggctcgaactgatgacttccaccacgtcaaggtgatactctaccactgagttatatccctcccggc--------aagagtaataaaatactt-------------ttttagagtcatccaaacaacctggacgttacttatttc---------------------ccatcctaaactttcaattttgggatcga----cgtttgaactcaaccattaattattccgtatggatgcgttgccgtcctaccgatacggataataaagtttcccctagcagtacta---tactcttgcctaatcagcattcgaacccatccaaaatgtttgttttctaaacaaaagtcagttgac---cttatatgataaattgtcttttaaccaactagtttatattttttttcttcaacctgcacctttgacacaaagaattgc----attttgc--------------tgatacaaacaataaaag---ggttgtgtacc------------------------------atatatatatacatatatatatatatacatatatatacatatatatacatatatatgtatatatatatatatacatatatatacatatatatacatatatatacatatatata----------catata
>NC_058632_extraction
[truncated: 671,784 more chars]
