# Supplementary material for: Comparative Organellar Genomics of Pellidae: Insights into Codon Usage, Nucleotide Diversity, and Structural Evolution
Source: Plants (Basel). 2026 Mar 24;15(7):997. doi: 10.3390/plants15070997 (PMC13074886; doi:10.3390/plants15070997)
Supplement: Supplementary file 1 [file plants-15-00997-s001.zip › Supplementary File S4.fasta]

>NC_080362
ctgcagcggttgcctttctgcattcct-------------------------tacgaaagaaagttatcgaggacggaccacttatcagtgagacttgaaaggccgagaaccca----------ggaccaaaacaacaaagccactctgcgcgtcacaa------ggcccgtagggcagtttactc-tttcgtgcgttgcaggggagtgcagatctaggtgttttagcagccacaactaatctttttttagctattaccct---gcctattactgtgtttccatacgccgccccgttagccgcccgccggatttcgtagcaaat--tatttgtttcttgccgcttcgggctgcggggcggccta---ccagccctaataggagtagttactagcgttatcagtcgtttctattatatacgctttgcgaaaataatgtagtattttgatacacctaaaaccattaaatatacctaaattttgatgcgtcgtattttgtcgaacggggc------ggcagaata--atacgccg----aacacatttacatcgatcaagagccgc------cgatcgggcaagttgttgagtcctctacaa--attatcccgacgaa---ctgctgaccttagttttgcagtcc----tcccaggaacctggatcgctacgcacttaatt---ccccgaccagcattcagatcattctcgcctaagataaccaccccaacgggcgggccgccgccagtgggtatgtcgagcgaactcagataaccctttggcgtgcgtggttttgagaggctcggaatgatctgtatgattggttggataaaagatatgatccaagaatgaagatctagcttattaaatcggttcgaatttac---------cgtggttccgtccatccaattatggtattaccgcttgacacgagagagagataactaacgagtcattgaagataaactggatagactggatgttc------------------gagttggatagggccgcagaagcaaggatgcgagtcttcaaa---atagaagctggaagc------aagggg-------------------gctctgtataatagatcaacgagttgc--gatggtgtgtttggttcgatattgggttcaaaatcccgtcacccc--------------ggctt------------tagagagcccgtc----tcgttacactgtaaggatagttgctttttaagcaaggatgat---aactagcttggagccagttattaatccaatatcgaaccttc-agctcgtgcccggcaaacccgaag-----cccttgtttgcttctagtttcgggtgaaccactccgtagccccgttaaccacatgcttaccataatactgagggggcgaatatcccaaacggaatttatg--cgctcggtc---------tttttttgacgcacgctttaaccctatcaatatttatattttccatacatacataggtcgtaggactttatttcgttctttacgataattcatcattcttatgaagttttcaagagatgcgcattattggacttgaaccaataaccaataggaacggattttaaatccgtcgtgtttacctttttcaccaaatgcgcaaaagagcggaaacaaaaatagatatattgctttagtcctttctgttcc---------------------------------------------------------------ttctgagccgtatattttgcgtatctcgaagcaagcttattctctc---cctcgtaatccaactgtaattcgatgacgcgaaatcgaaccgtaattcgagtacaggacattaattattatgtaaatttattattcaattcttattctttaatatacggttgtacatgagaacgggaccgccgcg-----acggagcgccgccgcccctcagcaataggctacaaaatggcaaggaaaagtgtatacagcgatcgaaaccaaccagaccaccgaccgaccttactaaatcatcgaggtgagaatcgaaaaacaaacattcttgaaaataaaaagtttcagttatcggtacggctccggcaaacaaaaaacatatgtgtattttcggttttcgattagtagattt-------------------cccctatttatcacattagttaaaagtgg----atatactagtaattccattcgaaattttactgc------ggcactgt--------tggtaaactttacacagacccaaagagcactgttttcggagaatggagcaaagataatacttagt---gcctgagtacgaagccaatgtgagggaagcttatgattgatcagcaagagactacaagggataaaagcaactccatgggaactcgctatattataaacgtaggttatactaaccccggccgacgacc-----ggttgcctgaatctattctgcggattggaagtagagcctacataaattggtggatccttttttcatcgataaataagaatgccttccggcaagtcgaattcaagc-aaaaaaaaaagagtacttatgtatttacttatagtcattttaccgttgattgggagttttgcagcagggttttttggtcgtttcctcggttcaaggggagtggccgtagttacaatcacgtgtgttctactatcttctattttatcttgtattgcattctacgaagttgcgctgtgtgccagtgcttgctatataaagattgctccttggattttttcggaacccttcgacgctgcttggggctttctacctgacagccttacagtcattttattattggtcgtcacaattgtaagtagcttagttcatatttattcaatttcctatatgtctggagatccgcatagtccacgtttcttttgctatttgtcaatttttactttttttatgcctatgttggtaactggagataattccattcagttatttttaggatgggagggggttggacttgcgtcatatttattgataaatttttggtttacgcgcattcaagcaaataaagcggctatcaaagctatgctcataaatcgcgtaggtgattttggatcagctctcgggattatgggttgttttactatttttcaaacagttgacttttccactattcttgctcgtgctagtgtcttttctgaaccccatcattatttccttttttgtaacatggaatttcatgccataactgttatttgtattttagtgtttattggcgctgttggaaaatccgcacagattggattgcatacttggttacccgatgcaatggagggttttataatatttgagggccctcatgtgccgccattaggtacattccaacaatctcactgtatgctggaatcgtcgaccgaatgagagtccttatcgcggaaaaatctctcattttgaccaatcagcaggaaacctatcgaagt------cacccaacgaagtcaaggccaaaggagctctataggatccccagagactgtacgtaagacctcttgttcgaaatggaatctctcctccc------gctgctggcccgggcacg----------aagaccagagggaaaggcccggagggcggcgggggacctt----cagggcccccgacta------tcgaacaagaaaaggagagaaaaactgaagaaaaa-------------------aagggggggaaaaaactgacgaggacaaacttgcaagaaaaaatagacgaaaaaagggcagaaactgataagtttttgtaagaatctatatttttggcgtcgagtctattcgtgtatggaggaaaaaccgcgt------ttttaagggcacagccccg-------attaggagagcccatattttataagtggaagatccagtccctactcttgccagaggtagactcaccaaccaattacc-----ctgtggaaaaa--------------------------------atctagattttccgg----gtgaaatcgtaagg-aaacggttatgcaagagtagcccactccagtatccgctttgattcatgcagctactatggtaacagcaggcgtttttatgatagcaaggtgctcccctttatttgaatactcacccaatgctttgattgttattacttttgtaggcgctacgacggcattctttgcggcaaccaccggagcattacaaaacgatttaaaaagggttatagcttatccaacttgtagtcagtcaggctatatgatctttgcttgcggcacttccaactattctgttagcgtatttcatttaatgaatcacgcccgcttcaaagcacttttattcttaagtgcaggttcagtgattcatgccatgtcggatgagcaagatatgcgtaagatgggagggcttgcttccttgttaccttttacctatgctatgatgcttataggtagcttatccttaattggtttccctttcttaacgggattttattcaaaagatgttattttggaacctgcttacacgaaacatactattagtggtaacttctctttttggttaggaagcgtatcggtcttttttacttcttattactctttccgtttaccgtttctaacccttctagcaccaaccaattcattcaagcgagacttaggtaaatgtcacgacgcgcccattcttatggcaatacctctaatctttttggctcttgggagtacttttgcaggatacttggccaaagatatgatgattggttcgggtaccaatttttgggctaattcacttttcatactacctagaaatgaaattctggccgaatctgagtttgctactccaaccattatcaaactaattcctattttgtttagtactttaggttcattcgcggcgtacagtgcgaattttgtggtgaatccactcattttcgctttgaaaactagtacttttggtaatcgactatattgctttttcaataagcgctggtttttcgataaagtttttaacgacttcttagctagatcgtttttgcgttttggatacgaagtttcgttcaaagctttagacaaaggtgctattgaaatcctgggtccttatggaatttcgtacgcgattcgagaaatggcccagcaaataagtaaaattcaaagtggatttgtttatcattatgcctttgttatgttgctcggattaacaatactcatttccgttataggcctgtgggatttcatctctttttgggtagataatcgattgtatttcatttacatagttagcttcttgtttattaatatctaagagaacattggtacgagctaaaggcc--caccacacttcattgtataacatattgaatctttgaagaacgcaatgataa---gggcaaagctagctatgaaagacc--ggggggtccctccccggccctcg------------------------gccttcgggcggcccctcttttcccgaataactcgctg----gtcgagaccttcggacctcgagaacaaagaaaaataaccgaagcaatagttgaccatcacacggctctttggcctcctgacttttttcggagcttcgcg---------------------caactattacatacacggtccttgggtggc--tttaaactcctgtccctagtagtataggtaatccgctccatcttgaactctatccttccacacaggagagtaggtagaggacaaaccatttatgacctggttaatatataccatcaataggcatggagcgagcaacgtacgttcatgcgcttcgccatttgcagagctcaggtgccaatggttaattgctggttgacaaggaccgaaagagtctccgattcgccagtacagaacctcatcttaaatacaagagaaccggcttgctccatacttttgggttaccccccaaggaaggaggtaaatgaaaccccctcaacagagcttcttgcacatgctaaggtctccgtgttcgttgccgaacaaggatgagtgcaacgcctttgcacagaaatggacttgtgctttttatcgtgcgggatccgg-----cggtcgcccgccgccgcccgatggaaataatcaacaatttaattcgc-----------caggtcgacagatttttagtatcaaacgctcatttttcgctttaggctattcc-------------ggcatttttcacaataattagatta--gcgcatcctgattccattgtgaatat----ctatcatccaaaagctgaaaaaaaagaaacagacaaagaaagggcaaagacttcttgccgcctaacaagcgg-----aggccttcggtccgtagggcagcgctacggggcttt----tcgcagcatatacattccttgcagcaaaaatatatatataccttttccgggatctttaggaaaaagagtaaacgtatatgttacaagttttagctccattttattcc---ttaagcggtctcattttgcttcctttgctaggaagccttattatttcggtgatcccgaattcaagagtacgtctgatacaaggtatcacaatttggacctctttgatcacttttttacattctcttcttttttggatacgctttgagaatgatacagcaaaatttcagtttgtggaaactattcgatggcttccgtatccaaatatcaatttctatataggtatagatggtatcccgttattctttgtggtcctgaccacgttcttaacccctatttgcattcttgttggctttcatagcgtcaagggttataaaaaagagtatatgatagcgtttttcatttgtgaatcttttccaattgctgtgttttgcccactcgatcttttaatattttacgtttcttttgaaagcgtattaatccccatgtttattattataggtgtttgggggtccagacaaaggaaaataaaagcagcatatcagttcttcttgtacaccttgatgggatccttgttgtgcgccacgttggtgctagtgggtctccaggcaacaat----aaaataagccggcatggggtgttctatgtaaagcgtcccactatccttgcgggggaagcccaaagggtattgtagcatgtggggaaaaggggaacgcggcgtgaaaccgatagcgctaaggagttccccgagctaggagttctatggctcgtcttgcgagtccactggaggtatcccactcagtttggctg------ggcccagccgttgtgtcgccagcgggaacagcgatcttcttcacagccaccgcccctgaacgggggg---gc--taagggtggaacgcacttgaagacagctaccgtatagatacgggcaaggactcagaacctaaggaaccg--attcaacacaccagcatgaaacgtgggattgtctaaggtcactcc-gggaactggctttttgacctct----ctgggggtgctagcagacccgg--------ggggagggcaacggggggcccgtaacaacggacatggttccgctaaggggcccagagagaacaggtgataacattataaatagaaaccttatactgttcatctcgtcttaggggaggctgaaccccaacaagaaggctc----ggggtccga---ccgccgcggttagttggattggaatctc---ccgtgaaaggaacgcagggtgtactggaagcgaggggaggcc-----------agacgggggcagccc-----acttccaaccaatctataagctcaaagatcgctcggagagccgtatgcggggagacttgcacgtacggttcggaggaaggccattga----tacctaatgaagatatcaccatgactgagaa-------g------cctgaaagtgcagaagacttggttttattggggtagttggtggtggcccatctcttaccatgctcctagccattctattcatttttgcccaaacagggaccactgatctacaaatattaccaaccacggaatttagtgagcggcgccaaatcttgctatggattgcttttttcgcttccttttctgtgaaagtgcctatggtaccagttcatatttggttacctgaagctcatgtggaggcacctacggctggatctgtaatcttggcaggaattcttctaaaattggggacctatgggtttttgagattctccatacccatgtttcccgaagcgacactttatttcactcctttcatttatactttaagcgtgattgctattatatatacttctttaactacaataagacaaatcgatttgaagaaaattattgcttactcttcagtagcccatatgaattttgtaactattggtatgttcagtctgaacatacagggaattgaaggtagcattttacttatgttaagtcatggaccggtttcttcagccctttttttatgtgttggggccctgtacgaccgacacaagacaagaatttttaaatattatggaggtttagttagcaccatgcctattttctctaccattttcttgttcttcaccctagccaatatgagtttacccggtactagcagctttattggagaattccccattttagtaggagctttccaaaggaatagcttagtggccacattagcagcacttggaatgattttaggcgccgcttattccccttggctatacaatcgtgtggttttcggtaattttaaacccaattctatcctcaaattctcagatttaaatagaagagaagttctcatctttttaccttttattgttggagttattcggatgggtgtttaccccgaagtgttcctagagtgtatgcatacctccgtgagtaacttagtgcaacatggaaaatttgattaaaaaacataaaaaagaggttcgaagaaac------gcatgattttttagcgcttttcccggagatctttctcatcgacgcaaccatcattttgcttatttatggagttgtatttagtacctctaaaaagtatgattatctaccgttagtgcgtaatgtgggttggcttggtttactcagcgttctaataaccatcctattggtcgccgttggctcacctctagctgttgtcaatctagtatataataatttaataatagacaatttcacatatttttgccaaatctttctattattaagtacggctagtactatggttatgtgtttggattatttcaaacaggagagtttgaatgctttcgaatctattgtattaattctactttctacttgcagtatgctttttatgatctcggcttacgattcaattgctatgtatttagctattgagcttcaaagtttatgtttctatgtgatcgcagcatcaaaaagagactctgaattttccacagaagccggcttaaaatattttattttaggtgctttctcctctggaatattattgttcggttgttctatgatttatgggtttactggagttaccaactttgaggaattagctaagattttcactggatatggaatcactttgttcggtgctcaatctagtggtatctttatgggaattttatttatcgctgtaggttttctattcaagatcactgcagttccttttcgggcggccgttagacggcctatgggtaccgacagattgcggccaatctcaatactttcggggcgccctgcgcgccgagcgtggaaaactcatcactacctcgtgagagcgtcgagaccatagcatgttacaaaaacgcggttgaggg------aaatagttttttgctgctcaatagcatcgcgtgagctctatctaatagtgtcacacgagataagcccgcctggcgaatcgaagttatcctcttgtcaactggctacccagtccacccgtcgaa-ggggtggggaaacgcgcgaacgcacgctggtgtgcttcctgcctgtcgaggtgaaaaggcgacaaggtctagattggagctggaaaccgcatggaagctgattacccaactctttggggacaattaacaaaacgatatctcgaggcacc----aaaaaccataggctgtaccggcgagatccaacggtgaaacaaatcc---ccggctggaagtcagaggacctttagtac----cccagcgaacgaaatatttttgttttatttggc------cgcaccgagtgcgaaagcgagagaagaaaaaaactctcggcccagtaaagcgctggtaacaac-----ggaaggggtctatgcagtacctgcctatacttggcgggtcgaactctacaaaatcaactgatatcattccaggtgatccaggtggatccggctgcgcgtggagtggaacggctgaaagcggggagggggcggcggccgcgccgccgcgg-------------------------acctgccggttgtttgaaatatatatatatata--------------------------------------------------------------------ttttatcgccgtgccc---------------ggatatataatctgaaagttaagtagagttagagagccgtacgatgggccactatctagtacggttcggagagcactgtagtaagtcatttgggag------caaccgtttgctaagcgaacggcgggtcaacgacaaatagaaaatatatatat--atatttccagaaacttatcaaaatcatccct-tttttttctagcagtgcccgg-----ccctcttttgtaaaacaaaaaa--------------------------------------attatcctccccttcggccaaccaaagtgcgcgggaatctacaagccattttcggccttcgacctcctttcggcggaccccgg-------------------tctcctccacaaagtgcgtgccgcgcacctcttcttacagtctcgtgcctcgg-------ccacaagcatgtg----gtgcgcgggcccgccgccg---------gatgtcgctcaaccaaccagaggaggagcgagcgctctacga-----gggctcgagccctcg----aaccgataggggatagggaaaatatagattttttatcgacttgttgcacgactcggtgaatgtatctttgactctatatatgtgggcgcccgatgtatacgagggttcacctactatagttacagcatccttttcgattgcacctaaaatctctattcttgccaatatgctacgtgtttttatttatagtttctatgatccaacatggcaacaactattctttttttgcagcattgcttctatgatcttaggggcactggccgccatggcccaaaacaaagtaaaaagacttttagcttatagttctattggacatgtaggttatcttttaatcgggttttcatgcggaaccatagaagggattcaatcactactaattggtacctttatttatgtattaatgaccattaatgcattcgccatagttctagcgttacgtcaaaatcgtttcaaatatatagcagatttaggcgctttagctaaaactaatcctattctagctattaccttgtctattactatgtttccatacgcaggaatacccccattagctggatttcgtagcaaattctatttgtttttcgccgctttaggctgtggggcctacttactagccttaataggagtagttactagcgttatcagttgtttttattacatacgctttgcgaaaataatgtattttgatacacctaaaacatggattttatataaacccatggatcgtgaaaaatcgttactactagcaatcactgtcttttttattatttttttctttccatatccctctcccttgtttttagttactcatcaaatggcactttgcctatgtttatgagcttaatggt---t---------------ggggggacgcagcaca-aaaaaaatatttgttttcgcggg-----------------------------cccctcgaggctttagctctccgc---------aggcggcctgtagtgcataaaaggctttctg--atttcgtggccctctggtcttacatccaaagggccaccccacgagggagagcaaaaaaaaatatgtatatttttgtttcgtgcggctccgag----------cgtcgtcgggctcctcgctgcg----cgagcacctcgactcggtcggctcctttgct----gcctctcttatgcatttcttt----agcggccc--------ttaagctaacgccagccaaaggagcccgac--ttcccttggctcggg------------------------------------------------------------------------------------------------------------------------------------------------------------------------------------------------------------------------------------------------------------------------------------------------------------------------------------------------------------------------------------------aggaggggg---------------------------ttagg----cggccg--------------------------------------------------------------------------------------------------------------------------------------------------------------------------------------------------------------------------------------------------------------------------------------------------------------------------------------------------------------------------------------------------------------------------------------------------------------------------gcggcgg-----------------------------------------------------------------------------------------------------------------cgcccatccaacctaagcagagaaacgggaggagtac------cgcaggagccaatccaaccggttactgaagaggcctgtaaagaagtcttcccgttcccacccatttatttaa-----cggccctccc------tcttcga---------ctcatatgattatgtattattattattattcgcttcaaatttccggatttaacctg------cctcaatctttcgtcgatttatggattcgttgtatatgcatatatag---ttacaatttcccccaacttcttgatttatgtattattaatcctgtatatacgaaatggaagcc------taccca-----------------------gcggcggcagctttctggcctgagcgctaggtaggaaaagaaaatgaactttttatagattatggagtggcaaaagtttcc--------caggtatcccgtgtaatggaactcgcgttcgctgttac----atggcccttag----tttttcggttgattaagattagatgaagtttctt---tgcctacttttgttttgtgtgtgcatattccaggccgtattagatgatcctctacccggcccgagctagaaatatcaatgc----atatatg------gggcggc-----------ggatggcgc------------------ctccggct----gatcgctcaagtccgagaggaagaaaccac--tcgagctccattatgctttcttccttcattacct-tccacctggctcggtctcccgttccatattattcctcccccc------------ggcatctc---cggtgccgtcgctgttgcaaaaacttatttgctgcgtgcgggttcgacggtttcatcgactcgatataattggctgcatccgtctcgttcttgatctcgccccccctagtcgagttctctatcgaataataaatacaacgctcgaatccggtagca----cgacatttgcagctgctggatgatc----gctgatgtgagctgttgcacaaccccgatctacgaagtgttctac-----gcttcatcattgaaaacctcgaaggaac------ggctataattaagcctagaacgtattaactgcaaactgccccccggactg-tgaataaatgaaaggctcagaa---aagtccagtacgcgccatcgttccgcgtac------gggaataaaaacatcataagggtgtacgatacgcg------------------------gagtcactttaaa----aattgtaggttggggca---ggcacaggtataataaacgcagattggc------acacctctaactgctgcaactagatagtaacggc---------------tccataaattctttcgacgtgcacctcgacaacgaatgtaaaaagcgattatataagcgaaacttcggtttctgcatatgtatatgctactcgaagctatacgtatatatatacgaaacttcagtttctgtatattctatccgaagttatacac--------atatatatatatatgca-------------------aaacctcagtttctgtatatgtata---------------------------------------------------------------------------------------------------------------------------------------tgctattccc-----aattatttatcatcc------------------------------------------------------------------gtatacgaaacttcagtttcgtgtattcc-----------------------------------------------------------------------------------------agtggttagtaatgtgctgcattcttagctcagttggatagagcaacaaccttctaagttgaaggtcacaggttcgaatcctgtagaatgcgtgaagtgcgcaatgaataaccaacggtacatccttctacttgtttagttagttcaaaaaagcaacgttacacgc-----------gacctatttttcaccaaacaaagttccgtggcatcgaaaagtagaagcttattcatcatggggagagtggccgagtggttaaaagcgacagactgtaaatctgctgaaggttttctacgtaggttcgaatcctgcctctcccacttcgtatttgagaggaatagaggctgggatcaatccaagccgcccccccaaaaaccacatcttcgg--gggcacgtagtgcttgcttgttggatcatttctatgttcctcgcaccgagtcgatgttcgctttccatctatcttttatcgattgttcccgatttagccgccgaaaagaaaggatctaatgagaataaaagcaaggtggcggatccatccgtagagcggagatacaaccgcaatttcatgtttctgtctcggcc----accgcaagagcccatgttgtatgtataacgaaaccg------gttataggtagctgttggcc-------------gccctggaggaaggcggcagtgactgcatcggcggagccagcaattcgcaggggcgagttattagctatacaaagagagatcacgttctaga------ggccgc------------gcatc-----gcccgaaatctttgaggagaaggaatacgcgttc---tttatcgatcgactatttcctagtaattccatccgtcgtaacacgcgttctcgagcg----------ctttaagccatcctaaaccccgccgttcgtaaaggataccaatcttatagattgctgtcaaacaaattttgttcagatctgcttgcgtcccctgaaagtctggggccttttgcatgtgattagag--atttcttctgcataggttttcat---ccgccagtcattaactaggttgtcgatcgtccaaccggcacaatacgcagcagctctacttaggcaccgcgcttttc----gccgag---ggggacgg-----cgcgtcttccgccagctgggtagcgtccc----------------cgccatctatagaatgccaataaaacatgcgatctc----gtcaccccaccactaaggaacagatacatcgcacttaacaggagaactccg--------------------------cgaggggcagaaac----------aggccaaacgttaggtgcaaaaacacataatagac---------------gtgcactatgtgccgcc------gaatatgcgcaaatagaacttatggacccataatctccatgaaggaggaatgtccagccc-----cagctcataaaaacttcggaccctggggt------------gaaaaaattgaaccc------tttcatctaccgcgggggaggctatgcctactcgactcccgagcctggctcgatcaagtccct------aacttctg----------gggctccg-----tcccc------ccaaggcctt------ccaggcggatcagtgcttaaattacgcaaatggctgagacgacgtcttcgaacctcgataggacgctggaaatgattcctgagaagtattaaaagggt--gggtactttggcaagaaactgtaacgaaac----atatatatatatc------------------ttctttatattcatttcgcagcgatcaagcgtatgtggcgcatggtgtttaagaatagccaactagtgcttgtagctcaatcggatagagcaccaaactacggatttgggggttgagagttcaaatctttccaagcatgggcctatccgccgtattgtactaagagaatacgttgaataagtagggagtaactagttccaattagacgttttctagctccg-------ccctcctagc---gcagctacgaaaaataaaatacatatacctgcgtcctccgactaatggctcaagcacactgtgctcttgtattgttcgactatttcagattttcaatggactcgc-----caagagaagcgtaggtttccaaatcgtaaaaaaagctgttctt----tgggctagtgtgaactatcgccggtttggcaattctcttacacatgtggcg------ctggtcgcgggt----accactggagcctggtggctttacccccaa-attattcggtataggactaggtatgagtgttggatcgctcggcgcggcccccg--------------ggggggctcg----ttgagtgaggagatccgaggc------------actggt---ccgccgtaaggcga---acggagccatatcctgt-gccaattcacg------------------------------------tatatatatatatgtatcctgatttatggcggaaatagcttaatggtagagtatggccttgccaaggctaaggttgagggttcaagcccctttttccgcttggaggtttattctccgggtctttcgtttaacagggacgaaatgttcgtgatcatcggcaaagcaagcggaaggcgcgataagttagtggcttctctttctccccttcgttcgtctcttcttaca----------------------------------------------------------------------------------------------------------------------------------------------------------------------------------------------------------------------------------------------------------------------------------------------------------------------------------------------------------------------------------------------------------------------------------------------------------------------------------------------------------------------------------------------------------------------------------------------------------------------------------------------------------------------------------------------------------------------------------------------------------------------------------------------------------------------------------------------------------------------------------------------------------------------------------------------------------------------------------------------------------------------------------------------------------------------------------------------------------------------------------------------------------------------------------------------------------------------------------------------------------------------------------------------------------------------------------------------------------------------------------------------------------------------------------------------------------------------------------------------------------------------------------------------------------------------------------------------------------------------------------------------------------------------------------------------------------------------------------------------------------------aataaaaaaaccgaaatatttttgtttttatgctttcactccgggaggacaaag--------------------ggcctttt-------gtggttccgtccctttcgtctaggggtacaggacatcgtcttttcatgtcgaagacacgggttcaaatcccgtaagggataatatcctccttaccttcactaaggttgctctgaa----agcaaa---gcggaaaaggc----------------------ggctttcgaaaaaaaagaagaataaacttcaatgcttttcattatcttggctttcgttcggcgg-aaatta------cttttgatattgaatc---tttgaagatatctgttttgaattcattagctatttcttcacggtttttttacatttttgggg------gctttcacgaatcttattggtttcaaaagtttcttttttaatgttttaatctcttcggaatttattattgccaatcctaaccacttccattacttgtaattgcattatttgcgtattcggtgcagcggtctatctgctatcagacatttatgattacgttttcgtgtcttc----ctcaccattattgcaactgcaacttt----actgtatcttcatatgaagctttggcttcatcacttacactacatcgaaacggaatccgcactgaggggaa---agtgctaaatagtttacca----gttcgccctgggaacgaacgtatcagtg--gcgc---cgggtt----taccaatattcgaattggg------ggtggcgccg------agggatgcgctgcgcactgcaagtgaaaattggaaac------cttgcaggttgagcatttgccgttcttgcgggaagggtcgctttgcagaatacaggtgcatatttt---aagcataaagaagacgagatcgagttatcc------cgatcaaaaa-----aacgtggag-----tacatgcaaacggacggcgtattaagcaaacggagttggggtttaagcaacaggaacgaggttgaaa--tatttgattcgttaagacagcacgaag--------ggggatgct----------ttggaatacccaaaactct-------------gctacgccgacataaagaagaaag-------aaaggttcgc-cgccgtctcctcctttgctaagaccaccggcggtgaaggcatgatgctgagcaaatcattgcgctttagaagaaaagcttataatcaaacaaatgagtttctgatttcataactcctcgactacgttactactcgggtactcaccgctgcgttcccctggcaaattggtaaattgacttg------tcg------aaataaataaaaaatatgttcatccatttaatcttctttgtcttccaatgtgcaatacataccaatggcggcgctatttcatgcagagaagcaaga-----ggggtgccgcccgtccctgctcccttgtact----agcatcgtaccttccagaaccactc-----ggttaccac---------tggcccaaagaatatgctagcctggctaccgagaagggagg-------gcggcctgagctcgccatcaatgtagtgtgctactcgttccacacgatatgcagctgctaaagcaggataaaatctgcc--------ggggggttggatgagatccgtgttcgtggacgagcatcatccatccatccatgaagtacgtccagacttagctaatcttcttcttcttccgagacttgggagggg--gatgacgacgatctgtt---ccaacgctaacccccccccatcctt---cggtgcgaaacgc-----cccctcgagcgg--------agagaagacatttcttcactcgcctat----cggc----------------tcctcagtgcgac------gagacgtggtaagccagctggtgggtgtttaacctcgagaactttgaaa-ggcc------------------tcggaccca-------cggcaccttcgg--------------cctttggtcggtcgagcactac---tcgcgtaacatatttattttcttcgtcaactttgttcttagtgtaatgaaactgatgctagcaaataaaaagttgactttta---ggcggc-------cc----ggaat------gaggactagtcattgtaggcctgtgcaggccaccaccccaatccctgttccgtaacgttcctgtaggagctttatgat-tgaaactagtacgtacggtctggtgacgtaaaatttctacctatt----atgaatgaatcgtaacagatc-ccccccggctgaacgatgtagggccgaacgaaggcggcgcggggagcaggaacaaaatgcaaaattt-------------------------aagtctccccgtccgacaaaacgaaggagggagagtatggggc--ggccgaagggcttgaaaatat----ctagaaattcatatttctcgtttggggattaatcgaacgatttcgagccgaattttggg------ggactgaaaaatgaatagaaaagaacgaagtgagcgaaatatatgccaacaatgaatcagcttgttcgtaagggcagaaagtcgaaacgacgcacaaagcgtactcgagctttgaataaatgtcctcaaaagcagggggtttgcttgcgtgtttcgacgagatcgccgaaaaaacctaattcggctttacgcaagatagctaaggtacgtttaaccaatcgaaatgaaataattgcttacattcccggcgaaggtcataatttgcaggagcattctgtggttgtggttcggggaggtagagtgcaagatttgccaggcgtaaaatatcattgtattcgaggagttaaagatcttcaaggaataccgggtcgacgtcgaggcagatctaagtatggtacaaaaaaacccaaagattgtatatgaatttgtttgaaaaatcgaatttcaactgtgtttttag---ttcatcttttgattggtttcac------------tcggagagggtgggaacgaaaaaaaatagattttgttgc------gaaagcttttgtg---cgctttgcttattccatcgtagatacttatgctatgccccgccggaaggc-----ccatcaagacctaggggccgtagggcaagcacatacaattgctcagacaatttgggctatactcggggcttgaatggcaaacaaaaacaattaataaaaaaattggttcacatttgcatgattgatgggaaaaaaacgagatctcgtgctattgtttataaaacgctttatcgtctagctcctcatggcgatgtaataaaacttttggttaacgccacagagaatgtcaagcctatttgtgaagtgaaaaaagtgagaatctcaggcattactcgattagtaccgtctactatagcaacgaatcgtcaagaaaccttagctattcgttggatgctcgaatcagcagccaaacgacgtatg---ggcaaaaagagcataagcttggatcaatgtttatacgctgagatactggaggcttcccaaaggatggggattgcccgtaaaaagagggatgaccttcataaacttgctgaagccaatcgtagtttctcccattatagatggtggtgaactacctacttcatcaat----tgtaaaaaagctcgcct---gcgagcaactgaaaacatttttttatttcgatttagcagggtgatcttttgctatacttaggcagatgcaccatcccaaacttcgtttctaattcctccggcttggcaataaaatatctatctaactatgcgccaaattttatttcactttgattgtttcgccatattctgtcaattcgataaggaagcccgcagcgattgtgaagctttcaataccggatggtatggtacaaaaaagggataaactactagactattggttattagaatattgatatggtataagataattcacttatttcatatagagagagattaccc---ttaccttttcgattaattccatcgccccaaggataaagagaaaagttttacccaggtcgaagacgcgcgaccaac--gtatcggcctctcccctatcgggtcttcgtgccga---acccttcggtg----gccttgtagaagtgttggac--------gggtccaacacttctttgcaggcactacg---tgcttctttagctccacggatccttcggccggaaatggctttagaatttctgcaaacgcctttacgacaaaaagaagggccctacgaaatcagatttgtttcaccgaccg-----agggttaattagt---atcaaattgttggaatttttttttatacgtatcct----tttttttggaaaatatgtagat------------tcatgtaatattttcattttcgtaggggctggttgttcgaatttgtttatagttcattcc-----tccagtttggttattttccggattcgacatcgaaagaaattaat-----gaaactctccggc-----cgccggctttggtatacacttcatcaaaagctatgggaagtagccaaattttgtgtgttatgcgtcaagacttcccgtatagtagaacgggacggcttaccacagaaccttttctgattcccgcccagcaatgcttaggtcggctaatg----ttttcaccggttatccgaaaaaatgataggactttttccacttgcccaaactaaattttttatctcttattatggtgggtcgc-----tatcggcctccttctttaaaaagaatagaattaattatggcgtgcagcccgctagaacaatttgcaattattcaattgattcctattcatataggaaacttgcatttcccatttaccaactcctccttgttcatgctactaactatcggtttagtattgcttctagttcattttgtcaccctgaatggaggacactcagtaccaaatgcttggcaatcctttgcggaaatgatttatgattttgtgcctaacttggtgaacgaacaaataagtggtgcttcgaaacaacggtttttccccctaatctatgttacctttactttcttattatttcgtaatctcatcggtatgataccatatagttttacagtcacaagtcattttataattaccttaggtctttcattctctcctttcattggaataactatagttggatttcaaacacatgggctccatttttttagtttattattaccgcaaggagtacccctgccgttagcacctttctcagtacttctcgagccaatcccttattgttttcgcgcattaagcttaggaatacgtttattcgccaatatgatggctggtcatagcttagtcaagattttaagcgggttcgctcggaccatgctatctatggggggtatcctgtatttggcgcagctcgctccctttcttatagtattcgcattaactggttcagaattaggtgtcgccattccacaggcttatgttttcacaattctgctatgtatttacccaaatgaggctataaaccttcattaaaaacgggcggccc-------------------------cgttacgatcaaccggaatagaagaactggggttgctgttggtaa-------cgcaaagcaatgcacaccaatggttgg-----------tcccccccaattcttg----------gggtactcatgcgctac----ctgcaggggtgcgcaaaacgaaactacacgagtattattcagcatgtagaaatcataaactt----cgaaaaaacgccaagcaacaaaaatatatatatat-ttttggcctcttccctccgcccttgcaaggatgaagctaaagcccagcaggccatagcagctcagggttgaaatgcttc----catcgc------------caaagaatcttttttattcgctctatggactccgtcaatgcggcgggcttaaggtggcgttatagaacga-aaaaaaaatccatatttctttttttcaacccgaggccctgtattgatgggtcaatc---ctgcccattatgcatgacgtcaatcatgaagaacacaaagtttccatgatgcgcaagcaaaaagaagggaaatttttggcaggacgactatcgattc-ttaaacaacctatatttcctacacttaacaatcattcgatggattatccaactcctagcaatataagttattggtggggttttggttcgttggctggttttcgtttggttatccaaatacttacaggtgttttcttagctatgcattatacacctcatgtgatggatgtagcttcctcatgctcaggcgcagaacgcatcgtaagagatgtgaggggcggctggttgcttcgctata-----tgcatg------------gagcgtttctatcgtggttcatccttctcgtggtttatactatggaagttatgcgagtcctagcaaattagttcggtgtcttggagtggtca---cgccattctcaattatggtaacagcttctatag------gatacgtactaccttggggtcgtggagcgg-----------ggcgcaatacct------ggagacactatagtaacttggctttggggtg--------gggtttcaataatcatccatccattgggtatcgattcttccgtagatagaatagcttctatcc-------cgtgcaaaagacaaggttctcggac-gagcgagccgtgt-----accacggt-cggtcctaggggttacttttatccctaggaagtcaaagaagca-----------tattacccag-------------------gtacctagcaatagaaaagcgcttgatagtagtagggga-ggcctatgtactta------ggttcccgtttttaaagttttgta-ctttgacgagt------ggccatc-------tggaccgtgcaata------gggggctcgctc----cggccggcggcattcgagctccgggga------tggaggagccgtgtgctgggcaactgtcttgcttgcatggttcggagagcagtagcctggatcggcgaacgaacggggcggcggcaaccccacggcggccgccgggactcc-----------tcctgcaaatcccatgtcaacc-----------ccagctcatatagtgctggagtggtacttcctatcagtccatgcaattcgtatacctaacaaatggcgccgccagccataggaccagtttttgcagcatcattggccttacctcttactaacacttcacatgtacgtagttcaatcttttcgaccaatttacttaaaattgtttcggttgcttgtagcagattgctcgcttctaggttggattggatgtcaacccacaccatatgttactattggtggacaaattgcttcagtgggtttttc------------gatcacccctccttgcgaatgtaaagccgagtcattcgtaaaaaagtctaacgggcacgcagcgcactttttacaatacatcatctgccttccttttctggttttacttacgattgctttagctttggagttgctgcggccccgcacaacagcactcttcgtcgaatccgtacctagcccgctgcagcgggctaggtacggattctggtttttcttttcgcaattcaatcggatcttcgggcttccgaccgcgatgccggccgatcgaggcgctcgtaccaaccaaagctctactttatcgctcgacggtagaggacttgg-aaagggctctattacaattactgaacgtaattcctgggccaggcggggacagtgaaatgggattgcgttgcgtttcccctgttccgtttaagagctccagaattttcgctcgcactattacacgagttcggttcgcggagtgcttccgggatcctaaataatagagtatcagg---gccggtctctgagctttatcaacggactcccacagtttcaagtattgcctttgggggagccgccggtcccagagctagctgtatcaacggaccagattcgtcgctaccgtctccgagtcagtttcagtatttgcgacctctggggccaaagccggcgggcgaacttttcttgcctgacagggcctcgaactatgtctgtcaaacagagaaggaagaaagaactggaaagaccacgaagggacaaaacaagagaaaaacggaagaa-aaagaggaagaaactgacagagcacaggaccttaggctcctctttctcggtacaagttcttcccaatacatactctagtttcgaacaggtattccgcccgccgccccagtgccaacgattcggcaactcaagcaacaatattgggtcgaatagaagtggaggtccgaa---ccaatcaaaatcaccacaagaacggaaaataggaaccgatttcgc--gccgcccggcggcg-cgaaatcattcggcgcgagctacggacggcgcgcatttagttgtcaaagccactttggagacgacg------agaccatctaattccagagctttcttggcgcttgcaggcgtcggttcgatggtatcggtatgaagatgatcgatcaacatttcgatgttggcgaaggcccggaacaacctaaacccgaccctgagagcggaggtggtgagttcatctcgtagcaagtgctacaagctggacttcgacgaggatgattgcggtggccttagcgctaacccgccgcggcggagccgtaggacttgtggaaatccggatactttaacaaatccaacatccatggatc------cggctattgttatatattgccaattaattattggtaatgcctttaatctgttacatttctagcatttctagaaaattggtactaattaattctctggaggaaatgcaaaccttaaccattgcaaaacagaaaccttgtattaatcaattaatactgtggtttcttgggac-ttccgtagattgtcttttcagccgaaaatcatagctattattattattcatagcgatccctctctgtttcatatttttgctagaatcttcaagcacataactatgtttttggcttagccgttttccaattctttcgggtgctggtttcgagaccttaggccttagtttaccagatctc------------ggtagtacttctttttccccgttcattgctgtactctcgc---ccaacccagaattgtgggcctggcggaaggccgcctggggacggagggaagtccaaatcc---gcggccgggttc---tcctaacagttcctattacgcagaatggggggg---------ccggcgacccc-----cgccgcgatactata---ggcacggggtgcggcgcgaccgcccgcaaagtgcgtagcacctcgtct-----------------------------------------cgggtcgaacct--------gggcggccgtt-----------------aggtcggaggaggccccccggcttcgtttggatagacggaaaagagattagcgatactaagctcgcgagcaaatgatagagct----gccaactcttcttgttgatttgcaaaaatagcaaggtgcgtgcggctgctac----ggcccccctcatctctgagaggttcgcaaaagcgtggaagtttaaagaggctagctcgcaatgtgtgcaatcttcccccgttattgaaggactcataatcagcgtgccaaatgccgtaacgaaaag----------aacatatgtacgtcgtcggaaaatttcggctttct----------gcggcttgcagcaaaaatatagattttttgttcacagctaataaaataaaaagggaaaatttcaccacgatacttttttatgtttttgtggtcctcgctctagtgtcaggcgctatggtgatacgtgccaaaaatccagttcattctgttttatttttaatcccagttttttgcaatacttccggtttactcgttttgttaggtcccgacttctttgctatgattttcctagtggtctatgtaggagctattgccgtttcattttcgtttgtcgttatgatgttacatacaaggatagaagaaattcacgagaatgtattgcgctatttacctgtaggtggtattattggacttatttttttgttggaaatctttctaatggtagataatgattacattccaatattaccaacgaaatcgagtgctgcaacctatctaacatacacagtttatgctgaaaagatacatagttggactaatttggagacattaggcaatttactctatacaacctatttcttcttgtttttggtttctagtccaatttcattagtagcacttattggggcaatagtacttacgatgcataaaacgactagggtcaaacgtcaagatgttttcgtacaaaatgctatagattttcagaatactatcagaaaagttcgttgaaaatgctgtcaatccgtttt----ttgca----ttataatggtaccgattagaatttcgaatgaggttgtctggaactcgggtctatctttctcttcatatccgagtaaagccctacgggcttctcctttcaagacttgggcttgaaatccatcaggccacaaagcggcttgatggtttcgccttgctgaggatcaaaaaaaatagaatgaatcatatggcttgcagtccgcaatttgcaattattcaatttatttctattcatataggaaact---cgcattttccatctaccaatccatctttgtttatgcaactaactatcagtgggcgtatcgctttggcgttcatttcgttac--------------------------------tatatatatatatatatgtatgagcctcgggcggcggcgggtgtactaaatgcttggaaatcgggg-------------------gggcctgcggggacc-------------aaccaaaagtggataagttcgagatctccctagtaaattacctcccttgcacatgcgctcagttgaaagccaacctgg------cctcgggcttagtgtaaacgcccgccagtgtag----cccaacaagttatttattgtttcattcttgctatttgtgtacggattggtcaa--cccgaacgaatttagccaacctcgagcgagttggcgctagccgctctaggtcccgaacgctacctt---gcccgtctataaactc------gaagcgaaatattattacaagaagtatggatc------gcaccatgacctctt-------agtggccagtagatctctaaataattatggaaatagttataacggctgaactaactaa---cccc------gaacggcggcctacggcccttcactttcagaacctgctgatgagttgtggagg----------ggagagaagctgtacagcaacaacggcaggcg-------gcccctgtatt------ggcaggttgggtgcggcggcccc----tgacca-------------ggcaactcac------cgggttattgcagtgtgtgcgaccttggcggtgtcgagcactgg-cgggatacaaagat-----------gaggcgagtaaaataaatggaaattggctttagcc----ggaccttagagagaggtgctatgtg--cgggaagagttcaaaatcttttttttgacg----acc------aacttctaggaatggctgataaagaagcactacgtgcctt---cggttgcgcgggtagccccggcc-gcgcaacatcg------gggggtggttcattccgt------tcccctcgaattttttataaattctgagtcctaactcgtcaaggaacgccaccaaggtaaccgctcgcagggggaccgcgactggattgactcctctttttaagtttttaatatagaaatacatagatatatctgtaacaacgggagagacggc-------ctgccggagggcggatactgtgaagtttctggggccgaggggtacgagacgacca-----------------gcaccaggggacttttttttccgtccgacggagatcg---ccgcagaagaaccgcgaagaagagacggacggaagaagggcaaatataagtttttgg--------atctatatttttcatttcctcccgctgcggcggcatttcgaaatacgtttacggcatttttaaatacgttaataatgtgtc------------------cgaaaagttttactcggatttattcggttcctccaacgaaacacacatagtgcaatccgct---ggatttctatacgaacctgaattggttcgcaactcttctatcgttttcgggccgttgggcggctcggccgc----cccaccttcgtcgtccagcagttgaaaaag--------------------gcgc-----------------gaaccagaatttattcttgttttttcttcgattcgttccttcgctgctcattctccagtagctcagcggttagagcaaatggctgttaactattgggtcgttggttcgaatccaacctggg------------------------gagacc----gaagaaatgttatgtagaactaacgttttgcacctttggcggcctcaactt------caattgaagtatttcacgcaattttttgtattttttcattgtgtcaacccactcgaacc---cggccgtatcgaaacccgattctccgacccagggat---tgccaggc--ggccggtcaa---cctttgccgaacc----------ggcgaaggccaaacagcct---agaacctgtg---gattgaggg--------ggcgggcggcacctagtcg---gggagcgtgttcgggtattgtg---ggca-----------------------------------tcaggt-gctcaggttcgattcgacgattcggcatcgctagtttggttcggtcgttcggccgatccattccgtttcgcctccctcgggccgctgggcttgtgtttcacgtaacacgatgctttattggg---ccgcccc---gtgctttttcctcccccaatacaatgcttcaagtatacg------aaaaaactgcttgcttttttttattttgagagctgaatca---------------------------------------------------------------------------------------------------------------------------------------------------------------------------------------------------------------------------------------------------------------------------------------------------------------------------------------------------------------------------------------------------------------------------------------------------------------------------------------------------------------------------------------------------------------------------------------------------------------------------------------------------------------------------------------------------------------------------------g--cggccttcgaacccacaaagtttctcgtgttccttggtccgttgatcgagagctctgcacctccag---ttcgaa----gaaccgggtttcgttcgaaaataatggcaaagcg---------cgggtgttacgttctttccaaagttttcgcccctctacccttcatgccgccctt---ttctgcttgctcctttgttggctcttc---agcatttggcgccgtggttgtacgtgagcctttcgttatcatccgtcttacaaggatatccattgcggcggcagctttttgg-cctgagcgctaagcggg-aggaaaatcaacaacctt---tcatagattatggaatggcaaaagttct-----cagatatcc-----cggctcacgttcgcttttatatggccg----tgcccaggttgattaatataagattaagtttctttgctgcctactcgcacgcatattt----ctgtattgcgtgat-----cttcggtcgactgactctttatcgtgccgtttcctcattcgtttttctattcgcggctgacgagtacccagtatttagcctcatatgttgatgcgtttttgcgatacgaacggagcaacctttttcctgttgtgtcgtcgcccccggcggttgaaaagcctgtttg-gggccgtcggtcggc-cgaagggcggctgga------gccgccc--tcctttctcagcgagcgccgcc------ccgataattctctaagatcgattatattggctttgtt---ctactactactacaattcaagaaaaattgtaacatta----tatatacatggcaattcatacagaatagttg---cttacgggccag------------------------------------------atatatatatatata------tatatatatatat----------------------------------ttgatttattcatctatctctcct---tgccgcc---------ttcgcgatcccctttc-ttttatacgtaagatggaattattattagacaagatattaggaa------taataat------------------------tgttaggttcggaatgggaacttataccaaatactgagaattttcaaatgactgattcggttttc------cctcgaccccaactttttatggatgaaactaagaaggccgagaaggttcgttgacatcccagtaaataatacggttgaaaccctttacaattacgatggggtaagctcatctcttctatatgacctgggggagggaacctgggataagagcggttcgtccatacttgaagccaagataata-------agccgcctcgaatttcactgctgcgcttcgcgaaccgatttaa-----------------cagctgtaaaattgcttgtcccttggctgggg--------caagaggacacggcagcagttccaaag--------atggggtgatcgtattatgaatgggatcaaaaatagatgttaaagggtctaccttccccatcgcccgtcgccgaccgagtcgtaccaccaga---gttccgtac------------ccctggcggtc----cttttgccacggagctaagcgattcggttcgggctaccgatcctttcgaaacggagcatatagcacagtt---cacc-------cttgcg-------------cggccccgctcggcgaaaggctaaggtcacc------gagctggtagacggagaaagggaaagaggggagggcgcatgcccgagg------------gccggtgaaaccaaccaaagaagt------------cttagaagtc---ttaccaaaaggataacaactattaggaagttcccgccgccc------tacgaaccgatggaagc-------------gaagaactccttgaattatgccaagcgtgctgttagagaaaagaggccgtaggggcgttggtggtgggttccggcggcggcgggtcatagatgttgttgatccggcggcgggcggcatcgcgctacacaactattatagccggcggcgc----------ggaatcccgtccgtcgtcc----------------------ggttactttgggaatgaatccgtccaacggagggggttggaagatggcagaggtcagtctcatcattgttccggagaggggcgccgccggatcctgtaatcggaaaggaagttcgttggacttactatgaatggattcaagggccgcccgccccaaagccgaccggggactgttagacaggccctgggc----------gaacagggaaagggaagaagctgacgaggaagaactggcaagaaaggggcacgagctgaa---gctgaggaagaaggcg--cgcagcgtatagtacttcaatctacaagcccgaacgcgctcc---ctgcgcacttcggtccgaaggtgcgtaagcacttctttcagacgacaggataccc-------------agaaggacctgaagggca----cgaaactataagggggagg--------ggcacggcccaaag-------------aggttttcattctttatcgaaggcc------gccgcctaccat---atttatctatgaggattcatcggattcaacctttatctatctatgaggccctat---tcatctataatgattccccatttctctatg---cttattcaaggctggggacgggaacgagc------tcatggaattacatagttaatggcataactggagaattcatcatcgtatatttcgatgaatgacacttcaataatgcaattacagcgatacttggaaatgcaat----tatataataaatcgcatttttaagcagatcagtaa---ggcgaacaatgaccgacttgaactcttacggacttgggcgaacgtataaaggctgaagaactaatacacgttc------ccaaaaatatcttccttctttctcagccttccccattaatgctgatcaatcaaatcctaagcattaatatagtattctttgggggagccaaggtgtagcgcaatctggtagcgcgtctgccttgggcgcaggaagttacaggttcaaatcctgtcaccttgaatcaaaatcggggttaactaaaaagatgaaaataaatcgaccgttatcacctcatcttaccatctataagccacagcttacttcaacgttctctatttttcatagaatattcggggcgttcttagccaccatggttttgtttagtattttttttttcaaaataggtgatctcagccccacgttttatcatttttaccagtatttttttcttctcactttccacctgaattgggtcattataagcctagtcaatttcactttattagcgttgtgctaccatatgagtaacggagttcgtcatttattgtgggatttgggtctttatctagaattatccaaagtgtatacttccggaattattatgttattctgtgcagctttcttagctttattgaatattatccggcagcactggtcgaatggccaaataccttatcgaattagacaaagaagaaagaaatattctgaaatcactaccagcactg---gccggagtga-atccaaat---accacattagccggcggcggcttattctcgttgttacctatcctcagtattccgtttcatatttcgaaac------ctagcccgtggtcccaattttagcttagccaccattatatatataactcttttgatatactttggacttggagtcagtcacaaactgcaaacccatttctaattttgcataatatat---ccaaattcca----gttctggttcatttttttttaaattatacgcttc------acgtttccttgggtttttggaattctcgaccctttctcgaattgggattatttctgctatctccacc-cctaccc--------------gccgta----ttttagcaaaaatagtaactgtgtttataataatctactatcgattaagacgccggccgcgattctttggtgttt--------cggaaattcacaaaaaagaataacgtgggatttgatattgagttagc----gggtgctattcaacaacagtcggccggctgcaaggataatatta----------ttgggcccccgtaaataaactatcaaacgaatcctcagtaacccgttttttac------aaggccccattatgcttcagctgcaagaga---------actcggtagtggctgccgctaggg-------tggtaaattcgcgggacgacaat---------gggtctattccaatttttgg-----------------gcgctgccattgcaggcgggggg-----ccggttataaaaaaatatacaacgagcaagcgtgaaaacgctcgaaaaggc----cgagccctggaccaaaaagaaaga------gccggaatggataaagaatataagctggataaagaaaaatatgagctggatgaggaaaagttcgagtacgaaaagttgaaagagaggggggc------cgatctcaa---cgccccgactccagccctcggaatctcttcaaaagcatggaggc-------gggagctcgtaacaaaccaatggcctgagcccgcggccgaggagcgggatacgtttaatattcccgattcatttttccacttttccaagagcagcgctacgcgcct---ggctttgtcgttctagccaaaactaatacttttttagctattacctcgcctattactatgttttcatacgccgccccgttagccgcccgccgga-------tttcgtagcaaat--tatttgtttcttgccgcttt---gggctgcggggcggccccgcctt--------aacagaaaagtagttactagcgttatcagtcgtttttactatatacgctttgcaaaaac----tattttgatacacctagaacatggattttatataaacccatggatcgtgaagaatcgttactactagcaatcactgtctcttttattacttctttctctccatatccctttcccttgcttttagttactcatcaaatggcattttgcctatg-tttgtttatgagctcaatgat---tcgagg----------ggggagacgcagcacaaaaaaaaatctttgtttttgc----gattatccatcatatatagagaacc-----cctcgaggctttagctctccgc-----------ggccgtagtgcataaaaggctttc---tttcgtcgccccca-cctgccgcccgcttttgttcaattggggccagatcccgatgctgcaactcagtatttattgaatcgtgaggctaggttaactaaggtgcttaa------ac------------------ttgaaaaacaaatcgtggttgtttatgcagctgtcaaaggttacttagaccaaatacccgtcgttctcataacgcactatgagcaagagctattgaaatctatcgacccaggtatactttctgctattgtacaacaaaagagcatcactgagcaaattagtagtcaactggctaccttttgccagaaatttacgcaaagcttcttagcaactcatcaatcataaagaaagaagaggggcgaagctatttgcttcgcctct----cccctcggttaccg----gccatggcttgtaaaaaaggtagaacatggacagt------ttgggagttcgtaaagtctctcattctttagttataatcgtaaccgc----------caacgacgcttcctttctggg---attagggatggaataaacaagcgcttagcgcctcgggtttccacactcgttgttaaatcaggagaaaagggattcgaacccttaacctttggttttggagaccattgttctaccattggaactattctccttttaaaaaagtggttcttggttcacggaatttgcacctatttttgtctatttagtaattagtttgctactttctttgatcttaatcggtgttccttttctatttgcttcttctcccagtttggcttacccagagaaatcgtcagctcacgaatgtggttttgagggcggccgttaggttacctacagttataaacgtgtgtggccgaacttcacacgaggggtatatggcttactggaagctggtaacggcaaaggaaccaaagcatgccataaaagcatcactgagggccgga---ggcacgatgggg----------gccaaagcgatacactcgaccaaagg----gggggaga-----cttggctgcactcacagggtcaataggccgaaaatggcttgatgatttcagcacacttgg-------cgagccaaaaggcacgaaactt----------gtgctacacac-----------gagttcgggtcgaagccg------------------------ccccctcgctttctgcccaagaccgtgatgcgagcctcctggcactaacg--agatgaggtgccgttatggcgaatcggagtcgttttcggg---gaaacataccctgcctgcagctaactccgtgccttgcgcacgcaagaacgcacgcaaaaggacgcagtcatgccctctgcctgcagatgatcaaaatcggccaggccacaggtcggaatgaaaatatgggggcggattacccaacacattggggacagacgactgaacgacatctcgaagtgctacagcctgtaggcgataccggcgaggtccagccgaatgagcg-cgccggccgaggcgggttggttggaagtcagaaggcccgcagtaccccc--------------------------ggcaccgaaaacagtaatcgggaaagggcctaggtatctgcttagtctaagcggatctaactctacacagcttatcaaagcaattctcacggatctcagattggatgtgaccgacacggtacggtat---gcg----gctccctgttaggcctttggatctccagctatggaaa-aagcggcgaacag------gcgtcggtcgaaagtcctatacagcttctctatcgagctatagggga-------cggcgcagcacgaaaaagttttcattcacttggtccactcgccttgttggctcctttggcgagacctgccaaggatgctcgaactctgcaaggcgataaagaaataaatatagactctaaaatcatcgttgaagaagcggagcaacccaacaaatacgggatgatcattctatgccgccctgtcttct-tgcgtggctctactcgatcgaagtgttcagcacgg---------ctc-cccgctctccgcgcatcgacggagagcgcggaacggaatcatgcttttgatacaaagaaacctattctgtttattcgaagataccac----ttggagg--catgaggaagacctagagggaataatcgggtttcgagaaccgaaa--------------------------------------------------------------------------------atctacgtgctgcgcccat------agcaaaagaaagaccaaagtaagtagagttagtgagccgtgtaatgggcaactattttgcacggttcggagggcacttcagtaagccctacatgggctgaagtcctgacccctattccttttgatgatgccagaagtcgtttcgatatacgattttatcttgtttctattttattcattatattcgatttggaagtcacctttttatttccttgggcagtttctcttaacaagattggttcgtttggattttggtctatgatggtatttttacttatttcgacgattggatttgtatatgaatggaaaaagggcgctttagattgggagtaactcttcatttgcttttgcgaatagagtgggaagaaaaaatataggcccgtagggctgaagctctcatcgctctctt------tctttggacacttttccggtttaaaggacacgag------agggtctcgtgcgcgtcgtcaagccatatccgcc-------cccc-------------cccgccgccgagtctccttcggatcaagacggaagacg---cgcatagcgcgccgcaccccaaa---ccttcaggtctttctttcttcgtaaagccgtctcctgtctaaaagtgcttacgcaccttcggacccacgtagtgc----gcggggagcatgttcgggtgtcgtgtgcggattctagccaaaaagaattttggcttttctgtgcgttcgattctcttcgacccgctcggcggcgggttaat---------------ccgggttggaagtacataaagcgcttcgcgaaactctatgccgccccgccgcaca--ggccgcccgtacgtagcactatgtgcgtgcctaaaataat-gatctttcctg----ctataggaaagcaacgaacaccattgcaaaaacaaacca---ctcgttg----tgctttttaatggttgattattgaacacattgggggtaattagctcagttggtagagtgcctcgtttacaccgagagagttagcggttcaagtccgttattacccaagg----gttttctattatatgtaattatgaattgaatctagcgtctgaatacatataccaattcgattgatgttggttgcgagaatatgaaaaa-----------agagtggtggattctatggtattatcgataacttgggctatagggattacggtaggggggacgaacgg--------------------ataataaaagaatcctcctattactcaaacttgagtaacgtgaacgagaggtaatagacggatcacgtgggaggtgaaagaagggtggtcaggatagccaccgtaatatatagccctggcctaggaaaagggccaaacgaaaggatta----taagacggaacgtaaataaatgtgatccaattgtgaaaataaatccgcgaacgtagcgatgtgatggatagattgatatatggaaagataaaatgagcagccgggcggctagt--------accagaatgtgcaacggtaacgaattattgcaaatgtaacggagag-----------ggaataataatttcatattattttattactattaccaataataataatagatagggcttatccatacgatatgcccttattggaatggaactaat---ggggcggccttggacctaagg---ctt------cttaaacgtctatcaaaaaaatatctcgggactacgagccgtcc---ctgccggtcgactaaaaaacccagtataaggatttggaaccagccgccagaaaaagccattgaagtccttggacggaccgg-----------gggtgttggtcaaatcaaaaacaatttttgatttgaccatgcatgaa---ggccatgagaaaaagacaaagggataatat----tatgctaatacctcgaaaaaaaggagaagggataataaataatattctcatacctctattgacgggcacggagtgctgccc---tccaatgtggcgcggtgctgaacaccattccccaaggaacaaaccattctcgg----cgggcggcgcaaaat-----gccgtagg-----ggtcgtcc------ttattgaaggccggt------gtatagataatcaaatatatatacaatatttattccggtggtcgggagtgac---acagcg-----ca-aaaatgttcctttgtgtact-------gggtggtagtaca------gccccataattgcgcgcagtgcaccgattcaattatttctaccaacatcgaagattccgtattcgttcggatgggtaaacctgaggacgattcatcttttttttagtagttcattcatatatcttttttttcggtggttcattcatatagaaatagatgatatttattcctacg-----tcagcgacgaccca----ctcttagatgcccttgtatatcaatgataagaaat-----ggttttcactttcatattggcccgaagaacgaaaatgctagtcgctatacagcggcgaagcaaatacgcttcgcgtatcctgctgagtg--ggccgacggacggtataacatgtcatttcgtaaaggcaggagtacccgtcctggcatctggcaagtagatggatcgaactgccgccg--------gcccccagagatcgggaatgatttcctctcacccgaggagtaccgagtggagaggtaatagaaagaaaatagatatcggccg--------tccctg---------gagacgctacgcttctcaagtgctaggcc----cccaccagcaccacgtctacaaaagagcagcagccaacgcattgcggaaggcgaaggtatcgtttcccgtccgtcgtagacggctaattgtttgcaatgccgtccacgacgcttagcttttcgccgcccatttccctatccatagctacagctcggtccccagtttctccttctcgtatttttttcaatcaataatggctatcccatattatattaccgtaccgtaatacttcatatacaatgcatcattctttatttttttcaataaaaattgtgattccataccttattatcgtaatttaatacctcatatacaatgcattaccaaaccgttctagttctaaggatccttc----aatgcgtctaaaaattttgaaactgcatggaaatttg---aaaagtcctaggtttcaaattgactgaattaatagtagtagtacccatcaataaagccccaaattatgctgcaggcacgggtaatggaaacgaagttctttcacagaataattcaaaatataactgagtagtgataccaattctcgaaataaactatagacagatcccaagcatattttctagctagttcgagaggatttgctatgggtgtaacgatacctcgcctgtgttactggtagaggcgacggatttcttcctatttcttttttgtagaaatagtgagaccgtatctccggtcgacttttttgctgcggctaatcccttttcggagtattaatcaccctgggacggggtttggttctttgtaacgggaggcctgatttggtatcaacattatcttttaaaagcaactgc------gcctgctgaagctgtttatttatattatctttatagttatgaattccctctcgtaattcatcattgtctttataattagctgaatgagcgggatccgcacgcaccaccaacaataccagccacaagtcgcgatcgtatcaacagaaggatttttagattttcaagcgcattgccccgtgtttcgtttaagtataaacttacttaaaggttcaaaatccaatttgttatccataaaacctgctacgcgctgtttgataaaataccaatccaaaccacctattacggatttccattcgaag-----------gggcggcc-----actccagttgatcgtcgtcgtttagtgatagcgcaagcatatataatagatagatggtgg-------ccaagtgtataatatgggattggccacgtgggttgttaagaaataagctcattattgagtgcgaaataacgaacaagatggaacagccactccagtaatcctttccataacgcttttctaaacaaggcccgaatgaaacaaacagttggaagaaatccaagtgaaacaaataaaataaaataaaacggcaaagtgtttcgaatagatatacaattatagagacggttgaagaaccaagtgaagcgcgtgggagcgtcaaacaatagaggccggcg----aaaatataaaaagataaaag----agggatcgtattaatttcgttccttttctag----gggggccg-cctcgtcaccgccggtcagaaaatatagcatcgagagctcccgatcccaaacgaatgagaagacaggtggcgcctcgcgcttctcaaggcatgttggtatcggaagatggattcgaatccccgaatggtgattccgctccactgaactatttcgaattcttcgaaaagcgatgaacccgtaaaaatggtcagtcaagactcgcgcttgcttgcgcactatgcgcgcggcgggcggctcgtagtgcgtaggggtca-----aggccaccaaccaagtaactgttgaactcaccacgttctcgtttgatcaatggcgc------gcaaaccgtaggtgcaagttgcatatgcctctccaattcggcttcgcgcgctagcgccaacaaga------ccccaatttcgtcttgtttttggtaaacctgccgtcc--------------gggaaatattcaagtttagatttcgcgttcgattttgtatcctcctcgcaatagattggcttgttgaagggacctaatcgataagtacattgagttgctatcttcgaaaaaaaaccctctaaagagaagggggtgttc------------acagtatttggaatgcaaaaaagtctttagaacttaaaggg------ccacttctatggtcaccctaaccagtattggaatttaaacctttcaaagctatagaacggacctacgcatttctactggtttgggttaaaccagaaatatttttgatttgaccatgag---gggatattctagtacctatacctgcggccggcagagtgccttccaatggcgtggtgctgagccgccgcccgccccccc-----------------ggccctcagctcctgacctgttacagggttcgcgccagatgctt--tttttttggt---acctcccaggtccccgtgtctttggatctactagggcgccggcggcgcttgatccttcatttcttctagaccc---------------agaatatttgattgtagtattcgatttcgatgcgcagctctattgaaag----cgaaat---gccgccatgtttgg------ccttagccaataggcaat------cttgaattcagcaatacaatttgaagccgttgggctg-------------------cctccgtttattgg----atttttacacgataggaagtctatagcgtaactaatagtgtccagacgaaattcggaaagggttagggtgtcaggtaatga---tgcatcattacccttttcttgtttggtgtgcgaat---cggatccggaaccttgcg-------cggcagga----caggctcagaacccttctcatttaggccacgatgccgccgccgggctcactctttatgttgtctagctccataacaataacccgtttggaattttatcgctcgtgccgtatgacagatgtaggaaacgaagctcggtataagtcccggattcaaaagcaaacagacgacct------tcctttttttccagcacaagtaagttgtatgttccgcttcatgtttcgctggacc-----tacgagatca------attgaaacggcc---gcc----tccctcgcggtcttgcagaaccaggaagctgaagccggcgg--------ccgccgatgtcaattacaatgaagttgcgttccggcatgttaaggc-------ctgtcctac----gccgcgatgt---tttc----------------------ccgagagtcgttccattgctattctcaataagcagccctaacctgctgacgaatggg----tgcgagttgcataattgtcaaacgcggcgccgcgggctgacgttttttgga----catggtacagaacgcggctctggaagcatgttcttataacgctatcccgccggccttatccattataccgaaccagttggagcggcggctggttgggataacc---cggcggtaatccaacaattgattttattccctat---------------ttgtgtttttgctggcagcagcaagcctccacgaattattccatatggaattttt--------gtttgctgacgcagggaaacacacttttgttcgagttatttataaggtagatcggccaca----cgttcgaacgtgtaaccgcagaagtggatggaaccgcgtgcaacggcgcctcgttgccgtcgggttgcgttcttgcagccttgtgccttcgagagttcgc----tcgtcgagttccattaccttaccacgcgcttcgtcgaaaggtgaacacaacacaaggcctgta------accaagaatatttgttattcaatccgtcg--------cgcatttgaattcggta---atttcgacttggctgattcaatatacgttcaaaaatgctaccctaagcct----aaaggactcacgggcggcggccgccggagtttgcactgggcggcagccgccaagtagtgctt---ggctttgattaacca----aaattcgcttaacatacgatgtcgagccgagctgttcgactttgctatcttcaagcttcaatctgtacgtgcacctta-------cccctacgtgtagcgtttgaacaggtttttggtaatgggagacgaagacc----ttttctaaagc--------cttcgaaga------atcagcgagtgagcgcgccgccgcttgttcaatg---------ccctccccgctccagcagcaatccctcgattg-ccgcgcgcacgattcgattagttgatgtacctcatcgacatacatgctctcgccgtacgtattttgaagaaacagct---------ggagcaactcaaggcgcatgctcgc-----------------------------gggcagccatgaatgccggcaaaaaaaactgccgaaggccacatgcagtggttttacgagcattcgggcgggatttgctgccagccagtggaagtgctgcattacaaattcct--ccggccgctcc------accagatttttataactggggg-------gggcgttcatggagggtaatcgtttctaacaatcatggtttcttactaactaatgtttataatgcagaaattcattgaatttcatttctgcttgcttattttgctttttattcgctcggtgc------cgtagtacgaggtatattaatggcttaagcatccgttagtaccataaataattg------------gggcgcggcgg-----------------------cggggtt--ttttatccttcacttgcttagttattgctatttaaaggtca-------cgccagttaatgctttcgttaccttacctgctcgaataacgaataggcatgtacgagtccggccactattggaata---agcactgcttatcccccctcttccaccctac-tattaggtgggggaggggctacgataaagcctgggccttatggttgctttttattactagttttccagtctttcaaattcgacagagttgcgcagttcacttg----ggggatttggttctggcattt---atccttccgttacttgtatggggccccacccacgttccgttcggtgccttct--cgcttttt-cgctcaaacgcacttgatgagaaa-ggtggtgtattgagaagacacggaacctcaattgattcattctaaaatttacgag----------gggctcggcttggatttctattctgcaattcgaagaaccaatcccgatttac---------gggccgccctttatgcttcgttataataaaaa------cagttatgtgtgctatgactttgggtgccagaaaaaaagcctt---tattctgctttccaatttcttttgacctaacgcaagtgaaacccgagactttg------cgtcactgcagaatacgtatcagtataatagcgggactctgttcgaataaacggatacatatgaatccgtgcgtgagcggtgaccgccgcaaaaattcgaactgcaacgttaaccactcttttatttattcgtaagacttgctgcccttaccacagctgcatgtttcgggacgggga-----------ttgccccctgcattccatcaagataggttattcaa----gttccatattcgattcgtggaaactaagaatgcggtaacactaat---ccccgccctg----------tctgaaag-------ttttttcccttcttcgttcgacggtccccctggccgccctgttag------------------------------------------------------------------------------------------------------------------------------------------------------atagaatgtcttttttttataatgaatcattgtag----ttcatcacttttggggaaatagcttagtggtttatagcgctggtctgtcaagccagaagtcgcgggttcaaatcccgtttttctcggtgaaactggaatccaattata-aaaaaaaccag------aagatatatattttttt---ttttcaaaagaaaaaccagct------agc---ttttccttaagcttcggc-------tgggg------caccctgcgtc----------------gc--------gggtaagcaaaaatattttttcgttcttctttggaggtatggctgagtggttgaaagcattggtttgctaaatcagtgcgacaagaaactgtgcaatgtaatgtggttcaattccacaggacgtaacccccgtcctacccaacctgggcgtgcgttgggagtaatcttgaggtgtaaagctctagggacaatgtaatgatgcttgggattccgtaccgagctaatgctagggtaaaaagacc---------------cggcgg------gcgtgcgaaaatc--------gccggccggaagacccataaagccaaagaagcacatagtgcctgtaaaggcgaagaag------tcggcttcgg----ggcctcactcaatagatgaacagttcgaacgaactaatacagagacctcgtaagaaacaatccaaggcggaaccgaaagatcttttag-----atgaaat------ggtgaaaaattggagtggtgggccgagga-gcaagaagcccgccgtgg-aaggggggtggtatctctgattttgataccaccgcgggttcagatttccatcggggtttctttaggttctccctgttgagagaagtggtatattgcgcggaacttggtaaacccgtattgct------cctttcaggaggctccgtggtaat---gcggagtaacgcaatgcgggtgggggacagctcaaaaagcaaaagcccgtctgt---------------aggatcttgtgatctacaccgaaaggtggcaaacttgagcatgggtaacttgtactatatctttttcgaaacttc----gataaaaaggatacaaaattcattttttcttattggcacgaaggacagggggcctagagccgcaggttcacccgtaacacttaacttgccacaagagttttacacatggaacaagttttagtagccaatgattcaaacataactcttgcgggtctacat------caggttgcttgagccgtatgcggggaaactcgcacgtacggttcttagggggggggaaagctc--gagagggccaacctatcccaacaaatacaacaatattgtatcatgggttcaaatcccattccctc----cgtaggggacgtagctcaatcggtagagcgtatgttttgcaagcatgaagctgtcggttcaaatccgatcgtctccatatgagtagtctactgg-aaaagaatagaataaatgcttgtaagtaagaatgctgcaacggagatctcg--------ttcgttatgcttcgcaccttaattcggctg---------------------------------------------------------------------------------------------------------------------------------------gggtacggccgcgcttaagtttg--------------------------------------------------------------------ctccttcggcagtt-----------------------------------------------------------------------------------------------------------------------------------------------------------------------------------------------------------agtcgatttt---------------------------------------------------------------------------------------------------------------------------------------acatacacaattctc-----ggctttatggttgggaaaccgattttgttac------gaaagcttttatgcgtttcgcttatcctaccgtagatacttatgctccggttcgttgagtagtaaacaaaagcaattaataacaaatacgaattattagatatggctagcgctaaacaaatcaagaattttactttgaatttttgacccc--------------gttttacgattagtattggaaatggatggagaagtggtagaacgtgcggaaccgcatattggattactc-------------ggcgcaaaaaaatgaattgggtatagaacgtatcttcaagcttcaccttattttttcgatcg------ttatgtttttatg------caagaacatgcttattctctagctgtagagagactttgtaattgtaaggtaccttcacgagctc-agtatatacaagtgttattccgtggatcg-agcctgtg---cgccacttaagtagcaatgtgttcttggcgataggccgcccgccgatcagtgatgcctaatacaa---agcatcgcactaccc------gccggaaagcccga-------ggggcc---agggaaaaggggaaaccgatggcgttgtgatgttatccgagctataatagctccacggatggattccagtggttcctttggagtgatccgccggctcgggctggttgacctaacaaacacgcgtggttgtgattgag------agaaccgttatgttgccagcgaacgaacattacggcggccgctctcctcgagc-catcccccccgattcgaaggttcgtag---gagtagaacatgctgaagccagctaccgtataaatacgggcacggaacttaagaacctacagaacaactaataacacatcgaaacggcggaaaatgg--------gcctggagccgtccccagcagccaaccaaagagatagaaatatc------tcttcctcaccagccgtgtaaggcc------tggagaggaggggcggcaacggggggg--------------------------------------ct---------gccccaaccggcgaccgacggagaacgacaagaaacctgcg-ctcccggcggcccagccgctgccggcgg-------------------------------------------------------cgaaacccgcaaggacg-----------gacgc-gg----------------------------------ggcccgcggaagg-aggaccggg---------------------cggctgatgacacgataagctgag---accttatattggctatcattccatccataggtaacctattcgccgctcaaggcaggatcggataccaagcacgtggcggcgaagtaagcccccgggcgg--------------ctgcacggatggcccaacacagtccggacctacggactgtacgcggttagtaccc--------acctcaaacaccaaactccag----gggttaactctattgctctgattt---cttacgaaccattaaaaga------ctgcatgaactacctatatcttacggaattgctactcacgtttcaaacaaaacttatatactagctacagaatcatgaaacc------cgattggccg---------aaggattatactataaagtattcgacacaaacttacacataacaacctatggatagtaaaccgaaatcgacgaagcaaggccggcggaggcaacttcggcgggactgcggactccgctacgcgcctgg-----atggaagaatttgaaagaa---cc-------ggctcaaggcgcgtagcggagttcaattcaaaacacct------ggattcctt---------------------------------cccttgcttg------agtataccatccccacgcgttgtacagctatacag--------------gcggttaccgaaccacctgccctcggcttcttcagcttacacacttccggtcatggttc----ccgtccaagccgccggtctcctcgcactgcactgagaaagataagaacgaagg------gggggggctgggcggcgatcgaaggaccggagggaaggatgcttt------ggcagtatcaaccaccacgaactagcttcgttcctcgatgcggcgga-----acttcgagacccatagcttttgcaactttaccggggactagttggggcagggtacggactaagaaaggagccccaaggagttggggtacgggg---------gctacgcgcctatgctgtcc---------------------------ccctgtgaaaaattgaagataagatacaaagcc-------ccct--tcacccgatggacgattcggactgttaaagaagtataaa------gggggccgaga----gcgcgactagaatggcttagaaaagcaatagagaggaggtgtgcagcaaggcactacctacgatgtgcagacgaccgctagatcgta----------gggggagggtggttggctccaagcgaggagggagcgctggcaataggagctggaat----------agcatcattc------ccctgtaactagatcgggacaacgcgaagataactcacagccaactagctctctttttcggcagaacctgtatcgaagttctaacagcggaatcca---------aaggga------taggataacagcgtaggggaac-----------cttgaaa-actccacctgctcgctcccatagaaag---gatcgtaaaacgctt-----------aggctcatgtaccc---------aacccg------aa----------tggatcaccacgaactgatcttgagag-ggggggcatcataa---gtggatacatgaactgctattcttttgtggatagctgcagaatgttaaaacgagtagcgtacactg----------ggcagcaggaacttcgaaacgaaagttcaaaatgttgt------caagcgtcttcgaaaggagtaggacgagaaaagaattataggcggctacattccc------cctggagaagcgacgtttcgcaataaataataaaaaagtgat---gttctc--------------------cccgtgcgg------------tctgctgtacgtgcgggaaccaggaaggcttgaaaatgcaccatgt---gaag------cgaaaatcgaaggcggatggccaccctacaaaactaacggcccagctcaaccgaaaccaaatttcggtgtgttggacctg--------ctgaaaatca-tccgaaagtatgacggcgagagattaa------gcctattcaatagggaagtgtaagcccggcgggcggctaccgacggcctcatattaggtggaagagaatccgga-------ctctcgtaattggattgcataga------------cttcttcgaacctacccaacacctcagcagcgagcgtccaccaaggggaacaagtgaagg----ccactgactgac---cgggtcagaagctcgtcggcc--------cgccttctggag----------cccgaaaattcgctcggagagccggatgcaaggaggaaataaatcttgcacgtttggttcgggggattgatacctcctgacgaaaggctcgcagctgaataattggg---aatggcctatcttttaccatttacttgcttcaactacccatgctacggatgtgggggcccttcaggcttttgaagagcgagaaaaactttttgaattc------agagtttcggtcggggggagtcgggatgcatgctagttacgtacgaccgaatgaagtggcgcgcaagatctgcccttgggcttaagcgaagatattcttctatttacacaacaatttgcttattgtactgacgaatcgaaaggagtgttaaccaacaaccgtatctagaaacaacaattagcggatattggtattgccactgcacagcgagctgtggatcggagatttagcggtgtaatgttaagaggctccgaagt----tgggatttgcaaaaagaaaatcagcgccttacgatgtttacgaccgatcggattttgac--gtaccagccag-------aagaagagattgctatgatcgttattgtattcgtactgaag-agatgcaaggaagtattcgaatcattacgcgatgtcttaatcaaatgatcgtgaaccacgtc------cggaatatagaatggaaaaacccatggaatctttaattcaacgttttcaactttatacagaaggtgtttttgtaccagcttctcctacctatacagcagtagaagcg----ctgcctaaagga----ctggtgtgctgctagtcagtgatggaaccaatcgtcgtctttatcgttgtaaaataagagcaccaggttttgctcatttacaagaacttgattttatgtccaaacgtcacgcgcgacctg------agataggacgatg---agttatacttgtgcgctccactcagcgtacatccgcactgggacgacagagtgatcgaactgagttttttatggaagtccctcc--------------------gcag----cccacacgcgtttggagtggcatccaagggtgcgaaggtagctatgaaaggggggaagccccccacccaggaagt---ggggaatcgagcaagggc---gtgaccataacctccttggttattgcttgggtgaatacactag-----------ggcctccgaaggctcgctcattaacgaaccgcagcatc----gcgtcgtcatgaacaagcggaggggcggtattgcttcctactcc------caagagacc----cgtccagaacatcaaatataggccgcctgagggaaagtaatgtgatgccctttcctgttctttcaacgcgctttcggcgt----ctagcgggagctttacg---gcccaatccgaaaggataaatggaaaatcggaactggggaaccctgaacacc-----ggttatac--gggccaaccatggagtcggc------aggatgggacgaaaagctgaggagagacaagattctttttctcggctgtcgggatacgctgaattgttgtccttgcatccgcagacggaaaaggggggtaaaagcttcgaggtgaaagacgtggattggcagttgctagaccggaaatcaattcaggtacatgtctttaagttgcaaacctttcattttcaggctgggttgggaacagaagtacaaagagatgcacgccctctcacgtaaattggtaggctatgccgaattct---------------tcccaagataatcgagtaaaaagcaccgtggtctgccgc--cccccggccccacagctaaacagcggggagcgcgaccactgaaaaaagaccgcaaaaaaagatttt-----------------cactg------cgagctaaacaaac----gcccttatggcctt-------ccccaatggaaggctagatttggacctagtagttacgggtt------ccgccgcccaggtcgcggcgacgccatcgcgcagcgattcacacatctattaataagaaagataaatatgtacttgagg----------------acaagttttttgatcaggttaaccatgcatgaggcacg-----ggaaactcgtcgaaacttccccacaaatgaggagacaaataacaccgtggctggaagcaggaatattagaccggggacaaa--------aaataaggaaccgggatgatctcc---------catggcacttcatggatcaaagtagtcccttgagatttgggta-gaagaaatttcatgtagggacaccaaccaa------agccgttgggcgaagagagagagagacggacccggctc----------ttttttatccggtaccccga------cgcggtaccaaatctg------gttcaacaagaaa---gcccgtgtaggg-------------------cgatggggctaaagcttaagcgaagtaaaactgcca-----------aaaaaaatatttgtaatcgacgacttccgtatccgtcagtacctcg-----gcctcacattgtgggcgtacaaaccccttgtaagggctagtaaaagagagatgaaaaac---------------ag-------------ggagcactgttacaaccaaagtacaacggagaagcgcacaccttaggaaactggctcgatcggatgcaaggagccg--taggacggg-gggaaactgctgcgcacggttctgaattggcggcggccgccaggtgggcggcgccgcggcctggtcgaccataacatgctagcaagtgttgtcaccatcattcatacataggtactcgagatattgtgtttgaagaggtagatgggtgggattactaattgcacaggtaggaccaa--aaaaatccatattgttttccagaaacttatccctatcattctctgcc---------ccgtctaacagtgcc-------------ccgccctacgggcggcccccccgtttcgaatatagaaatatgtagatatatctatatattttgctcgattgggattattatcggtataatgcgaatgaaggccgcagg--------aataa---------------------------------------------------------------------------------------------------------------------------------------------------------------------------------------------------------------------------------------------------------------------------atatatatatatatttgttgcctccgcgctgttgcgga-----------------------------------------gattcggag------ggttagtaaacccct---ctctttcttacac----ttgttcgaagg-----------acactag-----------------acttgggtacgtccttctttctatagtcttgtgccctttggttcaacgggttcggccca---ggggctcgacgacccttctttaggtctttcttctgtaaagccgttccctgtttg-----gtttacgcactttcgaacccacgtagtgcgcg----gggagcgtgttctaatatcgtgcgcagcaaagccattttcgg---ccttcggcggcggcgc---------------------gaagtcc-----------------gccaaataagtttccttcggggcggccttcggacccaatgagtcggtccgaaga--acacttctttggctcgtataaggaagggcg----gttttgagcctgcgcaaagcgaaaaa------ataaagccaatatttttttgtatttttgcgtgttttcgaaaaaaatgctgcg----caaaaagtatctcttctagcaaagctcataacgttgatg---------aataaatagtccatgatgatgatgatttatcgacgtagcttgcagaaaggtatatacatagcgacttgctagatgcgcgcaattgacaactttgaggcttttcctc-----tgctccgcacttcgtttgctttgcgaacggagggtgcagcataatatatattttgggggcgcggcttcgccccccccgcgtaaagcgctagcttttcggcgcatgggaaagca-------aaaaaaatatttttttgcattctcttcccggcttgaccccagcatagcgaatgatgggtaggggtggaacaatgggagcgag-----------gcccatagaaaccatcaagattatgc----cattattacgtaatggcatagtgaaaaactaaaaaaccacgtaaaatgactgccaaaatatgcatcgttattaaatcttttgagaatcaaaggtcagggcggcttctgcttaacacacgcaagattggattgcctaaaaaacaaattttatatacggtattacgatcacctcatattgataaaaagtctagagaacaatttgaaatggaaatacataaacaattgctggtcatagaaacggaaacgcataaattgcgtgaaaagttgaattggttaaaactacatgatctacttggagttcaattgaaaattatcttttattatcaaacccgtttgggtagagtttgcaaaccctagccagttaaattgcttttaagta------------gtttctaaaaatacaaaatcacactgtgtttgctttgttcaag---gtagcactacgtataatcgaatcagggccaaaagaaggctaccaaatctatggtgttgcattgcgtaacacgcggcaagacatgcc----------gggggcactgttcgaccgg------cgaagaaatgaaaaaacta--------acagaaaa------------agagggaacgaggaaaaaggaactgacaga------ccgcaaaaagataaaaaaactaacagggca----cgaaacgaaatggcaagaaagaaggcgcgtagcgcttccgccgcccc-----gcgctacgcgcctcctc---tccctatagttgcgtgccttttgc---cataggcacggagtgcggcgcggggagcgtgttcggggaaagagagatgcgtagcattcgac------ggggagagcgctttacgattgaagg--gcgcagctctactcgc---------cgctgcatcctttttaaatttgctcttgcttggtccgtgtgctag------aaaaactgaacccgccgagatcacatggagtagtg---gccgcataaacaaacatgatgtacacttggtgtgcttagctttcgtatgagatcgtaacacctatgtagttgattggaagag---agtgcccgta------ggccg-----tgacggccaaccacag----ggacga--ccacc-------------ttcggccctacgtaataatatgttttatggctagtagcgaagccatcaatcatcgtagatgattgatgacactgacagtcgaagagaggtgtaccgtaggtacattcgggttttcggtgtcattgatgcttcaaacgaaataaagaaaggcgaatatactatgagaaatagttgctggaaaggaaaaggtgcgccaagttaataatagtgcgtctccggcaacaagccggcacagagtgttctgtgtaaagcgtcccactatcctcgcggggaaagcccaaggggtattgtagcatgtaggtgaaaaggagagcgcggcgtaaaaccgataacgctaagccgttctccgagctaggggttctatggatcgtattggaggtctactggaggtattctactcagtctggctgtggcctcg---gcccggccatcatgtcgccagcgggaagcgcgaccttctccccagccaccgccccctgctttttgggttagaaaacggagtggaacacactgggagacagctaccgtacaggtacgggaaatgaccgagaagcctaatgaaccggctcgacacactaaaaacgaaacttgggattgcctagggtc-------acgggaacctggctaggaaaatcaaaatatttaccatcctttgtgtcagaaccgaggaagggagggcaacggggggctcgtagtaacgggagta----ctgcgaaggggcccagagcgaaagagatcgaagattac-----caaggaagaaccttgttccgttcatcctgactag----ggctcatccgaacaagtacggacaacagttccatggga---------cgttaacacggatactcctaaccaaccggctaagtcagaaggatcgcttggagagccgtatgcggggagacttgcacgtacggtttggaggaaggccttc-------------ccgaagatcgtggg---ggcggcccatctcctaccactaaaacaattaacttttcatttaaaacggagttccgctggaagaaattcatcagggcgtattacggtttttcaccgggggggtggatcgaagcgattgcagcgaaaaatcgatttcaaacgaagcacttcgtctatgggcattgtagaaagaatcgaatatgacccaaatcgttcgtcttggattgctttagtgcgatggatcgaaggggttctacgccctgggaagcacctgccgccgg------ctagagcgaatagtcgaagagatcaaaatatgttattcttcggcctcttattttcgttctcttcgctgcccaaacaagctcagaaaatgaagtacggaaaaac------------gcagatactggaaagttcttgggtcttagggacgcgag---accttggggccaaaggagtg---gtggccttagg---acctttgggtagctttcttggtttacctagcatagcagtagctggggcaaagcccgcttccttcgcttttcg------tcgcccttcccccctaacggaaagagagcgcctgtcggccc------aaggaaacacattctcctctcaaagcgaaggccaaaggtggagaacgcataacggggcgccgagaataaaaagcctagtacttccttggtcccaagggcggtcgaaggccggaaatggcttgacgatttccgcgcacgatatttgggagaaggaccgaaagccagaaatggctgg------cccgcgccgcacgatattgggaagaagggcacgagacccaaggg---agaggcacgtagtgct---cgacccttctttctacaagcccgaacacgctccttgcgcactccgccgtgccgtcgggccttcgggtggttcgggtcgagtgctgtgcacctccgagcctttcacttatatattggccagtgaaaaactggaagcaggcaagacggtgatgaattttcattggtctaaaccttcgaccccattgagctaccatcaaccttcccagagagccaataacccctcg---ggccttagagtgaagaccgcggcggcgcgggatagcca---ggcggcttggctac------------actgcgcctccagcaagaataaatacatacttgattcgtattatcaaatggtcggaaattgcataccattagccaaaatacctataggcacgtgggtacatagtattgaaaggaacccagggcaaggcgcaaagttggctcgagctgcgggaaccttcgctcaaataatcaagaaagttgagaatacaccgcgatgtattgtgcggttaccttcgggtgttgacaaactaatagattctcgatgccgagctactattggtatagtttctaatcctaatcatggtaaacataagcttaacaaagcaggacaaagccggtggttaggcagacgccccattgttcggggtgttgctatgaatccggttgatcatcctcatggaggcggtgagggacgcactaaaggaggtagaccttcggtatcaccttggggcaagcctaccaaaggtggatttaaaacggtaataagaaaacgcagaaattagtttatgacacgctctatatggaaaggtccttttgtggatacttgcttgttcaagcaaagaaagattaggtggaaaatttggtcacgtagatcttgtattttgcctcaatttgttggtcgctatgcacaaatctataacggaaaaggttttgtcggtttaaagattactgaagagatggttggtcataaatttggagagtttgcttctacacggaaaacctc------gggtaaaagagcttcgccctcgaaaaccaagatcaaaccaatcaaaaaggtacaatagtgaactatggcacaaaaagtcaatccgatttcagtcagactcaatctgaatcgtagttcagattccagttggtttagtgattattactacggaaaatcgttgtatcaagatttaaattctagagattatttcggttcaatacgtccacctacgggaaacacgtttggctttcgtctcggtaggtgtattattcaccattctcctaaaaggacatttattcatgtattttttttggatcgacttagccaatcaagacatcaa---cttgggggggcaataccatctgtcaagttgatcgggcggcgtatcgacgacgatacagtaaaacagagaaatggagt---cgggatttggcccaaaaaacgctatgaataccatgatcgatcgccatcaatacagaagattgaccaattacttcaggtcagcaattggatggccaacatacactctacttttcgaagtatctggccgaaagacgaaaatgatagcagaagagcgtcagaagaacgctatgcgttctctcgcttcgcgccttccatcccggtagctgtgcgtgctgaaaaaagaaaagatatttttgg---------------ctttggttctactgcttccttggattattttgtaatgcaatacttctttaatctaaagaaccaaattcgattcgatcctatggttaacggaggtcccgtggcacggggcggcctagctagaacatctacgattggggatctggccaagaccgagcaaggaacacaaagcggggagtcgattcgtcaacccaggtccacattgtatttcgatgctatcacatttttgaggtatgcccgatttaggaaagctacatctctttccagtcgttattatcatttgaagaaaatgcaatctttattttctaatcaaacgaaaactagtaccttaattcagccagtcaaaatagcttctgtctatcgaagtgcctctctaattgctcaagaaacatcttggaaactagaacaaaaaaaatcatttcgacaaatatgtagatctatatttaaacaaattgaaaaatgcccatatgtgaagggggtccgtattggttgttcaggtcgattaaatggtgcagaaatagctaaaactgaatgcaaaaagtacggtgaaacatctttacatgttttttccgatcaaatcgattatgcgaaaacacaagcatctactccttatgggatcttaggtgtcaaagtgtgggtttcgtattttctaacacaaaaaaaagggacaagttgtgctatatccaaaacgtacaaaatttcgtaaatatcgaaaaggcaggtgtgaaggttgcgaagcagacggtacagaactttgttttggaaaacacggcatcaaaagttgtgaagctggccgtatttcgtatcaagcaattgaagcagcgcgtcgtgctataagcagaaaatttcgaagaaattctagaatatgggtaagagttttcgcagatattcctattaccagtaaaccggcagaagtgcgaatgggaaagggcaagggaaataccaaaggttggattgctcgtgtgttgaagggacaaatcttatttgaaatggattgcgtcggtctgtcaaatgctcaacaagctgctacattagccgcgcataaactggggttgtcgataaagttttttaagtggtcataagaaagggaaaagaatatggcaaaaagtaaaaattagcttgtaaccttcgttacgttatttggctctat---tggagaagtccgccgccccgtgg-----------ccgcacgccctctttctggtcgagcgctatgcacctttggtcgagtgctacgcacctacaatcaagatttcttctatgttccgatcatccctatgtatatgctcaat---ggcgttccgcgcctttacttatttcattactgcgtttcattgtttcgacggcctcttgcgtcgtcggcggctcggattctgtcaaacagtcgcggggc----------gaacagtatttcggttctgtggtgcctgcaaag--------------cccttccc------gattaatacgatt--caatattgcaaggttcgacatcgaccccgatagtag----ggaccttgctatgttcacgggggtcgc---ttatatttcgggtaaagcggtgcccc-----------------ggaattggggaggaatc---caacaaatcgagggctcgg----tcactaagcgaacaaaatttattgcagctagtgataagacgggagcgagagaggccaaagctactctggccatgtataaatacgaaacagaatgacttgaagcggttcttcgcacaac---ctgaagaacggagggtagc--------ccttggagaccaagga--agggaacaaccatcttgccgccgg------ccaaggatttgggagg------caacgcagg--------------gggccgccgtgaatcattggaaaaatagtgtaac-----------ccgagcccgctcccagccggccccgaaatcgatcccttccttcctatttcgattgaagagcaccgtctcccttcttttgcatcttactagtgattttgctaac--------cccacaa--attaggagcttcgaggatattacaaaagccggcgttcgacgaaatacccgaaactaa----gaacgtttgctcctgtatctttttgatcggtacctttcgtactcaaagtatactaagatcttgatactcatattgctatatgtacagcttggcgtagttttatacgtattatcttgccttaattgttgcaaaaggttactgatccctttgg----gagaccttattcaaggatctcccgctccctctaagcatccgttacccgccggcgaag------------------------------------------------------------------------------------------------------------------------------------------------------atatatatatatttattgaaaggaaaaagaatggaaaaaaaggtgatacatttgaaataaatgaaaaac------caaaaagacaacttgttttctcc------accgtcaatagtaacctttgctaattc---gttactatc-----gggatgttaccttttactataagtagtcgcttactattggcaagcatctcttaccttcggacccacgtagtgcgcggggagcgtgttcgggcttgtggatc---gaagcg-----------gaggcacgtgg----tgctcttttgcgt--gcgccgtgcttaccggtcattccg-----ggcttctccaactcgacttcagcccagattggccgcg--gggtgggcttcagcacttctctgtgattggggcggcgg---tatagccgcttacttcgctagttgcacgttgcacaatatcgttaatggcttaatgact-------gggataacaacgctaaaaatatctt---aatgttaccggactttc--------------------cgcacttacaaa------ggtggactcagtcagtcccgccaaggtttcgg----------cggccgcccgtcgcgcagtccttgggaaggggttgagaaggtcattatgggtgctgtcgaacgaaggtgcttgcgatgaagtaggt--------caaatctttaaggtgcgtagtcttaacctcg---caccacgccatcaagtattacttcctctatatccgtcggggtgagccgatgactgcttgcccttcccaataaacaattgggctggtacattgggtttcgatgcccttgatgcttcaatttcaataaaaaaaggccaaatcgaattatgttctctccgaatagactcgagtttcattacgatcaggtaatacgtccagatttattgccaaaaatgaattacgaaaacataatgaaagttcccagattgtgtaaaataatagtagttccaaaggcaccctcgaatttcataaagaatgttaaattagccatggaaattgtttgtggtcaaaaattcatacagacacgaagtagaggttcgacaggaaagtcgtttcgattcaataaatttgtatcgaatcgggagtccgagagaggcacagaatatgttacttacctagcacgaagcactctacgagggcgtattatgtataacttcttggaaaaacttgttacggtaatatctttttacgattatccggtcgaaacacgaaaaaactccattcaattatcaatggcaacgtcgttgttacgattatttcccgaaatacaagatcatttcgagattttcgagcatattcgagggtttgatgtaactattgtcacttcagccaacacacaagatgaaactgtaatttcgtggagtggcttcttgcaaaaagagggttagtcatatgtcaaatcgaattatacgagatcacaaacgtagattgcttgtggctaaatatggattggaacgaatgtattgtaaagccatttgtcaagatagaaatcttcctaataagatagtgcgacctgttcacaggtcaagacgttgagtcacgcctgtgcgctctattc--cgcatccatccacacccggaggatggcggagtgagtgaactgagtttccatgaaggtgaaaatccttctcccttgagaacggggtaacagcgtacccacatgcgtttggagtggcatccaaaggcgtgaagctgggtagaaaagggatgaagaaccgggaaatcaattttgaagcct------tagtcttcgcctccctcgggaataagc---gggttttgccccccggggaagcggggaacaaataatctctagcaagggcgtgacaaacaccctttgggtgggtattgtccgggtgaatac----tacagggtggttgttctacctacgaaggctaattaccgaaccgtagcatccaaagcgtcgtaataggaaagc---ggggtggtattgcttcctacttccttaggagaccccctccgcattcgaaatatcaaacagaggccaagggaaaggaattttctgccctttcccgttcttttagtgcgccttcggcgtagagcgggagccttacggcccaatccaaaataattaatggaatcttggaactgtggaatcctgcgcacctctgagcttaaactcaggcgggccaaccttatggtgtgtaggattgggatagggcaaaaagctagggaaaaaatcctttcgcccggtcgttacgatcggggcatgctaaagtgtccatgcattca----ggtgaaagagcagtcaacatatatgctttaaaatcgaagataagagacacaatgtgtcgtc---ttgtaataatttatcaatct---gggtgcaaggagccgtatgatgggagactatcacgtacggttttgaatcaggggcgt---cagaggaaattccacgtctactgtaaccgttatgaatatttctttaagttatccaagttgccaagaaatagttccaaaacacgagtaagaaaccggtgtatcttcacagggcgccctcgttctgtatataagttatttcgcatttctcgcatagtttttcgtgaattagcttctaaaggttctttaataggcataaacaaatcgtgttggtagcc------agggttagcttttcaagaagtacctataggtctttcactgccttccaacctgccaagtatacggggcggcgctcagagaatgaaatacgttttctctctcggttatgattcgaacatttggttactgtgcgctgaactttctccacagagaatctaatagcggaattaagaatagagcgaaaacaaaata---------cgagccctgcggccgccaaaggcacgagactagaaggagaggtgctacgcacggcggcccggcgggcggcacgagacccaataggtggaagtgtccgaagtaagtcttctaggaatggctgaaaaagaaggcgagagtgcc-----------------------agattttttgtcccttcgg------gactat---agggaggggtggaaccaccaatttaggtatgtgtctcctgatgaagaataaatcgaacg------------------------------tggaaaaaatcgaaaaaaaaatatttcttttatgcatgcattaagtaatcttttatctagtataaaaaatgcgcaaaaagctcaaaagcgtgttctttgtttttcctcctccaaaaaaataagcgagagaaagagacgcttcgtttgctctgcttgtaaaattacgcctcgtgtttccgttccgcgtctttgttgggatttttgcagaattttgtacgatgagggttacatccacggattctctcaggaagcagacggaagcttgagaatagtcttaaagtatcattcttctggaataggtgtaataaaaaaaatggaaacaatatctaaaccaggttttcggatttattcatcaaaaaatcgtttattaaaagaaagggaaggacttggtataaccatcttatccacttcaaagggaaattcgatatgtgatcgtgaagcacaaaaaaccaattttggtggtggc------attctatgccaagttttttagaaaaataaagtaaagtttatggaagccaaattcttttgttttttggaaataatcggagttgggtatagagccagtactaacgcacaaggctctattttatacttaaaattaggatttagtcatgagattcgacttcgagttacaccttcagttcgcgttttttgcttaaagcctaatcttattcgttgtactggaatggatcatcaaaaagtcactcaatttgctgccattgtcaaaagttgtaaacctcctgaagtttataaagggaagggtatacaatatcggaacgaaattgtacataaaaaacaaggaaaaaaaaaataaatcatgtcatatattttagggaccaatctgaattccaataaacaagttaaaattgcctcaactcgaatctttggaattggggccaaaaaggcaattcaagtttgtgatcaattaggcctcagcgataacattaaagttaataagttaactaagtatcaatttgaccaaattctagaaataataagtcaaaattatttagtcgattcagaattggagagagtcattcagagggacatcaaacgattaattagtattggttgttatcgcgggtttcgccacaatgcaggattgcccttacgcggccaacggactcatactaatgctaagacttctcgcaaatcaagatcaatttcg------agttgataaaagttttttttgttttttcctag------cgaaatacccctgtaattagtgaacggattagatggatcataaaaaaacggaatcgatggtatcgagcaacaccaaaaacatttaataaacactcatgcaagaaaagcacggtattactaatatacaaaaaaaacactgtattacttatattcaatcaacttttggtaatacaattattactttaacggattgtagcggaaatacaaaaacttggtcctcctcaggttcagtggggtttaagggatctcgtcgctcaaccaatcatgctgctcaagcaactgcagaaaatgttgcgcgagctgccattcaacttggattcaagtttgtcgaagtgagaatcaaaggattgggttatgggaaggaatcttcgctacgtggtttaaaaccaggaggtcttattattaccaaaattcgcgatgtaaccccaacgccacataatgggtgccgaccccccaaaaaacgtcgtgtttaaatatcaccatgaagtgttatgtcatcataaaatggtagatcga----ggttcgggagtgaa-aaagatttttttagggttctttggctggcttcacggagcttaaccc-------------------ggggaaatctacaagccatgttt---ggcggccttcg---gcccttcgg----acaaagcgcgtagcacctctccctatagttagtatcgcgccgccgccctcgggatagggttcgggctttagccaataccacagcgccttcagccgtgctgggcggcggcccgggg---gccgaaaacaagaaa----atatatatatatatatatttttctttcgttctgtgccct--gggcctgcggctcacggctgcacggttacctcaagctctcgaaaatgcgtgcgagagcttgggtcgttttcgttcgcgg------cgagtcttgccgacttcagtcctatttaaccatcatccaggggggggacggcttcaagtcgaaagacgggaaggctgggcgcagcacaaaaaaatgattttgttatctccccctagcaattactatgc---ccgccccacgaaacttattataagggcgccgcttagtttggaggcccccataagcaaacgaatcgggtggcaagaataccgaaaaaataaaaaaaataaaaatga---gctttagtcaattatttcccaaatataattctagtttgaatccattacgtgggagcgctatacaatgttcagtaatacgattacaacaaaacaaggtcttggtggatacaggaccgaaaactccaataatttgtttccaacatgaactgaaaggagtgccaatcaccaagcaagcaaggttcaattttggaattgaagatgtagaagtgttcggtgaaccaaagatgcttttgccggaaccattagaagtaaaatgtaaaagaaaactagtttggattgaactcaccaagatttggcgaagtgaccaaaatttggtcaaaggatttattttgaattcagtgaaaggaggttatgctgtagcaatcgcaggttatacagcttctcctcccaagagtctcctcagaagtagaaaagtcttttatagtcaatggagaatattttccattttgagcatgaaaccgaaaataagtaatatcgtggtaaaagagattggtgatggcaaaata---gattatttttcgccgacggaatcgtatcaagaacaagcaaagcatttaggcgcaaagctaaaacactggcgaaacgtggaaaggaacaccgacgtcaagaaaaaaaatattttg------------------------ccgaggaccaaacagagctttaagcatttgggc---ggccctttcgcctataccgagaaaaaacgtgaaac------gcaatccaccagaagtaacg---tatttcaactcaaagaccaaggccggcggggcaaataattagtttttgttggtgtgttgacgcggttaggaactaggttcgaagaaag-------cgcgaataatccgttagtgcaactacgaacgatgtttcatcgccccaagcctcaagtaatagtatgcccgcatgcatacttgggacctcagtaatgaaaaggggaggctgcttgcggcccttcagctaatcactgaaaaatgattttctttgcgttttcggctggaattt---tcggcggcccgtgacggaagg--------cccgccgccgggttcg---agcgggtcctttgcaaagcgaataaaagctctgcttttttgttctgg-cccagtacaggcatgattcccctgtg----tccttcggacccaaactacgcgcatggcctcagataagaaaataattctctc-caactcggagcgcaaataaaatatatatttg-----gctgggcaaagcgcgattcaataagtattggaatcggtaaaaaaaaaagtgaaagaaaaatgcctcaactagatcaatttacgtatttgacacaattcgtttggttatgcgtgttttatatgactttctacgtattattatataacgatggattacccaaaataggtcgaattatcaaactaagaaaacgactagtatcgcaagagaaagtgggcgcggagcgaagcaatgaccgtgtagaacaggatgtggttttcaaagaatgttttcaagccagtgcaaactatccgtactcaagtgtattcggagcatccaagtggtgtaaaggaatggtccaactcgcaaatgctaataaattgcaacgaatgaataaagattatgtatgttctttgggagggattagtgtatcgcaagtgatcaaaaagaacgcactttcgaccttgagtccttctacttatcaaacaacttctctagcttcacgtcaaaccaccgctcttaacaaaatctatgttttacgcggacaaaagagaactctggcgaagataaagaacggaccaagaaaaaaaaaaatttcatgagaagaaa--------------aatgtta-----tgtagaactaacgtcctacatcctcggccggcctcaactagatcaatttacgtatttgacacaattcatttggttatgtttggtttgtactactccccatttcgccttcctacattcagtattggtttttaccaatactgaatggccc-----cctactag------gactggtatcgcaagaaagaaaaagtaggcgcgtagcggagcaataactgtgtagggcagaacgtggttc------gtgaaccggg--gtcggtcgagagttggagagctctaa----atttagcgtacttgacttccattcgcttctttcctattcttggttcttccattcgagttttcaaggatcaagtggatttttggtatat------ctgtgtgtattttgcttgccacacttcc-tctttcttttctacagtctttttactaccacacattattcctggctctaagattttccaagacctgcgatttcgatgtattcccgtggatcaattattcaaggagtacgtttttttggt----gcccctaattataggatttaacttgggacagctgtttggttcagccttcaaaaccacggatttatcc----tgttctattccggggcggctcgtttgcgttcgttatagtctatttttagttaaagcacgtactaaacggaccggcaccaggttcgaatttattgaccgatgcc-----gcccggcggc------cccacatggaagggtg-------ggtgctcgctcgcaggatac-ggcatttgctctgcaagagcaaatagctgttgag----cgccaagacccaaccattatcctaacaaatcagatgtgctgtttggtcactcccgtaggaccagcccccacttccatactactctctacgcaaataaaccttgtagggttatatacccactgggcactacattcggtagtagcatcatcaaaa----------ccaactcgggtaccggtggctgactgcactgagtctcaacctatagaagccataaggaccgtaataaggacgacagccgcggcggccggag-----------------cgccgccgaagtcgagttagataaagcggaggctgccaacaaggc-----gccgctaatggctcggagtggcagaagcttgaaacaagcatttggagccag----cggcacgattatcttgataataatgcaacac---gcgcagaacaggaactaaaggatgct---atacggcgccgcgatgagc------ccgggtcggctctacagtaaaatacagggcggcccacgaattggatggaatctaaggctgctgcgcagttacgtaccaaggccttgtaagataataagaaaactcc-----------------------------------------------------------------------------------------------------------------------------------------------------------------------------------------------------------------------------------------------------------------------------------------------------gg-------------------------------------------------------------------------------------------------------------------------------------------------------------------------------------------------------------------------------------------------------------------------------------------------------------------------------------------------------------------------------------------------------------------------------------------------------------------------------------------------------------------------------------------------------------------------------------------------------------------------------------------------aaaaaaatattttgttttttttcgaagtatgaatcatttaggttaacacgg---gccgggcgcttgcgcttagcggaaacatttattctattagcaaagccgtgctgggtggtagagcctcttgctttggccgagcgccccgagagg-----cttttgcggctcgaaaaaaaaggtgaaagcaatgaaaactcatagag------tggggcactggcttcttcaaagaatcactgctgctcttctaatccctaccattcttatagcaaatgtatccactctgattctgctaaatatcttgttattttggcatattcatgtgggaattgaagagattttggcagattatgttcaccatgaagtaacacgaaattggattttgattcttctcaaagtattctgtttaataattatcaaatatgtttttgtgttttttgtttcttagaagaattaagaactatttggttgggagttcggatgg--cgc------ccaaaggtagcagggg------------------------agggggcccgttcgag-----------------------------------------------------------------------------------------------------cggcgg-----------------------gtactcgactatagagagaggcccc--ccgggactgccgaacggaaaaaggaaaaaaaaactgacagggagaattatttatcgggttgcacgttcggtgattactccgaggccg------gaaaatagggaagaaatatattttcctagagc------accgagttggctttcaaaacagagactattactacggatctagtcaaatatttaacattttctatgattctttttcttttaggtatttggggaatcttcttaaatagaaaaaatattcctattatgtcgatgtgtgcgccgcgtagagcggagtgtgctcgtacgaaacgtaccatgaatatgttcatcatgtaaagcatcccgctatcctttagggggaatcccaaagggtattgtagcatgctgggaaaaggggagcgaaa---ccgaaaagacacatttttttgccccgagctattaggtgctatggatccgttctcaagttagctggagg-----gcctcagtctgataacgacgacccgacgatcgtaactatatgctgccagcagaaggagcggccttcctacagccaccgcccctggcattagggttagttgaaagagtggaaacatactgcaggacagctacc----acgaaatgtgggtaacgacttgaatcctaaagaacctatttcgacacacaagcacgaaacgtgggaatgcctaaggccggtgacggctaatct-----gggggc-----t-----ttttggg------gcggccaaagagaggcatcgggtgttccgtagtagcgattattgcgaagggatcaagagagagagatcacttacc-----agggacgactggctcgtatgagttgtaccgtttgttgtggggaaggctcagcccgccgccgaactaacc-ggactcg------aggacgggaaggaaga-----gataaccctgaaatcgtcaagccgaaggacggctataggcacgtagctcgcgggg-----cgtgttcggatatcgt----gcgcaaaaattgtaaagtccga------ggccggcgcttctttcgtaaagctgaaaaagtatccgccggcc---------------------agcgggagaggcct-----gaggactttttccgtcatcctttgcctgcccgtagagcgaata------tggggccctcggtccgccgccgccgaag--gacccagagggaaatagcttgcggattcc-gccgcgcacgaaccctaacggggagaactcaagcccacaggctcgtgga----tttttgaaaggaagagttgtgaaagacacttgaaagagccaatccagcgccaccccagcaactat-----ctagtcatgatcatttaagtacggacttcg------cattgtgt------------aggtccccggagggtggtccgaaggagactctt----ttggcttta------------------tgggccttcttcttatagtcaagtgctacgcatctcttccctctccctatggccgcccc-------ctgcaaagaagtttgcaa----ggctcattttcgag-----------gaggtgcatagcactttgtggg-----cgcc-gctcaacctatcgggtcgagcactacgtgcctatcgggcggcgggtctcgcgtccctcgaacctgccgggcgca-------------acccgccgatagaggatttgttttttcgtctcggagagccgtatgcgaggaaatcttgcacgtatggttcggaggggggccacccaagcataaaaaatattttttt-------------ccctccctccggtcttcgcactacgtgcctttccctacaggtccggcggaggtgtgtaagcactttcagac--gaaaggagac---------tcaaaagaagcggcgccgaag---gccgagaatggc--gacgattttctttcgcgcacgaggactagaaggagagg-------gagtggaag---ggccatagggttcgttcgggtctcgtgc---ccccccggcctcg----aaacctaaaagtttatgcccgcaggctcgtagtgacaaaagggagaaggtctct--tattg---ggcgggtggcccaccccctaccaattgagttaatgtcacttgctgtcaatttgaactttttggtattttctgttcattcggatgatatgacgggtcaattatttgctttatttgttttaacggtggctgctgcggaatccgctattgggttagccattccggttattacttctcgaattcgcggtactattgcagtggaatttagggcgaccgttcgcgtcgcttacagtaattgtttggccatatggagaagaactgctattctgtgctcaccatatagcaaaccacgcgagaccctattccgcgtgccgggcatagagcttacctaaaccccgtgtaaacgggtgggaaccgcagcatgctctaaaagcgtagctgagggggataggagaaaggattgaacccttagactactaagttagctcgctattgtacgagatgagaaccagctgtaacaaatcgaagtctctttcggttaaactggacccgcggccgtgtgaatgtgatgacgcgcgcgaatacacgccgtcaagctctcagtctgccgttgataaattacggtaagaccagaatg---ggaac------cctgcaaacattgcagagcctcgagagagga----aggggagcagattacccaaactactggggacaagagactgaacgacatctcgatgcaaaacggccttgtacgaacaaccggccaagaactgtaggcaacaccggtgaagtccacttcggtcatctggacggaggtggacgtcagagagcccgtagtactcgcaaaaggttgaagaaagaaaaaaaaaatattttttttttgctaatcggc---ggggaaggggcttaagcgtctgctatattttggcagatcggatccgaccaagtcctata------cggctcccaaggatctcgaaca---ggacaggtcaatacacggaaaaagaatgtttgggctga---ggatctttggatttttagattttggaagaaagatacgctgcgtgcctccaatca------gtttcggaaatgcactagg-------gggacggg---atataaaagaatgcttggttttattccc----------------------------caaaagtgagaaagcaagttgcttcatgttactcaccacgccatgccgcccacgtagg----tcactgaaaggaca---agccaagaccttgcggcaggagccaaatccaagggaaggttggatcggagagccgtatgatgggcgaccatcctgtacggttcggagagggctcgagtaccaatgcattcaatacgtgtttgggaaagaacaa-------------------------------------------------------------------------------------------------------------------------atatatatatatatatatatccactctattcaattgcatgaagggttaagcacaaaaacatgtgctttgcctctattcttggaacgcgaagtggaagaggcaggattcgaacctacgtagaaaaccttcagcagatttacagtctgtctgtcgctttcaacca-----ccgctcccctcatgataagtgaggctccgc-------cacggcggcgggacttt-----gcgaaaaacaggtcaatctacgcatgtagcgtcgctcttgcaaactaatcaaac---------aaggatgtaccgttggttattcgttgcgcactccacgcatcctacagaattcttcgaacctgtgaccatcaacttcgggggttgttgctctatccaaccgagctaggaatgcagtacattactaaccacttcgcaaag-----gtgaattccagagaagaaagaagcttgcttctttcttctctcccgctctattcgcatcgcaagtgaaggctggaaaagaaagggtcaatggagtggaacgaacagaaaa---------------------------------------------------tatatatatattcttgcttcgcgttttcttggttttgattaggttcaacacacgacggaatacaatgaattttgtattaaaaactattttggaggaagttcggattcgtgttttttggatattgatttgccccagtttcacatggtttacgtgttattggttcccagaagagttcattcttttattagctaaaccctttcctacttcgcctcattcagacccatcttccattcgtacacaattaacggaggccttgagcacatacgttactatgtctttaatatcatgcttctattttttattcccttctttaagttatcaaatttggtgttcttcgatgcccagttgctacgaagaacagagacaaagatgcaataaattgttttacttaagtggtttttgttccttcccgttcttcattgtaactttcgtttgggtagttcccaatgtttggcacttttcatacgaattaagtacaacatcaactaatttgcttataataaagttacaacctaagatttttgactatattatgttaaccgttcgtatttcatttatttcatcaatatgctctcaagtacctgtacttgtgatctgttcgctggaatctagaggagtggaaacccttataaaaaatcgtcgtttttttatggctttttcgctccccgcagcagctctttttacacctccggatattcggtgccaaattgtcgcttgtttacccatttattttacaatagagttgaccattttttacgcatcgattatacgagtttataagaggcaactagccgccttttaaccagcactaagccatggccgccgaatctcgcccgctgcgcttcaa---ccaaccgtttctcctcttcttgtccggccaatttgttttggattatgcaaggagaggcgcggaag-----ccgcgtctgttcgcg--------cttaccctc------------ccctagc------gtttatcgttcatacgtacctggccaagcgcagcgaggcaatgcgaatccatcaagcaacaaaaaaa-----------------------cccgtggcca----------------cttgcacttgcgtattcggcttttttgcccgcgccctgcggcgcgtgtagtggggcg------gacttctcttccgtaaagccgaaggag----------cccaagataaaaa----ttcggtttttgactcaacatcttttctgccggttggcaggccctctcgcgttggtcgagcactaggggcccttatattgaacccggggctggagtagttcgtaaaaaacccagaatatacccaatgaatttgatatggatatttccaattgctttttgtgatgctgcggaaccttggcaattagggtttcaagaccctgccactcctatgatgcaaggaagtgcgacatggtggcattgaaagcaatatgggggga----ttccccatctggcaacggtttctgccggaccctactcaagcatgccttgactcgaaagactgggtttggagccctgaggatagggttagctgatagaggcagtgtaagcgaatgtatataaacctcgtcaatcgtaaggctcgacgtgaacggattggcccctttcctttgggcatatcgaaaccgccgcaagttcaccggggtaaagtacagtcgaaaaaatcagcagcaaaggttaggtgctattaatgtaacatggtaagcccagatttatccactccctatggaggtgcacccgtaagggcacataacgagatgtgggtaggggaagccccacgaagcaacgaaaga---ggctaacttggggcagcattcagcacaacgagatcggagcaa----gggggc----------tcggcgcaagcggactgacgaagaaacgagcacggaaaaacgaacgaaacagtcaacg-----caagaaccgatggtggtggcatggaagtttggagaccttc-----------tccaacgcgaattagttactagttcca-------gctatcag---gcccgaacacg---ctccc-----------------cgcgcactacgtgcctggcagta------gtgcccgc----cgggtgtagatggtcaaaattgggcaa----cgagggagactggaa----cggttcggcctacgcatcaa---------tattcccgagtgaaaagcgccgctcaatacaacaatatactgtaatgaccggtgtgtagtcttttttt-------gggggggccgccgcaacaataggtgcatctgcaccacatgaaagtaggcgg------cccgtgacacaaaatttgcaaatgaatctagaataccc--------tctctc-cttggtcgagcattcgaagggca-----cgccgaaat--cttagaaaaaaaag--------cgcactacgtgtctctccttctagtcttcgtgcgcgaaaatcgccaagccattttcagtgc----gcctgtaaagaaacttcgagaatgaaatggagctgtatgaaggtaaactttcacgtacagttcttaggggggaaagcccgtaagggcctacctatccaaactaattgacttacatcacgatatttttttcttcttaatcgttattttgatcttcgtactatggatgttggttcgcgctttgtggcactttcactataaaagaaatccaattccagaaaggattgttcatggaactactatagaaattattcggagggcgaccgttaggtcacccatagttatgtcaatggggctcaacacatgggctctaaaccgcgcgagcctatcctccgcgcgccaggtatacgactcatccttgccgcgcaagtggtgggagaccgaagcatgtcgtaaaagcgagattgaggggtctttgtcgttcgcagctggactgtggaaa---gcccaagatcatcttgctaacctgccatcgctactcgagatgaggagccgttccggcgaatccaagttcctttcggtcgaattgaacctgatgctatc---cggatccaaaccggtaacgcacacgagcgcacgcattcaagctctcagcctgacaatggtccaaagtgtacaggccagagatagtgcggtgcctac---actccgcatgggagcagattacctacatcactggggacagggaact--aaaagacatctcgtggcgacacggcctatcggtgataccggtgagatcccagcgtggtcgcgcgtcttgggaagtcagaggatccatatgacctgcctactgttaacgcagcctcgtaagaggaaagcgctttgcgaacacaaagcaacggggaagggatctaagcatctgccatacctttgcagattttactcgatatcgtccacaaactcagccccctgggatcccaaggtgaatgtgtccaactatgtgcggaatggggctgatgtccttgtggacctttggatctcgtcttttcggaggcgtgactggatatactatgatctaagcaattacctaaaaagtatggacgtatggagcatagcctaccaagaactgagaccaaatccagggtcaatgagccgccccgggactg---acggcccgaccatcgatagcacgtcttttcgtaagcttcaagcgctgaaagatgcagtcctggacagcgaaaacccatatgaatggg------caggaatcgtttccaagccgggcgagc------aaatatcattt---attccctgcttccaagaccgtatcgtgcaaggggtgctgagaatgcttttagagcctatctatgaatcggtattctccccgagatcccacagctggcaaccggggggagggcgtagcgcgcacacggccctacgaaccatacgcagcgacttcaaaggaactaattggattgtaccaggcaacattgataaattcttcaa---caccgtgaaccat---gacgtcctctgccacatcatgaaacgtaagatccgagacaaaaaaatgctaaaactcattagtggcggattgaaagcaaagatacacatgccctatgggaatattgaggagtcggacttgctaaccccagaaggcgaaatactgggtccaatactgtccaatatatatctacacgggttcgacatatggatggaggagcgcatccagcaatacaacctaggagggaatcgtagctgggtgctgttccgaaaccaggaaaagatgcgtaaagc---gcgcccccgcagtta---cccgttcgacccattgtatcgaagaatggagtacagacgatgcggagatgacttcctcatagctatccgtggcgccctgtttgacgctaaagtcattcgtcaggaatgcagaaccttcctaggagaaaccccaaaattgctactgaacatggaaaagacccatataaaacatatatccgcgggaattcctttcttggggcaccgtatcggacgccgagtggtacgcacgaaacaaaggtaccagacccaaga---gggttggcgatgggggagaaaaaagaaggttatcctcaccatggacgcagacatgaaccagttgaagctacgattgcagcagcaggctcaccttgctgctggaaatggggatcctctaccaaactttggcttgatgaggttacctcaaagcgaagcaaaccgacgaatgaattcaattttgcgcagatacgccaattggtaccagtttgccggaaacaaacgccgggccatcgcctatttggcttacgtcctgcgttcttccttggccaagatgttcgcagcgaaatttaaactgcactctttgaggaaggtattccagatggcaggtaacgatttaggtagggcgctcgaagcccgatatccagtggaagtcactgacttacaagtggaagcttggcaacggtctgtgagtgggaaaggtacgcctagagacatcctg-------------ggcggtggaatatcagtcgaccgaacaggcggcggagtgggcggc-c---------gaaaagcgttgattg------gcgataaaccgaagatacattaacaagagcgcgcgaaa----cggaagtacgtgtacagttgtgtagttccaactgacccaatgacgcgctactcgtgtggtgtttcgcccaaggagtgaaaagaat----cccatgt----ggacggtctccggacagtg----aatcatgtgcgggg--------------gcgcaatccgtgccta----tgggttcgaagactcccgattcgcttttacagggcccg-----gagggaagcgc--------gccgccggttctacaagctaaaaaagcccc----------------ccaaaaaagcgcgccgccttccttctaggtgcccacc---gggcaactggcagactgggccagccccgccatctgaactcggaaagtaatccgaagtaagtcgagttagtgagccgtagcacggtgacgtgctcatacggttcggagagcacctgagtaatcttataatgaggtgaaatttttactccatctatttttccaagtattattttgatgcttattgcaataccttcgttcgcccttctttattcgatggacgaggtagtagatccagctattactatcaaagctattggacatcaacggtattggacttacgagtattcagactataacagttctgatgaacagtcactcacttttgacagttatatgattccagaggatgatttagaattgggtcaattacgtttattagaagtggacaatcgagtggttgtaccagcgaaaactcatctacgtatgattattacttctgctgatgtacttcatagttgggctgtaccttccttaggtgtaaaacgtgatgctgtacctggtcgtttaaatcagacttctatttttattaaacgagaaggtgttcactatggtcagtgcagtgaactttgtggaactaatcatgcctttatgcctattgttgtagaggctgcttccttggatgatcatgttttttgggtatccaataaattagactagaaagcaaacaaa----ataccaattatgtgtgtcc------------cattattttctaagcaactctgttcaaaaacttctaagcaacttttcgagttt----taaagcctactattccttggttcttcctaagcaacgcttggaactaccgaatctacatactcatgatttgtttcattttcacttacaaagacttcattattgaaatgagtgcttctt-aacaaaatttgtggttaattaaacttttcattgttccttatgctttaa---gtacgttcctcgtcgtttggctattgctaaggtcggcgagcataaaaaactttatttataccc---------agaaaagattctgtaatatcttgtataggtaattctgctggtctggggcgaaagccgtggcgagagctcttatacctatagtgattgcgggagttgctgaggttgtagtgcgggcggcgacccagacagaattcaattatcacgcatgcaaacgatataccaaagcctgtaacgacgccaacactccaccccccatagaatagaagaattaactacccc-------gggggcct----cctccagcacgggacgcaattgaagctgcccgtaatttatattccaagaaatagatgacttaaaatattgtgtcac-----gtggaaaaaagcttctgtcttctattttgcttcttcgtgcgtttggtctc------cttgcttgactgcttcatctcttaaaacctacgaggtgcgactaatcatgcttttatgcctattgc----caagcttcttctttggatgatcatgttt-tcgggtatccaataaactaggctaaaaagcaaacaaaataccaattatgagtgtctttcaaaaacatccttttcatttagtagatcccagcccatggcctcttttgggttcactcggagctttggcaagcactattggtggtgttatgtacatgcactctttcacgggaggcggaacacttctttgtttaggcttgggaatgatcttatataccatggtgcgcccgaaaat--gcatcgtacgacaagaggggctatccactcttttttgtgccgttcaggctagcttgtaggctaggacacaagctcaacttgcggatgagccatagtaacatggtttacttactcgggagcagcaagtttcaatcagagaactgtggggctgccaccgctaagacgctctggaagagcaggcagaaggtaaggctagggtaactaactcgatacgcaatgctcgcgtcacatagctcctcttgtttcaagcagaatattacggcaagagcacggtaagtaggcctc-----aggccgaaacagtccacaatacatggtgtgtgtacagtacctgaaagaccgtggggcactccaacaaggaactagctgagcgatcagctaattgcgcaggggcctgaacccttccagatcgttgtctccccaaagacacgaaaataagtactatgttaagtcggggaaataacccatcgggtgatggggttcggagggctcgtaacagcttcggatttggcagtccagcctggcggttaaggagcctagctatcgatcgcaccgttccaccgtagaggtcttggatgtcgaggcattgtttcgtcttagcggcgcggccgatcagcccacaaagtcgaatggtccgcgttcgtatcccc-----tcggaa------caggcttattttg---------ctgccggcgtttagttatgaatccatccc-----gtaagccaggaaatttatgctac----aacgccct------ctcccatagagattcaaatcataagatttgaggttca----tagttataagtggagatcggaggtgagagccgtttgaggtgaaagcctctcgcacggttcggagggcagctgtgttgaaagacccgactgacccctactttgtatggcggcgcgatgtcatacgtgaatccacctacgaaggacatcatacatttgtggtccaattaggacttcgctatggtatgattcttttcattgtttctgaagtcatgttttttttagctcccttttgggcttttttccattccccttcggcacccacggttgagatcggagctatctggcccccaaaaggtatttctgttttagatccttggggaattcctttcttaaatacccttattctactttcatctggagctgccgtaacttgggctcatcatgctatactcgcaggtttaaagcaacaagcagtttacgctttaatagctaccgttctcctggctctagtctttactgggtttcaaggaattgaatatgtagaggcccccttcactatttctgatggaatttatggttctacgttttttttagctacagggttccatggttgtgcgacttgaaggacataagacaatgcgtatagcccactgaactatattgccatcctcgccgacgggatgctcctacctcgccctgcgctcctggaaacggagaaggctcgaagcgtgagg-----gacaaagtaagaagtttatggtacggcatacgacccgctaggagtgccgaggctactgatcaacgcaagtgaactgtgcaaggacgttccgtaaaaccgcacctacgacgagttgagtagggtcggatgtgatttggggcacggtgaatcggtgcgtgccccgatcggcaaatgatcaccggagtatagcacgggatctaaaaccttgcattagagtcgaaatgtcaacaaggtaaacccaatgggctccccggcgtcgggaggtttgatcgtgagatcggataccgtccaatgggcagaagacgattcaaaaagccaagcgaagtcggccaaatctatttttttc---aactcccct---------ttcctttttttctggccccctcggccgct--------------cctcccc--ggacccagcgccgcactcg---gc-ggagg-----------------cccggagggctggttctacaggtctggaacaatctacatttcgcctttggtgctgacctgaatcttgggtgacgaaa---cactaaaaaagccactcgctgcgcgaaattcaggtaaataaccgccgcaagcagcgcgcgtgtattggcca----------gtcgacataagcaacttgcagagttacggaac-----agtgatggcgcatagtacatcatgggcgcgaagcgcaccaacagac---------aggaggtcaagtcgcggcggcaggccgttggttggggcgcggcc-gcccctccgtcgcttgagccgtatgcggggaaactcgcacgtgtggttcttagggggggggagctcgaaagagcctacctatctcaatttcatgtcattataggtactattttcctaataatatgtgggattcgtcaatacttgggtcattttaccccgaaacatcacttcggctttgaagcagctgctttttattggcattttgttgatgttgtatggccttttctcctcgtttctatacatcggtggggtggtaattagggcgaagcatatagcttcgccccccccctccttgc---gttgggg---------------------------------------------------------------------------------------------------------------------------------------------------------------------------------------------------------------------------------------------------------------------------------------------------------------------------------------------------------------------------------------------------------------------------------------------------------------------------------------------------------------------------------------------------------------------------------------------------------------------------------------------------------------------------------------------------------------------------------------------------------------------------------------------------------------------------------------------------------------------------------------------------------------------------------------------------------------------------------------------------------------------------------------------------------------------------------------------------------------------------------------------------------------------------------------------------------------------------------------------------------------------------------------------------------------------------------------------------------------------------------------------------------------------------------------------------------------------------------------------------------------------------------------------------------------------------------------------------------aggct---gcgggacagtggactgttcatgtggaatcccgccgcgatgctgttgagcaaattgaattcttaag---------ccggaacttggttttttggtttcaacttgtaaatggttggtaac---ccgataggaagtgtggaatccctaagtgcggcgattccataacaactctgcgaatcaatagccatatggatggagctc-----cggaagatgctgaactatgaatagtttgacgtgggaaggaacaaagataaatttcaatctagcttacaagaatgaagcaatttatctttgttttcagaattccattctaatttttttgacattgcccaacgcgaatctagaacaataaaacagtattaataaacattttcatgcgtataattcgtatcgagaacgcgaaaacacccaaattcctctaccttatggcaaaatcaatcttattg-------gactgtaaatcaacttttccgg----------------cgaactaccaatggtcattggaatatcattcccagtaatgcgatcttctattggaattccaatcactccattccgaacccgacgcaccgccggattcgcaaaggatatatagattggaaccggtttattaacgtcatccgtagaatatttaacatacaaatcgcgcagttgctcaagcgcgtttcgggatttttattgatccaagtcagattcattt---accatttctatgcttactgaattggcaagattcttgaatcctccagttga-----ctcttgaatcttttattgagggatcgtaatataacaaagtgaagcacctgtttcgcttttatccaatctgttggttaatatacatagattgacagttgttccagccgcccatcgctgcaaattccgaatctttcggtgagttgaacataaaaaggtaaacttttgaatcctttggaattctcaagaa-tcgaaacccc-----acgagaaaaggaaaaatttctagttacatacatggacgagttacgattgattggcaatcgaagattttgggcagtgcagcccaactagaagaaagaag-----------------------------------------------------------------------------------------------------------------------------------------------------------------------------------aagtttgtccaatgttgcttgctgttcaagtagccgcggctacaacggcacac-gcctgtattcctacgtatccct----------gtgggaactgccatcataaagacacggattccttttttactagcaatcctattcctgaggatccagtttcacca------ggtaa--------------------tatctatcggtaggaatctttcgagcgaggttatagccattcgctccgtctgcaaacaaaaaagaaaggaaatcgatatggaattaggcataagggcccg---aaaaatcttgtcgactgagg------cgagcaacggaataaagacctacgtcgcgttacatgcactatcaaaaaaagtttcaatacaagcggttcgaagctgccccccgc--------ctcaaccggtcgtgc------gagccccattgcgcggatctcaggaacccgtgaatggaacgtaatataaaatgaatgtttattggtttttcattttgccgattctc-g------gcccaagagaatccttccggctgg---tatttgttcattagccgtgtttgcggcgggtttgcccctagtaaactgcttcggttggttaaaaacggattatgcgtctttaattaacctctcgcaagactcgttttttctattattgtttgttcccc-----------ggaggaatgg----tttcgaatgccgcccgcagttattgagatttgtagcag------cgaacagcgatcccgaccaaataag------attcttcctaccttggattttgggcgtgattaatctgattaatcgcgcccaaaaatgcttcaatttaacgaggcccc------------------------------cattacagcgtgtattggtacaaaaaataccattaccacaattctcagggagttggatacgagacgacgacttcggaccacccgatcgccgcggtaaagctcttattttgattcc-----------gttacc----atttatccacgttcaaacgggcgggtagtcgggggcaacgctcgctagaagaacagaatttgaa--------------cgcgcgaaaatgctatggtagtcggtaacgcgcgcttattgg---cgcttcctccaccggctttagcc--gaaggcttcaactacaccaca-gcgaacgccccagttcccc-----------------------------------ggggtatgaaactgggcacggcaaatg-------cagcaaatgcacca------ctggagcggctgtcc----------------ccgaatatt-----gggtgctctggatccgtt----ggccgagtggttccag-------aacgagctggtagtaggtatcgatgcttgcgtgggcgttcacataaacgcaggatccaag--------gtcgtaacgttgaacgtcgtgcgtgggctttacccggcggcggctgctcatgagcattggtgcacccgtcgaaccaatatccc---tttcct---------------agacttaccacc----------cgccccc---cgctcgctcgaatgctattaagcgagtaattcaggacactaaggaaccaggcacccggttattgg----aactcggttaccgattgatccacgctgcccccctccgggccttccgttttatggatattatgattgggttacatctatgtaaaagttattcagtctgtagaccgggtgcaatcttggatctcattatcaagcagatggagcgcgatagctttttcaataaatcagcggtgcgagctgccgctcacttcgccgcgatgc-----ggggataggg--atcaaaatgaatgacttcaagtctttgcttgact---tcc---------------aggctaaagaag-------tggcaaggtgtcctacattccgcccgccgccgaacgaggcggctaccaaggccctgcttctacgg------ccttcagtcctacgaatttttccctgcagccgaagccattattctg-------ggggtgcgcagca------caaaaggagagcgcttgtagagagaagggtcgagtttcc----gaccaagaggtggtcggaaatggcttgtagatttccgcgcacgaaaacgcttc-tagaaatgg---ctgaggaaagaaggcacgtag--------tcgtcgcgcgctctaaca------cgccgccctccctctg-------gctgtcgcgcaccccct--------gcgctccaatcgtaaagccgccgccgagtgcggccggttatctgttggattcaggacctccgtcctact----cc------gttcactacgtaattttatggataattcaagatgaccaatctttcggttatgccattactacgtaacttgtttcggtcgcaacaaaaaaaaagccaacaaatatgagaatttatctaattggtcttgtcgctaagatacttggaattataatacccctgctattgggcgtcgcgtttttagtaccagcagaacgaaaagtcatggcgtctatgcaaaggagaaaaggaccgaacgtagtcggcattttgggactgttgcaacctttagcggatggtttgaagctcgtgatgaaagagccaatttcgcctagtagcgcgaatatttttatttttttaatggcacccgttccaacgtttacactggctttgtgcgctcgggctgtgatccctttcgattatggtatggttttttcagatttaaatgttggggttttgtatctatttgcgatatcttcactcggagtgtatggaattattacggcaggctgggcgagtaactccaagtatgcttttttgggagcattacgatccgccgctcaaatggtttcctacgaagtttccataggattgcttctgatatccgtcatattatgcgcaggttcttgcaatttcagcgagattgtcctagcgcaaacacggatatggtttgtttttcccttgtttcctgtgtttcttatgttttttatttcttgtttagcagaaactaatcgagctccttttgatctaccggaggctgaggcagaacttgtagcgggctacaatgtagaatattcctccatggggtttgctcttttttttttaggggagtacgctaatatgatcttaatgagtagtctctgtacattgcttttcctaggaggttggctgcccattctggatattcctattttccaagcaattcccggctctgtttggtttagtacaaaggttcttctctttccgtttgtatacatatgggtccgcgcagcatttccacgatatcgttatgatcaattaatgagacttggctggaaagtattcttgcctttatcattagcatgggtagtctttgcatctggtgttccagtagcctttggatggctcccctaattcgtttagccattccgcgccacacgaaagtatatatgtatatttggggccggaggcgcgaggcgcagaaaacgcaaagcgaaaaaatctatagattagatttttttccttcagctctcccccggccgcctggaaggtaagcccgccgaaaccggcggcaggggtgggtttgaggatccttagagatttaatgtgaggctgcgcaactctacgtataaa---gatatt----cgtaaacgagtaaaacgaaaatctagtggtagagagtgatgcccaggttcgcgattgaccaataaaaccagctccggccgacgg---------ccctcct-----gagaaatgggctgccctcggacagcgctttgcgcttgctttctcgaacctttcgacaaaaagcacgcctgaaaggcaaaaaaatctattttttcg-------cttcttctacttccttcgcaagaagcgct---gccccaatctgttgtgggggggaggcggacaagagcagactgctacaacttaagctccaacacgctccgtcgcccccccccccccctagct----tgcgccgtat--------cctttcgtagaagctctttatttggatgattatactcctcgggtattcaacgaattaaaccaagaagaagcaaaggaaccgcacat----------atcctttcgagatc-----ctcgatttagcccttattttt----------------------ccccgggtgccatgttactattggacaaatagcctcagttggttctttattttccttcgttattacgccgcccatgcttgtcaaaaaattagaagccagattaagtaattctcgg------gattccttcctaattaatctgaattgggtaaagcctaccgccgagt------tcttggatggatttttccaattattcggtgtccg------ggttcatacgcgcctacggctcgcacactgtatgcgggacgcggggggaaaatttcctgaaagtagcgagttgactgaatctgagcgtaaacgcgctcattctgaatccgctgcagctcctgtccaagatgtaccacaactcaacggagcgcccttggct------cggctcctggcttggaccaaaagccaacgataacaaagtacgaag--------ccaaatagttgaaatggaagtattagttggtcagatttactagtatctatagagcaactaaccaacgtgtttaatacgaccttacctacacggcctgcctcgattgtaatttggtttgggctgcgggccgcccgccgccgcggcgagcccgtactcg---------------agcgggaagatcattagttgcatggaccggtcttgctctcatattgggaagga-ggacctagaggccggcaact----acgaaccgaagacaacaccagcagcaggcccaagacgcttggggaat---ggcccgaattaatagcaataatcag--attacaaaaccatcataacgatact----gtggctc---------ggcctgacgtaaggaatacctagcaatgctacgaggacgggccgagccaaccaatg-atgctactgtccttccataactccctctccatatga------ggaaatcggggg-----aatttcgttc----cccattgcaaattttggaggagcatccaaagaccatcgatatcatgacagcctatactttcttacttaggttaattttcgtttggtcacttgtaattctttacttctatttgctccaagttcgccgcaaattct---cggattggtctttgtcgaaagaattcgggttggcca------aagcaccctaactaactacaacgggcactggattggtgggccgccttgaaat-gggatcatttgtttgaaaaatgatcacagttctactcctgtattatgtatgggttatccttaatcttaagcaccccgaccaaaat------gcgcatatttcatcgtaggatagcacgacgaatgg--------gacgccatgagaaacagcaggtatcagctcagtggatgatcccgccggccgcagagcatcccaagcgggatcgttattacgctcctagagctggcccaacccaacgtgcttttcgaaaaacataggcaagaacagtgcattctgggcgggccgaaatggagaactcaaatataaaaatagagagtgtttattttgggtgc-----------gcctttaatcgcattagtgtattacaaacagcgtgaacgaatcgttcgaggaagcgaaccacaaggcaaaaataccagaattgaattgagttttctattgcgtaatgcaacttccgaggatcctaattctacctataccaaagaaaagatttatgaactaatagcggattaccatgatggcaggag------------ttctggaaccacttaattggtactgtcaattccacataaatcctggttgatcgaaaatctggaagaaaggtttcagcagttccagcaaattggtggcgctgctggctcacagcttccaaagcaggaagaagcggatatatag------gctcgtcgatttacgaagatcctacgg------cttcggataggatattttttgagatgtcatcgatcggagatattcccgaagagctaggtccggagcagcggggtttttagactagaagaacatagctcacta----atggaaattactcatatt----tatgggaagattttttg----aaatattagtaactttggg---------aaactca-aaaaaaac---ggcggttggctttttacttgatttagtgaagtagaccatgcattctgtttttctatgattcttactgctccgttcgattattttgcaatggccttgctggcccgaggcgtgaaccagccaaag--gcggctaatgggtaatatgttggttgggc-----------------------------------------------------------------ctttg--------------------------------------------------------------------------------------------------------------cttg--------------------------------------------------------------ggggggagggtacaa---gccctccagcatttaaagc----gggctcgtc----gttgatatttccatttgaaataaaagccaa---ggtttactatatgaatgaatttgtacttttccatccggttaccca----tttcgggtgtattgcccgccgagccaaccccccgg----------ccctactt---------------------------------------------------------------------------------------------------------------------------------------------------------------------------------------------------------------------------------------------------------------------------------------------------------------------------------------------------------------------------------------------------------------------------------------------------------------------------------------------------------------------------------------------------------------------------------------------------------------------------------------------------------------------------------------------------------------------------------------------------------------------------------------------------------------------------------------------------------------------------------------------------------------------------------------------------------------------------------------------------------------------------------------------------------------------------------------------------------------------------------------------------------------------------------------------------------------------------------------------------------------------------------------------------------------------------------------------------------------------------------------------------------------------------------------------------------------------------------------------------------------------------------------------------------------------------------------------------------------------------------------------------------------------------------------------------------------------------------------------------------------------------------------------------------------------------------------------gggtt------------------------------------------------------------------------------------------------------------------------------------------------------------------------------------------------------------------------------------------------------------------ggtcgggttaccacgttcttgggatctg-ttatataggcgcctttagttttcccttgc---------ccaaagacttccatcgtggaagtgacataggaac----tctggcgtggtggcacttttcattcatagaacctta--------------------ggctgccccaactcataggactgaagatgggaagcataga-tcgaggggaacgtatcttcggttacgcggtacgtacggcgg---ggtgtcgtaagcatttcgtcc-----gggtttgtaaacggtgtccgc------ccgaagatcaagaattatatctggttgttgcagggcgggggacttggttctgtccgacaaaactttgggcggccgggacttggttttgtcggcggacaccacagaaccaaaaaactgtccgacaaaacaaag---ggcacttacgacctctacagcctt---ataccctttaggataatccgtcaactcc-tgaactcattcatggtaattcaagtaatttcctttcggattcaagaattccttgaatcatagcattattccctcctcgaaaaagagagggatagattacaatctttacagctggcttatcatcc-----cccttcgtcc----ttaaattccccatagtcccaaaatgatccttgcgtcgaggcttccatcacc-------gagggtccttcggcggataggagcc------tggaagtatcatcgtcgcgacgctagatcggcga-----acggagcggtaccccgagcaatcaattctgggcctagggttctttcttaagtacttgtcctcgatacgccgcttcaccgagttgaaggagtccttatatagttaaggatagcattgattgcatcgatcgaacgatagaactgggt---aacaactttttgtattatctaatggacacttgtaaaggaggaaagattcgtcgtaaattagaccgcgtagatttttgtattgatttcgactacgattcgaagagctggggaccgtcctccggcaagggaaggtgaaatgcacattgccaaagaattcttgatatttgatccacggactccgtcggtgcaagcttaagttggcgttatagaacgaaaata-------------------------------------tatatatatattttccaacctaag---tccccgtattgatgggtcgattctgccgcccatgatgtatgacgtcaatcatgaagaacgcaaagtttccatgatccgcgaaaaagaaaaagcgcgaaatttatggcaagacgactatcgattcttaaacaacctatattttctacacttaacaatcattcgatagattatccaactcctagcaatataagttattggtggggttttggttcgttggctggtcttcgtttggttatccaaatacttacaggtgttttcttagctatgcattatacacctcatgtggatttagctttctcaagcgtagaacacatcatgagagatgtgaaaggaggctggttgcttcgctatatgcatgctaatggagccagtatgttttttattgtcgtttatcttcatttttttcgtggtttatattacggaagttacgcgagtcccagagaattagttcggtgccttggagtggtaattctagtgcgcccaggaagtctcgttcaaagatgcgaaggttggcgatcgccgcccgccg---cccggataagactcctaacctgaagcgggaccagaccgcagggaactaaagcatggggcctatccgttgtttcgccgcacggcaaaaaaaagattttcttttcgtacgcaacagggtcaagccacag-ccccctcccaaccacgggggtccggaaggcaagagggtccataaaatattctcgcgcga----aaaccctccggaggtaactgtaactaacagaaagagtcgtacacggtcctaaacggcgagcaaacaaacgtgaaacctagggatcaccc--aaccaaaaggactcg----------gaccctaattagaaagaagcgggaacca----gccccaagagcacga------ggccaaaaatgtatgggtgacagatcagccataaatgtactccgagaaagacactgggcaatcaatgtcgtcgggcatgcgacgaagccccaac----aagtggaacgctcaaaggaaagggctgtagatgataaaatgctatgttgg------acggaag----ggctctctgcaagttatagtaactgacccccttccacgccgcagtgaggggtgggcgctcgccgcgcctagaaagcacagcgaaatcgggtgaagcgaagtaagagtagaggctggcttactgggaatttcggtcgagtttcgtgtaagacaaactaatagcaaacctcggggctggctacgcttgagcgggggaattggcgggcgatggaccccagaaactggaagggcaagaaacaaaggtacc------------ggaatcaaaaaatatttatttcgatttttccctacagcagctgcaatcccgacccggatggtgtatagcaggttactccggtgctgtttgaaaaggacttacagaagacgtgccactgagattt------tggttcctaggcaggcgtat---gccagaacatgcttagtaactccagaatccaagggaacggcacttgccatctgggcatgcatttcggggcg------------gccaggggacaggacc-------ga----------gcctaaagcccgtagcaaacgacgcgatgtgct--ccggc-------------------tccaacaaatccaatccgtccacggtcag-----atttttgagccttcaaacgaagcttactacgt---gaggcccgaccctgttag---acgacagtcccggggcggtgg--ggggggggtgaatgcaacagctggtaagccgttacgcggccttcatttggacttaaccaatacaccccgcc-------gattttcaattacggcagaatgcccgcccgcc-----------------------gatatcgcttatgcgg--------cgaaggcggcggcccgt----------------aacccctgaataagttatcatggacgagctacatgcaggaaaacttgcacgtgtggttctgaccg-gggggaagaaccctatcggtatttattaatgattataacagcttttataggatacgtactaccttggggtcaaatgagctttcggggggccacagcaattacaagcttagctagcgcaatacctgtcgtaggggacactatagtaacttggccttggggtggcttctccgtggacaatgccacctcgaatcgtttttttagccttcattacttacttcctttcataatagcaggcgctagtatccttcatttggctgcattacatcaatatggttccaataatccattgggtatcgattcttctgtagataaaatagctttttacccccatatttacgcaaaagattcagtagggtgggtagcttttgcaatccttttttccatttttgttttttatgcacccaacgtattggggcatcccgacaactatatagggcgaccggtctagatcccgcacgatgaaaagcacaagtccatttctgtgcaaaggcgttgcactcatccttgttcggcaacgaacacggagaccttagcatgtgcaagaagctctgttgagggggtttcatttacctccttccttggggggtaacccaaaagtatggagcaagccggttctcttgtatttaagatgaggttctgtactggcgaatcggagactctttcggtccttgtcaaccagcaattaaccattggcacctgagctctgcaaatggcgaagcgcatgaacgtacgttgctcgctccatgcctattgatggtatatattaaccaggtcataaatggtttgtcctctacctactctcctgtgtggaaggatagagttcaagatggagcggattacctatactactagggacaggagtttaaacgacatcttaagcacagggcgtt------caaccgtttttggacgagccgtgtaggaaacaacggtgaggtcctaggggtcgctttt----atccctaggaagtcagagggcccgtattacccgcctacccgaaagggacctagcaataggaaagcgcttgatagcataacaagcagcagggaaggagcctatgtacttaccgaatggttaccgttcggcaagtttcactttgacgagtctattaggccatcttccaaggaccgtgtaataggcgctcgaaagagagagaatg---tgcgttaaatagaccttctgggtttgaagaagctttgaagaaagtcaggttagagagccgtgtgatgggcgactatcctgtacggttcggagagcaagcacttgagtagcccggcgaatcggttaacggggtaacctggggccgccgggtgaattcttgactctatcccgcaaatcccatgtcaaccccggctcatatagtgccggagcgcggttcggacccaacgatatccgctaccgacggaaatcggtgccttgagggcgttaaggctaatccctaccgaaactggggggg------------cctccccagggcaagctctttggatgggaaaatgctccttgtggttcccgatacaagcccaagccgccttcttactataaggggctg------ccgcctaggcgggccggcggtcacgccgttttgccggactcacgcgagtactcctaattccgggggaggaaagggcccctctgggaaaggaacaaacaggacggcgtcgccaagttcgcagactggtaaatgcttggggaggaccacactgagtgcttcggattggctgggaccgaaacaagattggccggggggaaccccggaactgatgagcgaagcctcgaataaagccttaggcctttataaggtacgggcccaagatggggcgaacccaatccatggacagatgggtggagcgattaagaattcgaatcttgacgttcctcttaaccccttggagttttcgcatctggcccaacttgtagagaaacaattcatcgatggcaaatatcgccatctggtaagggagattatatccaaaccggaagtgctacttacggcctataacaacatcaaatccaaaccggagagtatgaccggaagtctagagagcgacacgctcttccttcgtcgagtgtcgccgcc------cggcataagcttgagatggtttcatgaaacgggccggaaactaagggagggtacatacgagtttgagccgatttgggggtggtc---caaggg---gaagccaggtggagctgaaaag---cgccccttaacaatagcgaaccctagagacaagataatacaggaggctttccggatggtactggaaattatctacgaaccaaggttccaggatatatctcatggcttccgaaa------gggtactcactcagccctaagagacatcaaaatgcggtggaagaacccatcgtggtggctcgaattcgatattcggaaacgcttcgacactattaacaaggaaataccagtgtcaatactaagcgaaaccattcgagatagtagactcgaaagtaccttgaaccaaatgtggaacgcaaagattatggatgtcgaattggga------------ggggttcctcagggaagcgtgatatcttccatcctgaccaatttatacctcgacaaactcgacggggagatcctaaggatccgaaaggaactcgaaaagggctc------gcatcgtcaagccaatcccgtatatgagcagcaactgctgcacatc---ccgaaaaac------gtgacaccgccggccttgcttcaagagaagaggggacggc------------ggaaaaaaggtatacc------ggatcccaaggaccctaaattcgtgcgagtctacgcgtgccgctacgccgacgacattctgatggcagtttc-ggggtcgaaagctttggcccgcgaagtcgtggaacgaatctcctggttcctcaaaggcgttctccacctggagataaacccagagaaacccccccgtctagggcacgtagcggaagagaaggtaaccttcttgggtatgagtctcttgggttctccgaaaccgagtcggttgcacgtgaggtcaaacaaagcgactcgggccaggaagaaatatcgaggccgcgtccgaaaggctgcgttggagctttcgaataggtggaaggaagggcttaagaagctcggagagaagttactggtgtgcgctctcaagagggc------gggggccggcaagaggagaaac------cttattaaacccgaccaagaagtgcgggaaatgctagaacaaatttgtcgagaagttgtaagtgaggtacaaaggccagcggggatccgccgggacgcccggt---gggcggcacgtgaaccgattgaagggaacatctttacgaatattattgagcgggatggacagggagtggtgagagaattcgacgaattcgtcgtatcggtgcacaagctcttatacccagagtccaaggttgagcagaaaagatcaacgggtcccgccggccgccccccccaaaag---gacgcgagggacgtccccacgaaccaacgccaggcgttccgccgaatacagatatacgcac-cgctcttgcaaatactaggcaagttaagggccaaaggaataattaacgctaagggaagaccaacctccgtacctgtcctcgcgacccaagacgatgtcactatcacgcaatggtacggaagtgtggcgcacgggttcttaagttattaccgatgttgtgataacttctacaaggtcaaaaaggtggtggactatcagctcagatggtcttgcctacgcaccttatcgcacaagatgaaagccaagggcgtgggtaaagttatagacaaatatacccacgagctgcgagttaaaacggcgaagggcccaagggtatatttccccacacctaccgaactgagggttatggggaaacaattcttggtgaagagcattaaaaacccggagagaacccttgatctgatgttcttacg--caccgctaggcgccgcccggcc-----atgctcggttataggttgcttggagagtaggatcgaaatgcaccatatccgtgcgc-----cgcagtagagcgggcggcg--ccaaaaatgtcgatagtcaactctagcagcgaccgaatcagcgggctggaagctcttccttcacgcgcttaaccggaaacg---------acgag-ggagcaccacaaggcgatgcatgcgggggatatcagtttgcaggatatagatgtatctgtggttctgaacccgccgaaacgaagagggc----------------ctcgatgattaaactctacaacgaaaaggattgggggtgggagccgtatgagcggtaacgttcacgtacggttctgtgagaagggttggggacggaaatggccccattcccttactctcgatggtatttcttaccagtctatgcgattcttcgaagtatacctaacaaattagggggtgtagccgccataggaccagtttttgtgtcattattggctctacctttcattaacacttcatatgtacgtagttcaagctttcgaccaattcaccaaaaattgtttcggttgcttgtagcagattgctcgcttttaggttggattggatgccaacctgtggaagcaccatatgttactattggacaaattgcttcagtgggttttttcttctattttgctataacgcccattcttggcaaatgtgaagccagatcaatcaaaaatttgaatgcttgcaaggcgcgtagcgccctagcaagctttcttacttctattggctcgctttggtggtgaaggaaggcg----gctaccag--ccctctgggggccgccttacgcacgcaattctcc------------------aataatgcactttttccaa------------tcaccaagtatattgcactgaagctaccgagggagacgatgagat----------------cc---tgatggtgataacagcactagtaaacgtagtactagtgacagcagtactgttgctgaat-------ccggaggcaacgataaaaaaaggatgccttgctgctcaccccttcctctccacgggagaacaacctta---cggcggggggaccgagaataaaagcactacgg------tgtcgtccccaaaatattggactccagatctggagctggtgataaaaggttcagggccttttg-----cgtgtctaatc---gcttggttcccgagcatcgttcgaacgtttccttccccac----------gggagatagcaataatgtaccttcggaacttcc----------------gggtttcttcaattattgaaactgtatggcttttatacgctgtgttattttgaaatattacca-----ccgtagga-----ccaggctgtgagttcaggaattccct-------tctgggcgg-ccttgcggagagtgccaaaggtagggtggtaaatactatgcctgttgttcagtga----g------gagtccacaccga-gcaaggatttaaccttctaattc------taactcct----tttttgggttaaattgtgcgc------ggcgctaa-----caacagcggacgcttattgatcaattacctgaccccgagcctagtttta---ggttgagaagctcgtcgg------gacacacagcgaaatgcctggtacgggggatt---ggggtagcgagccccacgagccagtccccgaacgaactaatttggcggcggttaggcacgtagtgctctcgctttggt---aagggtccgaaggagacttacttctttggctttacggggtccgaag-----------tcctttgcaaaagaagcgctgaagaccgaaaa-----------------cccgcacacgatattg-------ggcactacgtgctgcttctttggctttacggggtcctaggggccgctggaaatggctcgtag---ttcgacccccggtctttcagccgccgccttctcttgtttacggcctttgcgctgccttcgttcagtgaaagcca------ggaggagccgc-----------------cttaggttgaaggcgcttaaaaatcgatat--------------------atatatatatgaatgagaaacaaatatataaatatctaccagttttacgaaaaaagaaagatacgatttacggataaccaattgtttttcaaatctctaatagcta---ctcc------agggctacataaat---gtcgaacggtatctaaagcacctgaaaactgcgcgaagatgcccaagagcatcca------acgagcattcggtggaaccggcaaaccatttgtacgtttggatttccgaatagggcaaaggccctttagctccgaaaggcaaggggtaagcttcagctctcgccgccccggtggaagaga---------ggccgagcgtcttcgt---gccctttggaaacactgccaaaaagagcagttcaaggcagagggcctgtttcggctcataaaagacataaatctgtggatagcg---gcctataagaagctgtcgccaggctcgaagaac---ggtgatgaaa---ggccgggaagcacctcgatcgaagcactagaaacactgagagactctgtaataaaccctacgttaggaggggggagctctacgggcg---gcc---gttggcttaaagggcacaagactctagggacggggggcagagccc---------aggagactt------atctacaaaagaagagccgaaggccggaaatggttggtatatttccgcacacttctttgccccgtgtccttcggacccacaaagtgtttcgtgccgccc-----ccgcagatccttcg---aacgctt------ctttacgagc------ccaaaaggacaagaatatactggtacaggaagtgattcgcggcatcctagagacggtttacgaaccgtacttcctttcgtgttctcatggatttcgaccgggccgctcccagcatacctgcttgaagcagatacgccgcgactttgtgggtaccgtttggttcatggagggtgaaaccttgcaatgcttcagtagaatagataagcaagtgcttatgggcctcatgcggcgaagaattcaagacaacagattcttggacctggttcaaaaggggctaagagcga------gcctaaaggc---cggggggggcaccaccacggccaaaggggttggcccccttctatgcaacatagtgccgcacgagctagacctttttgttatgcgactgaaacgtattgttgacaggggacggc---gtggggcagtcaat------------ccagagtccaaggaattgtggcgtcagtctgcggctctgatcgaccgcacttcggcacacagagccggggggg------cggcctcggccttcg------------------gtccaggccacccgccgccgcaagaacctcagcaaataaactatgtgcgctttgcagatgattttcccattggagttattggtccgagagccctagcagaaaggatacgcagcttggttatacgatttattgaggtgcggcttaggcttagcctggataagacctgtaacccccccattcaatctcgctcgaagccacccgcgcactacgtgctgggtccggcggcggggaaggcagcagggccgccgaaggccgaagataactttgcaatttccgcacgcggggctccgggcaaaagaaagaaacaaattttttgcataaggggcggagcgaagaagattgctttccttggataccttatcagttgcgattcgacctacctcaaacgaggacggaggtacggaatacgtagatctggtgggcttagttcacttgtagatatgcagaaagttacaaaccgtctggcggagaagggatttcgtaataaatcgggtcacccgaaacctaattttgcttactttcagtatccccaagcctactcggttgcccgcatagcctccattctacgcggccttgccaactattaccacctcgcaaactccaaacgccaatgtgtcacgcgcttgagctacatactacgtacgtcattggccaaaacatatgcggccaaatttaaactaggcacagcagctaaggtttttgccaagggtggcaaggacctgtcaaaaccaattaaggctaggaaaggcctcgacaaggccctcaaggtgcccaatcggagggggggggcagggagtgaacgccacttgccagccattccctacgcgcaatacggtcaaataaagctacccgacacgaaaccgctaaccaaaaactggcaaccgggcggccgattcattgcccgccaaaactgggggaacgcttaaaggcatacgattgtttatg------ggtaaactcgagttggag----aggtgatggctaatcatcccagcacttgtcgatgatatcgtgagagtgcgccgccgg----ggctccgcaattgagctctctattctatgtgttccgttgtcccggag-------------taatgataaaaaaaagaagatttttgaatccctacttct------------------------------------------ttgcgaaagaagcgccgaaggccagcagggtccggaggagactctctcccccgcgctgccttcgttcagtgaaagccagtaatacgaga--agggggcgcgcgaagaatcaccggcggctcgggttgaaggcgcttaaaaattgat-----------------------------atatatatatatatatatgga-------------------------------------------------------------------------gaaaataccggttttacgaaaaaaaagagacgatttatgcataaccaattgtttttcaaatctctaatagccactttaccaaaatggatacacaaatgtcgaacatcgaaacatgaaaatatattatataccaacccgaacagtctatttcaattattatatttttcgaagtatcataccaatacgcgttttaaagttttgattgatattcgtggagttgatcatccctctcgaaaacgcagattcgaagtagtttataatttacttagtattgactataatacgcgcatacgtatattaacaagtgtagatgaaatcactccaatttgttcggtagtcaatatattcccatcggccggctggtgggaacgagaaacttgggatatgtttggtgtgtatttctctaaccatcccgatttacgacgcatattaacagattatggttttgagggtcatccattaagaaaagactttcctttaagtggatatgtggaagtgcggtacgatgattcagagaaacgtgtggtttctgaacctattgagatgactcaagaatctcgctattttgattttgcgagtccttgggaacgagtgtcgcatagtgacgaatcgaatcagaaataa---gccagcaccaaaatattctatgttggttgctcaaagccctcccgaatgactacggagtcgcatgcttggctcggtaggcattcgcttcttcgtccttcttttgccaaactaagtctttacgggttgggacagctcagcgaagctgagcttttggg-------------------ggagacttccttggctttacgaaagaagcgccgaaggccggaaatggctcgtagatttccgtc-ccgggatatttctgcggcgcttcg---cgtcttttgctgccgggcctgcggcg---gcccggagcctttgcgtttgattgggcc------taaggcgctggggcggcccccgccccccc-gatttatcatctaagatgataaattggtcacaatcttaaggttcggattgcggaattatggattagtc---gtttccattcatttatgaacaaattggctggagctgaactctccactttattagaacaaagaattaccaactattacaccaaattgcaagtggacgagatcggtcgagtggtttcagttggggatggaattgcacgtgtttatggattgaacaagattcaagcgggggaaatggttgaatttgccagcggtgtaaaaggaatggctttaaatctagaaaatgaaaatgtaggaattgttatatttggtagtgataccgccatcaaagaaggagatattgtaaagcgcactggatctattgtggatgttccggtaggaaaggccatgttaggtcgtgtagttgatgcgttaggggcacccattgatggaaaaggtgctttgagcgctgtagaacgaagacgtgtagaagtgaaagcccccgggattattgcacgtaaatctgtacacgaaccaatgcaaacgggattgaaagcagtggatagcctggttcctataggtcgtggtcaacgggaactcataataggagacagacaaactggaaagaccgctatagctattgataccatatcgaaccagaaacaaatcaacgcgcagggcacctctgatagtgaaaaattgtattgtgtgtatgtagcgattggacagaaacgttcaaccgtggcacaattagttaagattctttcagaagcgggtgccttagaatattccattattgtagcagccactgcttcggatccagctcctttgcaattctcggcaccatattcgggttgtgctatgggagaatattttagagataatggaatgcacgcattaataatctatgatgatctgagtaagcaatcagtggcgtatcgccaaatgtcattattattacgtcgaccaccaggtcgtgaggcgttcccaggagatgtcttctatttacattctcgtttattagaaagagccgctaaaatgtcagaccaaactggtgcgggtagcttgactgcgctacctgtgattgagtgcgcctcgacgggacgtggtacgattcaaacaatggttggaggggaagtcgctggcaggtactaccaaaccacgacgagaagcaacccgaaagaccagagcgctaggaggataggaagagcggatattcacggggtccagaagccaaaa---aagacttcttcgcctgttattaaccttgttcgatgggtgaacgcagcattgtcgaaatacgatgagagctctgggtataagcatataccttgcccaagggtccactccggcagcgctcaccttac---aagaagaagacaggggcgtctactacgtccgagcggggttgttactgagggttataggctgaaggctcacgctctcggtacgaggaattattccaaagacagctttcagcctccgttaactgaaggcgcccatacgaatgaaggtactggaacgaatttcgagctcctaacagggcttcgaaacagatggaaggtgaaaacaggaaaatatgaagacatcttttcgcttattgcaagtgaagataatctaatcctggcatggaacagcataagaagcgagccaggtaacttaacccccgggacaactcccgaaactctagatggtatcgacaccaagtggttccaaagcactagttcgaaactaaagagcgggacttacaagtataccccggcaaggaaagtttacgttccaaaacccaacaaacccggggaaacgcgtcccctaacagtttgtaacccccgagacaagatcattcagcaagcgttcttgaacgtattgcaacccatcttcgaaggcggctccgtttggcaagaaagcgggcgatcgacctacgaggaccactcccgagaatacacccaatgtcatccctccctaaccggaaggagactgtctcacttcaaaggcgaaaacggtagctataccaagaagttcctgaccagacattggctattgtcccctatattccttaacgtagcccacggattcagacctaaccgaggcgttcactcggcgcttaaagaaatcaagcaattctggggcgccccgaactggttccttaagttcgctgtcaagaaggccttcgacagtacgaaccataacctgattgcaaatctcttgaagcaacacgttgcggaccaacgtgtggaggacgagcttcggaaaatgttgaaggcccgtgtcatcaacttcgtgcttggagaagaatcaactacgaccttaggtgcgcctcagggttctgtcttaagtccctttctattcaacgtagccacgcatcatctggacgtgttcatgatcgatctcaaaaaaaaacatcaagtgccatcggaaaaaatacccaataaggtgtacgtaagcgaaagacgtaaattgctaacgttagcaaaggaacaggaatggggcatcagaaaaaaactgaaagccaacagggacttaaggaaagacctcaagcgcaaggggattagccttttcgagtacaaggttcatcctcgtaacatttattatgttcgatatgcggacgattctatcgtcggggtccagggggataaagcctttgccaaggacacggctacgtcgatctccaattttcttaagagtagtatgcacttcgaagtctcagagtacatatttcacaccaaaagcgggaaaactcctttcttagggtttcacctatcggttggactccttggccgcccctcggtaaagggtaaaatagcagagcgctttgcacggctcaaggcacgaatccaaagcgcgcgcagaggagaatatgagcaatacctcaaaatggtgag-caaggcgtacaccaaatactataggaaggtcctagagggtcaccttcgacaggcccatcaaactatgttgtctagcaagctattgaggtacgggggctttacttcggcgcgccaaagaactatcgacgcattggaagagacgccgaaccagatcaagaggaaagcgcagcaaggctcggagggccgccgaaggccggagtgct---caggcgttccaataccagacccggcggcagcccgcaaggcccttgggaatccgcctgccaactctaggtaccaagaggcagaggaggaatgggataaggaatggggattcttggtctcggcttggggttcgagggctctatcactagccaggattgagcccgacaaggaggccgacctgttcaacatcatggggagggaagaccttagcaaactgattggtctgagggagcagtaccatagcgcgctagatgaactcctaagcgaagagacctcgggcaagatggttaaatacgttcaaggtaagt---------------ggggaaacgctatttcggcttcacagctcactaacaataggtatcgcagtacggtttatctggagatgccttattcaaaaattagggaaaagctgcgatcggttggattcattcgggacggacagggcgcgttccctaaatccctgccccagatcacagagcttgaggatattcaaataattgatttttttaagcagaaggcctatggcctgcttaacttgtaccgatgtgcggacaaccgatgggagcttattaagatcgtgaattggatgcttagatattctctcttacacacgctggcgcacaagtataacactactgtgtccaaaataatgggcgtgtactccaaatctccaagagttttcatagaatcggggaaccctggcgaatattccatgctcactggttttcccaccccactggaaataaacactaggcgcaaagaattcctctcgagggatgaaa-----ccgaaagcttggaaaaactccttgacgatacgccgcgaactcttttcacccaatcgaagttccataaatgctgtgtcgctgattgccccgaaactaacataaagctccgtcatattcggaagctggtaa---aagggttcgaaggcaacatcgttaccatcaacgttaagggcaaacgcaccgtgaaacaggatctgaacaag------ctttcagccgccctgtccagaaaacaaatccccctttgccccaaacatcactccgactttcatgaaggcaccataacattggaaaacatagacaccaagtattcgtatcctaagaccttatacgtgggcggggaacgagggaagttggtgagcataggagacgttgccgaacaacgt------gaaaaacactagt---------------------acccctttttcatttcgaggataactgg-cctcctcgttttcaccttcagaatgttccagtaggagccgtatgatgggaaaccatcacgtacggttcggtgacggcctgcgggctagttctacaacacaagctggagacgtatccgcttatattcctaccaatgtgatttccattacagatggagtgcgacgtgacgtgtgtgggatcggtgagttggg---agcgcatcgccgtccccagcgacagagccaaggattaaggggtagttggacccttcctaccctaagtagcaacaccgtaggcgatcttaacagagcttcttcgggggagtcca------------------ccccctaccacggtttgtctgttagcactaggccgtatccttttgatactgtgagtcctagccccgatacaaaagcccaggtccatgggcggttttcgggaatcggtgggcggttgcctgcagggattagaagcttggcgttaagaaatgtcgatcctcgtacgagcgcggcgagctccttcggcggatccctccaaagacacaactatagttcgctgtcggaagactcgagggccgccgcgggcgcggagatggaggtggaaaaccccgaattagccggtggatgcgctgagaagcagaacccagtcggcacggggcctaataccttctgcataggagatgtgcaggctagagcaggcgtgagctcgtcctttaacttggagtctacgaacgccatagcaaaagttctagcctcgaaaaggagtgataaa---ggcggcaaataccgggatcttttcggccttataatgagcccagagaattcgaaacaggcgtggctagagataagaaacaaaccaggcaatttggcgcccgccggtggcacgggcgaacctggggaagactggtttacggagaccagcataagcttgagcaagggaatctataaataccaactagccgagaaagttggcataccgggc------cgcccccttactat---------tcgggacggaataattcaacaggccttcaaaagaatttcggagcctatcttcgaaggttatgtcgttggggttacagccctt---cggaaccaaggcaacgatacggttaaacactggatcctcccagttgtctttagcaacttatcccacggattcagacccggacaaagcgcccactcggcgctccaacaaatgcaattcggttggagggacgtacattggcttctcgactacgacgtaaggaaagcttttgataacgttaaccaccacgtactgtgtactgcgctagaagagcagatagcggaccgtagggttatcgacgagattcgcaagatgcttaatgtgaaaggaataaacttcgacatccggcgggaaaccctgggcaccccacaggggtccgttctatcccctttcctgttcaacgtctacacgcataaatttgaccgattcatgcataatctcatagcacaccacgaccgttcagg-----------gtttcccgccgccgaatggaaaggagtgagtcgagttggagctgatgaggag------ggcctgccgtcgaaccaggctactaggaacctattccagcaaagacgtctagccgctgcccgcaaaggtattaagcgatacgtctaccatccggccaatatcaagatccgatacgtccgctacgctaacgatttttcggtaggtatcgagggcccgaaagacttgagtaagaccattagaggggaaatcaacgatttccttcaatctgccccgcacctagagataaagaaggacaacttggtccacgcgcgttccgattgggttcgttttataggcttcgacattcaagctagaatgacggggggttcctgccgccttaccaagggtaaggagctagaggctattaacagatttaaacaaagagcccgtagggccagagagaaggcacataagaagtaccaatctatgatgaacaaggtaggagccccgatccaacgccgaaccatggagggtacctttgctagggctgagcaaacctaccttaagcgaatacaggtcgcagtgggagccgcaacccttagtcgatcgcaagctttggacgctctgcaagagtcgctcgatgtactaagacatgagtacttatgggaacgaggtaa---cggcccag-cccgaatgcctgagaattatcagaacaccgattcagcaagcataaggggggtagctgggcagtgggttcgagaggctaaatcccttggaaatcttagggtcgaacaagaagttagacaagccctgaaagatctacacggggtagacatcgcggaaaaggtggaggaacccagtaagttcttggacaacttagactctggtcggggtaagatagcacggtacatcgaaaataagtatagaaaaggtaagagtgcagcagctatagccgcctcctcggtcaacc------taagatgcccgatatctcacataccggaatgttcgcggtctcaaaatattgtagccaagaatacccgaagacctattgcggtcgctgctatttccaatctggatgatctaactattatcgactggttcaaatccaaagcccatgggatcctaagctattacaaatgcgcgcacaacatctgggaagtccgagacctggtcaactaccatttgagatattctctccttagcaccttagccctcaagcataagtcctcaatttccgggattataagagggtacggtaaagccccgaaaatacgaacaatgaatgaaaagagccaggagtccacagagtttcccacagtacacgaagcgaatggcacccgccgaggatttaacaccaaaccaata------ctaataacgttccaggattttcaggatctcctgatgagaccgtgcgtggcgcggaaac----gaaactatgacctgctttatgcaggtaaacgctaaaaaagaccggtagtattagatcgacccaataa---aactactgcagaactgggggactagctgccactggtctacctagatgccttcgatcattcctctagtctcctatgggagccggat-gagggagaaatttctcatgtccggatctttgagagcctccgggctactctctcaaatctttttggaaacagaacccttttatcgtggaagtcgacctgctattaacgtgggattatctgtaagtcgcgtcggttctgcggctcagttgaaagccatgaaacaagtatgcggtagcttaaaactagaattggcacaatatcgtgaagtagccgcttttgctcaatttggctcagatctcgatgctgcaactcagtatttattgaatcgtggggctaggttaactgagatgcttaaacaaccacaatatagcccaattcctattgaaaaacaaatcgtggttatttatgcagctgtcaaaggttacttagaccaaatacccgtcgttctcataacgcactatgagcaagagctattgaaatctatcgacccaggtatactttctgctattgtacaacaaaagagcatcactgagcaaattagtagtcaactggctaccttttgccagaaatttacgcaaagcttcttagcaactcatcaatcataaagaaagaagaggggcgaagctatttgcttcgcctctccccccctccttcagttaccg----gccatggcttataaaaga-ggtagagcatg----ggtggg---cggttgcctgcagggattagaagcttgg----cgttaagaaatgtcgatcctcgtacg---gcggcgagctgcggatccctccaaagacacaactacagttcgctgtcaaaagacttgagaaccgcc-----------------aaattcattcagtagatgcgctgcagaaaagcgga---cggcggc--------------ccatagaagatgtgcaggctaaagcaggcgtgagcgcgtcctttg---acttggagtctacgggcaac------gttccagccaagagcgtgatttcttgctacagattcagttttttttcgaatcttcggagctacatttatttctttcattctatcctcttcgtgcaatatacgtgcctgctgagcttgcttcaacttgg-ccagccttccagag----cccgagga-----tcggagagccggatgcaaggaaatcttgcacgtttggttcggggcggccttcgtatgggttagaggaaggaacttcaggg-----ccgtttaggcacataggctctttccctttattttgtcgaacagttcttcggttttgtggtggccgacaaaaccaagtccc---------gggcgggccgccccggctccaaccccgccgcagtgaaacacaaaagctgttggagcagcagattaaacctataggtaactgttgtacgtatccagaaaaatttattgcatcatactgagacttgtgagaaccaagtgtataaaagtgagtttttgggttgttggttgggccagtacaatacttt-caagaatctttatcgtactgggcaaaccagtccgaattcaaaattacaagtttcaaaatatccacca-----cgctcttattgcacacgcaaaatagttaaagagcctttggttatatatttgaaacttgttattccaaaatcgggtacggccgcagaagcaaatatacag----ccatttggcaggcagctgtgaacaaatcaaaacatatcgagttgg------taaaagaaacattatttgggtgggtaataacatctttttcctcgatctgttccttgttttctggaaatggt------------tctgcatattttctttttttgtttctcaatatcgttacgaaatgtatgaaaattgaaagctg------cttttgcgctgcacggaaagtagctaattaggctaggtctaaaactggctaatatataagtggttatcca-----ggacatg---cagcacattgttcaaagcct------------------------taagcggtcgaaaa------acttctgtatcataaaga---tgacaaga----atctataggtgaatggac------cgaaataaatttagctattttcgaggtccaaaactttctctggtcctatg------gtatcaaaataataataataattcgtcgacgttagttcgtatgacatttg-----cccc---gtcttccaattctttaacacttaccaccttaccatta-ggagttccgagtcatttaaagcttcggattcgatcgattc------ccgagcaacaattttttgaccgtaacgtttgatacaaattcggtttcaaggaataattatcacattttgtt----------gggtctatgaataactatatttttcggctaaagcacgtcataggttgggaaactaaagttgtggaataaccgg------agctccgaatgaatttgtggctcttcgcttcggaagtagctgtatagcgtttcgggaggcttcggggtctcatgaaaaataggaggtctaagttc---tattttatggtcatccccaagaatatgctgctttatgagtaagtacgttgcaactttgtattagtagttgtttcgttataaaagctaaaatggatgtttt---gcccgctttctctacagctactaggagagcttcgcaggt----------------tggtggagctgtaattaatgcggcgaccttgtat---------tgggttgaattatt-----cgggcctcgctcctctatg---ggcattgcgcaacgatggttagaaatagtcgaaact---gaataaaacacgcggtacttgttctggcaataagcatgtttgcactccaatataggtgtagaatgttgca---------aaacttgccg---------ctccgtctttgcaaaagataca-------agggcctatgaacgaactctgtattagag----tttccttccggtataagtgtgaatt---gaagag---ttaaccatttagcgctatttccaacattatagtggagg---------ccagccctgctgtgtttgtttctttggcgaaacaaatgccaggggtaggtagcccttgtttgttcttctggtgcctgc----gttcttccggtaaaatagggatagc---cggccaatctatattagcaaaatatg----------------------gt----tccacctttttttatt-agtaactaaaaccc-----actcctactttttcatttcgatactaggag---caggatcgagca-----------------gccgcccctaaatccataaaccgtata-------------------------------------------acggtttttttacgtttttc--------------ggccatgcatatcatcc---ttgcatcttcgcacgaagcaaacaacct-------------------------------------ataaatcgagatttttgcgaacc-----tacatctttgaataattcctttcc---------tggccaaaagtcgacaaatcat-------catccataagcttattttattagaggaagacagttggg--------gatccaataacaaatcaggatattctagatttgttttcaatctcatgttatgcaaaa-----------ttgcatatctatgctatacgctgcaaagcaaacatcttctgtaaacataggcattgcatctaaggtcagggtaatattag--gacttc-------------ggttcttccacc-----tcaaactcagacctccatagttagttgga----tttttggggatacagtatctaagtatttgggtgtttttacttctgatatacggaaaatccatccgatatatcgtcaaattgattcatttggtgatgggctc----------------------------ggtgttgtatcg--------------------cctgacgaag---------------ggaaaacaccaaaatcctaatattgcc---------------------------------------------acggtcgattcttttttatcc-----agttatgttaaatcgttgc----------attctgaagttgttaagg------ttcaaatgtttgcgtttccattgtacaacgaactaatcggtattacaccgca------------------------ccatcaaaacttctagcataataagttgcccgcaaacacttcaatgtaagctaggttcgtgggaggggaggaggcagcagagtatatagaattggttcgatcaaaaataccat------------------------ccccaagttcgtttttttctt----ctttagcccacgttttataaactggtctaacatattcaccgg------------ccttcg----gaccctctgcttactgaagcgtgaaag------gggtaacacga--gc------cacagtaaataagggtttgctgt----------------agggtcggtggaa---------cggcaaggt-cgtacttctgatgattatttgtggtatatccgtcaagtggtctatgaatgggt--------tggaacttacaaaaaaaatcggtata-----ccccgcctgtaacagtataacaatagcc--------------caaggatttttcaaagt-------gcgtgcctgaataccgccggatgatcc-----------catgctctgccaatc-----------agaactgc------gagtaataattgaaacaagctttcgaagcaagaaagagtcataccg-----ggctacacccgtctcccctattctcgccgcaatgtaattggcaattgaact---cggccacaatccaggag------------gtctttctcttcaatagcattgcgaaagtccacaggcattgacgtta---------------tggcagcaaatttgttcg----aaaaagtaactagcttatcaccattccacg----tggttatccattcctctgcgattctagaggcatcaatcatacatacctt----tttttacca--cccgtaaa--aggctaaaactaaagtaatgcgttgtacctttctgacagcccttcaagtgtt------ttggaggtataaatcc------agggtaaacagtagataaac------gcaaaacttttaccttagagctatacttacctgtgctacaacccaccagctttattcgatttttaac-----------ggtggccc------gattctgcatctctttcatacttt----actacgtttaaaggtttttaaaatataccttttcctatttgcgccaaccgaaagataattacaggagcactcgatatcgaagtagcggtcgcaaggatcgaatgatgacattctagagataggaagttcgccagtcccgccgccggattcttcgttctcattcttctcgtatgtgaactggaagcattc----cttcagccactggctctgacgcagcggctggaatcattggtttaggtgtggctcctgggtctttagatgtggttc-------tttaga---tgtgatttctggttttgcggctcctggttccaagaacttgacatttggggtataataagacagaatagacatggcgtacc--------------cgggtagcgtgaatttctataggaatatccggcttacaactattatgtttgacaaatatctta----tcaagtgcagcagctccaggtgctttggataagatcgagctggtcaatttataaaccaatttctgtttctgatttaagacgatacaaccatgtatatttggattccttatgtatgatgattaatccgattctgattccctattttggcaagtgcaatggcc---------------------cctgctctgggactg-ctggtgcc-tggg---------------------gctcgaggg-------attttcgcgaactgccggcctgctgcttgttgac--------------ccggcccccggtaaggag---------gagcgggtaacactatagtacacaggccg----cgacgcgcctgctgcttatgcgctttgctacccccggcaatt-ggttagtcgaatcagcaaactcgacgataataacggagcatactgtctaagtcagggagctactacgcacctc-aaaaaaaacgtcg------------------------------------------------------------------------------------------------------------------------------------------------------------------------------------------------------------------------------------------------------------------------------------------------------------------------------------------------------------------------------------------------------------------------ggagagcctggctcggtcaagcccctaactgtaactctcggggcgggctccgccctatagagactaggtctgtatagggcggatcggtgcttaaattgcacaaattgctaagacgtttaaatgctttccttgatagctggaagttcttcaaaagtatgaaatgccggagggctcgggaccatccattcaagtgtcgttgaattctgttcaacagcccaaggacttggggcacacttgttttcactagttggagtaagaaaaaccactacaaagaaacaaaaaatccctactacagaaacgtatgagccaaaactactaaaggcattccacccagcgtaagcatctggataatcaggaatgcgacgtggcatacctgcaagcggttttttccttatttatcaaacgttaatggattgtaactcaacaatatt--tttgtaaacttcatctggaattagtctttca---aacgttctagtgtgtttaaattccaatgctgaattagttcttttattggtattaagaactggttcataaagatcgaagtagtactgttctcgagctaaataatcctttttagtaatagtacc--tgttgaaccacatgactcaataataactaaactaaaattgtcatgaccatatttccaaatagaattataaatatatctgttattagataatttagaaggg---tgatagtattcagcaagtctatcgcttaatttataaccactacttacatattgtttaccattaacttaactggattatgcc----------agattattccagtttccgttagataatcagaaacgatttgctctccattcaaccaagcgttatcatatactgaaag---ccgccccggtaaattatcaataattaatgggtgattaat---cgagaatttatgatctaatttgactgtaattagttcgtcagaattagcgatggaa------ccagagc-ctttggctcttctgaattaccattag----acccggactga---tc-gtttcaaatccttttcggtttaacattggataattctaaggactctcgaatgtagtactataattcacgcccgagttaaggttatcttgaatagtata---tcc------cagcgagttaccatttcaagagtctaccactaattcttcctttctgccttggaaggtgaactagttcaatgataaataaggaatacccttaatatttctaacgaggccggactatatcttcaccctaattgtataggggcattacgtgtagtctctgaggatcctgc----ttgtcggcgttgagattagactttggtttcctgctgattgtccaatccctgagatggttactgctcgaagtgagtaccaagggctctaaggaatttccagcgtatagtgatgtttcactccaaattctac----tttggaagtgggcct---aacattgacctaggaaatgcataggaaagagagtcagattcacaccaaagaaagtaatccaaaaatgaatttgacctaaagtctctgggtattgaggaccagttattttacctatccagtaatggaatcccgcaaatggagcgaaaacggctcccatagaaagaacgtaatgggaatgtgcaaccacatagtaagtcaactttacctagatattttcacatctacttggactatatcatcgctccgtcgatcctaccattgaccaacagatgcgtttggcctatagtctctgagaatcctactccccat----aaagcgcagaagccgtagggc---ggggggctggc---ccgggaggtggcgggc-----------ggcgggccgcccgctgccccgcccgccgttggtc-----cccggaaattgtaaattt-cagaacgtccgcccc------gtctaaca--------ccttgttggacagtctcacgccctacgg----------cctctctttccgagttcggtttccagcggattttccatttcagtagatttcgaatctacgtcatacttaagatcattactgaagccctgggggggctgtaggct-----gcagcagctaaggccgcccggaaaacgtaaagccagaaacttcacagtatctg---ccctttcttttgtctggttcttttcccttctctgtta---gacagtcccccgccctacggggcgcgaaacgtt---acggccttcg---cgtagatcgtcgagctgtccgtaggtacgaagg-------gccgaagacaaaaaatggctcgtagat---------cga----tatttggccagcgctatgcgcgtagcgcataaacttaacagtttattgctgccgcccgcgggta-----tccccgatggga-----------------ggaggccgataggccgccccagagtgcgtaaag------ggtactactatttacgggtttacgttttctg-----cgcct--------ttggcgtcggagcgcaaaaaaatctattttttttgcttgctttttctctcgacctttattcgcttgcgaataaagtgaaaggcctctagtactcaagtctttagggatttcccgcatacagccaaatttagccataacacttctgcacgggctaaagcccctttttgttcttacaaaaagccgatatgaatttgtgaaattggaacaacttctctccacctaaactaataatgtcatcacaactgaagaagtctataactcttgctaaagaattacgattataggtccctattaaatagatagggttcccatttttaacagcgattgatctaacttgattaggtagactaaatttggtttttacaccctccggaatataatgatcggaagcttgagatatactgaatgaatgtgaaccattcaatctaatacggaaacaaccttcagcagttgtaaaacctacgaaccgattatcgaaataagataggttagttaactctaatggagttaaccttctaaatacaggttctaagaaatgcttcataaactgatactcttttaaggaaattctgtttagaaagcagaatcgcaaaaataaataacgagtataagcattagtagttactaaaggataatctgttaatatacttgaaactacctctatttcagttttgcgatctatttgtaaaaaaacatattttttttggatatatatctgacctatatttagaactttcgatagttgctttaacataagatggttgcctcctgtatatttcaatttaataataatcctaaattgtagtattgtctctctccgatgattgacttgaatcgagccgtcaccgtcaataagacctacaaaaaattgtttcatagcttctgtataattgacactctgcttggggtgaggttcaaagaaagcgataatagtgcataatagtttatcatgtagagcaatatctagcccagaattggccgatactattccagtaagcccccctactgtgaacaaaaatatgaaccctacagcgaataacatgggtgttttgtattgtattgaccccccccacatggttgcaatccaactaaaaatctttattccagtaggcacagctataatcatggtagccgcggtgaagtaagcacgtgtatcaacgtctaaccctacagtaaacatgtgatgagcccatacaataaatccaagaactccaatgctgatcatggcgtacaccatgcctagataaccgaatacgggttttcttgaaaaggtagagacgatatgactaatgataccgaatcctggcgaaattgaaatataaacctcaggatgctgctgatggactgtatcttcatctccaatcgattgaaacaatttaataaaatgaaacaatttgttttgtttagctggatctagatgatcacttctct----ccggatatcttaaagaacgctcgaatccttctc-----gcctaacaatgccgccccgccgccggccctttcgatttagctattccataaaggttgcgtaatggataaacgtatgaataagaaatcattagctttggctaagttatacctgaataccacaa----------cccggcttttatcataatagatagatccacccc-----------tggctatatctttcagtatctttctatctttctaacctatacccaaaccaggttggaagtttattcggttaatgttg-ggcggccatcttcaaatcccgaaacccgagcgttctctaccgttagaggttctggttcaatagattctattatcatagcacaacagactctttgcatttgtttttgcttgcttattgctcctattcttccattcgccgaatcaaccaatctttctatagccgatctgttgcgcaattcccagcaaaagctgctg-------gtgcgtgcgccggataaagattcttttt----tctgggcgcccc------------aaaaagtatagggtttgtacttcttttgtatgcattgttacttcttcacagcctgtatatccagcc------gcggaaaaacctccatcccagctaaccaattt---aatttacactcatcatttcttgtttcaatgggagatgcgctgcgtgtagtctctgaggatccttcacctgtttgtaaagtccaaatatttgtttcattcatttacattttccttcttttttgaagttccctgctgattgtgcattgcctatagaactgaaaatccgacgattcagatctatatataagcttttcacaggttcgggcgtgaaaaaatatatattttttgcgcacttatgaaccgagtacttagtggcatttagcctttccagcgaatagcggcattattcaatttgggattgctccttccaaatgcggccatcccgtggttatttttcgaccgaagaaccggaaaagatgctggtataaaatgggatccccgccaccggcaggatcaaaaaaggttgtattaaagtttctatcagttagtaacatggtaattgcccttttttcgtctgtttctttttctccggtttttccttcctcctcttgttcgacagtcccgggct----cttgtcgaacagtattttggttctgtggtgtccgacaagacaaagtccg----ggtgtctgaaaaaaaaagtgcttacaccggaaactaatactttttttgaatgcccggcgtggttttggactatatcttcgtctctttctactcatacccgctttggtgcgcacaatcttag---------ctgtattggtcggatg---tgctttgtgtaag----cgccatagatgcatcgccagttacaatcc---gcggccggcttttg--ccgaggaaagg----cattaaagtaagcaaccacatgggcgttgcttgccacgctgcatgtgcaactatgccaatttcctc-------------------cc------agtattgctcgtg-----ccccaa----tttgctcaagcgtcggtctagtatctattttcgtttgtttctgcagctaactcc-------ctcaaacgaaatggggacgaac--------gctggatgtggtggttcgaacccaaaagct------gtttccctcggcagaa---tcgcaaggccaagcattggaaagcaaagca----ctcgaatcctgcagcataaaatagagtgttgtgttatatgcgtgcaaccaatccatcaatctgtgaagtgtttcgtgcttggaagtacgcataaag------attgattttatgaataactcaagctataccatctaacgcattgataaagagcacgaaagcgccgttttctgttttggtctgaat---cgagcctgagcctagaagcgcacgcagcagcctgaacaatgta--------------------aaacaaggccag--ggtctcgaaaaca--------------ggttcgatttgcataaggtatgaccgtgcagccatcactctcaatcgagccggccggcaccaaactaatgtttgggtggc----------acgaaaggg-----gttttggccaaagatgtttggcgtatagtctctgagggggaaccgttatggttcgttccctgctgattgtccttgcagagtttccagcatatagtcaaattcgaccaaggcatcgctacctcatcaggcgcaaatacacctgccagtactggaagggataatagaagtgggaaagctgtaactagaacagaccacacaaatagaggtaatctatgcatggtcaatccgggccccctcatattgaagatagatagggtcagtcgatgctgccctccgaaccgtacgtgacaatttatcgtcatacggctctccctcagaaaactgaaattgctgagtttattgtatcaggtctatctctataatagatgggttactttatggccgccaagctc----gggcttaaccgg--gggtttactaaccaataggatgatattatttgaatttcctc------gagcgc------atgataagcttggtggtgagctccacataat-gaatctgttttcgttcgtacgc------ccattcc------gttgccttatttattccaatttttcttggctcgaacgtttcgaatagccgcc-cgtgaagcagcgccacgttcttattaccacagatggcggccgcaaacct---gccccaacccaaacttgtaaagtttcccagcccaagaaacctggataaccgaatctggagtagcc------------ct---ttttgcaatggtgcagaaccttacagttatttggaatgttcaggctgctctcggtattcgggcacagagaatgagcgaacgccg--------------gcttccgttccaaagctaaggttagagcg--------------gaggagcc-cactcttcgccgcagatttcct------cccgcaaaagagtaata--gttaagcagtcctctaatcttatgattgtaaaagggtatca-aagaaagtgcaatagttccactagtcctcctattgtagttgggtacattatagttatatggttcttttctcaagaccccgtc------------gaacagca------------gagcaaacatcatcgttcgggtttgacctctccgtgtgatattg-------ccttgattgtgtagaatggccttt---------tggggcttttttgcgtttagcctctatagagaaagaagaaaaggaggccatttgctactcaaatgtgtggtgagtgagggtcttacctacatttagctctagaccgcacgcttgttcaaggaagctcttgatctccgctcttattttctcggcctcatttttggtgccgtaggtaagaactgcggcggaatcgtcgtcggcgtatcttatgtaacttaatcgttggaaattaggatcaatcacatcatatttaagagttatcctcatttccatcagcatagcttttcgaaccgctggattactataatatttgattttcttacg------cttgtaggcgggattttca---cgtttattaatccctttcttgaatctgttttacatactgagcatgaattgatccagtccgtgcaaaactgtgttacataagggtggactcaaaacactacctgtacc------cgaatggatgaccttgccgttttctagctc----gatgtaagctgctttc-ggggtttttataaccagttctagggtctgttgacatttcagcagggccgtcagcctttc---catgatggtagagtacggtatttcgcc-------gccgttagatatatcctcttgaat---aacc------tggtaactg-------ccaaatggataaagcggagggcagagtgacatgatctacccggtctgctgaatcc---------gcctagaaatcgttcttct--tatggctcccgggactaattgaggtgctg---cactatcctttctctt-----------gacatcttctgttcgttggttgagcactacgtgccttcccctaaggtc--------tgtcagtttcg-ttttttttttgcgagttctt------cctcctc------cagtcccgggccc----ttgtc-gacagtattttggttctgtgg----tgacaaaccaaagttttggg----gcctgacagtccgccgcc-----ggtcgaac------------cccctcttttttagcgggcttaggtacaagtactcttcgggcggcgggttcaatttggatctgacccttgcttatacgttccgcaagttgtacgaacgaattccagtctagcccatctaaggttcgaccatccgaccctggagtcatattgccaatcttacctttgatactcctatagcagtgaaccaaaaacattggatccgatgtaattctcataagtccattatagcgtcgtccttggttagctttacaattgtttaccactttcttagcatatgtact---ggcgtcgctctgccaacaattctttcgggta------ggctggcgagag-----gcccgaaacattttaagaactatggatcgtgttctgactagtcgccttcgtggcctggctgggttggcttcccttcctttcactactacgggacctctgagcccgcgcatcgtctgttggacgatgcgaagcggttacttcccgtggttgctctattttcgtgtttttg---ccccgaccatccccagggcaccacctagtggtgtaaggtccttgcgcacttgcttgatcgctcaagtcagttcctatgctggaattacttgtgactgtctgacagccccaatcgctaacagcatcaatcgaagctttcgcccagctggatccctgggttactccgccacacacataccgacgtattctgcttgggatatgtagcccctcctcaggcagtgagtgcgtatcaagttggttaacctaacttttaccaccctagctaagagacaccaccaagaagggcagtcccctttggcgtcccctttgaccaaccgcttgcaaacgtaatggattattagcccaagatgccgcattggcctgccgcacgtattt------ggaagtcagacatacgcggcgcaggaatatgggtgttattcctaaccgaaaacgagcctcgcgcggcgcacttgttataaaattaatagaacctgaaatagaggaaacacctgataagtgagggctaaaaattgctaaatcaacagatcctccggaatgactggttataccacttaagggtggatagcatatgtgttggataacctcagcgttgtgattgcttaacgttatacgccatatatctctatatggatcggactatacctttatctatcaccttgccgtgaagcctttggagaatacttcggatctgctcgagcttttctcgatccttcttgtggtagacggctctcgaccaaagcttcagctccaatggtttcataccctcgaatcggccttggaagagttggcttatgccaagcacagccctactgtgagtagtctccaatcgatagaagtgtggcctttcgatgatctgagtaggtatgtgtagcctacgttttatagcctctaatagaagcccgtctaactttttagtcaagccaaacgcgatagagatccgttgtttgccgccc------cacaaggagaaggatccttctgcctcaataaagccagtaagccgatcgatgtgaacagccatatttgccg------cgggattgacatatgtctccgggagaatagcactttgcaattgctcacaaatggaatacttgtgctccgtcaataactttggatctcccaagatccgatgggcttgacggagcctttggtggtggaattgcttgcttgttagacatgggtattgatcaaagataggaaatattatctttgctagctcccttttatcctggatccgatacactcctacgggcttatgcgccgcattgacggaccctacaccaagtatctccttaatgtaatacaagatccgtagattgtacttgccttgagcagtggagaagttaaggttgtacttgccgttccgaagcacaatgctgaagcagccatctccgtctgtcataccaacgagccatctgcaagatgatagatattctgcgttgagtctctgatgggggg--ggccccaggcaggttgtccccttgtagaaaaggtttttgcttttggtcttaattggaaaggcctgcggcggcccgactgagcacttttctctgtagtgaggatgttcctgcatcgagcagaaatattgtcccctatgtctccacagggtacggcctcttttttgaccgtccaccctgaaccgcacatggaagctccttgtgtaagagtctaaccggcatttagccagtgcagatttgaaaagctagaatctttt----cggtagtcatagtagctttcaaagctattccttttt---gagtacccggcgcgctcttgtaaagtttgcttctacgcgaacaagaagcaaacgcccggaagtcgagat------ggaaaccttagaaaataag------acagggttctcgattccaggctagtgccataaacacggaaaaccggtgctcacgggtttgtttcaaactccgggatggtgcagcgcatcgcccaagcaatggttgttacaacatgttgcaacaaa---gcgagatctgata---cgcctttcgcactttgt-gcggcgggacaaaaccgtatatgcatgtaaatgcaacagctttttcttcaccggtgtcgcactgaacagcaaagtggc-----------------------catccgccccc-ccaccaaccattggacaagatggggcgctgtttatcgatctctaatagaggtcgcggc------------------------ggcccaaggggtgcg-----cctcctgccgttgat---gcgggtgactattccgtccgaatactgcaggcatattgtgcgtgca------ccgcccaaatggttaacattgtataaca---cggtac-----ccttgcgcaaagctttggaacgaagggctt-------ttacaacggaacacaatctttacgttgggcggcggcggccccccccatcgctttcaggag---------cttttg-ttggaccag-ccaaataagcggcgcatcaagcttatcgcttggtgcctgatacttgcccgaaccaaactcttctg----gagtttcttggactatttcttcaagctggaagctcgctccacgtatagtctctgagggggtatttcctacttccctgctgattgtccgaaggatttccagcatatagtgaagtttttggggtgggctgcg-------gctctagcaacccacctctactaaggctgagcttggaagaagtaacaatgacggtggcaaaagccgaaatggaatattatttaatctaggggatgccgtatccggacttcctataagaatgggaacgaaccaattaccaaaaccacctatcattgccggcataaccataaagaagatcattaaaaaggcgtgagccgttattaacagtaggggg-----tcagtcgggtctttcaacatagctgccctcagaaccgtgcgtgaggctttcacctcaaacggctcgcaactccggtctccacttattgctacgaactttcaatcttacaattgaac------ccatagatcgtgtacagagacagtgctcacatttccaacttagataactggccgttgttatacgcactgtgatggtgagaagggga-------tcttttgtttcgaggcgcc------ctcagaataagcagaagttacgtatcaccgaatcctggccctaacgtctttgacataacggatatgatgcgttccgactttcgttgatccg-----------------ccgctcgggtcgacctccggctaataccaataacctgctcagcccgggcaatcggatcggaattgtataggtgcatg----gctttgtac-tggtcggtcaaaatagactcatacccgtagcaggacaggcaaggcacttaccaaagcggtgaaaagtcttactagctgtcttcggtttgtatttcgaagcgagagttagggcacaggacatatgcaacacatgtacaatttgattaagactactgcgattcgacgcgaacgagtagtaattcaaggttccccgaactttccgattgtagaattctaaaatgtctgcatgagcccatggggttagattactcctcgccgtgggtacatgtttccccgtttcgttccgttttacaaaacccttctcttttaacttgtaaaaaagtttcgtaatgggggcacaaacccgaagacgttctgttgaacgctgcttaatcgtcttgccttttactgcgcgcacatggaagatccgatgactagatcgggtgcgtttgcagtatgcacctaagaaatggaatccctcgtttgcaaggtgtaggaccatggttttccccaaactaagctctaacccaagactccggtgcataaagttttgtaacgacgcttgaattacgaaagtgtctaaccgagttccgcttactaaaatgacaaagttatcggcatatcgtacatataaaattcttcgaaagtgagggtctaggggatctttcgacggaattaatccgcg---gcgcaggagagatctatcctgtctgttcgcattcatacgacgagttagtagcttgtacttcgggttaagtcttctaccttcgcctttgttaaaccgatcacgaagtttcattacaaattcgtcaaggtaatgtggtatgatgttgcagagtagcggactcagcaccgagccctgcaaagcgccttcgtctaaacctatgacctgaccgaa------aggatccttgtaacccgcacggagagcccttcgaagtaattcgagcgtacgatgacactttaccttttgcgcaattttgcgaaggatcactttgtgaggtgttgaatcaaaaaactttcgaatgtttcccttcacaacccaaggatagtgacctccccctaagcagagcctctttgatgctgtgtgacagcctcggtggggacgaaatccgtgcgagcgatctagaaaaataggttcatagatggcctcaagcacaagctgtaaggccttttgtacgatcttttccctgtagcacttcttttgtgggccgttgatgcgctgc---------tcctctcttttgc---tgggctttgcaactcctcgcgcgggcgagaactcgaacaggcccctcctaagtttctcacctacttgtacaaaccattctggaccatccgaa---ttcgcatcaaacccg---------------cctcgaatggattcatagcacaaggctagaaatgtagggtctgatatgacatgaatcagcccattgtatctattgtccgggcctaaataagcttgaatctgttccgaaacggacgtacggacacggtcggaccagtcagctttgggggctgagctagcggagccgttggaacgagacgatgtttcgttatccgagacctccgggatggaacggtacgatcgagagctaggctccttaactgccaggctggattgcaaaaatccgaagctattacgggccctccgaaccccaccccgatcag---ggcgggttatttccccggctcctacatagtccttgttattcgtgtccg---gacacttcgatcctttcttcgtaaagccaagaaagatcttagatcctgaagggttaggcccttgcgcaattagctgattactcagctggtacctgtgtagagtgccccacattcttccagggactgtgcacacgcaatgtgttgtgcgcagttctgacctccgtagaggcttacttgtcgtgctcttgccataatgtgctgcttgaaacaagaggtctactgtaatacgagcattgcgtgtcaagtcagttatcctggccgtaccttctgctctctcggggcatcctagcggtggcagcccagccgttccccgattgaaacttgctgctcccaagcgagccatatcactatggcg---ccttcgcaagttgagcctgtgccctagctgcctgttagctagcctggatggcacaaagaagagtggatagctcttcttgttggacgatgcatatccgggcgcaccattataaagttgatgatttccaccaagaatttgattgccgggttgtgctaattccatacgaattagtactgaaaagcatgtacccattactccagcaatggcaccgaaaattaagtatagagtacctatatctgtcgagtaaaggattagcccttctcgtggaaccgtgcttgatagtcttccatcacacggctctccaagagcctaccctcaattgaacgtatacacttggaattttat---gcctactcccgatccagttccccaaactacaattacctcttatgcaattcatcgtaatgatccgtacacaaaggtatttgctttctattgatggcaacc----tcgcttccattaccgtaacccttccactctttttggtcactactgttatt-------ccccccaaaaagaatcaagtgcctcttgcgcacgcacatggtgcgtttgcatcttatcttc------------ggagcg---cgccttcgcagcggagcaccgcaatgcac---gagagcgcctgaacgtggtggcgtaaatacggtccgtccaaagtccgcatatcagagccacattggatgcccctcaagaacattcttcccgtccgtcgaatttcgttggagctcagaaagcttattgtttttttccccctgtcatcctttacgaccatatctatcgataatgccccgatgagcttcgttgccgatgtcttatgcttcccggccattgtgtgtattaaggaccagcgtaaaaaataatccacgtagtttcgtaccttgtagaaattggcacagcaacggtagtaactcaataggtctcgggctacggagttaaaccaaagcacaatgtcttcgtcgttgagttgaatcaatctaaccacacaacgaggtttgttattctccgcaatgaggccccgcgatttgagccttttccttgtttcctttggtggggccaaaatttgcag---cgcctcgtatctttccgcgtgctctcgtcgagccttctccctctctttatcgaaaggggttcgaactttacacccatcgcgccacttgtcgagtttcctctcgaggttatccattgctttccg---cacttcatttgg---ggcaaagcctggcctgctggctaaagccaagtggaagtttttctgtaagtctcgaatgtcggttactagatcgttatcggcttgcgtttctctcaacaaggctctagctaactccgccattccccccaagtattttgaactcgggagttttgccagccctgc---gttctgcctcctcgacaattcacctagcgccctaaccaagacatcgtggaccaaggagtcttggcgtttgcgtttttgcacttttagggtggagatacggttcccaaccctgcgtcgcttctccatggctttgctgaaccttcc------------ggagggcacaacctttatctccattcccataaattccacgctttcggcgcttatgtggaatatactaccttcagcgagttccaggtgcagctccgaattgacgaactgcgcaatcctactcttgaccgtgaccaccagttccttgggtccggcaatacctaggaggaaattgcccgcatatcgaacgtaaaatgcgcgtgcggggtc---------------------cggcgggacctttctacggaccgtca------cgatccgcgaggtcagcgctccgagcgctttcgttctg---ggcgtccccgtagccgcgtcaactcttcgctt---gcggctttgcaagagttcattagccatcctggccacttcttggtccgattcgtgcaagtaaatattgcaaagtagaggggcgagggcccaagggggactcggggagaggactgatccggggtctgga------------------cccgcggtgaacagtttatgcacgagatccatccacctctgatcttctatatccttttgtaagacgaagaccagcttgtgtcgatccatggaatcgaagcacctttttatgtcaaatttaaggaaccacgacactcctgtccatttcgagcaaatttgttctaaccccgagtgacaccctcttccggggcggaacccgtgggagatgtccaggaatctaggttcgtatatatgttccataactattttcatggcttgctgaacaatcccgtcgctcccaatagttaaaggtggtccgccgccgccgaattctctgggcttgttaggcgtgggtattacaatcttacgtgcgggtttgaagcgaaactgttcgcttcgaagtaattcggcggttctttcaaacca---cgcccgatctagac------ggggcggcgaagccactc------------ggttttccctttcc-----tggcccggtgtcatgttacctgtgtggaacttaatctgttcataggccgcaatcaagaagttcgggtccgtgcatatggagtagatgttttcaaatttcccggatttttcgttccgttcgagagtttcgagtttccgcctccaaccaccaccgtccatatggacagcagggggttcattacccgaccggttctcagttgagttactattccgtccgccattggcatggggtttacaactcatcccggggcgtgacccgccgccggccccacccttgccgccgtcatgcctaaatcgcgcagaatggcttgtcctacctagcgcattaggtgagcttgtagcatcaccgcagtacgagcgtttcgttccggttctcaggggcgctcctttctcctcacaaagtaggatattcggatgagaacggcactcgtaagccgtaggcggaaaaccgcctacgctccacagaaacggagggcacatcgttagtattcgtttccctagacttaccggaccgtctaccccaacgcaggacatcactctcctactaactttcggctgagttgcgtggggtttagcaccagttgccccggcgcagtttgacccagcgattatagcatgcatagcgtcgcacttgtggttcgtggaaaacagccatctttgtgcaaaattgttcattttggaaccccatctttcaataataccatgctttgttgaactagttttgactggtgcttccgcaatttggaaaagcgaaattcgtcacaaaccgtttcgcgaaaacaagttactatcttctcctgtaaactgatacgggaatgctcttgaatagctaacagtgtttttaacttttgctctatttgctggcataacacagatttcactgtctgtttgcactttggcgcacagcgcgtaaccatatcatttatacatgattctccaatcatttgtgtacttgaacgcaagcttatactacgtaattcatgctgtttcttcaattcggacaacatagcttcttggtaactcatccgttgctgtaaatcgaaaagaagggcttcgcttcttgcatcaaaagtagcttttatggtttcaccaaatgtttttcgactaaatataacaaaacacgcaaaacttgaagctacaataacttcttcattatatattaggatttttttcgaacttaaaacgctaaagcttggaattgcaaatattaatatttcacgcattcgtatttttc----cttcgattgcaatagggatttaactataataaattatgggaaaaaatgtgt-----------------ttgttacggagtttaatggatgaatcagaacttatcaatatatatcgtcctacagttttgtgtacctgacccat----tatcattcgcatgcccggggg--------------cggttttgtcgaacagttctttggttttgtggtgtcc-----------------cgtttttt----cgaactgttttgtcgtttcgtcgtgtccaacgaaaccaagtccccttttggtgcg---gaggcgcgtaagcacttttagacaggagac--atttacaacaggg----aagacttct---cttcctttacaggcactatgcggcgcttttctggc------gggtctgttaga---------------------cccacataaatttacccgaaacaacacgatcgctagcttgtgatagactaatatctatctctcaaagaacataaatattacgttattgaa------ctttgttgttattcgacgtactgagc-ggga---ggaggagcgtatacggattggcacgaatcatacctattaagaaaatacgatacacctacgagcgagtatttttg-------ttcactaaattaaagac-----ctctgagatacagttttacattgtaagtaagagatccacgtaagcacgggctgcgcaagcaaaaagattgatgagcggggcagcagatgtaaataatgcctacagaccacccatgaaacaataaagttcccactagatctgaggagttggggttaggttaaaaattgattgtctgtcga-----ggctcttcgttcgtaaataacc----ccgaaaacatagt---------------agccccc--ggcctacaataatattattaccgggg--------gatccttgacataatcttgtgtgtgtattccgtagacataaccttatgtattcc--------caactcccgataacaaatcct------ttaccaaaggccaaattagttagtttacgatcgacattccgtatagtgacactgtctcctggcggcgaaatatcattaccatctac---ggacaaaatgaaatccgaaagagaatct-----acaagaattgtgaaaaatctagccattaatactggaaacaaataaggagggatgaacgctaaccatataaacagtaaagaaataacacacttgattttcggtgagcaattattatgtagcgatacataaaa---ggtggtgtaagaaataccgtaatacggaatgaaaaaaatggtgtaaaacacaacgcataaccaaacgaattgtgtcaaatacgtaaagtgatctagttgaggccgaagatgtaggacgttagttctacataacatttcttttcttctcttcctttgcaataaaaatggaaagaattggaat----gcaac-------ttctagga-----ttgaaaatacgggcggcccaggaatcaaagaagttatatctagaaccgggcctcgtgttttgtgggtgggttgttctttccttgcattttttcgttttctcac------catcctttggcgggagttggattcgaacccacaacattcagattatgagcctgacgagttaccaattactccatcctgcgaacagccaacgaaaaaagaatatctttgtttatctttt---atttatctatgaatcattatttattaatgatgatttatcattatttatttatgataattcctcactaattcatcattatttatctacaataattcatccggattttctattagaaattataccgg------accggatttgtctaggttcattcaaaag-----ggagggggcgcgctgcagcccgcgctagcccactgggttgaagtgacggatacaattttggtgtttacccaaccaaagc----ggctagaaacaaaac------cacggttgcttccccgcgcacaggc----------------------------------gggggcggcccc----tcggtaacataatgaaaaagtacacaggcactacgtgcttctttggctttact---aagacatacttttt----ctag------------gcaaaataacaaattttctataatgcagg------gagggaagcgagaaagtgtatagaagggattgagctacggcggggttgaaaccccgactgtaggg----tcctatattaattacctcgctcgacg---gctcc------gcttgccga----accttacacaaagatacatacaacattaagttgct----gtcctc--------ccccctttcaagagaagaataaaccaattag------cgagagattcact----tcgatcctgatgtcgttttcgaggaaggaaatccatcctaggaaatatagatcatacttcaaagaattatatatgaataatgaaaccccgagttattaacgaattaacgaggttgagcgga------------cttgcagaggggttgggaccgaaattgtaaccgtaagtaactaactatttcaactgggtaacggcgc------------ggggctcagta---cctaataaccttagactcagaa----taagatcccgtagagatcaggtgtttgtggtgct---------------------catttggagggaatg------gtgaaggaaa--tgccttcggaagcccggaggaagccagccgggaggggtattcggttatgttcgtggggaatttaagaacaaagggtttttttggagatttgtataattagccagctttaggtactgcaatctgccgatccttc------------------agggctattatgatttaaggaattcttgaagctgagaggaaaggcccaagcatttccattaataagtgaaaagagttgccaaag---tgtactaaaagg-ggttgaggtcggtcgtaagtg----cccttgttctgttggacagttttttgg----ttctgtg-----------------------------cctctgttgcaccaaggtgcgctggccggtgggtcccgcc------gggcggctttc---ggatccaagcatatcaagcgttttg--------gggaggtttagtacgagtaagctgaacaccttgcagtgcttacacctctcgcctatcgaagtgatggtctttcaccttgtatgagaacttgtatagagaaagatttcccgcttagatgctttcagcagttcttccataccaacttagctacccggcgctgctattggcgtaacaaccggtccaccataggttgacccaaaacccagtcctctcgtactagggtcggcttctcgcagttctctctaaaacaccaacggtagataggaaccgaactgtctcgcgacgttctaaacccaactcacgtaccactttcatcggcgaacaaccgaacccttgggaccttcttcaaccccaggatgtgatgagtcgacatcgaggtgccaaacgactccgtcgataagagctcttgggagtcatcagcctgttatccccggcgtacctttgatccgttgagcgagagcccttccacacggaactctcggatcactatggccgactttcgtctctgttcgactagtaagtctcacagtcaggcaggcttgtaccattacgctccaaagcttttggaatattagctcgagcctaccttcgcacacctccgttactctttgggaggcttccgccccagaaaaactacccaccatgctgtgttccgcctcttctttggcggttagacatccttcgacgaaggagtggtatttcaagactggtggcaacattattgccacctcccacctatcctacacattcaatcgaggttgtcaccgcaaagttatagtaaaggtgcacggggtcttaccgtctagccgttagtactccgcatcttcacggagaattcaatttcactgagtccatgttggagacagcggggcagtcgttacaccattcgtgcaggtcgctacttatgcgacaaggaatttcgctaccttaggacagttagagttactgccgccgtttactggggcttccattcgaagcttaaaacacttctccttttcaccttccagcaccgggcaggtgtcagactctatacatcgtgttaccacttagcggagtcctgtgtttttaataaacagtcgctaccccctggtatgtgccgctttcccaatccgaagataggagagcaccccttctcccgaggttacggggccattttgccgagttccttcaacatggttctctcaagcgccttagtatgctctacttgttcacctgcgtcggtttggggtacggtttttttttcacgaagttctttcttggaagtcctttggcctgcccaatcatccaattcacgagtttaacaaacacgcaaaaaatccattttttttgttcaatagtcaaagcaacttcgtcactttcgtgtacccatcgaactaagccctttcgggggttccttagggaccgattcactctgcgtagattgactgaacgcagaaacccttgaactttcggcgatcatgtttttcacatgattcattgttactcatgtcagcataatcacttcggatatctccagttgttgttatcagcaaccttcgacgatttacagaacgctccgctaccgacacttg----aaaaagcttccttcgcaaggatgc-atgctttcaaggtctcgtcgcttcggtgaatcacttgagccccgatacattttcggtgcaattgagctagaccagtgagctattacgctttcttcaaaggatggctgcttccaagcccacctcctggttgtcatcgctcaacaacttccttttccactaagtgattgcttaaggaccttagcgtacgatctgggctgtttccctctcgactttggaccttagcgcccaaagtctgtctgtacaaactcaatggcctgcattcggagtttccttggggttggtcaagctttgggccaccctagcccatcgagtgctctacctcaggccatttacttcgatacgctctacctcaatagatttcgcggagtaccagctatataaaatcctgattagttggataggtaggacttttgtgtct-ttccccccctaagaaccgcacgtgcaagtttccccgcatacggctcaaatgacaaaggggaagtacaggcctaggcaacctgt----gttgcccagaactttcggttccagcgttccc----catgggttttgtcacccacgatacaagttagcactgggtgtcggcatatgttgcctattca-acctcctgtgaca------c---------cctct---cgccttttgtatcgtcttctgcccactgggcggtatctaatctcacaaccaaacctcccgaccgaaa-----gggagcccgttgggtttaccttgttgacatgtcgactctattaattacaagatttcacgatcctgtgctatactccagtgatcttttgccgatcgaggcacgcaaaggcccatcgtgccccaaatcacatcccggggcca----------------aactgtaggccc-----------gctc---------gggttatttacgaagtgtcgtcgcacagttcacttgcgttgatctgtagtcttgttactcctagcaggttatatgctgtaacatacactccttgcattgttctccacgcttcatacctacccgttaccgggagggcatggtgaagtaggagcaccccgtcggctaggatggcagtagccctgaggcccaag--gtccggcggaggacct--------------agggagaggcgttgctccacccacagggccatttgcattgtctaatgtccttcaagtcgcacggcctttcacccctatccacaagtcatccccgccttttgccacaggcgtgggttcggtcctccaaggcccgattaggcccccttcgacctgctcatggatagctcgatttttttcgggtcgaatagaaacaactagaatattcaacctcattgcgcctacacctaatggctcaagctcgctgtttccatttactcgccgacccattatgcaaaaggtacgccgttagagtggaaagttttctatacttagccagcttccttcgactgattgtttgcatcggatttcaggttttctatttcactccctttcctagggttcttttcacctttccctcacggtacttgtacgctatcggtcattgaggaatacttaggcttagagggtggtcccccttggtcgcgtagaagcgatcaaaattcgaacacggtatccgcgttttacttaatttgataaaaccaatggaaaaatgtgttacagggctatcgccttctttggcaagatcttccaatc-tttttcacaattcctttaatggttcttccatcattcaattctcagcaaattgaatggaaggagaagcctaatccgctttcgctcgccgctactaacggagtctcggttgatttcccttcctttagctacttagatgtttcagttcgctaagttatgaaagtccgaggcgcagcg-----cactaatgcgccgcttttgcctggatacggtttcccgatcggagacccatggatcacagacgatatctccccacggcgtttcgcctttgaaagcgtccgtccttctcaatgcctaggcatccatccaatgcattctttttgatacggtaggaattgaacccacttcacagccaactaggcatatcacttg--------ccccagg------acctgcttgacta---cataaaaactctgcaaacccacccaccatttgactaggttgagctttcatcgaacccgctccgcgctatcgcgaagctatacacttcg--cccccc---------------------------caccaatatacagggggggccgtactttgctcaatattgataagaaccaatattaaatgtaa---ggcagaatagga--agtaatgtaaaacacaacgcataaccaaacgaattgtgtcaaatacgtaaagtgatctagttgaggccgaagatgtaggacgttagttctacataacatttcttttcttctcttcctttgcaataaaaatggaaagaattggaatgcaactt------ctaggatt---gaaaatacgggcggcccaggaatcaaagaagttatatctagaaccgggcctcgtgttttgtgggtgggttgttctttccttgca-ttttttcgttttctcac------catcctttggcgggagttggattcgaacccacaacattcagattatgagcctgacgagttaccaattactctatcccgcgaacagccaacgaaaaaagaatatttttgtttatctttt---atttatctatgatgatttatcattattcctgtatgattctttgg----gtctttcggctaaagccaggctacgcaatacttg----------ggtctcc------attgttcatcactg----cgttcctcgtgcgaattcatacaa------cgtaaagccgccctgtaaaaccgaagccgtacccttcttctttctcagccgtttcgaagaaggaccaacaaagtaagctccaaaccactggcatggttatttcaccccct--cccccggctggaccagagtttccaggatatggtcgtatttcttttgtaagctatctgcgtttg-------gcatttctccattttagtcattttatttcggtcgtatatgcattttctcctgataaagtgcgttgcccgggcgtggaccacgtctcccgaaattgatgaatcagtacatatggtctaagacgatttcacatatcgaggtcgaaatgggatcgggtgttttcacatcttaccatagtgcccggctttcaaaattt------tgattctttcgaataaataaataatctaatttatt------ttgcattacttcgaaaataa---taatgaattctcttattttttttgcctatcggaagagggatttgaacccccgtgtgcgaattatgatcccgctgttctaccctactaaactattccgacatgctgattatggtcgtcc------tgtaataatctaccgctttttagttgttgggttagaattcgctttacgccctgtgcttctccttatctaggctatgtcgcatagcccg---------ccgccatca---ctgcaatacgggtcttt--------ataagcttgattgcccgtcc----------------caagtggaggagccggcggcggcctggtcgtcggg---cactcctttcccctatctattgggtcgagt---gtcctctgggcgatggctagagttcaaaaaaatatagatttttattga---------aggcaccacgttccgaaaaacgcagaacggcaac---gctcgacc------agcccacttttt---------gggccccaagg--gcggcggcgctgttgggcaagggacggctttacggg------------gttggggccaaggactaagtg------ggga---------ggagcggttcggtgcttgggttgcacaaacgaatggctaggg-----tcttcgaacc----tggatagctggaagttacttagaagtattaaacgggggac--------------------cgtggcgttgaattatgttcaacagcccaaggacttagagcacacttgttttcactaatt---gaagtagtaaaaaccacgaaaaa--------------tatctactac------------gccaaaactaggcat--tccgtccaaccaacgtaagcatccgcatgctttctataactattgagtaagaggccg-ccc------------------gtacgcag---cccgacttcaataatt------catagctagtacagaccccaatgaatcgaaactagaaaccc------ctagaatcatatttcggg--------ggagcctttgtgtagtataaaattgttggctaaacgagccgcgttgcatccg----------caattgcct----gaaccggt----ggcgca---------agcagatgaaaagtagagaaatactgaaaaagctcaataaaaggatgatgctgcagcagtttcataacattgcaattaccgagtccgtggcggtgggctgtaggcc----------gaacaac----ggagctttcc----acgaatcatcgacggg--------gggggtg--cggcggcgggcc----------------ttgttagaatcaggaggaccggacttgccgctctatattgttctaatttatgttcgttccccaatctcattctatctaatttcaaatcgtgattggatttgcctccgcgaggagttaaaaatggagaggcataga----attggaatagctagtagagcttcgaaccccg------ctaatctatatatatatatatataaataaatggggtggtcaaaaagattac----------gcaatgtctatcatttccgtcataa---agttgaacgggctgaattt------atttccat----ttcgatga--tgacgggtcttctcattgcc------ccccccccgactcctctgttagcccgggggagggcccc-----------ctccatattgaacgacttgcccaactcc----ataaccgagttggacgactcgcctaacttgccaacttc---gccgccc------gcggctac----------------cgcccattgtaagttctcctttgagttgggtaaactggtgccctcgc-ggcgctctgccccaact------gggtagaat---tgttagctttactgagggtggta-----------------------aagccgttttctgctgctaaacgcggcgcgcggccatcgttcaacgcacccaactgagct-----gccgccggcttttacaagacttcgaaattgaaaggcagtcggtcc------gacttgtttacgaaggaagggattagaaagatttcgag----aaaaggagtaagccca---------ccacctataggtaaatagcgcaatacattctcgtgaatttcttccattcctctatataacaccatagcaacaaacggaagtggagcgggctcctgcataatggaaaaatcatagcaagcaaagggtggtcgaaacgattcaataaaccggctaggaggcg-----ggatt----------------tatttttggcacgtg-tgcccagaacaggagcgagaaccatagaaacagaaaaaagtatcgtgatga------a-------------ttcgtagctgcgctattgtattcgagattggaaattgaaag--------gccgattttttctattttatcattctttcgctgctcgccattggaattagaaagaaggagtcaatccagccacaggttcccctgcggctaccttgttacgacttaacctcagtcaatggcccaaccttggtctcctgcataagatcaccaatgcctctagtggaccacactcaacaacggcgtggaac------acgagtaatgggggatccttggtcggctgcttcgggcgagaccaattcccatggtttgacgggcagtttgtacagggcccgagtacttattcaccgcggcatgctgatccgcgattactagcgattccaacttcacgttctcgagttgcagagaacaatccgaacttaggcaatctttctggattcgctccgccttacagcattgcttccaattgtaattgccattgtagcacgtgtgtagcccagcccataagggccatgcggacttgacgtcatccccaccttcctccagtatatcactggcagttttttgtaagtgcagtacatggcttggagtgtcaatcgttttgactaggactgagttcctcagtgtgaagtgtacaatgcttc----gcttcgttcgtcggaaagtcttgtattaaaactttgcatggtcgtattcctttcagaataagccgcgcggcgtttgcaaaaactcggctcgttgatatcatcctccattttcacggcggcgtagtcctcgtcagtctccagtggtcaaggattgaaccaaagcatgtcttagcaacacaaaacgggggttgcgctcgttat-aggacttaacccaacgtctcaagacacgagctgacgacagccatgcaacacctgtatgaactcccgtaccgtcccgttaaggacaagcacacttattcatatgtcaagggctggtaaggttttgcgcgttgaatcgaattaaaccacatgctccaccgcttgtgcaggcccccgtcaattcctttgagtttcagccttgcgaccgtactccccaggcggagcgtttaacgcgttagctcagcccctgatcgttacatatttttcacgattgttggaa---aaagaaaacaatcgagtcacactacctttgcagtaattcgagcgttaagccgagcttaagttagaccgaaagagtgcaatatcagtagaccaagaacgaacactcatcgtttacagcatggactaccagggtatctaatcctgtttgctccccatgctttcgcactttagcgtcggttaaagaaccagaaagctgccttcgcttttggcgttccttcgcatatttttgcatttcatcgctacacacgaaattccgctttcctctatgccttactctagtaaattagttttgaaagcattccgccagttgagctggcgactttcacttccaactggattcaccgcctacgtgccctttacgcctagtcattccgaataacacttgccccccccgtcttaccgcggctgctggcacggagttagccggggcttcttcttcgagtcttgtcataatcgcatactcgacgaaagagctttacaagctgcattgcccttcttcactcacgccatattgctggatcaagctttcgcccattgtccaagattccccactgcagcctcccgtgggagtctgggccgtgtctcagtcccagtgcggcggatcgtcctaacagacccgctaagcgtc--gttggcttggtcagcccttacccaaccaactacctgatgctttgtgggctcatcaaacagcgccttttagctttcgtttatttgggatttggcccaaactgtttggcagattcccacatattactcgcccgttcgccactttgctttcaacggttctcacggttgatcggaggccgcaggctcaactgact---ggttgagcagctcaaagaagaaaaaaggttttctcc------tgcaaccttcaacacgtaacaacgaaagcaacgttcgacttgcatgtgttaagcatatcgctagcgttcattctgagccaggatcaaactcttttttttaagtatgattattcaatttacgcatgaataggattcgaacctatacgaagttacaatataaatcatcttgcgtatcacta----accaattaggcatcatact-gaaaggggcccaaagaa----------------tttcatacattttatatgatgcttcatcttcgggtttcagccccaaaacgaaaaaattttcttgttttttcgttttcgtggtaacaggaacaaaataaagatg------tatatggaaga----ccaaccacag------------gtggttaccagattatgagtttgcgaagtaggaaatccaacattacctacgggcctctggttagcacatgtttcaaccaaaggaaa------------gttgaacctacctattta------ggtacaagaagagctagcactcatgg----accctgacgcg--gggggtcggtaacaactacgaatgaaaggcgt------ccttcgcgcttgagtaacggaagtgattcacgcttgtatagctaactctcaccttacggaaccagtgaagcctagccaaaccttaacattacggcataattcataaaaacaactacccaaa------taccaagtgcaaaacaagcttaagaaagc-------gtatgaccatac----gaagttttcatacggtactggaatcatcacacaagtctt------tacgaaactaacgcctttgtaccaaattcgggtctaatgatatttcgaatgcctgacttacgaatcgaacaattttatgggttttatc---------gtagatgatgctttttcaccctataagtagtaactcttagtgtatcca----atggaaaaat------tacgcaaacccaacctctttttcatatttcatcccttatatatgataactcatccttatatatgattattcatcaaacttcctttcttcatcacattgtctaacgtatctctatgaacttgtacccaat--cttctgt--gagtacggatcccttaaacacatagcaattgggtgtcaagtgaagttaacataacctttccatcaaaaactaaagccaaaccttcgagatcagcaggatcaagcgttctaaggaagaacgtttactatc------ctcttcaatagttcaaaatagaaacttgtattcgattgtttgacgactcctatttctaat----aaagttcgtatccatttcactcgaaaccccaac---------aaaattgatctt------ccgtgaccgctcgatttttgaactactat---tagagctataaacatatttctcgaaatctgcaagcgatttgaaattacgaatctcgaacggcta----tattttaacagatccatcgatagaagttttcagattgaagacgttctctttactcagcaaataatctacaccatttgaattaaactattctctgtcgatttaatcttatcaattcgacgcttagat---tcgtactgagttggtggaatgcacttatacaactcgagattcccgaaaggatactctttgtagacagaaatgaaacttgtcgaaat--------------tacaaagttttacaacttgaacacattaccttactttgaaaccaatcgactaatttactcatatcaaaagtttcggcaggttcctgcagacccgccatggctgagattctacccctagacaagcgcaattgttc---tcagg-------ttaggaatataacttagaagtactacttttctcttctaagtaactagattcg--cgacccctgggggagagagctgaagccctctccc------aaagcgcttcgccgaccctcaaaatccgaaacggactttttataaagatttattaaa-------------tcggcaacggtcagaacctcatcatccaaaggtaacgttggaataaatccgtcgaccatagccaacacaactaaac----------------------------------------------------------------------------------------------------------------------------------------------------------------------------------------------------------------------------------------------------------------------------------------------------------------------------------------------------------------------------------------------------------------------------------------------------------------------------------------------------------------------------------------------------------------------------------------------------------------------------------------------------------------------------------------------------------------------------------------------------------------------------------------------------------------------------------------------------------------------------------------------------------------------------------------------------------------------------------------------------------------------------------------------------------------------------------------------------------------------------------------------------------------------------------------------------------------------------------------------------------------------------------------------------------------------------------------------------------------------------------------------------------------------------------------------------------------------------------------------------------------------------------------------------------------------------------------------------------------------------------------------------------------------------------------------------------------------------------------------------------------------------------------------------------------------------------------------------------------------------------------------------------------------------------------------------------------------------------------------------------------------------------------------------------------------------------------------------------------------------------------------------------------------------------------------------------------------------------------------------------------------------------------------------------------------------------------------------------------------------------------------------------------------------------------------------------------------------------------------------------------------------------------------------------------------------------------------------------------------------------------------------------------------------------------------------------------------------------------------------------------------------------------------------------------------------------------------------------------------------------------------------------------------------------------------------------------------------------------------------------------------------------------------------------------------------------------------------------------------------------------------------------------------------------------------------------------------------------------------------------------------------------------------------------------------------------------------------------------------------------------------------------------------------------------------------------------------------------------------------------------------------------------------------------------------------------------------------------------------------------------------------------------------------------------------------------------------------------------------------------------------------------------------------------------------------------------------------------------------------------------------------------------------------------------------------------------------------------------------------------------------------------------------------------------------------------------------------------------------------------------------------------------------------------------------------------------------------------------------------------------------------------------------------------------------------------------------------------------------------------------------------------------------------------------------------------------------------------------------------------------------------------------------------------------------------------------------------------------------------------------------------------------------------------------------------------------------------------------------------------------------------------------------------------------------------------------------------------------------------------------------------------------------------------------------------------------------------------------------------------------------------------------------------------------------------------------------------------------------------------------------------------------------------------------------------------------------------------------------------------------------------------------------------------------------------------------------------------------------------------------------------------------------------------------------------------------------------------------------------------------------------------------------------------------------------------------------------------------------------------------------------------------------------------------------------------------------------------------------------------------------------------------------------------------------------------------------------------------------------------------------------------------------------------------------------------------------------------------------------------------------------------------------------------------------------------------------------------------------------------------------------------------------------------------------------------------------------------------------------------------------------------------------------------------------------------------------------------------------------------------------------------------------------------------------------------------------------------------------------------------------------------------------------------------------------------------------------------------------------------------------------------------------------------------------------------------------------------------------------------------------------------------------------------------------------------------------------------------------------------------------------------------------------------------------------------------------------------------------------------------------------------------------------------------------------------------------------------------------------------------------------------------------------------------------------------------------------------------------------------------------------------------------------------------------------------------------------------------------------------------------------------------------------------------------------------------------------------------------------------------------------------------------------------------------------------------------------------------------------------------------------------------------------------------------------------------------------------------------------------------------------------------------------------------------------------------------------------------------------------------------------------------------------------------------------------------------------------------------------------------------------------------------------------------------------------------------------------------------------------------------------------------------------------------------------------------------------------------------------------------------------------------------------------------------------------------------------------------------------------------------------------------------------------------------------------------------------------------------------------------------------------------------------------------------------------------------------------------------------------------------------------------------------------------------------------------------------------------------------------------------------------------------------------------------------------------------------------------------------------------------------------------------------------------------------------------------------------------------------------------------------------------------------------------------------------------------------------------------------------------------------------------------------------------------------------------------------------------------------------------------------------------------------------------------------------------------------------------------------------------------------------------------------------------------------------------------------------------------------------------------------------------------------------------------------------------------------------------------------------------------------------------------------------------------------------------------------------------------------------------------------------------------------------------------------------------------------------------------------------------------------------------------------------------------------------------------------------------------------------------------------------------------------------------------------------------------------------------------------------------------------------------------------------------------------------------------------------------------------------------------------------------------------------------------------------------------------------------------------------------------------------------------------------------------------------------------------------------------------------------------------------------------------------------------------------------------------------------------------------------------------------------------------------------------------------------------------------------------------------------------------------------------------------------------------------------------------------------------------------------------------------------------------------------------------------------------------------------------------------------------------------------------------------------------------------ccctatgaat----tgaaatcccgttcgaatttcaacctaaaactcctc------gccccgttactaaactagcgatgcaagggtttgtaagttcacctcccttccctaccacgcgacccccgacctggtatcgaaata---cttggtacacg--------------------tccataaagaaagtgagattcgaacaagtttctagaaagcgttgcctagcgctctttgactactataggtattacgtttcaaagtgatttcattcacggat----ctaaag------attccggcccaggccttcgattagttctagatcagctcccatccgc---gaagcaagagatatttcgaaacccgtacatcgagttgaactgcttaaag----gaaatataagaccatcgcgcgt------tggaagacaaggatattgaacagagtccaggaagttaaactcaacttccccaaa------------aacaggttttcaataattcaaatcctttgttacgt---atgctccaaccaaatctaaccgcggtaacatctccatccctataggatg------ccc------ggctaaatcacgaaactgctcttcgatcaaaccgaccacgaag---ggctcagcccgaccacccataaaactattacaagcgaaactattatatctttcgaaat------------------------------tgctactactatggaacaactttcttatactcaatccctca------ggaaagaattcgaagcatctatagcagatatattcctgttaataaaacttcttc---------ggattgagtcaaattatggatactgagccgataggacaacggaataacggaatctatcatagttacaaaacttcgtagggttttcgttaagaacaatatccatagtctttatattctcaccagtattactttcttcaagtcctgcgaaattacctaaagaagctaagtctttataaca----ggtgctaacaacacggtgtctagtaaacgaatttcgagatatcattcctccccctccaaacctaatac---cctccgtacgacctcttattgtaacgaatgaacttgaacacgaattgacttctttccttatcttactaaagtttcgaaacgtttgcatttc----ggctagagtgggatgagatattgaataaatgcggtgtattggcggccagtccggcggcggccgcggctcctg------tttttgaaatacttgaaatacaacctgttagataagtagaatcaatccgatcaccttcagtcaaagtaatatggtttgaattcgctcccagatcaatgctcacta--------tggggcggcaataccttattaccggacatgaaataaaaactcc------------ccctcttcctatctttagcatttaatcc----ct-----cattgttttccctg----tcaaaaagacacacctacgaaatacttatcatacttggaaagtttactattggaatcatttcgaacgtattctagatcgaga----cgaaaacttttaatatatttttcatgggtctatcgttgcaccaatcggctccgttatccttccaagttactttactgcggcgatttgttagcttatcacaggcctcaaattgactactaaaatcttt---tttattaatactat---agcaatacgcgttggttgcaatctccttaactaaatctttggttggaaattaaggttttt------gactccagatttgaatacatgaatttaggtcgataagccggagtataatccgaaaggttcgatttatagatatatttctcggaaccgggttaaaccccagcagcctgcatatgaatcctgaattttatttgcaagtgtacacagatgatttcttcatgtaagctat---gctgtatcttgttcgcagttccggtgagccgccgttggctgtaagctgcgaacgtacagcagctgcgagcgcataacccg------------caaaaagcaaaagccccaataataaacataggctatggtgaa------gcgtcggggaaggcacctccttcggtgcctttacaactcggatgtagtaaatcaatcatttcatagaat--aataatagtgatacgcaaaagcatataggaagcgcggcggcttaacaatagatacatatgtaataaaaaaac------gtgtcactact----aataaataaatttagtagtgacttttcattatttagaataaataaacgcgttggaattttgaatagggg-----gttgtttccgtgcgcgcaaatctacgagcagccatttcc----gatatcggctggcgcgtgcggaaaagcaagccatttcaggtctat------ggacccataaaaccaaagaag-----tatcctttcagataaaacaaaaaattgtttctttactatcatatatttttgaccctttcgtcgtaacgcattattccaccatccattccggatcgtcaagctgat--aattcatttggttttcgtccacagcatctagcctcacctcagttacccc----ttctttgggctgtgcaaggctacggtagga---gccgaaggccccaagggcgaggggaaaaagagaaaagaactgacaggacgaaattgacaaggcaaaaaaaatatgaattttccgttccttttaatcaagaaggtctagatctattttataaggaaatcgtatttgttgaggttcatacaataccacagcttttagtgttttataattgacttctaaatgattaggtttcattctccctattcggttagtttgtaaatttcgtcttatgttcgattcgaaaaaagctagagaattttcttgaatagatataagatcaccgttggatacttgaaaaccagaaatattgacctttttataattgacacaaatatttcgatgacttattggttgccttgcttgaaacatagttgaacaaaaattaagacgaaccggaataacgtccaatcttttttctatattgaatagcaaaccgttttttttatccatacaa------gttctagccctttgcatcttttttatcggtaaattcccataaaaaagggacaactttttcatagttcgtaattgtatggaaaagtcggattgttttttatttttcttgctttttcgaagctctgaaacaagtaattcttgttttaaagtaagttttttggtctgccaaaaacattttccaaaatttggcgacaaactttaaatcttgatgcaaacatatgaagtttgatccgtttcttttagccattgcggataacgggaatcgaacccatatcctctgcttggaaggcagataatctacctttaatctatat---ccgca-----gaaaaaaaatatataattttaccgtcatgaattattgccgatgatttatgctcaacacttgcttgatttgc------------------------------------------agggtatttta--gggggtggttattgcaaagctcgttgaacgcagcgaatagagaccggaagctagct------------ggagtagcatatc---------------ggaaaaaaacatttttatttcctgcggcggcatgcttctatggcctgtggggcgaagctcggatggagaggagcaagccgcccgcgaagtaagcaaagcacagagcgtaaagctgttgtgcaggaggctgaagggcaagtctagctactggaag---aaagtagagctactttcactaaccaccctactcttgccgccagagagccgat----------cggctacacccctatgctaatagagccgccgctccgggct-gctggcgcgtccacgttg-----ttttgggttacacaaaatctataggttttatcctccgctgc------cagctcttgtagattttgaacagttacgtttagtgagttatttgcgcgaagccccgtagagtacgggcta-------------cttcaactctggcttgaacgttcttctcggcaagccc-------ccggtgctcgtgcgcggaaatcgttaagccatttctagtcttcgggccttcggcggccgccccacttgggtcgggtacttcgtgc---------ttcggggccttcgagttcgggtagagccctacgagcctagccaaacaaaacaaaaaatttcgtgtattctctgaacgaactttaatttacatagtaattgaatattagggttctt----attgtttgcttcaagctcaagagctgattacaaaagggatggatgtctgagcggttgaaagagtcggtcttgaaaaccgaagtattgagaataccgggggttcgaatccctctccatccgtgggtatgttaatg---aattaactgcattctcttcaatgcgtttcc---tcgaaacccatggctggccc--------cgctcaacc------aaggagagggccgacgagagc-------------cctctggtgttcgtg----ggcgggaatcgtt---ccatttctgggcctcggcgggcggcccttcgccgccaaaggcgaaggggaggaggactgc----------------ggggcg----------ctt----gtatctgcccgcaagc---acacaatgcgaagacaaaagg--------------------------------gaccccggcggcggactttg------tggac----accacggaaccaaaatactgtttgacaagggc-------ccgcaactgtctggcaacagggcccttggggaaacttactgttggacaggcggccgg-------cgaacaaaaaaactgatttaccc-------aatattttccttctccccaagaa------------------ccaattcgtacggatagagggactcgaacccccacgaacattgtggtcaccagaacctaaacctggcatgtctaccaattccatcatatccgccaaccctcgaagttatgcaatcactag----gcctcgaatggaaaaataatatggaagaaaatagaagcagggttgaaaaataatattttagccatgctcgacccgatatgggagaggggtagaaaaatctagattttttcgcgcc-----------cc----atttatagaagaagcattggacct----atgggc---aaatgtcaagcaaataaatatttcgtagagtacccctccggacctataaactttacagtatctgcccgcagcagggccgcc-ggaactttgttcgtttgacgaagaagggccgcccgcgggagcctat----aatgatt-----caggtaacgctgcttttgcagatactgaggatgcgtgctgccc---------cgaaggtttagctg---cgccccaacgtttagccaatgcaagttgagttgcgaagttacgatcgtagaaaaacctttgcaatgccattacaaagtaattgcatgctttgctaaattcagttatgctcgtgtggctgaacaaggatgggtagaagagaatacattctttcttctttgagcgagccgggaaac-----agcttggtgaatttatcatcatccacttcc--------------------------------------------------------------------------------tatatatata-----------------------------------------------------tatgatc------------cgaagacactaaatgatatttggacgcgtatacgaa----cggaattactaaatccaaagtttgggtatagcaggactcgaacccgcgaccttcaagttaaaagcctattgctctaccgactgagctacacacccagagattcttgattatgacaatttcaattccttaatcgaacaacaaattcatcaaaagcaaccccgacctgaaa----tgcgagccatgaacagagcgtatagcaatt------ccgcgtagcgaaaaataaaacaatagatatatttttttcttttcgcatttcggaactgtgaaacgggaaacccaggagaagcgagagaacgaagtgg------cca---gcagatatttggtcacagctatctcttgacc----taccaatcgaagtggtcgatttg---ttagaactggg-------gagg---ggccgaagacctaaaat---ttgtagatttccgcgcacttcgct-------------ggggttccctgtaatgcagttctttttcagccatttcggctcgtgtcctgtcagtttttggatttttctatcagtttttccttcctgtcagtctttccccccct--------------------------ctcttttcctttcatttttcaggagaatgaaa------------atatatatatatatatattttcttagtgctgt---gtggacaatgactatacgacgacgcctcctgccctttggttgcagcgctatgcgccgcttttttcgtttcccgtcgctcgcgccgccccccccctacggccttcattcgcttcttc------caatattgtagcaaagttcggaatgaccttcagcacacccagctgccaagcc---gcgggtggttc------gatctactactatgtaaatccagcgcgaaacgttacacgcatccctgt---aacgtccctcggcctaacgttcattactttgatctcacggaatgaatataggcttagtagggctcgaacctacaatatcaccgttatgagcggtgcgtttgaaccaattaaactataagccctggattcgctgtgctcactaac---gcaaattaagcccgc-------------------agccggagcgagtagagaaccgccgccgaacgaaa--cc-------cccaatcgtctggtcgagtgctatgcacctatccctcaggcaggtccttgcactacgtgccttccttcgt---caaggagttc---gaaatttacaagccatttccggcggccttcggccgaaggccgccggaaatggcttgtagatttattag--------gcgaaaggaaaggcaagcc-accaagt---atcctccctgcct----gaaaaagtaagcaaaaaaatatatggaa---attttatttccttttacgttttctgctcc-----cccccccccaacgggtagga---ggccaaagccgtgctgcgagctgaag----cccaagaacaatcttttttccattccttc---ggggctctactgtccaagcggatgcaaaggtcaaattgttttttt-------cccctttcacgcgtgtgcggcgagggaagggctcgaacgtacggaacgttcgagccctaaggtgctcgtttttgaaaataaaaaagaaaagaataaatatttgcagcacgcacattgattgaggggcgaatgatgttggaaatgccatcattgaggcaaacgaagcaatagcttcagttggagcaaaacctagaatagcataaccaaatgattgcttagccaatgatggatttcgcgcaacagaatggatcgaagaataccgatagggttcttcccccccggtcagaaccacacgtgcgagtttccccgcatgtagctcgtccatggcaatttatctagcttccgtggcttggcc------gcgctactagccc----------tccctagacc----gggacgcgcaactactgtgcaatccc-------cccgcacctcctcgtaactgagccattgtaggcatagcgtgat---ctttctcgatttggctgtggttg--------------ggata-tctcgaaaaggtagtaata------------caaaagatatttttcacta---gaaat---------ggaa--gggttcgcagactggaaatggcttgtagatttatttccacgcacaagtgctaagaagaaaagaaggggagaggcgcaaagaccagccagaaggaccaaagcaagacactcaacaaccagaggg-----------cattcgcggccg-ccgccggcagcgcgg---gcctttcg------gtaggtgcccgccgccccatccacgccactccatcgcg------ctcgaatatagttacctaactccataatgtgg---ttcctcgagtacagtaacctgactgaacctagtagcgt-agaacttccccgtggtttttagagaggtgggatagtatagtgacgcaacctccttgcctttctctgtaatccgcaggtttggaccaaacttgagtaaagcagccttggctgacc-gtaagccgtgttttctggccaaggttagcgcgcaggacttcttatagatggacacaactttccacagggaagagcgcttgttcacgaatgaatagtagttaacaatgccgcgtattaccgatgagaagtgggtaacaacgtgtttgtcccctaaagaagccaatcgtggattggaggttgctcgagctaagcccttggcgtttctttccgcgtatccaagttccaaggctttagttattaggtcccttatgggagctattggttgtggacgagatcggagtttcacttggttgacatcggataccttgcttaagatttccacacttcgggtgccgtaatacattactaatgcgcctaagtatttggccatcccggactttgcgtgtaagatttgacttctttgttcatttatgcccaactccagttcttcctgcaggaagttctgcacggcttttataatacctagggcatctcgtttggtgcctataacacctaaaattatgtcatccgcgtaccgtaggtacttaagtctttttaa------tccttctccttcagccatttctagaagcgtccttcgg------gggcacgaaactttagggtttcggaaaaagaagaaattttcaaaaaaataatattttttttttactaaaatatatttgtttcgttgctcgcggttcatccactctaggtgtttgatgtttttgatggcctgcctcaattctgtatagtacttgaagaaggctttgtctcttgaatggatattaagccttttcttgtactccgccgacgcggg------gcgccctacattgtatttgggtatgagtatgtcttcaacgtaacaatccaacttatgtaggaagatattggcgcaaagcggggatattatagagccctgtggaacgccctctgtgttgtatcgcgctcgatctgtaaggttatatatatctatgtatcctgcgttaagtagctttcgcataggatcttgcagtgctttagatcgtagtactgattccatctccttaataagcaggtcgtgatgaatcttgtcaaagtctttcttaatatcaatttgtacaagccaagtcagtgccgtccacgagtaacggaggtctcggagggctttatgacagcttcttccagggcggaacccgtggcttgagtctctaaaaagcgactcaaagtgcggttctaccggtccttttgaagtggattgcacaactttgtcaacggtcgaagcaatagaaagaggcctactaccgccgtccggcttaggaatcatcatccgtttggccggtttcggggcatatgcttgccttctcaatcctttggataatttttcgagggcctcgtcggtcatgttcgctttagttctaccgtcgattcccggggctatattctcccttagccttttgtagccagccctaaggttgtctatatcgtaaatgtcttcataggagacgtgattgagc------ggcgtcac------cggtccagactcaccttcattggccttgggtttagcag------tcc------------aaaatatttcagcttttttcagtcttctacctcccgccctc------tggtcgacc---------------cgcactacgtgc------tcgcgggctgttt------tcaaagtttgg------ggttccgcgcctt------gtagtatattaccatctacagtccttccctcggagtctttcacgttacgggcatcgtcgtatacgcaacttggtttgcccagtgtatccctcggagtacttatgactgatctgtcacccattacatttttggatatacctcggtcctggcacctgggtgct----ct-----ggtccatcggggtgatccctcgctttcacgtttggttgttcgctcgtcgtttaggttagtgagcaacttttcctgcttcctgcagtttcccccgtagggttgtttgcgcaaagggtttagtcggcccttagtgccttccgggcctcctttgtt---gaagggagtaacgtttaactctgaagcactcgtgaacaccgtgcgacgaaactcggcggccgaaacccatgctacggttccctgcggtctgttcccgctacaggttagggctaaggccgcgcgataatctgttaaccttcgctgatccaaacgcgccctggcaaggcgcacactagaaacgtttccagtacctgcagcagctcccgctaaagcaatggttgctgctcctgctccaatcgatttcgcaccttctagcataaccgttcactttcgtttttgtcaaaacaatgaccattcatggctgat----cggaatgcagccaaactaagaacaacccgatatactaaaatca---acccgaaccctt----ggcctcccc---------------ggttaacagaagagacatcgt------------aatatgtataataccatatataagcggtaaccc----ccccgaac-------catgcctggagcgcgaaataatacatactcaagatttctgtagattaggaggagcatgggtggagataatgac--ttctctaccaaataatagtatttggtaggctctatgcgcttcatttgtagcttagcactaaggctcgc-ttgtaatgaacggacc------gcc---agcatatccttgaatttgtgaatatagacagaaatataaaggctgatgcactccgttgtcatacagacttgatagaagggtcggaagctcccaaagcaaagtgaatttcaacttttcctttagacctgcctgaaggcg--gcaaagtgctcgcatgctttttgaa---gaaaagacatgccgtgactgaagacctaatcaattcaagagctagaaatccaaccct----gccgccggtcagctt------ttgcaaatcacaggagtaaatgacgttgtgaccgaaaggataaccaag----taagcccaagagaacgatatcatcggtcttgct----atacttatatgatggaaccat------agttatacataccatgagttaggctacttgactggctatacctcgggaatccttagcattcgcgaaagaaaccc-----aggtatcgcgtacttg------cgcgatgttgtgaaaatcga----tccgctaggcggtggtg---cgaagatcacagc----cta--aagggg----tggtcgagcactacgt---gccttcaatcta--------------caag----cccgccgcccacccccgg------ccgccttccaccgttccctgcgcaccacgtgcgtgctgtctatgcct------tcgtccg---------accttcctggctttgcaaaagagggacccgaatggcagcacgggacgactat------aggtgctacgcagtttctttttattcttcacgtaataccaaaatgattttattgaacatgtat--------tgcatttgagaatgt---tcgatacaataaaaactatggaacccattccgaatcgatagcagcttcaacagaacga------cggaataggtagcaacggccatcacatatgaaaaaattga--tccttccacaagcaagattgaactgagtaaaa-ggggataga--------gatggctatcaaataccaatcggtagttgaatatgttgctgtattctc-----aggtaatattgaaaaatgatgttat----aaagtctgttggtaagattgagtcatattaatggttgtgac-----gtttttgg-----------gtggtccatattctttttcattccggttcaaaaagtataagaaatggctaagtaacataagggtaatgtattggattgcaaatcctataaagatggttcgaatccgtccttagcctactttacaattctattgttcctgtaaataacccattatttgctaagtacaaagatctcgaccaaccttttaacttacctaccatatgcaacgtaggcggtgcaaacgacaagcagccagcggcaa-----------------------------------------------------------------------------atata--------------------------------------------------------------------------------------------------------------------------------------------------------------------------------------------------------------------------------------------------------------------------------------------------------------------------------------------------------------------------------------------------------------------------------------------------------------------------------------------------------------------------------------------------------------------------------------------------tatatatatatgaatcttgatcctcgtgttgataattataatcacgatgatcataattaaattatgatcatcgtgatcattcttcttctctaatttttacgatcattactattctcaatgataaatacatcattgaaaataataat---------------gatatgagcgttatccttttctttatcattccgatgatcattact------aattgtagatgcataatttttagtaactatgataagaacctgctgaccctttctcctttccttcatgattttcgtgatg------ggttcaaaaattatgttagttcccgctggtatattcgtcgtgcggtcccctggggtggcggggga------tcaggaaaatgggg-------tgcaacactaaggtacacgaagaatggtacatctttgcaatgaatcgttcac--------------gctt---ctccctttg--atttattattgcaaaaatgtaccatttgatcgctgaaatgtacgattgagccaaaagcgatcgtttggatttgtctcttcttcccaaaaagcaaacgcaaaataccaagtacaatttaaaaagaactctggacccggtcaattcttccgtttcgtactcgcccgcctcacccttcatcagttatgcttcggg---ccggccgcc--gc-ggcgcccaagcctacgaataaatacacgg-----------------------------------ggctcccgtgctgctccc----tagccggacgccttgatcctctggccgcgcccctcacttcgagaattcaatgtaacgtaggaat--ggaattgaatgaa--cgaacgaatttccggccttcctgccccccctccctaaggttcagacagcgggattataaaactataaggct--tggccaaatctatcttttccggcggg-ttggtaaacccaatcgaggcctcag-cagagggacgggtct--cgg---ttccccagtattttcatcgaac----tactggtaaagggtggttgggaattcccaattttataactgactgaatct--ggggcggctaattgcatactttggttttccgaacttacatgtccttcaa----tggctcctg---ccgctcagg---------gaggggtgaa--------tcatcctttatccgtgtgagtagaggaagaactacggcgcatatgtagaagtccgcccccc-gaccccaatccaagcaacc----------ccccaacgagcgttaatgtttgagag--------------------ggagagcgttttgcaaacaac---ctcacataccgagagcgagggaatgaagtattcgaggttcgaaccgccgaaggggcggcgttcattgcaagggtaggattg-----------aacgcgttcgagattgattacttat------gggct-ccga-----cgtggagcca-tcggtcagacggatccctt--ccattcgccgcccccgaggccccccgttatcgaatggagggtcggggggcagccgtcccacccga---cccttattgtgtttagaagtggattcgaaccactgacacaaggattttcagtcctttgctctaaccgcctgagctatccaaacaaaaagaaaaaaggaactacgtgcaattctaatttgttggttattcaaaaattactgagtacaaacgcatatctgggccatcggataccaacctctgattttcaaggatatttatatggatttagaaatgaaatggctattattgatttagaaaaaacacttatttgtttacgaagggcttgtaatttgattggatctatcattagtgcaaaaggccatttattattggtgaataccaatccggaatatgatagaatagttcaacaaatggcgaaaagaaccaatcgaagctatatcaatcataaatggattggagggtttttgaccaattggaaacatatgagaagagtacaaaaacactttcaagatttctctgcacatcccaattcgaaagacgcttctacatcttcgcctttcgattatcttccacgttttagaaagatgcagaaatgttttgaaggaatcgtgacacacaatattccagattgtttagtaataataaatgcaaatcaaaattccatggctatacttgaagctaatcaattacaaatacctattgtagctttggtggattctaacattccaaacagattacataaattaataacttatcccgttccagtgaatgatgattctataaagtttgtatatctattctgtaatttgatcacgaaaacagtcattctttcgaagagatcgcggaggccggaggtgaaagtaaagaggctttgaaagaatcaaacgctgtgtcc------tgctcgattatcgaatcgataaaaacttgtctttgctgtgcc-------ccggccagcgc----ttcagcagccacggggggagccgccccccggccaacc------ccgtagattggctcc----gccgtaggagacgttg---cagccagccctacgggccgccgccgaaggttggggtcgagcactacgtgcctctcgctttggccgagagccaaagcccgaaatattacgatgtaaaata-------------------------------------------------------------------tatatatatatatatatatttcgtagctttccaccgcttactgttttcgcggcgattacacctaactacgcatctttactggctgttcatacattctcc----ttggcgcgggttaaagaag---ggaacgagactctggaaaacgcg-------------ttctcca--tctggcctcaacgca-ttt-----cttcccgtatttctttattctattcgcagcgtagattaacgaagaaaaatatatattttttggatctaaaaactaaagaaaaagaacttaccccgatggtgttcgcactatgtgccttgaaaatcttcttgaaactgttttatcaacatattctacccggtttatctacactaataacgactttttattcatttttattgtatatcgtagccacgcccttaatgataggcttttctaaagatttcttatgtcatttccatttaggttcaattcggatttgttcgttgtttgcctctcttcctgaacgtttttttcaaaacgatttcgaagacggtacactcgaattgtattatttaagcggttattgcttgcaaaaaatcccactttctaaattgtatggtcaccgggttcttcaaataagtggtgttctctgtagttttcccgtgttacaacttctataccaattcgatcaatccaaaatgaattggttcaccattattataggaagccagatatttactcttatgtgtggtattcattcccgttcggctcttggaatcacatccaatggttggaacagcttgcaaaatctaacaaccttacccactttactgcccttaatcgttttctgtacttctattgaaatagaatggttccatgttattccattaatgggatatttacttctgtttctattcctttattctattttggtctcaatcatttttcgaactttactagcaaaacgatttcaaatcattttcactaatttacctcc-ccctttggtcgagtgtttcg----ctttggtcgaccctaaacataaaaagtggaggtgtgcacgctgccgtgaaagagacctc------ggcatatatgccaatgcttaacctttt----gattaaccgccgggagg------cgaaaggctagaagaggcgggaggttgaaaggccttgaaattgtaaggtgttgcgc-----tggtggt------attcgggcaaagaagctatcgaaatcttacgtaccccaccgtcgaattgttacaacagtgtactgaagtacttgacggtccggaagacagtggaa---gcttagtctgtattttcg---cgcggcaattgaggacttggtggattcgttcaatagtctagtaatcgtgttgtttagtctttgcaactatctcctttggcgtggtcatgcacctcaagtaagcaaatt---cgcggtgttgatgaagctcaccgcagttccagtcttcggaccatagcttgagagcgactttttcttgtttct------------------------------------ccagtttactttggcggcccgtccactagcggaaattg------------ggataggtttacggtgacaacggaaaaaggttgtgct-----aaagcccgcgaatatgt-gggtcaccggtg---gtcgggttatactacgttcgagtacaaaccg--------tcgaacagaaaaaggtccaaatcaacaccaccttttaccttaaacgtgtgaatac-----aaaaaaatccttgttgtatgcaggtaataaaaagtaattgtattttccgccgccccccgttgtatttttcgttatacgaacg----tatttcggggaatgaaaatgcactg----tgcctttacaatcatattgcttgaaatcattgatttcattcaataatcatataataaaatctcatatgtataagggtgcaaaaaccgatgtccgc---------ggtcgacc------gtagataaatccc------tttggtcgagtgtctcg----ctttggtcgacccttggataaagt-aaaaaaaaaacagcattttctattccatgaaaaaatcaccttttttgaatcaaaaaagcctggcaagttttactttataaaaagtaaaatacttatctttttttt-tcgtttctgtaaaacaagcgtttcggtaggagcgcaaggggctttacgaacttgtagaacc-------gaggcccaggggcttgaacggaaagctggaacgacgcacagcgcaggttttcaaaactttag-----------cccgctttgcgttcctgttttacaaaagctagaaaattactacgtatgttccgttattacgtccttttcttttcatgtgctgcccttttcgctacgcgcaaattcttattggattttgtcggtttccaacagcgatagctatttattcaagtatttgggtagcaccatccgattttcaacagggtgaaaattatcgcattatttatgtgcatgttcctgcagctcggatgagttcacctattcatactgcaatggctattagcagtgtgttattcttattaacaaaacatcccctttttcagttattttcaaaaaccggtgccaaaataggtgcttcgtttacgttgtttaccttggttaccggggggttttggggaaaacctatgtgggggaccttttgggtacgggatgctcgtttaacctctgtattaatctcgtcttttatctacccgggtgcaccgcgttttcaagagttttctgcggatgttgctcctacttctatacgtatagggccaatcaatataccaataattaagttttctgtcaactggtggagtacattgcatcaaccttcaagcattagccaatttggtacttcaatacatatttctatgcttattccaaccctttcaatctttgctagctttttctttttaactgggattctgttcatttcggaaacacgtcaaataattctatc-tttttattt---gcggaaaagccaatgacttt-ttggagccttgccaatttttcctctt------tcggtttatctcttttcctccccgccgggtggcggtccctggtcccgtctaacagtgctgccccgccctgcggcggcccttttgttcgtcatcaggagccaagagaaat------aggaaacc-------------------gcgcggtaagccaatttgattaaaacattcgacg---------cccctattggttcgaaggtcaaggaccagcgggccgtagca-gggttactttctt-----ttattgaaaaacaacaaagaattctttttattcgttatatggaccccgtcaatgctggctaaagtaggcctta---------------------------------------------------------ggtaaatactgcccataatgcacgacgtcaatcatgaagaacgcaaagtttccgtgatccgtagaaaagcaactaatagagctgcttgccagttcttcc------ttcggagaaaa---------ggcgaggcgcgtacggctctacgctgggctccccccctccattcccttggg---gttcacagaat----ttcgttccatccaaccaagaggctagcttgcaacgtgtgcaatcttctgttattgaggttgggactta----taatcggc---ccaaatgccgtaacggaaacgatc-------ccagctgtacggcaaaaaaatgtttttttgttgccaatcgtaagcaaagcttataatgttatgtcaccggaattgggccactattttttagtaccgagtatttccgttgcgttaaccaacaagctacgccctgtggctgtttcgccctattctttctcgtccaccatgtctttcttcggtatttcgttttgctatatttcttccgacttttctaattacaacgtatttaccaactcaaatgctaatgcgcctttgttttataaaatatcaggaactcggtccaatcatgaaggtagtctgttattatggtgctggatcctaagtttttacggattccctttttgttacctggctcgacccagcaatgtatcggaacaagcgaagggcgcagaaaccaaaaatattgatttttttttttcgtccgaa------gacccgcgggaggggacggttttgctcatggatgaacagcgaatttataaaggcattgctttatttctctctatctttctactagcaagttccaatccttttgttcgaatttcatttgtttgtactaaatcacttgcggaactaaatcctgttttacaagatcctatactagctatacatcctccttgcatttatgcgggatacgttgcaagtgctattggcttttgcttatgcctatccggaataatgaacaggccgcgttttcaaaatatatttttgttttttagtcctttttcgg-----------------ggcc----g------aaaatggctgg------tccacgcacgag---aaccgct---ccctatagttgcgtgccctttggggcatcggcggcccatagggaggagcgggctaagagtgttgttcgtaaaacaaatactatgtattttcattttggttggacccgcagcgcgaatacggtagtgtggaaacaaattcaaatttggatcttgacatgttggtgctttttaacggtaggcatattgctagggagttggtgggcttatcacgaattaggctggggcggttggtggttctgggatcctgtagaaaatgcttctttcatgccttgggtactagctacggcttgtattcattcagtcatttcacctaaattgaatgattggaccttgtttctcaatatggttacttttttatgttgtatttcaggaactttttccgtgcgttctggattgctagcttccgttcatagttttgctacagattccacacgagggatctttttatggtgttttttctttataattaccagcatatcttttatttattttttcaaagcggagcagcaatcaagtacccagctagttggtgcattatctgttccatcatcaaaccgagatcctacgatctcagaacctgtgaaccagcagatcttgtggcattcgcgaactctatttgcgcactcgtatcgatccgccgatcgtttaacaaagctcatggaggagggcacggacagaaggtcgcgacagggtatgcaaagcgagtagagaa---ccgccgcccaaataaag----ctacc----ttttg--atttactttagctgccc------gcgctctgcgctggatcgggccagatagatgaggagctaacttcatttcaattaaatacact------ccgctggtcga--------gacctaaaaaatctttttttttttacgcattctttaaaacagagagcgaacacgagggaatagaccgcattctctgatccaaaggagcaaaataatcaaaacgaatagagcagatggtccaaccacagaattttttcttttttctgactttttcggtcgtgctttgcggcacagcagcacccgtactatttcaatggttggtaaacagagatgtttccacaggtgctcctttttctaatggtactataatacctattcctacatctccattacttgtttcagttctcatacattccagggggttcatgcgctctctggacgaagcaaaaaggatagtttcgataagagcaagacccgttctgc------acataattgaaagaagctcacctaaaaaaatccaatatattccctttttt---t---tgaaagccttgtcaattcttctcttttttcgtcagtttctttcttccctttccgtcaaacagtttccggccctttgttttgtcgggcagtactttggttttgcggtatccaacaaaacaaagttcgggaccctggctgacagtgttcgggccct---gcgggccttgtcgttgtttttccattttattattatcaaatttatgggagacttttcatatttagaatctttctgtggcgtgctttgttttttcctcttctgcacgtccttcttatcgtttcaccata---ggcgcaataggttagcgagttactacaaattttctttctttgtttttcacaagcagagaagacgcaagcttattgtatcgtcactggggaggaacaacttgaattggagtagatgttttcttgttcgcacctcaccgagtagactgatgactgttggtcacgactttcgaaaagctcccgttaatatgaggatttcacatggaggagttcgcatctttactatgggtgtaattccgtccaacgcaaaaaagatacaatttacagggaaaacacctttgggttccgaactacatatggggaaggtggttcgtagcactttgcgaggtattgatcaattacatgggcccacttttcactccatttgtggtaatttgatcatttataaacc------gaaaaacc------tgtttgagcatgatagatcacgc---cccgccctgttgcaatctcggccgccgggtggtgcggcgaagctctcggcggccaacgagagaggctttagctctctactaat------gggcaactcttttggcccgagg---ggccgaaggccagaaatgggtagatttccgccgcacacttctttgcctc------agaagggctttacggttctcg------ataatagttttttacattggtcgactatgttcccagaaaaaagattctatttctcgaatcaagaaacgagcactaccaaagtggctatacataccaatctctttacggatctatatgctttgattggaattggaagttttgaaacaggctggtatacgacagtaattaagctcccttttattttctgtattcggatagggttcattatggcttcgttgggaggcttgctcagtcctttccgtaagctcactttctacagattggattggaattaaaaattcattgtaggggttggttatttctgtttttgaatactttggatttagctatgttgaaaaaaccaagaaagatgtatttgaatagggaaatctacgaataacctggtattgtattgcgagaatgattttattatggattttgttttactcactcggtatacatatatatatatatatatatatttattacatgtgtagcctgctcaaaataaaatgatagatacagcgcatattttccatttatgtatgtaggtcgcgcaaagatgctgtattgcatattatgtacc-----gcataggtcgtcggtcggtg---------cgctttttcagaactccgtgcatgcgtggctaa------ctatagaattttgatatcgat---aaggtgtccaatcctatatagaaagagcagcattacatagattgactactcctctcttgtagcataaactagat-------ggttctacactaggttataagcattcgaa----cgtatgaaacgagagacgctaagaaaggacgcaagctcttttctagagtggtagcgaaaagcaagccgccgagataaaaag----------agttgttttccgtggtcggtccgagcgccagcctggcggccttatgcatgccctatgggcccc-----------aaagtatttattttcgctttcgtcgaacg----------ctggagtaaaaggattcgaacctttgtttctcggcatcaaaggccgacgccttgccgcttggctatactccaaaaaaaagcagcccatagataaaccttacatacacaggaatggaaccacttcacgtagcgccattggc-tggcgggcggggaacggttgatcactttgcgccctgcattttattattttggacttc------acataccc----------ggcaaacgagttccaaggggc----------gggttcagttactaatttcttctattatacggaaaacaactatactatctataatcaatcatatgtatatactaaaagcagct------ggagctacatcggtatttgaacaacttttgtaggcttatgcttca------ccacggttcattcttttttgtttgat---------ccccagctcactacttagatgatcttttccccg---cctgtttgcacttcgtacttcagtctagagaacaggcaaagttagtttgcttgagaagcttcctacacacttaaagttctcctcca-------------------ggccccaag--cagatgctgcgtataatgttgagctatgattctttggagc--------------------agccatttttggaaggtataaaaa---tacaggaaaagacgctcacag-------gtccatcatgacttcgatatctgtttcgatcgatacggagaatgagccgccgcacccgcaggg-----gctattagttt-----tccctccccacgttattttgtaactgaatgattcatctatatcggaaatgaatgaccc-----------gagtccgtag-------------gttgggttacctcgctcaccgatcctccgggctactgctctacgggccgcgcggaacagtggcccgtcacac----agctctctaacctgc-------gcctctagagctcgaacccgagcacacagcgc---gcgcctattgcacggtcctcggaaggaagatggcccaatagatagactcgtcaaagtgaaac---ccaaacgg----------------------------gaaccag------agtacataggctccttccctactgtttgttattacgcgctttcttattgctaggtcct----ccctttcggttgggtgggg-----ccgacggtagatgcatcatccgtaggcactacgcgcgcttctttggctttacagggtttcaccgttctttcctgt---gcggcttgttcaatctag----------ccttgtaagaagatgtcgttcagttccctttttcctagtgatataggtaatccactacattaggtctatcccttccgtga------tagggggggggc------cgcaccgaaaggcgtatagtaaacagcgtacgttcgcgcgcgccgcaaggttcaatggcccaaggtta---gccattcggtgtagtgccggaactccgattcgccagtgcgaatcctcatcaaacacaggagccgggccgcc-ggtcggtcatcccggatgagcgaaattctagagcttttttcaca----tgctaaggtctc----cgttgccgaacccaggtaagcgaaatgcctta----gtacatcgtgaacttgtacttttgttgcg---------cggtcgcccgccgccccgccggtgctagaccgg-gcggctcgtacc----acatagtaatctcc---gcagcttgtgatacgatttctaaatcgagcgcgcttcgccgccgcgttatacgtagattatttcttcgccaatcaagtagccatgctgcttgatcgcttcgccccttcgcgcagctctactccttcgcaacttaagcacatgatactcaaatgttttttattctctgttggttgtcaaccatcgtagatcgttgatcgaattgttatcggctgtcgaatgaatgccaccccattttcttcatatttaggctattcattacaaataaggatgattggaacgtttttatctttgagaaaaaaactgacctatacttttgattcagcagggtgcctctg--cccatccaatatcacatttataaggtaagcacctcctgtccacttagttcatcagtgacccaaaggccgtacctgttgtgcgcgttgtaatagtcgtgtcgcttcgaaaaaaagaattagaatggccttatgcaacgaaaatttctacgaaaaaaag------ccctaaggtcgagtgcccg------ggcccaagagatcgaaaaacaatatccatatattcttttatttcattgtagtggcttgacaagccgacaatggcaacaaatcaagaatatattgtgtaccattaaaggtagaactttatttaaaccgaaagataaaaagaaaaggaagaatattctgccgaacgacc---ggggcggccattggatcgcacagcttgcttctagcgcaggtcctacttgtatcttgtacttgaccaaaaaagcaccaaacgatacatggtcacaattgctacctccagcctcctacagccaaaatttagttttattatatggacaagacggatccactgttttcaatcatatggatatgaaaaaagcgactactttagaaacaacatcggtatttcaacaacttcttggttttatgtttttacctggcgcacgttttttgcttttggttgaacaagccaacggacagaagtgatc----catggttgataattttcgagaaggaggaggtttaacgtcacacccatctaacgctctattcgttatacgaaagagaggttaggatc------ggctacttagccaacagagaataaccaagtaacggggcggcggcctcacttcaacaatcagggccgtaggc---ggcagcagagcttggtcgcttagtttgtaaaaaaaagctttttgttt----gggtgaccaggccctgtaaaaccgaag---------gccagcaatttcggcgaagggaatcgcaaagccggccagaaa------a---ccaaag----aagcacgtagtgcctgtg----aagaagtatccttcgaaccccgaattagcagctagtgaacgtgtggtgcaggagccgggcaacacagcacctaaaacctcctgcataggtagcgtttagttaagtggggctcgagttccagcccggggtagcaatgggcagaaaaatgttttga-----------------agttgtacagggcactatccgccgcccgccgtgtcttaccct-----gctccgtcggtaaaattgatataaatggatccactacagcagaatcgggag--------gccaccac------tcccagcgcctcgtatcattgatccagtccttatgggagcttggcgctacgcgaacaaaaaaaaatattttttttgctttgcatgtttctagcactccatcggcggcagggcggg-----------ggtgaacaccacaatattaaaatactatccaacaaaacaaagggctagagcctttcaggccggcggccgaaggtcga----cccgatcgcagcctctaagctctctgccttttcttgacaagcaat-----ttca-----------caaaaaacttcagagtatagtttacgaaaaaagatatacttgcttgcgcaaatatatcttttttttgcataaatattcaa------ggatgagggccgcaggcaaaatgaaatgtatattt----tataacaaaatcaaaatattgaattctttcggcgaataacgggattcgaacccgtgttttcagagccacaatctgcaactttaacccctaagttatatccgc---ccctacttata---gagatactcgctatcggattcgaaccgatattc----cattagaaacagattttgagtctgccgtgtttgccgttccaccaagcgagtcccggcttttattaggaatagatcgaagat--
>Pallavicinia_ambigua
[truncated: 807,273 more chars]
