# Supplementary material for: Comparative Organellar Genomics of Pellidae: Insights into Codon Usage, Nucleotide Diversity, and Structural Evolution
Source: Plants (Basel). 2026 Mar 24;15(7):997. doi: 10.3390/plants15070997 (PMC13074886; doi:10.3390/plants15070997)
Supplement: Supplementary file 1 [file plants-15-00997-s001.zip › Supplementary File S5.fasta]

>A.endiviifoliaB-Lyna
tgtatttctttctacgtgaacaacgactcggagataaaatc--------gaggaaaaaaaaactctcgatgagacaattaccaaa-tgatgtacaaccacaaagatatgctcatgttaacccgtcaaataatattcttt---------------------gcttttttgaataattgtaaaataaatagtaatttaaa--------attatatttatgattagtcgaac--------gattattaaa--------------------------tcttat---------tattagaaatttgaacgagaagccgtatgaaatgaaaatttcacgtacggtttcgtagagtggcaataaaggtaactaagtttgtcaacttttacaccacgacaccaaaaaaaccgaattccgccttacgaaaagttgctcgtgttagactaacctctggatttgaaattactgcatacattccaggtataggacataatttacaagaacattctgttgttttagtaagaggggggagagtcaaagatttacctggtgtaagataccatattgttagaggaacattagatgctgtaggagtaaaagatcgtcaacaagggcgttccagtgcgttgtatatcactctccaaaaattgtatcatttcgagatacctgtcaatc---tataaaaagacgtgaacaagtagctaacccaacaa--------ttgatattttgtaagggggaacagagcaggctattacggaattcatttctattatttcctaatatatacctagggtttcaatt-----ataataaa--------aagtttctacccgactttgattggaataattgatttttatattatcttggagcaaataaaaatggcataacaattaat---tccaaagtgttttttacaccgtctatataattgataaacctaagggtatccgagtagattttggagattatgaaatacaagatttccagaaaagaaagtatga--ataatggaaacggatactcgattaagagtgagtaaacatcataaatttattacggtgtggaaagccgtatccgatgaaagttggacgtacggtttggaggaagattataaaatccatcctacaatatggagtgaaaaagtcaaaataaattgctttatcaaaaaaataaattatttgtatcatgtcacgtaaaagtattgcagaaaaaaaaatatcgaaacctgatccgatatatcgcaatagattggttaatatgttagttaatcgaattgtgaggaacggaaaaaaatcactagcttaccgaatcctttacagagctgtaggaagtataaagcggagaacaaaaaaaaacccactattcgtattgcgtcaagctgtaaataaagcggctcctaacgtaacagtaaaagccagacgtataggtggatcgacacatcaagttccgcttgagattggatcaacccagggaaaagcacttgctattcgttggctattgggggcgtcacgtaaacgctcaggtcggagtatggctattaaactcagttacgaattggttgatgcagcaaaagataatggtattgctatacgtaaaaaagaagaaacccacagaatggcagaagctaacagagcctttgcacattttcgttaaaaaaattctaaag-atgtggcgtataatactccaaaattcctgagatacgatttattccatt-ttatatttgtgattaccactaatttcataatgataatagtcattaaatattattattttttattatcattatgaaattagtggtattctacatttggcgcggtagtatatat-----------agatataatggttatttttttcacttctagctctagaaatattaattggaccgatacttcatcctatctcttggaaaa------attcttatgaaacctgaacctggtgcgtttttcttatatgggagtactattctaccggaatgtatattaattcttggtttattgataatttttatgattgatttgacgtccaatgaaaaaaatacaactttgttgtatctaatctccctaacaagtttactaggaactagtatgatactattttttcaattgagaacggaatcaattattagtttttcgggttccttgcaaaccgacagttttattataatattccaaattttcataatactatcttccattctgtgtatacctctatctatagaatatatcggatgcacaaaaatggctattcctgaatttttggtattcatattaacaggcactgtaggagcaattttcctatgtggtgctaatgatttagtaactatttatgtatctttggaatgtttgagcctatgttcctatctattatctggatatacaaaaagagacattagatcaaatgaagctgctataaaatatttacttacaggtggagtaagctcctctattcttgtctatggtttttcatggctatacggtttatcagggggagaaactaatatacagaaaatagtcaacggtcttttgaacacacaaatgtataattctccgggaattttcgctgcacttatatgtatcacaatcggactcgcttctaaactttctatggttccttttcatcaatggactcccgatatctatgaaggagtgcgatccgttagaaaaatttttaattattagtataaagaaacaatactct-----------cata-------------aataatttaattgaaaatattcaatagaagcacagtatata--attatacagtcctcacttaagacttaca---------tttcatttttacgaaactctgggttggaaataaagcaaaaatttaaatgtgtatttcttaagaaataagaattattctata----aaataattattagggatagc-tttgcaaacaaaataattttataacgaattgttaaatgcataa---------atactattttattagttttcattcttcgagacaaaaagttgcgaa---cagtataagtaaataacaaa--gatcctaaaataataaa--------attattcataactattgggaacggga-taaaataaaatgat-tgagcatacttatgtaaaaattatttaaaaa-agggattcctcgaaaagttttaaattttataatttatttgattattaaacagacgcgaggagagtaataaaatatcggggatatcaccgaaattataagatatcatttttttgtcatttattactcagaagccgtgtgatattaaaatctcatgcacggtttcgaatgagaggaagattaaaatttttcgactctaactcaccaactccagtcgttgcttttctttctgttgtctccaaagtagctggtatggctctagctactcgaattttcaattctatttttatttattcagcaaatgaatggaaacttttgttagaaattttagctatttcgagtatgatattgggtaatttggttgcaattactcaaacaagtatgaaacgtatgcttgcatattcttcaataagccagattgggtacattattattggattagtaactggtgatttaaacggctatgccagtatgattatttacatttttttctatatttttatgaatctggggacttttgcttgcataatattatttagtctacgtacaggaacagataatattcgcgactatgcgggattgtacgcgaaagatcctttattgggtctttcactaacattatgtttattatctctgggaggtattccccctctgacgggcttttttggaaaattataccttttttggtgcggatggcgaacagggttttacttactggttctaatagcactagtaacaagtgtaatttcaattttttattatttgaaaataattaaattgataatatacccaaga---aatgaaggaataaattcttatatacgggcctatattgtcccac------cttcttttgaaactaaaaattctattgaattcagtatgctcgtatgtgctatcgggtccatctctttaggtttttggataagtcctattttcctttttgtacaagaagccctaaaattaagcatttttttctcttgattcaaaaaagtttcccgcacactcattattcataataaacttgtatgaaataatttagaaaatttagttcgtgtcaaacatgtgatatagttata-ct-------------------------atatata---------------------gtataactata-tctagacaatttatccataatgaaaagccttgatggtgaaatggtagacacgcgagactcaaaatttcgtgctataagcgtggaggttcgagtcctcttcaaggcattattgatttaagaataaccatcatatcataattttttttattttcagataaatattgttatatgttatactataacattgata-gtgaagggac--agttgttttattcaaaacata---------------------------aaaaatttatcttttgaatgatcaaattcaataccaatttgtg--------------------tattaattttttctacgaaa-----------atttttatcttttatcgggtaatatttcaaatatttccaaaaaaaccattaaaataatataattatggaagtcaatatttcagcatttatcgctacggctctttctatttcaattcctacagcttttttacttattctttatgtacaaacagctagtcaaaataattaaatctttaatccaaacataaaatttatcaaattacattgaataaaaaaaaattaagatagaaatacagataatagatattatttgtatttccttcttaccttttact-cttaagacatcaaattatcaaaaaaatgaaccacatggaattaggccctagtactataataggggtaggtttagtaatagttggtatatttttatatgcccttagatttagggaacctcatgtttctagaggtgtgacttagaatgtacttaagat-taacttcaacatattcaatataattttattgatgtgaaacttgaataaagaaatca-aaaaatctggttgaaatatcataataagatccatggttaaactatttcaacat-----acattgtttcgaaatcatattcaaatatttttgaaaaaaaaaatatatatatatattattgttacttatttgtctttctctggaaggaatac---ggtaatagcaacggaatttaatgtggacctaaagatactg--aagaaagtactaaaagatgaaactttttcctaattagaatg-------acacactaattttgta--gaaaaaagacgatccaaaagattttttttatatttactcggattttgggttaaaaa-caatctgtataatt---ttgtatttcgcccaagccatacggaattgaaaatatcatatatggtttttagggggggttatatcc----agcctatcccgatattacgacttccttttttcctccatcgggttgttatgcggaggaattctatttttccaaggttggcgactagatcccattcttctattatctcaaatacttttaagcggaaccactgttttcttcatcgcagagagcctttatctaagaaataactcgaatcgcgtaaaatatagagaaggaataaatattaatttaaattttgaaagcaataaatattgctatcgaaatttcaaattgaaaaaaaaattattcattaaagg--gtgggatagaattaattatacgacacacgtttcttgc---------aaaagaaaaaaaactaaagggcattgaatttttcataagaaattcaatgccctttagttttttagt--------aatctgaatagataaaaataagtttttttgca---aaaacttattaaat-gaattcacgaaccgcttctcccccatacgacaagtgaaagagaaaaagtaaaaacaaccattaaagcaccccaagctatattaataatatccataaatcct---ttctttt---tttttgatcgattgaagaactaggtatacctatatatgtatatacatat--------aaatgtatttggatccatagttttttgtcgtga---------------------------ctcgatcatt-aaaaatttttttagtaaattacc--------gaataaattattgctaataaaaaaatattaataactaacttgcttttatttctttattgctctaatttcacattaggttgcccataacacgtg--ataggtacatttcaaacgtaacaggctatatcatatagagcacaacggtttgttccttaaag----gggatgggcaatccgaagtttctagtct-tttagctcaaaaagcgacacccagattcgaactggggatgaaggatttgcagtcccccgccttaccacttggctatgtcgcttcgcgt-------tttc----gttaaaaacataatacacctcactgaaattattttcaagttataatattctttggaataaagtgataatcgaaatatcaaaaattttttatggtattttcgaaaagaaacattcatgaccgaatcgaataggaatactagtg-----agacaaactccaataaaattttaaaggaaaatatggagattttcgtactccctgaatttggaagaatacagttcgaaggttttaatcgttttattaatgaaggtttgatagaagaactgactaatttcccagaaattgaagatatggatcaggaatttgaatttcgaatatttggtaaacaatatcgattggtagaacccttctcaggggaaagagatgctgtatatcaatctattacatattcatcagatttatatgtacctgctcaattgacaaaaaaaaaagaaggtaaaacacagaaacaaacggtttttctcggaagtattcctttgatgaactctcgaggtacttttgttgttaatggtgtagcaagggtcgtaattaaccaaattgtgcgaagtcctggcatttattacgattcagaattagatcataacgggattccaatatatactggaactttaatttctaattggggcggaagattgaaaatagaaattgatggtagaacaagaatatgggcacggataagcaaaaagcggaaggtctctattttagtcttattactagctatgggtttgaatctgaaaaaaatattgaaaagtgtttgtcagccaaaaatttttttggagtatctgaagaagaggacgaagaaagaacatccgtcttcaacagaagaagctattgttgaactttataaacagttatactgtataggaggagatattgtcttttcgggatctatacgtaaggaattacaaagaaaattttttcaacaacgatgtgaattaggaacagtgggacgctctaatttaaacaaaaaatttaatataaatgtacctgagaacgaaacttttttattacctcaagatattctagcagctgtcgattattcaataaaattgaaatttggaataggtacacttgatgatatagatcacctaaaaaatcgccgtgtttgttccgtggcgaatttattgcaagatcagttgaaattggcactgaatcgtttggaaaattcaattcgacaaattttgcggggggcgagcaaaaggaagcgattaccgaccccgaagagtttgacaaccccagctccactaataataacttttaaagaattttttggttcgcacccgttatctcaatttttggatcaaacgaacccattgacagaaatagttcacaagcgaagattaagttctttaggccctggcggattaacaagaagaacagctagtttccaagtacgagatattcatcctagtcattatggacgcatttgtcccatagaaacatcagaaggaatgaatgctggacttatagcttcactagctcttcatgcaaaaataagtatttcgggttgtttagaaagcccattctataaaatttcagactcatcgaacgaagaaaaaataattaatttatcagcaggggaagatgaatatcatcgtatagctaccggaaattgtttagcacttgatcaaaaaaatcaaaaggaacgaatcactccggcccgataccgacaagattttgttgctattgcttgggaacaggtacatctacgaagtatttttcccctacaatatttttctgtgggtgcttcccttattccttttctagaacataatgacgcgaatcgagccttaatgggttcaaatatgcaacgtcaagcggttccacttctaaaatccgaaaattgtatcgtaggaacaggtatagagagccaagcagctttagattcgggaagtgtaagtgtctctatacgaggaggtaaactccattatattgatagtgatagaatcactctatcattaaatgaaaaagaaataaacacggatttaataatataccaacgttccaataatagtacttgtatgcatcaaaaacctcaagtggataagcgagagaagtatataaggaagggacagattttagcagatggctcagcaacttcgaagggtgaattagcttcaggaaaaaatattttagtagcgtatatgccttgggaaggttacaatttcgaagatgctattttaattagcgaacggcttatatatgaagatatttatacctcaattcatattgaaagatacgaaattgaagctcgtataacaagtcaaggtgctgaaaaatttaccagagaaataccccatttagatcattatccgcttcgtcatttagataaggatggttttgtatcgataggatcatgggtcgaaacaggagatgttttggtgggaaaattgacaccccaagaaacggaagaaacttcacgtgctccagaaggtaaattattacaagctatttttggtattcaagtagcaaactcgagagaaacttgtctcaaagtacctactggtggaagaggacgagtaattgatgttagatcgatttatcaaggagatcgccctgatgatgcagaaattgttcatgtatatattctgcaaaagcgtaaaatacagataggcgataaaattgctggaagacacggtaataaaggtattgtttcgaaaatattacccaggcaggatatgcctttcttacagaacggtacacctatcgatatggtcttaagtcctttaggtgtgccttcgcgaatgaatgtgggacaaatattcgaatgtttgcttgggttagcaggatattttctgaataaaaactatagaataataccttttgatgaaagatatgaacgagaagcctcccgaaaattagtattttcagagctttataaagcgagtgaacgagcagcaaacccatggttatttgaaccagacaatcctggaaaaaataaattacttgatggaagaactggagatatttttgaacaacctattactataggaaaagcctatatgttgaaattaattcatcaagtagatgataaaatccatgcgcgttctagcggtccttacgcattggttacccagcaaccacttagaggtagatcgagacgaggaggacagcgtgtgggagaaatggaagtttgggctttagaaggcttcggtgttgcttacatattgcaagaaatgttaactattaaatctgatcatattagagctcgttatgaggtactcggcgctattgttaccggggaaccgatacctaaacctaatactgctccagaatctttcaagttgcttgttcgagaattacgatctttagctttagaaattaatcatgccattatacccgaaaaggacctggaattgcaacttaaggacatttgagaaataaaaaaaataatttggaatgttatgacttatcaaaaaaaatatcaacatcttcggattggcttagcttctccagaacaaattcgtgagtgggctgaaaggatattgcctaacggtgaaaccgtagggaaagttactaaaccttatacattgcattataaaacgcataaacccgaaaaagatggattattttgtgaaaaaattttcggacctgtcaaaagtggagtttgcgcctgcggaaaataccaaggaattattaataagagagaaaatataaaattttgcgaacattgcggggttgattttatcgaatcaagaatccgaagatatcgaatgggatatattcaattagcgtgccccgtaacgcatgcatggtatttaaaacgtctacccagttgtattgctaatcttttggctaaaccgctcaaagaattggaaagtctagtttattgcgatgtgtgacttgatcataggttttgattttacaggtttattggaaactgttgttctaatatttcgctattggaatacctctgattttgacatgccttttgaaaaaaattgaatgaagctcaaaataaagcaattatagcgaagcgaaatttttttcttcgattgtccagaggattggatctagggttggatataaattatccactatttttatttcgtgaagaaaataatc-------aaaataaatagatatatatttctttaattcaattttttatgtgatacattgaagtaaattgatcgtaattttacctcaaattcaaaataaatcatcgggatgaatcaataacctagaggatacaataatatcaaaatacggacaagaaaaaccttttttataaccaatcaattggaaaaaaagataaattattagattaaacaa-atgtaaataattatttttttt--acttcgaaaggatagagactactcaataattttatgaagac-----gaattatgacttgagtaatgagtagcaattaaa------atggaatactttacatttatataattcaa-----tactatttgagccggatgacggaaaactttcatgtccggttcttc-gggggggggaatctatagaataacctatctcaatctttttctagctggacccacaactgagaagcctactctattaaaattacgaggtttattcaaatatgaagatcaatcctggaaagatatatttcctcgtttcttttctaccaagggattcgaaatatttcgagatagagaaatagctacggggggcgatgctattaagaaacaattaactaatttagatttacgaaatgttataaattgtgcaaacttagaatggagagaatttgcagaacaaaaatcaacaggaaataattgggaggatagaaaagttcaaagacggaaagatcttctatttagacgtattaaattagccaaacatttcattcgaacaaatataaagccagaatggatggttctatctctcttaccagttcttccacctgaattaagacccatgattgaattgggtgaaggtgaattgatcacatctgatttaaatgaactttatagaagagttatttatagaaataatactttactcgactttttagcacgcagcggttccacaccagggggtttaatcatttgccagaagagactggttcaggaagctgtcgacgcacttatcgataatggaattcgaggacaacccatgagagatagtcataatagaccttataaatctttttcagatttaatagaaggaaaagaaggtaggttccgtgaaaatttactaggtaaaagagtagattattcgggtcgatcagttattgtggtaggtccttctcttccattacatcaatgtggattacccaaagaaatggcaatagagctttttcaagcatttgttattcgtggtcttatcaaacaaaacttcgccccaaatcttagggcagctaaaactatgattcaaaacgaagaagctataatatggaaaattcttaaagaagtcatagaagggcatcctatattattgaatcgagccccaacattacatcggttgggaatacaggcatttcaacccattttagttaatgggcgggctattcatttgcatccattggtttgtggtggtttcaacgcagatttcgatggagatcaaatggcagttcatgtgcctttatctttagaagctcaagcagaagctcgtttacttatgctttctcataagaatctattatctccagctaccggagaacccatctctgtaccaagccaagatatgcttcttgggctttatatttcgacaatggagaatcataaaggtatttatggaaatagataccatccatcgaatattcagaattacgtaaaaaacttttcaagtataccatatttttatagttatgatgatgtttccagagcccaacaacaaaagcagattcatttgcatagttctttatggttacgatggcggattaa---tcttaaaataatcacttcaacaattcgagaaggaccaattgagattcagtataaccctttcggtaatttatctgaaatttatgagcattatcaattcagaaaaaaaaatagccgagaaattcttagtatttatatttacacaaccgcaggccgtattttgttcaatcaacaaattgaagaagctgtacaaggtacttatcaagcatctctaaaacgtaatgcattcgtgcagaagatcaagaggaaaatttttttttctgaagaaaaaataaatgg-gaataaaacattagagtaaatttcttaaattcgttaccgatctatgcttataaaaagagaggttttctaccatggcagaaccatccaatttgatattttataataaagttattgatcgaaccgccataagacaacttataagtagattaatagcacattttggaataacttacacaactcatgtgttggatcaattaaaaacattaggcttccaacaagcaactttgagcgctatttcattaggcattgatgaccttctaaccgcgccatctaaaggatggctcattgaagatgccgaacaatatggtaacctttcagaaaaaagtcataattatgggaatttacatgctgtagagaaacctcgtcaacttatagaaacatggtatggaacaagtgaatatttgaaacaggaaatgaatccgaacttccgaatgacagatcctttgaacccagttcatatgatgtctttttcaggtgctcgcgggagtacttcacaagttcatcaattagtgggcatgcggggtttaatgtcggatcctcaaggaaaaattattgatttacctattcaaagtaattttcgggaaggattatctttaacagaatacattatttcttgttatggagctcgtaaaggagtcgtagatactgctgtaagaacatcagatgccggatatctcactcgtagacttgttgaagttgttcaacatattgttgtacgtaaaatagattgcggcactttccacagtattttcataagcaattcccaagtaaaaaaaagtatttat---aatttaattggtcgtgtattagcagaaaatatatatataaataatcgatgttttgctactcgtaatcaagatatcgggccctctttagcaaataatttaataacttcaggaac---gaaaaatattgctataagatctcccctaacttgtaaaagtatgctttggatttgtcaattatgctatgggtggagcctcacaaatggaaacttaatagaaatgggggaagcagtaggtattatcgcaggtcaatcgattggtgaacccgggactcaattaactctacgaacttttcatactggaggcgtattcacgggtgatattgcagaacacatacgaactccttttaatggaattataaaatttgatgaaagttttgtttacccaacgcgtacgcgtcatgggcatcctgcctggatatgtcatacaaatctatttttaagtgttcgaggtagaagcaaaacacataaagtaactgttccgccaaaaagtttattattagttcagaatagtcaatatgtagaatcaaaacaaattattgctgaaattcgtacgaaaacctcaccttttaaagaaaaagttcagaaatatatttactctaatttggaaggagaaatgcattggggtacaaaggtccgtcatgcatctgaatatatacatagtaatattcattctatacttaaaacatgccacatatggatattatccggaaattattataataagagtcatgaattatccgtttcgttctataaaaatcaagataaagttgaatctggaacttttattgctaaagaagaatcactttgtccttttccagaaaatacaaatcaattaaatatttgtattttgaatctctatctctataagaaaaacaaattcttcatgaaattgggattaactcatgccatattcaattatttgaataattcagtaaattataatactattttgtataattatagcataagaaaaaaaggtaaaaaactttttttgaggaagaaatatacaactttttcttttattcttaaaataaaaaaaaatggtactctacaaaataatgatgtttttgctttttcagatcatcccaattacgaatcaaaggagtcaggaatcgtaaaatacggtaatgttagaattagttcaaacgatgaaatttattatg---aagattcaataacaaaaaattatcgcccaagttatagaattgtaaaagggggcaattttttttgcattcctgaagaaatacatatttcaactcaatctttatcctcgttttcgataagaaataatgaattcgttcaagcaggctcaccaatcgcttcgaatactacaagtggtacgagtgggttggttagaattcaaaaaagaataaataatacttatgaagttaaaattctacctggaactatctattatccgaatgaaacatataaaatttccaagcaaatgagtcttttaatacccccaggaaaaaaactttttaatgaattccaatataataattggacatatcttcaatggattatgcctctaaaagacaaaccttttgttttaataagacccgccactgaatatggaatctcaaacgaatccaataaaacgaaccttttaagtttattgataaaaaaaagtacaaatttggaaattagaactgtaaattaccttctttatggtgatggtgaacagattcaggtattaaatgg------------taaaaatatacggttaattcaaacttgtttaatcgtgaattggaaaaataaatatttctcagaaaaagctcaggtttcattttcgagaataaaaacaaaaactaaattcaggaatttccttcaaattagtctaacgaatttttatctttcggataaaaaggaacgagaaaaca---tatcagactgttacg---ttttggaaaaaagttattgtaaaaaatattcctcaatatgtaaaaatcgattaataagcaaatatcaaagtattat---tcgtatttcggctaatcgagataatga---gcaacctttcattcttttatctcctttagatttggttggaatttacaaaata---aatgaattggataattatattacgaagaaaaatatcacttactcagaaactttttttgatttttgcaaacactcaaaaaattcgaatcctattgatcaaccgaaagagttagatgcagcggatttattaccaacagatagaaaatccacggaaaaaaagctatctgataaattgggtttcataggtaatttgcagagttttata------aattttcccgaacattattattggattattcgtgtaatatttggtaattcctcaataattgatagattacaaaatagcgaccaaagtccaaaatggtattttatcgatgagtataaaaaaattcataaatttatttctgaaagaaatattaattataatttactaaggcgttttttacccttctttaaactctcaagcggaacgattaaacaccaaaatttgaatcttgggcaattttttttcgaaaatttttacatacccaattataaaggaattctaccatccagtcaaattataggtatgcatacaaatcatttggtgctgagattggctaaaccttatttggctactggagaagctaccatccataataattgcggggaattcgtacaagaaggggatactttaataacacttatatatgaacgattaaaatcaggagatataattcaaggtcttccaaaaatcgaacaattactagaagcacgttcggtaaattcggtatctatcaatctagataatggtttcgaaaattggaatggtgatatgcaaaagtttatcggtaacctttggggattcatattaagtacaagaatcagtatggaacaaggacaggtcaatctggttgatcagattcagaaagtttatcaatctcagggcgtacatgtatcgaataaacacatagaaattattgtccgccaaatgacttctagagttgccactttagaaaacggaacgatcgatatatctttacccggggaacttatcgaatcttcaagagcacggcgaatgaatcgtattttggaagaagcaattccgtacgaacccatattattgggaataaccaaagcgtctttaaatactcaaagttttatttcagaagccagttttcaagaaactactcgagttttggctaaagccgcctcaaagggtcgaatcgattggctgaaaggtttaaaagaaaatgtaattcttggtggaatgatacctgctggtactggatctcatgaagtgatctggcggatgaagctagaaaaagaaacacaaagtttttccgatggaaagaataattattttagtcgaaaaataaggaatatttttttatatcaaaatatattcaagaattttcccgctatgcaaactgtacataacgtattgaaaggatcggtacctcgaagtatttcaaactaacgaaaataatttatccatttttttgaa--------gataaattactcgttattctcgttgaaattaacagatacatttcg----tatatatatgttttttttcttctcttatgtcatatac--acatatacgtatatattttcgtcaaattacgaagaaac----------aaaaaaaaaaatgaaacaaaaatcttggaacattcatttggaagaaatgatggaagcaggtgttcatttcggccatcaagcacgtaaatggaatcctaaaatggcaccttatatttttacagaacgaaagggtattcatattataaatttgactcaaaccgctcgatttttatcagaagcttgtgatttagtctcaaacgctgcgagtaaggggaaacaatttctaatagtaggaactaagtatcaagcagctgatttgatagcattagccgcttcaaaagccagatgtcattatgtaaaccagaaatggcttggaggcatgttgactaattggtcgactatagaaacccgtcttcaaaagtttcaagatttagagaataaaaaagtaacaggaacgtttgatcgacttcctaaaagagaggcagccaatttggaaagacaattgcaccaattacaaaaatatttgggtggaattaaatatatgacaactttacctgatattgttataattattgatcagcaagaagaattcacagctattcaagaatgtataactctaggcattccaacaatttgtttagttgatactgattgcgatccagatatgacagatatcccaattccggccaatgatgatgccagagcttcgattagatggattttgaataaattaacctcagcaattcgcgagggtcgttacaattcttaattttggaaaaaa------aatattgaaatgat----------tactattttgtaacggtagaatcgattaaaataataatagtaataataaaactttttcatttattatattgtt-ctaccacgtgggatgaaaaaaagaatgccgaaatagataaatatttatggaatgggagataagttt---------------ttatgaaataaacaataataaatctgcaaaaattatttatttatttgt--aaatgcattttttggaggaacaacatgcgagatattgcagacatttccagcacttttaataattttttcgaagtttctaatgtagaagtaggtcaacatttttattgggaattgggtaatttccaagttcatgcccaagtacttataacatcttgggttgtggttgctatattattaggtttagctattttagctactcgggatctacaaacgattccggctggtggtcaaaatttcgtagaatatgttttagaattcattcgggatttaactagaacacaaattggagaagaagaatatcgtccttgggttcctcttgttggaactatgtttttatttattttcgtatcgaattggtcgggcgccctctttccctggcgggttttcgaattaccaaatggcgaacttgctgcacctacaaatgatattaatactacagtggcattagctttacctacatcagtagcatatttttatgctgggctacacaaaaaaggtttgagttattttggtaaatatattcaaccaacacctgtacttctgccaataaatattttggaagattttacaaaacctttatcacttagttttcgactttttggaaatatattagctgatgaattagttgttgctgttctgatttctctagtacctccagttattcctatacctatgatgtttctaggattatttacaagtgctatccaagctttgatttttgctacaccagcagcagcatatataggagaatctatggaaggtcatcactaaggaggaa-aaaaataatacaaaattttgtatcagtttttaatt---------gattagaatcgattattgaagtacaattctcaattgggattcgtaagataaaagattaataaagagaagaaaaaagaagacttttttggtgatactatcacctcagaaagagacattttgagttattaactgctttagataaatcataaaaaat---tttagtaagcaaaggagacttgatttc------tattagaaa----tctctccaattttagttagaggagattatcatgaaccccttgatttctgctgcttccgttattgcggctggattagccgtaggtttagcctccatcggacctggtattggtcaaggcaccgcagcgggccaagctgtcgaaggtattgcaagacaacccgaagcggaaggtaaaattcgaggtactttacttttaagtctggcatttatggaagctttaactatctatggattagttgtagccctggcacttccgtttgcaaatccctttgtttaattttaataatgatttgctgatatcaatattatagatagtaacactaaaaatagaaataaaactataatactgatattactattatttgataaactctccccctcgaaaaaaatttatattctataaattatagtagggggggcaggaaatattcgtcaaaaatttattaaaaataattaggaaccggtcgtatcatttttgaacaaaagataaagtgtcgagtaaacgaaaaactccgcaaaaatttgataatata-------------aaaaaagaggacagtatggaaaatgggactgatctggttttttccagaaaattttggactctagctaatagttttggaataaatacaaatcttttagaaacaaatttaattaatttaggtgtggtaccaagtttattagtttactttggaaagggagtgtgtgcgggttgaatattcgaaaaaaataattggattcatccagtagtacttggatatcaaagaggtacttaatcccaacgaattactttatattatatagggcaatttataaaagaactatagcatttcgtcgaatcaaagata--ttttttttatgggaaacgaatcgaaatggttaaagctaaactgcttgaagtctaagcacaatcggaatcttcttcattccaccattaatttggttggagatttatc-------cgatacataacactcgtatcggtacaattataaattgtaattactaaataatttaaatttattgaataatctccaaaaaatatttttgataattttcaagtgctgaattgacgacctaatttgcgagtttttaattattcgaagagaacaatcttgctgacaatatattt------------------------------------------tttgccaaaagagtcatcaacaattgtttcatgtttaaaagaaacataaatcaatggggacgacgggttcagttaatcataaatcaaaaaactgagcgagaaagccgggtgaatcgaaaaattcatgctcggtttgggaagggatttccgaaatttattatagg-----aataatctacttcattaagtaatttattaaaaaatcgtagactgaccattttaaacaccattcgtgacgccgatgaacgctataaagaagctactgataagctaaaacaagctataattcgtttgcaacaagcgaaaataaaagcagacgatattagaataaacggattatctcaaatggaaagagaaaaacaagatctaattgacgctgctgacggagattcgaaaagattagaagattcaaaaaatgctacgattcgtttcgagaaacaaagagccattgagcaggttcgacaacaagtatcttgtttagcacttgaaagagctttagaaacattgaaaaatcgtttaaatagcgaattacacctacgaatgattgatcataatattggcctactcaaggccatggaaagtacagttgagtaactttcatcagtttcatctttcagaaattaattaataaaagctaatggtaaatattcgacctgatgaaattagcagtgttatccgtatacaaatcgaacaatacaatcaagaagttaaaattgttaatattggaaccgtacttcaagtaggagatggtattgcccgtatctatggtctcgataaagtaatggccggtgaattagttgaattcgaagatggcacagtaggtattgccttgaatttggaatcagacaatgttggagtagttttaatgggtgatggactagcaatacaagaaggcagctctgtaaaagcaacgggtcaaattgctcaaatacctgtcagtgatgcttatctgggccgtgtggtaaatgctctggctcagcctattgatggaaaaggccaaatccctgcttctgagtttagactaattgaatccccagctcctggtattatttctagacgttccgtttatgaaccaatgcaaacagggcttattgctattgattcgatgattccaataggtcgtggtcaacgagaattaattattggggacagacaaacgggcaaaacagccgtagctaccgatactattttgaatcaaaagggtcagaatgtcatatgtgtctatgtagcaattggacaaaaagcgtcttccgtggcacaagtagtaaacaccttcgaagaacgaggtgctcttgactatacaatagttgttgcagaagctgcaaattcgccggctaccttgcagtatctcgctccttatacaggagcagctctggcagaatatttcatgtatcgcaaacaacatactcttattgtctatgatgatctctccaaacaagcacaggcttacagacaaatgtctcttttactgagaagaccgcctggtcgagaagcttatccaggagatgttttttatttacattctcgtttattagaaagagcagctaaattaagttctaaattaggcgaaggtagtatgactgctttacctattgtggaaacccaagcaggtgatgtatcagcttatattcctacaaatgttatttctattaccgatggacaaatatttctatcagccgacttatttaatgccggaattcgcccagcaattaatgtcggtatttccgtatctagagtgggttctgccgcacaaattaaagctatgaaacaagtggctggaaaattaaaattggaacttgctcaatttgcagagttagaagcttttgcacaatttgcttcggatcttgataaagctactcaaaatcaactagcgcggggccaaagattacgtgaattgcttaaacaatcccaatcagctccacttagtgtggaagaacaagtagcaactatttatacgggagttaacggttatttggatgtactagaaacaggacaagttaaaaaatttcttgttcaattacgtgaatatctaatgactaataaaccgcagtttatggaaattattcgttctactaaagttttcacagaacaagccgaaagtattttgaaagaagctatcaaagaacatattgaacttttcctgtttcaagaagaaaaataaaatatgat---cacggatttattactaacattataattagcgatagcagtaagaagctataccgt-agtcattacgtccaataggattcgaacctatactggaggtttagaagacctctatcctatcctttagacgatggacgtgattacgtat-----aaaatcgaaagtgtggaaaaaccctataattttttctgggtttttccac-----actttcgattcaaaaatattttacgaagtaaaaacaagcggatagcgggaatcgaacccgcatcattagcttggaaggctaagggttatagtcgacgtttgat--gaacgcctctaattcagaaccgaacatgggagtttctttccgttcggctcctttatgaatataaagagtatccttgggtagtaaggataaatattattaaatacttaatttgtagcaaaacaataatatattgatactattgtaattagtaaaatatattcataacatctatgtcagtttctatttctaccaattaagtagctcgaggtaaaaaaatactttattagatgatcctcttag-----aaaatatagttgataattaaagaaaagataaactatacaattttctaattacctcgttccctgtttctattaattttttatcttttggaaaacattcttcaccgagcaattagcgcacaatgcttaatatcttcagcaaactaaagttattcgtgtcataactatccagcatcaattcgagattattttttatccaaaaccaatgattcagttacgatgaagaatcctattttcggatctctttccatagatttgtggtctataaaaaaatatatatata---ttttttatagatattccgcttctttagtaattgaaaaatcttccaataattaaaggaataattcttttcccattattgcat--aaataggagagattca----aactctttttgaaagaggatttggagtcaaaaga---------gaaataaaa----------------------------------------gattttacgatcctttaactcttttt-------gatccatagacgaatcgcacttttaccactaaactatatccgctataaaacaattatatatatatatatatatatatatata-atatatatatataattgttttttcatctcttattccctccggaataatacataaatttaacgaattcgggagggaatgagagatagtaactacaaattattacctttacgaactgctaataaagcaataaccaacggacctgacgcgactataagagctagaacagtaagctgtgctataatttctaaattcatttaggttcaacctctctttaatatactgacaagtttatattatctattcgaaacttattatctattcgaaacttat----tatcaaatgaaacagaaatgtaatat--ctgaactacttgctaattgtactaca----------------------------------------------attata------------------tatatatatatatatatacacctaccccttttgt--------ctcgtttctaaataatacgaataattatggagaagataaagtaatgactccaatttcagacagtcagatcattgtaatccttttaagtgtttttgtaacgggtgttttcgctcttagattaggtaaagaattataccaataaattatttggaatagaaa-atatagcataacagccattttattggcttagattctcacgaaag------actaatctacccaaaattacctccttcgtgacaattatcgggcgtaacaaatgctatgcgtattcatgatttgtttttatctcg---tatacagtagtatagtacgtattaagtagtaatata-tagttataatgtgttatagtggtggtatgttc----------caaaaatacatacatgtatataatataaatatacatgtatgtgaagagatggataaatagctataaatagctacctggttgcaaaaaagtagatacaagaataatttttttgtacataaaaatttatgaaataaacaaaattatttt-ggagagatggccgagtggacgaaagcggcggattgctaatccgttgtacaaactagttgtaccgagggttcgaatccctctctctccctttaactttaaaaaattaaaatctacaaaaagaactgaaatacattttattccttacgcccaggattacgccccggatcgttcgatagaaatccaaaaacaaaaagagaaacgaagaatataactactgtataaacaaatagcttaagagtaagcatggcataatctccaggatctttgctagaagtggaatagaataaattacaaatatcaaaaaatatttat---------ttttgatggatgagatggagaaaaagggatttgaaccccc-------gttaacctgaagtattaggttaaaacaattttcgagactgccgcaatcaaccactctgccatttctcctaaga------ttttgagagccaatatttaaattcgttaata-tcaaacaggaattataattaaa------------------------------taccaataattgcagaagcaaaattgggtttgtattccgcatcttcttcggatgcgaaatacaaaaatcaatattggagattagcactaaaactatccgaaaaatttattaaccaa-----atttatcgaaaacttacggaagcttgccaaacaaaagccagtagaaagaagaacaaaggtataattggcatcacatctacgataggatcgaaaacagcgtaagcttcaggtaatttggccaaaatatttgggtgaaccccattttctaaataaatattaaacatagttaagattttgattctccaatgaatattattgcaaaagtgaaatagaa------------------ggtgtaaaaagcaaaaactcctaggtacatcttactacaagttcttcaagctttaaagggggctgggg-aagggcagatttataattccctacaatccgttttagttgctcctgaaacgaataacgaatagattgacaaataaatagaaacaatgattaaattatcatcaaaataaacgtggggcgtggccaagtggtaaggcagcaggttttggctctgttattcggaggttcgaatccttccgtcccagag-tttaatcatattgattcttctttttgaaaaggat--aatgtaaagat-----acaaataaaatcc-----ttaatatatt----ttatcattt-------------------------------------------------atacatattacgacgataagagaaacatagcaatagatttttacgtattgtaaagtgatagaaatagattaaaaaagaaatttttcgtttatgaaattagcttattggatgtatgctgggcctgcccatatagggactctacgagtagctagttcttttagaaatgttcacgctattatgcatgctcctcttggagatgattatttcaacgttatgcgttccatgttagaacgagaaagagattttactcctgtaactgcgagtatcgtggatcgtcatgtattagctcgtggatctcaggaaaaagttgtcgataatatcactcgtaaagatcggcaagaatgtcccgatttaattgtattaacgcctacatgtacttcgagtattttgcaggaagatttgcaaaatttcgttaatagagcttccatgatttcggattctgatgttatacttgcggatgttaatcattatcgagtgaatgaacttcaagctgctgatagaacattggagcaagtaatacgatattatttggagaaagcgcgtcggcagggaaatttgaatatatctctaacagataaaccatctgcaaatataattggtatttttacattagggtttcacaatcagcacgattgccgcgaattaaaacgtttgttacaggatttaggcgttgaaataaatcaagtaatcccagagggcggtttcgtggaaaatctgcatcaattaccaaaagcttggtttaatttagtaccttatcgcgaagtgggtctaatgacagcaatatacctggaaaaggaatttggaatgccctacatctctacaactcccatggggattgtagatatagctaattgtatccggcgtatacaaaaacaaattaacgtattggctcctattttattgaatgataaaatcaattatgaacaatatattgacgaacaaactagattcatttcccaagccgcttggttttcgagatctatagattgtcagaatttgacaggaaaaaaagccgtagttttcggtgatgctacccatgctgcgtctattaccaaaatacttgcttgtgaaatgggaattcgcgtaagttgcgcaggcacttactgcaaacatgatgaagaatggttcaaagaagaagttcaaagtttttgtgacgagatactcgtaactgatgatcatacagaagtcggagatatgattgctcgtatggaaccttccgcaatttttggtacccaaatggaacgtcatattggtaaacgtctcgatattccttgtggagttatttcttcaccagttcatattcaaaattttcctttgggttatcggcctttcctgggatatgaaggtaccaatcaaatagcagatttggtttataattcattcactttggggatggaggatcatctattagaaatttttggtggtcatgatactaaagaagttattactaaatccttatctacagatacagatttaacttggaattatgagagtaagtcagaattaaataaaataccagggtttgttaggggtaaaataaaacgaaataccgaaagattcgcgcgacaaaataacattgtagaaattactgtagaagttatgtatgctgctaaagaagcatcaagtgcttgataaattttttgaagaattacttctctttctatagatttgaatcattacctaagtcaataattttaataacttgtagtaattcctattattctcgctatgttgaaatttctaatgaatatattcttttgtctgctttttaggtaaatcttaaaagatgaaggagtatgttcgtttctaatttcaactatatga---------------------aaatacggaggaatcaattatgaatagaatttaaggaaataattatgaatatctttttcagttttacacaattaattctctatcatccatttatattctttctgttatacgtatacttagtcattttcgtaccaaaagcgaatactgcaaatgttataattaatattgttaattatttattggaa---tgggtaaagaattttaagaaataattaataaaattgagac----tcgtattggacttttaatggagt-----gccgtttcgaattgacaaaacataattctgtttatataatttcgttgttacccgtttctgtcattttatcactagaaataactatttaattctggggttgctaactcaatggtagagtactcggcttttaagtgcggcttggatcttttcacattcagat-----gaaatgaaaaactcatccataccgttggcaaggtttgtaacgatacgactaatcccatagagaacattttttggagaaaatagcatgtcgttcttatttttttgttttc-------------gtaagaagaaagttt-at----atatttttttctagtc-atctaagttaatggataaggctaaattgcttgaatcataggtagaagaagaaccagcttctgtttcaaaattatttttttatttgaaataaaaacccctcga------taataagttgttagaagcttttt-atacagtcaatgcatgaggggtcggagttcctattcataaaaattaggatctcccttaccaagagtgaatcctaaatacttaaaatgatgtgcataaattacctgtgcgctgaccaatccaaacttcttattcaagtcaggagagcaatc-ttttttttatagaatccaaaaatggtttttttattaaaaatggattgcatcatgtattattgtatttatcgtttt--gaacctgaacaagatttttattttatatggtaaccatagctaaggttttttccactattaagaagcttaaaaaaattagaataaatagttgctgtcaacaacattttgtgtatccacttctttttcaagatgatatttacgggatcgcatataatcgtttcataaatgaatcaaattatcggaagaaaagctttttcggtctgaataacgaatttaattttttaaaattgaaacgtttgacgagattttttcgtcaatccagcttttcatggcttttttacgacgagtctattgataaacttaaagctgttcaagagattgtaataattattttaaattttattctttcgactcaatccgaaactcttatgggtaacaaaaatgagtggaacagttacaaatccattcattctatattttcattcatggaagatcggattcgcaattccaatagctgtttgaatattacaataccctatacttttcatcccgaaaatttgatacgaatttttcgtagacgtattaacgatatttcttttttgcatttcttgagactcctacttcatcagaacgataatttaatta---caaacccacatactatttactattcgggtaaaaatcaattctattgtttcttatggaattggcacctccatgagtttgaatattctcttatttatgtgtggaaagagttttatgagtttcaatgcatctcctcttggttttttttcgatcggactaattttgttcaaaaaatcggatgcatttcgaaaaaaaaaaagagtatcgaaaatgataaaatttttgaaagaaattattcgattcattacgtaagatatcaaaataatttcatcataacgattagtgggagtgtcgaatcattgaaaaaaaactggaaaaattttcttattattttttggcagaaatactttcatttatggtttgaaccgtatagagtatctgccataaatttatatagaaatcctctctttttcttgggatacattctccgtatcagaaacaattttttaataattcagactcaactagtaaatcatttgattaatactaatttggttacaaaagaattttttggtactattccgatcgtacctatgattggattattagccagagacaatttctgtgacactagaggacatcccacttgtaaattatcttggacaactttggcggataatgaaatttttgaacgatttgatcaaataacaagaagtattgcttgttattatggtggatgcctagaaaagaagagtttgtaccaacttcaatatattcttcggttttcttgtgccaaaaccttagcgtgtaaacacaaaggtactatacgtactgcgtggcaaaaatatggctcaaatcttgtggctaat------------------tacgcttcttcaaaatcttgtcaaataaatcttcatcgaaaaaaaatctggtatttgaatattattcaaatcaattttttggtgactcttttacataaattaagaaatgtacgatttcca-aagtaatgtataaaatacatggagagagccgtatgcaatgaaagttgcaagtacggttcgggaagagatatttttatttcacattattaatttggaaatgaataa--atctacttcatccgacgagttccgggttcgagccccgggcaacccacacttaaaatttctggtaaggttttctttctataaaatatttacataagcaaagttttttttcgacatgctctagtatctgttgacataacaacaaaggatgtgtaatactatagattaacaagtta---atccgcttgggaaattttttattacttcaaaaaccgagttttatcatgaccgcagctttagaaagacgcgaaagcgcaagcatttggggtcgcttctgcgattgggttaccagcaccgaaaatcgtctatacattggatggtttggcgtattgatgattcctaccctattaacagcaacttctgtattcattattgcattcattgcagctcctcctgtagatattgatggtatccgtgaacctgtatctgggtctcttctttatggaaataacataatttccggtgctattatcccaacttctgcagctatcggtttacacttctaccctatctgggaagcagcttctgtggatgaatggttatataatggtggtccttacgaacttatcgttcttcatttcctacttggtgtagcttgctatatgggtcgtgaatgggaactgagctttcgtttaggtatgcgcccttggatcgctgttgcatattcagctcctgttgctgctgctaccgcagttttcttgatttaccctattggtcaaggaagcttttccgacggtatgcctttaggtatttctggtactttcaatttcatgattgtattccaagctgaacacaatattcttatgcaccctttccacatgttgggtgtagctggtgtattcggcggctctctattcagtgctatgcatggttccttggtaacttccagtttgatccgagaaactactgagaatgaatcagctaacgcaggttacaagtttggtcaagaagaagaaacttacaacattgtagctgctcacggttatttcggtagattaattttccaatacgctagttttaacaattctcgttccctacatttcttccttgctgcttggcctgtagtaggtatttggtttaccgctttgggtattagcactatggctttcaatttaaatggtttcaatttcaaccaatccgtagttgatagtcaaggtcgtgtaatcaacacttgggctgatattatcaaccgtgctaaccttggtatggaagttatgcatgagcgtaatgctcataatttccctctagatttagctgccgctgaagctcctgctgcaaacggttgatactcctaaagtaagagaaaaaa---tactagttataaacttgaaaactataaa---tttttgagta--------agtgaaaaattaggaataatgaccttcaagacttaaaatcttgaaggtcataa---------aaagagggggggcggacgtggccaagtggattaaggcagtggattgtggatcctccaggcgcgggttcaattcccgtcgttcgcccagattaaaacacttaatatatataagtgtcatacaaagacc---ttttatcggttgacgcaagcccttctttatgtcattataatggaggtaacctatggat-----aaaaacaagtttatga-aaaattgattatattaaaaaacatggtatggtatggtgctgatccgccctaaaatactggaatactggcggtgcaaaagcttgggatatttctatatctccagcaacaattcc-tagtattttttcatgaaacatttgtagaattgtaatattcatataaagtca--tttttttttattaaaatttatgattttgataaataatatgggttagttagagtcttatgtaaccgttgtaaaacaatgaaacgaaaattaccgaaaaaaaaatcttcatataaaaatttagatttgggtgaaatatggaaaacccaaaatctattgaattcgtggacgaaatatagtttaattggattgctagtcgctatattttccaataaacaacctcttattaatttctttgacttccaaattgcgacttcattactttctcgcgattcacataatttgagaagccataaaacttttgtactaagtactttattttttgtcgtattatccgtttctatatatttattaggcaataaaagcatcgttgaacgacaattttttggattgaggaagatccaaaaacaaactcgacgtgataaaaactatatagatatttatataaaatccttcggggattataataggaaattcgacatttccctcagtaaggatcttttg-------------------------------------------------------------------------------------------------------------------------------------------------------------------------------------------------------------------------------------------------------------------------------------------------------------------------------------------------------------------------------------------------------------tttgaaaaaagaaaaatatataaaaatgatttattcgatttgaataa----------------------------------------------------ttgtaattctgcttcaaggtttc----------------------------------------------------------------------------atttgcaagtagaaatagaagaccttttttcggattatgtatatcaattctcta---atatttcttctaaagcattaaaagctagtagaaggattaatttttcaaatgaaatttataatttgaataacaatattaactcaattgagtcagattatccaaatctgaataacgaagatgaaaaaaataaatcgattcatttcgtgagttttgctcaaccgcctaatactaatgaatatggtcctcaatgggtaaaaagagaatcatacatgggaaatacacgattatttatagaatctgtattgattcacccgattcttgcaaataaatttttattatctttgaaaaaaaaaccagtcccagattttttcaaaaaatttttagtgagtggtagcggtaaatatgttatgaataacttccttccgcaaaaaaccggaagtagttattccgaaaaatcaattttttatagctttttggaattgttatcgatcgatggattaaataaaaatactga--------------------gaatgtgggaaaaaat----cattactcaaaaaatcatattgaatcagagaatattaaaataaaaaatttatgtaaaattcataaatcttactcaaattcgtggaactactccttcccgtttgatcc-catatctaatatggtt----gagcgcacgaattatatgaataaactattgcgtaaaaaatggaatctgttatttctaaaattttttcatttgttctcttcaattttttgcgaatataagaaactagacatgtttttgagttgtctgcgattgggtagagattcgacaaaaataaataacaaattgtatgtattaataaatgagtataatggaatcgaatatcaatattttaataaa---atatttccattcctaagtcaaagttgtaatatcagtaatagtagagataaatcaataaacgattatgtatttattgaaaacaaaacaattagatattacttcaaatttattgaagattccactcaatttatcacctttaatttgtacaatttgacgcaaaataattttgataaatatttaaaatcgttgaataactcatatttgaaaagacatttatccttcgcttctgtgaataataa---gcataaggacataattcacaaatattcactaacttggaaaaaaattataaaaagaagctttgtccgtaacagtaaggatatagtgtataaagatttagctttccaagttttccga---------aaaataaaagaattgaatattttttatttttcggaaaactttgcttctcataaattttcggtaggaatagaatcatacaaatttttaaattttgattatcaggttctgaaagatattaaaaaattttggaatatttttggaactcttgttagcagcataaattttgatgaaaaaacattattcgatag---atctgaaagatccatgaatcgaaattcaataattagttatcgttttgatgctgtaaatatcaagaattctagtgctgaattactaattggtgaaataac-----caatgaattacctatggaatt-------------attaccaattttttgc------------tataaaataaat--------------tttccaattttggttaattatcttcgtaatatccagtcgaattataataaacgattttcttcccattcagaaaaatcaaatggtaaaaatattgcgatatacccgcagttctttaaaatttttctgggatgtgttgaatccagtccaatcgttaataaagcaaaatctttttc------tactagagaaaaaattgttccggttgctcaatcacaactattaaatgctttattttccggaacgatatgccaaaataaaacaaaattatcgttctttcctgatttttataaaaaaataaagaatacaaaaactatttttttctcaaatagtttgcatgtttttcctttcgaagagcagacgaaaaacaccgaaagttttctttattacaggtatattcccgaaaataaaacgtcgtttagagaatatctctctcagaatttctggacgacgcggttgggtgatac---tgaaatcggagcttattacgatatga---tatgcttacaatcattgattgtaaacgtaaggagaaatgacaaaatatttcgatcaataaacaggattttattttattttggatccgaatatcacgactcgaaatataaaattgaaaacaaaatactaggaggtaggagaaaatttcaatataataaattccaagaatttaaaattttgggtagatttttcaaatatatctcattcataaattatacttcatggtttttcactattgaatggtgggagtattatctctatatactagtacaaaggtttcaagaaatttttttaataattagttatcgtttcgaatattttataggtgaaaatattcaaattatacaaaaaaatttcgtaaatttatgggataaaaattatagcaatttaaact---caaaatggaatttacgtctttcagttgattatgagagaaaaacaatcataaatttcgtatggtcaaattttgaattgctaaataattggaatagtttacgttgggctttttttaccttagttggcttcgttttcatatttcataaaaattacttttcaattctgataggctcggattctatagagtcatggaaaaattttgaaacaattagatatctaacggatagttcacgagcttcttattttagcaaattaatgcatcgaaatgatacgcaattggatagagcaaaaaatatagtaatttatttctttttgaatctaacccatcatacaagaaatattcaattttatttattaacgaaaaaaaaattggggagatggttaatcagcaataaaagtttggatctttcccgtaggaaaagaaacttattggttcaatctctaattgcacatacaaggataaaagaatatgggtttggattctatcccaaacaacaatttttaaatgatcaatttggttaccgagttactcaccagcaaggacttttgtatttccgtcatttagctgaaatattgaaaaaagaattggttaattaccctttaaatctagcggacaagtggatattctttgcctctttgcaaaaaataattttcccacgagcatcatgccaagtaaaccaagtcaaaaaatttgaaccaggatttcaaaaagtaccagtaccacttcagtttggattatctcgttcaaaaggtgttttattgataggtcccgtagaagccgggcgttcgtatttgattaaaaatttagcagcagattctcatgttcctttactgagaatatctattaacaaacttttgtataataaacccgacgctgtcacagagagttgggtgaatatcttaatagaaagtttgcgtagattgaaccttactttaaatcttgcgaaaaaaatgtcaccctgcataatatggatccagaatattcatcaattgaatgtagaccgttcaacccaaaacgttgaatcggatcccacttttttacttggcattctacttaaacattttca------gactgattcggtcgaggctagaacagaaaacaatacaattgtaataggttcaacccatgtcccgcaaagggtggatccagctctaatttctccgaatcgattagaccgaataataaatattcgcttatttaataattttcaacgaagaaatcaatttactattttactgaataaaaataattttggattgggtagaaatatatcgtatttgagtgaatttgggtttaggaccatgggttataatatacgggatttagtagcacttgctaatgaagtgtcattaataagtgttacaaggaatagatcgcttatttataccgatattatgaaattagcttttcatcgacaagtttttggttttacctatacgaataataagccgaaatttaaacaaatttttggaattctactttataagataggtagagctgtcatacaaaatatgttgataaagggttcttctacgaatcctttagatactagtaattattcatggaagaaaaaattttattatttatccaaatggtatttggaatctcctatgaatgaatcaattacaaacgaattcacaattttgactcatgttttaggttgcttagccggggctgctgctcgagattcttgggtcttgttggaaaaagaattggatattccgatttcccttgataaattggttgaaaatgattttgatctagcatctagcatttcagaaagtctttttatggagttttcatggttagagacatgccaggctaaattagttaattataaaggagaggaggtaacgctaccaacgcacaattctttgaatattatgcagaacggaatctttgctatagcaaatagggggattacgcatataaaaaatgactttgaatatcaatcgtcggtatctcaacggagattttctaatgataagaaccaagagtttagaaatattgcttggtcaccgagattttggcgtttaagttttcttcgtagtcattcatttgattggataaaaagacctaatgatttaggattttcgaagaaaaggaaatgttcagtaggaacaaactattataatcaacttatgggtaacaagaaagaacaacttccttatgaaaggattttacccagagtgagagaaagaaatgtacaagagttggaataccaatttgaacatattttatcggaggaacaatctgaaatattaggattttcagattcatcaactcagtatcatatagaatatcaattatataataaaccaagattatttataggaaaacgaattctttgggatcctataggtttattgctacaaatgcgtcacttcgttttttcacgccgcggatttttcgcggatgaagaaatgttgagaagactctatgttacttacggagccaggagagaaagagaacggtcccgttcaaatcaaaaaattaaacaattttttctttgtcgtggatataataaggatttaattgctaaattttctgttcgttggtggaaccaattatctatggatgataaacagagtattaatacattaaaacagattgagcaaataggtattcaattgaaacgacctcagatttttactccggtttatctgtatcaacgctggttgatcgagaatctaccggaaaaacttctccgtttcgaattgttgatccatcaacagagatggatcagaactactaattcattatcaaatgattctcttacttatataatactgttagagagttatcaatatctattgagattttttctatccaataaatttttattgaatcggatgatgaaaatattgttgaagaaggggtggcttttccagaatgaaattgaagatcttattaataataaaaaataa-----aaattatttttttgttc---gaccagaagtagaaaaaacgtatatatacgttttttctacgtttaaatatttgctcgggaacgatgattataagttaatcttctaatttagaatatttcggttttttattggcatctgccgtttgtgcatgaaaaagttcgac-aaaaaa-----ttgatagagtcgggattgacggggctcgaacccgcaacttccgtcttgacagggcggtactctaaccgattgaactacaatcccgttg-aagatgaagctttt--------tttgttttatatgttacgaattga--------------------------------------------------------------------------------------aattataacttaattaa--------aaatttgggtcgagctggatttgaaccagcgtaggcatcgccagcggatttacagtccgtccccattaaccactcgagcatcgacccagatagaa---ttttttttctacctgaaatattc---attaattattcggaata----tttttccattacccccaggggaattcgaatccccgttacctccttgaaagagagatgtcctgggccactagacgataggggctttattccccaagaattatattactaaatatattatttactgtcaatgggtctttcgtaataaaaaagtttggaaattgttattaagaatt-tacaataag---------caatattattaaattattttgcgaatattgaaatttaatgtaactatgaaaaatatccttcaacaaatatggttcaagatttttttggataggagcaatcagtcagtatgagtattcttgtttataaagtatccaagtcattaggtaattcgaaaattcttgatcgtgtaagtttatatgtacccaaatttgctttagtagctcttctgggtccttctggctccggaaaatccagtttattacgaattattgcaggtctagatcattgcgagcgtggaaacatatggttaaacggtatagatatgaccaatgtttctacacaatatcgaagaatgagtttcgtatttcaaaattacgcacttttcgaacatatgactgtctatgataatatatcgttcgggcttcaattacggggatttacgtctcagaagattgagaataaagtaaacgatttattgaattgcttacggatcgcagacatttccttcgaatatccacttcaactctcaggaggccaaaagcaacgtgttgcacttgctcgaagtttggcaattaaacctgattttcttttgttggatgaacctttcggcgcattggatggggaattgcgaagacatcttagaaaatggttgaa--acgttatttacaagataatgaaattactacaattatggttacccacgatcagggagaagcagtttcaatggctgatgaaatagttattctaaag---------gggggacgtgtctcgcagcagggaaaccctaaaaacctttatgatcaaccgattaattatttcgttgggttttctatgggattattaatcgaaattccagaatcggatcaatcaatcagctcaagcaatgtggataaatttggaaattcaaaaaatttgaaaaaatttgcttccgacccaatatgg-gtagaaatatttgctaatcga--tcaatatata------aatataggtttttcttgcgaccttatgaattttgcataaaatct-gaaatagatccggaatcaacacctgttcaaatccaaacaattatttataaaaagacgtt------tgttcaactcgatcttttcgtaaattcctttctatggtattttacaattccaatgggctatcaagcttttcgtaatttgcaggtccaatcttttgcacaaatactttatataaagcctagga-ttgaggtctttctgcgagcataccccatgttaataaattaattttttgtagtgagtcttttttatttttagatttaccaattatttcgttaccacgcagaaggaaagttaataggtttatgaaattgtcaactcagttcttttttttttctttgtgttgacaatttctaaattccagatacaaatagagtaatattgatagagattaatatctcttacagcagcccccttaactcagtggtagagtaacgccatggtaaggcgtaagtcatcggttcgaatccgatggggggccttttcaatataataaataataattcaagttgatttattatttattgatc--tagctctc------ttttagtaaacttaaattataatttattggtaaatttagctattctgatactgcagtctactaaaccctgaagatacaattaattgtacataaatttatattattaaaattttataagttgtttttggtt-----acaatttgataaatgaaa--acttgcaacttccaattc----------gtgataaaatggaataataggcttttatccatcaatagaaatataatctgagagatcatcttgtataaatataaattactattgaattattcgcatttattccagcacctagtgtata---atgattcaataggttgggaagttttcgg------------aaaaaaataagttttgagcaaaagggacgtttaaaaataacatacaacaaaggaaagaaaagtgaacctaccactttgcctcaattatttgtttaattcttatacgtaagaatttttatttttttttccagaggcattatgagagacagaatctgatttttcttaggtacttagaaatcgttg----aactcaataggagaatatcattatgactatatccattggaaagtcttccaaagaaccaaaaggtttattcgatagcatggatgactggctaagaagagaccgttttgtatttgtaggttggtctggtctattacttttcccttgcgcatatttctccctaggtgggtggtttacgggtacgacttttgtgacttcgtggtatactcatggattggctagttcttatttggaaggttgtaatttcctaaccgctgctgtttccactccagcaaatagtttggcacattctttgctactattatggggacccgaagcacagggagattttactcgttggtgtcaattaggcggtttatggactttcgtggcacttcatggttctttcggtttaataggttttatgttacgtcaatttgagcttgctcgatccgtgcaattgcgtccctataatgcaatagctttttctggcccaatagctgttttcgtatctgtttttctaatttatcccctgggccaatctggttggttctttgcacccagttttggtgttgctgcgatctttagattcattcttttcttccaaggctttcataattggactttgaacccattccatatgatgggagttgctggagttctgggcgcagctcttttatgcgctattcatggtgctacagtcgaaaatactttatttgaagatggtgacggcgcaaatacattccgtgcttttaatccaactcaatcggaagaaacatattccatggttaccgctaatagattttggtcccaaatctttggtgttgctttttccaacaaacgttggttacatttctttatgttattcgtcccagtaactggtttatggatgagtgctattggagtagttggtttagccctaaacttacgcgcatacgattttgtgtctcaggaaattcgtgcagcggaggatcctgaatttgaaactttttataccaaaaatattctattgaatgaaggtattcgagcatggatggcagctcaagatcagcctcatgaaaaccttgtattccccgaggaggttttaccacgtggaaacgctctttaatggaactttagctttaggcggtcgtgatcaagaaaccactggttttgcttggtgggcaggtaatgctcgacttattaatttatccggtaaattacttggtgctcacgttgctcatgctggattaatcgttttctgggccggagcaatgaatttgttcgaagtagctcattttgtcccggaaaaacctatgtatgaacagggattgatactgctacctcatctagcaactttaggctggggggtaggtcccggtggagagatcgtagatacttttccatattttgtatctggtgttcttcatctaatatcttctgccgtattaggtttcgggggagtttatcacgcacttattggaccagaaactttggaggaatcctttcctttttttggttacgtatggaaagacaaaaataaaatgactaccattttaggtattcatctcattttattaggtgctggtgcttttctcttagtatttaaagctttatattttggaggtatatatgatacttgggccccaggtggtggagatgtaaggagaattacaaatttaactcttggtcccagtgtcatatttggttatttactcaaatcgccttttggcggggaagggtggatagttagtgtggataatctggaagatattgtcggaggacatgtgtggttaggttctatctgtatcttcggtggaatctggcacatattgaccaagcctttcgcttgggctcgccgtgcttttgtatggtctggagaggcttacctgtcttatagtttagcagcaatatccgtcttcggtttcatcgctcgttgcttcgtttggttcaataacacagcctatcctagtgaattctatgggcctactggtccagaagcttctcaagctcaagcttttacttttttagtaagagatcaacgtcttggagccaacgtaggctcggctcaaggccctaccggtttgggtaaatatatcatgcgttctccgactggagaaattatttttggcggagaaaccatgcgtttttgggatctgcgtgctccctggttagaacccttacgaggtccaaatggcttagatttgagcaaactgaagaaagatatacaaccttggcaagagcggcgctccgctgaatatatgactcatgctcctctaggttcattaaattctgtcggcggggtagctaccgaaattaatgccgtaaattatgtttccccacgcagttggttatcaacatcccattttgttttgggttttttcttcttcgtgggtcatttatggcacgcaggaagagcccgtgctgctgcagctggattcgaaaaaggaatcgaccgtgattttgaacctgttctttctatgacccctctcaattagagaggatc--------------------gaaatagaaactataaaat--------------------------tacgaataaaaaaaaggagaaggagggattcgaaccctcgatagtttcaagaactatatcggttttcaagaccgacgccataatccactcggccatttctccttaacaaaattggaattacgtttcagatttagaaagagaaattaatgtatatatacattaatttctctaaaatagga----tacttcgagtattcttcaacaatattccgaagaatttattcgaggatataatcgttataattat------------------tattatcacaccaataaaataaaaatttggagaattacaactatgactatagcttttcagttggctgtttttgggttaatcgccatttcattcctcttagttattggtgtacccgttgtattagcttctcccgatggctggtcaagtaacaaaaattttgttttttcgggtgcctcattatggatcggattggtcttcttagtgggtattcttaattcttttatatcttaaatttttatatttgt---gtttatttaatttctgatataa---------cctccttggtttacacctcattatagaatttagaagcattttgaaaaagtgtttcgaat---gaagaaatagacgtttccagggaggaattttatatgcataaattgcatgcaaagatatataattttatg---tattataaacatgtgcatttgaacaaaatgtgcgggtatagtttaatggtaaaattcctccttgccaaggagaacacgcgggttcgattcccgctacccgccaattctgttataaacatat----aattaactaagaacaactatataatttatagtatatgtggagaacaaa--------cacatggcggagacaggattcgaacctatgacctcaaggttatgagccttgcgagctaccagactgctctaccccgcgttccgcacataagttataataactaatataaaataaactatgcaagtca-----ttcgcgaaccccc------ttctattgattagagggg-------attcgcaaattggtttctaccaactagattttgtgactcccggcagtaaacatgcgtgagccatctcacgtaataaatgccgggataacccaaagtcacggtaattcgctctgggtcttccggtcagaaaacaacgacgatgaagacggctaggtgcactattacgaggtaaagattgtaatttcctatgaaatttccacttatcatccaatgacaaagtttctttaatttcattttttaagcagtcgcgcagaaaatgatattttttttccaatctttgtctctttttttctctctgaataagacttttcctcgccataattgtttcattaataagatattcttttcgattgaatctaatacgtaagagtatttttact-aattctgattaaccgaatttcccggatgtggaagcaattaaaaaagcagcataagtaaatacataacctaccgagaaatgagctaatccgactaatcttgcttgaacaatagaaagagctactggtttatctttccatctaactaaattagctaatggagtacgttcgtgagcccaggctaaagtttcgataagttcttgccagtatccccgccaagatataaggaacatgaatccagtcgcccaaactaggtgcccaaataaaaacatccaggcccaaacggataaactattcattccgaaaggattgtatccgttaatcaactgtgaggaattcaaccacaaataatctctcaaccagcccattaaataagtggaagattcattgaattgtgctacgtttccttgccatagagtaatatgtttccaatgccaataaaaagtaacccagccaatagtatttaacatccaaaaaactgataaataaaaagcatcccaggctgaaatatcacaggtaccgcctctaccgggaccatcacagggaaagctataaccaaattcttttttatccggcattaatttagatccgcgcgaatctaaagcacctttcactaaaattagtgtagttgtgtgcaagcccaaagcaatagcatgatgaactaaaaaatctccagggcctattgttaggaaaagtgaattaccattactgtttatggcctccaaccaaccgggtagccatatgctctgaccagcattaaaagccgggctattcgttgatgataaaagcacatcaaaaccgtataatgccttaccatgagcagattgtatccattgagcaaagatcggttcaatcagaatttgtttctcgggagttccaaaagcaagcattacgtcattatgaacataaagccctagggtgtgaaaacctagaaataaactagcccaacttagatgagatattatagcttctttatgttccaacatcctagctaatacattatctctattctgatcgggattgtaatctctaatgaagaaaatggctccatgagcgaaagcacctgtcataatgaacccagcaatgtattgatgatgagtatataatgcggcttgagttgtaaaatcttgtgcaagaaatgcgtagggaggtagagaatacatatgttgagccactaatgaagttataactccaagagaagctagagcaagacctaattgaaaatgtagagaattgttaatagtatcgtaaaggcctttatgtccccgacccagccgaccacccggaggagtgtgtgtttctagaatttctttaatactatgcccaattccaaaattagttctatacatatgacccgctacaataaaaacaactgcaatagctaagtggtgatgagccatatcagtcagccataaactctgagtttgtggatgagatcctccgataaaagttggaatagcggtaccagctccttgagaagttccaaaaagatgattacttgaatcagcattttgggcataagcattccattgaccggcaaaaaaggggcctaaaccttgaggatgaggtaacgtggttaacaaattgtcccatcttacatgttctcctctggattcgggaattgcaacatgaaccaagtggcccgtccatgccaaggaacttacaccaaaaagtccggataaatgatgatttagccgagattctgcatttttaaaccacgaaaccttgggtttccatttcggttgtaagtgcaaccaacccgcaactaaaaagagggaagaaataacgacaagaaagagagctccattataaagatcttgatttgtgcgtagaccaattgtgtaccaccattgatacacaccggaatatgctatattaactggaccggaagcgcctcctcgagtaaaagcttcaacggccggttgaccaaaatgcgggtcccaaattgcatgcgcgattggtctcacatgcaaaggatcttgtacccatgcttcgaaattaccttgccaagcaacatgaaataaattaccagaggtccataaaaaaattatcgctaattgaccaaagtgagaagcaaaaaccttttgatagaggcgttcctcggtgatattatcatggctctcaaagtcgtgtgcggtagcaataccaaaccaaatacgacgagtagttgggtcttgagataggccctggctgaactttggaaatcttgatgccataatgcttttcaaatcctccttagccattatcctactgcaataattcttgctaggaagaatgcccacgttgtagcaattccacctagaaggtaatgagctactcctacagcacggccttgtacgatactcaaggctctgggctgaatagcaggagcaacctttaatttgttgtgagcccaaacaatcgattcgataagttcttgccaatatccacggccactaaataaaaacattaaactaaaagcccatacgaaatgagcacctaggaacaagagaccataggcggatagagaggagccataagattgaattacttgagaagcttgcgcccatagaaaatcgcgaagccaaccattaatagtaattgaactctgtgcaaaatttcctccagtaatatgagtgacaaccccctgttcagtgacactaccccaaacatcggattgcattttccagctgaagtgaaaaataacaacagaaatcgcattatacatccagaataagcctaaaaagacatgatcccatgcagatacttggcaggttccgcctctaccgggaccatcgcaagggaaacgaaatcctagattagctttatccggtattaagcgagaactacgagcgaataaaacgcctttcagtagaatcaaaaccgtgacatgaattgtaaatgcatgaatatggtgtaccaaaaaatccgcagtccctaatgggattggtaacaaagctactttgttacctacggtaattacctcgccaccaccccaagttaaactggtactcgctgaagcattaggagcagtaaagtccggcgctaaagcgtgagtattttgtatccattgagcaaaaacgggttgcaattgtatagcagtatctgaaaacatatcttgaggacgccctaaagcactcattgtatcgttatggatatataaaccgaaactatggaatcctagaaagatacatacccagttaagatgtgatattattgcatcacgatgccgaagaacgcgatccaataaattattatattgagtagttgggtcgtaatcccttactagaaaaatagctgcatgtgcagcagccccgactattaaaaatccgccgatccacatgtgatgcgtaaaaagagaaagttgagtaccgtagtcagtagctaaatacgggtagggtggcatagaatacatgtgatgagctacgattatagttaatgagcccaacatagctagattaatagctaattgagcatgccatgaagttgttagaatttcataaagtcctttatgaccttcgcccgtgaacgggcctttatgtgcttctagaatctctctgaaactatggccaataccccaattagttcgatacatgtgaccagctacgaggaatagaaccgcaatagctaaatgatggtgcgcagtatcagttaaccacagacctccggttactggatttaaacccccacgaaaagttaaaaaatcagaatattccgaccaatttagagtaaagaatggggttaatccctttgcaaaactgggatagagctcagctaaaagatcacgatttaaaataaattcatgagggagaggtatttcttttggatcaactccggcatctaaaagttgattaataggtaaagaaacatgtacttgatggccagcccaagaaagagatcctaatcccagaagtcctgctaaatgatgatttaacatagattcgacatcttggaaccaagctaatttgggggcagctttgtgataatggaaccacccagcaaaaagcattaatgctgcgaaaactaatccaccaattgcagtagaatagagttgtaactcactagttattccagatgctcgccaaagttgaaaaaagccagaagttatttgtataccctggaaacctccaccaacatctccattcaaaatttcttgacctactattggccaaacaacttgagcactaggttttatatgagttggatcacccaaccatgcttcataattggaaaaacgagcaccatgaaaatacataccgcttagccaaataaaaatgattgctagttgaccgaagtgagcactaaagactttacgggaaatttcttccaaatcattggtatgactatcgaaatcatgagcatcagcatgtaaattccaaatccaagtggtagtgttgggaccctttgctagagtccttgaaaaatgcccaggtttagcccatttttcaaaagaggtttttacaggatccttttccaccacaatcttgacttctggttccggtgaaagaatagtcatcgaggttctcctctcttcagacgaggcatagaaaaaacccaccaataataattggtgaacttctgagagatagatgtttctttaaacccttaatctctttcccagtttgaaactggagcaactattatacagaaattacctaggcaggtcttcaaattaattatgacacaattccaaggtgcttaatggaccataaat---------agggaataaaaagaaaaaa--atttatttattat------------gagaggaatattaattaatctaatttatatgtttaattctacgttctaatagcttttgtatcaacagttgtgcaactgttgatacaaaagctattagaa----cgtagaattactaggaacgtcccgtcatttttaaccaattatgggcttcaatgtaattacttggggcaagtagtattgcttgtttccaataatcagcggcttgatcgaaccaagtttcagaagcttctagatctccttgttgaatggctagttcccctcggtcaagataggtcaacc----aaaaggttccctcttctagaaccgtacttgagagtttcccacctcatacggctcgaataataaaat-ttcatttatttctattacgtggttcgtccaaaaaccttttatttctaagaaattaacgaaaaaaagttaatgaaataagtttctatttcatgctcttacaaaaaatatgaatttatcttttctcccaccgtttaataaaaatcaatagaataattttttttcgacagtaactatcttaacaaatattatagaatcttttcatttctcaaattattgataaattaaagtttattcgtgtctctttgggatctaattctacaccactgtttcattaaccaattgaatcaattttaattacaaaaattgattttt-acacttccgttaataagcagaattttatcgtatcaacccaaaatttcaataattgatctttatgatgcttttcttagttcattaaattatccatagagtttataggttttctcgtcacaattggg---tttatatgattttcttctacagctatggagaacccctatttcatgattaatatgtagataacccccgatgattatatata-tttttttcggatagttgtttataactaatagaatctatagtatagatagtcgcacgtaatgacagatcacagccatattattaaaagcttgcggcaaagagggattccgttccaatgcttggaagtaatattctaaagctttggcatgctctccgttacttgtatggatgagacctatattataaagtatataacttcggtcatacggatcgatttctaaacgcatcgcttcataataattttgtaaagcttccgcgtattctccttcagattgagccgacattcgttacggtt--gtacatttacgaactccgtttcaaaaccgtacatgagattcaaacttcatacggctcctcatt-catagtatatgggaaggg-ctatctgtacgtaataatatagaata--tttattttccaaccaacgtcataaactatttgggctggtgtctctacgtgaggaaatatctaaccatccttttattgtgcagaaatttatttccaacggattattcaacctttgaatatattcttt-----cacagtttcttcgttcttaatgcttcgtattta----gta-gggattagctattccgacaatctccgatggttttatgggtacccaagatacaaacgagatggagatttgttgacctaaccatatatttgttgatattgtttaaacctaaattataacgaagcttttgtattgtcaatttctacaagtgatgctttccattgtgtgtatgcctatac-------ataacataaaattttttatttttataaatttac---ataggtttgaccttccgctgagcactttaacttagcatctaaggttacatcaatcgagggtactcgacggaaggtattatttacttggatgaaactcaccttcactaagcataagggtttagttagaagtacaaa----------------atataaattgcactgaatttacaatttactctgggggggcttcaaattcgaatcgcaccatctctataataagtgaatgcttctttctctctttgtgttgttggaatcactcgtaacggaatatcggcaacaattgtaaaagttttatcaataaaattatcatttttttgggatctaggcatagtttagtcataaatttattagaatcgcatcattctcttttttatgagaataaaaccata---acaaaatttctcgatatcgtgaaaaaatgtttttacatgcaaatatgtaaaagctttttcattgaaatctatttatttgttcaattcaagtgattcgcttttttcaacataaaaatccatgaatttctgttatgatatctaagtaaggattgcggtaacataatattttggactataatt--------ctgtcggaaagatggttgagtggtctaagatgtagcattggaaatgctatgtagactcctgtctaccgagggttcgaatccctctcttt-cctgatttacctcatgatcgat-tatatatgat--------------tatttcttagcagactcaaacttgacgggagtaatactccacaactagcaattcattaattttcaaatcaatacattcacgatcaattgtttgattaactgagcctcgaaattttgtgaaatcaaaagttaaatgattcggtatttttggtttccgaaacgaatcgatatttttggtaattagtgattgagacttatttctattttttatggtaataacatccctgggttcgcaattataactcgggatatcgactgtataatcatttataacaatatgaccatgatttactaattgtctcgctccgggaattgtcggggacatacccaagcgaaaaattgtattatccaaacgcatttcaagcaactgtaataatacctcacctgtggatcctttcgcttttctggcaatacgaacatatttcaatagctgtctctctgttaatccataatgaaaacgtaatttttgtttttcttccaaccgaatacgatactgagaaatttttttattaggagttgattgattaatataactagattctaatttgagtgttttactagttaaacctggtaaagctcccaaacgacgtattatttttgcacggggtcctcgataacgggacataga---aaactccttggtgggtgttatactgc--tgagtaaaatgacataaaatattaaatttttttcttcgaaggaaatatttgtatctttacct----aaaatattccttcgcagttgaaagactataa---cataatagaatgaacaagcaaacgaagtattaaataa------tttaatgaacattaatattatttgtcgctgtcctctatggataaaaaaatttatagaaaaatcagacga-----atgggcccgctatcggagtcgaaccgatgaccatcgcattacaagtgcggtgctctgacctctgagctaaacaggctccgtgaataaaataatttatt-----------------tattatgcatgaagtagtttcttttacc------------ctaatgtccactcattttatttatt-attatacctatgaaacgaaaaataaacaaccgttaaatttt---tgtattaccagataattcgcgaaggtattgcatagaaatagataaaagattataatttatttcagtagagaaggcaaaataatgaatccttttcagaaaaggaaatttgggagggggtatggcgaaattggtagacgctgcggacttaatccaattgagccttggtagagaaatcgactaagtgattgtttccacattcagggaaacctaggtt----agctgaaacatattaggtaatcctgagccaaaattcgtttacgaaataggtgcagagactcgaaggaaactatcccaacgagatcaa-attagatgtttttagttaccattcattggacccagcagtaactctgatagcgataatggtatccaatagtaaaaataaatgcttgtattttcattgtttcgtaatagacaatcatcacgt--atgaggataaagatagagtccttttctacgagctatatttggcagcgttgtaaatcgtagtagaaagaaaatccgttggctttatagaccgtgagggttcaagtccctctacccccat--------cggaaaatattttttagattgtaccttagatacttttttttctaaggttaagtatcagattaaaataaattgaatcttcgtgttgcgctagcaacaacgaaaattgccgggatagctcagttggtagagcagaggactgaaaatcctcgtgtcaccagttcaaatctggttcctggcataatttttgtatatactaggtacaatacacacacagatatctgtgtgtgtattcatcgatacgcatcttgcagctcataaaaatcgggtacgatataatctttgcgtaacggccaacccacccagctctcaggcattaaaatacgtttaagatatgggtgattttcgtaaaaaatgccaaacatatcaaaagattctcgttcttggaaatcgacgcttttccatacccaaaaaactgatggaattttaggatcctttctcgatacaaaaattttgatacatatttcttcgggttgatctgcattatcttgtattttcgtgaaatgataaacactagctaataaaccgcccggttcaacatcgtatgcacattgggaacgtaaataattgaatccatatacatataaagaaacagctagagaaggccaatcctgagattttatttgtagggtttcgataccttggtaatcaaaacctaaaggtctatgagttaagccgtgtttaattaaccatgaagacaggcgcccttttattttattattgttactccccaaagtattaggcatatcgtattaaattattttttgcactattatagtatttccttagaagacactaagattttggattcttcattttcgttttctgacgataatttccgagtttttccgaatctaaaaaatcgatttgataattttgcattagagttctgattattgaggtttggtgacagaccaaattggtgattcaatgtgaaatatctgttaccttgtttcaatttatttttatctccatgtatttcttgagccatcctcttgcgaagtttcactacagcatctataatagcctctggtttgggtggacaaccaggtaaataaatatcgaccgggattaatttatccactccacgaactgtagtataagaatctgtaccaaacatacctccagttatcgtacatgctcccattgcaataacatattttggttcgggcatttgctcgtatagtctaactagagacggagccattttcatcgttacagtaccagccgttatgataagatcagcttgtcgaggactggacctaggtactaaaccgtatcgatcaaaatcgaaccgcgagccgattaatgaagcaaattcgataaagcaacaacttgtaccataaagaagcggccataaactggaaagcctggcccaattcgaaaaatcattgaaagttgttgaaataatagaattcgtaatagttttattaagtaaaggaaattccgtttcattcataatattcgatccttatcccgaa-----taaatttcataaaggattttttttatttttaattaagaccattctaatgctccttttcgccatgcatatatcaaaccaacaatcaaaatgagaataaatattaaggcttcagtaaagggcaatacaccaaaatcatagaaactcatcgcccacggatatagaaaaactgtttcgacatcgaaaatgacaaaaaccaaggcaaacatatagtaacgaatttgaaattggatacaagcttctcccatgggttctatacctgattcgtaactagtgagtttttctgatcctttatttgcaggtgctattgatttcgaaattgaaaaaattattacgggaaagaaactaataattagtagaaatatccataaatattcgtatttatgagattgaaacattataattctc-ccctaattaaaaagaatttaattcgatttttattattcgaccgttccgtccttcattttttagttacttatggattcatttcgcaataacctataagattctcattggatttttt------------------------------------------------------------------------------------------------------------ta-ttccttaccaagattatttttaaagtagaactaatgggtggtcgtggatgtaa----gatgtggttactgat--gaaatgaacccctccccccctttttttttattcacaagtg----------aactttgactcttctacta-------aa---ttaaataggcctttaaaggttttttagggctatacggatttgaaccgtagacattctcggtaaaagagttcgaatttttcgttatgaactatttcaagaacccaacatgcg-tttttttatgcattgggctcacccactaactaatatatc-----aatttagttatttcaccatacttttct----tattaataataagatggttccgcatgctttaagcattcccaaag-tttttttcaaagaatccgatattgacttaggcttgtttat----gatacatggatctactcg---aaaacgagtttctattgcttaattcatatgaggctacatacaccttggagttcataaaacaaaaataagaatatcttgagttcc-cgtaatgttctcatcatgtagtgtcattaaatgagtgtaaaatttaaccatatcaatttttattaagtttcaagtacaaaaa--cttgaatttttacgtgtcaggctatttttct-ctttatctaatcaaagagtaagacactgttatatttcacaatttgagtcaatcgtgagtcgaaattttcgataatttctttgagaatcattggcgcacgtgtaaacgaggcgctctaccgctgagctatagccctacctattactaaaa---------------------------------------------acaattatatgtttttattcttttttttgtcaaggtacataaaatagaagatattaaaaatttcccaatt-----------------ttttggaatcttttttttcctaacaaaaacagaactttgtttcataccaataaaatga-------tacaatagtatt-----aacctacttaactcaatggttagagtatcgctttcatacggcgagagtcattggttcaagtccaatagtaggtaattagtattagatgccattaatct---ttcaatggcatctaatacattctatgttttttattgctacatcacaaaa----cattctaattagaagaaatatttgagatatctacgttgattgcttctagccttgctctggctctttcaaacgctagattagcctcgatactttgttttttgccttctgcttgagctaaattggctctagccttcttaaaagtttcttgagcttcgtaaaaatctatttcgatagctttttcggcttcgttaactagtatagtcattcgattattttctatcatagcaaaaccacccattaatgccatagtggaccattgctctttgagacgtatttttataattcctatgtccaaagcagttaacagaggagcgtgattgggtaatatgccaatccgtccgctatttgttgataaaataatttcttgaacctcagaattccaaacaattcgattaggcgccattacgcgaagattc---agcgtcatttttctcaattctccacttgtaaagtagcggcttttgcagtaacttcatcgatattaccaaccaaataaaaagcttgttctggcagactgtccagttctccacaaagaatcatttgaaaaccttttattgtttctcgaagacttacatatttacctggagaaccggtaaaaacttctgctacaaaaaaaggttgggataaaaatctctcaattttgcgtgctcttgctacagttaaacgatcttcttcagataattcatctaatcccagaatagctataatgtcttgcaactctttgtatcgttgcagagtttgcttcacgccttgcgcagtttcataatgttcctcgcctacaatccaaggttgtagcattgtagatgttgaatccgaagggtctactgcgggataaattcctttggctgctaatccccttgataaaacagtagttgcatctaggtgggcaaaagtggtagcaggtgcaggatctgttaaatcatctgcgggtacataaacagcttgaatagaagttatagatccttcttttgtcgaagtaattctttcttgtaaagtacccatttcggtgcttagggttggttgatatccaacagcggacggcattcttcccaacaaggcggaaacttcggagccagcctgaacgaaacgaaaaatattatcaataaataggagtacatcttgtttattaacatctcgaaaatattccgccatagttagagctgttaaaccaactctcatacgtgcaccaggtggctcattcatctgaccatatactagggctacttttgattccgaaatattttgttcattaattactttagattctttcatttccatgtaaagatcattcccctcacgggttcgttctcctaccccgccaaatactgagacacccccatgcgctttagcaatattatttatcaattccataataagcacggttttgcctactccagctcctccaaataagccaatttttcccccacgtcgatagggcgctaaaagatccacaactttgattcctgtttcaaaaatggataatttagtatccagttgggtaaaagcaggggcacatctatgaattgggaatgtcgtattagcgtcgacgggacccaaattatctacgggttctcccaaaacattgaagattcttccgagagttgcttcaccgacaggaacacttaagggagctccagtatcaataactttcatccccctcattaagccatctgtagcgctcatagcaacggctctaactctatgatttcctaataattgttgaacctcgcaagtaacatttatttcttgacccgcacaattttgaccttgaataactaaagaattataaatatttggcatctcgcctggaggaaaagcaacatcaagtactggaccgataatttgggtaatatttcctacatttctagcaataagtgcggaaattccaagaaatagaatattcgttttcataaaat-------tttttgaaaagttgattatttttaa---------acattttgtatcgtaaaaatcaattaataataaaagtcattttgatacggaaagaaatggatatccacccctttctattctattgtatccgttatg-----agcctatcttgactgaact-----aattatgttcaatttgtatatggttcaattatatgcgatgcaagtatgtaatggatatatctatacactgtaaaatttctcgggtcaatctctatagtatttagatctgataaac-----aaggaatatataaccgggttgcattacatgcgagaaacgatatacaataataatgttttattattggtaaacactcaacgattggataattattcttttaggctataaattttt--------gtaaagaaagaaaatcccgagcagacctcatccttgctagagtataaattgatttgtagggagggacttatgtcaccacaaacggagactaaagcaggtgttggattcaaagctggtgttaaagattataggttaaactattacacccccaagtatgagaccaaggagacagatattctggcagcgtttcgtatgactcctcaacctggagtaccaccagaggaggcgggagcagcagtagctgctgaatcttccactggcacatggaccacagtttggaccgacggacttaccagtctagatcgttacaaaggtcgatgctatgatattgaacctgtcgctggagaggaaaatcaatacattgcttatgtagcttatcccttagatttatttgaagaaggctccgttacgaacctattcacttctattgtaggtaatgtattcggatttaaagctttacgagctttgcgtctcgaagatttgcgaattccccctgcttatgtaaaaacttttcaaggtccaccccatggtatccaagtcgaaagagataaattgaataaatatggtcgtcctttgttgggctgtaccataaaaccaaaattaggtttatccgctaaaaattatggtagagctgtatatgaatgtcttcgtggtggactcgatttcacaaaagatgatgaaaatgttaattcccaaccatttatgcgttggagagatcgcttcctgttcgtagcagaagctcttttcaaatctcaatcagaaactggtgaaattaaaggacattatttaaatgctactgcaggtacgtctgaagagatgatgaaaagagctgcgtgtgctagagagttgggtgtacctatcgttatgcatgattatcttactggtggcttcactgcgaataccagtttagctcattattgtcgagataatggtttactccttcacattcaccgcgcgatgcatgcagttcttgatagacaaaaaaatcatggtattcacttccgtgtattagctaaggcattacgcttatctggcggagatcatatccatgccggtactgttgtaggtaaacttgaaggggaacgtgaagtaactttaggttttgtggatttactgcgcgatgattatatagaaaaagacagaagtcgtggaatttatttcacacaagattgggtatctttaccaggtgtattacctgtcgcctccggaggtattcatgtttggcatatgccggctctaaccgaaattttcggggatgattccgtattacaattcggcggtggaactctaggacacccttggggaaatgctcctggtgcagtggctaaccgagtagctttagaagcttgtgtgcaagcacgtaatgaaggccgtgatcttgctcgggaaggtaatgaaattattcgtgaagcggctaaatggagtcctgatttggctgctgcttgtgaaatttggaaagaaatcaaatttg---aatatgagacaatagatactttataaaataaatttatttcttataacttaaa-----------acttttattattataag---------------taataataaaagttttaagttaaaaactttaaaagtcgtacgatttcagagg------------------gctggtagctcagtggatcagagttcatggttccgaatcatgcggtcaagggttcgaatcccttccaacccttttt--gccttgtcgcgtaattttttgcataacaaaatattttgttctattataaatttagttaatta-attta---------agtttttaatccagtaaat----gtaagatcttgaatgttcccatatatgtatttataaaaatgttctcgataattttaataattaaattttttccgatatttatttcataatcatttcttaaaaaaggggagctcttatgtctttaatgaattggttcgaagataaacgaaggtttggtggattgattggagctttcatcgaaaaagctacgaaaggttatatatttagtgaacgagaaaaagatagatatatcaagattgataccactaagggtttgtggactagatgtgataattgcgaaaatatgttatacgttagattcttgagacaaaacaaacgaatttgcgaagaatgcggataccacttgcaaatgagcagtacggaaaggattgaactcctaactgatcggggaacttggcatcctatggatgaagatatgaccgcccgagatattcttaaattttccgacgaagattcctacaaaaatcgaattgctttttatcaaaaacgcacgggtttaactgatgctatccaaacagggatgggtagattgaatggtattcccgttgcactcggagttatggattttcaatttatgggtggtagcatgggatctgtcgtaggcgagaaaataactcgtcttattgaatatgccactagaaaatcaatgccattaataatagtttgttcctccggtggagcgcgtatgcaagaaggaacgttgagtctgatgcaaatggctaaaatttcttcagttttgcagatccaccaggcgcgaagaaaattgctctatatagctattcttacttaccccacaacaggaggagttactgcaagttttggtatgttaggagatattataattgcggaacctaaagcttatattgcattcgccggtaaacgcgtaattgaacaaactttacgtcaaaaaataccagacggttttcaagttgcagagtctttatttgatcatggattacttgatttgattgttccacgtaatcttttaaaaggtgttttaagcgaaatttttgagctttacggttcagccccctg------taaagaacgtagtaattattttactagataaaaataattgaatta--tgttcttgattcattgacttgttcaataccatcttagatggtattcaaatatttcgtaacaa----atatatatattattttttatttaaataaaaaataatgactattcggttgattttcagataaaata-------------tagtacatattatatttatttttttattctcgcagatttaattcatacgaggtagttttctatgacagcttcttatttaccttctattttcgtaccactagtaggtttgatttttccagctattacgatggcttccctgtttatatatattgaacaagacgagatcgtatagcaattttgtttgttagggaataataatacagaaaatgaagaaggcgatgacgatgtatgtacataaatatatacgatgttattgctttctccatttt-ctatcaagagatataaat---------cctttattttattaaaaccctatttcctttctttttactcaatatctttatctttcttaaataaatattatttattattaaaaattttctaggagagtctgccttgttatgaattcacaatttgaagatattagggtagattttataacaggatctcgaagaatcagtaatttctgttgggcttcaattatcttattaggtgcgttgggtttctctatcgttggattatccagttacttagggaaagatctaatattttttttatctgctgagcaaattttgtttgttccacaaggacttgttatgtttttttacggtatagcaggtttgttcattagtttttatctatggtgcactatttggtggaatgtgggtagtggatacaataaattcgacaaacaaaaaggaatattttccctctttcgttggggatttcccggaaaaaatcgtcgtatttttattcaattctttattagagatattcgagcaatacgcatggaagttcaagaaggatttctatctcgtagagttctttatataaaaataaaaggtcaacaagatgttcctctgagtcgtattgaggaatattccacattaagggaaatggaagataaagcagctgaattagcccgtttcttaaaaatttctattgagggtatttgaaactaa--aaaataaaatcaagttaggtttttgctataatgacaaa-------------aaatacatgctgttttttcggcaaaaattaaatagctcttatgaataac---tcatactattggcaaaattacccatattgttatctagaaaaagcttatataattagcaaacgtatacgaaaagtaaagaaagattacttcttatctagagacatgcttttatcttcgaaacgttcctggcaatccattgttttttatacaaatacggaattaaacaattatgtttttacaatatatatacgtcttctgcaatatagaattggtttatatctaataaatttgttccacttttttaggttcatgatactagattggtttcattgtttttccttggataaaaatatttccaggcataagcattactatagaaaaaaatcagcaactctttcaatttctacattagctactggggggggattcaaaaaaaaaattaatagaaaattagtttggattgaagcaactttgaatgatttacgtatgtggaaacgccatta---------------cttatcgatagatgaagaaaaaaaaaatgaatattctttattggagacggaaatctcagaattagtgacagcaacaatagcttacgaatctataggtcttctaccacggtcaataacacgtactttttccagattcaagacggaattgacaaatcaatcgagttctttggtgcttcaagaatttagattagcaaaatatcaagcattggcttctttgcaatatattggatgcctgattttcattcccttagcaatttccacgtcttctcagaaatgtctcttagaaccttggattactaattggtggaatagctctcaatctcagatttttataacatcgtttcaagaagagaaagctttagaaaaacttcaagagattgaagaattgtcttggttggatagaattataacgaattcatcgttcgaaatacaattgcaaaattcagatagtgagatccatcaacaaacaattgaattagtcaaaaattacaatgaagatagtattcaaaccattttacatttattgacagatattatttatttcatcgttttgagtggtttattcattctaggtaaagaacgacttgttattttaaattcttgggctcaagagttgttttatagtttaagtgatacgatgaaggctttcttcattctcttagtcactgatttatgcatcggattccattcccctcatggttgggaaattctaataagttcttgtttagagcattttggattcgttcataacaaacaggtcatttcttgttttgtttcgacattcccagttattttagatacagtttttaaatatttgatttttcgtcatttgaatcgtatatcaccctcgattgtggcaacttatcataccatgaatgaataggaaaattaaaaaatagagttatatgaatgac---------------------------------tctatttgttacctaga-------tattcaaa--caaaattagaaaatttttcattttttatttctatcgttagtacaacggca-----tatgctgtaaattgag-----caagtaagca---aacatatttattactcgtcaaaat------aatttgaaacggataattggaccatgcaaaacataaaattgaataa---gattctaaaatgggtcacccgagcgatttccataactattgttataaacataatagtttggccatctgcttcggaagcataccccattttcgcgcaacagggttacgagaatcctcgagaagcaactggacgtattgtatgcgctaactgtcatctagcgaaaaaatccgtaaatatcgaagttccacaatctgttcttccaaacacggtgttcgaagccgttgttagaattccctatgatttacaagtgaaacaagtacttgctaatggaaaaaaaggttctccaaatgttggagcagttcttatctcaccggagggctttgagttagctcctcctgatcgtgtaccccccgaaatgaaagaaaagataggaaatcttttttttcaaccttataacaacaataacaaaaacattttagtaataggtcctgtttcgggtaaaaaatatagtgaaattgtttttccaattctttcgccgaatccagctatcagtagagaagctcattttttgaaatatcctatctatgtaggtggaaatagaggaaggggccaaatctaccctgatggaagtaaaagtaataatacagtttacaatgcttcaacaacaggaagaataagtagaatttcacgtcgagaaaagggtggatatgatatagcgatcgatgagatatcggatggtcatgaggtggttgatatcatacccgcgggaccagaacttattattccggaaggtgaatccgtaaagattgatcagcctttaactaataatccaaatgtcggtggatttggtcaaggtgacgcagaaatagtactccaagacccattacgtattcaaggtcttttgctattccttggatcagtaattttagctcaaatctttctggtacttaagaagaaacaatttgaaaaagtacaattagctgaaatgaatttttgagttttataactaatccgga------------agtgtaccaaaaagaaaaagatcttt-------------cggtaataat-caaaaaagaactaaaaattttaaa------ttctttagcaagatcaggtgccaatgaaatgatccaaaaataatttttttatgaaaaaactttacccttataaaag-----------ggtaaagttccaagtcttaattccaa----tagggtaaagaatccttttccattctacaatatctattttactactatctatagagatgaccccaatccggagtacgaaccatagaagaaaatacccattaaacctatcacggggataccagctacagtaccaattagccacaagggaatccttcccgtagtattggccatttaatttactccttttagaaattttattgaatagtcgtatactaaaacataaacagttacaaataatagaaataatttaatttatcttatccagatgaggcaaaaaaactcttcttttcaattgaagaagtaattagaaaataaaacagcaagtacaaatattaataacaacccccaatagaggctagtacgattcaattctacactttgtttgtttggatttggttgtgtcatagctataa--ttttttttttcaagagtttatcgttggataaattgcattgctgatatggctcccagaaagaaaactgtaggtacagccaatccatgaacggctaaccatcttactgtaaaaattggataggttctgtctatagtcattgaaacctccatctaaaaggatttagtaaaatcatcaatttgttccaacgaattgaaacggccagtaattagtggaacctcttgtctattttccgtaaaatattcgtttgggcggggacttccgaacacatcgtaggctaaacctgtgctgacaaacaaccaacccgcaataaataaggaaggtatagtaatgctatgaattacccaataccgaatactggtaattatatcagcgaagggtcgctctcctgtatttccagacatg---gttagctccgtgtatattt-----gtaaaaacaagggggatataaatcccatgaaggagtataatcagaaaaagcagaatatcattccttcaaccttgttgggttatcaatttgataccaaaggtatttttgaagcataccaacttagtatagccaaggttctttcggtgcagcaagacaaatcttaataaaaaaaaatttaaattggtt-agattgataataaaaagtggagtctttaatcgtttatg-----------taacctgaaattttattattatataaatagcgttgagcatgatttgtcggttaatacgaaattaaaaaatctgccatttctattactaattcaaattagtttcttaaaattttgcaatctga---------tatcgcgctccatgtgcaattaggaactgtatagttctctttatttataaatcccggccagaaataaggaacaaatcactgataatattaatactagta-----ttaattagaataattagatatatatatattataattaatactatactagtattaatattattactctttaatgaatcgagagtaataatgaaatcattatgaaattttgattccttctactaatactaaaaattttgcataaaattttaattgtgtcacatatcgtatttaggatgttcatgattactatacttagttactctctgtttcttattggggccctaattctagcattagttttatttattggttcaagcaagatacggcttatttaggtaaaatgacttgaagaaatataaaaaatctcattgtgtgtgtttttttc---cttttttaaaatcgattcgagatctgtaacgaactagaatgctttatcaattggatattattctggtcaatgaaaggaataaaaaaatggttgaagctttgttgtctggaattgttttgggtctaattccaataactttggtcggattattcgtaactgcgtattcgcaatatcgacgcggtgatcaattagatctttaattttg-ttttttatttttttctccatgataaacctttatctata------ctaatttgggtagaggcacgttatctgccagtacaagccacgctctgtaggacttgaacctacggcatcaggttttggagacctgcgttctaccgaactgaactaagagcgtttt--------ttatttctat--cttcgttttaac---------tctatt-aaaaaatagagttaa-----aacgaagatagggatgacaggatttgaacctgcgacattttgtacccaaaacaaacgcgctaccaaactgcgctacatcccttgacttcaat-tattgtacgatatttttatctatatgtctagttatttgttcaactcgtttacctgcttccccttaaaaactgtaaagatttactgcaaatggaaacaatgataaattcttttagtacctttttttgtattatattctatactgtaaacgtcgaaccatttttttaattagagatagagacagttggggtacgatacggactatgg-ggtatatgaaatacgaatata-----cggagtatcttc--aaaaaaaaggagaatttgtgatgcaaaatgtaaaaacctatctatctacagcacctgttttagcaactttgtggttcggattactagccggtttattgatagaaatcaatcgtttctttccggatgctttagttcttccgctcctttaaa-----gatattgagacaagaattttatttctacttttttatatccgaatcgacgagatgaattctttgttcgtttttttcaccgatatttaatcgatcagtttttgactaacccagaacctaattaaaattatggctaagagcaaagagataagagtaacaattaacttagaatgtactgattgtgctcgaaatgatgaaaaaaaa---aggggtatttctagatatactactcagaaaaatcgtagaaatacaccagttagactggaattgagaaaattttgtcgttattgtggtagacataccatccacaaagaaataaagaaatgaaaaatatttacaaggtttatagaattaagttatgaacagatctagaaaatcttcccgtaagcgtatgccagcaattagatcaggggaatctattgattataaaaatataagtttgcttcggcgatttattagtgagcagggtaaaattctatctagacgaatgaatagattgacctcgaagcagcaacgtttattgactatagcaattaaaagggctcgtgtattggctttattaccttttctaaataacgaaaattaattcttcttttcatttttttctattgcagtttcaatatttcttcctcatcggaaccttcccgtagcaaatctgtaaattaaacggggggaggttcctctgttacttctattccttttt---------gctcttaactattatggagaaacaaactttatctaatatagcgatttgagcaagcatctttcgattcaaaagaattttattactatacaaatatctgattaatttgttatatagaatcccattatcccgtgctgctgcgttaactcgagttatccataaacggcgtagatttctctttctttcacctctatcgcgatgagatgacgctaatgctctcattccctgttgattggcagttcggaaaagttttgaatgagttccgcgaaatccagatgtaagtgtaagaatatttttgcgacgtttccgtgctatgtaaccacgtttgactctagtca-tactctaccacttaaaattat------aaaaaaatatatataaattgtgccatttctttcctattataaaatattgtttaatttttgattgtatttccgaa-------------------------------------------------gaaaatccttatctgcataagcaagcatgtgccaagtatctaatgtataaaatgataattccaaaagcttttgctgctataaccttcccaaacatgattttttagg--ctgataccctcttaattat-aaaggaataggaccttaaactaagcaaaatcatgaatttcctcgtttctatagtatctacctccacgattaggccctctctatatgccgaagctactatatttttc--------------aaatattagttattcgtataatttccaatttttagctccttggagtgatag----atgaaatatttatcataaataattaacgacatgttattaaaaagttggctggacagctgaccatttaattacgtttttgccgtaatatgatcaatacttcttcacattaaatttttgtatattatatatatattcctcgcttaatggattgatgatcaatcgctaccattgaggaatggcttttcatccaaaaagaaggtgattcgatttgcaccgaaggaaactataaatttcatacgataaaaataaatgatgtata---tttaacttattatcattaggagtctctccgcaatagtgtgatcccaaaaatttcgagtttttgattcaaacgagtcgcacatacactctagtacaaactcctcgtcgttgaggacatcctctaagggcaggggatttagttccatttttaatcggttgtcttttatttctaattaattgttgaatagtaggcatttca----gattgtatgcagaatttgtttggtttgggtgggatccaaccttaaataaataacttcttatagaatgatatctttattttttgctaattattt---ataggatttgaaccattctctatggcaactaaatcaacaataccataaactttagcttcctccgcggacatagaaacatccctttccatatcttcggaaatgacccataaaggtttgcccgttctttgtacataaaccttggtaatacaatcgcgaagtttcagaacttcttctgcctccataatgcattccccagcttgaccatcataatacgaacttgctggttgatgaatcattaccctattaatagtt---atattataatcttt-cgttaaggattcaaaatataatgaatgaactgtacatgcattt-tcaattgcatacagctctataatggagtagtatccccgtacaaatgaggt----aataaggttaaaaac-------ctttttaaaatataatccaaagaccgtctttttatta------------tgattgttcttttgctacatgatatat----atctttatttagcaattccaaagtttttttatttttcaattattctta-actatttttatgaatcaatttaactcgtataaagttttaatcgagtttatgacgctagaataaa-cgcaaaaaatatataatgcatactgaa-tctttttttattcgtgtatga----aactagatatgtcatgttgttttcacctttttc----------ggggcagacatggatataaa----gaaaaaaaactcattggcacaaagcgtgaggcagtgctatacgtttggtaatttcccccccagttgagataaaagaacccatcgaggctgctaatcccatgcaaatcgtatgtacgtcgggtactacgaattgcatagcgtcataaacagaaattccggctaaaactgcgccgcccggcgaatttatgtataagtacatatctttactttcatcttctccgttaagatacatcataataccaataagttgatttgctatttcgtcgtcaacttgttgacctaggaaaagcagtctttcccgatagagtcgattgattaggataaattcgttattcttttcttattaaaactgtacaagcactttgttagtgcatacagctcaagctattgtaaaaagt---ttaagattttcacattttctcgttcaattc-----tgcgttttcatattgcctattgaacttactatacatatatcgatacatttcaatatttattcaaaaattttaattgcagcgagattatcttat-tcacaaaatagttttt--caattaaaatctttaggttcatgttctactccataataaattttattcgattcttatttgtacgtacaaacaaataatgact----aatttttgagttactgattaaagacccggggaagctcaaatacttcaatttatttagactaaccatggattaataaaataaattattcatctctttaaggtttcagatcctccgacaaacccataaaaattgagtgaatgatgaactactcaatcgaataaaatgatgatggataaactccctataactaagatgtttaataagttgtactatacgtcaatccatacagcgtcttcctctccagggagacgaaaaggaactttcggaacaccaatgggcata--tctatctccatgaattaaatacaattttatgatttgaaaacgttaat-aatactatattataccatattcaatactata-------tca-tagtataggttgtag-aaaaaaaacataagatgtttaatataatactcgggtaataacatctatgataataaagattttccgaataaacatttaactgagat------gaaaagtgggaccaatctctacactgtgatcccaaacacagaaatgctagaatgtttttgcttctattttttggtagatgattcgacagtatttttattgataatgttacagcctttgggatgattaaaaatcgggtttaacattat----agtagctgtttc---aaatgcaaaaaagttttaca----ttaattctctttgagaaaggggtatttttatgggtttaccttggtaccgtgtccataccgttgttttgaatgatcccggtcggttaatcgccgtgcacttgatgcatactgctttagtttctggttgggcgggttcaatggccctatacgaattagctgtttttgatcctactgatccggttcttgatccaatgtggagacaaggtatgtttgttatacctttcatgactcgtttagggataacaaaatcatggggaggttggagtattacgggagaaactgtaacgaacgctggcttatggagttatgaaggtgtcgccgcagtacatattgtattgtcgggtctattatttttggcggctatttggcactgggttttctgggatttagaattatttcgtgatgagcgtacgggtaaaccttcacttgatttacctaaaatttttgggattcatttatttctttctggagtacttcgttttgcatttggtgcttttcatgtaacaggtttatttggtccgggaatatgggtatctgatccatatggattaaccggaaaggtacaacccgtagcgccagcctggggtgctgagggttttgatcctttcgttccggggggtattgcttctcatcatattgctgcaggtattttaggtatattagcgggtctatttcatctaagtgttcgtcctccacaaagattatacaaaggattacgtatggggaatgttgaaacagttttatctagtagtattgctgctgttttcttcgctgctttcgtggttgccggaactatgtggtatggctctgcagctactcccatagaattgtttggtcctacgcgttatcagtgggaccaaggatttttccaacaagaaattgatcgacgaattcgtgctggcaaggcggaaaatcttaatttatctgaagcttggtccaaaattcctgagaaattagcgttttacgattatatcggtaacaatcccgccaaaggcggtttgtttagggctggggcgatggataacggggatggaatagcagtcggctggttgggccatgccattttcaaagataaggaaggacacgaactctttgtacgtcgtatgcctacttttttcgaaacttttccagttgttcttgtcgatgaagaaggaattgtccgagccgatgttccgtttaggagagcagaatcaaaatatagtgtcgaacaagtaggcgtaactgttgaattctatgggggtgagcttgatggagttagtttcgatgatccagctgcagtgaaaaaatatgctagacgggctcaattaggcgaaattttcgaatttgatcgcgctattttaaaatccgatggtgtttttcgaagtagtccaagaggctggtttacttttggtcacgctacatttgctcttcttttctttttcgggcatatctggcatggcgctagaacactctttagagatgttttcgcaggtattgaccctgacttggacgctcaacttgaatttggggcattccagaaattaggggattcaacaaccaaaagataactaatatgagctacat--------tttttataagataaatttc---------------aagtataagca-------------------tattttttaatttgtctgaac-gaaaaaaaatgactatttgatacgaaattcttctgtaaatttttactt-aatacacaaacatatggaagcattggtttatacatttttgttggtaggtactttaggaattattttctttgctattttttttagggaaccgccaaaagtaccaagcaaaggaaagaaataattatttacatttaattgcatatttccctaagcccaacgactctctggaaagag--agtcattgggcttattaatcttcatgttcttcaaaggggtctctaagttcattagaaggctgtccaaaggcagtgtagagagcataacttgtgaagctgatcagtaagcaagatatgaagatagcgaccaaagttgcagtttccatttttaggtaattccaagataatggtatgtt-----tccaatgtatatttttaat---ataatagtacacaaagttaataaatctcaacaaaatcttataagttttatggctacacaaataattgatgatgctcctagaactagagggaaaaaaagtggtataggtgatatattgaaaccattgaattcggagtatggtaaagtagctccaggttggggaacaacaccccttatgggtattgcaatggctctttttgctgttttcctagttattattttggaactttataattcatccgtcttattagatggagttcccgtaagttggtaataagataaatctt-----tgaattgctgcttttatttgcggcaattc--aagaatttattttacttttttcttggggaaggtagttcaattgtgtaattataaatcggaaggatt------tttcgaatatgggtgtgcgacttgttcaaatgaatcagtatcattaatagtacaagataatttgtaatccatttacggtaagtttcaattctgtcaaatgcttacggatagaatctttagca-tttgaagcacag-aaaaaaaagagactaaaactatgattaattcgtaaaaacctccaggtcccgtcatcgattta----atatatgt---agttttcctagtaaaaatgtttgtcgaata-catgatatgtaaaaaagattttgatccattgcatcttttttttttgagtcatcggagcctaacgggaatctaaggtttttaaaaaattatcacgatttgaacaagataatcttgggattaaatttcataaaaaaagattgctcaataaaaaaaaattcat--------aaagaataa--aaaaaagacttgagaaggtggcgaaaaaaatatt----ttttagtaagcaatattatttaacgcttttttcgtttaagccgtaggattctaaacaatcatttacggtttt----a-gggggg----gggcgctcgtaacctatctcaataaagtatacgattggttcgaagagcgtttagagattcaagcgattgcagatgatataaccagtaaatatgtacctcctcatgttaatatattttattgcttaggtggtattactctaacctgttttttagttcaagtcgctactggttttgccatgacttcctattatcgtcctactgtaatcgaagccttttcatccgttcaatatataatgactgaggttaattttggttggctcatccgatcagttcatagatggtcagcaagtatgatggttttaatgatgattttacatattttcagggtttatttaacagggggattcaaaaaaccccgcgaattaacttgggtgactggtgttattttagcggtattaaccgtatcttttggtgtgacaggttattctctgccttgggatcaaattggttattgggctgtaaaaattgtaaccggtgtacccgaagctattccaataattggagctcctttagttgaattatcaagaggaagtgtaagtgtgggtcaatccacattaacccgtttttatagtttacatacttttgtattaccacttcttactgcaatatctatgttaatgcattttttaatgattcgtaaacagggtatttctggtccattatagttt------------------atatgaccaatagccat------accttaatatattctggcttcctacctcgaagtgagatttcttatatgtttaatttaaatagattatctgaaaaggaaaatggattatgggagtgtgtgactctttctaattatttgttttgctatacagaatgtaatctgtcgcatagaat-aaaaaaaattatgcgtttttatcccaattatttttttccctcaggaaggagtaaaaacttgggtagtttctctaaataaaaaaaataataattctatgatccaattt--------tagaagatttcgtcaaatccaaataataagtatcatttcgtatatttcgaaatgtt-----gaaaagatatagtaaataaatgcattcattctcgttgttttttcttgtaaactatcggaataatgaaaaggatctaatgaaattagattgaatagcaaaattattaataagtaaaaatattgt-----attaaaaaata-----gagtaagtggaagactatccaaaaaataaaaaaaaataaatttatttggattatgagtatagaagaaat--tat----------------atatatttatacatctttatcgtcattgcctgagccggatgataagaaattatcacgtccgattcttttggggg----tttccaaacttatcctaataacaaaaaaacccgatttgactgatcctgtattacgagctaagctagctaaaggtatgggtcacaattattatggagagcccgcttggccaaatgatcttttgtatatttttccagtagtgattctaggcactattgcatgcaccgtaggtctggccgttctagaaccttcaatgattggggaaccggcaaatccttttgcaacccctttggaaatattgcccgaatggtattttttcccggtctttcaaatacttcgtacagtacctaataagctattgggcgtacttttaatggctgcggtacccgcgggattattaacagtaccttttttggaaaatgtgaataagtttcaaaatccttttcgtcggccagtagctacgacagtttttttaattggtaccgtcgtggctctctggttaggtatcggagccgctttaccgattgataaatctttaactttaggtctattttaaaaat--------tgttattcattgattaccgatgaagaaataatataatatttgattcgggtaatatgtaatgtaaac-cccccttaagatctctttttaaatcacaaattttagggggggtca---------------------atattttt-----------------------------------cgatatcaagcgtaaaattttgatcacct------gcaagaatttaaaaaaaat-------tatttcgttatatttttttgtaaattaatcgagaaacgcttttttaaagcttctaatacctgttccaccgatttcttaccaaaatttcttatttttataagatcatcttcgctataatttaataaatcggctatggtatgtacatcgacccttttgagacaattataagctctagcaggtaattctaattgatcaataaatatatgtttaaaagcaaaatctttcgtgatttcttccatatcaattgacaggagttggaaaggaaagtaatccgtatcggattccttttttttatctatcccaagaatcttatctttcctctctgaattgattagaggaacaaataaatcaattaaatttcgagaggcctcataaagtgcttcttttggggtaagacttccatcagtccatatttcaagaaaaagtatttctttcgttttttccccgctttcaaaagagtgaacactataatttgcatttcttattggcataaatacggcgtctacctgaaaaatgccgtctcgatatttttttagatctcctatgcgatatccacgatctctttcgatatttaattcaatatccagtgaaacggctcccgttaaggtcgctatatattgcgtatcatcgattattttaacagaagagggccctttaatatcttgagcagtcactcttttcggtcccgaaatagaaatatatgctttttgaggctcgcaagaatcgcttctcaaaacgatttctttcagattaatgagaatatcatgaattgattcttggataccaattactgtggagtattcatgttttacctttcttatctcagcataggtaatagatgctccttcgatttcgttaagtaatgctctgcgcattgctgttccaaccgtattagcttggccttttcggaagggtgaaatagcaaatcggccataaagaagacgtttgctctctatcctagattcgatgcatcgccactgtaatgtttgagtagatactcctatt---tcatcctgactcatattaatat---------------ttttattgtaatggct---ttatttatacacgtctttttctagggggtctgcatccgttatgtggcatgggtgtcacatcacgtacaaaactaagtattataccacttctccgaatggctcgtaatgctgtgtctctacccggacctgggccactaatcataacctcggcttgtttcataccccgatcaattagggatctaatagcattttctgcggcagtttgagcagcaaatggtgtgctttttttcgtacctttgaatccgcaagcaccggcggaggaccaagaaacaacttgtccgcgtatatctgtaacagttacaatcgtgttattaaaacttgcttggatatgaataactcctttaggtaatctacgtttacttcgacgtaaatttatttttttaacagatttcggcatagtttagtatatataatata---------taatgtat----------ttcgattatgaacatttattttctaaccttgtctctgtttatgttttggattagaacacactatcattactcgtcttcgacgccgaattaatctacaattttcacaaatcttacgaacagaagcacgaatcttcatatttattttgtcctcat--------ttctatctctcatggttttttcaattattagaagatctcgtacggagtctatatgttatacgacctttagttaaatcataagggcttaattctactttcaccctatctcctggtaatattcgtatataatttcgccttattcttcccgaaatgtgggtcaaaacctgacatccattatctaaacaaactcgaaacattgcattaggaagtgattctgtaacaacaccttccatatcaattaaattctgtttcttcattaagaggagagtctccttttgaattaactaatgttgataaaaacagttttagctattttttctttataaatatttttttgataaactaccaaacataacatagaagttctcctcctatttttttttttcgagcttctcgatccgtcataatgcctccagaggttgaaagaattacaattcccattccacctaaaactttaggaatttccttatgattagaatatattcgtaaacccggtttgctaatgcgtctcaaagttgttatatatgattttcttttttttccctgatattttagattcaatattaaaatatcttttgcattcttatggttatcaatgaaattttctataaacccttctcgtaaaagaatttttgcgatgtttatggttgtataagtagcaggtatacgaaccgtctttatctttcccaaatttgcatttcttattgaagttatcatattagcaatggtatcgttacccataaaaactccttgaattttttgaaaaatatgggaaaaag-aa-----aaaaaggttttcttagtctat--------aattagcttgaaattacaaaaatgaattgatttctataa-ttttttt----taccataatttcagg-aaaaaattataaatttataaaacctctggagctagtgaaactatcttcgtaaagttagattttcttaattctctagcaatagggccaaaaacacgagttcctttcgggttcccttcttgattgatgacaactgcggcattatcatcaaattctattactgaaccattattacgtctgcatcctttgcgagtacgtacaataactgctctaactatttctgattttcttatgggcatatttggaactgcttctttaaccacagcaattatgatatcaccaatatttgcatatttacgattacttgttcctattactcgaatacacattagtttgcgagctccactattatctgcgacgtttaagtaggtttgaggttgaatcatttttt--tcgttagtaaactctatct---aatttttcaattgaagaggattaaatcaaat---------------tatatatgt---tatata-----------------------acatatataacatatataatttttatgtatctagtttcttgccaatat----ggactgtaataaaatcagtacatataggcattttttgtgcagcaatcttcatcgcagctctagcaatgttttcagagactccacttatttcatacagtatttttccaggtttaactacagctacccaatactctggggatccttttccagaacccattcgtgtttctgcaggtcgcacagtaattggtttatccgggaatatgcggatccataactttccaccacgccgagcataacgagttatagcccgtcgtccggcttctatttgtcgagatgtaatccatgcaggttcaagcgcttgaagagcaaatttcccgaaacaaattgaattgccccgagtagctactccttttaggtttcccctatgttgtttacgaaatttcgttctttttgggtcgtagtcgat-----ctttaccgctacttcagcaccggacatgaaaatttcttttcatacggctcctcatgaatataagttttaccgttaaacacctttttgaaaatatctgctgagaatcgtgcgaaaaaattcatgggcgaatattaactccccaaa-aatttagtatttaaattgactaat-----attaatacttggtttttttcgccatcctatcttaatggatgattcaatttttttcttaaattataattatccatagattttctcgtcttcatgattcaggatttttcgattaggttcc-ccctcgtagtagagct--tatatttacattcaagtttcccagtcgttattgaatttaagctctttttatatatgcttcagacttcgagtttactcattcgttggtaaaccatacgattttttatatatttcgcttcacaaggatatttttcgattcctgtggaaaataatctaagaaatatttatatgatattttctcagtcagttcattggtttgttccaagataaattcataaattattttctagtataaactagattctcgaag-------tttttgcataaaagaaaaaacttcgatacggacgagtcacacactaagcatagcaagt-----ttttttttatttatgacgaattaattgaatcaggttaaactaatttctactttcttgaaagatccaaacttttattcctaatactccgtatatagtttgagccgcataatagcaataatcaattttagctctaatagtttgtaaaggaactcggccttctcgcgcccattcaacacgagctatttcagctccattaagacgcccagctatttgtatttttatacccccaatgctaccctttttagctaattcaatagcttttttcatagttcttctaaaagcgaccctgctttctaattggagagcaatatactccgcaagaatactaggctcgccgtaaggtttttctatttcaattagcgttattctgagttttctatcttcaggattaagtatattctgtacattatttttcaatttttctatcccttggccacgattttctactaataaggcagggaatcccgtatatatttcaacctgaatcaaatccgttttccttttaatttcaacacgggcaattccaccataatttgaagaattttttatatgtttctgcacatagaattcaatacagttgcgtattcctctatctccctcgaatagtttggaatatttatttggttttgcgaaccaatacgaacgatggttttgtgttacaccaagtctaaaaccaagtgggtttattttttgtcccatat-ca---------------------------tatatataatttttttctattaacaaaatttctaatacttt---------ttcatctagaaattatccccattacaatagttatatgacaagtaggtttatgtatgggataaccacgcccttgagctctaggttgaaatctctttaaaaaggttcccttgtttacttgaatttcacttataaatagactggttttacttaaaccaaaattgttacttgcattggcagctgcagaagaaagtatttttagtatcggattacacgcacgatatggcataaattccaatatcataagtgcttgctcgtaggaacgaccacgaatttgattaactactcttcgtactttatgtggagacatacgtatatgtttagccaaagctcgaacctttgtgttataggttctagtttccattagaaattatcctccctagttaacgacgagattttttatcatttttcgcatgtccccgaaaagttctcgtaagcgcaaattctcccaatttatgaccaaccatacgatctgttacataaataggtaaatgctcttgcccgttatgaacagcaattgtatgaccaatcattgtaggtacaatcgtagatgcgcgcgaccatgtgattactatctttttctccctttttaggttgaggttctcaattctttttaataaatgatcggctacgaaaggccctttctttattgaacgtgtcattgccaacaatcctttattttttttt--acttattctttaacttattttacgacgacgaagaataaaagtatcactatatttatttttcctcctactcctcttcccaagtgcgggatgcccccaaggagttactggtttttttcgaccaataggtgctctaccttccccacctccatgagggtggtctactggattcataactactccccttacttcgggccgtttacccaaccaacgtttagaaccggctttacctattcttaggttgttagcgtcgacatttccgacttgtccgattgtagctaaacatttttgagaaattagtcgaatttctcccgaaggtaatttcagagtaactaattgtccttctttagcaacaactttcgcgactcctccagctgctctaactaattgtccgccccgacccggttttatttctatattatgaatagcagtgcctaatggcatattggttgaagtggactccgct--ttcctcgaga-----aatccgaagccccttcccaaactgtacatgcttctttcaaagcatacagctctctggatgtttgtaacaaatatcgtatctacattttgtttttctccttacatccttggtttcttccatcatctggcttttgttattcatttagcatcagaaaaaatgattttactcatttacgtttaa-----------ttttataacttaggaagcttgaaaaattca-------gttatatgaatcagtcgactgagttacaat---tcgcctctgacctacgaattgaaatg----aatctattctattgtaaatacgcttcaataaaattattacctatttctctattt-ttt--tttatgctttaaaaaattctccatattata--atatctcataaattccttatccattagagagaactggaatctcactacctgctatttcgccttttcagtttccttacaagggttttttcaa-aaaaaaattaatgaaattagtgaaagatttataagttttaggcctattcggctatttccgattacgtaaatgaacaattcaaaccgcactcaaaggtagggtatttccaattgaaatgggtgcctcagcaccagaaataatgatatttcctatttcaatgccacgggggtgtaaaatgtatctcttttcgccatcttcgtaattggtgagacagatatatgcattacgattagggtcatactctattgtttttatttctccatatacatttctcttatttcgttgaaagtcaatttttctataaagccgtttgtggccccctccccgatgttgactagttatgacccccctgttgtttcgaccctttttcaaatgtttgttataagtcaaacttttttccggtttggatttaactatttcctcaaacttgggtacggatcgattgcgcgtgcccggtgtatgagcccggtataaacgtattgccatatg------ttttaaaacttaataattttttatttgttcgagaataatggaatagaataacccgactgaagttttattatcattcttttataacaagtggtatatcccgctattgcacctattcttttttttctccttggtagtcgatgactattaacggcagcgactttaacattaagaaaaagttcaatccatttctttatttctgttttgttcgatctaacattcacatcaaagctgtattgattcttttccaacaaacgaatcgttttttcggtaagtattgggtatttaactcgatccgtaatattttcgatttctccctaaaattttatactatt-attacatctatattgtacaatccccagatttttaaaattct---------gtataggcttttaaacatattttaaaagtattttttttacgaatagaaacggt----------atccgcaaacgcttgatataacaaatattattgagta--aacaattgcatccaacaggaattgaacctgtgagttcgccaattatgagttgggtgctttaaccattcagccatggatgctattccacctataattataggtaga----aattaaataaatatataatttatctctacaattcagtaaattatatttacatttttccctcgtacgtatcacgagtcgagcatggattaggagggaatataagtatttagttaagagaattctatcacgagagatttcggaggtcaaccagttgttggaaaaggaaaaaaacccaagatttcattgaaggtttcgattagacaaaagtatatatagtaatgctagagtaaaatcccgtctctatcg----gtagggtggcaacgtatccgtatgaaataattaatggttgcatagttttatccttctctcagactcgactctaaaaattttgaatgagaacgta-aaaaaaaagatatatatat-------cttttagttagtagttgggatcactccgaaaataagataagtaaggg----ttttaggttattcctttccattagtaggagggatgtaactcagtggtagagtgtcaccttgacgtggtggaagtcgtcagttcgagcctgattatccctaaatatttttatattttttttaagcatttccattggttgtttcttcgtcatcaaaagaggctcgtgggattgacacgatagggtaggtgtaggtatactagagttgagcttcaagttaatatgaagtgaatgaagaatcaactgaaagtcagctatcttttcggatggcggacgattccgcttcgtttacgaagaagggagctataagtaaaagta-atacaactatgaatctcatggagagtttgatcctggctcaggatgaacgctggcggcatgcttaacacatgcaagtcggacgggaagcatcctagtggtgtttccagtggcggacgggtgagtaacgcgtaagaacctgcccttaggagggggacaacagctggaaacgattgctaataccccataggctgaggagcaaaaggaggaatccgcctaaggaggggcttgcgtctgattagctagttggtgaggtaatggctcaccaaggcgacgatcagtagctggtctgagaggatgatcagccacactgggactgagacacggcccagactcttacgggaggcagcagtggggaattttccgcaatgggcaaaagcctgacggagcaatgccgcgtggaggtagaaggctcacgggtcgtaaactccttttctcagagaagatgtgatgacggtatctgaggaataagcatcggctaactctgtgccagcagccgcggtaagacagaggatgcaagcgttatccggaatgattgggcgtaaagcgtctgtaggtggctttttaagtctgccgtcaaatcccagggctcaaccccggacaggcggtggaaactatcaagctggagtacggtaggggcagagggaatttccggtggagcggtgaaatgcgtagagatcggaaagaacaccaatggcgaaagcactctgctgggccgacactgacactgagagacgaaagctaggggagcaaatgggattagataccccagtagtcctagctgtaaacgatggatactaagcgctgcgcgtatcgacccgtgcagtgctgtagctaacgcgttaagtatcccgcctggggagtacgttcgcaagaatgaaactcaaaggaattgacgggggcccgcacaagcggtggagcatgtggtttaattcgatgcaacgcgaagaaccttaccagggcttgacatgccgcgaatctttccgaaagagaagagtgcctccgggaacgcggacacaggtggtgcatggctgtcgtcagctcgtgccgtaaggtgttgggttaagtcccgcaacgagcgcaaccctcttgtttagttgccatcatttagcttggaaccctaaacagactgccggtgataagccggaggaaggtgaggatgacgtcaagtcagcatgccccttacgccctgggcgacacacgtgctacaatggccgggacaaagggtcgcgacctcgcgaggggaagctaatctcaaaaacccggcctcagttcggattgcaggctgcaactcgcctgcatgaagccggaatcgctagtaatcgccggtcagccatacggcggtgaatccgttcccgggccttgtacacaccgcccgtcacactatgggagctggccatgcccgaagtcgttactccaaccgcaagggggggagcgccgaaggcagggctagtgactggagtgaagtcgtaacaaggtagccgtactggaaggtgcggctggatcacctccttttcagggagagctattgcttgttgggcttccaatccttgcgctgttaacaagaaat-gaatgttttcacttcttttcgcgtcgac--------agaaccaagttcataagcttattatcctaggtcggaacaagtgaagaagcccattcatttttacctctgtgaacgttatcaaggaaa-aatgaatgggat------------------------tttggtattgcagatctctcaacagggagatctgcgcgacgggctattagctcagtggtagagcgcgcccctgataattgcgtcgttgcgcttggtc-----cgtgaaggtttccagccacataaatagttcgatgtgctcatcagcgcctgacccgaaaatgtagat-----catttaaggcacttcagcatggcgcattcctcttactgac------------tgaaaaaaaaa------------gaggatagatggcgcgattcaggtgaaatctaatgaagattcaacttgtcaatcacttgtgggatctgggcggtccagggagaaatagttc--ttctcttctcgaagaatcaatacatgccttatcagtgtattgataa--ctatctctcgagcacaggttgag-----attcagcctaaatgtgaaaaacggagcacctaataacgcatcttcacggaccaagaactacgagatcacccacggagatttttattctagggtgacggagggatcatactattcgagcctttccctgcctttcttggaggtccgaaggaagcagcaatcaataaccagatcagtttggggttaaatcgtgtgaaaaaaaaaatatcttaggtctatagatgatgggatattagat----tcataagaatgcttggtacgagtaactcgataacttttttagggatgaatctcacgaatgacctccgccggatgttatgtatttatcatctcaacggtgaatgcaggttcgaaaaaggatcttagagtgtttagttgggctaagaagtagagtatgggttacgccttct-tctctctt----cccgttttgttcccttaaggaaaaacgaaggataacaagtacactcggagagcgcagtacaatggaaagttgtatgctgcgttcgggaagaatgaattgttcctaaaaaaaaaggaatcgatggattattttttttttttaattaaataggtacgatgatttacttcacgggcgaggtctctggttcaagtccaggatggcccagctgcgccgaagtaatagcatctggatttttttctgcatgctccacttggcccggaggggatatagctcagttggtagagcgccgcccttgcaattgggtcgttgcgcttacgggttggatgcctaattgtctaggcggtaatggtagtatctcttacctaaaccggtggctaactttttcccaggaatgggaaggaggactggaacatgccactgaaaaattctacggagacaaggaaggtgagttgtcaaaatgtagaaaaggtaggatgggtagttggttagatctactacggatcgtacatgggcaatagttggagtcggcggctcccccagggttacctcattatagaatccctggggaagaggatcgagctgaccccttgcgaacagcttgatgcactatccctctttaacccttcaagcgaaaggaacgaaaagccatggaccgaccccatcgtttccaccccgtaggaactacgagatcgccccaaggatgccgaaggcgcccaggggtcacagaccgaccataaacctggcccaaggagtcgaacgcatcagctgttcgcttgggttggcaggacgggttggagaagggtaacaacattaagactgaaaagtcgggcggaaaagaggaagagtttttgattcttgcgtagattcccaaactgcattcttttcattttttaaatttggcgccttttgagtaaagttgctctttggagagcacagtacgatgaaagttgtaagctgtgtttgggggggagttattgtctatcaaaagcttctatggtaaaataagtaagtgaggcctaagagacggtggcttaccccgtggcggatgtcagcggttcgaatccgcttgtctccagtccgtgatcgaaaccaatataatacgatataatatcatcgtattagataataaatcccgtagcgaagttgactactactacttatggacgttgataagatcctcttcatctagcactttaataatggcatagacttgaatggcgaggttcaaatgagaaagggcttacggtggatacctaggcacccagagacgaggaagggcgtagcaagcgacgaaatgcttcggggagctgaaaacaagtatagatccggagattcccgaataggttaaccttttaaactgctgctgaattcataggcgggcaagagacaacccggcgaactgaaacatcttagtagccggaggaaaagaaagcaaaagcgattctcgtagtagcggcgagcgaaatgggagcagcctaaaccgtgaaaacggggttgtgggggagctat----ataagcattgcgctgctaggcgaagcagttgagttctgcaccccagatggtgagagtccagtaaccgaaagcatcgcaagcttatgctctaacccgagtagcatggggcacgtggaatcccgtgtgaatcagcaaggaccaccttgcaaggctaaatactcctgggtgaccgatagtgaagtagtaccgtgagggaaaggtgaaaagaacccccatcggggagtgaaatagaacatgaaatcgtaagctcccaagcagtgggaggagaattggatctctgaccgcgtgcctgttgaagaatgagccggcgacttataggcagtggcctggttaagggaacccaccggagccgtagcgaaagcgagtctttccagggcaattgtcactgcttatggacccgaacctgggtgatctatccatgaccaggatgaagcttgggtgaaactaagtggaggtccgaaccgactgatgttgaaaaatcagcggatgagttgtggttaggggtgaaatgccactcgaacccagagctagctggttctccccgaaatgcgttgaggcgcagcagttgactagactatctaggggtaaagcactgtttcggtgcgggctgcgagagcggtaccaaatcgaggcaaactctgaatactggatgggactccccaataatagggagtaagggtcaaccagtgagacagtgggggataagcttcattgtcgagagggaaacagcccagatcaccggctaaggcccctaaatgaccgctaagtggtaaaggaggtaggagtgcaaagacagccaggaggtttgcctagaagcagccatccttgaaagagtgcgtaatagctcactgatcaagcgctcttgcgccgaagatgaatgggactaagcggtctgccgaagctgtgggatgtcgaaatacatcggtaggggagcgttccgccttagggagaagcaccagcgtgagcaggtgtggacgaagcggaagcgagaatgtcggcttgagtaacgcaaacattggtgagaatccaatgccccgaaaacctaagggttcctccgcaaggttcgtccacggagggtgagtcagggcctaagatcaggccgaaaggcgtagtcgatggacaacaggcaaatattcctgtactaccccttgctggtcccgagggacggagtaggctaggttagccgaaagatggttatcggttcaaggacgcaaggttaattcacttgaa-tttttcaaggtaagaaagaggtagagataatgcctcgagccaacgtctgagtaccaagcgctacggtgctgaagtaactcatgccacactcccaagaaaagctcgaacgatcttaagcaagtgggtacctgtacccgaaaccgacacaggtaggtaggtagagaatacctaggggcgcgaggcaactctctctaaggaactcggcaaaatagccccgtaacttcgggagaaggggtgcctcctccaagaggaggtcgcagtgaccaggcccaggcgactgtttaccaaaaacacaggtctccgcaaagtcgtaagaccatgtatgggggctgacgcctgcccagtgccggaaggttaaggaagttggtgacccgatgacgggagagcctgcaactgaagccccggtaaacggcggccgtaactataacggtcctaaggtagcgaaattccttgtcgggtaagttccgacccgcacgaaaggcgtaacgatctgggcactgtctcggagagagactcggtgaaatagacatgtctgtgaagatgcggactacctgcacctggacagaaagaccctatgaagctttactgttccctgggattggcttcgggttcttcttgcgcagcttaggtggaaggcagagaaggccccttccggggggctagagccatcagtgaaataccactctggaagagctagaattctaaccttgtgtcaatatttacgggccaaggaacagtctcaggtagacagtttctatggggcgtaggcctcccaaaaggtaacggaggtgcgcaaaggtttcctcaggctggacggaaatcagccttcgagtgcaaaggcagaagggagcttgactgcaagacatacccgtcgagcagggacgaaagtcggccttagtgatccgacggtgccaagtggaagggccgtcgctcaacggataaaagttactctagggataacaggctgatcttccccaagagttcacatcgacgggaaggtttggcacctcgatgtcggctcttcgccacctggggcggtagtacgttccaagggttgggctgttcgcccattaaagcggtacgtgagctgggttcagaacgtcgtgagacagttcggtccatatccggtgtgggcgttagagcattgggaggacctttccctagtacgagaggaccgggaaggacgcacctctggtgtaccagttatcgtgcccacggtaaacgctgggtagccaagtgcggagcggataactgctgaaagcatctaagtaggaagcccacctcgagatgagtgctctcctattctgacttccttttaagtaacctctggtcatggccgagacactgatagactttagaatccaagataaggtcacggcaagacgagccgtttatgatcacgataggtgccaagtggaagtgcagtaatgtatgtagctgaggcatcctaacagaccgagagatttgaaccttatttctacatggcctga-taaaagggtactagccatccccgtgtttggtaacccaattttggcccttgagtgagaagggctgggtgtagctctggaagggacagtgtcccttccagagcctcattca------tactagttttttatgctcttctttttcccgctcatgggttgatattctggtgtcttaggcgtggaggaaccacaccaatccatcccgaacttggtggtgaaactccattgcggtgacgatactatgggggaagccccatggaaaaatagctcgatgccaggatgaa--aaaaacttaacgtttcggggtcgtctcgttcagaaccacaaaaaa---------------------------------------------------------------tttgaacttccgcgcattgcttcgaatccaagtggaggcggggcctgtagctcagaggattagagcacgtggctacgaaccacggtgtcgggggttcgaatccctcctcgcccacaaccagcttcggttacatggtcagtattgccagatccgagacttagacttattatatataacttgcttttttaacgtaggtccttcaccaatacgacaccattcagc------------------------------------------------------actgtcaggcttcagcatagtcttaataaaaatatgcttatcatcttatgtttgtttagtagttggaatcacggcaataacatctcaatctatcaagagattggatgactgtatcctgcttgatctacgttatttgagtg--------attggctagt----aatagctaattagagctaacgaaatattattttattccgaatttacaccaagatctcaatcttggcacatgctggtaatcaatgattttaaaggaaaattttcggcgattttaccagttagtaacaagtcaagcgagagccctcactagtaagctctggcaatgccatcagaacatagaatgatctatttacttatctcgggttttta---------cattgtttctgtttccttttcttttttatttagactattggaagcataaattttgtcgcgattcgacattaat------gatggatgagatg----acgaacaagcccttggataaaataaagatctgatctccccaggtaggatttgaacctacgaccaatcggttaacagccgaccgctctaccactgagctactgaggaa----caatcgtttgaaccaacccataactagtca------taaaaaatgtttagctaggaatgaaacttgaaactaaatttgggtacaccc---ccaatattatacggagaagaagtagcgatagcaatccctga---gcctctccggagaaacgagacaagggggaggcggtcaaccatcacccaccatgatcttct-----gtcctccccgagatgctttacgatttactaagtatacgtgactactatttctgcaaaaaaacgaaaggtcctcctaaaagctagcagatcatgcatggtgaaatggtctcaacctccttgagtgaaatagcacgtggaaattccatatatccaatttatgtcggtcacctgcctcatagagtctttg----gatagttaattatatccgatctgctcggtggtttcttctggttgatcaagcggttggatcgtgagaagtagcgaaaaaatctctagctcacaataacatgaaatatgttatc----ataaatattatttaaataatataactatatggaagagacagaaacatacaagaaactaagaaaaataaatatgaagatactctacccccttctatgtgttttaaagcctcacccccgaataaattaagaatacctgctccgttaacaattccatcaacaatccattgatctataaaataaaggtatttcacaaagaatctcaaaccttttacgaaaaataaattgtaaaatccatctatatatcctcgatagtttgcccagttataaaaagaaagagaaatatgtttcgaaacataatctataaattggaagtttactaatttttgtatga------ttgccgtatataaataatctgaaggcccatacagaaaaaaagcaatgaatattccaaaagaagctataacaatggacggtattgtatctaataagaattctataaaatcttctgagtagaaatgattgaaggaattaatggataaatggagccaataggataaaaagtcagaattgattcgttggagagatattcctataaatcctataaacgaggttggtattgctaaagaaattagagaaaatagcattatattatcagattctttcggatatgatatgcac---ttgtttccaactctatctaatgataaagatttccatatttcgggggagggttcggataaagaatcgccccatattgaaatataagataaactt---atggattcattaaaggaattaccacgaaaatttccttcgaaagttaagaaataaatgcgaaacatatagaaagctgttaagccggccgtgatataagctataaaccctagaagtggaaattgaaaccagctattaacaaggatttcgtctttggaccagaaacaagcaaagggtgggataccacaaagagaaagtgtcccgaaaaaaaaggttattgcagtaactggcatatattttcgtaaaccacccataaaaagcatattttgacttttattaggatgatatcctacaattggctctatagaatgaataacggaaccagacccaagaaatgataaagctttggaataagcatgtgttataaggtgaaataaacctgccttgtaagatcctatacctaaagctagcatcatataccccaattgtgacattgtggaataagccaaacctttttttaaatctttctgagccatagcaatactagcgcctaataaagctgttattgctccagtccaagatattatattcataacgatgggcaacatttcgaaaagggaaaacattctggcaacaaggtaaatacctgctgcaaccatagtagctgcatgaatgagagcggaaataggagtaggaccctccattgcatcaggcaaccacacatgaagtggaaattgagcagattttgcaattggacccagaaacagtagaaccccacagaaactagcggcaactaaactaatctgattatggacaagcaattcgaagaatcgttcagataatttttgaaattcaaaactacctgttatccaataaaaacctgaaatacctaataatgaaccgaaatctcctatacgatttgttacgaaagctttttggcaagcatcagctgcgctgggtctcgtaaaccagaaaccaattaataagtaggaacacattccaaccaattcccaaaaaatataaatttgtatcaaattcgggctcagaattaatcctaacattgacgccgtgaaaagacttagataacagaaaaatcttatatatcctttgtcgtgaagcatataacttttgctataaatcataactatgacgcccactgtagttactagaaccaacataatagaagtcaatggatcaagcaaataacctacttccaaaacgatattttcatatacaacccaagaccatagacaccgatgaatagaactaccggttatttgctgccaaaaggcatgaatagaaataagcatagctattattaaaaatgaaacactaataaaagaagatatgcgacgaaaacctttgatagaacttggtagaaagaataatcctaatcctagtaagatggaagctagaaacggaaacattggtacaagccagacactctgaaatagaaattccataacgggttttttattaaaataaaactttatattttttacgaatttataaaaatatatatgaaatatataactttatcgcttcaatcatatctgagtgatgaaaaaagga-----ttggaaatccctgattatattgcagaataatatatt---------------------------------------------------------------------------------------------------------atatatatttagttt---------attgaactgaaagctgctatttcttattt---------------------------------------------tggttctaaataaaattagaataaat--------tatctattttattca----taattaattaatcgggaaaacaactataaaatttataaaaaatgagtacatatgcgataattgaaaccggaggtcaacaactccgagtagagcctggaagattttataatatccgtcattttgcctcactgatgccaagcgaattagaacaaaatacgaaaatattgatttatcgcgtattaatgattcgtcgagaatctgatataaacataggacatccttggttgagaggcgctgtagttaaaggtaggattctccattcttgtcttgagaataaaataatgatttataaaatgatctgcaagaaaaagacgcggcgtaaactgggttaccgacaaaaatcaactcgatttgtagtcgattcaatttttttggatggtgaagagatat----------------ataaataatg--tatatataagtgaataa--agattttatatttg-----aggacgagcaacagaaaaataaaaactctactcaatgaattttt----------ttaataata--aataataataaaatgaggta-ggtttgtcatggcagttccgaagaagcgcacttccaaaactaaaacaagaattcgtagaagtatatggagagataaagccaacaaaacgtcacttaaagctttttcactagccaaatccattttaacaaatcgttctagaagtttttattattcaataaatgatgaatcatttaattcatctgaatctgtatcaacagataaggatgaaatatgatataaaaaataattctttggtgttaacccagaatgctaaaaggctatatct--------------tccacaatggggacaaaataacaaagttagcaaatttaaccttttcatagccaattaaaaaatgataaaactcttttttat-tcccctttttattttattcttaattactaagggaaaaattagatccttaacaatttttgagtttttattatctatagtattgcattacggtattttcgtattggccatgcctattcttattttggtccgcaggaccgggcaacaaccgtggaacgtattgctacaagtcaataccgaacctattgtattatccgcttattgttttacatttaaaactgctttagcagcaacaattataaatgcatttttcggactaattcttgcttgggttttagtaagatacgaatttcccggaaaaaaaatgttagacactactgtggatctaccgcttgctcttccagcttcagtaggagggttgactttaatgactgtatttaatgagaaggggtggataaaacccatttattcttggttaggtataagaatagttttcagccccctgggagttcttatagctatgattttcgtatccctacctttcgtggtacgaaccttacagcctgttctacaaaatatggagcaagatctggaagaagctgcatggtgtttaggggcatcaccctggacaaccttttggcatattatattcccgccactgactccttcattattaacaggaacagctttgggtttttcaagagccctaggagaatatggttcaatagttttgatagcctcgaatattccaatgaaagatttagttatttctgtacttctttttcagaaactggaacagtacgattaccgaggcgctactatcattgccagttttgctttaataatttccttcagtgcacttcttttaattaataaaattcaattaagtagacaaaattttgaattaaacaaatagtatatatactatttgtttaattcaaaattttgtctacttatggcttctcggagtagtgggactcgaacccgcgacttccatcaccccaagatggtacactaccaaactgtgctatactccgtgcttta-acttctcattatcctct-aataaataaagagtttttctccaataaaaattttggtattatctattgaagttagccgctatggtgaaattggtagacacgctgctcttaggaagcagtgctaatgcatctcggttcgaatccgagtggcggcataaaaaattcatttgtgacaaatattttcatataaatttatggtatctttcaacttttatctcattcatttataataggaacggtagccttttctagtttattaattc--catcatacaattc---aaaaaaaactttcgaatttttaattacgatatttacaatttcggaacaggttttagctcatgcatcttttttttctcttttcttcgctacttttatctattggggaagattcatacatataaataataagacactgaatatttccggaaaaataggtatgataattgcttatttttgtatcacgggattcctattaactcgctggatttcttctaaacattttcctttgagtaatttatatgaatcatctatgtttctttcctggagtttgacgttgattcatttgatcttggaaaacagaagcagaaataattggctgggcataataaccgcgcccagtgcaatgtttgctcatggatttgcaactttgggtatcccgaaagaaatgcaagaatccctttatttggttccggctttacaatctcaccggttaatgatgcatgtaaccacgatgatattgagttatgctacacttctatgcggatctttatcagcaatagctttgcctattattacagcaactaaacgggaaaattttccaacaatgaa---ttatataaatttactttttggtctctggattttcaaagactatttcgaattactaaaaagtaatg------ttcatgaatccagaaaagtatcctcttttacaaactttcgtaaatggcaattaattcaagaattagataattggagttatcgaataattagttttggatttccccttctcactataggaattctgtcaggagcagtatgggccaacgaatcatggggttcctattggaattgggatccaaaagaaacttgggctttaataacttggttaatatttgctatttatctgcatactagaatgattagaggttggcatagtaaagaatcggctattattgcttctctaggttttttcataatttggatttgttacttaggagttaatctgttggcgagaggtttacatagttacgggtgg-ttattttaaaataaaaaattttatatta-tataaataaatatatatttatttatataat-atat------taactattcaaatttagtaaacataaatgaaattgcaatttttatttcattatcattagtaaataaatccatttgttcgaactatattatagtgaa---ccccccccccccccaaaaaaaaaatatgacag-----tcaaaaatttttggatagtaataaatccattttattattccaaatagataaaacaaaattaggataaataccaatacctatgatagggagaaataaacaaattgaaataaaaatttctcgcggtccagcatccataaaatatggaattaaagtattggtaaatttaaacccataaaacatttgacgcaacatggataataaataaataggagttaaaattgttccgattgcttgaatcataataacaactattttaaaaacaggagaataagtcgtattattgactattcctataaaaatcattaattccgctacgaaaccactcatcccaggtaatgctaaagatgccatcgaagatccggtgaacaaagaaaatatttttggcatcggagtagctattccacccatttgatcaagaaaaagagtacgtgttctatcgtaacttattcctgataagaaagagagcgaagcaccgattaaaccgtgagaaatcatttgcaagatagcgccattaagacctatgtttgttacagatccaaccccaataagtacaaaacccatatgagatactgaggaataagcaattcttcttttcaaattacgctgactcagagaagttaaagctgcataaacaatttgtaccgcccctgtaataactaaccacggtgcaaatggagaatgagcgtgaggtagtaattccatattaattctgacgagtccgtacccccccatttttaaaagaatccctgccaaaagcatacacgtgctataatgggcttcaccatgagtgtctggcaaccatgtatgaaatggtaaaattggtaatttaacggcatatgctattaaaaaacttaaatatattattacttccaattccaagggataagttttgttgctcaaaataaggaaatcaaaagtagaaacatcagatttgtaaaacgccataattgaggctcctattgaaatgaagatggaactacctgcggtgtacaaaacaaattttgtagctgcgtataaacgtcgtttccctccccacataattaaaagcaaataaacgggaattagttccaattcccacataaaaaagaaaagtaaaatatcttgagaaacaaatagtccaacttgtccactgtacattgctagcataaggaaatgaaataatcgcggattccgtgtaacgggccaggcagccaacgtggataaagtagttatgaatcccgttaataaaatgagtccgatcgagagtccatcaattcctaatctccaatggaaatccaagaaatcaacccaattataatcttcccttaactgaatggaattagtattgaatttgtagtgataacaaaaaatataagttattaaaaggaattccaagagacaaatgcctaaagtgtaccatcgaataactctatttccttggggaggtagaagcggaatcaataagcccgcagatactggaagaagagtaattatagttagccaaggaaaatggttcataataaatgggatagaaaaaattttcacaatgagaatgaacctatttcgtattttataacataaaaaaatacggtatatttcattaagaagt-----------------------------tgagttaatagcctagacccatactacgggtagtttcggatcctagataaacacgtacactcaaaaagtctgtcggacaggcagattcacatcttttacaacctacacaatcttctgttctaggggcggatgctatttgattagctttacatccatcccaaggtatcatttccaacacatccgtaggacaagctcttacgcattgcgtgcaaccgatgcatgtatcataaattttaactgaatgtgccattgtattaatcaactcctatt-gggggtataaaaaaccttgaattggata--aaatggaatacgttttttctgctgaataaaacattatattgttttgagcatgaaaaaacatattctcttacatattaaattgatttaaataaaaatatattacaaataaatatttatttgtatttcgaaaattatagcaaaatcattaccattttagcaaattaaattgatcaatacgggccgactttctattacgatgaatagctgaaataatggctaatccaatagtagcttcggcagcagcggtcgctataataaaaacggcaaaaatttctccctttatttttgaatcattgagaaaattagaaagagttactagattcatattaactgcattgagaatcaattctagacacataagtgctctaaccatgtttcgacttgttattaatccgaaaataccaatgcagaataaaaaagcactcaaattaagagtatgttcgagcatataaagtcctcat---------ggagtttcgttttctt-ttcgatacaaatgaagatatccaaacttttacaattatttagttgggatagtaaaaacatcaaaaatcattttttatttcgtaatatatcttcttccatgtcaataatttcttctctgcgagctaggacgatggcacctactagagcaattaaaagaattattgacataagttcaaatggaattaggaactcagttaataattctgatccaatacgtcgaacgtcatccgttga------aaatagtgggccctctctatttgattgtgtaaccacataaatcttagaccacggtgttttagaaacaacattatttagtaacataaaaatactagtacaaataattaaagtgattccgtcacctatggtccaaaatagcaaaaagttccgcgatttctttttatttattaacattacagcgaaaacgatcaaaacgtttacagctccaacataaatgagaatctgtgcagcagcaacgaaatccgcatccaataagaggtacaaaagagatatacgagcgaaaacaaatcctaacaaaaaagcagaataaactatatcggtgagtaaaacgacacctaaacttccaaatacaagactcagctccaggaagttaaagatagttccgtagaatgattcgggtaatttc---ataaagctcacaataatagaatcaaatcttttttttataattctatgtattaatccggaatcgcaacgatgctcacgaaatattgacaagagtagtttttaattacca--agtaatatttctcaaattagaatgtccttccataactcctttggataaagatgctaaattggaaacagtttgaatcgtgggatcttcaattaccgatatgggtaaacgtcccaacgctatttgatcataatttaattcatgacgatcataagttgaaagttcatattcctcagtcattgataggcaattcgtgggacaatattcgacgcagttaccacaaaatatgcaaattccaaaatcaatactataactctttaattttttctttctcatatttttttttaattcccagtcaacaactggtaaatttattggacatacacgtacacagacttcgcaagcaatgcatttatcgaattcgaagtgaatacgcccacgaaatcgttcagatggtattaatttttcgtaaggatattgaatagttattggtaaacgattcatgtgatccaatgtaaccacgaaaccctgaccgatatatctcgcagcttgcaccgcttgttgacaataatctctaaatttatttaccgtggaaaacatgta---ggaaaatcctt-----atctttaataaatttcgttgttgctcttcgttgaacaatcctgggcttt-------------aatggtgaaaaga-ttcatagtagaaaaagttggaaagatgttgttaataataaattgcctaaagcaatgggtaaaagaaatttccaaccaagattcaataattgatctatccttattctaggtaaggtccatctagtcattacggaaatgaatagaaaggaataagctttgactaatgtaataactactcctaccgctacattagcagtttgaccaattccatcaataattggattcaattccaaatgcccgaaagtccaaagaa------atgggatgggaaaataccagccccctaaatatagaatcgttacaaataatgaagacaataataaattcaaataagaagcaagataaaataatgcaaatttaatacctgaatattcagtttgataacccgcaactaattcttcttccgcttctggtaaatcaaatggtagtctctcacattctgctagggaagcgacggaaaaaactatgaaaccaataggttgacgccatatattccaactccaaaacccatattttgattgtgcctgaactatatcaaccgtacttaaactgtttgataattatagtcgatactaacattgctattggtacctctacttcaaaaccgtacatgtaattttcatttcatacggctcctcagtggttatcgaaacataaaaatatatttat--------atttatctaccaacgagattctgtatgcaatttt---------agtacaagcttctgaatctatctaaacttttacagttttttcactagcgctaactcagatttcgaaag---------aatttcaactaaaatttttaattatt--ttctcttgatgtgagaactgcagaagtattacttcgttcccgatagtcattatcgtagtagatagggatatactctcaattgggattttaaggaggtactgctcgagcatctctaccaatgccaagtcctt--atcctatacatatatgttt----ttttgtcataccaattcttcgtgcatcttggtttttctcaccctctactcttgcttaatcgaaatcatcgatttcggcttctccgctatcaggcgtggatggctaatctttcacccggaagtatacaatttttt----taattgtgcaaagctttcactctcgtacaaagaggatgggattcaat-ttttctactgcaaactgatacgctgtttaatatcacccatatgactatctagtttttattagacaccga---aagaattaccaatcaattatttttgaaagagttagatacttcggcagtattttgacgaatcacacgtagagctacggataaaacacttaaagctagggggatttcataactaatagattgagcggctgctcttaaaccacctaaaaaagagtatttattattcgacccatatccagccataagaagtccgagaggaacaacgctagaaacagcgatccagaagaaaacacctatactgaaattggctaaaataatatcgtattcgaagggtattactaaataactaagaaaaacaggtgtaagaactaagacgggtccaatattgaataattgagcatccccttgtgctgggataatatcttcttttaaaaaaagttttacaccatctgctaaagcttgaataatccctaaaggaccagcatattcgggtccaatacgttgttgtatcgctgcggatacttttctctcgagccatacaagtactaaaactcctatagttactcctaaaataagagttatgatagacattataatccatataaagttggacaaattatccgataatcccaatgtagaaaaaactttgagaatttgtttttctaaatttatatttaaaatcattctaacgatcgacctctcccataatgatgtctatactacctaaaactgtcataatatcggctaatttcattcctctaattaattgaggaagaatttgcaaatttataaagccaggcggacgaattttgaacctccagggaaaaacactatcatctcctattaaaaaaacccctaattctcctttaggagcttcaactcttacataatgttcttgtttaggtaatttaaaagttggagaaggctttttaccaataaattggtattcgaatgaattccactttgaatttttactctcattaagtcttctagcctccaaattttcataaggtcctcccggaatagcttttaaagcttgtcgaattatttgcacggattctttcatttctccgacccttactaaataacgagctagtgagtctccctctttttgccattgaatttgccaatctagttcatcataacattcataatgatctacttttcggagatcccattgaattcccgaggctcgtaacataggcccagataggccccaatttatagcttcatttccatcaataacacctataccttctactcgttccaaaaaaattggattattcgttataagtttttcatattcactcacttttggtaggaaataatcacagaaatctagacatttatctatccatccatagggtaaatctacggctactcctccgacacgaaaataattatgcatcattcgcataccggtagcagcttcgaataaatcatatatcatctccctttccctgaaaatgtaaaaaaaaggagtttgcgcaccaatatcagccataaaagggccaagccataataaatgagacgcaatacggcttagttctagcataataactcttatataactggctctttttggtacttggatattcgtcaatctctctggtgcattcaccgtgatagcttctgtaaacatcgtagctaaataatcccatcgggttacataaggcagatattggacgattgttcgattttcggcgattttctccatccccctgtgtaaataacccaatacgggttcgcagtccgaaacattttctccatctagagtaatgataagccgcaaaacaccatgcatcgatggatgatgaggacccatacttactatcattggttttctcttcccagtaagtatcatcgtatttgattctccttttaattggttagatt----cttaatta--------------atttatatt-------------------------------------tttatgaaaat---------tttaatttatttttaatccacgaattcccaattgattaatcaaatcttgataacttgttaaatttgttctgaacagataaactagtaaacgcttgcgtctacctagtattttccacaggcccctctgggatgaataatctttaccatgcttttggaaatggtaattaagcctagtaactcgattagttaagtcagatatttggcgttcaattgatccttccttttctcgaaaaacaggggataaacggataaatgaatttttaagcatgaggtttttattctcctgaaacgtataggaagtaaaaatgtttataattcaagtttttc----ctgatatttac---------gatatactcacaaaagagtatattaatatggtattaataaggcatttataatagattgtataaaaaatagtaattttctgtaattcgctaaaaaattgagcttttgaaccctattttatatatagcaaatatcccatgatg-------taatcgttagatcggagggtacatgcgaaatcttagcatcgaaaatcggctcccattgattgtactgaaccaaaacctgttcgtacaagctagatcttcgaatcgataacttggccaaataaaacgtttaattattttattcttattaatatcaatttttttattttgttctttcgccttactgaataggatattgctcgattctttattttttccttcttccaaagaagataaagaattcaatattcgaaattctctacgatgtttagggagtaaaatatcctctaaattggaggaattaaataaaaataaacttttatct------tccccatttttcgtaatacctgtatctaagagtaagagatattcatcaccattatctagatctaatattttgttcaatcgcttctcaaattttagtaatatactaaccattttatacataagaattttatcatccaataatcggggtaaacgatgttctgagttagtggttaattgatctatgctactatttctacggaaaaaaagatgaaacaaatttaaatcttctcgcatttttccggaaagggaaatcatagtttcttgattttgcataaaggtcataagagatgctgtgttgcctaactttctaaattttttttccaaattctttgatttccatctccattgacgaatagattgattaagttctctttctcgaagtaattcttgattaccaagtatttttcgattattatccttcataacaaaagtttttggatcgaatagttttctatgctgatg---cagttccataaattccggaataagccataataaaatattataatcgaagaagatatttgtctttcttacgaaaaaccctgaaggatctttattacctataaaacgagat---------------------------------------------tcattcaattttgaaaac---tgattagtcgttgagtttttatctgaatcgaaataactataggttaaagaattattcctaactaatttgttgcgctttctggttcgttctaatgaaggatcagcaaaaaaaacataaaattctttattctcttgataaatattcgtattttgtacagtgtcaaatattttacctttgtctcttttccaatgttcactaactctaaagcgccattctcgtggcgcgattccataccacattttgggtgataaattgtatcgattaaaaaactttaaccatttatcccaatcattttctctaaaattatataccgtataaccaatgattccttgtctatacaaaaatattttcaaattatttttcagaaataaatgcgatgcgcgagattttgataaacatttcaaataagatttactacttgtttttattccccatattctttgaagtacatatgcttgagacattaatatcattatttaattaagattaactcgaatttttttcaatattttattattaacaattgaatatttgttttgcactttaattattactaaaaaaatttttaatagattctcttataatttctatatttactcctaaattcatttttattctctgaatatttatctttaaaaaaaatagccactccttaat------------ttctctgcgaaattgaataattatttgtttaattcgaatcaatacttttgctaattttcgttcatcacttatactttttaaataagtgatctcctcattatttttaacgagataattttctgtttctttcgcatctccctttgcaataaaattttctaaattttggatataaattgtttcatactcgaattttttaagtatatccgaaacgatatgatcattgtgtccaactgataatttggcgatcatctcgttgttactattcttcccatcattcttttggttcggacacaaattatttaaattggattcgtcagtatattttacgggttgagtattagttttttttgaaccagaaatgttaaacattatggatgatttgttattcaccaggaaagacttgaaaaaaatattttttcgtaatttttttctcaattcattatttattggtttcaaaaatgaaggttgtttcttcatattaccaaaaggtaaatcagttcggaaaccccaagcagttaaataacaataatgaaattttttcttcttcattactttcttgtaatattcttcgtttcttcctgaaatctcattttgagagttaggattatgccaaggtttcaaacgaaaagggtatattatttttatttgaagaccatccctaagccattgttccggtaattctttttccgaaacttcagtaccatcataagtacatcttatatgaacttctttattccattcggaccaatcctcattccattcaggattttgaaacaataatgaacgaagaacatttttgagtattactaatacggggagcacaatatattttctaaaatgtgactgtatgatcagtaaccaacttcttccccattgagccaaagggaaatcccatctgttcgctatagcaagacgatccgctcttgtcctttcgaagaataaagctttttcttccgaagtctttttgttgatatctaacgaaatatctctaaaggtccat---tttgagtcggaaagtttttttccatacgaaagagttcgaataaaaatgggtttttcatttattcgtaaaaaaaatggagaatttatcccgagttgaaacattttccatattaaagttttacgtctgcgagcacgcattgaaccttttactaattttcggcggaaatcagattgttgtgaaaatcgtcttacgatttttcttctcctatcccttccttttatcaaatatcccagattttttacctttctctgacgaatatcagtaactccgatagctatcacatcaaacttatcattttttaaatcggatgtacatctaggtatttctttatttatttcttgaaatttaaattttttatcaattcttaatgtttctgctaagcgggaagg---------cactcgggtaatatcacccacaaataaatttcgccaagaatttttgattgttttccatctatctatttgtaaataattaaggtatacaattttttgtcgaggagaaagattcaaaataagttcccagtttaaatttgattttctattcattttcttatacgtattc------caaattgcggacgtacttttttcagtcgaatctattattgtatccccatcaaaaatattaaattgtttaaaattttggtcaatccctatttttttcgatttgttaataagtgaactcaacatacgacgggcatctcgagttagcggttcccagggtaatat---taaagttttatattccaatttttgccattgattgtaaatccaattctttagtttattctccctcctcaaaaaaagtggggatttttgcttcttcctcaatttattgtatctctctgttagaagccaggatgacctggatattatcatagccttatggtattgtccagttaataaagggtcgtaaattttgttaaatattctcccctcgaaatttgataatcctgtttttttttccgtaacctctttcaaagaagatccattatccaaaaaattaattctgtgttggaattcattatatatatattcttttctccccgtcctagcgctggtccattcttcgaaaaactcactagatgttaagaatttaaacccattgaaacattttttgaaactcctttggaaaatagctaaactgggcaaatacgcaaaggataatctttgttttccatcgctcagacatatatcgaaaaaatattgggatacttttttttttatagggcttcgagtgctagatcggctatttcctatatatctcaatggtctattccatcgacgatagtcaaaaaaaagattaggccatggtttttgcgaaattaaaacttc---tttggaagaattaaactggaaactctcaattatttttttcgtaataaaaggaactggagttcgacctagatgtaataaggaaaaactcaatataataatactaaaagttcgatgaattgttcgtttaactaaaagatagagtataggtgaatcggattctatacggaatagaagtgatttaccgaaagaaatcaataaatattggccacataaccaactaaaaatagtacttgttagaaatagtatattattactataacgaaaaaagataatattcagtaatcttgctaatacgggactcggtaaaagaatgggattgagtaactgaaatattatactatcgaaaaatattttgtaaattcgagtatcttgcaacgatgttactggtcttagacattgataattcgaaagatcttttattctgtaccagtagaaaaatatatatggtgaaactagcaaagttaatatatggggttttaccaaaattacgtaaattggcgaataataaaccgatagaaatattattaattgtcccgtgattaaaccaataacagccgctgcaccgccgagatttccctctaagagaaaagctcttatggatataagttgtgaagggcctagaggcagcgtcgcgataaatccgtaatataatccgaataaaataaatgcgcttgagaaatttatccatgatagtatcggaacccatagcacagaaagcaataagggaatgcttgttatcataatgaaagatcttcctcaataaagtagaattgaaatagaataaagttaatactttcagatattaaatcgcttcaaaa--aaaggtttactaattagctaattc---tactaattaataaaccttttacttattatttttcgcttctaaccagaactgaccatcccaagttttccaaattattattacgtcgtaaaggacgtgtaactaattcaagaacatcttttgcatttgtaaatccatgaatttgagcaaaaataaattcgacagaccatttggtgttgattcctcttgcttccaagggattggcgtgagccataccagttatagctaagtcgggccgtaattcacgcatacgttgtatttgattataattatctggtttttccacaatccgaggcattggtatacacatttttttacaagtcgtttgtaaaagtgttaattccgcagcttggtatctcttatccatgtatggaataccgatctcgtatacgatcattccacatcgaattaaaaatcttgctagggaaatctctaatagattatctcccatgaagaagacggatttaccacggattaaatcgagataattacccaaactttcccaaatttgttgttctcttttttctaaaccttgtgtttcaataccgaagacggaacaaattttttcaatccaagcacgagttccatcggggccaataggaaagggtgctccgattaacttgcattttctacgccgcatcagaattgtcgctgtacggctcaggaatggattgacgccacagacgtaaacaccatcccctaatgctggaagatctgtatatctttgagcgggtaaccaacccgatacatgaatagattggttcttcaattctaaacttagttgagaagctaccgttgagggtaaagaaccaaaaagaacta---aaggaaatttattctttgaattcattata---gattcaacgggctttttacctgttttagaagtcaaagaagatattaattcttgtatagatttatcttctatttttcgtttctcccgaaccaaaattttttgctctggacagcgatgcgccatagcagctaatacagtatcttctccttgggtaaatgcataatccaatccgtttgctcttgctactataattggtattccaatttcattttccaattttggagccataccttctaaatccattttaataatttcagtcgtgcaagtaccaatccatataattacgctaggatttctatctttttttatttgaacacataatcgttttaattctttataatcgtttaattgagctgatatatcaccctcctctaattctgccatagcatagcgaggttcggcaaaaatcataactccaagagcattttgtagaaaataaccacatgtttttgtacctaccactagaaaaaaactatcctcaattttctgatacaaccaagcgacacagctaatgggacaaaaagtatgataattacctgtttcgcattcaaaagtgagagtttcagatattttaattgacatatatgttatatatttccctttctaaatagaaaaaaattattataattttaaactatcgtaaaatcaataaaattcgtttgtttttttttatcgtttgcagtgtttaccggattcaagtagaaatcagagagtaaaccaaacaattcacgatccggaacttcttttggtacaattccttctggtttggacaatatctggtctgctatattcaaatagaattcacaaacatattcaagagcaggctgggattctatcatttcaaataaagttttacctttaactctagaaactcgaatatcttcaattaaaggtaatacttccaaaacaggcatcgggcaagcttctacatatttatcaataagatctctttttgatgtgcgattcccaactaaaccagctaatctaaggggatgcgtacgagctttttctctcactgaagccgcaattcgattagccgcgaataaagcatcgaaaccattatctgtaataattatgcaataatcagcataattcaatggggcagcgaatcctccgcatactacatcacccagaacatcgaatagaataatatcatattcataaaaagcgtttaattctttcaataatttgacggtttctccaacaacgtatcctccgcagccagctccagcaggggggcctccagcttctacacaatcaactccgccatagcctttataaatgacatcttcgggccaaacatcttcataatgataatcttttgattgtagagtatctattatagtagggatcaaaaatcccgtgagagtaaaagtactatcgtgtttgggatcacacccaatttgtaaaaccttttctccgcgccttgccaaagctatagaaatattacaactagtggtcgatttcccgattccaccctttccataaactgctatcttcatatttattt-----------------ttcttagtttcttgtatgtttctgtctcttccatatagttatattatttaaataa----tatttatgataacatatttcatgttattgtgagctagagattttttcgctacttctcacgatccaaccgcttgatcaaccagaagaaaccaccgagcagatcggatataattaact----atccaaagactctatgaggcaggtgaccgacataaattggatatatggaatttccacgtgctatttcactcaaggaggttgagaccatttcaccatgcatgatctgctagcttttaggaggacctttcgtttttttgcagaaatagtagtcacgtatacttagtaaatcgtaaagcatctcggggaggac-----agaagatcatggtgggtgatggttgaccgcctcccccttgtctcgtttctccggagaggct---cagggattgctatcgctacttcttctccgtataata---ttgggggtgtacccaaatttagtttcaagtttcattcctagctaaacattttttatgactagttatgggttggttcaaac--------gattgttcctcagtagctcagtggtagagcggtcggctgttaaccgattggtcgtaggttcaaatcctacctggggagatcagatctttattttatccaagggcttgttcgt----catctcatccatc------attaatgtcgaatcgcgacaaaatttatgcttccaatagtctaaataaaaaagaaaaggaaacagaaacaatg---------taaaaacccgagataagtaaatagatcattctatgttctgatggcattgccagagcttactagtgagggctctcgcttgacttgttactaactggtaaaatcgccgaaaattttcctttaaaatcattgattaccagcatgtgccaagattgagatcttggtgtaaattcggaataaaataatatttcgttagctctaattagctatt----actagccaa--------tcactcaaataacgtagatcaagcaggatacagtcatccaatctcttgatagattgagatgttattgccgtgattccaactactaaacaaacataagatgataagcatatttttattaagactatgctgaagcctgacagt------------------------------------------------------gctgaatggtgtcgtattggtgaaggacctacgttaaaaaagcaagttatatataataagtctaagtctcggatctggcaatactgaccatgtaaccgaagctggttgtgggcgaggagggattcgaacccccgacaccgtggttcgtagccacgtgctctaatcctctgagctacaggccccgcctccacttggattcgaagcaatgcgcgg-------------------------------------------------------aagttcaaattttttgtggttctgaacgagacgaccccgaaacgttaagtttt--tttcatcctggcatcgagctatttttccatggggcttcccccatagtatcgtcaccgcaatggagtttcaccaccaagttcgggatggattggtgtggttcctccacgcctaagacaccagaatatcaacccatgagcgggaaaaagaagagcataaaaa------actagtatgaatgaggctctggaagggacactgtcccttccagagctacacccagcccttctcactcaagggccaaaattgggttaccaaacacggggatggctagtaccctttta-tcaggccatgtagaaataaggttcaaatctctcggtctgttaggatgcctcagctacatacattactgcacttccacttggcacctatcgtgatcataaacggctcgtcttgccgtgaccttatcttggattctaaagtctatcagtgtctcggccatgaccagaggttacttaaaaggaagtcagaataggagagcactcatctcgaggtgggcttcctacttagatgctttcagcagttatccgctccgcacttggctacccagcgtttaccgtgggcacgataactggtacaccagaggtgcgtccttcccggtcctctcgtactagggaaaggtcctcccaatgctctaacgcccacaccggatatggaccgaactgtctcacgacgttctgaacccagctcacgtaccgctttaatgggcgaacagcccaacccttggaacgtactaccgccccaggtggcgaagagccgacatcgaggtgccaaaccttcccgtcgatgtgaactcttggggaagatcagcctgttatccctagagtaacttttatccgttgagcgacggcccttccacttggcaccgtcggatcactaaggccgactttcgtccctgctcgacgggtatgtcttgcagtcaagctcccttctgcctttgcactcgaaggctgatttccgtccagcctgaggaaacctttgcgcacctccgttaccttttgggaggcctacgccccatagaaactgtctacctgagactgttccttggcccgtaaatattgacacaaggttagaattctagctcttccagagtggtatttcactgatggctctagccccccggaaggggccttctctgccttccacctaagctgcgcaagaagaacccgaagccaatcccagggaacagtaaagcttcatagggtctttctgtccaggtgcaggtagtccgcatcttcacagacatgtctatttcaccgagtctctctccgagacagtgcccagatcgttacgcctttcgtgcgggtcggaacttacccgacaaggaatttcgctaccttaggaccgttatagttacggccgccgtttaccggggcttcagttgcaggctctcccgtcatcgggtcaccaacttccttaaccttccggcactgggcaggcgtcagcccccatacatggtcttacgactttgcggagacctgtgtttttggtaaacagtcgcctgggcctggtcactgcgacctcctcttggaggaggcaccccttctcccgaagttacggggctattttgccgagttccttagagagagttgcctcgcgcccctaggtattctctacctacctacctgtgtcggtttcgggtacaggtacccacttgcttaagatcgttcgagcttttcttgggagtgtggcatgagttacttcagcaccgtagcgcttggtactcagacgttggctcgaggcattatctctacctctttcttaccttg-aaaaattcaagtgaattaaccttgcgtccttgaaccgataaccatctttcggctaacctagcctactccgtccctcgggaccagcaaggggtagtacaggaatatttgcctgttgtccatcgactacgcctttcggcctgatcttaggccctgactcaccctccgtggacgaaccttgcggaggaacccttaggttttcggggcattggattctcaccaatgtttgcgttactcaagccgacattctcgcttccgcttcgtccacacctgctcacgctggtgcttctccctaaggcggaacgctcccctaccgatgtatttcgacatcccacagcttcggcagaccgcttagtcccattcatcttcggcgcaagagcgcttgatcagtgagctattacgcactctttcaaggatggctgcttctaggcaaacctcctggctgtctttgcactcctacctcctttaccacttagcggtcatttaggggccttagccggtgatctgggctgtttccctctcgacaatgaagcttatcccccactgtctcactggttgacccttactccctattattggggagtcccatccagtattcagagtttgcctcgatttggtaccgctctcgcagcccgcaccgaaacagtgctttacccctagatagtctagtcaactgctgcgcctcaacgcatttcggggagaaccagctagctctgggttcgagtggcatttcacccctaaccacaactcatccgctgatttttcaacatcagtcggttcggacctccacttagtttcacccaagcttcatcctggtcatggatagatcacccaggttcgggtccataagcagtgacaattgccctggaaagactcgctttcgctacggctccggtgggttcccttaaccaggccactgcctataagtcgccggctcattcttcaacaggcacgcggtcagagatccaattctcctcccactgcttgggagcttacgatttcatgttctatttcactccccgatgggggttcttttcacctttccctcacggtactacttcactatcggtcacccaggagtatttagccttgcaaggtggtccttgctgattcacacgggattccacgtgccccatgctactcgggttagagcataagcttgcgatgctttcggttactggactctcaccatctggggtgcagaactcaactgcttcgcctagcagcgcaatgctta----tatagctcccccacaaccccgttttcacggtttaggctgctcccatttcgctcgccgctactacgagaatcgcttttgctttcttttcctccggctactaagatgtttcagttcgccgggttgtctcttgcccgcctatgaattcagcagcagtttaaaaggttaacctattcgggaatctccggatctatacttgttttcagctccccgaagcatttcgtcgcttgctacgcccttcctcgtctctgggtgcctaggtatccaccgtaagccctttctcatttgaacctcgccattcaagtctatgccattattaaagtgctagatgaagaggatcttatcaacgtccataagtagtagtagtcaacttcgctacgggatttattatctaatacgatgatattatatcgtattatattggtttcgatcacggactggagacaagcggattcgaaccgctgacatccgccacggggtaagccaccgtctcttaggcctcacttacttattttaccatagaagcttttgatagacaataactcccccccaaacacagcttacaactttcatcgtactgtgctctccaaagagcaactttactcaaaaggcgccaaatttaaaaaatgaaaagaatgcagtttgggaatctacgcaagaatcaaaaactcttcctcttttccgcccgacttttcagtcttaatgttgttacccttctccaacccgtcctgccaacccaagcgaacagctgatgcgttcgactccttgggccaggtttatggtcggtctgtgacccctgggcgccttcggcatccttggggcgatctcgtagttcctacggggtggaaacgatggggtcggtccatggcttttcgttcctttcgcttgaagggttaaagagggatagtgcatcaagctgttcgcaaggggtcagctcgatcctcttccccagggattctataatgaggtaaccctgggggagccgccgactccaactattgcccatgtacgatccgtagtagatctaaccaactacccatcctaccttttctacattttgacaactcaccttccttgtctccgtagaatttttcagtggcatgttccagtcctccttcccattcctgggaaaaagttagccaccggtttaggtaagagatactaccattaccgcctagacaattaggcatccaacccgtaagcgcaacgacccaattgcaagggcggcgctctaccaactgagctatatcccctccgggccaagtggagcatgcagaaaaaaatccagatgctattacttcggcgcagctgggccatcctggacttgaaccagagacctcgcccgtgaagtaaatcatcgtacctatttaattaaaaaaaaaaaataatccatcgattcctttttttttaggaacaattcattcttcccgaacgcagcatacaactttccattgtactgcgctctccgagtgtacttgttatccttcgtttttccttaagggaacaaaa----cggga-agagagaagaaggcgtaacccatactctacttcttagcccaactaaacactctaagatcctttttcgaacctgcattcaccgttgagatgataaatacataacatccggcggaggtcattcgtgagattcatccctaaaaaagttatcgagttactcgtaccaagcattctta----tgaatctaatatcccatcatctatagacctaagatattttttttttcacacgatttaaccccaaactgatctggttattgattgctgcttccttcggacctccaagaaaggcagggaaaggctcgaatagtatgatccctccgtcaccctagaataaaaatctccgtgggtgatctcgtagttcttggtccgtgaagatgcgttattaggtgctccgtttttcacatttaggc-----tgaatctcaacctgtgctcgagagat--agttatcaatacactgataaggcatgtattgattcttcgagaa--gagaagaactatttctccctggaccgcccagatcccacaagtgattgacaagttgaatcttcattagatttcacctgaatcgcgccatctatcctcttt------ttttttc------------------agtcagtaagaggaatgcgccatgctgaagtgccttaaat-----gatctacattttcgggtcaggcgctgatgagcacatcgaactatttatgtggctggaaacct-----tcacggaccaagcgcaacgacgcaattatcaggggcgcgctctaccactgagctaatagcccgtcgcgcagatctccctgttgagagatctgcaataccaaa------------------------atcccattcattt-ttccttgataacgttcacagaggtaaaaatgaatgggcttcttcacttgttccgacctaggataataagcttatgaacttggtt--------ctgtcgacgcgaaaagaagtgaaaaca-ttcatttcttgttaacagcgcaaggattggaagcccaacaagcaatagctctccctgaaaaggaggtgatccagccgcaccttccagtacggctaccttgttacgacttcactccagtcactagccctgccttcggcgctcccccccttgcggttggagtaacgacttcgggcatggccagctcccatagtgtgacgggcggtgtgtacaaggcccgggaacggattcaccgccgtatggctgaccggcgattactagcgattccggcttcatgcaggcgagttgcagcctgcaatccgaactgaggccgggtttttgagattagcttcccctcgcgaggtcgcgaccctttgtcccggccattgtagcacgtgtgtcgcccagggcgtaaggggcatgctgacttgacgtcatcctcaccttcctccggcttatcaccggcagtctgtttagggttccaagctaaatgatggcaactaaacaagagggttgcgctcgttgcgggacttaacccaacaccttacggcacgagctgacgacagccatgcaccacctgtgtccgcgttcccggaggcactcttctctttcggaaagattcgcggcatgtcaagccctggtaaggttcttcgcgttgcatcgaattaaaccacatgctccaccgcttgtgcgggcccccgtcaattcctttgagtttcattcttgcgaacgtactccccaggcgggatacttaacgcgttagctacagcactgcacgggtcgatacgcgcagcgcttagtatccatcgtttacagctaggactactggggtatctaatcccatttgctcccctagctttcgtctctcagtgtcagtgtcggcccagcagagtgctttcgccattggtgttctttccgatctctacgcatttcaccgctccaccggaaattccctctgcccctaccgtactccagcttgatagtttccaccgcctgtccggggttgagccctgggatttgacggcagacttaaaaagccacctacagacgctttacgcccaatcattccggataacgcttgcatcctctgtcttaccgcggctgctggcacagagttagccgatgcttattcctcagataccgtcatcacatcttctctgagaaaaggagtttacgacccgtgagccttctacctccacgcggcattgctccgtcaggcttttgcccattgcggaaaattccccactgctgcctcccgtaagagtctgggccgtgtctcagtcccagtgtggctgatcatcctctcagaccagctactgatcgtcgccttggtgagccattacctcaccaactagctaatcagacgcaagcccctccttaggcggattcctccttttgctcctcagcctatggggtattagcaatcgtttccagctgttgtccccctcctaagggcaggttcttacgcgttactcacccgtccgccactggaaacaccactaggatgcttcccgtccgacttgcatgtgttaagcatgccgccagcgttcatcctgagccaggatcaaactctccatgagattcatagttgtat-tacttttacttatagctcccttcttcgtaaacgaagcggaatcgtccgccatccgaaaagatagctgactttcagttgattcttcattcacttcatattaacttgaagctcaactctagtatacctacacctaccctatcgtgtcaatcccacgagcctcttttgatgacgaagaaacaaccaatggaaatgcttaaaaaaaatataaaaatatttagggataatcaggctcgaactgacgacttccaccacgtcaaggtgacactctaccactgagttacatccctcctactaatggaaaggaataacct----aaaacccttacttatcttattttcggagtgatcccaactactaa-------ctaaaagatatatatatc-tttttttttacgttctcattcaaaatttttagagtcgagtctgagagaaggataaaactatgcaaccattaattatttcatacggatacgttgccac----cctaccgatagagacgggattttactctagcattactatatatacttttgtctaatcgaaaccttcaatgaaatcttgggtttttttccttttccaacaactggttgacctccgaaatctctcgtgatagaattctcttaactaaatacttatattccctcctaatccatgctcgactcgtgatacgtacgagggaaaaatgtaaatataatttactgaattgtagagataaattatatatttattta----atttctacctat
>OL654073
tgtatttctttctacgtgaacaacgactcggagataaaatc--------gaggaaaaaaaaactctcgatgagacaattaccaaa-tgatgtacaaccacaaagatatgctcatgttaacccgtcaaataatattcttt---------------------gcttttttgaataattgtaaaataaatagtaatttaaa--------attatatttatgattagtcgaac--------gattattaaa--------------------------tcttat---------tattagaaatttgaacgagaagccgtatgaaatgaaaatttcacgtacggtttcgtagagtggcaataaaggtaactaagtttgtcaacttttacaccacgacaccaaaaaaaccgaattccgccttacgaaaagttgctcgtgttagactaacctctggatttgaaattactgcatacattccaggtataggacataatttacaagaacattctgttgttttagtaagaggggggagagtcaaagatttacctggtgtaagataccatattgttagaggaacattagatgctgtaggagtaaaagatcgtcaacaagggcgttccagtgcgttgtatatcactctccaaaaattgtatcatttcgagatacctgtcaatc---tataaaaagacgtgaacaagtagctaacccaacaa--------ttgatattttgtaagggggaacagagcaggctattacggaattcatttctattatttcctaatatatacctagggtttcaatt-----ataataaa--------aagtttctacccgactttgattggaataattgatttttatattatcttggagcaaataaaaatggcataacaattaat---tccaaagtgttttttacaccgtctatataattgataaacctaagggtatccgagtagattttggagattatgaaatacaagatttccagaaaagaaagtatga--ataatggaaacggatactcgattaagagtgagtaaacatcataaatttattacggtgtggaaagccgtatccgatgaaagttggacgtacggtttggaggaagattataaaatccatcctacaatatggagtgaaaaagtcaaaataaattgctttatcaaaaaaataaattatttgtatcatgtcacgtaaaagtattgcagaaaaaaaaatatcgaaacctgatccgatatatcgcaatagattggttaatatgttagttaatcgaattgtgaggaacggaaaaaaatcactagcttaccgaatcctttacagagctgtaggaagtataaagcggagaacaaaaaaaaacccactattcgtattgcgtcaagctgtaaataaagcggctcctaacgtaacagtaaaagccagacgtataggtggatcgacacatcaagttccgcttgagattggatcaacccagggaaaagcacttgctattcgttggctattgggggcgtcacgtaaacgctcaggtcggagtatggctattaaactcagttacgaattggttgatgcagcaaaagataatggtattgctatacgtaaaaaagaagaaacccacagaatggcagaagctaacagagcctttgcacattttcgttaaaaaaattctaaag-atgtggcgtataatactccaaaattcctgagatacgatttattccatt-ttatatttgtgattaccactaatttcataatgataatagtcattaaatattattattttttattatcattatgaaattagtggtattctacatttggcgcggtagtatatat-----------agatataatggttatttttttcacttctagctctagaaatattaattggaccgatacttcatcctatctcttggaaaa------attcttatgaaacctgaacctggtgcgtttttcttatatgggagtactattctaccggaatgtatattaattcttggtttattgataatttttatgattgatttgacgtccaatgaaaaaaatacaactttgttgtatctaatctccctaacaagtttactaggaactagtatgatactattttttcaattgagaacggaatcaattattagtttttcgggttccttgcaaaccgacagttttattataatattccaaattttcataatactatcttccattctgtgtatacctctatctatagaatatatcggatgcacaaaaatggctattcctgaatttttggtattcatattaacaggcactgtaggagcaattttcctatgtggtgctaatgatttagtaactatttatgtatctttggaatgtttgagcctatgttcctatctattatctggatatacaaaaagagacattagatcaaatgaagctgctataaaatatttacttacaggtggagtaagctcctctattcttgtctatggtttttcatggctatacggtttatcagggggagaaactaatatacagaaaatagtcaacggtcttttgaacacacaaatgtataattctccgggaattttcgctgcacttatatgtatcacaatcggactcgcttctaaactttctatggttccttttcatcaatggactcccgatatctatgaaggagtgcgatccgttagaaaaatttttaattattagtataaagaaacaatactct-----------cata-------------aataatttaattgaaaatattcaatagaagcacagtatata--attatacagtcctcacttaagacttaca---------tttcatttttacgaaactctgggttggaaataaagcaaaaatttaaatgtgtatttcttaagaaataagaattattctata----aaataattattagggatagc-tttgcaaacaaaataattttataacgaattgttaaatgcataa---------atactattttattagttttcattcttcgagacaaaaagttgcgaa---cagtataagtaaataacaaa--gatcctaaaataataaa--------attattcataactattgggaacggga-taaaataaaatgat-tgagcatacttatgtaaaaattatttaaaaa-agggattcctcgaaaagttttaaattttataatttatttgattattaaacagacgcgaggagagtaataaaatatcggggatatcaccgaaattataagatatcatttttttgtcatttattactcagaagccgtgtgatattaaaatctcatgcacggtttcgaatgagaggaagattaaaatttttcgactctaactcaccaactccagtcgttgcttttctttctgttgtctccaaagtagctggtatggctctagctactcgaattttcaattctatttttatttattcagcaaatgaatggaaacttttgttagaaattttagctatttcgagtatgatattgggtaatttggttgcaattactcaaacaagtatgaaacgtatgcttgcatattcttcaataagccagattgggtacattattattggattagtaactggtgatttaaacggctatgccagtatgattatttacatttttttctatatttttatgaatctggggacttttgcttgcataatattatttagtctacgtacaggaacagataatattcgcgactatgcgggattgtacgcgaaagatcctttattgggtctttcactaacattatgtttattatctctgggaggtattccccctctgacgggcttttttggaaaattataccttttttggtgcggatggcgaacagggttttacttactggttctaatagcactagtaacaagtgtaatttcaattttttattatttgaaaataattaaattgataatatacccaaga---aatgaaggaataaattcttatatacgggcctatattgtcccac------cttcttttgaaactaaaaattctattgaattcagtatgctcgtatgtgctatcgggtccatctctttaggtttttggataagtcctattttcctttttgtacaagaagccctaaaattaagcatttttttctcttgattcaaaaaagtttcccgcacactcattattcataataaacttgtatgaaataatttagaaaatttagttcgtgtcaaacatgtgatatagttata-ct-------------------------atatata---------------------gtataactata-tctagacaatttatccataatgaaaagccttgatggtgaaatggtagacacgcgagactcaaaatttcgtgctataagcgtggaggttcgagtcctcttcaaggcattattgatttaagaataaccatcatatcataattttttttattttcagataaatattgttatatgttatactataacattgata-gtgaagggac--agttgttttattcaaaacata---------------------------aaaaatttatcttttgaatgatcaaattcaataccaatttgtg--------------------tattaattttttctacgaaa-----------atttttatcttttatcgggtaatatttcaaatatttccaaaaaaaccattaaaataatataattatggaagtcaatatttcagcatttatcgctacggctctttctatttcaattcctacagcttttttacttattctttatgtacaaacagctagtcaaaataattaaatctttaatccaaacataaaatttatcaaattacattgaataaaaaaaaattaagatagaaatacagataatagatattatttgtatttccttcttaccttttact-cttaagacatcaaattatcaaaaaaatgaaccacatggaattaggccctagtactataataggggtaggtttagtaatagttggtatatttttatatgcccttagatttagggaacctcatgtttctagaggtgtgacttagaatgtacttaagat-taacttcaacatattcaatataattttattgatgtgaaacttgaataaagaaatca-aaaaatctggttgaaatatcataataagatccatggttaaactatttcaacat-----acattgtttcgaaatcatattcaaatatttttgaaaaaaaaa----atatatatattattgttacttatttgtctttctctggaaggaatac---ggtaatagcaacggaatttaatgtggacctaaagatactg--aagaaagtactaaaagatgaaactttttcctaattagaatg-------acacactaattttgta--gaaaaaagacgatccaaaagattttttttatatttactcggattttgggttaaaaa-caatctgtataatt---ttgtatttcgcccaagccatacggaattgaaaatatcatatatggtttttagggggggttatatcc----agcctatcccgatattacgacttccttttttcctccatcgggttgttatgcggaggaattctatttttccaaggttggcgactagatcccattcttctattatctcaaatacttttaagcggaaccactgttttcttcatcgcagagagcctttatctaagaaataactcgaatcgcgtaaaatatagagaaggaataaatattaatttaaattttgaaagcaataaatattgctatcgaaatttcaaattgaaaaaaaaattattcattaaagg--gtgggatagaattaattatacgacacacgtttcttgc---------aaaagaaaaaaaactaaagggcattgaatttttcataagaaattcaatgccctttagttttttagt--------aatctgaatagataaaaataagtttttttgca---aaaacttattaaat-gaattcacgaaccgcttctcccccatacgacaagtgaaagagaaaaagtaaaaacaaccattaaagcaccccaagctatattaataatatccataaatcct---ttctttt---tttttgatcgattgaagaactaggtatacctatatatgtatatacatat--------aaatgtatttggatccatagttttttgtcgtga---------------------------ctcgatcatt-aaaaatttttttagtaaattacc--------gaataaattattgctaataaaaaaatattaataactaacttgcttttatttctttattgctctaatttcacattaggttgcccataacacgtg--ataggtacatttcaaacgtaacaggctatatcatatagagcacaacggtttgttccttaaag----gggatgggcaatccgaagtttctagtct-tttagctcaaaaagcgacacccagattcgaactggggatgaaggatttgcagtcccccgccttaccacttggctatgtcgcttcgcgt-------tttc----gttaaaaacataatacacctcactgaaattattttcaagttataatattctttggaataaagtgataatcgaaatatcaaaaattttttatggtattttcgaaaagaaacattcatgaccgaatcgaataggaatactagtg-----agacaaactccaataaaattttaaaggaaaatatggagattttcgtactccctgaatttggaagaatacagttcgaaggttttaatcgttttattaatgaaggtttgatagaagaactgactaatttcccagaaattgaagatatggatcaggaatttgaatttcgaatatttggtaaacaatatcgattggtagaacccttctcaggggaaagagatgctgtatatcaatctattacatattcatcagatttatatgtacctgctcaattgacaaaaaaaaaagaaggtaaaacacagaaacaaacggtttttctcggaagtattcctttgatgaactctcgaggtacttttgttgttaatggtgtagcaagggtcgtaattaaccaaattgtgcgaagtcctggcatttattacgattcagaattagatcataacgggattccaatatatactggaactttaatttctaattggggcggaagattgaaaatagaaattgatggtagaacaagaatatgggcacggataagcaaaaagcggaaggtctctattttagtcttattactagctatgggtttgaatctgaaaaaaatattgaaaagtgtttgtcagccaaaaatttttttggagtatctgaagaagaggacgaagaaagaacatccgtcttcaacagaagaagctattgttgaactttataaacagttatactgtataggaggagatattgtcttttcgggatctatacgtaaggaattacaaagaaaattttttcaacaacgatgtgaattaggaacagtgggacgctctaatttaaacaaaaaatttaatataaatgtacctgagaacgaaacttttttattacctcaagatattctagcagctgtcgattattcaataaaattgaaatttggaataggtacacttgatgatatagatcacctaaaaaatcgccgtgtttgttccgtggcgaatttattgcaagatcagttgaaattggcactgaatcgtttggaaaattcaattcgacaaattttgcggggggcgagcaaaaggaagcgattaccgaccccgaagagtttgacaaccccagctccactaataataacttttaaagaattttttggttcgcacccgttatctcaatttttggatcaaacgaacccattgacagaaatagttcacaagcgaagattaagttctttaggccctggcggattaacaagaagaacagctagtttccaagtacgagatattcatcctagtcattatggacgcatttgtcccatagaaacatcagaaggaatgaatgctggacttatagcttcactagctcttcatgcaaaaataagtatttcgggttgtttagaaagcccattctataaaatttcagactcatcgaacgaagaaaaaataattaatttatcagcaggggaagatgaatatcatcgtatagctaccggaaattgtttagcacttgatcaaaaaaatcaaaaggaacgaatcactccggcccgataccgacaagattttgttgctattgcttgggaacaggtacatctacgaagtatttttcccctacaatatttttctgtgggtgcttcccttattccttttctagaacataatgacgcgaatcgagccttaatgggttcaaatatgcaacgtcaagcggttccacttctaaaatccgaaaattgtatcgtaggaacaggtatagagagccaagcagctttagattcgggaagtgtaagtgtctctatacgaggaggtaaactccattatattgatagtgatagaatcactctatcattaaatgaaaaagaaataaacacggatttaataatataccaacgttccaataatagtacttgtatgcatcaaaaacctcaagtggataagcgagagaagtatataaggaagggacagattttagcagatggctcagcaacttcgaagggtgaattagcttcaggaaaaaatattttagtagcgtatatgccttgggaaggttacaatttcgaagatgctattttaattagcgaacggcttatatatgaagatatttatacctcaattcatattgaaagatacgaaattgaagctcgtataacaagtcaaggtgctgaaaaatttaccagagaaataccccatttagatcattatccgcttcgtcatttagataaggatggttttgtatcgataggatcatgggtcgaaacaggagatgttttggtgggaaaattgacaccccaagaaacggaagaaacttcacgtgctccagaaggtaaattattacaagctatttttggtattcaagtagcaaactcgagagaaacttgtctcaaagtacctactggtggaagaggacgagtaattgatgttagatcgatttatcaaggagatcgccctgatgatgcagaaattgttcatgtatatattctgcaaaagcgtaaaatacagataggcgataaaattgctggaagacacggtaataaaggtattgtttcgaaaatattacccaggcaggatatgcctttcttacagaacggtacacctatcgatatggtcttaagtcctttaggtgtgccttcgcgaatgaatgtgggacaaatattcgaatgtttgcttgggttagcaggatattttctgaataaaaactatagaataataccttttgatgaaagatatgaacgagaagcctcccgaaaattagtattttcagagctttataaagcgagtgaacgagcagcaaacccatggttatttgaaccagacaatcctggaaaaaataaattacttgatggaagaactggagatatttttgaacaacctattactataggaaaagcctatatgttgaaattaattcatcaagtagatgataaaatccatgcgcgttctagcggtccttacgcattggttacccagcaaccacttagaggtagatcgagacgaggaggacagcgtgtgggagaaatggaagtttgggctttagaaggcttcggtgttgcttacatattgcaagaaatgttaactattaaatctgatcatattagagctcgttatgaggtactcggcgctattgttaccggggaaccgatacctaaacctaatactgctccagaatctttcaagttgcttgttcgagaattacgatctttagctttagaaattaatcatgccattatacccgaaaaggacctggaattgcaacttaaggacatttgagaaataaaaaaaataatttggaatgttatgacttatcaaaaaaaatatcaacatcttcggattggcttagcttctccagaacaaattcgtgagtgggctgaaaggatattgcctaacggtgaaaccgtagggaaagttactaaaccttatacattgcattataaaacgcataaacccgaaaaagatggattattttgtgaaaaaattttcggacctgtcaaaagtggagtttgcgcctgcggaaaataccaaggaattattaataagagagaaaatataaaattttgcgaacattgcggggttgattttatcgaatcaagaatccgaagatatcgaatgggatatattcaattagcgtgccccgtaacgcatgcatggtatttaaaacgtctacccagttgtattgctaatcttttggctaaaccgctcaaagaattggaaagtctagtttattgcgatgtgtgacttgatcataggttttgattttacaggtttattggaaactgttgttctaatatttcgctattggaatacctctgattttgacatgccttttgaaaaaaattgaatgaagctcaaaataaagcaattatagcgaagcgaaatttttttcttcgattgtccagaggattggatctagggttggatataaattatccactatttttatttcgtgaagaaaataatc-------aaaataaatagatatatatttctttaattcaattttttatgtgatacattgaagtaaattgatcgtaattttacctcaaattcaaaataaatcatcgggatgaatcaataacctagaggatacaataatatcaaaatacggacaagaaaaaccttttttataaccaatcaattggaaaaaaagataaattattagattaaacaa-atgtaaataattatttttttt--acttcgaaaggatagagactactcaataattttatgaagac-----gaattatgacttgagtaatgagtagcaattaaa------atggaatactttacatttatataattcaa-----tactatttgagccggatgacggaaaactttcatgtccggttcttc-gggggggggaatctatagaataacctatctcaatctttttctagctggacccacaactgagaagcctactctattaaaattacgaggtttattcaaatatgaagatcaatcctggaaagatatatttcctcgtttcttttctaccaagggattcgaaatatttcgagatagagaaatagctacggggggcgatgctattaagaaacaattaactaatttagatttacgaaatgttataaattgtgcaaacttagaatggagagaatttgcagaacaaaaatcaacaggaaataattgggaggatagaaaagttcaaagacggaaagatcttctatttagacgtattaaattagccaaacatttcattcgaacaaatataaagccagaatggatggttctatctctcttaccagttcttccacctgaattaagacccatgattgaattgggtgaaggtgaattgatcacatctgatttaaatgaactttatagaagagttatttatagaaataatactttactcgactttttagcacgcagcggttccacaccagggggtttaatcatttgccagaagagactggttcaggaagctgtcgacgcacttatcgataatggaattcgaggacaacccatgagagatagtcataatagaccttataaatctttttcagatttaatagaaggaaaagaaggtaggttccgtgaaaatttactaggtaaaagagtagattattcgggtcgatcagttattgtggtaggtccttctcttccattacatcaatgtggattacccaaagaaatggcaatagagctttttcaagcatttgttattcgtggtcttatcaaacaaaacttcgccccaaatcttagggcagctaaaactatgattcaaaacgaagaagctataatatggaaaattcttaaagaagtcatagaagggcatcctatattattgaatcgagccccaacattacatcggttgggaatacaggcatttcaacccattttagttaatgggcgggctattcatttgcatccattggtttgtggtggtttcaacgcagatttcgatggagatcaaatggcagttcatgtgcctttatctttagaagctcaagcagaagctcgtttacttatgctttctcataagaatctattatctccagctaccggagaacccatctctgtaccaagccaagatatgcttcttgggctttatatttcgacaatggagaatcataaaggtatttatggaaatagataccatccatcgaatattcagaattacgtaaaaaacttttcaagtataccatatttttatagttatgatgatgtttccagagcccaacaacaaaagcagattcatttgcatagttctttatggttacgatggcggattaa---tcttaaaataatcacttcaacaattcgagaaggaccaattgagattcagtataaccctttcggtaatttatctgaaatttatgagcattatcaattcagaaaaaaaaatagccgagaaattcttagtatttatatttacacaaccgcaggccgtattttgttcaatcaacaaattgaagaagctgtacaaggtacttatcaagcatctctaaaacgtaatgcattcgtgcagaagatcaagaggaaaatttttttttctgaagaaaaaataaatgg-gaataaaacattagagtaaatttcttaaattcgttaccgatctatgcttataaaaagagaggttttctaccatggcagaaccatccaatttgatattttataataaagttattgatcgaaccgccataagacaacttataagtagattaatagcacattttggaataacttacacaactcatgtgttggatcaattaaaaacattaggcttccaacaagcaactttgagcgctatttcattaggcattgatgaccttctaaccgcgccatctaaaggatggctcattgaagatgccgaacaatatggtaacctttcagaaaaaagtcataattatgggaatttacatgctgtagagaaacctcgtcaacttatagaaacatggtatggaacaagtgaatatttgaaacaggaaatgaatccgaacttccgaatgacagatcctttgaacccagttcatatgatgtctttttcaggtgctcgcgggagtacttcacaagttcatcaattagtgggcatgcggggtttaatgtcggatcctcaaggaaaaattattgatttacctattcaaagtaattttcgggaaggattatctttaacagaatacattatttcttgttatggagctcgtaaaggagtcgtagatactgctgtaagaacatcagatgccggatatctcactcgtagacttgttgaagttgttcaacatattgttgtacgtaaaatagattgcggcactttccacagtattttcataagcaattcccaagtaaaaaaaagtatttat---aatttaattggtcgtgtattagcagaaaatatatatataaataatcgatgttttgctactcgtaatcaagatatcgggccctctttagcaaataatttaataacttcaggaac---gaaaaatattgctataagatctcccctaacttgtaaaagtatgctttggatttgtcaattatgctatgggtggagcctcacaaatggaaacttaatagaaatgggggaagcagtaggtattatcgcaggtcaatcgattggtgaacccgggactcaattaactctacgaacttttcatactggaggcgtattcacgggtgatattgcagaacacatacgaactccttttaatggaattataaaatttgatgaaagttttgtttacccaacgcgtacgcgtcatgggcatcctgcctggatatgtcatacaaatctatttttaagtgttcgaggtagaagcaaaacacataaagtaactgttccgccaaaaagtttattattagttcagaatagtcaatatgtagaatcaaaacaaattattgctgaaattcgtacgaaaacctcaccttttaaagaaaaagttcagaaatatatttactctaatttggaaggagaaatgcattggggtacaaaggtccgtcatgcatctgaatatatacatagtaatattcattctatacttaaaacatgccacatatggatattatccggaaattattataataagagtcatgaattatccgtttcgttctataaaaatcaagataaagttgaatctggaacttttattgctaaagaagaatcactttgtccttttccagaaaatacaaatcaattaaatatttgtattttgaatctctatctctataagaaaaacaaattcttcatgaaattgggattaactcatgccatattcaattatttgaataattcagtaaattataatactattttgtataattatagcataagaaaaaaaggtaaaaaactttttttgaggaagaaatatacaactttttcttttattcttaaaataaaaaaaaatggtactctacaaaataatgatgtttttgctttttcagatcatcccaattacgaatcaaaggagtcaggaatcgtaaaatacggtaatgttagaattagttcaaacgatgaaatttattatg---aagattcaataacaaaaaattatcgcccaagttatagaattgtaaaagggggcaattttttttgcattcctgaagaaatacatatttcaactcaatctttatcctcgttttcgataagaaataatgaattcgttcaagcaggctcaccaatcgcttcgaatactacaagtggtacgagtgggttggttagaattcaaaaaagaataaataatacttatgaagttaaaattctacctggaactatctattatccgaatgaaacatataaaatttccaagcaaatgagtcttttaatacccccaggaaaaaaactttttaatgaattccaatataataattggacatatcttcaatggattatgcctctaaaagacaaaccttttgttttaataagacccgccactgaatatggaatctcaaacgaatccaataaaacgaaccttttaagtttattgataaaaaaaagtacaaatttggaaattagaactgtaaattaccttctttatggtgatggtgaacagattcaggtattaaatgg------------taaaaatatacggttaattcaaacttgtttaatcgtgaattggaaaaataaatatttctcagaaaaagctcaggtttcattttcgagaataaaaacaaaaactaaattcaggaatttccttcaaattagtctaacgaatttttatctttcggataaaaaggaacgagaaaaca---tatcagactgttacg---ttttggaaaaaagttattgtaaaaaatattcctcaatatgtaaaaatcgattaataagcaaatatcaaagtattat---tcgtatttcggctaatcgagataatga---gcaacctttcattcttttatctcctttagatttggttggaatttacaaaata---aatgaattggataattatattacgaagaaaaatatcacttactcagaaactttttttgatttttgcaaacactcaaaaaattcgaatcctattgatcaaccgaaagagttagatgcagcggatttattaccaacagatagaaaatccacggaaaaaaagctatctgataaattgggtttcataggtaatttgcagagttttata------aattttcccgaacattattattggattattcgtgtaatatttggtaattcctcaataattgatagattacaaaatagcgaccaaagtccaaaatggtattttatcgatgagtataaaaaaattcataaatttatttctgaaagaaatattaattataatttactaaggcgttttttacccttctttaaactctcaagcggaacgattaaacaccaaaatttgaatcttgggcaattttttttcgaaaatttttacatacccaattataaaggaattctaccatccagtcaaattataggtatgcatacaaatcatttggtgctgagattggctaaaccttatttggctactggagaagctaccatccataataattgcggggaattcgtacaagaaggggatactttaataacacttatatatgaacgattaaaatcaggagatataattcaaggtcttccaaaaatcgaacaattactagaagcacgttcggtaaattcggtatctatcaatctagataatggtttcgaaaattggaatggtgatatgcaaaagtttatcggtaacctttggggattcatattaagtacaagaatcagtatggaacaaggacaggtcaatctggttgatcagattcagaaagtttatcaatctcagggcgtacatgtatcgaataaacacatagaaattattgtccgccaaatgacttctagagttgccactttagaaaacggaacgatcgatatatctttacccggggaacttatcgaatcttcaagagcacggcgaatgaatcgtattttggaagaagcaattccgtacgaacccatattattgggaataaccaaagcgtctttaaatactcaaagttttatttcagaagccagttttcaagaaactactcgagttttggctaaagccgcctcaaagggtcgaatcgattggctgaaaggtttaaaagaaaatgtaattcttggtggaatgatacctgctggtactggatctcatgaagtgatctggcggatgaagctagaaaaagaaacacaaagtttttccgatggaaagaataattattttagtcgaaaaataaggaatatttttttatatcaaaatatattcaagaattttcccgctatgcaaactgtacataacgtattgaaaggatcggtacctcgaagtatttcaaactaacgaaaataatttatccatttttttgaa--------gataaattactcgttattctcgttgaaattaacagatacatttcg----tatatatatgttttttttcttctcttatgtcatatac--acatatacgtatatattttcgtcaaattacgaagaaac----------aaaaaaaaaaatgaaacaaaaatcttggaacattcatttggaagaaatgatggaagcaggtgttcatttcggccatcaagcacgtaaatggaatcctaaaatggcaccttatatttttacagaacgaaagggtattcatattataaatttgactcaaaccgctcgatttttatcagaagcttgtgatttagtctcaaacgctgcgagtaaggggaaacaatttctaatagtaggaactaagtatcaagcagctgatttgatagcattagccgcttcaaaagccagatgtcattatgtaaaccagaaatggcttggaggcatgttgactaattggtcgactatagaaacccgtcttcaaaagtttcaagatttagagaataaaaaagtaacaggaacgtttgatcgacttcctaaaagagaggcagccaatttggaaagacaattgcaccaattacaaaaatatttgggtggaattaaatatatgacaactttacctgatattgttataattattgatcagcaagaagaattcacagctattcaagaatgtataactctaggcattccaacaatttgtttagttgatactgattgcgatccagatatgacagatatcccaattccggccaatgatgatgccagagcttcgattagatggattttgaataaattaacctcagcaattcgcgagggtcgttacaattcttaattttggaaaaaa------aatattgaaatgat----------tactattttgtaacggtagaatcgattaaaataataatagtaataataaaactttttcatttattatattgtt-ctaccacgtgggatgaaaaaaagaatgccgaaatagataaatatttatggaatgggagataagttt---------------ttatgaaataaacaataataaatctgcaaaaattatttatttatttgt--aaatgcattttttggaggaacaacatgcgagatattgcagacatttccagcacttttaataattttttcgaagtttctaatgtagaagtaggtcaacatttttattgggaattgggtaatttccaagttcatgcccaagtacttataacatcttgggttgtggttgctatattattaggtttagctattttagctactcgggatctacaaacgattccggctggtggtcaaaatttcgtagaatatgttttagaattcattcgggatttaactagaacacaaattggagaagaagaatatcgtccttgggttcctcttgttggaactatgtttttatttattttcgtatcgaattggtcgggcgccctctttccctggcgggttttcgaattaccaaatggcgaacttgctgcacctacaaatgatattaatactacagtggcattagctttacctacatcagtagcatatttttatgctgggctacacaaaaaaggtttgagttattttggtaaatatattcaaccaacacctgtacttctgccaataaatattttggaagattttacaaaacctttatcacttagttttcgactttttggaaatatattagctgatgaattagttgttgctgttctgatttctctagtacctccagttattcctatacctatgatgtttctaggattatttacaagtgctatccaagctttgatttttgctacaccagcagcagcatatataggagaatctatggaaggtcatcactaaggaggaa-aaaaataatacaaaattttgtatcagtttttaatt---------gattagaatcgattattgaagtacaattctcaattgggattcgtaagataaaagattaataaagagaagaaaaaagaagacttttttggtgatactatcacctcagaaagagacattttgagttattaactgctttagataaatcataaaaaat---tttagtaagcaaaggagacttgatttc------tattagaaa----tctctccaattttagttagaggagattatcatgaaccccttgatttctgctgcttccgttattgcggctggattagccgtaggtttagcctccatcggacctggtattggtcaaggcaccgcagcgggccaagctgtcgaaggtattgcaagacaacccgaagcggaaggtaaaattcgaggtactttacttttaagtctggcatttatggaagcttcaactatctatggattagttgtagccctggcacttccgtttgcaaatccctttgtttaattttaataatgatttgctgatatcaatattatagatagtaacactaaaaatagaaataaaactataatactgatattactattatttgataaactctccccctcgaaaaaaatttatattctataaattatagtagggggggcaggaaatattcgtcaaaaatttattaaaaataattaggaaccggtcgtatcatttttgaacaaaagataaagtgtcgagtaaacgaaaaactccgcaaaaatttgataatata-------------aaaaaagaggacagtatggaaaatgggactgatctggttttttccagaaaattttggactctagctaatagttttggaataaatacaaatcttttagaaacaaatttaattaatttaggtgtggtaccaagtttattagtttactttggaaagggagtgtgtgcgggttgaatattcgaaaaaaataattggattcatccagtagtacttggatatcaaagaggtacttaatcccaacgaattactttatattatatagggcaatttataaaagaactatagcatttcgtcgaatcaaagata--ttttttttatgggaaacgaatcgaaatggttaaagctaaactgcttgaagtctaagcacaatcggaatcttcttcattccaccattaatttggttggagatttatc-------cgatacataacactcgtatcggtacaattataaattgtaattactaaataatttaaatttattgaataatctccaaaaaatatttttgataattttcaagtgctgaattgacgacctaatttgcgagtttttaattattcgaagagaacaatcttgctgacaatatattt------------------------------------------tttgccaaaagagtcatcaacaattgtttcatgtttaaaagaaacataaatcaatggggacgacgggttcagttaatcataaatcaaaaaactgagcgagaaagccgggtgaatcgaaaaattcatgctcggtttgggaagggatttccgaaatttattatagg-----aataatctacttcattaagtaatttattaaaaaatcgtagactgaccattttaaacaccattcgtgacgccgatgaacgctataaagaagctactgataagctaaaacaagctataattcgtttgcaacaagcgaaaataaaagcagacgatattagaataaacggattatctcaaatggaaagagaaaaacaagatctaattgacgctgctgacggagattcgaaaagattagaagattcaaaaaatgctacgattcgtttcgagaaacaaagagccattgagcaggttcgacaacaagtatcttgtttagcacttgaaagagctttagaaacattgaaaaatcgtttaaatagcgaattacacctacgaatgattgatcataatattggcctactcaaggccatggaaagtacagttgagtaactttcatcagtttcatctttcagaaattaattaataaaagctaatggtaaatattcgacctgatgaaattagcagtgttatccgtatacaaatcgaacaatacaatcaagaagttaaaattgttaatattggaaccgtacttcaagtaggagatggtattgcccgtatctatggtctcgataaagtaatggccggtgaattagttgaattcgaagatggcacagtaggtattgccttgaatttggaatcagacaatgttggagtagttttaatgggtgatggactagcaatacaagaaggcagctctgtaaaagcaacgggtcaaattgctcaaatacctgtcagtgatgcttatctgggccgtgtggtaaatgctctggctcagcctattgatggaaaaggccaaatccctgcttctgagtttagactaattgaatccccagctcctggtattatttctagacgttccgtttatgaaccaatgcaaacagggcttattgctattgattcgatgattccaataggtcgtggtcaacgagaattaattattggggacagacaaacgggcaaaacagccgtagctaccgatactattttgaatcaaaagggtcagaatgtcatatgtgtctatgtagcaattggacaaaaagcgtcttccgtggcacaagtagtaaacaccttcgaagaacgaggtgctcttgactatacaatagttgttgcagaagctgcaaattcgccggctaccttgcagtatctcgctccttatacaggagcagctctggcagaatatttcatgtatcgcaaacaacatactcttattgtctatgatgatctctccaaacaagcacaggcttacagacaaatgtctcttttactgagaagaccgcctggtcgagaagcttatccaggagatgttttttatttacattctcgtttattagaaagagcagctaaattaagttctaaattaggcgaaggtagtatgactgctttacctattgtggaaacccaagcaggtgatgtatcagcttatattcctacaaatgttatttctattaccgatggacaaatatttctatcagccgacttatttaatgccggaattcgcccagcaattaatgtcggtatttccgtatctagagtgggttctgccgcacaaattaaagctatgaaacaagtggctggaaaattaaaattggaacttgctcaatttgcagagttagaagcttttgcacaatttgcttcggatcttgataaagctactcaaaatcaactagcgcggggccaaagattacgtgaattgcttaaacaatcccaatcagctccacttagtgtggaagaacaagtagcaactatttatacgggagttaacggttatttggatgtactagaaacaggacaagttaaaaaatttcttgttcaattacgtgaatatctaatgactaataaaccgcagtttatggaaattattcgttctactaaagttttcacagaacaagccgaaagtattttgaaagaagctatcaaagaacatattgaacttttcctgtttcaagaagaaaaataaaatatgat---cacggatttattactaacattataattagcgatagcagtaagaagctataccgt-agtcattacgtccaataggattcgaacctatactggaggtttagaagacctctatcctatcctttagacgatggacgtgattacgtat-----aaaatcgaaagtgtggaaaaacccagaaaaaattatagggtttttccac-----actttcgattcaaaaatattttacgaagtaaaaacaagcggatagcgggaatcgaacccgcatcattagcttggaaggctaagggttatagtcgacgtttgat--gaacgcctctaattcagaaccgaacatgggagtttctttccgttcggctcctttatgaatataaagagtatccttgggtagtaaggataaatattattaaatacttaatttgtagcaaaacaataatatattgatactattgtaattagtaaaatatattcataacatctatgtcagtttctatttctaccaattaagtagctcgaggtaaaaaaatactttattagatgatcctcttag-----aaaatatagttgataattaaagaaaagataaactatacaattttctaattacctcgttccctgtttctattaattttttatcttttggaaaacattcttcaccgagcaattagcgcacaatgcttaatatcttcagcaaactaaagttattcgtgtcataactatccagcatcaattcgagattattttttatccaaaaccaatgattcagttacgatgaagaatcctattttcggatctctttccatagatttgtggtctataaaaaaatatatatata---ttttttatagatattccgcttctttagtaattgaaaaatcttccaataattaaaggaataattcttttcccattattgcat--aaataggagagattca----aactctttttgaaagaggatttggagtcaaaaga---------gaaataaaa----------------------------------------gattttacgatcctttaactcttttt-------gatccatagacgaatcgcacttttaccactaaactatatccgctataaaacaat--------------tatatatatatata-atatatatatataattgttttttcatctcttattccctccggaataatacataaatttaacgaattcgggagggaatgagagatagtaactacaaattattacctttacgaactgctaataaagcaataaccaacggacctgacgcgactataagagctagaacagtaagctgtgctataatttctaaattcatttaggttcaacctctctttaatatactgacaagttta------------------tattatctattcgaaacttat----tatcaaatgaaacagaaatgtaatat--ctgaactacttgctaattgtactaca----------------------------------------------at----------------------tatatatatatatatatacacctaccccttttgt--------ctcgtttctaaataatacgaataattatggagaagataaagtaatgactccaatttcagacagtcagatcattgtaatccttttaagtgtttttgtaacgggtgttttcgctcttagattaggtaaagaattataccaataaattatttggaatagaaa-atatagcataacagccattttattggcttagattctcacgaaag------actaatctacccaaaattacctccttcgtgacaattatcgggcgtaacaaatgctatgcgtattcatgatttgtttttatctcg---tatacagtagtatagtacgtattaagtagtaatata-tagttataatgtgttatagtggtggtatgttc----------caaaaatacatacatgtatataatataaatatacatgtatgtgaagagatggataaatagctataaatagctacctggttgcaaaaaagtagatacaagaataatttttttgtacataaaaatttatgaaataaacaaaattatttt-ggagagatggccgagtggacgaaagcggcggattgctaatccgttgtacaaactagttgtaccgagggttcgaatccctctctctccctttaactttaaaaaattaaaatctacaaaaagaactgaaatacattttattccttacgcccaggattacgccccggatcgttcgatagaaatccaaaaacaaaaagagaaacgaagaatataactactgtataaacaaatagcttaagagtaagcatggcataatctccaggatctttgctagaagtggaatagaataaattacaaatatcaaaaaatatttat---------ttttgatggatgagatggagaaaaagggatttgaaccccc-------gttaacctgaagtattaggttaaaacaattttcgagactgccgcaatcaaccactctgccatttctcctaaga------ttttgagagccaatatttaaattcgttaata-tcaaacaggaattataattaaa------------------------------taccaataattgcagaagcaaaattgggtttgtattccgcatcttcttcggatgcgaaatacaaaaatcaatattggagattagcactaaaactatccgaaaaatttattaaccaa-----atttatcgaaaacttacggaagcttgccaaacaaaagccagtagaaagaagaacaaaggtataattggcatcacatctacgataggatcgaaaacagcgtaagcttcaggtaatttggccaaaatatttgggtgaaccccattttctaaataaatattaaacatagttaagattttgattctccaatgaatattattgcaaaagtgaaatagaa------------------ggtgtaaaaagcaaaaactcctaggtacatcttactacaagttcttcaagctttaaagggggctgggg-aagggcagatttataattccctacaatccgttttagttgctcctgaaacgaataacgaatagattgacaaataaatagaaacaatgattaaattatcatcaaaataaacgtggggcgtggccaagtggtaaggcagcaggttttggctctgttattcggaggttcgaatccttccgtcccagag-tttaatcatattgattcttctttttgaaaaggat--aatgtaaagat-----acaaataaaatcc-----ttaatatatt----ttatcattt-------------------------------------------------atacatattacgacgataagagaaacatagcaatagatttttacgtattgtaaagtgatagaaatagattaaaaaagaaatttttcgtttatgaaattagcttattggatgtatgctgggcctgcccatatagggactctacgagtagctagttcttttagaaatgttcacgctattatgcatgctcctcttggagatgattatttcaacgttatgcgttccatgttagaacgagaaagagattttactcctgtaactgcgagtatcgtggatcgtcatgtattagctcgtggatctcaggaaaaagttgtcgataatatcactcgtaaagatcggcaagaatgtcccgatttaattgtattaacgcctacatgtacttcgagtattttgcaggaagatttgcaaaatttcgttaatagagcttccatgatttcggattctgatgttatacttgcggatgttaatcattatcgagtgaatgaacttcaagctgctgatagaacattggagcaagtaatacgatattatttggagaaagcgcgtcggcagggaaatttgaatatatctctaacagataaaccatctgcaaatataattggtatttttacattagggtttcacaatcagcacgattgccgcgaattaaaacgtttgttacaggatttaggcgttgaaataaatcaagtaatcccagagggcggtttcgtggaaaatctgcatcaattaccaaaagcttggtttaatttagtaccttatcgcgaagtgggtctaatgacagcaatatacctggaaaaggaatttggaatgccctacatctctacaactcccatggggattgtagatatagctaattgtatccggcgtatacaaaaacaaattaacgtattggctcctattttattgaatgataaaatcaattatgaacaatatattgacgaacaaactagattcatttcccaagccgcttggttttcgagatctatagattgtcagaatttgacaggaaaaaaagccgtagttttcggtgatgctacccatgctgcgtctattaccaaaatacttgcttgtgaaatgggaattcgcgtaagttgcgcaggcacttactgcaaacatgatgaagaatggttcaaagaagaagttcaaagtttttgtgacgagatactcgtaactgatgatcatacagaagtcggagatatgattgctcgtatggaaccttccgcaatttttggtacccaaatggaacgtcatattggtaaacgtctcgatattccttgtggagttatttcttcaccagttcatattcaaaattttcctttgggttatcggcctttcctgggatatgaaggtaccaatcaaatagcagatttggtttataattcattcactttggggatggaggatcatctattagaaatttttggtggtcatgatactaaagaagttattactaaatccttatctacagatacagatttaacttggaattatgagagtaagtcagaattaaataaaataccagggtttgttaggggtaaaataaaacgaaataccgaaagattcgcgcgacaaaataacattgtagaaattactgtagaagttatgtatgctgctaaagaagcatcaagtgcttgataaattttttgaagaattacttctctttctatagatttgaatcattacctaagtcaataattttaataacttgtagtaattcctattattctcgctatgttgaaatttctaatgaatatattcttttgtctgctttttaggtaaatcttaaaagatgaaggagtatgttcgtttctaatttcaactatatga---------------------aaatacggaggaatcaattatgaatagaatttaaggaaataattatgaatatctttttcagttttacacaattaattctctatcatccatttatattctttctgttatacgtatacttagtcattttcgtaccaaaagcgaatactgcaaatgttataattaatattgttaattatttattggaa---tgggtaaagaattttaagaaataattaataaaattgagac----tcgtattggacttttaatggagt-----gccgtttcgaattgacaaaacataattctgtttatataatttcgttgttacccgtttctgtcattttatcactagaaataactatttaattctggggttgctaactcaatggtagagtactcggcttttaagtgcggcttggatcttttcacattcagat-----gaaatgaaaaactcatccataccgttggcaaggtttgtaacgatacgactaatcccatagagaacattttttggagaaaatagcatgtcgttcttatttttttgttttc-------------gtaagaagaaagttt-at----atatttttttctagtc-atctaagttaatggataaggctaaattgcttgaatcataggtagaagaagaaccagcttctgtttcaaaattatttttttatttgaaataaaaacccctcga------taataagttgttagaagcttttt-atacagtcaatgcatgaggggtcggagttcctattcataaaaattaggatctcccttaccaagagtgaatcctaaatacttaaaatgatgtgcataaattacctgtgcgctgaccaatccaaacttcttattcaagtcaggagagcaatc-ttttttttatagaatccaaaaatggtttttttattaaaaatggattgcatcatgtattattgtatttatcgtttt--gaacctgaacaagatttttattttatatggtaaccatagctaaggttttttccactattaagaagcttaaaaaaattagaataaatagttgctgtcaacaacattttgtgtatccacttctttttcaagatgatatttacgggatcgcatataatcgtttcataaatgaatcaaattatcggaagaaaagctttttcggtctgaataacgaatttaattttttaaaattgaaacgtttgacgagattttttcgtcaatccagcttttcatggcttttttacgacgagtctattgataaacttaaagctgttcaagagattgtaataattattttaaattttattctttcgactcaatccgaaactcttatgggtaacaaaaatgagtggaacagttacaaatccattcattctatattttcattcatggaagatcggattcgcaattccaatagctgtttgaatattacaataccctatacttttcatcccgaaaatttgatacgaatttttcgtagacgtattaacgatatttcttttttgcatttcttgagactcctacttcatcagaacgataatttaatta---caaacccacatactatttactattcgggtaaaaatcaattctattgtttcttatggaattggcacctccatgagtttgaatattctcttatttatgtgtggaaagagttttatgagtttcaatgcatctcctcttggttttttttcgatcggactaattttgttcaaaaaatcggatgcatttcgaaaaaaaaaaagagtatcgaaaatgataaaatttttgaaagaaattattcgattcattacgtaagatatcaaaataatttcatcataacgattagtgggagtgtcgaatcattgaaaaaaaactggaaaaattttcttattattttttggcagaaatactttcatttatggtttgaaccgtatagagtatctgccataaatttatatagaaatcctctctttttcttgggatacattctccgtatcagaaacaattttttaataattcagactcaactagtaaatcatttgattaatactaatttggttacaaaagaattttttggtactattccgatcgtacctatgattggattattagccagagacaatttctgtgacactagaggacatcccacttgtaaattatcttggacaactttggcggataatgaaatttttgaacgatttgatcaaataacaagaagtattgcttgttattatggtggatgcctagaaaagaagagtttgtaccaacttcaatatattcttcggttttcttgtgccaaaaccttagcgtgtaaacacaaaggtactatacgtactgcgtggcaaaaatatggctcaaatcttgtggctaat------------------tacgcttcttcaaaatcttgtcaaataaatcttcatcgaaaaaaaatctggtatttgaatattattcaaatcaattttttggtgactcttttacataaattaagaaatgtacgatttcca-aagtaatgtataaaatacatggagagagccgtatgcaatgaaagttgcaagtacggttcgggaagagatatttttatttcacattattaatttggaaatgaataa--atctacttcatccgacgagttccgggttcgagccccgggcaacccacacttaaaatttctggtaaggttttctttctataaaatatttacataagcaaagttttttttcgacatgctctagtatctgttgacataacaacaaaggatgtgtaatactatagattaacaagtta---atccgcttgggaaattttttattacttcaaaaaccgagttttatcatgaccgcagctttagaaagacgcgaaagcgcaagcatttggggtcgcttctgcgattgggttaccagcaccgaaaatcgtctatacattggatggtttggcgtattgatgattcctaccctattaacagcaacttctgtattcattattgcattcattgcagctcctcctgtagatattgatggtatccgtgaacctgtatctgggtctcttctttatggaaataacataatttccggtgctattatcccaacttctgcagctatcggtttacacttctaccctatctgggaagcagcttctgtggatgaatggttatataatggtggtccttacgaacttatcgttcttcatttcctacttggtgtagcttgctatatgggtcgtgaatgggaactgagctttcgtttaggtatgcgcccttggatcgctgttgcatattcagctcctgttgctgctgctaccgcagttttcttgatttaccctattggtcaaggaagcttttccgacggtatgcctttaggtatttctggtactttcaatttcatgattgtattccaagctgaacacaatattcttatgcaccctttccacatgttgggtgtagctggtgtattcggcggctctctattcagtgctatgcatggttccttggtaacttccagtttgatccgagaaactactgagaatgaatcagctaacgcaggttacaagtttggtcaagaagaagaaacttacaacattgtagctgctcacggttatttcggtagattaattttccaatacgctagttttaacaattctcgttccctacatttcttccttgctgcttggcctgtagtaggtatttggtttaccgctttgggtattagcactatggctttcaatttaaatggtttcaatttcaaccaatccgtagttgatagtcaaggtcgtgtaatcaacacttgggctgatattatcaaccgtgctaaccttggtatggaagttatgcatgagcgtaatgctcataatttccctctagatttagctgccgctgaagctcctgctgcaaacggttgatactcctaaagtaagagaaaaaa---tactagttataaacttgaaaactataaa---tttttgagta--------agtgaaaaattaggaataatgaccttcaagacttaaaatcttgaaggtcataa---------aaagagggggggcggacgtggccaagtggattaaggcagtggattgtggatcctccaggcgcgggttcaattcccgtcgttcgcccagattaaaacacttaatatatataagtgtcatacaaagacc---ttttatcggttgacgcaagcccttctttatgtcattataatggaggtaacctatggat-----aaaaacaagtttatga-aaaattgattatattaaaaaacatggtatggtatggtgctgatccgccctaaaatactggaatactggcggtgcaaaagcttgggatatttctatatctccagcaacaattcc-tagtattttttcatgaaacatttgtagaattgtaatattcatataaagtca--tttttttttattaaaatttatgattttgataaataatatgggttagttagagtcttatgtaaccgttgtaaaacaatgaaacgaaaattaccgaaaaaaaaatcttcatataaaaatttagatttgggtgaaatatggaaaacccaaaatctattgaattcgtggacgaaatatagtttaattggattgctagtcgctatattttccaataaacaacctcttattaatttctttgacttccaaattgcgacttcattactttctcgcgattcacataatttgagaagccataaaacttttgtactaagtactttattttttgtcgtattatccgtttctatatatttattaggcaataaaagcatcgttgaacgacaattttttggattgaggaagatccaaaaacaaactcgacgtgataaaaactatatagatatttatataaaatccttcggggattataataggaaattcgacatttccctcagtaaggatcttttg-------------------------------------------------------------------------------------------------------------------------------------------------------------------------------------------------------------------------------------------------------------------------------------------------------------------------------------------------------------------------------------------------------------tttgaaaaaagaaaaatatataaaaatgatttattcgatttgaataa----------------------------------------------------ttgtaattctgcttcaaggtttc----------------------------------------------------------------------------atttgcaagtagaaatagaagaccttttttcggattatgtatatcaattctcta---atatttcttctaaagcattaaaagctagtagaaggattaatttttcaaatgaaatttataatttgaataacaatattaactcaattgagtcagattatccaaatctgaataacgaagatgaaaaaaataaatcgattcatttcgtgagttttgctcaaccgcctaatactaatgaatatggtcctcaatgggtaaaaagagaatcatacatgggaaatacacgattatttatagaatctgtattgattcacccgattcttgcaaataaatttttattatctttgaaaaaaaaaccagtcccagattttttcaaaaaatttttagtgagtggtagcggtaaatatgttatgaataacttccttccgcaaaaaaccggaagtagttattccgaaaaatcaattttttatagctttttggaattgttatcgatcgatggattaaataaaaatactga--------------------gaatgtgggaaaaaat----cattactcaaaaaatcatattgaatcagagaatattaaaataaaaaatttatgtaaaattcataaatcttactcaaattcgtggaactactccttcccgtttgatcc-catatctaatatggtt----gagcgcacgaattatatgaataaactattgcgtaaaaaatggaatctgttatttctaaaattttttcatttgttctcttcaattttttgcgaatataagaaactagacatgtttttgagttgtctgcgattgggtagagattcgacaaaaataaataacaaattgtatgtattaataaatgagtataatggaatcgaatatcaatattttaataaa---atatttccattcctaagtcaaagttgtaatatcagtaatagtagagataaatcaataaacgattatgtatttattgaaaacaaaacaattagatattacttcaaatttattgaagattccactcaatttatcacctttaatttgtacaatttgacgcaaaataattttgataaatatttaaaatcgttgaataactcatatttgaaaagacatttatccttcgcttctgtgaataataa---gcataaggacataattcacaaatattcactaacttggaaaaaaattataaaaagaagctttgtccgtaacagtaaggatatagtgtataaagatttagctttccaagttttccga---------aaaataaaagaattgaatattttttatttttcggaaaactttgcttctcataaattttcggtaggaatagaatcatacaaatttttaaattttgattatcaggttctgaaagatattaaaaaattttggaatatttttggaactcttgttagcagcataaattttgatgaaaaaacattattcgatag---atctgaaagatccatgaatcgaaattcaataattagttatcgttttgatgctgtaaatatcaagaattctagtgctgaattactaattggtgaaataac-----caatgaattacctatggaatt-------------attaccaattttttgc------------tataaaataaat--------------tttccaattttggttaattatcttcgtaatatccagtcgaattataataaacgattttcttcccattcagaaaaatcaaatggtaaaaatattgcgatatacccgcagttctttaaaatttttctgggatgtgttgaatccagtccaatcgttaataaagcaaaatctttttc------tactagagaaaaaattgttccggttgctcaatcacaactattaaatgctttattttccggaacgatatgccaaaataaaacaaaattatcgttctttcctgatttttataaaaaaataaagaatacaaaaactatttttttctcaaatagtttgcatgtttttcctttcgaagagcagacgaaaaacaccgaaagttttctttattacaggtatattcccgaaaataaaacgtcgtttagagaatatctctctcagaatttctggacgacgcggttgggtgatac---tgaaatcggagcttattacgatatga---tatgcttacaatcattgattgtaaacgtaaggagaaatgacaaaatatttcgatcaataaacaggattttattttattttggatccgaatatcacgactcgaaatataaaattgaaaacaaaatactaggaggtaggagaaaatttcaatataataaattccaagaatttaaaattttgggtagatttttcaaatatatctcattcataaattatacttcatggtttttcactattgaatggtgggagtattatctctatatactagtacaaaggtttcaagaaatttttttaataattagttatcgtttcgaatattttataggtgaaaatattcaaattatacaaaaaaatttcgtaaatttatgggataaaaattatagcaatttaaact---caaaatggaatttacgtctttcagttgattatgagagaaaaacaatcataaatttcgtatggtcaaattttgaattgctaaataattggaatagtttacgttgggctttttttaccttagttggcttcgttttcatatttcataaaaattacttttcaattctgataggctcggattctatagagtcatggaaaaattttgaaacaattagatatctaacggatagttcacgagcttcttattttagcaaattaatgcatcgaaatgatacgcaattggatagagcaaaaaatatagtaatttatttctttttgaatctaacccatcatacaagaaatattcaattttatttattaacgaaaaaaaaattggggagatggttaatcagcaataaaagtttggatctttcccgtaggaaaagaaacttattggttcaatctctaattgcacatacaaggataaaagaatatgggtttggattctatcccaaacaacaatttttaaatgatcaatttggttaccgagttactcaccagcaaggacttttgtatttccgtcatttagctgaaatattgaaaaaagaattggttaattaccctttaaatctagcggacaagtggatattctttgcctctttgcaaaaaataattttcccacgagcatcatgccaagtaaaccaagtcaaaaaatttgaaccaggatttcaaaaagtaccagtaccacttcagtttggattatctcgttcaaaaggtgttttattgataggtcccgtagaagccgggcgttcgtatttgattaaaaatttagcagcagattctcatgttcctttactgagaatatctattaacaaacttttgtataataaacccgacgctgtcacagagagttgggtgaatatcttaatagaaagtttgcgtagattgaaccttactttaaatcttgcgaaaaaaatgtcaccctgcataatatggatccagaatattcatcaattgaatgtagaccgttcaacccaaaacgttgaatcggatcccacttttttacttggcattctacttaaacattttca------gactgattcggtcgaggctagaacagaaaacaatacaattgtaataggttcaacccatgtcccgcaaagggtggatccagctctaatttctccgaatcgattagaccgaataataaatattcgcttatttaataattttcaacgaagaaatcaatttactattttactgaataaaaataattttggattgggtagaaatatatcgtatttgagtgaatttgggtttaggaccatgggttataatatacgggatttagtagcacttgctaatgaagtgtcattaataagtgttacaaggaatagatcgcttatttataccgatattatgaaattagcttttcatcgacaagtttttggttttacctatacgaataataagccgaaatttaaacaaatttttggaattctactttataagataggtagagctgtcatacaaaatatgttgataaagggttcttctacgaatcctttagatactagtaattattcatggaagaaaaaattttattatttatccaaatggtatttggaatctcctatgaatgaatcaattacaaacgaattcacaattttgactcatgttttaggttgcttagccggggctgctgctcgagattcttgggtcttgttggaaaaagaattggatattccgatttcccttgataaattggttgaaaatgattttgatctagcatctagcatttcagaaagtctttttatggagttttcatggttagagacatgccaggctaaattagttaattataaaggagaggaggtaacgctaccaacgcacaattctttgaatattatgcagaacggaatctttgctatagcaaatagggggattacgcatataaaaaatgactttgaatatcaatcgtcggtatctcaacggagattttctaatgataagaaccaagagtttagaaatattgcttggtcaccgagattttggcgtttaagttttcttcgtagtcattcatttgattggataaaaagacctaatgatttaggattttcgaagaaaaggaaatgttcagtaggaacaaactattataatcaacttatgggtaacaagaaagaacaacttccttatgaaaggattttacccagagtgagagaaagaaatgtacaagagttggaataccaatttgaacatattttatcggaggaacaatctgaaatattaggattttcagattcatcaactcagtatcatatagaatatcaattatataataaaccaagattatttataggaaaacgaattctttgggatcctataggtttattgctacaaatgcgtcacttcgttttttcacgccgcggatttttcgcggatgaagaaatgttgagaagactctatgttacttacggagccaggagagaaagagaacggtcccgttcaaatcaaaaaattaaacaattttttctttgtcgtggatataataaggatttaattgctaaattttctgttcgttggtggaaccaattatctatggatgataaacagagtattaatacattaaaacagattgagcaaataggtattcaattgaaacgacctcagatttttactccggtttatctgtatcaacgctggttgatcgagaatctaccggaaaaacttctccgtttcgaattgttgatccatcaacagagatggatcagaactactaattcattatcaaatgattctcttacttatataatactgttagagagttatcaatatctattgagattttttctatccaataaatttttattgaatcggatgatgaaaatattgttgaagaaggggtggcttttccagaatgaaattgaagatcttattaataataaaaaataa-----aaattatttttttgttc---gaccagaagtagaaaaaacgtatatatacgttttttctacgtttaaatatttgctcgggaacgatgattataagttaatcttctaatttagaatatttcggttttttattggcatctgccgtttgtgcatgaaaaagttcgac-aaaaaa-----ttgatagagtcgggattgacggggctcgaacccgcaacttccgtcttgacagggcggtactctaaccgattgaactacaatcccgttg-aagatgaagctttt--------tttgttttatatgttacgaattga--------------------------------------------------------------------------------------aattataacttaattaa--------aaatttgggtcgagctggatttgaaccagcgtaggcatcgccagcggatttacagtccgtccccattaaccactcgagcatcgacccagatagaa---ttttttttctacctgaaatattc---attaattattcggaata----tttttccattacccccaggggaattcgaatccccgttacctccttgaaagagagatgtcctgggccactagacgataggggctttattccccaagaattatattactaaatatattatttactgtcaatgggtctttcgtaataaaaaagtttggaaattgttattaagaatt-tacaataag---------caatattattaaattattttgcgaatattgaaatttaatgtaactatgaaaaatatccttcaacaaatatggttcaagatttttttggataggagcaatcagtcagtatgagtattcttgtttataaagtatccaagtcattaggtaattcgaaaattcttgatcgtgtaagtttatatgtacccaaatttgctttagtagctcttctgggtccttctggctccggaaaatccagtttattacgaattattgcaggtctagatcattgcgagcgtggaaacatatggttaaacggtatagatatgaccaatgtttctacacaatatcgaagaatgagtttcgtatttcaaaattacgcacttttcgaacatatgactgtctatgataatatatcgttcgggcttcaattacggggatttacgtctcagaagattgagaataaagtaaacgatttattgaattgcttacggatcgcagacatttccttcgaatatccacttcaactctcaggaggccaaaagcaacgtgttgcacttgctcgaagtttggcaattaaacctgattttcttttgttggatgaacctttcggcgcattggatggggaattgcgaagacatcttagaaaatggttgaa--acgttatttacaagataatgaaattactacaattatggttacccacgatcagggagaagcagtttcaatggctgatgaaatagttattctaaag---------gggggacgtgtctcgcagcagggaaaccctaaaaacctttatgatcaaccgattaattatttcgttgggttttctatgggattattaatcgaaattccagaatcggatcaatcaatcagctcaagcaatgtggataaatttggaaattcaaaaaatttgaaaaaatttgcttccgacccaatatgg-gtagaaatatttgctaatcga--tcaatatata------aatataggtttttcttgcgaccttatgaattttgcataaaatct-gaaatagatccggaatcaacacctgttcaaatccaaacaattatttataaaaagacgtt------tgttcaactcgatcttttcgtaaattcctttctatggtattttacaattccaatgggctatcaagcttttcgtaatttgcaggtccaatcttttgcacaaatactttatataaagcctagga-ttgaggtctttctgcgagcataccccatgttaataaattaattttttgtagtgagtcttttttatttttagatttaccaattatttcgttaccacgcagaaggaaagttaataggtttatgaaattgtcaactcagttcttttttttttctttgtgttgacaatttctaaattccagatacaaatagagtaatattgatagagattaatatctcttacagcagcccccttaactcagtggtagagtaacgccatggtaaggcgtaagtcatcggttcgaatccgatggggggccttttcaatataataaataataattcaagttgatttattatttattgatc--tagctctc------ttttagtaaacttaaattataatttattggtaaatttagctattctgatactgcagtctactaaaccctgaagatacaattaattgtacataaatttatattattaaaattttataagttgtttttggtt-----acaatttgataaatgaaa--acttgcaacttccaattc----------gtgataaaatggaataataggcttttatccatcaatagaaatataatctgagagatcatcttgtataaatataaattactattgaattattcgcatttattccagcacctagtgtata---atgattcaataggttgggaagttttcgg------------aaaaaaataagttttgagcaaaagggacgtttaaaaataacatacaacaaaggaaagaaaagtgaacctaccactttgcctcaattatttgtttaattcttatacgtaagaatttttatttttttttccagaggcattatgagagacagaatctgatttttcttaggtacttagaaatcgttg----aactcaataggagaatatcattatgactatatccattggaaagtcttccaaagaaccaaaaggtttattcgatagcatggatgactggctaagaagagaccgttttgtatttgtaggttggtctggtctattacttttcccttgcgcatatttctccctaggtgggtggtttacgggtacgacttttgtgacttcgtggtatactcatggattggctagttcttatttggaaggttgtaatttcctaaccgctgctgtttccactccagcaaatagtttggcacattctttgctactattatggggacccgaagcacagggagattttactcgttggtgtcaattaggcggtttatggactttcgtggcacttcatggttctttcggtttaataggttttatgttacgtcaatttgagcttgctcgatccgtgcaattgcgtccctataatgcaatagctttttctggcccaatagctgttttcgtatctgtttttctaatttatcccctgggccaatctggttggttctttgcacccagttttggtgttgctgcgatctttagattcattcttttcttccaaggctttcataattggactttgaacccattccatatgatgggagttgctggagttctgggcgcagctcttttatgcgctattcatggtgctacagtcgaaaatactttatttgaagatggtgacggcgcaaatacattccgtgcttttaatccaactcaatcggaagaaacatattccatggttaccgctaatagattttggtcccaaatctttggtgttgctttttccaacaaacgttggttacatttctttatgttattcgtcccagtaactggtttatggatgagtgctattggagtagttggtttagccctaaacttacgcgcatacgattttgtgtctcaggaaattcgtgcagcggaggatcctgaatttgaaactttttataccaaaaatattctattgaatgaaggtattcgagcatggatggcagctcaagatcagcctcatgaaaaccttgtattccccgaggaggttttaccacgtggaaacgctctttaatggaactttagctttaggcggtcgtgatcaagaaaccactggttttgcttggtgggcaggtaatgctcgacttattaatttatccggtaaattacttggtgctcacgttgctcatgctggattaatcgttttctgggccggagcaatgaatttgttcgaagtagctcattttgtcccggaaaaacctatgtatgaacagggattgatactgctacctcatctagcaactttaggctggggggtaggtcccggtggagagatcgtagatacttttccatattttgtatctggtgttcttcatctaatatcttctgccgtattaggtttcgggggagtttatcacgcacttattggaccagaaactttggaggaatcctttcctttttttggttacgtatggaaagacaaaaataaaatgactaccattttaggtattcatctcattttattaggtgctggtgcttttctcttagtatttaaagctttatattttggaggtatatatgatacttgggccccaggtggtggagatgtaaggagaattacaaatttaactcttggtcccagtgtcatatttggttatttactcaaatcgccttttggcggggaagggtggatagttagtgtggataatctggaagatattgtcggaggacatgtgtggttaggttctatctgtatcttcggtggaatctggcacatattgaccaagcctttcgcttgggctcgccgtgcttttgtatggtctggagaggcttacctgtcttatagtttagcagcaatatccgtcttcggtttcatcgctcgttgcttcgtttggttcaataacacagcctatcctagtgaattctatgggcctactggtccagaagcttctcaagctcaagcttttacttttttagtaagagatcaacgtcttggagccaacgtaggctcggctcaaggccctaccggtttgggtaaatatatcatgcgttctccgactggagaaattatttttggcggagaaaccatgcgtttttgggatctgcgtgctccctggttagaacccttacgaggtccaaatggcttagatttgagcaaactgaagaaagatatacaaccttggcaagagcggcgctccgctgaatatatgactcatgctcctctaggttcattaaattctgtcggcggggtagctaccgaaattaatgccgtaaattatgtttccccacgcagttggttatcaacatcccattttgttttgggttttttcttcttcgtgggtcatttatggcacgcaggaagagcccgtgctgctgcagctggattcgaaaaaggaatcgaccgtgattttgaacctgttctttctatgacccctctcaattagagaggatc--------------------gaaatagaaactataaaat--------------------------tacgaataaaaaaaaggagaaggagggattcgaaccctcgatagtttcaagaactatatcggttttcaagaccgacgccataatccactcggccatttctccttaacaaaattggaattacgtttcagatttagaaagagaaattaatgtatatatacattaatttctctaaaatagga----tacttcgagtattcttcaacaatattccgaagaatttattcgaggatataatcgttataattat------------------tattatcacaccaataaaataaaaatttggagaattacaactatgactatagcttttcagttggctgtttttgggttaatcgccatttcattcctcttagttattggtgtacccgttgtattagcttctcccgatggctggtcaagtaacaaaaattttgttttttcgggtgcctcattatggatcggattggtcttcttagtgggtattcttaattcttttatatcttaaatttttatatttgt---gtttatttaatttctgatataa---------cctccttggtttacacctcattatagaatttagaagcattttgaaaaagtgtttcgaat---gaagaaatagacgtttccagggaggaattttatatgcataaattgcatgcaaagatatataattttatg---tattataaacatgtgcatttgaacaaaatgtgcgggtatagtttaatggtaaaattcctccttgccaaggagaacacgcgggttcgattcccgctacccgccaattctgttataaacatat----aattaactaagaacaactatataatttatagtatatgtggagaacaaa--------cacatggcggagacaggattcgaacctatgacctcaaggttatgagccttgcgagctaccagactgctctaccccgcgttccgcacataagttataataactaatataaaataaactatgcaagtca-----ttcgcgaaccccc------ttctattgattagagggg-------attcgcaaattggtttctaccaactagattttgtgactcccggcagtaaacatgcgtgagccatctcacgtaataaatgccgggataacccaaagtcacggtaattcgctctgggtcttccggtcagaaaacaacgacgatgaagacggctaggtgcactattacgaggtaaagattgtaatttcctatgaaatttccacttatcatccaatgacaaagtttctttaatttcattttttaagcagtcgcgcagaaaatgatattttttttccaatctttgtctctttttttctctctgaataagacttttcctcgccataattgtttcattaataagatattcttttcgattgaatctaatacgtaagagtatttttact-aattctgattaaccgaatttcccggatgtggaagcaattaaaaaagcagcataagtaaatacataacctaccgagaaatgagctaatccgactaatcttgcttgaacaatagaaagagctactggtttatctttccatctaactaaattagctaatggagtacgttcgtgagcccaggctaaagtttcgataagttcttgccagtatccccgccaagatataaggaacatgaatccagtcgcccaaactaggtgcccaaataaaaacatccaggcccaaacggataaactattcattccgaaaggattgtatccgttaatcaactgtgaggaattcaaccacaaataatctctcaaccagcccattaaataagtggaagattcattgaattgtgctacgtttccttgccatagagtaatatgtttccaatgccaataaaaagtaacccagccaatagtatttaacatccaaaaaactgataaataaaaagcatcccaggctgaaatatcacaggtaccgcctctaccgggaccatcacagggaaagctataaccaaattcttttttatccggcattaatttagatccgcgcgaatctaaagcacctttcactaaaattggtgtagttgtgtgcaagcccaaagcaatagcatgatgaactaaaaaatctccagggcctattgttaggaaaagtgaattaccattactgtttatggcctccaaccaaccgggtagccatatgctctgaccagcattaaaagccgggctattcgttgatgataaaagcacatcaaaaccgtataatgccttaccatgagcagattgtatccattgagcaaagatcggttcaatcagaatttgtttctcgggagttccaaaagcaagcattacgtcattatgaacataaagccctagggtgtgaaaacctagaaataaactagcccaacttagatgagatattatagcttctttatgttccaacatcctagctaatacattatctctattctgatcgggattgtaatctctaatgaagaaaatggctccatgagcgaaagcacctgtcataatgaacccagcaatgtattgatgatgagtatataatgcggcttgagttgtaaaatcttgtgcaagaaatgcgtagggaggtagagaatacatatgttgagccactaatgaagttataactccaagagaagctagagcaagacctaattgaaaatgtagagaattgttaatagtatcgtaaaggcctttatgtccccgacccagccgaccacccggaggagtgtgtgtttctagaatttctttaatactatgcccaattccaaaattagttctatacatatgacccgctacaataaaaacaactgcaatagctaagtggtgatgagccatatcagtcagccataaactctgagtttgtggatgagatcctccgataaaagttggaatagcggtaccagctccttgagaagttccaaaaagatgattacttgaatcagcattttgggcataagcattccattgaccggcaaaaaaggggcctaaaccttgaggatgaggtaacgtggttaacaaattgtcccatcttacatgttctcctctggattcgggaattgcaacatgaaccaagtggcccgtccatgccaaggaacttacaccaaaaagtccggataaatgatgatttagccgagattctgcatttttaaaccacgaaaccttgggtttccatttcggttgtaagtgcaaccaacccgcaactaaaaagagggaagaaataacgacaagaaagagagctccattataaagatcttgatttgtgcgtagaccaattgtgtaccaccattgatacacaccggaatatgctatattaactggaccggaagcgcctcctcgagtaaaagcttcaacggccggttgaccaaaatgcgggtcccaaattgcatgcgcgattggtctcacatgcaaaggatcttgtacccatgcttcgaaattaccttgccaagcaacatgaaataaattaccagaggtccataaaaaaattatcgctaattgaccaaagtgagaagcaaaaaccttttgatagaggcgttcctcggtgatattatcatggctctcaaagtcgtgtgcggtagcaataccaaaccaaatacgacgagtagttgggtcttgagataggccctggctgaactttggaaatcttgatgccataatgcttttcaaatcctccttagccattatcctactgcaataattcttgctaggaagaatgcccacgttgtagcaattccacctagaaggtaatgagctactcctacagcacggccttgtacgatactcaaggctctgggctgaatagcaggagcaacctttaatttgttgtgagcccaaacaatcgattcgataagttcttgccaatatccacggccactaaataaaaacattaaactaaaagcccatacgaaatgagcacctaggaacaagagaccataggcggatagagaggagccataagattgaattacttgagaagcttgcgcccatagaaaatcgcgaagccaaccattaatagtaattgaactctgtgcaaaatttcctccagtaatatgagtgacaaccccctgttcagtgacactaccccaaacatcggattgcattttccagctgaagtgaaaaataacaacagaaatcgcattatacatccagaataagcctaaaaagacatgatcccatgcagatacttggcaggttccgcctctaccgggaccatcgcaagggaaacgaaatcctagattagctttatccggtattaagcgagaactacgagcgaataaaacgcctttcagtagaatcaaaaccgtgacatgaattgtaaatgcatgaatatggtgtaccaaaaaatccgcagtccctaatgggattggtaacaaagctactttgttacctacggtaattacctcgccaccaccccaagttaaactggtactcgctgaagcattaggagcagtaaagtccggcgctaaagcgtgagtattttgtatccattgagcaaaaacgggttgcaattgtatagcagtatctgaaaacatatcttgaggacgccctaaagcactcattgtatcgttatggatatataaaccgaaactatggaatcctagaaagatacatacccagttaagatgtgatattattgcatcacgatgccgaagaacgcgatccaataaattattatattgagtagttgggtcgtaatcccttactagaaaaatagctgcatgtgcagcagccccgactattaaaaatccgccgatccacatgtgatgcgtaaaaagagaaagttgagtaccgtagtcagtagctaaatacgggtagggtggcatagaatacatgtgatgagctacgattatagttaatgagcccaacatagctagattaatagctaattgagcatgccatgaagttgttagaatttcataaagtcctttatgaccttcgcccgtgaacgggcctttatgtgcttctagaatctctctgaaactatggccaataccccaattagttcgatacatgtgaccagctacgaggaatagaaccgcaatagctaaatgatggtgcgcagtatcagttaaccacagacctccggttactggatttaaacccccacgaaaagttaaaaaatcagaatattccgaccaatttagagtaaagaatggggttaatccctttgcaaaactgggatagagctcagctaaaagatcacgatttaaaataaattcatgagggagaggtatttcttttggatcaactccggcatctaaaagttgattaataggtaaagaaacatgtacttgatggccagcccaagaaagagatcctaatcccagaagtcctgctaaatgatgatttaacatagattcgacatcttggaaccaagctaatttgggggcagctttgtgataatggaaccacccagcaaaaagcattaatgctgcgaaaactaatccaccaattgcagtagaatagagttgtaactcactagttattccagatgctcgccaaagttgaaaaaagccagaagttatttgtataccctggaaacctccaccaacatctccattcaaaatttcttgacctactattggccaaacaacttgagcactaggttttatatgagttggatcacccaaccatgcttcataattggaaaaacgagcaccatgaaaatacataccgcttagccaaataaaaatgattgctagttgaccgaagtgagcactaaagactttacgggaaatttcttccaaatcattggtatgactatcgaaatcatgagcatcagcatgtaaattccaaatccaagtggtagtgttgggaccctttgctagagtccttgaaaaatgcccaggtttagcccatttttcaaaagaggtttttacaggatccttttccaccacaatcttgacttctggttccggtgaaagaatagtcatcgaggttctcctctcttcagacgaggcatagaaaaaacccaccaataataattggtgaacttctgagagatagatgtttctttaaacccttaatctctttcccagtttgaaactggagcaactattatacagaaattacctaggcaggtcttcaaattaattatgacacaattccaaggtgcttaatggaccataaat---------agggaataaaaagaaaaaa--atttatttattat------------gagaggaatattaattaatctaatttatatgtttaattctacgttctaatagcttttgtatcaacagttgtgcaactgttgatacaaaagctattagaa----cgtagaattactaggaacgtcccgtcatttttaaccaattatgggcttcaatgtaattacttggggcaagtagtattgcttgtttccaataatcagcggcttgatcgaaccaagtttcagaagcttctagatctccttgttgaatggctagttcccctcggtcaagataggtcaacc----aaaaggttccctcttctagaaccgtacttgagagtttcccacctcatacggctcgaataataaaat-ttcatttatttctattacgtggttcgtccaaaaaccttttatttctaagaaattaacgaaaaaaagttaatgaaataagtttctatttcatgctcttacaaaaaatatgaatttatcttttctcccaccgtttaataaaaatcaatagaataattttttttcgacagtaactatcttaacaaatattatagaatcttttcatttctcaaattattgataaattaaagtttattcgtgtctctttgggatctaattctacaccactgtttcattaaccaattgaatcaattttaattacaaaaattgattttt-acacttccgttaataagcagaattttatcgtatcaacccaaaatttcaataattgatctttatgatgcttttcttagttcattaaattatccatagagtttataggttttctcgtcacaattggg---tttatatgattttcttctacagctatggagaacccctatttcatgattaatatgtagataacccccgatgattatatata-tttttttcggatagttgtttataactaatagaatctatagtatagatagtcgcacgtaatgacagatcacagccatattattaaaagcttgcggcaaagagggattccgttccaatgcttggaagtaatattctaaagctttggcatgctctccgttacttgtatggatgagacctatattataaagtatataacttcggtcatacggatcgatttctaaacgcatcgcttcataataattttgtaaagcttccgcgtattctccttcagattgagccgacattcgttacggtt--gtacatttacgaactccgtttcaaaaccgtacatgagattcaaacttcatacggctcctcatt-catagtatatgggaaggg-ctatctgtacgtaataatatagaata--tttattttccaaccaacgtcataaactatttgggctggtgtctctacgtgaggaaatatctaaccatccttttattgtgcagaaatttatttccaacggattattcaacctttgaatatattcttt-----cacagtttcttcgttcttaatgcttcgtattta----gta-gggattagctattccgacaatctccgatggttttatgggtacccaagatacaaacgagatggagatttgttgacctaaccatatatttgttgatattgtttaaacctaaattataacgaagcttttgtattgtcaatttctacaagtgatgctttccattgtgtgtatgcctatac-------ataacataaaattttttatttttataaatttac---ataggtttgaccttccgctgagcactttaacttagcatctaaggttacatcaatcgagggtactcgacggaaggtattatttacttggatgaaactcaccttcactaagcataagggtttagttagaagtacaaa----------------atataaattgcactgaatttacaatttactctgggggggcttcaaattcgaatcgcaccatctctataataagtgaatgcttctttctctctttgtgttgttggaatcactcgtaacggaatatcggcaacaattgtaaaagttttatcaataaaattatcatttttttgggatctaggcatagtttagtcataaatttattagaatcgcatcattctcttttttatgagaataaaaccata---acaaaatttctcgatatcgtgaaaaaatgtttttacatgcaaatatgtaaaagctttttcattgaaatctatttatttgttcaattcaagtgattcgcttttttcaacataaaaatccatgaatttctgttatgatatctaagtaaggattgcggtaacataatattttggactataatt--------ctgtcggaaagatggttgagtggtctaagatgtagcattggaaatgctatgtagactcctgtctaccgagggttcgaatccctctcttt-cctgatttacctcatgatcgat-tatatatgat--------------tatttcttagcagactcaaacttgacgggagtaatactccacaactagcaattcattaattttcaaatcaatacattcacgatcaattgtttgattaactgagcctcgaaattttgtgaaatcaaaagttaaatgattcggtatttttggtttccgaaacgaatcgatatttttggtaattagtgattgagacttatttctattttttatggtaataacatccctgggttcgcaattataactcgggatatcgactgtataatcatttataacaatatgaccatgatttactaattgtctcgctccgggaattgtcggggacatacccaagcgaaaaattgtattatccaaacgcatttcaagcaactgtaataatacctcacctgtggatcctttcgcttttctggcaatacgaacatatttcaatagctgtctctctgttaatccataatgaaaacgtaatttttgtttttcttccaaccgaatacgatactgagaaatttttttattaggagttgattgattaatataactagattctaatttgagtgttttactagttaaacctggtaaagctcccaaacgacgtattatttttgcacggggtcctcgataacgggacataga---aaactccttggtgggtgttatactgc--tgagtaaaatgacataaaatattaaatttttttcttcgaaggaaatatttgtatctttacct----aaaatattccttcgcagttgaaagactataa---cataatagaatgaacaagcaaacgaagtattaaataa------tttaatgaacattaatattatttgtcgctgtcctctatggataaaaaaatttatagaaaaatcagacga-----atgggcccgctatcggagtcgaaccgatgaccatcgcattacaagtgcggtgctctgacctctgagctaaacaggctccgtgaataaaataatttatt-----------------tattatgcatgaagtagtttcttttacc------------ctaatgtccactcattttatttatt-attatacctatgaaacgaaaaataaacaaccgttaaatttt---tgtattaccagataattcgcgaaggtattgcatagaaatagataaaagattataatttatttcagtagagaaggcaaaataatgaatccttttcagaaaaggaaatttgggagggggtatggcgaaattggtagacgctgcggacttaatccaattgagccttggtagagaaatcgactaagtgattgtttccacattcagggaaacctaggtt----agctgaaacatattaggtaatcctgagccaaaattcgtttacgaaataggtgcagagactcgaaggaaactatcccaacgagatcaa-attagatgtttttagttaccattcattggacccagcagtaactctgatagcgataatggtatccaatagtaaaaataaatgcttgtattttcattgtttcgtaatagacaatcatcacgt--atgaggataaagatagagtccttttctacgagctatatttggcagcgttgtaaatcgtagtagaaagaaaatccgttggctttatagaccgtgagggttcaagtccctctacccccat--------cggaaaatattttttagattgtaccttagatacttttttttctaaggttaagtatcagattaaaataaattgaatcttcgtgttgcgctagcaacaacgaaaattgccgggatagctcagttggtagagcagaggactgaaaatcctcgtgtcaccagttcaaatctggttcctggcataatttttgtatatactaggtacaatacacacacagatatctgtgtgtgtattcatcgatacgcatcttgcagctcataaaaatcgggtacgatataatctttgcgtaacggccaacccacccagctctcaggcattaaaatacgtttaagatatgggtgattttcgtaaaaaatgccaaacatatcaaaagattctcgttcttggaaatcgacgcttttccatacccaaaaaactgatggaattttaggatcctttctcgatacaaaaattttgatacatatttcttcgggttgatctgcattatcttgtattttcgtgaaatgataaacactagctaataaaccgcccggttcaacatcgtatgcacattgggaacgtaaataattgaatccatatacatataaagaaacagctagagaaggccaatcctgagattttatttgtagggtttcgataccttggtaatcaaaacctaaaggtctatgagttaagccgtgtttaattaaccatgaagacaggcgcccttttattttattattgttactccccaaagtattaggcatatcgtattaaattattttttgcactattatagtatttccttagaagacactaagattttggattcttcattttcgttttctgacgataatttccgagtttttccgaatctaaaaaatcgatttgataattttgcattagagttctgattattgaggtttggtgacagaccaaattggtgattcaatgtgaaatatctgttaccttgtttcaatttatttttatctccatgtatttcttgagccatcctcttgcgaagtttcactacagcatctataatagcctctggtttgggtggacaaccaggtaaataaatatcgaccgggattaatttatccactccacgaactgtagtataagaatctgtaccaaacatacctccagttatcgtacatgctcccattgcaataacatattttggttcgggcatttgctcgtatagtctaactagagacggagccattttcatcgttacagtaccagccgttatgataagatcagcttgtcgaggactggacctaggtactaaaccgtatcgatcaaaatcgaaccgcgagccgattaatgaagcaaattcgataaagcaacaacttgtaccataaagaagcggccataaactggaaagcctggcccaattcgaaaaatcattgaaagttgttgaaataatagaattcgtaatagttttattaagtaaaggaaattccgtttcattcataatattcgatccttatcccgaa-----taaatttcataaaggattttttttatttttaattaagaccattctaatgctccttttcgccatgcatatatcaaaccaacaatcaaaatgagaataaatattaaggcttcagtaaagggcaatacaccaaaatcatagaaactcatcgcccacggatatagaaaaactgtttcgacatcgaaaatgacaaaaaccaaggcaaacatatagtaacgaatttgaaattggatacaagcttctcccatgggttctatacctgattcgtaactagtgagtttttctgatcctttatttgcaggtgctattgatttcgaaattgaaaaaattattacgggaaagaaactaataattagtagaaatatccataaatattcgtatttatgagattgaaacattataattctc-ccctaattaaaaagaatttaattcgatttttattattcgaccgttccgtccttcattttttagttacttatggattcatttcgcaataacctataagattctcattggatttttt------------------------------------------------------------------------------------------------------------ta-ttccttaccaagattatttttaaagtagaactaatgggtggtcgtggatgtaa----gatgtggttactgat--gaaatgaacccctccccccctttttttttattcacaagtg----------aactttgactcttctacta-------aa---ttaaataggcctttaaaggttttttagggctatacggatttgaaccgtagacattctcggtaaaagagttcgaatttttcgttatgaactatttcaagaacccaacatgcg-tttttttatgcattgggctcacccactaactaatatatc-----aatttagttatttcaccatacttttct----tattaataataagatggttccgcatgctttaagcattcccaaag-tttttttcaaagaatccgatattgacttaggcttgtttat----gatacatggatctactcg---aaaacgagtttctattgcttaattcatatgaggctacatacaccttggagttcataaaacaaaaataagaatatcttgagttcc-cgtaatgttctcatcatgtagtgtcattaaatgagtgtaaaatttaaccatatcaatttttattaagtttcaagtacaaaaa--cttgaatttttacgtgtcaggctatttttct-ctttatctaatcaaagagtaagacactgttatatttcacaatttgagtcaatcgtgagtcgaaattttcgataatttctttgagaatcattggcgcacgtgtaaacgaggcgctctaccgctgagctatagccctacctattactaaaa---------------------------------------------acaattatatgtttttattcttttttttgtcaaggtacataaaatagaagatattaaaaatttcccaatt-----------------ttttggaatcttttttttcctaacaaaaacagaactttgtttcataccaataaaatga-------tacaatagtatt-----aacctacttaactcaatggttagagtatcgctttcatacggcgagagtcattggttcaagtccaatagtaggtaattagtattagatgccattaatct---ttcaatggcatctaatacattctatgttttttattgctacatcacaaaa----cattctaattagaagaaatatttgagatatctacgttgattgcttctagccttgctctggctctttcaaacgctagattagcctcgatactttgttttttgccttctgcttgagctaaattggctctagccttcttaaaagtttcttgagcttcgtaaaaatctatttcgatagctttttcggcttcgttaactagtatagtcattcgattattttctatcatagcaaaaccacccattaatgccatagtggaccattgctctttgagacgtatttttataattcctatgtccaaagcagttaacagaggagcgtgattgggtaatatgccaatccgtccgctatttgttgataaaataatttcttgaacctcagaattccaaacaattcgattaggcgccattacgcgaagattc---agcgtcatttttctcaattctccacttgtaaagtagcggcttttgcagtaacttcatcgatattaccaaccaaataaaaagcttgttctggcagactgtccagttctccacaaagaatcatttgaaaaccttttattgtttctcgaagacttacatatttacctggagaaccggtaaaaacttctgctacaaaaaaaggttgggataaaaatctctcaattttgcgtgctcttgctacagttaaacgatcttcttcagataattcatctaatcccagaatagctataatgtcttgcaactctttgtatcgttgcagagtttgcttcacgccttgcgcagtttcataatgttcctcgcctacaatccaaggttgtagcattgtagatgttgaatccgaagggtctactgcgggataaattcctttggctgctaatccccttgataaaacagtagttgcatctaggtgggcaaaagtggtagcaggtgcaggatctgttaaatcatctgcgggtacataaacagcttgaatagaagttatagatccttcttttgtcgaagtaattctttcttgtaaagtacccatttcggtgcttagggttggttgatatccaacagcggacggcattcttcccaacaaggcggaaacttcggagccagcctgaacgaaacgaaaaatattatcaataaataggagtacatcttgtttattaacatctcgaaaatattccgccatagttagagctgttaaaccaactctcatacgtgcaccaggtggctcattcatctgaccatatactagggctacttttgattccgaaatattttgttcattaattactttagattctttcatttccatgtaaagatcattcccctcacgggttcgttctcctaccccgccaaatactgagacacccccatgcgctttagcaatattatttatcaattccataataagcacggttttgcctactccagctcctccaaataagccaatttttcccccacgtcgatagggcgctaaaagatccacaactttgattcctgtttcaaaaatggataatttagtatccagttgggtaaaagcaggggcacatctatgaattgggaatgtcgtattagcgtcgacgggacccaaattatctacgggttctcccaaaacattgaagattcttccgagagttgcttcaccgacaggaacacttaagggagctccagtatcaataactttcatccccctcattaagccatctgtagcgctcatagcaacggctctaactctatgatttcctaataattgttgaacctcgcaagtaacatttatttcttgacccgcacaattttgaccttgaataactaaagaattataaatatttggcatctcgcctggaggaaaagcaacatcaagtactggaccgataatttgggtaatatttcctacatttctagcaataagtgcggaaattccaagaaatagaatattcgttttcataaaat-------tttttgaaaagttgattatttttaa---------acattttgtatcgtaaaaatcaattaataataaaagtcattttgatacggaaagaaatggatatccacccctttctattctattgtatccgttatg-----agcctatcttgactgaact-----aattatgttcaatttgtatatggttcaattatatgcgatgcaagtatgtaatggatatatctatacactgtaaaatttctcgggtcaatctctatagtatttagatctgataaac-----aaggaatatataaccgggttgcattacatgcgagaaacgatatacaataataatgttttattattggtaaacactcaacgattggataattattcttttaggctataaattttt--------gtaaagaaagaaaatcccgagcagacctcatccttgctagagtataaattgatttgtagggagggacttatgtcaccacaaacggagactaaagcaggtgttggattcaaagctggtgttaaagattataggttaaactattacacccccaagtatgagaccaaggagacagatattctggcagcgtttcgtatgactcctcaacctggagtaccaccagaggaggcgggagcagcagtagctgctgaatcttccactggcacatggaccacagtttggaccgacggacttaccagtctagatcgttacaaaggtcgatgctatgatattgaacctgtcgctggagaggaaaatcaatacattgcttatgtagcttatcccttagatttatttgaagaaggctccgttacgaacctattcacttctattgtaggtaatgtattcggatttaaagctttacgagctttgcgtctcgaagatttgcgaattccccctgcttatgtaaaaacttttcaaggtccaccccatggtatccaagtcgaaagagataaattgaataaatatggtcgtcctttgttgggctgtaccataaaaccaaaattaggtttatccgctaaaaattatggtagagctgtatatgaatgtcttcgtggtggactcgatttcacaaaagatgatgaaaatgttaattcccaaccatttatgcgttggagagatcgcttcctgttcgtagcagaagctcttttcaaatctcaatcagaaactggtgaaattaaaggacattatttaaatgctactgcaggtacgtctgaagagatgatgaaaagagctgcgtgtgctagagagttgggtgtacctatcgttatgcatgattatcttactggtggcttcactgcgaataccagtttagctcattattgtcgagataatggtttactccttcacattcaccgcgcgatgcatgcagttcttgatagacaaaaaaatcatggtattcacttccgtgtattagctaaggcattacgcttatctggcggagatcatatccatgccggtactgttgtaggtaaacttgaaggggaacgtgaagtaactttaggttttgtggatttactgcgcgatgattatatagaaaaagacagaagtcgtggaatttatttcacacaagattgggtatctttaccaggtgtattacctgtcgcctccggaggtattcatgtttggcatatgccggctctaaccgaaattttcggggatgattccgtattacaattcggcggtggaactctaggacacccttggggaaatgctcctggtgcagtggctaaccgagtagctttagaagcttgtgtgcaagcacgtaatgaaggccgtgatcttgctcgggaaggtaatgaaattattcgtgaagcggctaaatggagtcctgatttggctgctgcttgtgaaatttggaaagaaatcaaatttg---aatatgagacaatagatactttataaaataaatttatttcttataacttaaa-----------acttttattattataag---------------taataataaaagttttaagttaaaaactttaaaagtcgtacgatttcagagg------------------gctggtagctcagtggatcagagttcatggttccgaatcatgcggtcaagggttcgaatcccttccaacccttttt--gccttgtcgcgtaattttttgcataacaaaatattttgttctattataaatttagttaatta-attta---------agtttttaatccagtaaat----gtaagatcttgaatgttcccatatatgtatttataaaaatgttctcgataattttaataattaaattttttccgatatttatttcataatcatttcttaaaaaaggggagctcttatgtctttaatgaattggttcgaagataaacgaaggtttggtggattgattggagctttcatcgaaaaagctacgaaaggttatatatttagtgaacgagaaaaagatagatatatcaagattgataccactaagggtttgtggactagatgtgataattgcgaaaatatgttatacgttagattcttgagacaaaacaaacgaatttgcgaagaatgcggataccacttgcaaatgagcagtacggaaaggattgaactcctaactgatcggggaacttggcatcctatggatgaagatatgaccgcccgagatattcttaaattttccgacgaagattcctacaaaaatcgaattgctttttatcaaaaacgcacgggtttaactgatgctatccaaacagggatgggtagattgaatggtattcccgttgcactcggagttatggattttcaatttatgggtggtagcatgggatctgtcgtaggcgagaaaataactcgtcttattgaatatgccactagaaaatcaatgccattaataatagtttgttcctccggtggagcgcgtatgcaagaaggaacgttgagtctgatgcaaatggctaaaatttcttcagttttgcagatccaccaggcgcgaagaaaattgctctatatagctattcttacttaccccacaacaggaggagttactgcaagttttggtatgttaggagatattataattgcggaacctaaagcttatattgcattcgccggtaaacgcgtaattgaacaaactttacgtcaaaaaataccagacggttttcaagttgcagagtctttatttgatcatggattacttgatttgattgttccacgtaatcttttaaaaggtgttttaagcgaaatttttgagctttacggttcagccccctg------taaagaacgtagtaattattttactagataaaaataattgaatta--tgttcttgattcattgacttgttcaataccatcttagatggtattcaaatatttcgtaacaa----atatatatattattttttatttaaataaaaaataatgactattcggttgattttcagataaaata-------------tagtacatattatatttatttttttattctcgcagatttaattcatacgaggtagttttctatgacagcttcttatttaccttctattttcgtaccactagtaggtttgatttttccagctattacgatggcttccctgtttatatatattgaacaagacgagatcgtatagcaattttgtttgttagggaataataatacagaaaatgaagaaggcgatgacgatgtatgtacataaatatatacgatgttattgctttctccatttt-ctatcaagagatataaat---------cctttattttattaaaaccctatttcctttctttttactcaatatctttatctttcttaaataaatattatttattattaaaaattttctaggagagtctgccttgttatgaattcacaatttgaagatattagggtagattttataacaggatctcgaagaatcagtaatttctgttgggcttcaattatcttattaggtgcgttgggtttctctatcgttggattatccagttacttagggaaagatctaatattttttttatctgctgagcaaattttgtttgttccacaaggacttgttatgtttttttacggtatagcaggtttgttcattagtttttatctatggtgcactatttggtggaatgtgggtagtggatacaataaattcgacaaacaaaaaggaatattttccctctttcgttggggatttcccggaaaaaatcgtcgtatttttattcaattctttattagagatattcgagcaatacgcatggaagttcaagaaggatttctatctcgtagagttctttatataaaaataaaaggtcaacaagatgttcctctgagtcgtattgaggaatattccacattaagggaaatggaagataaagcagctgaattagcccgtttcttaaaaatttctattgagggtatttgaaactaa--aaaataaaatcaagttaggtttttgctataatgacaaa-------------aaatacatgctgttttttcggcaaaaattaaatagctcttatgaataac---tcatactattggcaaaattacccatattgttatctagaaaaagcttatataattagcaaacgtatacgaaaagtaaagaaagattacttcttatctagagacatgcttttatcttcgaaacgttcctggcaatccattgttttttatacaaatacggaattaaacaattatgtttttacaatatatatacgtcttctgcaatatagaattggtttatatctaataaatttgttccacttttttaggttcatgatactagattggtttcattgtttttccttggataaaaatatttccaggcataagcattactatagaaaaaaatcagcaactctttcaatttctacattagctactggggggggattcaaaaaaaaaattaatagaaaattagtttggattgaagcaactttgaatgatttacgtatgtggaaacgccatta---------------cttatcgatagatgaagaaaaaaaaaatgaatattctttattggagacggaaatctcagaattagtgacagcaacaatagcttacgaatctataggtcttctaccacggtcaataacacgtactttttccagattcaagacggaattgacaaatcaatcgagttctttggtgcttcaagaatttagattagcaaaatatcaagcattggcttctttgcaatatattggatgcctgattttcattcccttagcaatttccacgtcttctcagaaatgtctcttagaaccttggattactaattggtggaatagctctcaatctcagatttttataacatcgtttcaagaagagaaagctttagaaaaacttcaagagattgaagaattgtcttggttggatagaattataacgaattcatcgttcgaaatacaattgcaaaattcagatagtgagatccatcaacaaacaattgaattagtcaaaaattacaatgaagatagtattcaaaccattttacatttattgacagatattatttatttcatcgttttgagtggtttattcattctaggtaaagaacgacttgttattttaaattcttgggctcaagagttgttttatagtttaagtgatacgatgaaggctttcttcattctcttagtcactgatttatgcatcggattccattcccctcatggttgggaaattctaataagttcttgtttagagcattttggattcgttcataacaaacaggtcatttcttgttttgtttcgacattcccagttattttagatacagtttttaaatatttgatttttcgtcatttgaatcgtatatcaccctcgattgtggcaacttatcataccatgaatgaataggaaaattaaaaaatagagttatatgaatgac---------------------------------tctatttgttacctaga-------tattcaaa--caaaattagaaaatttttcattttttatttctatcgttagtacaacggca-----tatgctgtaaattgag-----caagtaagca---aacatatttattactcgtcaaaat------aatttgaaacggataattggaccatgcaaaacataaaattgaataa---gattctaaaatgggtcacccgagcgatttccataactattgttataaacataatagtttggccatctgcttcggaagcataccccattttcgcgcaacagggttacgagaatcctcgagaagcaactggacgtattgtatgcgctaactgtcatctagcgaaaaaatccgtaaatatcgaagttccacaatctgttcttccaaacacggtgttcgaagccgttgttagaattccctatgatttacaagtgaaacaagtacttgctaatggaaaaaaaggttctccaaatgttggagcagttcttatctcaccggagggctttgagttagctcctcctgatcgtgtaccccccgaaatgaaagaaaagataggaaatcttttttttcaaccttataacaacaataacaaaaacattttagtaataggtcctgtttcgggtaaaaaatatagtgaaattgtttttccaattctttcgccgaatccagctatcagtagagaagctcattttttgaaatatcctatctatgtaggtggaaatagaggaaggggccaaatctaccctgatggaagtaaaagtaataatacagtttacaatgcttcaacaacaggaagaataagtagaatttcacgtcgagaaaagggtggatatgatatagcgatcgatgagatatcggatggtcatgaggtggttgatatcatacccgcgggaccagaacttattattccggaaggtgaatccgtaaagattgatcagcctttaactaataatccaaatgtcggtggatttggtcaaggtgacgcagaaatagtactccaagacccattacgtattcaaggtcttttgctattccttggatcagtaattttagctcaaatctttctggtacttaagaagaaacaatttgaaaaagtacaattagctgaaatgaatttttgagttttataactaatccgga------------agtgtaccaaaaagaaaaagatcttt-------------cggtaataat-caaaaaagaactaaaaattttaaa------ttctttagcaagatcaggtgccaatgaaatgatccaaaaataatttttttatgaaaaaactttacccttataaaag-----------ggtaaagttccaagtcttaattccaa----tagggtaaagaatccttttccattctacaatatctattttactactatctatagagatgaccccaatccggagtacgaaccatagaagaaaatacccattaaacctatcacggggataccagctacagtaccaattagccacaagggaatccttcccgtagtattggccatttaatttactccttttagaaattttattgaatagtcgtatactaaaacataaacagttacaaataatagaaa-----taatttatcttatccagatgaggcaaaaaaactcttcttttcaattgaagaagtaattagaaaataaaacagcaagtacaaatattaataacaacccccaatagaggctagtacgattcaattctacactttgtttgtttggatttggttgtgtcatagctataa--ttttttttttcaagagtttatcgttggataaattgcattgctgatatggctcccagaaagaaaactgtaggtacagccaatccatgaacggctaaccatcttactgtaaaaattggataggttctgtctatagtcattgaaacctccatctaaaaggatttagtaaaatcatcaatttgttccaacgaattgaaacggccagtaattagtggaacctcttgtctattttccgtaaaatattcgtttgggcggggacttccgaacacatcgtaggctaaacctgtgctgacaaacaaccaacccgcaataaataaggaaggtatagtaatgctatgaattacccaataccgaatactggtaattatatcagcgaagggtcgctctcctgtatttccagacatg---gttagctccgtgtatattt-----gtaaaaacaagggggatataaatcccatgaaggagtataatcagaaaaagcagaatatcattccttcaaccttgttgggttatcaatttgataccaaaggtatttttgaagcataccaacttagtatagccaaggttctttcggtgcagcaagacaaatcttaataaaaaaaaatttaaattggtt-agattgataataaaaagtggagtctttaatcgtttatg-----------taacctgaaattttattattatataaatagcgttgagcatgatttgtcggttaatacgaaattaaaaaatctgccatttctattactaattcaaattagtttcttaaaattttgcaatctga---------tatcgcgctccatgtgcaattaggaactgtatagttctctttatttataaatcccggccagaaataaggaacaaatcactgataatattaatactagta-----ttaattagaataattag--atatatatattataattaatactatactagtattaatattattactctttaatgaatcgagagtaataatgaaatcattatgaaattttgattccttctactaatactaaaaattttgcataaaattttaattgtgtcacatattgtatttaggatgttcatgattactatacttagttactctctgtttcttattggggccctaattctagcattagttttatttattggttcaagcaagatacggcttatttaggtaaaatgacttgaagaaatataaaaaatctcattgtgtgtgtttttttc---cttttttaaaatcgattcgagatctgtaacgaactagaatgctttatcaattggatattattctggtcaatgaaaggaataaaaaaatggttgaagctttgttgtctggaattgttttgggtctaattccaataactttggtcggattattcgtaactgcgtattcgcaatatcgacgcggtgatcaattagatctttaattttgtttttttatttttttctccatgataaacctttatctata------ctaatttgggtagaggcacgttatctgccagtacaagccacgctctgtaggacttgaacctacggcatcaggttttggagacctgcgttctaccgaactgaactaagagcgtttt--------ttatttctat--cttcgttttaac---------tctatt-aaaaaatagagttaa-----aacgaagatagggatgacaggatttgaacctgcgacattttgtacccaaaacaaacgcgctaccaaactgcgctacatcccttgacttcaat-tattgtacgatatttttatctatatgtctagttatttgttcaactcgtttacctgcttccccttaaaaactgtaaagatttactgcaaatggaaacaatgataaattcttttagtacctttttttgtattatattctatactgtaaacgtcgaaccatttttttaattagagatagagacagttggggtacgatacggactatgg-ggtatatgaaatacgaatata-----cggagtatcttc--aaaaaaaaggagaatttgtgatgcaaaatgtaaaaacctatctatctacagcacctgttttagcaactttgtggttcggattactagccggtttattgatagaaatcaatcgtttctttccggatgctttagttcttccgctcctttaaa-----gatattgagacaagaattttatttctacttttttatatccgaatcgacgagatgaattctttgttcgtttttttcaccgatatttaatcgatcagtttttgactaacccagaacctaattaaaattatggctaagagcaaagagataagagtaacaattaacttagaatgtactgattgtgctcgaaatgatgaaaaaaaa---aggggtatttctagatatactactcagaaaaatcgtagaaatacaccagttagactggaattgagaaaattttgtcgttattgtggtagacataccatccacaaagaaataaagaaatgaaaaatatttacaaggtttatagaattaagttatgaacagatctagaaaatcttcccgtaagcgtatgccagcaattagatcaggggaatctattgattataaaaatataagtttgcttcggcgatttattagtgagcagggtaaaattctatctagacgaatgaatagattgacctcgaagcagcaacgtttattgactatagcaattaaaagggctcgtgtattggctttattaccttttctaaataacgaaaattaattcttcttttcatttttttctattgcagtttcaatatttcttcctcatcggaaccttcccgtagcaaatctgtaaattaaacggggggaggttcctctgttacttctattccttttt---------gctcttaactattatggagaaacaaactttatctaatatagcgatttgagcaagcatctttcgattcaaaagaattttattactatacaaatatctgattaatttgttatatagaatcccattatcccgtgctgctgcgttaactcgagttatccataaacggcgtagatttctctttctttcacctctatcgcgatgagatgacgctaatgctctcattccctgttgattggcagttcggaaaagttttgaatgagttccgcgaaatccagatgtaagtgtaagaatatttttgcgacgtttccgtgctatgtaaccacgtttgactctagtca-tactctaccacttaaaattat------aaaaaaatatatataaattgtgccatttctttcctattataaaatattgtttaatttttgattgtatttccgaa-------------------------------------------------gaaaatccttatctgcataagcaagcatgtgccaagtatctaatgtataaaatgataattccaaaagcttttgctgctataaccttcccaaacatgattttttagg--ctgataccctcttaattat-aaaggaataggaccttaaactaagcaaaatcatgaatttcctcgtttctatagtatctacctccacgattaggccctctctatatgccgaagctactatatttttc--------------aaatattagttattcgtataatttccaatttttagctccttggagtgatag----atgaaatatttatcataaataattaacgacatgttattaaaaagttggctggacagctgaccatttaattacgtttttgccgtaatatgatcaatacttcttcacattaaatttttgtatattatatatatattcctcgcttaatggattgatgatcaatcgctaccattgaggaatggcttttcatccaaaaagaaggtgattcgatttgcaccgaaggaaactataaatttcatacgataaaaataaatgatgtata---tttaacttattatcattaggagtctctccgcaatagtgtgatcccaaaaatttcgagtttttgattcaaacgagtcgcacatacactctagtacaaactcctcgtcgttgaggacatcctctaagggcaggggatttagttccatttttaatcggttgtcttttatttctaattaattgttgaatagtaggcatttca----gattgtatgcagaatttgtttggtttgggtgggatccaaccttaaataaataacttcttatagaatgatatctttattttttgctaattattt---ataggatttgaaccattctctatggcaactaaatcaacaataccataaactttagcttcctccgcggacatagaaacatccctttccatatcttcggaaatgacccataaaggtttgcccgttctttgtacataaaccttggtaatacaatcgcgaagtttcagaacttcttctgcctccataatgcattccccagcttgaccatcataatacgaacttgctggttgatgaatcattaccctattaatagtt---atattataatcttt-cgttaaggattcaaaatataatgaatgaactgtacatgcattt-tcaattgcatacagctctataatggagtagtatccccgtacaaatgaggt----aataaggttaaaaac-------ctttttaaaatataatccaaagaccgtctttttatta------------tgattgttcttttgctacatgatatat----atctttatttagcaattccaaagtttttttatttttcaattattctta-actatttttatgaatcaatttaactcgtataaagttttaatcgagtttatgacgctagaataaa-cgcaaaaaatatataatgcatactgaa-tctttttttattcgtgtatga----aactagatatgtcatgttgttttcacctttttc----------ggggcagacatggatataaa----gaaaaaaaactcattggcacaaagcgtgaggcagtgctatacgtttggtaatttcccccccagttgagataaaagaacccatcgaggctgctaatcccatgcaaatcgtatgtacgtcgggtactacgaattgcatagcgtcataaacagaaattccggctaaaactgcgccgcccggcgaatttatgtataagtacatatctttactttcatcttctccgttaagatacatcataataccaataagttgatttgctatttcgtcgtcaacttgttgacctaggaaaagcagtctttcccgatagagtcgattgattaggataaattcgttattcttttcttattaaaactgtacaagcactttgttagtgcatacagctcaagctattgtaaaaagt---ttaagattttcacattttctcgttcaattc-----tgcgttttcatattgcctattgaacttactatacatatatcgatacatttcaatatttattcaaaaattttaattgcagcgagattatcttat-tcacaaaatagttttt--caattaaaatctttaggttcatgttctactccataataaattttattcgattcttatttgtacgtacaaacaaataatgact----aatttttgagttactgattaaagacccggggaagctcaaatacttcaatttatttagactaaccatggattaataaaataaattattcatctctttaaggtttcagatcctccgacaaacccataaaaattgagtgaatgatgaactactcaatcgaataaaatgatgatggataaactccctataactaagatgtttaataagttgtactatacgtcaatccatacagcgtcttcctctccagggagacgaaaaggaactttcggaacaccaatgggcata--tctatctccatgaattaaatacaattttatgatttgaaaacgttaat-aatactatattataccatattcaatactata-------tca-tagtataggttgtag-aaaaaaaacataagatgtttaatataatactcgggtaataacatctatgataataaagattttccgaataaacatttaactgagat------gaaaagtgggaccaatctctacactgtgatcccaaacacagaaatgctagaatgtttttgcttctattttttggtagatgattcgacagtatttttattgataatgttacagcctttgggatgattaaaaatcgggtttaacattat----agtagctgtttc---aaatgcaaaaaagttttaca----ttaattctctttgagaaaggggtatttttatgggtttaccttggtaccgtgtccataccgttgttttgaatgatcccggtcggttaatcgccgtgcacttgatgcatactgctttagtttctggttgggcgggttcaatggccctatacgaattagctgtttttgatcctactgatccggttcttgatccaatgtggagacaaggtatgtttgttatacctttcatgactcgtttagggataacaaaatcatggggaggttggagtattacgggagaaactgtaacgaacgctggcttatggagttatgaaggtgtcgccgcagtacatattgtattgtcgggtctattatttttggcggctatttggcactgggttttctgggatttagaattatttcgtgatgagcgtacgggtaaaccttcacttgatttacctaaaatttttgggattcatttatttctttctggagtacttcgttttgcatttggtgcttttcatgtaacaggtttatttggtccgggaatatgggtatctgatccatatggattaaccggaaaggtacaacccgtagcgccagcctggggtgctgagggttttgatcctttcgttccggggggtattgcttctcatcatattgctgcaggtattttaggtatattagcgggtctatttcatctaagtgttcgtcctccacaaagattatacaaaggattacgtatggggaatgttgaaacagttttatctagtagtattgctgctgttttctccgctgctttcgtggttgccggaactatgtggtatggctctgcagctactcccatagaattgtttggtcctacgcgttatcagtgggaccaaggatttttccaacaagaaattgatcgacgaattcgtgctggcaaggcggaaaatcttaatttatctgaagcttggtccaaaattcctgagaaattagcgttttacgattatatcggtaacaatcccgccaaaggcggtttgtttagggctggggcgatggataacggggatggaatagcagtcggctggttgggccatgccattttcaaagataaggaaggacacgaactctttgtacgtcgtatgcctacttttttcgaaacttttccagttgttcttgtcgatgaagaaggaattgtccgagccgatgttccgtttaggagagcagaatcaaaatatagtgtcgaacaagtaggcgtaactgttgaattctatgggggtgagcttgatggagttagtttcgatgatccagctgcagtgaaaaaatatgctagacgggctcaattaggcgaaattttcgaatttgatcgcgctattttaaaatccgatggtgtttttcgaagtagtccaagaggctggtttacttttggtcacgctacatttgctcttcttttctttttcgggcatatctggcatggcgctagaacactctttagagatgttttcgcaggtattgaccctgacttggacgctcaacttgaatttggggcattccagaaattaggggattcaacaaccaaaagataactaatatgagctacat--------tttttataagataaatttc---------------aagtataagca-------------------tattttttaatttgtctgaac-gaaaaaaaatgactatttgatacgaaattcttctgtaaatttttactt-aatacacaaacatatggaagcattggtttatacatttttgttggtaggtactttaggaattattttctttgctattttttttagggaaccgccaaaagtaccaagcaaaggaaagaaataattatttacatttaattgcatatttccctaagcccaacgactctctggaaagag--agtcattgggcttattaatcttcatgttcttcaaaggggtctctaagttcattagaaggctgtccaaaggcagtgtagagagcataacttgtgaagctgatcagtaagcaagatatgaagatagcgaccaaagttgcagtttccatttttaggtaattccaagataatggtatgtt-----tccaatgtatatttttaat---ataatagtacacaaagttaataaatctcaacaaaatcttataagttttatggctacacaaataattgatgatgctcctagaactagagggaaaaaaagtggtataggtgatatattgaaaccattgaattcggagtatggtaaagtagctccaggttggggaacaacaccccttatgggtattgcaatggctctttttgctgttttcctagttattattttggaactttataattcatccgtcttattagatggagttcccgtaagttggtaataagataaatctt-----tgaattgctgcttttatttgcggcaattc--aagaatttattttacttttttcttggggaaggtagttcaattgtgtaattataaatcggaaggatt------tttcgaatatgggtgtgcgacttgttcaaatgaatcagtatcattaatagtacaagataatttgtaatccatttacggtaagtttcaattctgtcaaatgcttacggatagaatctttagca-tttgaagcacag-aaaaaaaagagactaaaactatgattaattcgtaaaaacctccaggtcccgtcatcgattta----atatatgt---agttttcctagtaaaaatgtttgtcgaata-catgatatgtaaaaaagattttgatccattgcatcttttttttttgagtcatcggagcctaacgggaatctaaggtttttaaaaaattatcacgatttgaacaagataatcttgggattaaatttcataaaaaaagattgctcaataaaaaaaaattcat--------aaagaataa--aaaaaagacttgagaaggtggcgaaaaaaatatt----ttttagtaagcaatattatttaacgcttttttcgtttaagccgtaggattctaaacaatcatttacggtttt----aggggggg----gggcgctcgtaacctatctcaataaagtatacgattggttcgaagagcgtttagagattcaagcgattgcagatgatataaccagtaaatatgtacctcctcatgttaatatattttattgcttaggtggtattactctaacctgttttttagttcaagtcgctactggttttgccatgacttcctattatcgtcctactgtaatcgaagccttttcatccgttcaatatataatgactgaggttaattttggttggctcatccgatcagttcatagatggtcagcaagtatgatggttttaatgatgattttacatattttcagggtttatttaacagggggattcaaaaaaccccgcgaattaacttgggtgactggtgttattttagcggtattaaccgtatcttttggtgtgacaggttattctctgccttgggatcaaattggttattgggctgtaaaaattgtaaccggtgtacccgaagctattccaataattggagctcctttagttgaattatcaagaggaagtgtaagtgtgggtcaatccacattaacccgtttttatagtttacatacttttgtattaccacttcttactgcaatatctatgttaatgcattttttaatgattcgtaaacagggtatttctggtccattatagttt------------------atatgaccaatagccat------accttaatatattctggcttcctacctcgaagtgagatttcttatatgtttaatttaaatagattatctgaaaaggaaaatggattatgggagtgtgtgactctttctaattatttgttttgctatacagaatgtaatctgtcgcatagaat-aaaaaaaattatgcgtttttatcccaattatttttttccctcaggaaggagtaaaaacttgggtagtttctctaaataaaaaaaataataattctatgatccaattt--------tagaagatttcgtcaaatccaaataataagtatcatttcgtatatttcgaaatgtt-----gaaaagatatagtaaataaatgcattcattctcgttgttttttcttgtaaactatcggaataatgaaaaggatctaatgaaattagattgaatagcaaaattattaataagtaaaaatattgt-----attaaaaaata-----gagtaagtggaagactatccaaaaaataaaaaaaaataaatttatttggattatgagtatagaagaaat--tat----------------atatatttatacatctttatcgtcattgcctgagccggatgataagaaattatcacgtccgattcttttggggg----tttccaaacttatcctaataacaaaaaaacccgatttgactgatcctgtattacgagctaagctagctaaaggtatgggtcacaattattatggagagcccgcttggccaaatgatcttttgtatatttttccagtagtgattctaggcactattgcatgcaccgtaggtctggccgttctagaaccttcaatgattggggaaccggcaaatccttttgcaacccctttggaaatattgcccgaatggtattttttcccggtctttcaaatacttcgtacagtacctaataagctattgggcgtacttttaatggctgcggtacccgcgggattattaacagtaccttttttggaaaatgtgaataagtttcaaaatccttttcgtcggccagtagctacgacagtttttttaattggtaccgtcgtggctctctggttaggtatcggagccgctttaccgattgataaatctttaactttaggtctattttaaaaat--------tgttattcattgattaccgatgaagaaataatataatatttgattcgggtaatatgtaatgtaaac-cccccttaagatctctttttaaatcacaaattttagggggggtca---------------------atattttt-----------------------------------cgatatcaagcgtaaaattttgatcacct------gcaagaatttaaaaaaaat-------tatttcgttatatttttttgtaaattaatcgagaaacgcttttttaaagcttctaatacctgttccaccgatttcttaccaaaatttcttatttttataagatcatcttcgctataatttaataaatcggctatggtatgtacatcgacccttttgagacaattataagctctagcaggtaattctaattgatcaataaatatatgtttaaaagcaaaatctttcgtgatttcttccatatcaattgacaggagttggaaaggaaagtaatccgtatcggattccttttttttatctatcccaagaatcttatctttcctctctgaattgattagaggaacaaataaatcaattaaatttcgagaggcctcataaagtgcttcttttggggtaagacttccatcagtccatatttcaagaaaaagtatttctttcgttttttccccgctttcaaaagagtgaacactataatttgcatttcttattggcataaatacggcgtctacctgaaaaatgccgtctcgatatttttttagatctcctatgcgatatccacgatctctttcgatatttaattcaatatccagtgaaacggctcccgttaaggtcgctatatattgcgtatcatcgattattttaacagaagagggccctttaatatcttgagcagtcactcttttcggtcccgaaatagaaatatatgctttttgaggctcgcaagaatcgcttctcaaaacgatttctttcagattaatgagaatatcatgaattgattcttggataccaattactgtggagtattcatgttttacctttcttatctcagcataggtaatagatgctccttcgatttcgttaagtaatgctctgcgcattgctgttccaaccgtattagcttggccttttcggaagggtgaaatagcaaatcggccataaagaagacgtttgctctctatcctagattcgatgcatcgccactgtaatgtttgagtagatactcctatt---tcatcctgactcatattaatat---------------ttttattgtaatggct---ttatttatacacgtctttttctagggggtctgcatccgttatgtggcatgggtgtcacatcacgtacaaaactaagtattataccacttctccgaatggctcgtaatgctgtgtctctacccggacctgggccactaatcataacctcggcttgtttcataccccgatcaattagggatctaatagcattttctgcggcagtttgagcagcaaatggtgtgctttttttcgtacctttgaatccgcaagcaccggcggaggaccaagaaacaacttgtccgcgtatatctgtaacagttacaatcgtgttattaaaacttgcttggatatgaataactcctttaggtaatctacgtttacttcgacgtaaatttatttttttaacagatttcggcatagtttagtatatataatata---------taatgtat----------ttcgattatgaacatttattttctaaccttgtctctgtttatgttttggattagaacacactatcattactcgtcttcgacgccgaattaatctacaattttcacaaatcttacgaacagaagcacgaatcttcatatttattttgtcctcat--------ttctatctctcatggttttttcaattattagaagatctcgtacggagtctatatgttatacgacctttagttaaatcataagggcttaattctactttcaccctatctcctggtaatattcgtatataatttcgccttattcttcccgaaatgtgggtcaaaacctgacatccattatctaaacaaactcgaaacattgcattaggaagtgattctgtaacaacaccttccatatcaattaaattctgtttcttcattaagaggagagtctccttttgaattaactaatgttgataaaaacagttttagctattttttctttataaatatttttttgataaactaccaaacataacatagaagttctcctcctatttttttttttcgagcttctcgatccgtcataatgcctccagaggttgaaagaattacaattcccattccacctaaaactttaggaatttccttatgattagaatatattcgtaaacccggtttgctaatgcgtctcaaagttgttatatatgattttcttttttttccctgatattttagattcaatattaaaatatcttttgcattcttatggttatcaatgaaattttctataaacccttctcgtaaaagaatttttgcgatgtttatggttgtataagtagcaggtatacgaaccgtctttatctttcccaaatttgcatttcttattgaagttatcatattagcaatggtatcgttacccataaaaactccttgaattttttgaaaaatatgggaaaaag-aa-----aaaaaggttttcttagtctat--------aattagcttgaaattacaaaaatgaattgatttctataa-ttttttt----taccataatttcagg-aaaaaattataaatttataaaacctctggagctagtgaaactatcttcgtaaagttagattttcttaattctctagcaatagggccaaaaacacgagttcctttcgggttcccttcttgattgatgacaactgcggcattatcatcaaattctattactgaaccattattacgtctgcatcctttgcgagtacgtacaataactgctctaactatttctgattttcttatgggcatatttggaactgcttctttaaccacagcaattatgatatcaccaatatttgcatatttacgattacttgttcctattactcgaatacacattagtttgcgagctccactattatctgcgacgtttaagtaggtttgaggttgaatcatttttt--tcgttagtaaactctatct---aatttttcaattgaagaggattaaatcaaat---------------tatatatgt---tatata-----------------------acatatataacatatataatttttatgtatctagtttcttgccaatat----ggactgtaataaaatcagtacatataggcattttttgtgcagcaatcttcatcgcagctctagcaatgttttcagagactccacttatttcatacagtatttttccaggtttaactacagctacccaatactctggggatccttttccagaacccattcgtgtttctgcaggtcgcacagtaattggtttatccgggaatatgcggatccataactttccaccacgccgagcataacgagttatagcccgtcgtccggcttctatttgtcgagatgtaatccatgcaggttcaagcgcttgaagagcaaatttcccgaaacaaattgaattgccccgagtagctactccttttaggtttcccctatgttgtttacgaaatttcgttctttttgggtcgtagtcgat-----ctttaccgctacttcagcaccggacatgaaaatttcttttcatacggctcctcatgaatataagttttaccgttaaacacctttttgaaaatatctgctgagaatcgtgcgaaaaaattcatgggcgaatattaactccccaaa-aatttagtatttaaattgactaat-----attaatacttggtttttttcgccatcctatcttaatggatgattcaatttttttcttaaattataattatccatagattttctcgtcttcatgattcaggatttttcgattaggttcc-ccctcgtagtagagct--tatatttacattcaagtttcccagtcgttattgaatttaagctctttttatatatgcttcagacttcgagtttactcattcgttggtaaaccatacgattttttatatatttcgcttcacaaggatatttttcgattcctgtggaaaataatctaagaaatatttatatgatattttctcagtcagttcattggtttgttccaagataaattcataaattattttctagtataaactagattctcgaag-------tttttgcataaaagaaaaaacttcgatacggacgagtcacacactaagcatagcaagt-----ttttttttatttatgacgaattaattgaatcaggttaaactaatttctactttcttgaaagatccaaacttttattcctaatactccgtatatagtttgagccgcataatagcaataatcaattttagctctaatagtttgtaaaggaactcggccttctcgcgcccattcaacacgagctatttcagctccattaagacgcccagctatttgtatttttatacccccaatgctaccctttttagctaattcaatagcttttttcatagttcttctaaaagcgaccctgctttctaattggagagcaatatactccgcaagaatactaggctcgccgtaaggtttttctatttcaattagcgttattctgagttttctatcttcaggattaagtatattctgtacattatttttcaatttttctatcccttggccacgattttctactaataaggcagggaatcccgtatatatttcaacctgaatcaaatccgttttccttttaatttcaacacgggcaattccaccataatttgaagaattttttatatgtttctgcacatagaattcaatacagttgcgtattcctctatctccctcgaatagtttggaatatttatttggttttgcgaaccaatacgaacgatggttttgtgttacaccaagtctaaaaccaagtgggtttattttttgtcccatat-ca---------------------------tatatataatttttttctattaacaaaatttctaatacttt---------ttcatctagaaattatccccattacaatagttatatgacaagtaggtttatgtatgggataaccacgcccttgagctctaggttgaaatctctttaaaaaggttcccttgtttacttgaatttcacttataaatagactggttttacttaaaccaaaattgttacttgcattggcagctgcagaagaaagtatttttagtatcggattacacgcacgatatggcataaattccaatatcataagtgcttgctcgtaggaacgaccacgaatttgattaactactcttcgtactttatgtggagacatacgtatatgtttagccaaagctcgaacctttgtgttataggttctagtttccattagaaattatcctccctagttaacgacgagattttttatcatttttcgcatgtccccgaaaagttctcgtaagcgcaaattctcccaatttatgaccaaccatacgatctgttacataaataggtaaatgctcttgcccgttatgaacagcaattgtatgaccaatcattgtaggtacaatcgtagatgcgcgcgaccatgtgattactatctttttctccctttttaggttgaggttctcaattctttttaataaatgatcggctacgaaaggccctttctttattgaacgtgtcattgccaacaatcctttattttttttt--acttattctttaacttattttacgacgacgaagaataaaagtatcactatatttatttttcctcctactcctcttcccaagtgcgggatgcccccaaggagttactggtttttttcgaccaataggtgctctaccttccccacctccatgagggtggtctactggattcataactactccccttacttcgggccgtttacccaaccaacgtttagaaccggctttacctattcttaggttgttagcgtcgacatttccgacttgtccgattgtagctaaacatttttgagaaattagtcgaatttctcccgaaggtaatttcagagtaactaattgtccttctttagcaacaactttcgcgactcctccagctgctctaactaattgtccgccccgacccggttttatttctatattatgaatagcagtgcctaatggcatattggttgaagtggactccgct--ttcctcgaga-----aatccgaagccccttcccaaactgtacatgcttctttcaaagcatacagctctctggatgtttgtaacaaatatcgtatctacattttgtttttctccttacatccttggtttcttccatcatctggcttttgttattcatttagcatcagaaaaaatgattttactcatttacgtttaa-----------ttttataacttaggaagcttgaaaaattca-------gttatatgaatcagtcgactgagttacaat---tcgcctctgacctacgaattgaaatg----aatctattctattgtaaatacgcttcaataaaattattacctatttctctattt-ttt--tttatgctttaaaaaattctccatattata--atatctcataaattccttatccattagagagaactggaatctcactacctgctatttcgccttttcagtttccttacaagggttttttcaa-aaaaaaattaatgaaattagtgaaagatttataagttttaggcctattcggctatttccgattacgtaaatgaacaattcaaaccgcactcaaaggtagggtatttccaattgaaatgggtgcctcagcaccagaaataatgatatttcctatttcaatgccacgggggtgtaaaatgtatctcttttcgccatcttcgtaattggtgagacagatatatgcattacgattagggtcatactctattgtttttatttctccatatacatttctcttatttcgttgaaagtcaatttttctataaagccgtttgtggccccctccccgatgttgactagttatgacccccctgttgtttcgaccctttttcaaatgtttgttataagtcaaacttttttccggtttggatttaactatttcctcaaacttgggtacggatcgattgcgcgtgcccggtgtatgagcccggtataaacgtattgccatatg------ttttaaaacttaataattttttatttgttcgagaataatggaatagaataacccgactgaagttttattatcattcttttataacaagtggtatatcccgctattgcacctattcttttttttctccttggtagtcgatgactattaacggcagcgactttaacattaagaaaaagttcaatccatttctttatttctgttttgttcgatctaacattcacatcaaagctgtattgattcttttccaacaaacgaatcgttttttcggtaagtattgggtatttaactcgatccgtaatattttcgatttctccctaaaattttatactatt-attacatctatattgtacaatccccagatttttaaaattct---------gtataggcttttaaacatattttaaaagtattttttttacgaatagaaacggt----------atccgcaaacgcttgatataacaaatattattgagta--aacaattgcatccaacaggaattgaacctgtgagttcgccaattatgagttgggtgctttaaccattcagccatggatgctattccacctataattataggtaga----aattaaataaatatataatttatctctacaattcagtaaattatatttacatttttccctcgtacgtatcacgagtcgagcatggattaggagggaatataagtatttagttaagagaattctatcacgagagatttcggaggtcaaccagttgttggaaaaggaaaaaaacccaagatttcattgaaggtttcgattagacaaaagtatatatagtaatgctagagtaaaatcccgtctctatcg----gtagggtggcaacgtatccgtatgaaataattaatggttgcatagttttatccttctctcagactcgactctaaaaattttgaatgagaacgta-aaaaaaaagatatatatat-------cttttagttagtagttgggatcactccgaaaataagataagtaaggg----ttttaggttattcctttccattagtaggagggatgtaactcagtggtagagtgtcaccttgacgtggtggaagtcgtcagttcgagcctgattatccctaaatatttttatattttttttaagcatttccattggttgtttcttcgtcatcaaaagaggctcgtgggattgacacgatagggtaggtgtaggtatactagagttgagcttcaagttaatatgaagtgaatgaagaatcaactgaaagtcagctatcttttcggatggcggacgattccgcttcgtttacgaagaagggagctataagtaaaagta-atacaactatgaatctcatggagagtttgatcctggctcaggatgaacgctggcggcatgcttaacacatgcaagtcggacgggaagcatcctagtggtgtttccagtggcggacgggtgagtaacgcgtaagaacctgcccttaggagggggacaacagctggaaacgattgctaataccccataggctgaggagcaaaaggaggaatccgcctaaggaggggcttgcgtctgattagctagttggtgaggtaatggctcaccaaggcgacgatcagtagctggtctgagaggatgatcagccacactgggactgagacacggcccagactcttacgggaggcagcagtggggaattttccgcaatgggcaaaagcctgacggagcaatgccgcgtggaggtagaaggctcacgggtcgtaaactccttttctcagagaagatgtgatgacggtatctgaggaataagcatcggctaactctgtgccagcagccgcggtaagacagaggatgcaagcgttatccggaatgattgggcgtaaagcgtctgtaggtggctttttaagtctgccgtcaaatcccagggctcaaccccggacaggcggtggaaactatcaagctggagtacggtaggggcagagggaatttccggtggagcggtgaaatgcgtagagatcggaaagaacaccaatggcgaaagcactctgctgggccgacactgacactgagagacgaaagctaggggagcaaatgggattagataccccagtagtcctagctgtaaacgatggatactaagcgctgcgcgtatcgacccgtgcagtgctgtagctaacgcgttaagtatcccgcctggggagtacgttcgcaagaatgaaactcaaaggaattgacgggggcccgcacaagcggtggagcatgtggtttaattcgatgcaacgcgaagaaccttaccagggcttgacatgccgcgaatctttccgaaagagaagagtgcctccgggaacgcggacacaggtggtgcatggctgtcgtcagctcgtgccgtaaggtgttgggttaagtcccgcaacgagcgcaaccctcttgtttagttgccatcatttagcttggaaccctaaacagactgccggtgataagccggaggaaggtgaggatgacgtcaagtcagcatgccccttacgccctgggcgacacacgtgctacaatggccgggacaaagggtcgcgacctcgcgaggggaagctaatctcaaaaacccggcctcagttcggattgcaggctgcaactcgcctgcatgaagccggaatcgctagtaatcgccggtcagccatacggcggtgaatccgttcccgggccttgtacacaccgcccgtcacactatgggagctggccatgcccgaagtcgttactccaaccgcaagggggggagcgccgaaggcagggctagtgactggagtgaagtcgtaacaaggtagccgtactggaaggtgcggctggatcacctccttttcagggagagctattgcttgttgggcttccaatccttgcgctgttaacaagaaat-gaatgttttcacttcttttcgcgtcgac--------agaaccaagttcataagcttattatcctaggtcggaacaagtgaagaagcccattcatttttacctctgtgaacgttatcaaggaaa-aatgaatgggat------------------------tttggtattgcagatctctcaacagggagatctgcgcgacgggctattagctcagtggtagagcgcgcccctgataattgcgtcgttgcgcttggtc-----cgtgaaggtttccagccacataaatagttcgatgtgctcatcagcgcctgacccgaaaatgtagat-----catttaaggcacttcagcatggcgcattcctcttactgac------------tgaaaaaaaaa------------gaggatagatggcgcgattcaggtgaaatctaatgaagattcaacttgtcaatcacttgtgggatctgggcggtccagggagaaatagttc--ttctcttctcgaagaatcaatacatgccttatcagtgtattgataa--ctatctctcgagcacaggttgag-----attcagcctaaatgtgaaaaacggagcacctaataacgcatcttcacggaccaagaactacgagatcacccacggagatttttattctagggtgacggagggatcatactattcgagcctttccctgcctttcttggaggtccgaaggaagcagcaatcaataaccagatcagtttggggttaaatcgtgtgaaaaaaaaaatatcttaggtctatagatgatgggatattagat----tcataagaatgcttggtacgagtaactcgataacttttttagggatgaatctcacgaatgacctccgccggatgttatgtatttatcatctcaacggtgaatgcaggttcgaaaaaggatcttagagtgtttagttgggctaagaagtagagtatgggttacgccttct-tctctctt----cccgttttgttcccttaaggaaaaacgaaggataacaagtacactcggagagcgcagtacaatggaaagttgtatgctgcgttcgggaagaatgaattgttcctaaaaaaaaaggaatcgatggattattttttttttttaattaaataggtacgatgatttacttcacgggcgaggtctctggttcaagtccaggatggcccagctgcgccgaagtaatagcatctggatttttttctgcatgctccacttggcccggaggggatatagctcagttggtagagcgccgcccttgcaattgggtcgttgcgcttacgggttggatgcctaattgtctaggcggtaatggtagtatctcttacctaaaccggtggctaactttttcccaggaatgggaaggaggactggaacatgccactgaaaaattctacggagacaaggaaggtgagttgtcaaaatgtagaaaaggtaggatgggtagttggttagatctactacggatcgtacatgggcaatagttggagtcggcggctcccccagggttacctcattatagaatccctggggaagaggatcgagctgaccccttgcgaacagcttgatgcactatccctctttaacccttcaagcgaaaggaacgaaaagccatggaccgaccccatcgtttccaccccgtaggaactacgagatcgccccaaggatgccgaaggcgcccaggggtcacagaccgaccataaacctggcccaaggagtcgaacgcatcagctgttcgcttgggttggcaggacgggttggagaagggtaacaacattaagactgaaaagtcgggcggaaaagaggaagagtttttgattcttgcgtagattcccaaactgcattcttttcattttttaaatttggcgccttttgagtaaagttgctctttggagagcacagtacgatgaaagttgtaagctgtgtttgggggggagttattgtctatcaaaagcttctatggtaaaataagtaagtgaggcctaagagacggtggcttaccccgtggcggatgtcagcggttcgaatccgcttgtctccagtccgtgatcgaaaccaatataatacgatataatatcatcgtattagataataaatcccgtagcgaagttgactactactacttatggacgttgataagatcctcttcatctagcactttaataatggcatagacttgaatggcgaggttcaaatgagaaagggcttacggtggatacctaggcacccagagacgaggaagggcgtagcaagcgacgaaatgcttcggggagctgaaaacaagtatagatccggagattcccgaataggttaaccttttaaactgctgctgaattcataggcgggcaagagacaacccggcgaactgaaacatcttagtagccggaggaaaagaaagcaaaagcgattctcgtagtagcggcgagcgaaatgggagcagcctaaaccgtgaaaacggggttgtgggggagctat----ataagcattgcgctgctaggcgaagcagttgagttctgcaccccagatggtgagagtccagtaaccgaaagcatcgcaagcttatgctctaacccgagtagcatggggcacgtggaatcccgtgtgaatcagcaaggaccaccttgcaaggctaaatactcctgggtgaccgatagtgaagtagtaccgtgagggaaaggtgaaaagaacccccatcggggagtgaaatagaacatgaaatcgtaagctcccaagcagtgggaggagaattggatctctgaccgcgtgcctgttgaagaatgagccggcgacttataggcagtggcctggttaagggaacccaccggagccgtagcgaaagcgagtctttccagggcaattgtcactgcttatggacccgaacctgggtgatctatccatgaccaggatgaagcttgggtgaaactaagtggaggtccgaaccgactgatgttgaaaaatcagcggatgagttgtggttaggggtgaaatgccactcgaacccagagctagctggttctccccgaaatgcgttgaggcgcagcagttgactagactatctaggggtaaagcactgtttcggtgcgggctgcgagagcggtaccaaatcgaggcaaactctgaatactggatgggactccccaataatagggagtaagggtcaaccagtgagacagtgggggataagcttcattgtcgagagggaaacagcccagatcaccggctaaggcccctaaatgaccgctaagtggtaaaggaggtaggagtgcaaagacagccaggaggtttgcctagaagcagccatccttgaaagagtgcgtaatagctcactgatcaagcgctcttgcgccgaagatgaatgggactaagcggtctgccgaagctgtgggatgtcgaaatacatcggtaggggagcgttccgccttagggagaagcaccagcgtgagcaggtgtggacgaagcggaagcgagaatgtcggcttgagtaacgcaaacattggtgagaatccaatgccccgaaaacctaagggttcctccgcaaggttcgtccacggagggtgagtcagggcctaagatcaggccgaaaggcgtagtcgatggacaacaggcaaatattcctgtactaccccttgctggtcccgagggacggagtaggctaggttagccgaaagatggttatcggttcaaggacgcaaggttaattcacttgaa-tttttcaaggtaagaaagaggtagagataatgcctcgagccaacgtctgagtaccaagcgctacggtgctgaagtaactcatgccacactcccaagaaaagctcgaacgatcttaagcaagtgggtacctgtacccgaaaccgacacaggtaggtaggtagagaatacctaggggcgcgaggcaactctctctaaggaactcggcaaaatagccccgtaacttcgggagaaggggtgcctcctccaagaggaggtcgcagtgaccaggcccaggcgactgtttaccaaaaacacaggtctccgcaaagtcgtaagaccatgtatgggggctgacgcctgcccagtgccggaaggttaaggaagttggtgacccgatgacgggagagcctgcaactgaagccccggtaaacggcggccgtaactataacggtcctaaggtagcgaaattccttgtcgggtaagttccgacccgcacgaaaggcgtaacgatctgggcactgtctcggagagagactcggtgaaatagacatgtctgtgaagatgcggactacctgcacctggacagaaagaccctatgaagctttactgttccctgggattggcttcgggttcttcttgcgcagcttaggtggaaggcagagaaggccccttccggggggctagagccatcagtgaaataccactctggaagagctagaattctaaccttgtgtcaatatttacgggccaaggaacagtctcaggtagacagtttctatggggcgtaggcctcccaaaaggtaacggaggtgcgcaaaggtttcctcaggctggacggaaatcagccttcgagtgcaaaggcagaagggagcttgactgcaagacatacccgtcgagcagggacgaaagtcggccttagtgatccgacggtgccaagtggaagggccgtcgctcaacggataaaagttactctagggataacaggctgatcttccccaagagttcacatcgacgggaaggtttggcacctcgatgtcggctcttcgccacctggggcggtagtacgttccaagggttgggctgttcgcccattaaagcggtacgtgagctgggttcagaacgtcgtgagacagttcggtccatatccggtgtgggcgttagagcattgggaggacctttccctagtacgagaggaccgggaaggacgcacctctggtgtaccagttatcgtgcccacggtaaacgctgggtagccaagtgcggagcggataactgctgaaagcatctaagtaggaagcccacctcgagatgagtgctctcctattctgacttccttttaagtaacctctggtcatggccgagacactgatagactttagaatccaagataaggtcacggcaagacgagccgtttatgatcacgataggtgccaagtggaagtgcagtaatgtatgtagctgaggcatcctaacagaccgagagatttgaaccttatttctacatggcctga-taaaagggtactagccatccccgtgtttggtaacccaattttggcccttgagtgagaagggctgggtgtagctctggaagggacagtgtcccttccagagcctcattca------tactagttttttatgctcttctttttcccgctcatgggttgatattctggtgtcttaggcgtggaggaaccacaccaatccatcccgaacttggtggtgaaactccattgcggtgacgatactatgggggaagccccatggaaaaatagctcgatgccaggatgaa--aaaaacttaacgtttcggggtcgtctcgttcagaaccacaaaaaa---------------------------------------------------------------tttgaacttccgcgcattgcttcgaatccaagtggaggcggggcctgtagctcagaggattagagcacgtggctacgaaccacggtgtcgggggttcgaatccctcctcgcccacaaccagcttcggttacatggtcagtattgccagatccgagacttagacttattatatataacttgcttttttaacgtaggtccttcaccaatacgacaccattcagc------------------------------------------------------actgtcaggcttcagcatagtcttaataaaaatatgcttatcatcttatgtttgtttagtagttggaatcacggcaataacatctcaatctatcaagagattggatgactgtatcctgcttgatctacgttatttgagtg--------attggctagt----aatagctaattagagctaacgaaatattattttattccgaatttacaccaagatctcaatcttggcacatgctggtaatcaatgattttaaaggaaaattttcggcgattttaccagttagtaacaagtcaagcgagagccctcactagtaagctctggcaatgccatcagaacatagaatgatctatttacttatctcgggttttta---------cattgtttctgtttccttttcttttttatttagactattggaagcataaattttgtcgcgattcgacattaat------gatggatgagatg----acgaacaagcccttggataaaataaagatctgatctccccaggtaggatttgaacctacgaccaatcggttaacagccgaccgctctaccactgagctactgaggaa----caatcgtttgaaccaacccataactagtca------taaaaaatgtttagctaggaatgaaacttgaaactaaatttgggtacaccc---ccaatattatacggagaagaagtagcgatagcaatccctga---gcctctccggagaaacgagacaagggggaggcggtcaaccatcacccaccatgatcttct-----gtcctccccgagatgctttacgatttactaagtatacgtgactactatttctgcaaaaaaacgaaaggtcctcctaaaagctagcagatcatgcatggtgaaatggtctcaacctccttgagtgaaatagcacgtggaaattccatatatccaatttatgtcggtcacctgcctcatagagtctttg----gatagttaattatatccgatctgctcggtggtttcttctggttgatcaagcggttggatcgtgagaagtagcgaaaaaatctctagctcacaataacatgaaatatgttatc----ataaatattatttaaataatataactatatggaagagacagaaacatacaagaaactaagaaaaataaatatgaagatactctacccccttctatgtgttttaaagcctcacccccgaataaattaagaatacctgctccgttaacaattccatcaacaatccattgatctataaaataaaggtatttcacaaagaatctcaaaccttttacgaaaaataaattgtaaaatccatctatatatcctcgatagtttgcccagttataaaaagaaagagaaatatgtttcgaaacataatctataaattggaagtttactaatttttgtatga------ttgccgtatataaataatctgaaggcccatacagaaaaaaagcaatgaatattccaaaagaagctataacaatggacggtattgtatctaataagaattctataaaatcttctgagtagaaatgattgaaggaattaatggataaatggagccaataggataaaaagtcagaattgattcgttggagagatattcctataaatcctataaacgaggttggtattgctaaagaaattagagaaaatagcattatattatcagattctttcggatatgatatgcac---ttgtttccaactctatctaatgataaagatttccatatttcgggggagggttcggataaagaatcgccccatattgaaatataagataaactt---atggattcattaaaggaattaccacgaaaatttccttcgaaagttaagaaataaatgcgaaacatatagaaagctgttaagccggccgtgatataagctataaaccctagaagtggaaattgaaaccagctattaacaaggatttcgtctttggaccagaaacaagcaaagggtgggataccacaaagagaaagtgtcccgaaaaaaaaggttattgcagtaactggcatatattttcgtaaaccacccataaaaagcatattttgacttttattaggatgatatcctacaattggctctatagaatgaataacggaaccagacccaagaaatgataaagctttggaataagcatgtgttataaggtgaaataaacctgccttgtaagatcctatacctaaagctagcatcatataccccaattgtgacattgtggaataagccaaacctttttttaaatctttctgagccatagcaatactagcgcctaataaagctgttattgctccagtccaagatattatattcataacgatgggcaacatttcgaaaagggaaaacattctggcaacaaggtaaatacctgctgcaaccatagtagctgcatgaatgagagcggaaataggagtaggaccctccattgcatcaggcaaccacacatgaagtggaaattgagcagattttgcaattggacccagaaacagtagaaccccacagaaactagcggcaactaaactaatctgattatggacaagcaattcgaagaatcgttcagataatttttgaaattcaaaactacctgttatccaataaaaacctgaaatacctaataatgaaccgaaatctcctatacgatttgttacgaaagctttttggcaagcatcagctgcgctgggtctcgtaaaccagaaaccaattaataagtaggaacacattccaaccaattcccaaaaaatataaatttgtatcaaattcgggctcagaattaatcctaacattgacgccgtgaaaagacttagataacagaaaaatcttatatatcctttgtcgtgaagcatataacttttgctataaatcataactatgacgcccactgtagttactagaaccaacataatagaagtcaatggatcaagcaaataacctacttccaaaacgatattttcatatacaacccaagaccatagacaccgatgaatagaactaccggttatttgctgccaaaaggcatgaatagaaataagcatagctattattaaaaatgaaacactaataaaagaagatatgcgacgaaaacctttgatagaacttggtagaaagaataatcctaatcctagtaagatggaagctagaaacggaaacattggtacaagccagacactctgaaatagaaattccataacgggttttttattaaaataaaactttatattttttacgaatttataaaaatatatatgaaatatataactttatcgcttcaatcatatctgagtgatgaaaaaagga-----ttggaaatccctgattatattgcagaataatatatt---------------------------------------------------------------------------------------------------------atatatatttagttt---------attgaactgaaagctgctatttcttattt---------------------------------------------tggttctaaataaaattagaataaat--------tatctattttattca----taattaattaatcgggaaaacaactataaaatttataaaaaatgagtacatatgcgataattgaaaccggaggtcaacaactccgagtagagcctggaagattttataatatccgtcattttgcctcactgatgccaagcgaattagaacaaaatacgaaaatattgatttatcgcgtattaatgattcgtcgagaatctgatataaacataggacatccttggttgagaggcgctgtagttaaaggtaggattctccattcttgtcttgagaataaaataatgatttataaaatgatctgcaagaaaaagacgcggcgtaaactgggttaccgacaaaaatcaactcgatttgtagtcgattcaatttttttggatggtgaagagatat----------------ataaataatg--tatatataagtgaataa--agattttatatttg-----aggacgagcaacagaaaaataaaaactctactcaatgaattttt----------ttaataata--aataataataaaatgaggta-ggtttgtcatggcagttccgaagaagcgcacttccaaaactaaaacaagaattcgtagaagtatatggagagataaagccaacaaaacgtcacttaaagctttttcactagccaaatccattttaacaaatcgttctagaagtttttattattcaataaatgatgaatcatttaattcatctgaatctgtatcaacagataaggatgaaatatgatataaaaaataattctttggtgttaacccagaatgctaaaaggctatatct--------------tccacaatggggacaaaataacaaagttagcaaatttaaccttttcatagccaattaaaaaatgataaaactcttttttat-tcccctttttattttattcttaattactaagggaaaaattagatccttaacaatttttgagtttttattatctatagtattgcattacggtattttcgtattggccatgcctattcttattttggtccgcaggaccgggcaacaaccgtggaacgtattgctacaagtcaataccgaacctattgtattatccgcttattgttttacatttaaaactgctttagcagcaacaattataaatgcatttttcggactaattcttgcttgggttttagtaagatacgaatttcccggaaaaaaaatgttagacactactgtggatctaccgcttgctcttccagcttcagtaggagggttgactttaatgactgtatttaatgagaaggggtggataaaacccatttattcttggttaggtataagaatagttttcagccccctgggagttcttatagctatgattttcgtatccctacctttcgtggtacgaaccttacagcctgttctacaaaatatggagcaagatctggaagaagctgcatggtgtttaggggcatcaccctggacaaccttttggcatattatattcccgccactgactccttcattattaacaggaacagctttgggtttttcaagagccctaggagaatatggttcaatagttttgatagcctcgaatattccaatgaaagatttagttatttctgtacttctttttcagaaactggaacagtacgattaccgaggcgctactatcattgccagttttgctttaataatttccttcagtgcacttcttttaattaataaaattcaattaagtagacaaaattttgaattaaacaaatagtatatatactatttgtttaattcaaaattttgtctacttatggcttctcggagtagtgggactcgaacccgcgacttccatcaccccaagatggtacactaccaaactgtgctatactccgtgcttta-acttctcattatcctct-aataaataaagagtttttctccaataaaaattttggtattatctattgaagttagccgctatggtgaaattggtagacacgctgctcttaggaagcagtgctaatgcatctcggttcgaatccgagtggcggcataaaaaattcatttgtgacaaatattttcatataaatttatggtatctttcaacttttatctcattcatttataataggaacggtagccttttctagtttattaattc--catcatacaattc---aaaaaaaactttcgaatttttaattacgatatttacaatttcggaacaggttttagctcatgcatcttttttttctcttttcttcgctacttttatctattggggaagattcatacatataaataataagacactgaatatttccggaaaaataggtatgataattgcttatttttgtatcacgggattcctattaactcgctggatttcttctaaacattttcctttgagtaatttatatgaatcatctatgtttctttcctggagtttgacgttgattcatttgatcttggaaaacagaagcagaaataattggctgggcataataaccgcgcccagtgcaatgtttgctcatggatttgcaactttgggtatcccgaaagaaatgcaagaatccctttatttggttccggctttacaatctcaccggttaatgatgcatgtaaccacgatgatattgagttatgctacacttctatgcggatctttatcagcaatagctttgcctattattacagcaactaaacgggaaaattttccaacaatgaa---ttatataaatttactttttggtctctggattttcaaagactatttcgaattactaaaaagtaatg------ttcatgaatccagaaaagtatcctcttttacaaactttcgtaaatggcaattaattcaagaattagataattggagttatcgaataattagttttggatttccccttctcactataggaattctgtcaggagcagtatgggccaacgaatcatggggttcctattggaattgggatccaaaagaaacttgggctttaataacttggttaatatttgctatttatctgcatactagaatgattagaggttggcatagtaaagaatcggctattattgcttctctaggttttttcataatttggatttgttacttaggagttaatctgttggcgagaggtttacatagttacgggtgg-ttattttaaaataaaaaattttatatta-tataaataaatatatatttatttatataat-atat------taactattcaaatttagtaaacataaatgaaattgcaatttttatttcattatcattagtaaataaatccatttgttcgaactatattatagtgaacccccccccccccccccaaatagaaaatatgacagatctttctgaaatttttggatagtaataaatccattttattattccaaatagataaaacaaaattaggataaataccaatacctatgatagggagaaataaacaaattgaaataaaaatttctcgcggtccagcatccataaaatatggaattaaagtattggtaaatttaaacccataaaacatttgacgcaacatggataataaataaataggagttaaaattgttccgattgcttgaatcataataacaactattttaaaaacaggagaataagtcgtattattgactattcctataaaaatcattaattccgctacgaaaccactcatcccaggtaatgctaaagatgccatcgaagatccggtgaacaaagaaaatatttttggcatcggagtagctattccacccatttgatcaagaaaaagagtacgtgttctatcgtaacttattcctgataagaaagagagcgaagcaccgattaaaccgtgagaaatcatttgcaagatagcgccattaagacctatgtttgttacagatccaaccccaataagtacaaaacccatatgagatactgaggaataagcaattcttcttttcaaattacgctgactcagagaagttaaagctgcataaacaatttgtaccgcccctgtaataactaaccacggtgcaaatggagaatgagcgtgaggtagtaattccatattaattctgacgagtccgtacccccccatttttaaaagaatccctgccaaaagcatacacgtgctataatgggcttcaccatgagtgtctggcaaccatgtatgaaatggtaaaattggtaatttaacggcatatgctattaaaaaacttaaatatattattacttccaattccaagggataagttttgttgctcaaaataaggaaatcaaaagtagaaacatcagatttgtaaaacgccataattgaggctcctattgaaatgaagatggaactacctgcggtgtacaaaacaaattttgtagctgcgtataaacgtcgtttccctccccacataattaaaagcaaataaacgggaattagttccaattcccacataaaaaagaaaagtaaaatatcttgagaaacaaatagtccaacttgtccactgtacattgctagcataaggaaatgaaataatcgcggattccgtgtaacgggccaggcagccaacgtggataaagtagttatgaatcccgttaataaaatgagtccgatcgagagtccatcaattcctaatctccaatggaaatccaagaaatcaacccaattataatcttcccttaactgaatggaattagtattgaatttgtagtgataacaaaaaatataagttattaaaaggaattccaagagacaaatgcctaaagtgtaccatcgaataactctatttccttggggaggtagaagcggaatcaataagcccgcagatactggaagaagagtaattatagttagccaaggaaaatggttcataataaatgggatagaaaaaattttcacaatgagaatgaacctatttcgtattttataacataaaaaaatacggtatatttcattaagaagt-----------------------------tgagttaatagcctagacccatactacgggtagtttcggatcctagataaacacgtacactcaaaaagtctgtcggacaggcagattcacatcttttacaacctacacaatcttctgttctaggggcggatgctatttgattagctttacatccatcccaaggtatcatttccaacacatccgtaggacaagctcttacgcattgcgtgcaaccgatgcatgtatcataaattttaactgaatgtgccattgtattaatcaactcctatt-gggggtataaaaaaccttgaattggata--aaatggaatacgttttttctgctgaataaaacattatattgttttgagcatgaaaaaacatattctcttacatattaaattgatttaaataaaaatatattacaaataaatatttatttgtatttcgaaaattatagcaaaatcattaccattttagcaaattaaattgatcaatacgggccgactttctattacgatgaatagctgaaataatggctaatccaatagtagcttcggcagcagcggtcgctataataaaaacggcaaaaatttctccctttatttttgaatcattgagaaaattagaaagagttactagattcatattaactgcattgagaatcaattctagacacataagtgctctaaccatgtttcgacttgttattaatccgaaaataccaatgcagaataaaaaagcactcaaattaagagtatgttcgagcatataaagtcctcat---------ggagtttcgttttctt-ttcgatacaaatgaagatatccaaacttttacaattatttagttgggatagtaaaaacatcaaaaatcattttttatttcgtaatatatcttcttccatgtcaataatttcttctctgcgagctaggacgatggcacctactagagcaattaaaagaattattgacataagttcaaatggaattaggaactcagttaataattctgatccaatacgtcgaacgtcatccgttga------aaatagtgggccctctctatttgattgtgtaaccacataaatcttagaccacggtgttttagaaacaacattatttagtaacataaaaatactagtacaaataattaaagtgattccgtcacctatggtccaaaatagcaaaaagttccgcgatttctttttatttattaacattacagcgaaaacgatcaaaacgtttacagctccaacataaatgagaatctgtgcagcagcaacgaaatccgcatccaataagaggtacaaaagagatatacgagcgaaaacaaatcctaacaaaaaagcagaataaactatatcggtgagtaaaacgacacctaaacttccaaatacaagactcagctccaggaagttaaagatagttccgtagaatgattcgggtaatttc---ataaagctcacaataatagaatcaaatcttttttttataattctatgtattaatccggaatcgcaacgatgctcacgaaatattgacaagagtagtttttaattacca--agtaatatttctcaaattagaatgtccttccataactcctttggataaagatgctaaattggaaacagtttgaatcgtgggatcttcaattaccgatatgggtaaacgtcccaacgctatttgatcataatttaattcatgacgatcataagttgaaagttcatattcctcagtcattgataggcaattcgtgggacaatattcgacgcagttaccacaaaatatgcaaattccaaaatcaatactataactctttaattttttctttctcatatttttttttaattcccagtcaacaactggtaaatttattggacatacacgtacacagacttcgcaagcaatgcatttatcgaattcgaagtgaatacgcccacgaaatcgttcagatggtattaatttttcgtaaggatattgaatagttattggtaaacgattcatgtgatccaatgtaaccacgaaaccctgaccgatatatctcgcagcttgcaccgcttgttgacaataatctctaaatttatttaccgtggaaaacatgta---ggaaaatcctt-----atctttaataaatttcgttgttgctcttcgttgaacaatcctgggcttt-------------aatggtgaaaaga-ttcatagtagaaaaagttggaaagatgttgttaataataaattgcctaaagcaatgggtaaaagaaatttccaaccaagattcaataattgatctatccttattctaggtaaggtccatctagtcattacggaaatgaatagaaaggaataagctttgactaatgtaataactactcctaccgctacattagcagtttgaccaattccatcaataattggattcaattccaaatgcccgaaagtccaaagaa------atgggatgggaaaataccagccccctaaatatagaatcgttacaaataatgaagacaataataaattcaaataagaagcaagataaaataatgcaaatttaatacctgaatattcagtttgataacccgcaactaattcttcttccgcttctggtaaatcaaatggtagtctctcacattctgctagggaagcgacggaaaaaactatgaaaccaataggttgacgccatatattccaactccaaaacccatattttgattgtgcctgaactatatcaaccgtacttaaactgtttgataattatagtcgatactaacattgctattggtacctctacttcaaaaccgtacatgtaattttcatttcatacggctcctcagtggttatcgaaacataaaaatatatttat--------atttatctaccaacgagattctgtatgcaatttt---------agtacaagcttctgaatctatctaaacttttacagttttttcactagcgctaactcagatttcgaaag---------aatttcaactaaaatttttaattatt--ttctcttgatgtgagaactgcagaagtattacttcgttcccgatagtcattatcgtagtagatagggatatactctcaattgggattttaaggaggtactgctcgagcatctctaccaatgccaagtcctt--atcctatacatatatgttt----ttttgtcataccaattcttcgtgcatcttggtttttctcaccctctactcttgcttaatcgaaatcatcgatttcggcttctccgctatcaggcgtggatggctaatctttcacccggaagtatacaatttttt----taattgtgcaaagctttcactctcgtacaaagaggatgggattcaat-ttttctactgcaaactgatacgctgtttaatatcacccatatgactatctagtttttattagacaccga---aagaattaccaatcaattatttttgaaagagttagatacttcggcagtattttgacgaatcacacgtagagctacggataaaacacttaaagctagggggatttcataactaatagattgagcggctgctcttaaaccacctaaaaaagagtatttattattcgacccatatccagccataagaagtccgagaggaacaacgctagaaacagcgatccagaagaaaacacctatactgaaattggctaaaataatatcgtattcgaagggtattactaaataactaagaaaaacaggtgtaagaactaagacgggtccaatattgaataattgagcatccccttgtgctgggataatatcttcttttaaaaaaagttttacaccatctgctaaagcttgaataatccctaaaggaccagcatattcgggtccaatacgttgttgtatcgctgcggatacttttctctcgagccatacaagtactaaaactcctatagttactcctaaaataagagttatgatagacattataatccatataaagttggacaaattatccgataatcccaatgtagaaaaaactttgagaatttgtttttctaaatttatatttaaaatcattctaacgatcgacctctcccataatgatgtctatactacctaaaactgtcataatatcggctaatttcattcctctaattaattgaggaagaatttgcaaatttataaagccaggcggacgaattttgaacctccagggaaaaacactatcatctcctattaaaaaaacccctaattctcctttaggagcttcaactcttacataatgttcttgtttaggtaatttaaaagttggagaaggctttttaccaataaattggtattcgaatgaattccactttgaatttttactctcattaagtcttctagcctccaaattttcataaggtcctcccggaatagcttttaaagcttgtcgaattatttgcacggattctttcatttctccgacccttactaaataacgagctagtgagtctccctctttttgccattgaatttgccaatctagttcatcataacattcataatgatctacttttcggagatcccattgaattcccgaggctcgtaacataggcccagataggccccaatttatagcttcatttccatcaataacacctataccttctactcgttccaaaaaaattggattattcgttataagtttttcatattcactcacttttggtaggaaataatcacagaaatctagacatttatctatccatccatagggtaaatctacggctactcctccgacacgaaaataattatgcatcattcgcataccggtagcagcttcgaataaatcatatatcatctccctttccctgaaaatgtaaaaaaaaggagtttgcgcaccaatatcagccataaaagggccaagccataataaatgagacgcaatacggcttagttctagcataataactcttatataactggctctttttggtacttggatattcgtcaatctctctggtgcattcaccgtgatagcttctgtaaacatcgtagctaaataatcccatcgggttacataaggcagatattggacgattgttcgattttcggcgattttctccatccccctgtgtaaataacccaatacgggttcgcagtccgaaacattttctccatctagagtaatgataagccgcaaaacaccatgcatcgatggatgatgaggacccatacttactatcattggttttctcttcccagtaagtatcatcgtatttgattctccttttaattggttagatt----cttaatta--------------atttatatt-------------------------------------tttatgaaaat---------tttaatttatttttaatccacgaattcccaattgattaatcaaatcttgataacttgttaaatttgttctgaacagataaactagtaaacgcttgcgtctacctagtattttccacaggcccctctgggatgaataatctttaccatgcttttggaaatggtaattaagcctagtaactcgattagttaagtcagatatttggcgttcaattgatccttccttttctcgaaaaacaggggataaacggataaatgaatttttaagcatgaggtttttattctcctgaaacgtataggaagtaaaaatgtttataattcaagtttttc----ctgatatttac---------gatatactcacaaaagagtatattaatatggtattaataaggcatttataatagattgtataaaaaatagtaattttctgtaattcgctaaaaaattgagcttttgaaccctattttatatatagcaaatatcccatgatg-------taatcgttagatcggagggtacatgcgaaatcttagcatcgaaaatcggctcccattgattgtactgaaccaaaacctgttcgtacaagctagatcttcgaatcgataacttggccaaataaaacgtttaattattttattcttattaatatcaatttttttattttgttctttcgccttactgaataggatattgctcgattctttattttttccttcttccaaagaagataaagaattcaatattcgaaattctctacgatgtttagggagtaaaatatcctctaaattggaggaattaaataaaaataaacttttatct------tccccatttttcgtaatacctgtatctaagagtaagagatattcatcaccattatctagatctaatattttgttcaatcgcttctcaaattttagtaatatactaaccattttatacataagaattttatcatccaataatcggggtaaacgatgttctgagttagtggttaattgatctatgctactatttctacggaaaaaaagatgaaacaaatttaaatcttctcgcatttttccggaaagggaaatcatagtttcttgattttgcataaaggtcataagagatgctgtgttgcctaactttctaaattttttttccaaattctttgatttccatctccattgacgaatagattgattaagttctctttctcgaagtaattcttgattaccaagtatttttcgattattatccttcataacaaaagtttttggatcgaatagttttctatgctgatg---cagttccataaattccggaataagccataataaaatattataatcgaagaagatatttgtctttcttacgaaaaaccctgaaggatctttattacctataaaacgagat---------------------------------------------tcattcaattttgaaaac---tgattagtcgttgagtttttatctgaatcgaaataactataggttaaagaattattcctaactaatttgttgcgctttctggttcgttctaatgaaggatcagcaaaaaaaacataaaattctttattctcttgataaatattcgtattttgtacagtgtcaaatattttacctttgtctcttttccaatgttcactaactctaaagcgccattctcgtggcgcgattccataccacattttgggtgataaattgtatcgattaaaaaactttaaccatttatcccaatcattttctctaaaattatataccgtataaccaatgattccttgtctatacaaaaatattttcaaattatttttcagaaataaatgcgatgcgcgagattttgataaacatttcaaataagatttactacttgtttttattccccatattctttgaagtacatatgcttgagacattaatatcattatttaattaagattaactcgaatttttttcaatattttattattaacaattgaatatttgttttgcactttaattattactaaaaaaatttttaatagattctcttataatttctatatttactcctaaattcatttttattctctgaatatttatctttaaaaaaaatagccactccttaat------------ttctctgcgaaattgaataattatttgtttaattcgaatcaatacttttgctaattttcgttcatcacttatactttttaaataagtgatctcctcattatttttaacgagataattttctgtttctttcgcatctccctttgcaataaaattttctaaattttggatataaattgtttcatactcgaattttttaagtatatccgaaacgatatgatcattgtgtccaactgataatttggcgatcatctcgttgttactattcttcccatcattcttttggttcggacacaaattatttaaattggattcgtcagtatattttacgggttgagtattagttttttttgaaccagaaatgttaaacattatggatgatttgttattcaccaggaaagacttgaaaaaaatattttttcgtaatttttttctcaattcattatttattggtttcaaaaatgaaggttgtttcttcatattaccaaaaggtaaatcagttcggaaaccccaagcagttaaataacaataatgaaattttttcttcttcattactttcttgtaatattcttcgtttcttcctgaaatctcattttgagagttagaattatgccaaggtttcaaacgaaaagggtatattatttttatttgaagaccatccctaagccattgttccggtaattctttttccgaaacttcagtaccatcataagtacatcttatatgaacttctttattccattcggaccaatcctcattccattcaggattttgaaacaataatgaacgaagaacatttttgagtattactaatacggggagcacaatatattttctaaaatgtgactgtatgatcagtaaccaacttcttccccattgagccaaagggaaatcccatctgttcgctatagcaagacgatccgctcttgtcctttcgaagaataaagctttttcttccgaagtctttttgttgatatctaacgaaatatctctaaaggtccat---tttgagtcggaaagtttttttccatacgaaagagttcgaataaaaatgggtttttcatttattcgtaaaaaaaatggagaatttatcccgagttgaaacattttccatattaaagttttacgtctgcgagcacgcattgaaccttttactaattttcggcggaaatcagattgttgtgaaaatcgtcttacgatttttcttctcctatcccttccttttatcaaatatcccagattttttacctttctctgacgaatatcagtaactccgatagctatcacatcaaacttatcattttttaaatcggatgtacatctaggtatttctttatttatttcttgaaatttaaattttttatcaattcttaatgtttctgctaagcgggaagg---------cactcgggtaatatcacccacaaataaatttcgccaagaatttttgattgttttccatctatctatttgtaaataattaaggtatacaattttttgtcgaggagaaagattcaaaataagttcccagtttaaatttgattttctattcattttcttatacgtattc------caaattgcggacgtacttttttcagtcgaatctattattgtatccccatcaaaaatattaaattgtttaaaattttggtcaatccctatttttttcgatttgttaataagtgaactcaacatacgacgggcatctcgagttagcggttcccagggtaatat---taaagttttatattccaatttttgccattgattgtaaatccaattctttagtttattctccctcctcaaaaaaagtggggatttttgcttcttcctcaatttattgtatctctctgttagaagccaggatgacctggatattatcatagccttatggtattgtccagttaataaagggtcgtaaattttgttaaatattctcccctcgaaatttgataatcctgtttttttttccgtaacctctttcaaagaagatccattatccaaaaaattaattctgtgttggaattcattatatatatattcttttctccccgtcctagcgctggtccattcttcgaaaaactcactagatgttaagaatttaaacccattgaaacattttttgaaactcctttggaaaatagctaaactgggcaaatacgcaaaggataatctttgttttccatcgctcagacatatatcgaaaaaatattgggatacttttttttttatagggcttcgagtgctagatcggctatttcctatatatctcaatggtctattccatcgacgatagtcaaaaaaaagattaggccatggtttttgcgaaattaaaacttc---tttggaagaattaaactggaaactctcaattatttttttcgtaataaaaggaactggagttcgacctagatgtaataaggaaaaactcaatataataatactaaaagttcgatgaattgttcgtttaactaaaagatagagtataggtgaatcggattctatacggaatagaagtgatttaccgaaagaaatcaataaatattggccacataaccaactaaaaatagtacttgttagaaatagtatattattactataacgaaaaaagataatattcagtaatcttgctaatacgggactcggtaaaagaatgggattgagtaactgaaatattatactatcgaaaaatattttgtaaattcgagtatcttgcaacgatgttactggtcttagacattgataattcgaaagatcttttattctgtaccagtagaaaaatatatatggtgaaactagcaaagttaatatatggggttttaccaaaattacgtaaattggcgaataataaaccgatagaaatattattaattgtcccgtgattaaaccaataacagccgctgcaccgccgagatttccctctaagagaaaagctcttatggatataagttgtgaagggcctagaggcagcgtcgcgataaatccgtaatataatccgaataaaataaatgcgcttgagaaatttatccatgatagtatcggaacccatagcacagaaagcaataagggaatgcttgttatcataatgaaagatcttcctcaataaagtagaattgaaatagaataaagttaatactttcagatattaaatcgcttcaaaa--aaaggtttactaattagctaattc---tactaattaataaaccttttacttattatttttcgcttctaaccagaactgaccatcccaagttttccaaattattattacgtcgtaaaggacgtgtaactaattcaagaacatcttttgcatttgtaaatccatgaatttgagcaaaaataaattcgacagaccatttggtgttgattcctcttgcttccaagggattggcgtgagccataccagttatagctaagtcgggccgtaattcacgcatacgttgtatttgattataattatctggtttttccacaatccgaggcattggtatacacatttttttacaagtcgtttgtaaaagtgttaattccgcagcttggtatctcttatccatgtatggaataccgatctcgtatacgatcattccacatcgaattaaaaatcttgctagggaaatctctaatagattatctcccatgaagaagacggatttaccacggattaaatcgagataattacccaaactttcccaaatttgttgttctcttttttctaaaccttgtgtttcaataccgaagacggaacaaattttttcaatccaagcacgagttccatcggggccaataggaaagggtgctccgattaacttgcattttctacgccgcatcagaattgtcgctgtacggctcaggaatggattgacgccacagacgtaaacaccatcccctaatgctggaagatctgtatatctttgagcgggtaaccaacccgatacatgaatagattggttcttcaattctaaacttagttgagaagctaccgttgagggtaaagaaccaaaaagaacta---aaggaaatttattctttgaattcattata---gattcaacgggctttttacctgttttagaagtcaaagaagatattaattcttgtatagatttatcttctatttttcgtttctcccgaaccaaaattttttgctctggacagcgatgcgccatagcagctaatacagtatcttctccttgggtaaatgcataatccaatccgtttgctcttgctactataattggtattccaatttcattttccaattttggagccataccttctaaatccattttaataatttcagtcgtgcaagtaccaatccatataattacgctaggatttctatctttttttatttgaacacataatcgttttaattctttataatcgtttaattgagctgatatatcaccctcctctaattctgccatagcatagcgaggttcggcaaaaatcataactccaagagcattttgtagaaaataaccacatgtttttgtacctaccactagaaaaaaactatcctcaattttctgatacaaccaagcgacacagctaatgggacaaaaagtatgataattacctgtttcgcattcaaaagtgagagtttcagatattttaattgacatatatgttatatatttccctttctaaatagaaaaaaattattataattttaaactatcgtaaaatcaataaaattcgtttgtttttttttatcgtttgcagtgtttaccggattcaagtagaaatcagagagtaaaccaaacaattcacgatccggaacttcttttggtacaattccttctggtttggacaatatctggtctgctatattcaaatagaattcacaaacatattcaagagcaggctgggattctatcatttcaaataaagttttacctttaactctagaaactcgaatatcttcaattaaaggtaatacttccaaaacaggcatcgggcaagcttctacatatttatcaataagatctctttttgatgtgcgattcccaactaaaccagctaatctaaggggatgcgtacgagctttttctctcactgaagccgcaattcgattagccgcgaataaagcatcgaaaccattatctgtaataattatgcaataatcagcataattcaatggggcagcgaatcctccgcatactacatcacccagaacatcgaatagaataatatcatattcataaaaagcgtttaattctttcaataatttgacggtttctccaacaacgtatcctccgcagccagctccagcaggggggcctccagcttctacacaatcaactccgccatagcctttataaatgacatcttcgggccaaacatcttcataatgataatcttttgattgtagagtatctattatagtagggatcaaaaatcccgtgagagtaaaagtactatcgtgtttgggatcacacccaatttgtaaaaccttttctccgcgccttgccaaagctatagaaatattacaactagtggtcgatttcccgattccaccctttccataaactgctatcttcatatttattt-----------------ttcttagtttcttgtatgtttctgtctcttccatatagttatattatttaaataa----tatttatgataacatatttcatgttattgtgagctagagattttttcgctacttctcacgatccaaccgcttgatcaaccagaagaaaccaccgagcagatcggatataattaact----atccaaagactctatgaggcaggtgaccgacataaattggatatatggaatttccacgtgctatttcactcaaggaggttgagaccatttcaccatgcatgatctgctagcttttaggaggacctttcgtttttttgcagaaatagtagtcacgtatacttagtaaatcgtaaagcatctcggggaggac-----agaagatcatggtgggtgatggttgaccgcctcccccttgtctcgtttctccggagaggct---cagggattgctatcgctacttcttctccgtataata---ttgggggtgtacccaaatttagtttcaagtttcattcctagctaaacattttttatgactagttatgggttggttcaaac--------gattgttcctcagtagctcagtggtagagcggtcggctgttaaccgattggtcgtaggttcaaatcctacctggggagatcagatctttattttatccaagggcttgttcgt----catctcatccatc------attaatgtcgaatcgcgacaaaatttatgcttccaatagtctaaataaaaaagaaaaggaaacagaaacaatg---------taaaaacccgagataagtaaatagatcattctatgttctgatggcattgccagagcttactagtgagggctctcgcttgacttgttactaactggtaaaatcgccgaaaattttcctttaaaatcattgattaccagcatgtgccaagattgagatcttggtgtaaattcggaataaaataatatttcgttagctctaattagctatt----actagccaa--------tcactcaaataacgtagatcaagcaggatacagtcatccaatctcttgatagattgagatgttattgccgtgattccaactactaaacaaacataagatgataagcatatttttattaagactatgctgaagcctgacagt------------------------------------------------------gctgaatggtgtcgtattggtgaaggacctacgttaaaaaagcaagttatatataataagtctaagtctcggatctggcaatactgaccatgtaaccgaagctggttgtgggcgaggagggattcgaacccccgacaccgtggttcgtagccacgtgctctaatcctctgagctacaggccccgcctccacttggattcgaagcaatgcgcgg-------------------------------------------------------aagttcaaattttttgtggttctgaacgagacgaccccgaaacgttaagtttt--tttcatcctggcatcgagctatttttccatggggcttcccccatagtatcgtcaccgcaatggagtttcaccaccaagttcgggatggattggtgtggttcctccacgcctaagacaccagaatatcaacccatgagcgggaaaaagaagagcataaaaa------actagtatgaatgaggctctggaagggacactgtcccttccagagctacacccagcccttctcactcaagggccaaaattgggttaccaaacacggggatggctagtaccctttta-tcaggccatgtagaaataaggttcaaatctctcggtctgttaggatgcctcagctacatacattactgcacttccacttggcacctatcgtgatcataaacggctcgtcttgccgtgaccttatcttggattctaaagtctatcagtgtctcggccatgaccagaggttacttaaaaggaagtcagaataggagagcactcatctcgaggtgggcttcctacttagatgctttcagcagttatccgctccgcacttggctacccagcgtttaccgtgggcacgataactggtacaccagaggtgcgtccttcccggtcctctcgtactagggaaaggtcctcccaatgctctaacgcccacaccggatatggaccgaactgtctcacgacgttctgaacccagctcacgtaccgctttaatgggcgaacagcccaacccttggaacgtactaccgccccaggtggcgaagagccgacatcgaggtgccaaaccttcccgtcgatgtgaactcttggggaagatcagcctgttatccctagagtaacttttatccgttgagcgacggcccttccacttggcaccgtcggatcactaaggccgactttcgtccctgctcgacgggtatgtcttgcagtcaagctcccttctgcctttgcactcgaaggctgatttccgtccagcctgaggaaacctttgcgcacctccgttaccttttgggaggcctacgccccatagaaactgtctacctgagactgttccttggcccgtaaatattgacacaaggttagaattctagctcttccagagtggtatttcactgatggctctagccccccggaaggggccttctctgccttccacctaagctgcgcaagaagaacccgaagccaatcccagggaacagtaaagcttcatagggtctttctgtccaggtgcaggtagtccgcatcttcacagacatgtctatttcaccgagtctctctccgagacagtgcccagatcgttacgcctttcgtgcgggtcggaacttacccgacaaggaatttcgctaccttaggaccgttatagttacggccgccgtttaccggggcttcagttgcaggctctcccgtcatcgggtcaccaacttccttaaccttccggcactgggcaggcgtcagcccccatacatggtcttacgactttgcggagacctgtgtttttggtaaacagtcgcctgggcctggtcactgcgacctcctcttggaggaggcaccccttctcccgaagttacggggctattttgccgagttccttagagagagttgcctcgcgcccctaggtattctctacctacctacctgtgtcggtttcgggtacaggtacccacttgcttaagatcgttcgagcttttcttgggagtgtggcatgagttacttcagcaccgtagcgcttggtactcagacgttggctcgaggcattatctctacctctttcttaccttg-aaaaattcaagtgaattaaccttgcgtccttgaaccgataaccatctttcggctaacctagcctactccgtccctcgggaccagcaaggggtagtacaggaatatttgcctgttgtccatcgactacgcctttcggcctgatcttaggccctgactcaccctccgtggacgaaccttgcggaggaacccttaggttttcggggcattggattctcaccaatgtttgcgttactcaagccgacattctcgcttccgcttcgtccacacctgctcacgctggtgcttctccctaaggcggaacgctcccctaccgatgtatttcgacatcccacagcttcggcagaccgcttagtcccattcatcttcggcgcaagagcgcttgatcagtgagctattacgcactctttcaaggatggctgcttctaggcaaacctcctggctgtctttgcactcctacctcctttaccacttagcggtcatttaggggccttagccggtgatctgggctgtttccctctcgacaatgaagcttatcccccactgtctcactggttgacccttactccctattattggggagtcccatccagtattcagagtttgcctcgatttggtaccgctctcgcagcccgcaccgaaacagtgctttacccctagatagtctagtcaactgctgcgcctcaacgcatttcggggagaaccagctagctctgggttcgagtggcatttcacccctaaccacaactcatccgctgatttttcaacatcagtcggttcggacctccacttagtttcacccaagcttcatcctggtcatggatagatcacccaggttcgggtccataagcagtgacaattgccctggaaagactcgctttcgctacggctccggtgggttcccttaaccaggccactgcctataagtcgccggctcattcttcaacaggcacgcggtcagagatccaattctcctcccactgcttgggagcttacgatttcatgttctatttcactccccgatgggggttcttttcacctttccctcacggtactacttcactatcggtcacccaggagtatttagccttgcaaggtggtccttgctgattcacacgggattccacgtgccccatgctactcgggttagagcataagcttgcgatgctttcggttactggactctcaccatctggggtgcagaactcaactgcttcgcctagcagcgcaatgctta----tatagctcccccacaaccccgttttcacggtttaggctgctcccatttcgctcgccgctactacgagaatcgcttttgctttcttttcctccggctactaagatgtttcagttcgccgggttgtctcttgcccgcctatgaattcagcagcagtttaaaaggttaacctattcgggaatctccggatctatacttgttttcagctccccgaagcatttcgtcgcttgctacgcccttcctcgtctctgggtgcctaggtatccaccgtaagccctttctcatttgaacctcgccattcaagtctatgccattattaaagtgctagatgaagaggatcttatcaacgtccataagtagtagtagtcaacttcgctacgggatttattatctaatacgatgatattatatcgtattatattggtttcgatcacggactggagacaagcggattcgaaccgctgacatccgccacggggtaagccaccgtctcttaggcctcacttacttattttaccatagaagcttttgatagacaataactcccccccaaacacagcttacaactttcatcgtactgtgctctccaaagagcaactttactcaaaaggcgccaaatttaaaaaatgaaaagaatgcagtttgggaatctacgcaagaatcaaaaactcttcctcttttccgcccgacttttcagtcttaatgttgttacccttctccaacccgtcctgccaacccaagcgaacagctgatgcgttcgactccttgggccaggtttatggtcggtctgtgacccctgggcgccttcggcatccttggggcgatctcgtagttcctacggggtggaaacgatggggtcggtccatggcttttcgttcctttcgcttgaagggttaaagagggatagtgcatcaagctgttcgcaaggggtcagctcgatcctcttccccagggattctataatgaggtaaccctgggggagccgccgactccaactattgcccatgtacgatccgtagtagatctaaccaactacccatcctaccttttctacattttgacaactcaccttccttgtctccgtagaatttttcagtggcatgttccagtcctccttcccattcctgggaaaaagttagccaccggtttaggtaagagatactaccattaccgcctagacaattaggcatccaacccgtaagcgcaacgacccaattgcaagggcggcgctctaccaactgagctatatcccctccgggccaagtggagcatgcagaaaaaaatccagatgctattacttcggcgcagctgggccatcctggacttgaaccagagacctcgcccgtgaagtaaatcatcgtacctatttaattaaaaaaaaaaaataatccatcgattcctttttttttaggaacaattcattcttcccgaacgcagcatacaactttccattgtactgcgctctccgagtgtacttgttatccttcgtttttccttaagggaacaaaa----cggga-agagagaagaaggcgtaacccatactctacttcttagcccaactaaacactctaagatcctttttcgaacctgcattcaccgttgagatgataaatacataacatccggcggaggtcattcgtgagattcatccctaaaaaagttatcgagttactcgtaccaagcattctta----tgaatctaatatcccatcatctatagacctaagatattttttttttcacacgatttaaccccaaactgatctggttattgattgctgcttccttcggacctccaagaaaggcagggaaaggctcgaatagtatgatccctccgtcaccctagaataaaaatctccgtgggtgatctcgtagttcttggtccgtgaagatgcgttattaggtgctccgtttttcacatttaggc-----tgaatctcaacctgtgctcgagagat--agttatcaatacactgataaggcatgtattgattcttcgagaa--gagaagaactatttctccctggaccgcccagatcccacaagtgattgacaagttgaatcttcattagatttcacctgaatcgcgccatctatcctcttt------ttttttc------------------agtcagtaagaggaatgcgccatgctgaagtgccttaaat-----gatctacattttcgggtcaggcgctgatgagcacatcgaactatttatgtggctggaaacct-----tcacggaccaagcgcaacgacgcaattatcaggggcgcgctctaccactgagctaatagcccgtcgcgcagatctccctgttgagagatctgcaataccaaa------------------------atcccattcattt-ttccttgataacgttcacagaggtaaaaatgaatgggcttcttcacttgttccgacctaggataataagcttatgaacttggtt--------ctgtcgacgcgaaaagaagtgaaaaca-ttcatttcttgttaacagcgcaaggattggaagcccaacaagcaatagctctccctgaaaaggaggtgatccagccgcaccttccagtacggctaccttgttacgacttcactccagtcactagccctgccttcggcgctcccccccttgcggttggagtaacgacttcgggcatggccagctcccatagtgtgacgggcggtgtgtacaaggcccgggaacggattcaccgccgtatggctgaccggcgattactagcgattccggcttcatgcaggcgagttgcagcctgcaatccgaactgaggccgggtttttgagattagcttcccctcgcgaggtcgcgaccctttgtcccggccattgtagcacgtgtgtcgcccagggcgtaaggggcatgctgacttgacgtcatcctcaccttcctccggcttatcaccggcagtctgtttagggttccaagctaaatgatggcaactaaacaagagggttgcgctcgttgcgggacttaacccaacaccttacggcacgagctgacgacagccatgcaccacctgtgtccgcgttcccggaggcactcttctctttcggaaagattcgcggcatgtcaagccctggtaaggttcttcgcgttgcatcgaattaaaccacatgctccaccgcttgtgcgggcccccgtcaattcctttgagtttcattcttgcgaacgtactccccaggcgggatacttaacgcgttagctacagcactgcacgggtcgatacgcgcagcgcttagtatccatcgtttacagctaggactactggggtatctaatcccatttgctcccctagctttcgtctctcagtgtcagtgtcggcccagcagagtgctttcgccattggtgttctttccgatctctacgcatttcaccgctccaccggaaattccctctgcccctaccgtactccagcttgatagtttccaccgcctgtccggggttgagccctgggatttgacggcagacttaaaaagccacctacagacgctttacgcccaatcattccggataacgcttgcatcctctgtcttaccgcggctgctggcacagagttagccgatgcttattcctcagataccgtcatcacatcttctctgagaaaaggagtttacgacccgtgagccttctacctccacgcggcattgctccgtcaggcttttgcccattgcggaaaattccccactgctgcctcccgtaagagtctgggccgtgtctcagtcccagtgtggctgatcatcctctcagaccagctactgatcgtcgccttggtgagccattacctcaccaactagctaatcagacgcaagcccctccttaggcggattcctccttttgctcctcagcctatggggtattagcaatcgtttccagctgttgtccccctcctaagggcaggttcttacgcgttactcacccgtccgccactggaaacaccactaggatgcttcccgtccgacttgcatgtgttaagcatgccgccagcgttcatcctgagccaggatcaaactctccatgagattcatagttgtat-tacttttacttatagctcccttcttcgtaaacgaagcggaatcgtccgccatccgaaaagatagctgactttcagttgattcttcattcacttcatattaacttgaagctcaactctagtatacctacacctaccctatcgtgtcaatcccacgagcctcttttgatgacgaagaaacaaccaatggaaatgcttaaaaaaaatataaaaatatttagggataatcaggctcgaactgacgacttccaccacgtcaaggtgacactctaccactgagttacatccctcctactaatggaaaggaataacct----aaaacccttacttatcttattttcggagtgatcccaactactaa-------ctaaaagatatatatatc-tttttttttacgttctcattcaaaatttttagagtcgagtctgagagaaggataaaactatgcaaccattaattatttcatacggatacgttgccac----cctaccgatagagacgggattttactctagcattactatatatacttttgtctaatcgaaaccttcaatgaaatcttgggtttttttccttttccaacaactggttgacctccgaaatctctcgtgatagaattctcttaactaaatacttatattccctcctaatccatgctcgactcgtgatacgtacgagggaaaaatgtaaatataatttactgaattgtagagataaattatatatttattta----atttctacctat
>OL654075
tgtatttctttctacgtgaacaacgactcggagataaaatc--------gaggaaaaaaaaactctcgatgagacaattaccaaa-tgatgtacaaccacaaagatatgctcatgttaacccgtcaaataatattcttt---------------------gcttttttgaataattgtaaaataaatagtaatttaaa--------attatatttatgattagtcgaac--------gattattaaa--------------------------tcttat---------tattagaaatttgaacgagaagccgtatgaaatgaaaatttcacgtacggtttcgtagagtggcaataaaggtaactaagtttgtcaacttttacaccacgacaccaaaaaaaccgaattccgccttacgaaaagttgctcgtgttagactaacctctggatttgaaattactgcatacattccaggtataggacataatttacaagaacattctgttgttttagtaagaggggggagagtcaaagatttacctggtgtaagataccatattgttagaggaacattagatgctgtaggagtaaaagatcgtcaacaagggcgttccagtgcgttgtatatcactctccaaaaattgtatcatttcgagatacctgtcaatc---tataaaaagacgtgaacaagtagctaacccaacaa--------ttgatattttgtaagggggaacagagcaggctattacggaattcatttctattatttcctaatatatacctagggtttcaatt-----ataataaa--------aagtttctacccgactttgattggaataattgatttttatattatcttggagcaaataaaaatggcataacaattaat---tccaaagtgttttttacaccgtctatataattgataaacctaagggtatccgagtagattttggagattatgaaatacaagatttccagaaaagaaagtatga--ataatggaaacggatactcgattaagagtgagtaaacatcataaatttattacggtgtggaaagccgtatccgatgaaagttggacgtacggtttggaggaagattataaaatccatcctacaatatggagtgaaaaagtcaaaataaattgctttatcaaaaaaataaattatttgtatcatgtcacgtaaaagtattgcagaaaaaaaaatatcgaaacctgatccgatatatcgcaatagattggttaatatgttagttaatcgaattgtgaggaacggaaaaaaatcactagcttaccgaatcctttacagagctgtaggaagtataaagcggagaacaaaaaaaaacccactattcgtattgcgtcaagctgtaaataaagcggctcctaacgtaacagtaaaagccagacgtataggtggatcgacacatcaagttccgcttgagattggatcaacccagggaaaagcacttgctattcgttggctattgggggcgtcacgtaaacgctcaggtcggagtatggctattaaactcagttacgaattggttgatgcagcaaaagataatggtattgctatacgtaaaaaagaagaaacccacagaatggcagaagctaacagagcctttgcacattttcgttaaaaaaattctaaag-atgtggcgtataatactccaaaattcctgagatacgatttattccatt-ttatatttgtgattaccactaatttcataatgataatagtcattaaatattattattttttattatcattatgaaattagtggtattctacatttggcgcggtagtatatat-----------agatataatggttatttttttcacttctagctctagaaatattaattggaccgatacttcatcctatctcttggaaaa------attcttatgaaacctgaacctggtgcgtttttcttatatgggagtactattctaccggaatgtatattaattcttggtttattgataatttttatgattgatttgacgtccaatgaaaaaaatacaactttgttgtatctaatctccctaacaagtttactaggaactagtatgatactattttttcaattgagaacggaatcaattattagtttttcgggttccttgcaaaccgacagttttattataatattccaaattttcataatactatcttccattctgtgtatacctctatctatagaatatatcggatgcacaaaaatggctattcctgaatttttggtattcatattaacaggcactgtaggagcaattttcctatgtggtgctaatgatttagtaactatttatgtatctttggaatgtttgagcctatgttcctatctattatctggatatacaaaaagagacattagatcaaatgaagctgctataaaatatttacttacaggtggagtaagctcctctattcttgtctatggtttttcatggctatacggtttatcagggggagaaactaatatacagaaaatagtcaacggtcttttgaacacacaaatgtataattctccgggaattttcgctgcacttatatgtatcacaatcggactcgcttctaaactttctatggttccttttcatcaatggactcccgatatctatgaaggagtgcgatccgttagaaaaatttttaattattagtataaagaaacaatactct-----------cata-------------aataatttaattgaaaatattcaatagaagcacagtatata--attatacagtcctcacttaagacttaca---------tttcatttttacgaaactctgggttggaaataaagcaaaaatttaaatgtgtatttcttaagaaataagaattattctata----aaataattattagggatagc-tttgcaaacaaaataattttataacgaattgttaaatgcataa---------atactattttattagttttcattcttcgagacaaaaagttgcgaa---cagtataagtaaataacaaa--gatcctaaaataataaa--------attattcataactattgggaacggga-taaaataaaatgat-tgagcatacttatgtaaaaattatttaaaaa-agggattcctcgaaaagttttaaattttataatttatttgattattaaacagacgcgaggagagtaataaaatatcggggatatcaccgaaattataagatatcatttttttgtcatttattactcagaagccgtgtgatattaaaatctcatgcacggtttcgaatgagaggaagattaaaatttttcgactctaactcaccaactccagtcgttgcttttctttctgttgtctccaaagtagctggtatggctctagctactcgaattttcaattctatttttatttattcagcaaatgaatggaaacttttgttagaaattttagctatttcgagtatgatattgggtaatttggttgcaattactcaaacaagtatgaaacgtatgcttgcatattcttcaataagccagattgggtacattattattggattagtaactggtgatttaaacggctatgccagtatgattatttacatttttttctatatttttatgaatctggggacttttgcttgcataatattatttagtctacgtacaggaacagataatattcgcgactatgcgggattgtacgcgaaagatcctttattgggtctttcactaacattatgtttattatctctgggaggtattccccctctgacgggcttttttggaaaattataccttttttggtgcggatggcgaacagggttttacttactggttctaatagcactagtaacaagtgtaatttcaattttttattatttgaaaataattaaattgataatatacccaaga---aatgaaggaataaattcttatatacgggcctatattgtcccac------cttcttttgaaactaaaaattctattgaattcagtatgctcgtatgtgctatcgggtccatctctttaggtttttggataagtcctattttcctttttgtacaagaagccctaaaattaagcatttttttctcttgattcaaaaaagtttcccgcacactcattattcataataaacttgtatgaaataatttagaaaatttagttcgtgtcaaacatgtgatatagttata-ct-------------------------atatata---------------------gtataactata-tctagacaatttatccataatgaaaagccttgatggtgaaatggtagacacgcgagactcaaaatttcgtgctataagcgtggaggttcgagtcctcttcaaggcattattgatttaagaataaccatcatatcataattttttttattttcagataaatattgttatatgttatactataacattgata-gtgaagggac--agttgttttattcaaaacata---------------------------aaaaatttatcttttgaatgatcaaattcaataccaatttgtg--------------------tattaattttttctacgaaa-----------atttttatcttttatcgggtaatatttcaaatatttccaaaaaaaccattaaaataatataattatggaagtcaatatttcagcatttatcgctacggctctttctatttcaattcctacagcttttttacttattctttatgtacaaacagctagtcaaaataattaaatctttaatccaaacataaaatttatcaaattacattgaataaaaaaaaattaagatagaaatacagataatagatattatttgtatttccttcttaccttttact-cttaagacatcaaattatcaaaaaaatgaaccacatggaattaggccctagtactataataggggtaggtttagtaatagttggtatatttttatatgcccttagatttagggaacctcatgtttctagaggtgtgacttagaatgtacttaagat-taacttcaacatattcaatataattttattgatgtgaaacttgaataaagaaatca-aaaaatctggttgaaatatcataataagatccatggttaaactatttcaacat-----acattgtttcgaaatcatattcaaatatttttgaaaaaaaaa----atatatatattattgttacttatttgtctttctctggaaggaatac---ggtaatagcaacggaatttaatgtggacctaaagatactg--aagaaagtactaaaagatgaaactttttcctaattagaatg-------acacactaattttgta--gaaaaaagacgatccaaaagattttttttatatttactcggattttgggttaaaaa-caatctgtataatt---ttgtatttcgcccaagccatacggaattgaaaatatcatatatggtttttagggggggttatatcc----agcctatcccgatattacgacttccttttttcctccatcgggttgttatgcggaggaattctatttttccaaggttggcgactagatcccattcttctattatctcaaatacttttaagcggaaccactgttttcttcatcgcagagagcctttatctaagaaataactcgaatcgcgtaaaatatagagaaggaataaatattaatttaaattttgaaagcaataaatattgctatcgaaatttcaaattgaaaaaaaaattattcattaaagg--gtgggatagaattaattatacgacacacgtttcttgc---------aaaagaaaaaaaactaaagggcattgaatttttcataagaaattcaatgccctttagttttttagt--------aatctgaatagataaaaataagtttttttgca---aaaacttattaaat-gaattcacgaaccgcttctcccccatacgacaagtgaaagagaaaaagtaaaaacaaccattaaagcaccccaagctatattaataatatccataaatcct---ttctttt---tttttgatcgattgaagaactaggtatacctatatatgtatatacatat--------aaatgtatttggatccatagttttttgtcgtga---------------------------ctcgatcatt-aaaaatttttttagtaaattacc--------gaataaattattgctaataaaaaaatattaataactaacttgcttttatttctttattgctctaatttcacattaggttgcccataacacgtg--ataggtacatttcaaacgtaacaggctatatcatatagagcacaacggtttgttccttaaag----gggatgggcaatccgaagtttctagtct-tttagctcaaaaagcgacacccagattcgaactggggatgaaggatttgcagtcccccgccttaccacttggctatgtcgcttcgcgt-------tttc----gttaaaaacataatacacctcactgaaattattttcaagttataatattctttggaataaagtgataatcgaaatatcaaaaattttttatggtattttcgaaaagaaacattcatgaccgaatcgaataggaatactagtg-----agacaaactccaataaaattttaaaggaaaatatggagattttcgtactccctgaatttggaagaatacagttcgaaggttttaatcgttttattaatgaaggtttgatagaagaactgactaatttcccagaaattgaagatatggatcaggaatttgaatttcgaatatttggtaaacaatatcgattggtagaacccttctcaggggaaagagatgctgtatatcaatctattacatattcatcagatttatatgtacctgctcaattgacaaaaaaaaaagaaggtaaaacacagaaacaaacggtttttctcggaagtattcctttgatgaactctcgaggtacttttgttgttaatggtgtagcaagggtcgtaattaaccaaattgtgcgaagtcctggcatttattacgattcagaattagatcataacgggattccaatatatactggaactttaatttctaattggggcggaagattgaaaatagaaattgatggtagaacaagaatatgggcacggataagcaaaaagcggaaggtctctattttagtcttattactagctatgggtttgaatctgaaaaaaatattgaaaagtgtttgtcagccaaaaatttttttggagtatctgaagaagaggacgaagaaagaacatccgtcttcaacagaagaagctattgttgaactttataaacagttatactgtataggaggagatattgtcttttcgggatctatacgtaaggaattacaaagaaaattttttcaacaacgatgtgaattaggaacagtgggacgctctaatttaaacaaaaaatttaatataaatgtacctgagaacgaaacttttttattacctcaagatattctagcagctgtcgattattcaataaaattgaaatttggaataggtacacttgatgatatagatcacctaaaaaatcgccgtgtttgttccgtggcgaatttattgcaagatcagttgaaattggcactgaatcgtttggaaaattcaattcgacaaattttgcggggggcgagcaaaaggaagcgattaccgaccccgaagagtttgacaaccccagctccactaataataacttttaaagaattttttggttcgcacccgttatctcaatttttggatcaaacgaacccattgacagaaatagttcacaagcgaagattaagttctttaggccctggcggattaacaagaagaacagctagtttccaagtacgagatattcatcctagtcattatggacgcatttgtcccatagaaacatcagaaggaatgaatgctggacttatagcttcactagctcttcatgcaaaaataagtatttcgggttgtttagaaagcccattctataaaatttcagactcatcgaacgaagaaaaaataattaatttatcagcaggggaagatgaatatcatcgtatagctaccggaaattgtttagcacttgatcaaaaaaatcaaaaggaacgaatcactccggcccgataccgacaagattttgttgctattgcttgggaacaggtacatctacgaagtatttttcccctacaatatttttctgtgggtgcttcccttattccttttctagaacataatgacgcgaatcgagccttaatgggttcaaatatgcaacgtcaagcggttccacttctaaaatccgaaaattgtatcgtaggaacaggtatagagagccaagcagctttagattcgggaagtgtaagtgtctctatacgaggaggtaaactccattatattgatagtgatagaatcactctatcattaaatgaaaaagaaataaacacggatttaataatataccaacgttccaataatagtacttgtatgcatcaaaaacctcaagtggataagcgagagaagtatataaggaagggacagattttagcagatggctcagcaacttcgaagggtgaattagcttcaggaaaaaatattttagtagcgtatatgccttgggaaggttacaatttcgaagatgctattttaattagcgaacggcttatatatgaagatatttatacctcaattcatattgaaagatacgaaattgaagctcgtataacaagtcaaggtgctgaaaaatttaccagagaaataccccatttagatcattatccgcttcgtcatttagataaggatggttttgtatcgataggatcatgggtcgaaacaggagatgttttggtgggaaaattgacaccccaagaaacggaagaaacttcacgtgctccagaaggtaaattattacaagctatttttggtattcaagtagcaaactcgagagaaacttgtctcaaagtacctactggtggaagaggacgagtaattgatgttagatcgatttatcaaggagatcgccctgatgatgcagaaattgttcatgtatatattctgcaaaagcgtaaaatacagataggcgataaaattgctggaagacacggtaataaaggtattgtttcgaaaatattacccaggcaggatatgcctttcttacagaacggtacacctatcgatatggtcttaagtcctttaggtgtgccttcgcgaatgaatgtgggacaaatattcgaatgtttgcttgggttagcaggatattttctgaataaaaactatagaataataccttttgatgaaagatatgaacgagaagcctcccgaaaattagtattttcagagctttataaagcgagtgaacgagcagcaaacccatggttatttgaaccagacaatcctggaaaaaataaattacttgatggaagaactggagatatttttgaacaacctattactataggaaaagcctatatgttgaaattaattcatcaagtagatgataaaatccatgcgcgttctagcggtccttacgcattggttacccagcaaccacttagaggtagatcgagacgaggaggacagcgtgtgggagaaatggaagtttgggctttagaaggcttcggtgttgcttacatattgcaagaaatgttaactattaaatctgatcatattagagctcgttatgaggtactcggcgctattgttaccggggaaccgatacctaaacctaatactgctccagaatctttcaagttgcttgttcgagaattacgatctttagctttagaaattaatcatgccattatacccgaaaaggacctggaattgcaacttaaggacatttgagaaataaaaaaaataatttggaatgttatgacttatcaaaaaaaatatcaacatcttcggattggcttagcttctccagaacaaattcgtgagtgggctgaaaggatattgcctaacggtgaaaccgtagggaaagttactaaaccttatacattgcattataaaacgcataaacccgaaaaagatggattattttgtgaaaaaattttcggacctgtcaaaagtggagtttgcgcctgcggaaaataccaaggaattattaataagagagaaaatataaaattttgcgaacattgcggggttgattttatcgaatcaagaatccgaagatatcgaatgggatatattcaattagcgtgccccgtaacgcatgcatggtatttaaaacgtctacccagttgtattgctaatcttttggctaaaccgctcaaagaattggaaagtctagtttattgcgatgtgtgacttgatcataggttttgattttacaggtttattggaaactgttgttctaatatttcgctattggaatacctctgattttgacatgccttttgaaaaaaattgaatgaagctcaaaataaagcaattatagcgaagcgaaatttttttcttcgattgtccagaggattggatctagggttggatataaattatccactatttttatttcgtgaagaaaataatc-------aaaataaatagatatatatttctttaattcaattttttatgtgatacattgaagtaaattgatcgtaattttacctcaaattcaaaataaatcatcgggatgaatcaataacctagaggatacaataatatcaaaatacggacaagaaaaaccttttttataaccaatcaattggaaaaaaagataaattattagattaaacaa-atgtaaataattatttttttt--acttcgaaaggatagagactactcaataattttatgaagac-----gaattatgacttgagtaatgagtagcaattaaa------atggaatactttacatttatataattcaa-----tactatttgagccggatgacggaaaactttcatgtccggttcttc-gggggggggaatctatagaataacctatctcaatctttttctagctggacccacaactgagaagcctactctattaaaattacgaggtttattcaaatatgaagatcaatcctggaaagatatatttcctcgtttcttttctaccaagggattcgaaatatttcgagatagagaaatagctacggggggcgatgctattaagaaacaattaactaatttagatttacgaaatgttataaattgtgcaaacttagaatggagagaatttgcagaacaaaaatcaacaggaaataattgggaggatagaaaagttcaaagacggaaagatcttctatttagacgtattaaattagccaaacatttcattcgaacaaatataaagccagaatggatggttctatctctcttaccagttcttccacctgaattaagacccatgattgaattgggtgaaggtgaattgatcacatctgatttaaatgaactttatagaagagttatttatagaaataatactttactcgactttttagcacgcagcggttccacaccagggggtttaatcatttgccagaagagactggttcaggaagctgtcgacgcacttatcgataatggaattcgaggacaacccatgagagatagtcataatagaccttataaatctttttcagatttaatagaaggaaaagaaggtaggttccgtgaaaatttactaggtaaaagagtagattattcgggtcgatcagttattgtggtaggtccttctcttccattacatcaatgtggattacccaaagaaatggcaatagagctttttcaagcatttgttattcgtggtcttatcaaacaaaacttcgccccaaatcttagggcagctaaaactatgattcaaaacgaagaagctataatatggaaaattcttaaagaagtcatagaagggcatcctatattattgaatcgagccccaacattacatcggttgggaatacaggcatttcaacccattttagttaatgggcgggctattcatttgcatccattggtttgtggtggtttcaacgcagatttcgatggagatcaaatggcagttcatgtgcctttatctttagaagctcaagcagaagctcgtttacttatgctttctcataagaatctattatctccagctaccggagaacccatctctgtaccaagccaagatatgcttcttgggctttatatttcgacaatggagaatcataaaggtatttatggaaatagataccatccatcgaatattcagaattacgtaaaaaacttttcaagtataccatatttttatagttatgatgatgtttccagagcccaacaacaaaagcagattcatttgcatagttctttatggttacgatggcggattaa---tcttaaaataatcacttcaacaattcgagaaggaccaattgagattcagtataaccctttcggtaatttatctgaaatttatgagcattatcaattcagaaaaaaaaatagccgagaaattcttagtatttatatttacacaaccgcaggccgtattttgttcaatcaacaaattgaagaagctgtacaaggtacttatcaagcatctctaaaacgtaatgcattcgtgcagaagatcaagaggaaaatttttttttctgaagaaaaaataaatgg-gaataaaacattagagtaaatttcttaaattcgttaccgatctatgcttataaaaagagaggttttctaccatggcagaaccatccaatttgatattttataataaagttattgatcgaaccgccataagacaacttataagtagattaatagcacattttggaataacttacacaactcatgtgttggatcaattaaaaacattaggcttccaacaagcaactttgagcgctatttcattaggcattgatgaccttctaaccgcgccatctaaaggatggctcattgaagatgccgaacaatatggtaacctttcagaaaaaagtcataattatgggaatttacatgctgtagagaaacctcgtcaacttatagaaacatggtatggaacaagtgaatatttgaaacaggaaatgaatccgaacttccgaatgacagatcctttgaacccagttcatatgatgtctttttcaggtgctcgcgggagtacttcacaagttcatcaattagtgggcatgcggggtttaatgtcggatcctcaaggaaaaattattgatttacctattcaaagtaattttcgggaaggattatctttaacagaatacattatttcttgttatggagctcgtaaaggagtcgtagatactgctgtaagaacatcagatgccggatatctcactcgtagacttgttgaagttgttcaacatattgttgtacgtaaaatagattgcggcactttccacagtattttcataagcaattcccaagtaaaaaaaagtatttat---aatttaattggtcgtgtattagcagaaaatatatatataaataatcgatgttttgctactcgtaatcaagatatcgggccctctttagcaaataatttaataacttcaggaac---gaaaaatattgctataagatctcccctaacttgtaaaagtatgctttggatttgtcaattatgctatgggtggagcctcacaaatggaaacttaatagaaatgggggaagcagtaggtattatcgcaggtcaatcgattggtgaacccgggactcaattaactctacgaacttttcatactggaggcgtattcacgggtgatattgcagaacacatacgaactccttttaatggaattataaaatttgatgaaagttttgtttacccaacgcgtacgcgtcatgggcatcctgcctggatatgtcatacaaatctatttttaagtgttcgaggtagaagcaaaacacataaagtaactgttccgccaaaaagtttattattagttcagaatagtcaatatgtagaatcaaaacaaattattgctgaaattcgtacgaaaacctcaccttttaaagaaaaagttcagaaatatatttactctaatttggaaggagaaatgcattggggtacaaaggtccgtcatgcatctgaatatatacatagtaatattcattctatacttaaaacatgccacatatggatattatccggaaattattataataagagtcatgaattatccgtttcgttctataaaaatcaagataaagttgaatctggaacttttattgctaaagaagaatcactttgtccttttccagaaaatacaaatcaattaaatatttgtattttgaatctctatctctataagaaaaacaaattcttcatgaaattgggattaactcatgccatattcaattatttgaataattcagtaaattataatactattttgtataattatagcataagaaaaaaaggtaaaaaactttttttgaggaagaaatatacaactttttcttttattcttaaaataaaaaaaaatggtactctacaaaataatgatgtttttgctttttcagatcatcccaattacgaatcaaaggagtcaggaatcgtaaaatacggtaatgttagaattagttcaaacgatgaaatttattatg---aagattcaataacaaaaaattatcgcccaagttatagaattgtaaaagggggcaattttttttgcattcctgaagaaatacatatttcaactcaatctttatcctcgttttcgataagaaataatgaattcgttcaagcaggctcaccaatcgcttcgaatactacaagtggtacgagtgggttggttagaattcaaaaaagaataaataatacttatgaagttaaaattctacctggaactatctattatccgaatgaaacatataaaatttccaagcaaatgagtcttttaatacccccaggaaaaaaactttttaatgaattccaatataataattggacatatcttcaatggattatgcctctaaaagacaaaccttttgttttaataagacccgccactgaatatggaatctcaaacgaatccaataaaacgaaccttttaagtttattgataaaaaaaagtacaaatttggaaattagaactgtaaattaccttctttatggtgatggtgaacagattcaggtattaaatgg------------taaaaatatacggttaattcaaacttgtttaatcgtgaattggaaaaataaatatttctcagaaaaagctcaggtttcattttcgagaataaaaacaaaaactaaattcaggaatttccttcaaattagtctaacgaatttttatctttcggataaaaaggaacgagaaaaca---tatcagactgttacg---ttttggaaaaaagttattgtaaaaaatattcctcaatatgtaaaaatcgattaataagcaaatatcaaagtattat---tcgtatttcggctaatcgagataatga---gcaacctttcattcttttatctcctttagatttggttggaatttacaaaata---aatgaattggataattatattacgaagaaaaatatcacttactcagaaactttttttgatttttgcaaacactcaaaaaattcgaatcctattgatcaaccgaaagagttagatgcagcggatttattaccaacagatagaaaatccacggaaaaaaagctatctgataaattgggtttcataggtaatttgcagagttttata------aattttcccgaacattattattggattattcgtgtaatatttggtaattcctcaataattgatagattacaaaatagcgaccaaagtccaaaatggtattttatcgatgagtataaaaaaattcataaatttatttctgaaagaaatattaattataatttactaaggcgttttttacccttctttaaactctcaagcggaacgattaaacaccaaaatttgaatcttgggcaattttttttcgaaaatttttacatacccaattataaaggaattctaccatccagtcaaattataggtatgcatacaaatcatttggtgctgagattggctaaaccttatttggctactggagaagctaccatccataataattgcggggaattcgtacaagaaggggatactttaataacacttatatatgaacgattaaaatcaggagatataattcaaggtcttccaaaaatcgaacaattactagaagcacgttcggtaaattcggtatctatcaatctagataatggtttcgaaaattggaatggtgatatgcaaaagtttatcggtaacctttggggattcatattaagtacaagaatcagtatggaacaaggacaggtcaatctggttgatcagattcagaaagtttatcaatctcagggcgtacatgtatcgaataaacacatagaaattattgtccgccaaatgacttctagagttgccactttagaaaacggaacgatcgatatatctttacccggggaacttatcgaatcttcaagagcacggcgaatgaatcgtattttggaagaagcaattccgtacgaacccatattattgggaataaccaaagcgtctttaaatactcaaagttttatttcagaagccagttttcaagaaactactcgagttttggctaaagccgcctcaaagggtcgaatcgattggctgaaaggtttaaaagaaaatgtaattcttggtggaatgatacctgctggtactggatctcatgaagtgatctggcggatgaagctagaaaaagaaacacaaagtttttccgatggaaagaataattattttagtcgaaaaataaggaatatttttttatatcaaaatatattcaagaattttcccgctatgcaaactgtacataacgtattgaaaggatcggtacctcgaagtatttcaaactaacgaaaataatttatccatttttttgaa--------gataaattactcgttattctcgttgaaattaacagatacatttcg----tatatatatgttttttttcttctcttatgtcatatac--acatatacgtatatattttcgtcaaattacgaagaaac----------aaaaaaaaaaatgaaacaaaaatcttggaacattcatttggaagaaatgatggaagcaggtgttcatttcggccatcaagcacgtaaatggaatcctaaaatggcaccttatatttttacagaacgaaagggtattcatattataaatttgactcaaaccgctcgatttttatcagaagcttgtgatttagtctcaaacgctgcgagtaaggggaaacaatttctaatagtaggaactaagtatcaagcagctgatttgatagcattagccgcttcaaaagccagatgtcattatgtaaaccagaaatggcttggaggcatgttgactaattggtcgactatagaaacccgtcttcaaaagtttcaagatttagagaataaaaaagtaacaggaacgtttgatcgacttcctaaaagagaggcagccaatttggaaagacaattgcaccaattacaaaaatatttgggtggaattaaatatatgacaactttacctgatattgttataattattgatcagcaagaagaattcacagctattcaagaatgtataactctaggcattccaacaatttgtttagttgatactgattgcgatccagatatgacagatatcccaattccggccaatgatgatgccagagcttcgattagatggattttgaataaattaacctcagcaattcgcgagggtcgttacaattcttaattttggaaaaaa------aatattgaaatgat----------tactattttgtaacggtagaatcgattaaaataataatagtaataataaaactttttcatttattatattgtt-ctaccacgtgggatgaaaaaaagaatgccgaaatagataaatatttatggaatgggagataagttt---------------ttatgaaataaacaataataaatctgcaaaaattatttatttatttgt--aaatgcattttttggaggaacaacatgcgagatattgcagacatttccagcacttttaataattttttcgaagtttctaatgtagaagtaggtcaacatttttattgggaattgggtaatttccaagttcatgcccaagtacttataacatcttgggttgtggttgctatattattaggtttagctattttagctactcgggatctacaaacgattccggctggtggtcaaaatttcgtagaatatgttttagaattcattcgggatttaactagaacacaaattggagaagaagaatatcgtccttgggttcctcttgttggaactatgtttttatttattttcgtatcgaattggtcgggcgccctctttccctggcgggttttcgaattaccaaatggcgaacttgctgcacctacaaatgatattaatactacagtggcattagctttacctacatcagtagcatatttttatgctgggctacacaaaaaaggtttgagttattttggtaaatatattcaaccaacacctgtacttctgccaataaatattttggaagattttacaaaacctttatcacttagttttcgactttttggaaatatattagctgatgaattagttgttgctgttctgatttctctagtacctccagttattcctatacctatgatgtttctaggattatttacaagtgctatccaagctttgatttttgctacaccagcagcagcatatataggagaatctatggaaggtcatcactaaggaggaa-aaaaataatacaaaattttgtatcagtttttaatt---------gattagaatcgattattgaagtacaattctcaattgggattcgtaagataaaagattaataaagagaagaaaaaagaagacttttttggtgatactatcacctcagaaagagacattttgagttattaactgctttagataaatcataaaaaat---tttagtaagcaaaggagacttgatttc------tattagaaa----tctctccaattttagttagaggagattatcatgaaccccttgatttctgctgcttccgttattgcggctggattagccgtaggtttagcctccatcggacctggtattggtcaaggcaccgcagcgggccaagctgtcgaaggtattgcaagacaacccgaagcggaaggtaaaattcgaggtactttacttttaagtctggcatttatggaagcttcaactatctatggattagttgtagccctggcacttccgtttgcaaatccctttgtttaattttaataatgatttgctgatatcaatattatagatagtaacactaaaaatagaaataaaactataatactgatattactattatttgataaactctccccctcgaaaaaaatttatattctataaattatagtagggggggcaggaaatattcgtcaaaaatttattaaaaataattaggaaccggtcgtatcatttttgaacaaaagataaagtgtcgagtaaacgaaaaactccgcaaaaatttgataatata-------------aaaaaagaggacagtatggaaaatgggactgatctggttttttccagaaaattttggactctagctaatagttttggaataaatacaaatcttttagaaacaaatttaattaatttaggtgtggtaccaagtttattagtttactttggaaagggagtgtgtgcgggttgaatattcgaaaaaaataattggattcatccagtagtacttggatatcaaagaggtacttaatcccaacgaattactttatattatatagggcaatttataaaagaactatagcatttcgtcgaatcaaagata--ttttttttatgggaaacgaatcgaaatggttaaagctaaactgcttgaagtctaagcacaatcggaatcttcttcattccaccattaatttggttggagatttatc-------cgatacataacactcgtatcggtacaattataaattgtaattactaaataatttaaatttattgaataatctccaaaaaatatttttgataattttcaagtgctgaattgacgacctaatttgcgagtttttaattattcgaagagaacaatcttgctgacaatatattt------------------------------------------tttgccaaaagagtcatcaacaattgtttcatgtttaaaagaaacataaatcaatggggacgacgggttcagttaatcataaatcaaaaaactgagcgagaaagccgggtgaatcgaaaaattcatgctcggtttgggaagggatttccgaaatttattatagg-----aataatctacttcattaagtaatttattaaaaaatcgtagactgaccattttaaacaccattcgtgacgccgatgaacgctataaagaagctactgataagctaaaacaagctataattcgtttgcaacaagcgaaaataaaagcagacgatattagaataaacggattatctcaaatggaaagagaaaaacaagatctaattgacgctgctgacggagattcgaaaagattagaagattcaaaaaatgctacgattcgtttcgagaaacaaagagccattgagcaggttcgacaacaagtatcttgtttagcacttgaaagagctttagaaacattgaaaaatcgtttaaatagcgaattacacctacgaatgattgatcataatattggcctactcaaggccatggaaagtacagttgagtaactttcatcagtttcatctttcagaaattaattaataaaagctaatggtaaatattcgacctgatgaaattagcagtgttatccgtatacaaatcgaacaatacaatcaagaagttaaaattgttaatattggaaccgtacttcaagtaggagatggtattgcccgtatctatggtctcgataaagtaatggccggtgaattagttgaattcgaagatggcacagtaggtattgccttgaatttggaatcagacaatgttggagtagttttaatgggtgatggactagcaatacaagaaggcagctctgtaaaagcaacgggtcaaattgctcaaatacctgtcagtgatgcttatctgggccgtgtggtaaatgctctggctcagcctattgatggaaaaggccaaatccctgcttctgagtttagactaattgaatccccagctcctggtattatttctagacgttccgtttatgaaccaatgcaaacagggcttattgctattgattcgatgattccaataggtcgtggtcaacgagaattaattattggggacagacaaacgggcaaaacagccgtagctaccgatactattttgaatcaaaagggtcagaatgtcatatgtgtctatgtagcaattggacaaaaagcgtcttccgtggcacaagtagtaaacaccttcgaagaacgaggtgctcttgactatacaatagttgttgcagaagctgcaaattcgccggctaccttgcagtatctcgctccttatacaggagcagctctggcagaatatttcatgtatcgcaaacaacatactcttattgtctatgatgatctctccaaacaagcacaggcttacagacaaatgtctcttttactgagaagaccgcctggtcgagaagcttatccaggagatgttttttatttacattctcgtttattagaaagagcagctaaattaagttctaaattaggcgaaggtagtatgactgctttacctattgtggaaacccaagcaggtgatgtatcagcttatattcctacaaatgttatttctattaccgatggacaaatatttctatcagccgacttatttaatgccggaattcgcccagcaattaatgtcggtatttccgtatctagagtgggttctgccgcacaaattaaagctatgaaacaagtggctggaaaattaaaattggaacttgctcaatttgcagagttagaagcttttgcacaatttgcttcggatcttgataaagctactcaaaatcaactagcgcggggccaaagattacgtgaattgcttaaacaatcccaatcagctccacttagtgtggaagaacaagtagcaactatttatacgggagttaacggttatttggatgtactagaaacaggacaagttaaaaaatttcttgttcaattacgtgaatatctaatgactaataaaccgcagtttatggaaattattcgttctactaaagttttcacagaacaagccgaaagtattttgaaagaagctatcaaagaacatattgaacttttcctgtttcaagaagaaaaataaaatatgat---cacggatttattactaacattataattagcgatagcagtaagaagctataccgt-agtcattacgtccaataggattcgaacctatactggaggtttagaagacctctatcctatcctttagacgatggacgtgattacgtat-----aaaatcgaaagtgtggaaaaacccagaaaaaattatagggtttttccac-----actttcgattcaaaaatattttacgaagtaaaaacaagcggatagcgggaatcgaacccgcatcattagcttggaaggctaagggttatagtcgacgtttgat--gaacgcctctaattcagaaccgaacatgggagtttctttccgttcggctcctttatgaatataaagagtatccttgggtagtaaggataaatattattaaatacttaatttgtagcaaaacaataatatattgatactattgtaattagtaaaatatattcataacatctatgtcagtttctatttctaccaattaagtagctcgaggtaaaaaaatactttattagatgatcctcttag-----aaaatatagttgataattaaagaaaagataaactatacaattttctaattacctcgttccctgtttctattaattttttatcttttggaaaacattcttcaccgagcaattagcgcacaatgcttaatatcttcagcaaactaaagttattcgtgtcataactatccagcatcaattcgagattattttttatccaaaaccaatgattcagttacgatgaagaatcctattttcggatctctttccatagatttgtggtctataaaaaaatatatatata---ttttttatagatattccgcttctttagtaattgaaaaatcttccaataattaaaggaataattcttttcccattattgcat--aaataggagagattca----aactctttttgaaagaggatttggagtcaaaaga---------gaaataaaa----------------------------------------gattttacgatcctttaactcttttt-------gatccatagacgaatcgcacttttaccactaaactatatccgctataaaacaat--------------tatatatatatata-atatatatatataattgttttttcatctcttattccctccggaataatacataaatttaacgaattcgggagggaatgagagatagtaactacaaattattacctttacgaactgctaataaagcaataaccaacggacctgacgcgactataagagctagaacagtaagctgtgctataatttctaaattcatttaggttcaacctctctttaatatactgacaagttta------------------tattatctattcgaaacttat----tatcaaatgaaacagaaatgtaatat--ctgaactacttgctaattgtactaca----------------------------------------------at----------------------tatatatatatatatatacacctaccccttttgt--------ctcgtttctaaataatacgaataattatggagaagataaagtaatgactccaatttcagacagtcagatcattgtaatccttttaagtgtttttgtaacgggtgttttcgctcttagattaggtaaagaattataccaataaattatttggaatagaaa-atatagcataacagccattttattggcttagattctcacgaaag------actaatctacccaaaattacctccttcgtgacaattatcgggcgtaacaaatgctatgcgtattcatgatttgtttttatctcg---tatacagtagtatagtacgtattaagtagtaatata-tagttataatgtgttatagtggtggtatgttc----------caaaaatacatacatgtatataatataaatatacatgtatgtgaagagatggataaatagctataaatagctacctggttgcaaaaaagtagatacaagaataatttttttgtacataaaaatttatgaaataaacaaaattatttt-ggagagatggccgagtggacgaaagcggcggattgctaatccgttgtacaaactagttgtaccgagggttcgaatccctctctctccctttaactttaaaaaattaaaatctacaaaaagaactgaaatacattttattccttacgcccaggattacgccccggatcgttcgatagaaatccaaaaacaaaaagagaaacgaagaatataactactgtataaacaaatagcttaagagtaagcatggcataatctccaggatctttgctagaagtggaatagaataaattacaaatatcaaaaaatatttat---------ttttgatggatgagatggagaaaaagggatttgaaccccc-------gttaacctgaagtattaggttaaaacaattttcgagactgccgcaatcaaccactctgccatttctcctaaga------ttttgagagccaatatttaaattcgttaata-tcaaacaggaattataattaaa------------------------------taccaataattgcagaagcaaaattgggtttgtattccgcatcttcttcggatgcgaaatacaaaaatcaatattggagattagcactaaaactatccgaaaaatttattaaccaa-----atttatcgaaaacttacggaagcttgccaaacaaaagccagtagaaagaagaacaaaggtataattggcatcacatctacgataggatcgaaaacagcgtaagcttcaggtaatttggccaaaatatttgggtgaaccccattttctaaataaatattaaacatagttaagattttgattctccaatgaatattattgcaaaagtgaaatagaa------------------ggtgtaaaaagcaaaaactcctaggtacatcttactacaagttcttcaagctttaaagggggctgggg-aagggcagatttataattccctacaatccgttttagttgctcctgaaacgaataacgaatagattgacaaataaatagaaacaatgattaaattatcatcaaaataaacgtggggcgtggccaagtggtaaggcagcaggttttggctctgttattcggaggttcgaatccttccgtcccagag-tttaatcatattgattcttctttttgaaaaggat--aatgtaaagat-----acaaataaaatcc-----ttaatatatt----ttatcattt-------------------------------------------------atacatattacgacgataagagaaacatagcaatagatttttacgtattgtaaagtgatagaaatagattaaaaaagaaatttttcgtttatgaaattagcttattggatgtatgctgggcctgcccatatagggactctacgagtagctagttcttttagaaatgttcacgctattatgcatgctcctcttggagatgattatttcaacgttatgcgttccatgttagaacgagaaagagattttactcctgtaactgcgagtatcgtggatcgtcatgtattagctcgtggatctcaggaaaaagttgtcgataatatcactcgtaaagatcggcaagaatgtcccgatttaattgtattaacgcctacatgtacttcgagtattttgcaggaagatttgcaaaatttcgttaatagagcttccatgatttcggattctgatgttatacttgcggatgttaatcattatcgagtgaatgaacttcaagctgctgatagaacattggagcaagtaatacgatattatttggagaaagcgcgtcggcagggaaatttgaatatatctctaacagataaaccatctgcaaatataattggtatttttacattagggtttcacaatcagcacgattgccgcgaattaaaacgtttgttacaggatttaggcgttgaaataaatcaagtaatcccagagggcggtttcgtggaaaatctgcatcaattaccaaaagcttggtttaatttagtaccttatcgcgaagtgggtctaatgacagcaatatacctggaaaaggaatttggaatgccctacatctctacaactcccatggggattgtagatatagctaattgtatccggcgtatacaaaaacaaattaacgtattggctcctattttattgaatgataaaatcaattatgaacaatatattgacgaacaaactagattcatttcccaagccgcttggttttcgagatctatagattgtcagaatttgacaggaaaaaaagccgtagttttcggtgatgctacccatgctgcgtctattaccaaaatacttgcttgtgaaatgggaattcgcgtaagttgcgcaggcacttactgcaaacatgatgaagaatggttcaaagaagaagttcaaagtttttgtgacgagatactcgtaactgatgatcatacagaagtcggagatatgattgctcgtatggaaccttccgcaatttttggtacccaaatggaacgtcatattggtaaacgtctcgatattccttgtggagttatttcttcaccagttcatattcaaaattttcctttgggttatcggcctttcctgggatatgaaggtaccaatcaaatagcagatttggtttataattcattcactttggggatggaggatcatctattagaaatttttggtggtcatgatactaaagaagttattactaaatccttatctacagatacagatttaacttggaattatgagagtaagtcagaattaaataaaataccagggtttgttaggggtaaaataaaacgaaataccgaaagattcgcgcgacaaaataacattgtagaaattactgtagaagttatgtatgctgctaaagaagcatcaagtgcttgataaattttttgaagaattacttctctttctatagatttgaatcattacctaagtcaataattttaataacttgtagtaattcctattattctcgctatgttgaaatttctaatgaatatattcttttgtctgctttttaggtaaatcttaaaagatgaaggagtatgttcgtttctaatttcaactatatga---------------------aaatacggaggaatcaattatgaatagaatttaaggaaataattatgaatatctttttcagttttacacaattaattctctatcatccatttatattctttctgttatacgtatacttagtcattttcgtaccaaaagcgaatactgcaaatgttataattaatattgttaattatttattggaa---tgggtaaagaattttaagaaataattaataaaattgagac----tcgtattggacttttaatggagt-----gccgtttcgaattgacaaaacataattctgtttatataatttcgttgttacccgtttctgtcattttatcactagaaataactatttaattctggggttgctaactcaatggtagagtactcggcttttaagtgcggcttggatcttttcacattcagat-----gaaatgaaaaactcatccataccgttggcaaggtttgtaacgatacgactaatcccatagagaacattttttggagaaaatagcatgtcgttcttatttttttgttttc-------------gtaagaagaaagttt-at----atatttttttctagtc-atctaagttaatggataaggctaaattgcttgaatcataggtagaagaagaaccagcttctgtttcaaaattatttttttatttgaaataaaaacccctcga------taataagttgttagaagcttttt-atacagtcaatgcatgaggggtcggagttcctattcataaaaattaggatctcccttaccaagagtgaatcctaaatacttaaaatgatgtgcataaattacctgtgcgctgaccaatccaaacttcttattcaagtcaggagagcaatc-ttttttttatagaatccaaaaatggtttttttattaaaaatggattgcatcatgtattattgtatttatcgtttt--gaacctgaacaagatttttattttatatggtaaccatagctaaggttttttccactattaagaagcttaaaaaaattagaataaatagttgctgtcaacaacattttgtgtatccacttctttttcaagatgatatttacgggatcgcatataatcgtttcataaatgaatcaaattatcggaagaaaagctttttcggtctgaataacgaatttaattttttaaaattgaaacgtttgacgagattttttcgtcaatccagcttttcatggcttttttacgacgagtctattgataaacttaaagctgttcaagagattgtaataattattttaaattttattctttcgactcaatccgaaactcttatgggtaacaaaaatgagtggaacagttacaaatccattcattctatattttcattcatggaagatcggattcgcaattccaatagctgtttgaatattacaataccctatacttttcatcccgaaaatttgatacgaatttttcgtagacgtattaacgatatttcttttttgcatttcttgagactcctacttcatcagaacgataatttaatta---caaacccacatactatttactattcgggtaaaaatcaattctattgtttcttatggaattggcacctccatgagtttgaatattctcttatttatgtgtggaaagagttttatgagtttcaatgcatctcctcttggttttttttcgatcggactaattttgttcaaaaaatcggatgcatttcgaaaaaaaaaaagagtatcgaaaatgataaaatttttgaaagaaattattcgattcattacgtaagatatcaaaataatttcatcataacgattagtgggagtgtcgaatcattgaaaaaaaactggaaaaattttcttattattttttggcagaaatactttcatttatggtttgaaccgtatagagtatctgccataaatttatatagaaatcctctctttttcttgggatacattctccgtatcagaaacaattttttaataattcagactcaactagtaaatcatttgattaatactaatttggttacaaaagaattttttggtactattccgatcgtacctatgattggattattagccagagacaatttctgtgacactagaggacatcccacttgtaaattatcttggacaactttggcggataatgaaatttttgaacgatttgatcaaataacaagaagtattgcttgttattatggtggatgcctagaaaagaagagtttgtaccaacttcaatatattcttcggttttcttgtgccaaaaccttagcgtgtaaacacaaaggtactatacgtactgcgtggcaaaaatatggctcaaatcttgtggctaat------------------tacgcttcttcaaaatcttgtcaaataaatcttcatcgaaaaaaaatctggtatttgaatattattcaaatcaattttttggtgactcttttacataaattaagaaatgtacgatttcca-aagtaatgtataaaatacatggagagagccgtatgcaatgaaagttgcaagtacggttcgggaagagatatttttatttcacattattaatttggaaatgaataa--atctacttcatccgacgagttccgggttcgagccccgggcaacccacacttaaaatttctggtaaggttttctttctataaaatatttacataagcaaagttttttttcgacatgctctagtatctgttgacataacaacaaaggatgtgtaatactatagattaacaagtta---atccgcttgggaaattttttattacttcaaaaaccgagttttatcatgaccgcagctttagaaagacgcgaaagcgcaagcatttggggtcgcttctgcgattgggttaccagcaccgaaaatcgtctatacattggatggtttggcgtattgatgattcctaccctattaacagcaacttctgtattcattattgcattcattgcagctcctcctgtagatattgatggtatccgtgaacctgtatctgggtctcttctttatggaaataacataatttccggtgctattatcccaacttctgcagctatcggtttacacttctaccctatctgggaagcagcttctgtggatgaatggttatataatggtggtccttacgaacttatcgttcttcatttcctacttggtgtagcttgctatatgggtcgtgaatgggaactgagctttcgtttaggtatgcgcccttggatcgctgttgcatattcagctcctgttgctgctgctaccgcagttttcttgatttaccctattggtcaaggaagcttttccgacggtatgcctttaggtatttctggtactttcaatttcatgattgtattccaagctgaacacaatattcttatgcaccctttccacatgttgggtgtagctggtgtattcggcggctctctattcagtgctatgcatggttccttggtaacttccagtttgatccgagaaactactgagaatgaatcagctaacgcaggttacaagtttggtcaagaagaagaaacttacaacattgtagctgctcacggttatttcggtagattaattttccaatacgctagttttaacaattctcgttccctacatttcttccttgctgcttggcctgtagtaggtatttggtttaccgctttgggtattagcactatggctttcaatttaaatggtttcaatttcaaccaatccgtagttgatagtcaaggtcgtgtaatcaacacttgggctgatattatcaaccgtgctaaccttggtatggaagttatgcatgagcgtaatgctcataatttccctctagatttagctgccgctgaagctcctgctgcaaacggttgatactcctaaagtaagagaaaaaa---tactagttataaacttgaaaactataaa---tttttgagta--------agtgaaaaattaggaataatgaccttcaagacttaaaatcttgaaggtcataa---------aaagagggggggcggacgtggccaagtggattaaggcagtggattgtggatcctccaggcgcgggttcaattcccgtcgttcgcccagattaaaacacttaatatatataagtgtcatacaaagacc---ttttatcggttgacgcaagcccttctttatgtcattataatggaggtaacctatggat-----aaaaacaagtttatga-aaaattgattatattaaaaaacatggtatggtatggtgctgatccgccctaaaatactggaatactggcggtgcaaaagcttgggatatttctatatctccagcaacaattcc-tagtattttttcatgaaacatttgtagaattgtaatattcatataaagtca--tttttttttattaaaatttatgattttgataaataatatgggttagttagagtcttatgtaaccgttgtaaaacaatgaaacgaaaattaccgaaaaaaaaatcttcatataaaaatttagatttgggtgaaatatggaaaacccaaaatctattgaattcgtggacgaaatatagtttaattggattgctagtcgctatattttccaataaacaacctcttattaatttctttgacttccaaattgcgacttcattactttctcgcgattcacataatttgagaagccataaaacttttgtactaagtactttattttttgtcgtattatccgtttctatatatttattaggcaataaaagcatcgttgaacgacaattttttggattgaggaagatccaaaaacaaactcgacgtgataaaaactatatagatatttatataaaatccttcggggattataataggaaattcgacatttccctcagtaaggatcttttg-------------------------------------------------------------------------------------------------------------------------------------------------------------------------------------------------------------------------------------------------------------------------------------------------------------------------------------------------------------------------------------------------------------tttgaaaaaagaaaaatatataaaaatgatttattcgatttgaataa----------------------------------------------------ttgtaattctgcttcaaggtttc----------------------------------------------------------------------------atttgcaagtagaaatagaagaccttttttcggattatgtatatcaattctcta---atatttcttctaaagcattaaaagctagtagaaggattaatttttcaaatgaaatttataatttgaataacaatattaactcaattgagtcagattatccaaatctgaataacgaagatgaaaaaaataaatcgattcatttcgtgagttttgctcaaccgcctaatactaatgaatatggtcctcaatgggtaaaaagagaatcatacatgggaaatacacgattatttatagaatctgtattgattcacccgattcttgcaaataaatttttattatctttgaaaaaaaaaccagtcccagattttttcaaaaaatttttagtgagtggtagcggtaaatatgttatgaataacttccttccgcaaaaaaccggaagtagttattccgaaaaatcaattttttatagctttttggaattgttatcgatcgatggattaaataaaaatactga--------------------gaatgtgggaaaaaat----cattactcaaaaaatcatattgaatcagagaatattaaaataaaaaatttatgtaaaattcataaatcttactcaaattcgtggaactactccttcccgtttgatcc-catatctaatatggtt----gagcgcacgaattatatgaataaactattgcgtaaaaaatggaatctgttatttctaaaattttttcatttgttctcttcaattttttgcgaatataagaaactagacatgtttttgagttgtctgcgattgggtagagattcgacaaaaataaataacaaattgtatgtattaataaatgagtataatggaatcgaatatcaatattttaataaa---atatttccattcctaagtcaaagttgtaatatcagtaatagtagagataaatcaataaacgattatgtatttattgaaaacaaaacaattagatattacttcaaatttattgaagattccactcaatttatcacctttaatttgtacaatttgacgcaaaataattttgataaatatttaaaatcgttgaataactcatatttgaaaagacatttatccttcgcttctgtgaataataa---gcataaggacataattcacaaatattcactaacttggaaaaaaattataaaaagaagctttgtccgtaacagtaaggatatagtgtataaagatttagctttccaagttttccga---------aaaataaaagaattgaatattttttatttttcggaaaactttgcttctcataaattttcggtaggaatagaatcatacaaatttttaaattttgattatcaggttctgaaagatattaaaaaattttggaatatttttggaactcttgttagcagcataaattttgatgaaaaaacattattcgatag---atctgaaagatccatgaatcgaaattcaataattagttatcgttttgatgctgtaaatatcaagaattctagtgctgaattactaattggtgaaataac-----caatgaattacctatggaatt-------------attaccaattttttgc------------tataaaataaat--------------tttccaattttggttaattatcttcgtaatatccagtcgaattataataaacgattttcttcccattcagaaaaatcaaatggtaaaaatattgcgatatacccgcagttctttaaaatttttctgggatgtgttgaatccagtccaatcgttaataaagcaaaatctttttc------tactagagaaaaaattgttccggttgctcaatcacaactattaaatgctttattttccggaacgatatgccaaaataaaacaaaattatcgttctttcctgatttttataaaaaaataaagaatacaaaaactatttttttctcaaatagtttgcatgtttttcctttcgaagagcagacgaaaaacaccgaaagttttctttattacaggtatattcccgaaaataaaacgtcgtttagagaatatctctctcagaatttctggacgacgcggttgggtgatac---tgaaatcggagcttattacgatatga---tatgcttacaatcattgattgtaaacgtaaggagaaatgacaaaatatttcgatcaataaacaggattttattttattttggatccgaatatcacgactcgaaatataaaattgaaaacaaaatactaggaggtaggagaaaatttcaatataataaattccaagaatttaaaattttgggtagatttttcaaatatatctcattcataaattatacttcatggtttttcactattgaatggtgggagtattatctctatatactagtacaaaggtttcaagaaatttttttaataattagttatcgtttcgaatattttataggtgaaaatattcaaattatacaaaaaaatttcgtaaatttatgggataaaaattatagcaatttaaact---caaaatggaatttacgtctttcagttgattatgagagaaaaacaatcataaatttcgtatggtcaaattttgaattgctaaataattggaatagtttacgttgggctttttttaccttagttggcttcgttttcatatttcataaaaattacttttcaattctgataggctcggattctatagagtcatggaaaaattttgaaacaattagatatctaacggatagttcacgagcttcttattttagcaaattaatgcatcgaaatgatacgcaattggatagagcaaaaaatatagtaatttatttctttttgaatctaacccatcatacaagaaatattcaattttatttattaacgaaaaaaaaattggggagatggttaatcagcaataaaagtttggatctttcccgtaggaaaagaaacttattggttcaatctctaattgcacatacaaggataaaagaatatgggtttggattctatcccaaacaacaatttttaaatgatcaatttggttaccgagttactcaccagcaaggacttttgtatttccgtcatttagctgaaatattgaaaaaagaattggttaattaccctttaaatctagcggacaagtggatattctttgcctctttgcaaaaaataattttcccacgagcatcatgccaagtaaaccaagtcaaaaaatttgaaccaggatttcaaaaagtaccagtaccacttcagtttggattatctcgttcaaaaggtgttttattgataggtcccgtagaagccgggcgttcgtatttgattaaaaatttagcagcagattctcatgttcctttactgagaatatctattaacaaacttttgtataataaacccgacgctgtcacagagagttgggtgaatatcttaatagaaagtttgcgtagattgaaccttactttaaatcttgcgaaaaaaatgtcaccctgcataatatggatccagaatattcatcaattgaatgtagaccgttcaacccaaaacgttgaatcggatcccacttttttacttggcattctacttaaacattttca------gactgattcggtcgaggctagaacagaaaacaatacaattgtaataggttcaacccatgtcccgcaaagggtggatccagctctaatttctccgaatcgattagaccgaataataaatattcgcttatttaataattttcaacgaagaaatcaatttactattttactgaataaaaataattttggattgggtagaaatatatcgtatttgagtgaatttgggtttaggaccatgggttataatatacgggatttagtagcacttgctaatgaagtgtcattaataagtgttacaaggaatagatcgcttatttataccgatattatgaaattagcttttcatcgacaagtttttggttttacctatacgaataataagccgaaatttaaacaaatttttggaattctactttataagataggtagagctgtcatacaaaatatgttgataaagggttcttctacgaatcctttagatactagtaattattcatggaagaaaaaattttattatttatccaaatggtatttggaatctcctatgaatgaatcaattacaaacgaattcacaattttgactcatgttttaggttgcttagccggggctgctgctcgagattcttgggtcttgttggaaaaagaattggatattccgatttcccttgataaattggttgaaaatgattttgatctagcatctagcatttcagaaagtctttttatggagttttcatggttagagacatgccaggctaaattagttaattataaaggagaggaggtaacgctaccaacgcacaattctttgaatattatgcagaacggaatctttgctatagcaaatagggggattacgcatataaaaaatgactttgaatatcaatcgtcggtatctcaacggagattttctaatgataagaaccaagagtttagaaatattgcttggtcaccgagattttggcgtttaagttttcttcgtagtcattcatttgattggataaaaagacctaatgatttaggattttcgaagaaaaggaaatgttcagtaggaacaaactattataatcaacttatgggtaacaagaaagaacaacttccttatgaaaggattttacccagagtgagagaaagaaatgtacaagagttggaataccaatttgaacatattttatcggaggaacaatctgaaatattaggattttcagattcatcaactcagtatcatatagaatatcaattatataataaaccaagattatttataggaaaacgaattctttgggatcctataggtttattgctacaaatgcgtcacttcgttttttcacgccgcggatttttcgcggatgaagaaatgttgagaagactctatgttacttacggagccaggagagaaagagaacggtcccgttcaaatcaaaaaattaaacaattttttctttgtcgtggatataataaggatttaattgctaaattttctgttcgttggtggaaccaattatctatggatgataaacagagtattaatacattaaaacagattgagcaaataggtattcaattgaaacgacctcagatttttactccggtttatctgtatcaacgctggttgatcgagaatctaccggaaaaacttctccgtttcgaattgttgatccatcaacagagatggatcagaactactaattcattatcaaatgattctcttacttatataatactgttagagagttatcaatatctattgagattttttctatccaataaatttttattgaatcggatgatgaaaatattgttgaagaaggggtggcttttccagaatgaaattgaagatcttattaataataaaaaataa-----aaattatttttttgttc---gaccagaagtagaaaaaacgtatatatacgttttttctacgtttaaatatttgctcgggaacgatgattataagttaatcttctaatttagaatatttcggttttttattggcatctgccgtttgtgcatgaaaaagttcgac-aaaaaa-----ttgatagagtcgggattgacggggctcgaacccgcaacttccgtcttgacagggcggtactctaaccgattgaactacaatcccgttg-aagatgaagctttt--------tttgttttatatgttacgaattga--------------------------------------------------------------------------------------aattataacttaattaa--------aaatttgggtcgagctggatttgaaccagcgtaggcatcgccagcggatttacagtccgtccccattaaccactcgagcatcgacccagatagaa---ttttttttctacctgaaatattc---attaattattcggaata----tttttccattacccccaggggaattcgaatccccgttacctccttgaaagagagatgtcctgggccactagacgataggggctttattccccaagaattatattactaaatatattatttactgtcaatgggtctttcgtaataaaaaagtttggaaattgttattaagaatt-tacaataag---------caatattattaaattattttgcgaatattgaaatttaatgtaactatgaaaaatatccttcaacaaatatggttcaagatttttttggataggagcaatcagtcagtatgagtattcttgtttataaagtatccaagtcattaggtaattcgaaaattcttgatcgtgtaagtttatatgtacccaaatttgctttagtagctcttctgggtccttctggctccggaaaatccagtttattacgaattattgcaggtctagatcattgcgagcgtggaaacatatggttaaacggtatagatatgaccaatgtttctacacaatatcgaagaatgagtttcgtatttcaaaattacgcacttttcgaacatatgactgtctatgataatatatcgttcgggcttcaattacggggatttacgtctcagaagattgagaataaagtaaacgatttattgaattgcttacggatcgcagacatttccttcgaatatccacttcaactctcaggaggccaaaagcaacgtgttgcacttgctcgaagtttggcaattaaacctgattttcttttgttggatgaacctttcggcgcattggatggggaattgcgaagacatcttagaaaatggttgaa--acgttatttacaagataatgaaattactacaattatggttacccacgatcagggagaagcagtttcaatggctgatgaaatagttattctaaag---------gggggacgtgtctcgcagcagggaaaccctaaaaacctttatgatcaaccgattaattatttcgttgggttttctatgggattattaatcgaaattccagaatcggatcaatcaatcagctcaagcaatgtggataaatttggaaattcaaaaaatttgaaaaaatttgcttccgacccaatatgg-gtagaaatatttgctaatcga--tcaatatata------aatataggtttttcttgcgaccttatgaattttgcataaaatct-gaaatagatccggaatcaacacctgttcaaatccaaacaattatttataaaaagacgtt------tgttcaactcgatcttttcgtaaattcctttctatggtattttacaattccaatgggctatcaagcttttcgtaatttgcaggtccaatcttttgcacaaatactttatataaagcctagga-ttgaggtctttctgcgagcataccccatgttaataaattaattttttgtagtgagtcttttttatttttagatttaccaattatttcgttaccacgcagaaggaaagttaataggtttatgaaattgtcaactcagttcttttttttttctttgtgttgacaatttctaaattccagatacaaatagagtaatattgatagagattaatatctcttacagcagcccccttaactcagtggtagagtaacgccatggtaaggcgtaagtcatcggttcgaatccgatggggggccttttcaatataataaataataattcaagttgatttattatttattgatc--tagctctc------ttttagtaaacttaaattataatttattggtaaatttagctattctgatactgcagtctactaaaccctgaagatacaattaattgtacataaatttatattattaaaattttataagttgtttttggtt-----acaatttgataaatgaaa--acttgcaacttccaattc----------gtgataaaatggaataataggcttttatccatcaatagaaatataatctgagagatcatcttgtataaatataaattactattgaattattcgcatttattccagcacctagtgtata---atgattcaataggttgggaagttttcgg------------aaaaaaataagttttgagcaaaagggacgtttaaaaataacatacaacaaaggaaagaaaagtgaacctaccactttgcctcaattatttgtttaattcttatacgtaagaatttttatttttttttccagaggcattatgagagacagaatctgatttttcttaggtacttagaaatcgttg----aactcaataggagaatatcattatgactatatccattggaaagtcttccaaagaaccaaaaggtttattcgatagcatggatgactggctaagaagagaccgttttgtatttgtaggttggtctggtctattacttttcccttgcgcatatttctccctaggtgggtggtttacgggtacgacttttgtgacttcgtggtatactcatggattggctagttcttatttggaaggttgtaatttcctaaccgctgctgtttccactccagcaaatagtttggcacattctttgctactattatggggacccgaagcacagggagattttactcgttggtgtcaattaggcggtttatggactttcgtggcacttcatggttctttcggtttaataggttttatgttacgtcaatttgagcttgctcgatccgtgcaattgcgtccctataatgcaatagctttttctggcccaatagctgttttcgtatctgtttttctaatttatcccctgggccaatctggttggttctttgcacccagttttggtgttgctgcgatctttagattcattcttttcttccaaggctttcataattggactttgaacccattccatatgatgggagttgctggagttctgggcgcagctcttttatgcgctattcatggtgctacagtcgaaaatactttatttgaagatggtgacggcgcaaatacattccgtgcttttaatccaactcaatcggaagaaacatattccatggttaccgctaatagattttggtcccaaatctttggtgttgctttttccaacaaacgttggttacatttctttatgttattcgtcccagtaactggtttatggatgagtgctattggagtagttggtttagccctaaacttacgcgcatacgattttgtgtctcaggaaattcgtgcagcggaggatcctgaatttgaaactttttataccaaaaatattctattgaatgaaggtattcgagcatggatggcagctcaagatcagcctcatgaaaaccttgtattccccgaggaggttttaccacgtggaaacgctctttaatggaactttagctttaggcggtcgtgatcaagaaaccactggttttgcttggtgggcaggtaatgctcgacttattaatttatccggtaaattacttggtgctcacgttgctcatgctggattaatcgttttctgggccggagcaatgaatttgttcgaagtagctcattttgtcccggaaaaacctatgtatgaacagggattgatactgctacctcatctagcaactttaggctggggggtaggtcccggtggagagatcgtagatacttttccatattttgtatctggtgttcttcatctaatatcttctgccgtattaggtttcgggggagtttatcacgcacttattggaccagaaactttggaggaatcctttcctttttttggttacgtatggaaagacaaaaataaaatgactaccattttaggtattcatctcattttattaggtgctggtgcttttctcttagtatttaaagctttatattttggaggtatatatgatacttgggccccaggtggtggagatgtaaggagaattacaaatttaactcttggtcccagtgtcatatttggttatttactcaaatcgccttttggcggggaagggtggatagttagtgtggataatctggaagatattgtcggaggacatgtgtggttaggttctatctgtatcttcggtggaatctggcacatattgaccaagcctttcgcttgggctcgccgtgcttttgtatggtctggagaggcttacctgtcttatagtttagcagcaatatccgtcttcggtttcatcgctcgttgcttcgtttggttcaataacacagcctatcctagtgaattctatgggcctactggtccagaagcttctcaagctcaagcttttacttttttagtaagagatcaacgtcttggagccaacgtaggctcggctcaaggccctaccggtttgggtaaatatatcatgcgttctccgactggagaaattatttttggcggagaaaccatgcgtttttgggatctgcgtgctccctggttagaacccttacgaggtccaaatggcttagatttgagcaaactgaagaaagatatacaaccttggcaagagcggcgctccgctgaatatatgactcatgctcctctaggttcattaaattctgtcggcggggtagctaccgaaattaatgccgtaaattatgtttccccacgcagttggttatcaacatcccattttgttttgggttttttcttcttcgtgggtcatttatggcacgcaggaagagcccgtgctgctgcagctggattcgaaaaaggaatcgaccgtgattttgaacctgttctttctatgacccctctcaattagagaggatc--------------------gaaatagaaactataaaat--------------------------tacgaataaaaaaaaggagaaggagggattcgaaccctcgatagtttcaagaactatatcggttttcaagaccgacgccataatccactcggccatttctccttaacaaaattggaattacgtttcagatttagaaagagaaattaatgtatatatacattaatttctctaaaatagga----tacttcgagtattcttcaacaatattccgaagaatttattcgaggatataatcgttataattat------------------tattatcacaccaataaaataaaaatttggagaattacaactatgactatagcttttcagttggctgtttttgggttaatcgccatttcattcctcttagttattggtgtacccgttgtattagcttctcccgatggctggtcaagtaacaaaaattttgttttttcgggtgcctcattatggatcggattggtcttcttagtgggtattcttaattcttttatatcttaaatttttatatttgt---gtttatttaatttctgatataa---------cctccttggtttacacctcattatagaatttagaagcattttgaaaaagtgtttcgaat---gaagaaatagacgtttccagggaggaattttatatgcataaattgcatgcaaagatatataattttatg---tattataaacatgtgcatttgaacaaaatgtgcgggtatagtttaatggtaaaattcctccttgccaaggagaacacgcgggttcgattcccgctacccgccaattctgttataaacatat----aattaactaagaacaactatataatttatagtatatgtggagaacaaa--------cacatggcggagacaggattcgaacctatgacctcaaggttatgagccttgcgagctaccagactgctctaccccgcgttccgcacataagttataataactaatataaaataaactatgcaagtca-----ttcgcgaaccccc------ttctattgattagagggg-------attcgcaaattggtttctaccaactagattttgtgactcccggcagtaaacatgcgtgagccatctcacgtaataaatgccgggataacccaaagtcacggtaattcgctctgggtcttccggtcagaaaacaacgacgatgaagacggctaggtgcactattacgaggtaaagattgtaatttcctatgaaatttccacttatcatccaatgacaaagtttctttaatttcattttttaagcagtcgcgcagaaaatgatattttttttccaatctttgtctctttttttctctctgaataagacttttcctcgccataattgtttcattaataagatattcttttcgattgaatctaatacgtaagagtatttttact-aattctgattaaccgaatttcccggatgtggaagcaattaaaaaagcagcataagtaaatacataacctaccgagaaatgagctaatccgactaatcttgcttgaacaatagaaagagctactggtttatctttccatctaactaaattagctaatggagtacgttcgtgagcccaggctaaagtttcgataagttcttgccagtatccccgccaagatataaggaacatgaatccagtcgcccaaactaggtgcccaaataaaaacatccaggcccaaacggataaactattcattccgaaaggattgtatccgttaatcaactgtgaggaattcaaccacaaataatctctcaaccagcccattaaataagtggaagattcattgaattgtgctacgtttccttgccatagagtaatatgtttccaatgccaataaaaagtaacccagccaatagtatttaacatccaaaaaactgataaataaaaagcatcccaggctgaaatatcacaggtaccgcctctaccgggaccatcacagggaaagctataaccaaattcttttttatccggcattaatttagatccgcgcgaatctaaagcacctttcactaaaattggtgtagttgtgtgcaagcccaaagcaatagcatgatgaactaaaaaatctccagggcctattgttaggaaaagtgaattaccattactgtttatggcctccaaccaaccgggtagccatatgctctgaccagcattaaaagccgggctattcgttgatgataaaagcacatcaaaaccgtataatgccttaccatgagcagattgtatccattgagcaaagatcggttcaatcagaatttgtttctcgggagttccaaaagcaagcattacgtcattatgaacataaagccctagggtgtgaaaacctagaaataaactagcccaacttagatgagatattatagcttctttatgttccaacatcctagctaatacattatctctattctgatcgggattgtaatctctaatgaagaaaatggctccatgagcgaaagcacctgtcataatgaacccagcaatgtattgatgatgagtatataatgcggcttgagttgtaaaatcttgtgcaagaaatgcgtagggaggtagagaatacatatgttgagccactaatgaagttataactccaagagaagctagagcaagacctaattgaaaatgtagagaattgttaatagtatcgtaaaggcctttatgtccccgacccagccgaccacccggaggagtgtgtgtttctagaatttctttaatactatgcccaattccaaaattagttctatacatatgacccgctacaataaaaacaactgcaatagctaagtggtgatgagccatatcagtcagccataaactctgagtttgtggatgagatcctccgataaaagttggaatagcggtaccagctccttgagaagttccaaaaagatgattacttgaatcagcattttgggcataagcattccattgaccggcaaaaaaggggcctaaaccttgaggatgaggtaacgtggttaacaaattgtcccatcttacatgttctcctctggattcgggaattgcaacatgaaccaagtggcccgtccatgccaaggaacttacaccaaaaagtccggataaatgatgatttagccgagattctgcatttttaaaccacgaaaccttgggtttccatttcggttgtaagtgcaaccaacccgcaactaaaaagagggaagaaataacgacaagaaagagagctccattataaagatcttgatttgtgcgtagaccaattgtgtaccaccattgatacacaccggaatatgctatattaactggaccggaagcgcctcctcgagtaaaagcttcaacggccggttgaccaaaatgcgggtcccaaattgcatgcgcgattggtctcacatgcaaaggatcttgtacccatgcttcgaaattaccttgccaagcaacatgaaataaattaccagaggtccataaaaaaattatcgctaattgaccaaagtgagaagcaaaaaccttttgatagaggcgttcctcggtgatattatcatggctctcaaagtcgtgtgcggtagcaataccaaaccaaatacgacgagtagttgggtcttgagataggccctggctgaactttggaaatcttgatgccataatgcttttcaaatcctccttagccattatcctactgcaataattcttgctaggaagaatgcccacgttgtagcaattccacctagaaggtaatgagctactcctacagcacggccttgtacgatactcaaggctctgggctgaatagcaggagcaacctttaatttgttgtgagcccaaacaatcgattcgataagttcttgccaatatccacggccactaaataaaaacattaaactaaaagcccatacgaaatgagcacctaggaacaagagaccataggcggatagagaggagccataagattgaattacttgagaagcttgcgcccatagaaaatcgcgaagccaaccattaatagtaattgaactctgtgcaaaatttcctccagtaatatgagtgacaaccccctgttcagtgacactaccccaaacatcggattgcattttccagctgaagtgaaaaataacaacagaaatcgcattatacatccagaataagcctaaaaagacatgatcccatgcagatacttggcaggttccgcctctaccgggaccatcgcaagggaaacgaaatcctagattagctttatccggtattaagcgagaactacgagcgaataaaacgcctttcagtagaatcaaaaccgtgacatgaattgtaaatgcatgaatatggtgtaccaaaaaatccgcagtccctaatgggattggtaacaaagctactttgttacctacggtaattacctcgccaccaccccaagttaaactggtactcgctgaagcattaggagcagtaaagtccggcgctaaagcgtgagtattttgtatccattgagcaaaaacgggttgcaattgtatagcagtatctgaaaacatatcttgaggacgccctaaagcactcattgtatcgttatggatatataaaccgaaactatggaatcctagaaagatacatacccagttaagatgtgatattattgcatcacgatgccgaagaacgcgatccaataaattattatattgagtagttgggtcgtaatcccttactagaaaaatagctgcatgtgcagcagccccgactattaaaaatccgccgatccacatgtgatgcgtaaaaagagaaagttgagtaccgtagtcagtagctaaatacgggtagggtggcatagaatacatgtgatgagctacgattatagttaatgagcccaacatagctagattaatagctaattgagcatgccatgaagttgttagaatttcataaagtcctttatgaccttcgcccgtgaacgggcctttatgtgcttctagaatctctctgaaactatggccaataccccaattagttcgatacatgtgaccagctacgaggaatagaaccgcaatagctaaatgatggtgcgcagtatcagttaaccacagacctccggttactggatttaaacccccacgaaaagttaaaaaatcagaatattccgaccaatttagagtaaagaatggggttaatccctttgcaaaactgggatagagctcagctaaaagatcacgatttaaaataaattcatgagggagaggtatttcttttggatcaactccggcatctaaaagttgattaataggtaaagaaacatgtacttgatggccagcccaagaaagagatcctaatcccagaagtcctgctaaatgatgatttaacatagattcgacatcttggaaccaagctaatttgggggcagctttgtgataatggaaccacccagcaaaaagcattaatgctgcgaaaactaatccaccaattgcagtagaatagagttgtaactcactagttattccagatgctcgccaaagttgaaaaaagccagaagttatttgtataccctggaaacctccaccaacatctccattcaaaatttcttgacctactattggccaaacaacttgagcactaggttttatatgagttggatcacccaaccatgcttcataattggaaaaacgagcaccatgaaaatacataccgcttagccaaataaaaatgattgctagttgaccgaagtgagcactaaagactttacgggaaatttcttccaaatcattggtatgactatcgaaatcatgagcatcagcatgtaaattccaaatccaagtggtagtgttgggaccctttgctagagtccttgaaaaatgcccaggtttagcccatttttcaaaagaggtttttacaggatccttttccaccacaatcttgacttctggttccggtgaaagaatagtcatcgaggttctcctctcttcagacgaggcatagaaaaaacccaccaataataattggtgaacttctgagagatagatgtttctttaaacccttaatctctttcccagtttgaaactggagcaactattatacagaaattacctaggcaggtcttcaaattaattatgacacaattccaaggtgcttaatggaccataaat---------agggaataaaaagaaaaaa--atttatttattat------------gagaggaatattaattaatctaatttatatgtttaattctacgttctaatagcttttgtatcaacagttgtgcaactgttgatacaaaagctattagaa----cgtagaattactaggaacgtcccgtcatttttaaccaattatgggcttcaatgtaattacttggggcaagtagtattgcttgtttccaataatcagcggcttgatcgaaccaagtttcagaagcttctagatctccttgttgaatggctagttcccctcggtcaagataggtcaacc----aaaaggttccctcttctagaaccgtacttgagagtttcccacctcatacggctcgaataataaaat-ttcatttatttctattacgtggttcgtccaaaaaccttttatttctaagaaattaacgaaaaaaagttaatgaaataagtttctatttcatgctcttacaaaaaatatgaatttatcttttctcccaccgtttaataaaaatcaatagaataattttttttcgacagtaactatcttaacaaatattatagaatcttttcatttctcaaattattgataaattaaagtttattcgtgtctctttgggatctaattctacaccactgtttcattaaccaattgaatcaattttaattacaaaaattgattttt-acacttccgttaataagcagaattttatcgtatcaacccaaaatttcaataattgatctttatgatgcttttcttagttcattaaattatccatagagtttataggttttctcgtcacaattggg---tttatatgattttcttctacagctatggagaacccctatttcatgattaatatgtagataacccccgatgattatatata-tttttttcggatagttgtttataactaatagaatctatagtatagatagtcgcacgtaatgacagatcacagccatattattaaaagcttgcggcaaagagggattccgttccaatgcttggaagtaatattctaaagctttggcatgctctccgttacttgtatggatgagacctatattataaagtatataacttcggtcatacggatcgatttctaaacgcatcgcttcataataattttgtaaagcttccgcgtattctccttcagattgagccgacattcgttacggtt--gtacatttacgaactccgtttcaaaaccgtacatgagattcaaacttcatacggctcctcatt-catagtatatgggaaggg-ctatctgtacgtaataatatagaata--tttattttccaaccaacgtcataaactatttgggctggtgtctctacgtgaggaaatatctaaccatccttttattgtgcagaaatttatttccaacggattattcaacctttgaatatattcttt-----cacagtttcttcgttcttaatgcttcgtattta----gta-gggattagctattccgacaatctccgatggttttatgggtacccaagatacaaacgagatggagatttgttgacctaaccatatatttgttgatattgtttaaacctaaattataacgaagcttttgtattgtcaatttctacaagtgatgctttccattgtgtgtatgcctatac-------ataacataaaattttttatttttataaatttac---ataggtttgaccttccgctgagcactttaacttagcatctaaggttacatcaatcgagggtactcgacggaaggtattatttacttggatgaaactcaccttcactaagcataagggtttagttagaagtacaaa----------------atataaattgcactgaatttacaatttactctgggggggcttcaaattcgaatcgcaccatctctataataagtgaatgcttctttctctctttgtgttgttggaatcactcgtaacggaatatcggcaacaattgtaaaagttttatcaataaaattatcatttttttgggatctaggcatagtttagtcataaatttattagaatcgcatcattctcttttttatgagaataaaaccata---acaaaatttctcgatatcgtgaaaaaatgtttttacatgcaaatatgtaaaagctttttcattgaaatctatttatttgttcaattcaagtgattcgcttttttcaacataaaaatccatgaatttctgttatgatatctaagtaaggattgcggtaacataatattttggactataatt--------ctgtcggaaagatggttgagtggtctaagatgtagcattggaaatgctatgtagactcctgtctaccgagggttcgaatccctctcttt-cctgatttacctcatgatcgat-tatatatgat--------------tatttcttagcagactcaaacttgacgggagtaatactccacaactagcaattcattaattttcaaatcaatacattcacgatcaattgtttgattaactgagcctcgaaattttgtgaaatcaaaagttaaatgattcggtatttttggtttccgaaacgaatcgatatttttggtaattagtgattgagacttatttctattttttatggtaataacatccctgggttcgcaattataactcgggatatcgactgtataatcatttataacaatatgaccatgatttactaattgtctcgctccgggaattgtcggggacatacccaagcgaaaaattgtattatccaaacgcatttcaagcaactgtaataatacctcacctgtggatcctttcgcttttctggcaatacgaacatatttcaatagctgtctctctgttaatccataatgaaaacgtaatttttgtttttcttccaaccgaatacgatactgagaaatttttttattaggagttgattgattaatataactagattctaatttgagtgttttactagttaaacctggtaaagctcccaaacgacgtattatttttgcacggggtcctcgataacgggacataga---aaactccttggtgggtgttatactgc--tgagtaaaatgacataaaatattaaatttttttcttcgaaggaaatatttgtatctttacct----aaaatattccttcgcagttgaaagactataa---cataatagaatgaacaagcaaacgaagtattaaataa------tttaatgaacattaatattatttgtcgctgtcctctatggataaaaaaatttatagaaaaatcagacga-----atgggcccgctatcggagtcgaaccgatgaccatcgcattacaagtgcggtgctctgacctctgagctaaacaggctccgtgaataaaataatttatt-----------------tattatgcatgaagtagtttcttttacc------------ctaatgtccactcattttatttatt-attatacctatgaaacgaaaaataaacaaccgttaaatttt---tgtattaccagataattcgcgaaggtattgcatagaaatagataaaagattataatttatttcagtagagaaggcaaaataatgaatccttttcagaaaaggaaatttgggagggggtatggcgaaattggtagacgctgcggacttaatccaattgagccttggtagagaaatcgactaagtgattgtttccacattcagggaaacctaggtt----agctgaaacatattaggtaatcctgagccaaaattcgtttacgaaataggtgcagagactcgaaggaaactatcccaacgagatcaa-attagatgtttttagttaccattcattggacccagcagtaactctgatagcgataatggtatccaatagtaaaaataaatgcttgtattttcattgtttcgtaatagacaatcatcacgt--atgaggataaagatagagtccttttctacgagctatatttggcagcgttgtaaatcgtagtagaaagaaaatccgttggctttatagaccgtgagggttcaagtccctctacccccat--------cggaaaatattttttagattgtaccttagatacttttttttctaaggttaagtatcagattaaaataaattgaatcttcgtgttgcgctagcaacaacgaaaattgccgggatagctcagttggtagagcagaggactgaaaatcctcgtgtcaccagttcaaatctggttcctggcataatttttgtatatactaggtacaatacacacacagatatctgtgtgtgtattcatcgatacgcatcttgcagctcataaaaatcgggtacgatataatctttgcgtaacggccaacccacccagctctcaggcattaaaatacgtttaagatatgggtgattttcgtaaaaaatgccaaacatatcaaaagattctcgttcttggaaatcgacgcttttccatacccaaaaaactgatggaattttaggatcctttctcgatacaaaaattttgatacatatttcttcgggttgatctgcattatcttgtattttcgtgaaatgataaacactagctaataaaccgcccggttcaacatcgtatgcacattgggaacgtaaataattgaatccatatacatataaagaaacagctagagaaggccaatcctgagattttatttgtagggtttcgataccttggtaatcaaaacctaaaggtctatgagttaagccgtgtttaattaaccatgaagacaggcgcccttttattttattattgttactccccaaagtattaggcatatcgtattaaattattttttgcactattatagtatttccttagaagacactaagattttggattcttcattttcgttttctgacgataatttccgagtttttccgaatctaaaaaatcgatttgataattttgcattagagttctgattattgaggtttggtgacagaccaaattggtgattcaatgtgaaatatctgttaccttgtttcaatttatttttatctccatgtatttcttgagccatcctcttgcgaagtttcactacagcatctataatagcctctggtttgggtggacaaccaggtaaataaatatcgaccgggattaatttatccactccacgaactgtagtataagaatctgtaccaaacatacctccagttatcgtacatgctcccattgcaataacatattttggttcgggcatttgctcgtatagtctaactagagacggagccattttcatcgttacagtaccagccgttatgataagatcagcttgtcgaggactggacctaggtactaaaccgtatcgatcaaaatcgaaccgcgagccgattaatgaagcaaattcgataaagcaacaacttgtaccataaagaagcggccataaactggaaagcctggcccaattcgaaaaatcattgaaagttgttgaaataatagaattcgtaatagttttattaagtaaaggaaattccgtttcattcataatattcgatccttatcccgaa-----taaatttcataaaggattttttttatttttaattaagaccattctaatgctccttttcgccatgcatatatcaaaccaacaatcaaaatgagaataaatattaaggcttcagtaaagggcaatacaccaaaatcatagaaactcatcgcccacggatatagaaaaactgtttcgacatcgaaaatgacaaaaaccaaggcaaacatatagtaacgaatttgaaattggatacaagcttctcccatgggttctatacctgattcgtaactagtgagtttttctgatcctttatttgcaggtgctattgatttcgaaattgaaaaaattattacgggaaagaaactaataattagtagaaatatccataaatattcgtatttatgagattgaaacattataattctc-ccctaattaaaaagaatttaattcgatttttattattcgaccgttccgtccttcattttttagttacttatggattcatttcgcaataacctataagattctcattggatttttt------------------------------------------------------------------------------------------------------------ta-ttccttaccaagattatttttaaagtagaactaatgggtggtcgtggatgtaa----gatgtggttactgat--gaaatgaacccctccccccctttttttttattcacaagtg----------aactttgactcttctacta-------aa---ttaaataggcctttaaaggttttttagggctatacggatttgaaccgtagacattctcggtaaaagagttcgaatttttcgttatgaactatttcaagaacccaacatgcg-tttttttatgcattgggctcacccactaactaatatatc-----aatttagttatttcaccatacttttct----tattaataataagatggttccgcatgctttaagcattcccaaag-tttttttcaaagaatccgatattgacttaggcttgtttat----gatacatggatctactcg---aaaacgagtttctattgcttaattcatatgaggctacatacaccttggagttcataaaacaaaaataagaatatcttgagttcc-cgtaatgttctcatcatgtagtgtcattaaatgagtgtaaaatttaaccatatcaatttttattaagtttcaagtacaaaaa--cttgaatttttacgtgtcaggctatttttct-ctttatctaatcaaagagtaagacactgttatatttcacaatttgagtcaatcgtgagtcgaaattttcgataatttctttgagaatcattggcgcacgtgtaaacgaggcgctctaccgctgagctatagccctacctattactaaaa---------------------------------------------acaattatatgtttttattcttttttttgtcaaggtacataaaatagaagatattaaaaatttcccaatt-----------------ttttggaatcttttttttcctaacaaaaacagaactttgtttcataccaataaaatga-------tacaatagtatt-----aacctacttaactcaatggttagagtatcgctttcatacggcgagagtcattggttcaagtccaatagtaggtaattagtattagatgccattaatct---ttcaatggcatctaatacattctatgttttttattgctacatcacaaaa----cattctaattagaagaaatatttgagatatctacgttgattgcttctagccttgctctggctctttcaaacgctagattagcctcgatactttgttttttgccttctgcttgagctaaattggctctagccttcttaaaagtttcttgagcttcgtaaaaatctatttcgatagctttttcggcttcgttaactagtatagtcattcgattattttctatcatagcaaaaccacccattaatgccatagtggaccattgctctttgagacgtatttttataattcctatgtccaaagcagttaacagaggagcgtgattgggtaatatgccaatccgtccgctatttgttgataaaataatttcttgaacctcagaattccaaacaattcgattaggcgccattacgcgaagattc---agcgtcatttttctcaattctccacttgtaaagtagcggcttttgcagtaacttcatcgatattaccaaccaaataaaaagcttgttctggcagactgtccagttctccacaaagaatcatttgaaaaccttttattgtttctcgaagacttacatatttacctggagaaccggtaaaaacttctgctacaaaaaaaggttgggataaaaatctctcaattttgcgtgctcttgctacagttaaacgatcttcttcagataattcatctaatcccagaatagctataatgtcttgcaactctttgtatcgttgcagagtttgcttcacgccttgcgcagtttcataatgttcctcgcctacaatccaaggttgtagcattgtagatgttgaatccgaagggtctactgcgggataaattcctttggctgctaatccccttgataaaacagtagttgcatctaggtgggcaaaagtggtagcaggtgcaggatctgttaaatcatctgcgggtacataaacagcttgaatagaagttatagatccttcttttgtcgaagtaattctttcttgtaaagtacccatttcggtgcttagggttggttgatatccaacagcggacggcattcttcccaacaaggcggaaacttcggagccagcctgaacgaaacgaaaaatattatcaataaataggagtacatcttgtttattaacatctcgaaaatattccgccatagttagagctgttaaaccaactctcatacgtgcaccaggtggctcattcatctgaccatatactagggctacttttgattccgaaatattttgttcattaattactttagattctttcatttccatgtaaagatcattcccctcacgggttcgttctcctaccccgccaaatactgagacacccccatgcgctttagcaatattatttatcaattccataataagcacggttttgcctactccagctcctccaaataagccaatttttcccccacgtcgatagggcgctaaaagatccacaactttgattcctgtttcaaaaatggataatttagtatccagttgggtaaaagcaggggcacatctatgaattgggaatgtcgtattagcgtcgacgggacccaaattatctacgggttctcccaaaacattgaagattcttccgagagttgcttcaccgacaggaacacttaagggagctccagtatcaataactttcatccccctcattaagccatctgtagcgctcatagcaacggctctaactctatgatttcctaataattgttgaacctcgcaagtaacatttatttcttgacccgcacaattttgaccttgaataactaaagaattataaatatttggcatctcgcctggaggaaaagcaacatcaagtactggaccgataatttgggtaatatttcctacatttctagcaataagtgcggaaattccaagaaatagaatattcgttttcataaaat-------tttttgaaaagttgattatttttaa---------acattttgtatcgtaaaaatcaattaataataaaagtcattttgatacggaaagaaatggatatccacccctttctattctattgtatccgttatg-----agcctatcttgactgaact-----aattatgttcaatttgtatatggttcaattatatgcgatgcaagtatgtaatggatatatctatacactgtaaaatttctcgggtcaatctctatagtatttagatctgataaac-----aaggaatatataaccgggttgcattacatgcgagaaacgatatacaataataatgttttattattggtaaacactcaacgattggataattattcttttaggctataaattttt--------gtaaagaaagaaaatcccgagcagacctcatccttgctagagtataaattgatttgtagggagggacttatgtcaccacaaacggagactaaagcaggtgttggattcaaagctggtgttaaagattataggttaaactattacacccccaagtatgagaccaaggagacagatattctggcagcgtttcgtatgactcctcaacctggagtaccaccagaggaggcgggagcagcagtagctgctgaatcttccactggcacatggaccacagtttggaccgacggacttaccagtctagatcgttacaaaggtcgatgctatgatattgaacctgtcgctggagaggaaaatcaatacattgcttatgtagcttatcccttagatttatttgaagaaggctccgttacgaacctattcacttctattgtaggtaatgtattcggatttaaagctttacgagctttgcgtctcgaagatttgcgaattccccctgcttatgtaaaaacttttcaaggtccaccccatggtatccaagtcgaaagagataaattgaataaatatggtcgtcctttgttgggctgtaccataaaaccaaaattaggtttatccgctaaaaattatggtagagctgtatatgaatgtcttcgtggtggactcgatttcacaaaagatgatgaaaatgttaattcccaaccatttatgcgttggagagatcgcttcctgttcgtagcagaagctcttttcaaatctcaatcagaaactggtgaaattaaaggacattatttaaatgctactgcaggtacgtctgaagagatgatgaaaagagctgcgtgtgctagagagttgggtgtacctatcgttatgcatgattatcttactggtggcttcactgcgaataccagtttagctcattattgtcgagataatggtttactccttcacattcaccgcgcgatgcatgcagttcttgatagacaaaaaaatcatggtattcacttccgtgtattagctaaggcattacgcttatctggcggagatcatatccatgccggtactgttgtaggtaaacttgaaggggaacgtgaagtaactttaggttttgtggatttactgcgcgatgattatatagaaaaagacagaagtcgtggaatttatttcacacaagattgggtatctttaccaggtgtattacctgtcgcctccggaggtattcatgtttggcatatgccggctctaaccgaaattttcggggatgattccgtattacaattcggcggtggaactctaggacacccttggggaaatgctcctggtgcagtggctaaccgagtagctttagaagcttgtgtgcaagcacgtaatgaaggccgtgatcttgctcgggaaggtaatgaaattattcgtgaagcggctaaatggagtcctgatttggctgctgcttgtgaaatttggaaagaaatcaaatttg---aatatgagacaatagatactttataaaataaatttatttcttataacttaaa-----------acttttattattataag---------------taataataaaagttttaagttaaaaactttaaaagtcgtacgatttcagagg------------------gctggtagctcagtggatcagagttcatggttccgaatcatgcggtcaagggttcgaatcccttccaacccttttt--gccttgtcgcgtaattttttgcataacaaaatattttgttctattataaatttagttaatta-attta---------agtttttaatccagtaaat----gtaagatcttgaatgttcccatatatgtatttataaaaatgttctcgataattttaataattaaattttttccgatatttatttcataatcatttcttaaaaaaggggagctcttatgtctttaatgaattggttcgaagataaacgaaggtttggtggattgattggagctttcatcgaaaaagctacgaaaggttatatatttagtgaacgagaaaaagatagatatatcaagattgataccactaagggtttgtggactagatgtgataattgcgaaaatatgttatacgttagattcttgagacaaaacaaacgaatttgcgaagaatgcggataccacttgcaaatgagcagtacggaaaggattgaactcctaactgatcggggaacttggcatcctatggatgaagatatgaccgcccgagatattcttaaattttccgacgaagattcctacaaaaatcgaattgctttttatcaaaaacgcacgggtttaactgatgctatccaaacagggatgggtagattgaatggtattcccgttgcactcggagttatggattttcaatttatgggtggtagcatgggatctgtcgtaggcgagaaaataactcgtcttattgaatatgccactagaaaatcaatgccattaataatagtttgttcctccggtggagcgcgtatgcaagaaggaacgttgagtctgatgcaaatggctaaaatttcttcagttttgcagatccaccaggcgcgaagaaaattgctctatatagctattcttacttaccccacaacaggaggagttactgcaagttttggtatgttaggagatattataattgcggaacctaaagcttatattgcattcgccggtaaacgcgtaattgaacaaactttacgtcaaaaaataccagacggttttcaagttgcagagtctttatttgatcatggattacttgatttgattgttccacgtaatcttttaaaaggtgttttaagcgaaatttttgagctttacggttcagccccctg------taaagaacgtagtaattattttactagataaaaataattgaatta--tgttcttgattcattgacttgttcaataccatcttagatggtattcaaatatttcgtaacaa----atatatatattattttttatttaaataaaaaataatgactattcggttgattttcagataaaata-------------tagtacatattatatttatttttttattctcgcagatttaattcatacgaggtagttttctatgacagcttcttatttaccttctattttcgtaccactagtaggtttgatttttccagctattacgatggcttccctgtttatatatattgaacaagacgagatcgtatagcaattttgtttgttagggaataataatacagaaaatgaagaaggcgatgacgatgtatgtacataaatatatacgatgttattgctttctccatttt-ctatcaagagatataaat---------cctttattttattaaaaccctatttcctttctttttactcaatatctttatctttcttaaataaatattatttattattaaaaattttctaggagagtctgccttgttatgaattcacaatttgaagatattagggtagattttataacaggatctcgaagaatcagtaatttctgttgggcttcaattatcttattaggtgcgttgggtttctctatcgttggattatccagttacttagggaaagatctaatattttttttatctgctgagcaaattttgtttgttccacaaggacttgttatgtttttttacggtatagcaggtttgttcattagtttttatctatggtgcactatttggtggaatgtgggtagtggatacaataaattcgacaaacaaaaaggaatattttccctctttcgttggggatttcccggaaaaaatcgtcgtatttttattcaattctttattagagatattcgagcaatacgcatggaagttcaagaaggatttctatctcgtagagttctttatataaaaataaaaggtcaacaagatgttcctctgagtcgtattgaggaatattccacattaagggaaatggaagataaagcagctgaattagcccgtttcttaaaaatttctattgagggtatttgaaactaa--aaaataaaatcaagttaggtttttgctataatgacaaa-------------aaatacatgctgttttttcggcaaaaattaaatagctcttatgaataac---tcatactattggcaaaattacccatattgttatctagaaaaagcttatataattagcaaacgtatacgaaaagtaaagaaagattacttcttatctagagacatgcttttatcttcgaaacgttcctggcaatccattgttttttatacaaatacggaattaaacaattatgtttttacaatatatatacgtcttctgcaatatagaattggtttatatctaataaatttgttccacttttttaggttcatgatactagattggtttcattgtttttccttggataaaaatatttccaggcataagcattactatagaaaaaaatcagcaactctttcaatttctacattagctactggggggggattcaaaaaaaaaattaatagaaaattagtttggattgaagcaactttgaatgatttacgtatgtggaaacgccatta---------------cttatcgatagatgaagaaaaaaaaaatgaatattctttattggagacggaaatctcagaattagtgacagcaacaatagcttacgaatctataggtcttctaccacggtcaataacacgtactttttccagattcaagacggaattgacaaatcaatcgagttctttggtgcttcaagaatttagattagcaaaatatcaagcattggcttctttgcaatatattggatgcctgattttcattcccttagcaatttccacgtcttctcagaaatgtctcttagaaccttggattactaattggtggaatagctctcaatctcagatttttataacatcgtttcaagaagagaaagctttagaaaaacttcaagagattgaagaattgtcttggttggatagaattataacgaattcatcgttcgaaatacaattgcaaaattcagatagtgagatccatcaacaaacaattgaattagtcaaaaattacaatgaagatagtattcaaaccattttacatttattgacagatattatttatttcatcgttttgagtggtttattcattctaggtaaagaacgacttgttattttaaattcttgggctcaagagttgttttatagtttaagtgatacgatgaaggctttcttcattctcttagtcactgatttatgcatcggattccattcccctcatggttgggaaattctaataagttcttgtttagagcattttggattcgttcataacaaacaggtcatttcttgttttgtttcgacattcccagttattttagatacagtttttaaatatttgatttttcgtcatttgaatcgtatatcaccctcgattgtggcaacttatcataccatgaatgaataggaaaattaaaaaatagagttatatgaatgac---------------------------------tctatttgttacctaga-------tattcaaa--caaaattagaaaatttttcattttttatttctatcgttagtacaacggca-----tatgctgtaaattgag-----caagtaagca---aacatatttattactcgtcaaaat------aatttgaaacggataattggaccatgcaaaacataaaattgaataa---gattctaaaatgggtcacccgagcgatttccataactattgttataaacataatagtttggccatctgcttcggaagcataccccattttcgcgcaacagggttacgagaatcctcgagaagcaactggacgtattgtatgcgctaactgtcatctagcgaaaaaatccgtaaatatcgaagttccacaatctgttcttccaaacacggtgttcgaagccgttgttagaattccctatgatttacaagtgaaacaagtacttgctaatggaaaaaaaggttctccaaatgttggagcagttcttatcttaccggagggctttgagttagctcctcctgatcgtgtaccccccgaaatgaaagaaaagataggaaatcttttttttcaaccttataacaacaataacaaaaacattttagtaataggtcctgtttcgggtaaaaaatatagtgaaattgtttttccaattctttcgccgaatccagctatcagtagagaagctcattttttgaaatatcctatctatgtaggtggaaatagaggaaggggccaaatctaccctgatggaagtaaaagtaataatacagtttacaatgcttcaacaacaggaagaataagtagaatttcacgtcgagaaaagggtggatatgatatagcgatcgatgagatatcggatggtcatgaggtggttgatatcatacccgcgggaccagaacttattattccggaaggtgaatccgtaaagattgatcagcctttaactaataatccaaatgtcggtggatttggtcaaggtgacgcagaaatagtactccaagacccattacgtattcaaggtcttttgctattccttggatcagtaattttagctcaaatctttctggtacttaagaagaaacaatttgaaaaagtacaattagctgaaatgaatttttgagttttataactaatccgga------------agtgtaccaaaaagaaaaagatcttt-------------cggtaataat-caaaaaagaactaaaaattttaaa------ttctttagcaagatcaggtgccaatgaaatgatccaaaaataatttttttatgaaaaaactttacccttataaaag-----------ggtaaagttccaagtcttaattccaa----tagggtaaagaatccttttccattctacaatatctattttactactatctatagagatgaccccaatccggagtacgaaccatagaagaaaatacccattaaacctatcacggggataccagctacagtaccaattagccacaagggaatccttcccgtagtattggccatttaatttactccttttagaaattttattgaatagtcgtatactaaaacataaacagttacaaataatagaaa-----taatttatcttatccagatgaggcaaaaaaactcttcttttcaattgaagaagtaattagaaaataaaacagcaagtacaaatattaataacaacccccaatagaggctagtacgattcaattctacactttgtttgtttggatttggttgtgtcatagctataa--ttttttttttcaagagtttatcgttggataaattgcattgctgatatggctcccagaaagaaaactgtaggtacagccaatccatgaacggctaaccatcttactgtaaaaattggataggttctgtctatagtcattgaaacctccatctaaaaggatttagtaaaatcatcaatttgttccaacgaattgaaacggccagtaattagtggaacctcttgtctattttccgtaaaatattcgtttgggcggggacttccgaacacatcgtaggctaaacctgtgctgacaaacaaccaacccgcaataaataaggaaggtatagtaatgctatgaattacccaataccgaatactggtaattatatcagcgaagggtcgctctcctgtatttccagacatg---gttagctccgtgtatattt-----gtaaaaacaagggggatataaatcccatgaaggagtataatcagaaaaagcagaatatcattccttcaaccttgttgggttatcaatttgataccaaaggtatttttgaagcataccaacttagtatagccaaggttctttcggtgcagcaagacaaatcttaataaaaaaaaatttaaattggtt-agattgataataaaaagtggagtctttaatcgtttatg-----------taacctgaaattttattattatataaatagcgttgagcatgatttgtcggttaatacgaaattaaaaaatctgccatttctattactaattcaaattagtttcttaaaattttgcaatctga---------tatcgcgctccatgtgcaattaggaactgtatagttctctttatttataaatcccggccagaaataaggaacaaatcactgataatattaatactagta-----ttaattagaataattag--atatatatattataattaatactatactagtattaatattattactctttaatgaatcgagagtaataatgaaatcattatgaaattttgattccttctactaatactaaaaattttgcataaaattttaattgtgtcacatattgtatttaggatgttcatgattactatacttagttactctctgtttcttattggggccctaattctagcattagttttatttattggttcaagcaagatacggcttatttaggtaaaatgacttgaagaaatataaaaaatctcattgtgtgtgtttttttc---cttttttaaaatcgattcgagatctgtaacgaactagaatgctttatcaattggatattattctggtcaatgaaaggaataaaaaaatggttgaagctttgttgtctggaattgttttgggtctaattccaataactttggtcggattattcgtaactgcgtattcgcaatatcgacgcggtgatcaattagatctttaattttgtttttttatttttttctccatgataaacctttatctata------ctaatttgggtagaggcacgttatctgccagtacaagccacgctctgtaggacttgaacctacggcatcaggttttggagacctgcgttctaccgaactgaactaagagcgtttt--------ttatttctat--cttcgttttaac---------tctatt-aaaaaatagagttaa-----aacgaagatagggatgacaggatttgaacctgcgacattttgtacccaaaacaaacgcgctaccaaactgcgctacatcccttgacttcaat-tattgtacgatatttttatctatatgtctagttatttgttcaactcgtttacctgcttccccttaaaaactgtaaagatttactgcaaatggaaacaatgataaattcttttagtacctttttttgtattatattctatactgtaaacgtcgaaccatttttttaattagagatagagacagttggggtacgatacggactatgg-ggtatatgaaatacgaatata-----cggagtatcttc--aaaaaaaaggagaatttgtgatgcaaaatgtaaaaacctatctatctacagcacctgttttagcaactttgtggttcggattactagccggtttattgatagaaatcaatcgtttctttccggatgctttagttcttccgctcctttaaa-----gatattgagacaagaattttatttctacttttttatatccgaatcgacgagatgaattctttgttcgtttttttcaccgatatttaatcgatcagtttttgactaacccagaacctaattaaaattatggctaagagcaaagagataagagtaacaattaacttagaatgtactgattgtgctcgaaatgatgaaaaaaaa---aggggtatttctagatatactactcagaaaaatcgtagaaatacaccagttagactggaattgagaaaattttgtcgttattgtggtagacataccatccacaaagaaataaagaaatgaaaaatatttacaaggtttatagaattaagttatgaacagatctagaaaatcttcccgtaagcgtatgccagcaattagatcaggggaatctattgattataaaaatataagtttgcttcggcgatttattagtgagcagggtaaaattctatctagacgaatgaatagattgacctcgaagcagcaacgtttattgactatagcaattaaaagggctcgtgtattggctttattaccttttctaaataacgaaaattaattcttcttttcatttttttctattgcagtttcaatatttcttcctcatcggaaccttcccgtagcaaatctgtaaattaaacggggggaggttcctctgttacttctattccttttt---------gctcttaactattatggagaaacaaactttatctaatatagcgatttgagcaagcatctttcgattcaaaagaattttattactatacaaatatctgattaatttgttatatagaatcccattatcccgtgctgctgcgttaactcgagttatccataaacggcgtagatttctctttctttcacctctatcgcgatgagatgacgctaatgctctcattccctgttgattggcagttcggaaaagttttgaatgagttccgcgaaatccagatgtaagtgtaagaatatttttgcgacgtttccgtgctatgtaaccacgtttgactctagtca-tactctaccacttaaaattat------aaaaaaatatatataaattgtgccatttctttcctattataaaatattgtttaatttttgattgtatttccgaa-------------------------------------------------gaaaatccttatctgcataagcaagcatgtgccaagtatctaatgtataaaatgataattccaaaagcttttgctgctataaccttcccaaacatgattttttagg--ctgataccctcttaattat-aaaggaataggaccttaaactaagcaaaatcatgaatttcctcgtttctatagtatctacctccacgattaggccctctctatatgccgaagctactatatttttc--------------aaatattagttattcgtataatttccaatttttagctccttggagtgatag----atgaaatatttatcataaataattaacgacatgttattaaaaagttggctggacagctgaccatttaattacgtttttgccgtaatatgatcaatacttcttcacattaaatttttgtatattatatatatattcctcgcttaatggattgatgatcaatcgctaccattgaggaatggcttttcatccaaaaagaaggtgattcgatttgcaccgaaggaaactataaatttcatacgataaaaataaatgatgtata---tttaacttattatcattaggagtctctccgcaatagtgtgatcccaaaaatttcgagtttttgattcaaacgagtcgcacatacactctagtacaaactcctcgtcgttgaggacatcctctaagggcaggggatttagttccatttttaatcggttgtcttttatttctaattaattgttgaatagtaggcatttca----gattgtatgcagaatttgtttggtttgggtgggatccaaccttaaataaataacttcttatagaatgatatctttattttttgctaattattt---ataggatttgaaccattctctatggcaactaaatcaacaataccataaactttagcttcctccgcggacatagaaacatccctttccatatcttcggaaatgacccataaaggtttgcccgttctttgtacataaaccttggtaatacaatcgcgaagtttcagaacttcttctgcctccataatgcattccccagcttgaccatcataatacgaacttgctggttgatgaatcattaccctattaatagtt---atattataatcttt-cgttaaggattcaaaatataatgaatgaactgtacatgcattt-tcaattgcatacagctctataatggagtagtatccccgtacaaatgaggt----aataaggttaaaaac-------ctttttaaaatataatccaaagaccgtctttttatta------------tgattgttcttttgctacatgatatat----atctttatttagcaattccaaagtttttttatttttcaattattctta-actatttttatgaatcaatttaactcgtataaagttttaatcgagtttatgacgctagaataaa-cgcaaaaaatatataatgcatactgaa-tctttttttattcgtgtatga----aactagatatgtcatgttgttttcacctttttc----------ggggcagacatggatataaa----gaaaaaaaactcattggcacaaagcgtgaggcagtgctatacgtttggtaatttcccccccagttgagataaaagaacccatcgaggctgctaatcccatgcaaatcgtatgtacgtcgggtactacgaattgcatagcgtcataaacagaaattccggctaaaactgcgccgcccggcgaatttatgtataagtacatatctttactttcatcttctccgttaagatacatcataataccaataagttgatttgctatttcgtcgtcaacttgttgacctaggaaaagcagtctttcccgatagagtcgattgattaggataaattcgttattcttttcttattaaaactgtacaagcactttgttagtgcatacagctcaagctattgtaaaaagt---ttaagattttcacattttctcgttcaattc-----tgcgttttcatattgcctattgaacttactatacatatatcgatacatttcaatatttattcaaaaattttaattgcagcgagattatcttat-tcacaaaatagttttt--caattaaaatctttaggttcatgttctactccataataaattttattcgattcttatttgtacgtacaaacaaataatgact----aatttttgagttactgattaaagacccggggaagctcaaatacttcaatttatttagactaaccatggattaataaaataaattattcatctctttaaggtttcagatcctccgacaaacccataaaaattgagtgaatgatgaactactcaatcgaataaaatgatgatggataaactccctataactaagatgtttaataagttgtactatacgtcaatccatacagcgtcttcctctccagggagacgaaaaggaactttcggaacaccaatgggcata--tctatctccatgaattaaatacaattttatgatttgaaaacgttaat-aatactatattataccatattcaatactata-------tca-tagtataggttgtag-aaaaaaaacataagatgtttaatataatactcgggtaataacatctatgataataaagattttccgaataaacatttaactgagat------gaaaagtgggaccaatctctacactgtgatcccaaacacagaaatgctagaatgtttttgcttctattttttggtagatgattcgacagtatttttattgataatgttacagcctttgggatgattaaaaatcgggtttaacattat----agtagctgtttc---aaatgcaaaaaagttttaca----ttaattctctttgagaaaggggtatttttatgggtttaccttggtaccgtgtccataccgttgttttgaatgatcccggtcggttaatcgccgtgcacttgatgcatactgctttagtttctggttgggcgggttcaatggccctatacgaattagctgtttttgatcctactgatccggttcttgatccaatgtggagacaaggtatgtttgttatacctttcatgactcgtttagggataacaaaatcatggggaggttggagtattacgggagaaactgtaacgaacgctggcttatggagttatgaaggtgtcgccgcagtacatattgtattgtcgggtctattatttttggcggctatttggcactgggttttctgggatttagaattatttcgtgatgagcgtacgggtaaaccttcacttgatttacctaaaatttttgggattcatttatttctttctggagtacttcgttttgcatttggtgcttttcatgtaacaggtttatttggtccgggaatatgggtatctgatccatatggattaaccggaaaggtacaacccgtagcgccagcctggggtgctgagggttttgatcctttcgttccggggggtattgcttctcatcatattgctgcaggtattttaggtatattagcgggtctatttcatctaagtgttcgtcctccacaaagattatacaaaggattacgtatggggaatgttgaaacagttttatctagtagtattgctgctgttttcttcgctgctttcgtggttgccggaactatgtggtatggctctgcagctactcccatagaattgtttggtcctacgcgttatcagtgggaccaaggatttttccaacaagaaattgatcgacgaattcgtgctggcaaggcggaaaatcttaatttatctgaagcttggtccaaaattcctgagaaattagcgttttacgattatatcggtaacaatcccgccaaaggcggtttgtttagggctggggcgatggataacggggatggaatagcagtcggctggttgggccatgccattttcaaagataaggaaggacacgaactctttgtacgtcgtatgcctacttttttcgaaacttttccagttgttcttgtcgatgaagaaggaattgtccgagccgatgttccgtttaggagagcagaatcaaaatatagtgtcgaacaagtaggcgtaactgttgaattctatgggggtgagcttgatggagttagtttcgatgatccagctgcagtgaaaaaatatgctagacgggctcaattaggcgaaattttcgaatttgatcgcgctattttaaaatccgatggtgtttttcgaagtagtccaagaggctggtttacttttggtcacgctacatttgctcttcttttctttttcgggcatatctggcatggcgctagaacactctttagagatgttttcgcaggtattgaccctgacttggacgctcaacttgaatttggggcattccagaaattaggggattcaacaaccaaaagataactaatatgagctacat--------tttttataagataaatttc---------------aagtataagca-------------------tattttttaatttgtctgaac-gaaaaaaaatgactatttgatacgaaattcttctgtaaatttttactt-aatacacaaacatatggaagcattggtttatacatttttgttggtaggtactttaggaattattttctttgctattttttttagggaaccgccaaaagtaccaagcaaaggaaagaaataattatttacatttaattgcatatttccctaagcccaacgactctctggaaagag--agtcattgggcttattaatcttcatgttcttcaaaggggtctctaagttcattagaaggctgtccaaaggcagtgtagagagcataacttgtgaagctgatcagtaagcaagatatgaagatagcgaccaaagttgcagtttccatttttaggtaattccaagataatggtatgtt-----tccaatgtatatttttaat---ataatagtacacaaagttaataaatctcaacaaaatcttataagttttatggctacacaaataattgatgatgctcctagaactagagggaaaaaaagtggtataggtgatatattgaaaccattgaattcggagtatggtaaagtagctccaggttggggaacaacaccccttatgggtattgcaatggctctttttgctgttttcctagttattattttggaactttataattcatccgtcttattagatggagttcccgtaagttggtaataagataaatctt-----tgaattgctgcttttatttgcggcaattc--aagaatttattttacttttttcttggggaaggtagttcaattgtgtaattataaatcggaaggatt------tttcgaatatgggtgtgcgacttgttcaaatgaatcagtatcattaatagtacaagataatttgtaatccatttacggtaagtttcaattctgtcaaatgcttacggatagaatctttagca-tttgaagcacag-aaaaaaaagagactaaaactatgattaattcgtaaaaacctccaggtcccgtcatcgattta----atatatgt---agttttcctagtaaaaatgtttgtcgaata-catgatatgtaaaaaagattttgatccattgcatcttttttttttgagtcatcggagcctaacgggaatctaaggtttttaaaaaattatcacgatttgaacaagataatcttgggattaaatttcataaaaaaagattgctcaataaaaaaaaattcat--------aaagaataa--aaaaaagacttgagaaggtggcgaaaaaaatatt----ttttagtaagcaatattatttaacgcttttttcgtttaagccgtaggattctaaacaatcatttacggtttt----aggggggg----gggcgctcgtaacctatctcaataaagtatacgattggttcgaagagcgtttagagattcaagcgattgcagatgatataaccagtaaatatgtacctcctcatgttaatatattttattgcttaggtggtattactctaacctgttttttagttcaagtcgctactggttttgccatgacttcctattatcgtcctactgtaatcgaagccttttcatccgttcaatatataatgactgaggttaattttggttggctcatccgatcagttcatagatggtcagcaagtatgatggttttaatgatgattttacatattttcagggtttatttaacagggggattcaaaaaaccccgcgaattaacttgggtgactggtgttattttagcggtattaaccgtatcttttggtgtgacaggttattctctgccttgggatcaaattggttattgggctgtaaaaattgtaaccggtgtacccgaagctattccaataattggagctcctttagttgaattatcaagaggaagtgtaagtgtgggtcaatccacattaacccgtttttatagtttacatacttttgtattaccacttcttactgcaatatctatgttaatgcattttttaatgattcgtaaacagggtatttctggtccattatagttt------------------atatgaccaatagccat------accttaatatattctggcttcctacctcgaagtgagatttcttatatgtttaatttaaatagattatctgaaaaggaaaatggattatgggagtgtgtgactctttctaattatttgttttgctatacagaatgtaatctgtcgcatagaat-aaaaaaaattatgcgtttttatcccaattatttttttccctcaggaaggagtaaaaacttgggtagtttctctaaataaaaaaaataataattctatgatccaattt--------tagaagatttcgtcaaatccaaataataagtatcatttcgtatatttcgaaatgtt-----gaaaagatatagtaaataaatgcattcattctcgttgttttttcttgtaaactatcggaataatgaaaaggatctaatgaaattagattgaatagcaaaattattaataagtaaaaatattgt-----attaaaaaata-----gagtaagtggaagactatccaaaaaataaaaaaaaataaatttatttggattatgagtatagaagaaat--tat----------------atatatttatacatctttatcgtcattgcctgagccggatgataagaaattatcacgtccgattcttttggggg----tttccaaacttatcctaataacaaaaaaacccgatttgactgatcctgtattacgagctaagctagctaaaggtatgggtcacaattattatggagagcccgcttggccaaatgatcttttgtatatttttccagtagtgattctaggcactattgcatgcaccgtaggtctggccgttctagaaccttcaatgattggggaaccggcaaatccttttgcaacccctttggaaatattgcccgaatggtattttttcccggtctttcaaatacttcgtacagtacctaataagctattgggcgtacttttaatggctgcggtacccgcgggattattaacagtaccttttttggaaaatgtgaataagtttcaaaatccttttcgtcggccagtagctacgacagtttttttaattggtaccgtcgtggctctctggttaggtatcggagccgctttaccgattgataaatctttaactttaggtctattttaaaaat--------tgttattcattgattaccgatgaagaaataatataatatttgattcgggtaatatgtaatgtaaac-cccccttaagatctctttttaaatcacaaattttagggggggtca---------------------atattttt-----------------------------------cgatatcaagcgtaaaattttgatcacct------gcaagaatttaaaaaaaat-------tatttcgttatatttttttgtaaattaatcgagaaacgcttttttaaagcttctaatacctgttccaccgatttcttaccaaaatttcttatttttataagatcatcttcgctataatttaataaatcggctatggtatgtacatcgacccttttgagacaattataagctctagcaggtaattctaattgatcaataaatatatgtttaaaagcaaaatctttcgtgatttcttccatatcaattgacaggagttggaaaggaaagtaatccgtatcggattccttttttttatctatcccaagaatcttatctttcctctctgaattgattagaggaacaaataaatcaattaaatttcgagaggcctcataaagtgcttcttttggggtaagacttccatcagtccatatttcaagaaaaagtatttctttcgttttttccccgctttcaaaagagtgaacactataatttgcatttcttattggcataaatacggcgtctacctgaaaaatgccgtctcgatatttttttagatctcctatgcgatatccacgatctctttcgatatttaattcaatatccagtgaaacggctcccgttaaggtcgctatatattgcgtatcatcgattattttaacagaagagggccctttaatatcttgagcagtcactcttttcggtcccgaaatagaaatatatgctttttgaggctcgcaagaatcgcttctcaaaacgatttctttcagattaatgagaatatcatgaattgattcttggataccaattactgtggagtattcatgttttacctttcttatctcagcataggtaatagatgctccttcgatttcgttaagtaatgctctgcgcattgctgttccaaccgtattagcttggccttttcggaagggtgaaatagcaaatcggccataaagaagacgtttgctctctatcctagattcgatgcatcgccactgtaatgtttgagtagatactcctatt---tcatcctgactcatattaatat---------------ttttattgtaatggct---ttatttatacacgtctttttctagggggtctgcatccgttatgtggcatgggtgtcacatcacgtacaaaactaagtattataccacttctccgaatggctcgtaatgctgtgtctctacccggacctgggccactaatcataacctcggcttgtttcataccccgatcaattagggatctaatagcattttctgcggcagtttgagcagcaaatggtgtgctttttttcgtacctttgaatccgcaagcaccggcggaggaccaagaaacaacttgtccgcgtatatctgtaacagttacaatcgtgttattaaaacttgcttggatatgaataactcctttaggtaatctacgtttacttcgacgtaaatttatttttttaacagatttcggcatagtttagtatatataatata---------taatgtat----------ttcgattatgaacatttattttctaaccttgtctctgtttatgttttggattagaacacactatcattactcgtcttcgacgccgaattaatctacaattttcacaaatcttacgaacagaagcacgaatcttcatatttattttgtcctcat--------ttctatctctcatggttttttcaattattagaagatctcgtacggagtctatatgttatacgacctttagttaaatcataagggcttaattctactttcaccctatctcctggtaatattcgtatataatttcgccttattcttcccgaaatgtgggtcaaaacctgacatccattatctaaacaaactcgaaacattgcattaggaagtgattctgtaacaacaccttccatatcaattaaattctgtttcttcattaagaggagagtctccttttgaattaactaatgttgataaaaacagttttagctattttttctttataaatatttttttgataaactaccaaacataacatagaagttctcctcctatttttttttttcgagcttctcgatccgtcataatgcctccagaggttgaaagaattacaattcccattccacctaaaactttaggaatttccttatgattagaatatattcgtaaacccggtttgctaatgcgtctcaaagttgttatatatgattttcttttttttccctgatattttagattcaatattaaaatatcttttgcattcttatggttatcaatgaaattttctataaacccttctcgtaaaagaatttttgcgatgtttatggttgtataagtagcaggtatacgaaccgtctttatctttcccaaatttgcatttcttattgaagttatcatattagcaatggtatcgttacccataaaaactccttgaattttttgaaaaatatgggaaaaag-aa-----aaaaaggttttcttagtctat--------aattagcttgaaattacaaaaatgaattgatttctataa-ttttttt----taccataatttcagg-aaaaaattataaatttataaaacctctggagctagtgaaactatcttcgtaaagttagattttcttaattctctagcaatagggccaaaaacacgagttcctttcgggttcccttcttgattgatgacaactgcggcattatcatcaaattctattactgaaccattattacgtctgcatcctttgcgagtacgtacaataactgctctaactatttctgattttcttatgggcatatttggaactgcttctttaaccacagcaattatgatatcaccaatatttgcatatttacgattacttgttcctattactcgaatacacattagtttgcgagctccactattatctgcgacgtttaagtaggtttgaggttgaatcatttttt--tcgttagtaaactctatct---aatttttcaattgaagaggattaaatcaaat---------------tatatatgt---tatata-----------------------acatatataacatatataatttttatgtatctagtttcttgccaatat----ggactgtaataaaatcagtacatataggcattttttgtgcagcaatcttcatcgcagctctagcaatgttttcagagactccacttatttcatacagtatttttccaggtttaactacagctacccaatactctggggatccttttccagaacccattcgtgtttctgcaggtcgcacagtaattggtttatccgggaatatgcggatccataactttccaccacgccgagcataacgagttatagcccgtcgtccggcttctatttgtcgagatgtaatccatgcaggttcaagcgcttgaagagcaaatttcccgaaacaaattgaattgccccgagtagctactccttttaggtttcccctatgttgtttacgaaatttcgttctttttgggtcgtagtcgat-----ctttaccgctacttcagcaccggacatgaaaatttcttttcatacggctcctcatgaatataagttttaccgttaaacacctttttgaaaatatctgctgagaatcgtgcgaaaaaattcatgggcgaatattaactccccaaa-aatttagtatttaaattgactaat-----attaatacttggtttttttcgccatcctatcttaatggatgattcaatttttttcttaaattataattatccatagattttctcgtcttcatgattcaggatttttcgattaggttcc-ccctcgtagtagagct--tatatttacattcaagtttcccagtcgttattgaatttaagctctttttatatatgcttcagacttcgagtttactcattcgttggtaaaccatacgattttttatatatttcgcttcacaaggatatttttcgattcctgtggaaaataatctaagaaatatttatatgatattttctcagtcagttcattggtttgttccaagataaattcataaattattttctagtataaactagattctcgaag-------tttttgcataaaagaaaaaacttcgatacggacgagtcacacactaagcatagcaagt-----ttttttttatttatgacgaattaattgaatcaggttaaactaatttctactttcttgaaagatccaaacttttattcctaatactccgtatatagtttgagccgcataatagcaataatcaattttagctctaatagtttgtaaaggaactcggccttctcgcgcccattcaacacgagctatttcagctccattaagacgcccagctatttgtatttttatacccccaatgctaccctttttagctaattcaatagcttttttcatagttcttctaaaagcgaccctgctttctaattggagagcaatatactccgcaagaatactaggctcgccgtaaggtttttctatttcaattagcgttattctgagttttctatcttcaggattaagtatattctgtacattatttttcaatttttctatcccttggccacgattttctactaataaggcagggaatcccgtatatatttcaacctgaatcaaatccgttttccttttaatttcaacacgggcaattccaccataatttgaagaattttttatatgtttctgcacatagaattcaatacagttgcgtattcctctatctccctcgaatagtttggaatatttatttggttttgcgaaccaatacgaacgatggttttgtgttacaccaagtctaaaaccaagtgggtttattttttgtcccatat-ca---------------------------tatatataatttttttctattaacaaaatttctaatacttt---------ttcatctagaaattatccccattacaatagttatatgacaagtaggtttatgtatgggataaccacgcccttgagctctaggttgaaatctctttaaaaaggttcccttgtttacttgaatttcacttataaatagactggttttacttaaaccaaaattgttacttgcattggcagctgcagaagaaagtatttttagtatcggattacacgcacgatatggcataaattccaatatcataagtgcttgctcgtaggaacgaccacgaatttgattaactactcttcgtactttatgtggagacatacgtatatgtttagccaaagctcgaacctttgtgttataggttctagtttccattagaaattatcctccctagttaacgacgagattttttatcatttttcgcatgtccccgaaaagttctcgtaagcgcaaattctcccaatttatgaccaaccatacgatctgttacataaataggtaaatgctcttgcccgttatgaacagcaattgtatgaccaatcattgtaggtacaatcgtagatgcgcgcgaccatgtgattactatctttttctccctttttaggttgaggttctcaattctttttaataaatgatcggctacgaaaggccctttctttattgaacgtgtcattgccaacaatcctttattttttttt--acttattctttaacttattttacgacgacgaagaataaaagtatcactatatttatttttcctcctactcctcttcccaagtgcgggatgcccccaaggagttactggtttttttcgaccaataggtgctctaccttccccacctccatgagggtggtctactggattcataactactccccttacttcgggccgtttacccaaccaacgtttagaaccggctttacctattcttaggttgttagcgtcgacatttccgacttgtccgattgtagctaaacatttttgagaaattagtcgaatttctcccgaaggtaatttcagagtaactaattgtccttctttagcaacaactttcgcgactcctccagctgctctaactaattgtccgccccgacccggttttatttctatattatgaatagcagtgcctaatggcatattggttgaagtggactccgct--ttcctcgaga-----aatccgaagccccttcccaaactgtacatgcttctttcaaagcatacagctctctggatgtttgtaacaaatatcgtatctacattttgtttttctccttacatccttggtttcttccatcatctggcttttgttattcatttagcatcagaaaaaatgattttactcatttacgtttaa-----------ttttataacttaggaagcttgaaaaattca-------gttatatgaatcagtcgactgagttacaat---tcgcctctgacctacgaattgaaatg----aatctattctattgtaaatacgcttcaataaaattattacctatttctctattt-ttt--tttatgctttaaaaaattctccatattata--atatctcataaattccttatccattagagagaactggaatctcactacctgctatttcgccttttcagtttccttacaagggttttttcaa-aaaaaaattaatgaaattagtgaaagatttataagttttaggcctattcggctatttccgattacgtaaatgaacaattcaaaccgcactcaaaggtagggtatttccaattgaaatgggtgcctcagcaccagaaataatgatatttcctatttcaatgccacgggggtgtaaaatgtatctcttttcgccatcttcgtaattggtgagacagatatatgcattacgattagggtcatactctattgtttttatttctccatatacatttctcttatttcgttgaaagtcaatttttctataaagccgtttgtggccccctccccgatgttgactagttatgacccccctgttgtttcgaccctttttcaaatgtttgttataagtcaaacttttttccggtttggatttaactatttcctcaaacttgggtacggatcgattgcgcgtgcccggtgtatgagcccggtataaacgtattgccatatg------ttttaaaacttaataattttttatttgttcgagaataatggaatagaataacccgactgaagttttattatcattcttttataacaagtggtatatcccgctattgcacctattcttttttttctccttggtagtcgatgactattaacggcagcgactttaacattaagaaaaagttcaatccatttctttatttctgttttgttcgatctaacattcacatcaaagctgtattgattcttttccaacaaacgaatcgttttttcggtaagtattgggtatttaactcgatccgtaatattttcgatttctccctaaaattttatactatt-attacatctatattgtacaatccccagatttttaaaattct---------gtataggcttttaaacatattttaaaagtattttttttacgaatagaaacggt----------atccgcaaacgcttgatataacaaatattattgagta--aacaattgcatccaacaggaattgaacctgtgagttcgccaattatgagttgggtgctttaaccattcagccatggatgctattccacctataattataggtaga----aattaaataaatatataatttatctctacaattcagtaaattatatttacatttttccctcgtacgtatcacgagtcgagcatggattaggagggaatataagtatttagttaagagaattctatcacgagagatttcggaggtcaaccagttgttggaaaaggaaaaaaacccaagatttcattgaaggtttcgattagacaaaagtatatatagtaatgctagagtaaaatcccgtctctatcg----gtagggtggcaacgtatccgtatgaaataattaatggttgcatagttttatccttctctcagactcgactctaaaaattttgaatgagaacgta-aaaaaaaagatatatatat-------cttttagttagtagttgggatcactccgaaaataagataagtaaggg----ttttaggttattcctttccattagtaggagggatgtaactcagtggtagagtgtcaccttgacgtggtggaagtcgtcagttcgagcctgattatccctaaatatttttatattttttttaagcatttccattggttgtttcttcgtcatcaaaagaggctcgtgggattgacacgatagggtaggtgtaggtatactagagttgagcttcaagttaatatgaagtgaatgaagaatcaactgaaagtcagctatcttttcggatggcggacgattccgcttcgtttacgaagaagggagctataagtaaaagta-atacaactatgaatctcatggagagtttgatcctggctcaggatgaacgctggcggcatgcttaacacatgcaagtcggacgggaagcatcctagtggtgtttccagtggcggacgggtgagtaacgcgtaagaacctgcccttaggagggggacaacagctggaaacgattgctaataccccataggctgaggagcaaaaggaggaatccgcctaaggaggggcttgcgtctgattagctagttggtgaggtaatggctcaccaaggcgacgatcagtagctggtctgagaggatgatcagccacactgggactgagacacggcccagactcttacgggaggcagcagtggggaattttccgcaatgggcaaaagcctgacggagcaatgccgcgtggaggtagaaggctcacgggtcgtaaactccttttctcagagaagatgtgatgacggtatctgaggaataagcatcggctaactctgtgccagcagccgcggtaagacagaggatgcaagcgttatccggaatgattgggcgtaaagcgtctgtaggtggctttttaagtctgccgtcaaatcccagggctcaaccccggacaggcggtggaaactatcaagctggagtacggtaggggcagagggaatttccggtggagcggtgaaatgcgtagagatcggaaagaacaccaatggcgaaagcactctgctgggccgacactgacactgagagacgaaagctaggggagcaaatgggattagataccccagtagtcctagctgtaaacgatggatactaagcgctgcgcgtatcgacccgtgcagtgctgtagctaacgcgttaagtatcccgcctggggagtacgttcgcaagaatgaaactcaaaggaattgacgggggcccgcacaagcggtggagcatgtggtttaattcgatgcaacgcgaagaaccttaccagggcttgacatgccgcgaatctttccgaaagagaagagtgcctccgggaacgcggacacaggtggtgcatggctgtcgtcagctcgtgccgtaaggtgttgggttaagtcccgcaacgagcgcaaccctcttgtttagttgccatcatttagcttggaaccctaaacagactgccggtgataagccggaggaaggtgaggatgacgtcaagtcagcatgccccttacgccctgggcgacacacgtgctacaatggccgggacaaagggtcgcgacctcgcgaggggaagctaatctcaaaaacccggcctcagttcggattgcaggctgcaactcgcctgcatgaagccggaatcgctagtaatcgccggtcagccatacggcggtgaatccgttcccgggccttgtacacaccgcccgtcacactatgggagctggccatgcccgaagtcgttactccaaccgcaagggggggagcgccgaaggcagggctagtgactggagtgaagtcgtaacaaggtagccgtactggaaggtgcggctggatcacctccttttcagggagagctattgcttgttgggcttccaatccttgcgctgttaacaagaaat-gaatgttttcacttcttttcgcgtcgac--------agaaccaagttcataagcttattatcctaggtcggaacaagtgaagaagcccattcatttttacctctgtgaacgttatcaaggaaa-aatgaatgggat------------------------tttggtattgcagatctctcaacagggagatctgcgcgacgggctattagctcagtggtagagcgcgcccctgataattgcgtcgttgcgcttggtc-----cgtgaaggtttccagccacataaatagttcgatgtgctcatcagcgcctgacccgaaaatgtagat-----catttaaggcacttcagcatggcgcattcctcttactgac------------tgaaaaaaaaa------------gaggatagatggcgcgattcaggtgaaatctaatgaagattcaacttgtcaatcacttgtgggatctgggcggtccagggagaaatagttc--ttctcttctcgaagaatcaatacatgccttatcagtgtattgataa--ctatctctcgagcacaggttgag-----attcagcctaaatgtgaaaaacggagcacctaataacgcatcttcacggaccaagaactacgagatcacccacggagatttttattctagggtgacggagggatcatactattcgagcctttccctgcctttcttggaggtccgaaggaagcagcaatcaataaccagatcagtttggggttaaatcgtgtgaaaaaaaaaatatcttaggtctatagatgatgggatattagat----tcataagaatgcttggtacgagtaactcgataacttttttagggatgaatctcacgaatgacctccgccggatgttatgtatttatcatctcaacggtgaatgcaggttcgaaaaaggatcttagagtgtttagttgggctaagaagtagagtatgggttacgccttct-tctctctt----cccgttttgttcccttaaggaaaaacgaaggataacaagtacactcggagagcgcagtacaatggaaagttgtatgctgcgttcgggaagaatgaattgttcctaaaaaaaaaggaatcgatggattattttttttttttaattaaataggtacgatgatttacttcacgggcgaggtctctggttcaagtccaggatggcccagctgcgccgaagtaatagcatctggatttttttctgcatgctccacttggcccggaggggatatagctcagttggtagagcgccgcccttgcaattgggtcgttgcgcttacgggttggatgcctaattgtctaggcggtaatggtagtatctcttacctaaaccggtggctaactttttcccaggaatgggaaggaggactggaacatgccactgaaaaattctacggagacaaggaaggtgagttgtcaaaatgtagaaaaggtaggatgggtagttggttagatctactacggatcgtacatgggcaatagttggagtcggcggctcccccagggttacctcattatagaatccctggggaagaggatcgagctgaccccttgcgaacagcttgatgcactatccctctttaacccttcaagcgaaaggaacgaaaagccatggaccgaccccatcgtttccaccccgtaggaactacgagatcgccccaaggatgccgaaggcgcccaggggtcacagaccgaccataaacctggcccaaggagtcgaacgcatcagctgttcgcttgggttggcaggacgggttggagaagggtaacaacattaagactgaaaagtcgggcggaaaagaggaagagtttttgattcttgcgtagattcccaaactgcattcttttcattttttaaatttggcgccttttgagtaaagttgctctttggagagcacagtacgatgaaagttgtaagctgtgtttgggggggagttattgtctatcaaaagcttctatggtaaaataagtaagtgaggcctaagagacggtggcttaccccgtggcggatgtcagcggttcgaatccgcttgtctccagtccgtgatcgaaaccaatataatacgatataatatcatcgtattagataataaatcccgtagcgaagttgactactactacttatggacgttgataagatcctcttcatctagcactttaataatggcatagacttgaatggcgaggttcaaatgagaaagggcttacggtggatacctaggcacccagagacgaggaagggcgtagcaagcgacgaaatgcttcggggagctgaaaacaagtatagatccggagattcccgaataggttaaccttttaaactgctgctgaattcataggcgggcaagagacaacccggcgaactgaaacatcttagtagccggaggaaaagaaagcaaaagcgattctcgtagtagcggcgagcgaaatgggagcagcctaaaccgtgaaaacggggttgtgggggagctat----ataagcattgcgctgctaggcgaagcagttgagttctgcaccccagatggtgagagtccagtaaccgaaagcatcgcaagcttatgctctaacccgagtagcatggggcacgtggaatcccgtgtgaatcagcaaggaccaccttgcaaggctaaatactcctgggtgaccgatagtgaagtagtaccgtgagggaaaggtgaaaagaacccccatcggggagtgaaatagaacatgaaatcgtaagctcccaagcagtgggaggagaattggatctctgaccgcgtgcctgttgaagaatgagccggcgacttataggcagtggcctggttaagggaacccaccggagccgtagcgaaagcgagtctttccagggcaattgtcactgcttatggacccgaacctgggtgatctatccatgaccaggatgaagcttgggtgaaactaagtggaggtccgaaccgactgatgttgaaaaatcagcggatgagttgtggttaggggtgaaatgccactcgaacccagagctagctggttctccccgaaatgcgttgaggcgcagcagttgactagactatctaggggtaaagcactgtttcggtgcgggctgcgagagcggtaccaaatcgaggcaaactctgaatactggatgggactccccaataatagggagtaagggtcaaccagtgagacagtgggggataagcttcattgtcgagagggaaacagcccagatcaccggctaaggcccctaaatgaccgctaagtggtaaaggaggtaggagtgcaaagacagccaggaggtttgcctagaagcagccatccttgaaagagtgcgtaatagctcactgatcaagcgctcttgcgccgaagatgaatgggactaagcggtctgccgaagctgtgggatgtcgaaatacatcggtaggggagcgttccgccttagggagaagcaccagcgtgagcaggtgtggacgaagcggaagcgagaatgtcggcttgagtaacgcaaacattggtgagaatccaatgccccgaaaacctaagggttcctccgcaaggttcgtccacggagggtgagtcagggcctaagatcaggccgaaaggcgtagtcgatggacaacaggcaaatattcctgtactaccccttgctggtcccgagggacggagtaggctaggttagccgaaagatggttatcggttcaaggacgcaaggttaattcacttgaa-tttttcaaggtaagaaagaggtagagataatgcctcgagccaacgtctgagtaccaagcgctacggtgctgaagtaactcatgccacactcccaagaaaagctcgaacgatcttaagcaagtgggtacctgtacccgaaaccgacacaggtaggtaggtagagaatacctaggggcgcgaggcaactctctctaaggaactcggcaaaatagccccgtaacttcgggagaaggggtgcctcctccaagaggaggtcgcagtgaccaggcccaggcgactgtttaccaaaaacacaggtctccgcaaagtcgtaagaccatgtatgggggctgacgcctgcccagtgccggaaggttaaggaagttggtgacccgatgacgggagagcctgcaactgaagccccggtaaacggcggccgtaactataacggtcctaaggtagcgaaattccttgtcgggtaagttccgacccgcacgaaaggcgtaacgatctgggcactgtctcggagagagactcggtgaaatagacatgtctgtgaagatgcggactacctgcacctggacagaaagaccctatgaagctttactgttccctgggattggcttcgggttcttcttgcgcagcttaggtggaaggcagagaaggccccttccggggggctagagccatcagtgaaataccactctggaagagctagaattctaaccttgtgtcaatatttacgggccaaggaacagtctcaggtagacagtttctatggggcgtaggcctcccaaaaggtaacggaggtgcgcaaaggtttcctcaggctggacggaaatcagccttcgagtgcaaaggcagaagggagcttgactgcaagacatacccgtcgagcagggacgaaagtcggccttagtgatccgacggtgccaagtggaagggccgtcgctcaacggataaaagttactctagggataacaggctgatcttccccaagagttcacatcgacgggaaggtttggcacctcgatgtcggctcttcgccacctggggcggtagtacgttccaagggttgggctgttcgcccattaaagcggtacgtgagctgggttcagaacgtcgtgagacagttcggtccatatccggtgtgggcgttagagcattgggaggacctttccctagtacgagaggaccgggaaggacgcacctctggtgtaccagttatcgtgcccacggtaaacgctgggtagccaagtgcggagcggataactgctgaaagcatctaagtaggaagcccacctcgagatgagtgctctcctattctgacttccttttaagtaacctctggtcatggccgagacactgatagactttagaatccaagataaggtcacggcaagacgagccgtttatgatcacgataggtgccaagtggaagtgcagtaatgtatgtagctgaggcatcctaacagaccgagagatttgaaccttatttctacatggcctga-taaaagggtactagccatccccgtgtttggtaacccaattttggcccttgagtgagaagggctgggtgtagctctggaagggacagtgtcccttccagagcctcattca------tactagttttttatgctcttctttttcccgctcatgggttgatattctggtgtcttaggcgtggaggaaccacaccaatccatcccgaacttggtggtgaaactccattgcggtgacgatactatgggggaagccccatggaaaaatagctcgatgccaggatgaa--aaaaacttaacgtttcggggtcgtctcgttcagaaccacaaaaaa---------------------------------------------------------------tttgaacttccgcgcattgcttcgaatccaagtggaggcggggcctgtagctcagaggattagagcacgtggctacgaaccacggtgtcgggggttcgaatccctcctcgcccacaaccagcttcggttacatggtcagtattgccagatccgagacttagacttattatatataacttgcttttttaacgtaggtccttcaccaatacgacaccattcagc------------------------------------------------------actgtcaggcttcagcatagtcttaataaaaatatgcttatcatcttatgtttgtttagtagttggaatcacggcaataacatctcaatctatcaagagattggatgactgtatcctgcttgatctacgttatttgagtg--------attggctagt----aatagctaattagagctaacgaaatattattttattccgaatttacaccaagatctcaatcttggcacatgctggtaatcaatgattttaaaggaaaattttcggcgattttaccagttagtaacaagtcaagcgagagccctcactagtaagctctggcaatgccatcagaacatagaatgatctatttacttatctcgggttttta---------cattgtttctgtttccttttcttttttatttagactattggaagcataaattttgtcgcgattcgacattaat------gatggatgagatg----acgaacaagcccttggataaaataaagatctgatctccccaggtaggatttgaacctacgaccaatcggttaacagccgaccgctctaccactgagctactgaggaa----caatcgtttgaaccaacccataactagtca------taaaaaatgtttagctaggaatgaaacttgaaactaaatttgggtacaccc---ccaatattatacggagaagaagtagcgatagcaatccctga---gcctctccggagaaacgagacaagggggaggcggtcaaccatcacccaccatgatcttct-----gtcctccccgagatgctttacgatttactaagtatacgtgactactatttctgcaaaaaaacgaaaggtcctcctaaaagctagcagatcatgcatggtgaaatggtctcaacctccttgagtgaaatagcacgtggaaattccatatatccaatttatgtcggtcacctgcctcatagagtctttg----gatagttaattatatccgatctgctcggtggtttcttctggttgatcaagcggttggatcgtgagaagtagcgaaaaaatctctagctcacaataacatgaaatatgttatc----ataaatattatttaaataatataactatatggaagagacagaaacatacaagaaactaagaaaaataaatatgaagatactctacccccttctatgtgttttaaagcctcacccccgaataaattaagaatacctgctccgttaacaattccatcaacaatccattgatctataaaataaaggtatttcacaaagaatctcaaaccttttacgaaaaataaattgtaaaatccatctatatatcctcgatagtttgcccagttataaaaagaaagagaaatatgtttcgaaacataatctataaattggaagtttactaatttttgtatga------ttgccgtatataaataatctgaaggcccatacagaaaaaaagcaatgaatattccaaaagaagctataacaatggacggtattgtatctaataagaattctataaaatcttctgagtagaaatgattgaaggaattaatggataaatggagccaataggataaaaagtcagaattgattcgttggagagatattcctataaatcctataaacgaggttggtattgctaaagaaattagagaaaatagcattatattatcagattctttcggatatgatatgcac---ttgtttccaactctatctaatgataaagatttccatatttcgggggagggttcggataaagaatcgccccatattgaaatataagataaactt---atggattcattaaaggaattaccacgaaaatttccttcgaaagttaagaaataaatgcgaaacatatagaaagctgttaagccggccgtgatataagctataaaccctagaagtggaaattgaaaccagctattaacaaggatttcgtctttggaccagaaacaagcaaagggtgggataccacaaagagaaagtgtcccgaaaaaaaaggttattgcagtaactggcatatattttcgtaaaccacccataaaaagcatattttgacttttattaggatgatatcctacaattggctctatagaatgaataacggaaccagacccaagaaatgataaagctttggaataagcatgtgttataaggtgaaataaacctgccttgtaagatcctatacctaaagctagcatcatataccccaattgtgacattgtggaataagccaaacctttttttaaatctttctgagccatagcaatactagcgcctaataaagctgttattgctccagtccaagatattatattcataacgatgggcaacatttcgaaaagggaaaacattctggcaacaaggtaaatacctgctgcaaccatagtagctgcatgaatgagagcggaaataggagtaggaccctccattgcatcaggcaaccacacatgaagtggaaattgagcagattttgcaattggacccagaaacagtagaaccccacagaaactagcggcaactaaactaatctgattatggacaagcaattcgaagaatcgttcagataatttttgaaattcaaaactacctgttatccaataaaaacctgaaatacctaataatgaaccgaaatctcctatacgatttgttacgaaagctttttggcaagcatcagctgcgctgggtctcgtaaaccagaaaccaattaataagtaggaacacattccaaccaattcccaaaaaatataaatttgtatcaaattcgggctcagaattaatcctaacattgacgccgtgaaaagacttagataacagaaaaatcttatatatcctttgtcgtgaagcatataacttttgctataaatcataactatgacgcccactgtagttactagaaccaacataatagaagtcaatggatcaagcaaataacctacttccaaaacgatattttcatatacaacccaagaccatagacaccgatgaatagaactaccggttatttgctgccaaaaggcatgaatagaaataagcatagctattattaaaaatgaaacactaataaaagaagatatgcgacgaaaacctttgatagaacttggtagaaagaataatcctaatcctagtaagatggaagctagaaacggaaacattggtacaagccagacactctgaaatagaaattccataacgggttttttattaaaataaaactttatattttttacgaatttataaaaatatatatgaaatatataactttatcgcttcaatcatatctgagtgatgaaaaaagga-----ttggaaatccctgattatattgcagaataatatatt---------------------------------------------------------------------------------------------------------atatatatttagttt---------attgaactgaaagctgctatttcttattt---------------------------------------------tggttctaaataaaattagaataaat--------tatctattttattca----taattaattaatcgggaaaacaactataaaatttataaaaaatgagtacatatgcgataattgaaaccggaggtcaacaactccgagtagagcctggaagattttataatatccgtcattttgcctcactgatgccaagcgaattagaacaaaatacgaaaatattgatttatcgcgtattaatgattcgtcgagaatctgatataaacataggacatccttggttgagaggcgctgtagttaaaggtaggattctccattcttgtcttgagaataaaataatgatttataaaatgatctgcaagaaaaagacgcggcgtaaactgggttaccgacaaaaatcaactcgatttgtagtcgattcaatttttttggatggtgaagagatat----------------ataaataatg--tatatataagtgaataa--agattttatatttg-----aggacgagcaacagaaaaataaaaactctactcaatgaattttt----------ttaataata--aataataataaaatgaggta-ggtttgtcatggcagttccgaagaagcgcacttccaaaactaaaacaagaattcgtagaagtatatggagagataaagccaacaaaacgtcacttaaagctttttcactagccaaatccattttaacaaatcgttctagaagtttttattattcaataaatgatgaatcatttaattcatctgaatctgtatcaacagataaggatgaaatatgatataaaaaataattctttggtgttaacccagaatgctaaaaggctatatct--------------tccacaatggggacaaaataacaaagttagcaaatttaaccttttcatagccaattaaaaaatgataaaactcttttttat-tcccctttttattttattcttaattactaagggaaaaattagatccttaacaatttttgagtttttattatctatagtattgcattacggtattttcgtattggccatgcctattcttattttggtccgcaggaccgggcaacaaccgtggaacgtattgctacaagtcaataccgaacctattgtattatccgcttattgttttacatttaaaactgctttagcagcaacaattataaatgcatttttcggactaattcttgcttgggttttagtaagatacgaatttcccggaaaaaaaatgttagacactactgtggatctaccgcttgctcttccagcttcagtaggagggttgactttaatgactgtatttaatgagaaggggtggataaaacccatttattcttggttaggtataagaatagttttcagccccctgggagttcttatagctatgattttcgtatccctacctttcgtggtacgaaccttacagcctgttctacaaaatatggagcaagatctggaagaagctgcatggtgtttaggggcatcaccctggacaaccttttggcatattatattcccgccactgactccttcattattaacaggaacagctttgggtttttcaagagccctaggagaatatggttcaatagttttgatagcctcgaatattccaatgaaagatttagttatttctgtacttctttttcagaaactggaacagtacgattaccgaggcgctactatcattgccagttttgctttaataatttccttcagtgcacttcttttaattaataaaattcaattaagtagacaaaattttgaattaaacaaatagtatatatactatttgtttaattcaaaattttgtctacttatggcttctcggagtagtgggactcgaacccgcgacttccatcaccccaagatggtacactaccaaactgtgctatactccgtgcttta-acttctcattatcctct-aataaataaagagtttttctccaataaaaattttggtattatctattgaagttagccgctatggtgaaattggtagacacgctgctcttaggaagcagtgctaatgcatctcggttcgaatccgagtggcggcataaaaaattcatttgtgacaaatattttcatataaatttatggtatctttcaacttttatctcattcatttataataggaacggtagccttttctagtttattaattc--catcatacaattc---aaaaaaaactttcgaatttttaattacgatatttacaatttcggaacaggttttagctcatgcatcttttttttctcttttcttcgctacttttatctattggggaagattcatacatataaataataagacactgaatatttccggaaaaataggtatgataattgcttatttttgtatcacgggattcctattaactcgctggatttcttctaaacattttcctttgagtaatttatatgaatcatctatgtttctttcctggagtttgacgttgattcatttgatcttggaaaacagaagcagaaataattggctgggcataataaccgcgcccagtgcaatgtttgctcatggatttgcaactttgggtatcccgaaagaaatgcaagaatccctttatttggttccggctttacaatctcaccggttaatgatgcatgtaaccacgatgatattgagttatgctacacttctatgcggatctttatcagcaatagctttgcctattattacagcaactaaacgggaaaattttccaacaatgaa---ttatataaatttactttttggtctctggattttcaaagactatttcgaattactaaaaagtaatg------ttcatgaatccagaaaagtatcctcttttacaaactttcgtaaatggcaattaattcaagaattagataattggagttatcgaataattagttttggatttccccttctcactataggaattctgtcaggagcagtatgggccaacgaatcatggggttcctattggaattgggatccaaaagaaacttgggctttaataacttggttaatatttgctatttatctgcatactagaatgattagaggttggcatagtaaagaatcggctattattgcttctctaggttttttcataatttggatttgttacttaggagttaatctgttggcgagaggtttacatagttacgggtgg-ttattttaaaataaaaaattttatatta-tataaataaatatatatttatttatataat-atat------taactattcaaatttagtaaacataaatgaaattgcaatttttatttcattatcattagtaaataaatccatttgttcgaactatattatagtgaa-ccccccccccccccccaaaaaaaaaatatgacag-----tcaaaaatttttggatagtaataaatccattttattattccaaatagataaaacaaaattaggataaataccaatacctatgatagggagaaataaacaaattgaaataaaaatttctcgcggtccagcatccataaaatatggaattaaagtattggtaaatttaaacccataaaacatttgacgcaacatggataataaataaataggagttaaaattgttccgattgcttgaatcataataacaactattttaaaaacaggagaataagtcgtattattgactattcctataaaaatcattaattccgctacgaaaccactcatcccaggtaatgctaaagatgccatcgaagatccggtgaacaaagaaaatatttttggcatcggagtagctattccacccatttgatcaagaaaaagagtacgtgttctatcgtaacttattcctgataagaaagagagcgaagcaccgattaaaccgtgagaaatcatttgcaagatagcgccattaagacctatgtttgttacagatccaaccccaataagtacaaaacccatatgagatactgaggaataagcaattcttcttttcaaattacgctgactcagagaagttaaagctgcataaacaatttgtaccgcccctgtaataactaaccacggtgcaaatggagaatgagcgtgaggtagtaattccatattaattctgacgagtccgtacccccccatttttaaaagaatccctgccaaaagcatacacgtgctataatgggcttcaccatgagtgtctggcaaccatgtatgaaatggtaaaattggtaatttaacggcatatgctattaaaaaacttaaatatattattacttccaattccaagggataagttttgttgctcaaaataaggaaatcaaaagtagaaacatcagatttgtaaaacgccataattgaggctcctattgaaatgaagatggaactacctgcggtgtacaaaacaaattttgtagctgcgtataaacgtcgtttccctccccacataattaaaagcaaataaacgggaattagttccaattcccacataaaaaagaaaagtaaaatatcttgagaaacaaatagtccaacttgtccactgtacattgctagcataaggaaatgaaataatcgcggattccgtgtaacgggccaggcagccaacgtggataaagtagttatgaatcccgttaataaaatgagtccgatcgagagtccatcaattcctaatctccaatggaaatccaagaaatcaacccaattataatcttcccttaactgaatggaattagtattgaatttgtagtgataacaaaaaatataagttattaaaaggaattccaagagacaaatgcctaaagtgtaccatcgaataactctatttccttggggaggtagaagcggaatcaataagcccgcagatactggaagaagagtaattatagttagccaaggaaaatggttcataataaatgggatagaaaaaattttcacaatgagaatgaacctatttcgtattttataacataaaaaaatacggtatatttcattaagaagt-----------------------------tgagttaatagcctagacccatactacgggtagtttcggatcctagataaacacgtacactcaaaaagtctgtcggacaggcagattcacatcttttacaacctacacaatcttctgttctaggggcggatgctatttgattagctttacatccatcccaaggtatcatttccaacacatccgtaggacaagctcttacgcattgcgtgcaaccgatgcatgtatcataaattttaactgaatgtgccattgtattaatcaactcctatt-gggggtataaaaaaccttgaattggata--aaatggaatacgttttttctgctgaataaaacattatattgttttgagcatgaaaaaacatattctcttacatattaaattgatttaaataaaaatatattacaaataaatatttatttgtatttcgaaaattatagcaaaatcattaccattttagcaaattaaattgatcaatacgggccgactttctattacgatgaatagctgaaataatggctaatccaatagtagcttcggcagcagcggtcgctataataaaaacggcaaaaatttctccctttatttttgaatcattgagaaaattagaaagagttactagattcatattaactgcattgagaatcaattctagacacataagtgctctaaccatgtttcgacttgttattaatccgaaaataccaatgcagaataaaaaagcactcaaattaagagtatgttcgagcatataaagtcctcat---------ggagtttcgttttctt-ttcgatacaaatgaagatatccaaacttttacaattatttagttgggatagtaaaaacatcaaaaatcattttttatttcgtaatatatcttcttccatgtcaataatttcttctctgcgagctaggacgatggcacctactagagcaattaaaagaattattgacataagttcaaatggaattaggaactcagttaataattctgatccaatacgtcgaacgtcatccgttga------aaatagtgggccctctctatttgattgtgtaaccacataaatcttagaccacggtgttttagaaacaacattatttagtaacataaaaatactagtacaaataattaaagtgattccgtcacctatggtccaaaatagcaaaaagttccgcgatttctttttatttattaacattacagcgaaaacgatcaaaacgtttacagctccaacataaatgagaatctgtgcagcagcaacgaaatccgcatccaataagaggtacaaaagagatatacgagcgaaaacaaatcctaacaaaaaagcagaataaactatatcggtgagtaaaacgacacctaaacttccaaatacaagactcagctccaggaagttaaagatagttccgtagaatgattcgggtaatttc---ataaagctcacaataatagaatcaaatcttttttttataattctatgtattaatccggaatcgcaacgatgctcacgaaatattgacaagagtagtttttaattacca--agtaatatttctcaaattagaatgtccttccataactcctttggataaagatgctaaattggaaacagtttgaatcgtgggatcttcaattaccgatatgggtaaacgtcccaacgctatttgatcataatttaattcatgacgatcataagttgaaagttcatattcctcagtcattgataggcaattcgtgggacaatattcgacgcagttaccacaaaatatgcaaattccaaaatcaatactataactctttaattttttctttctcatatttttttttaattcccagtcaacaactggtaaatttattggacatacacgtacacagacttcgcaagcaatgcatttatcgaattcgaagtgaatacgcccacgaaatcgttcagatggtattaatttttcgtaaggatattgaatagttattggtaaacgattcatgtgatccaatgtaaccacgaaaccctgaccgatatatctcgcagcttgcaccgcttgttgacaataatctctaaatttatttaccgtggaaaacatgta---ggaaaatcctt-----atctttaataaatttcgttgttgctcttcgttgaacaatcctgggcttt-------------aatggtgaaaaga-ttcatagtagaaaaagttggaaagatgttgttaataataaattgcctaaagcaatgggtaaaagaaatttccaaccaagattcaataattgatctatccttattctaggtaaggtccatctagtcattacggaaatgaatagaaaggaataagctttgactaatgtaataactactcctaccgctacattagcagtttgaccaattccatcaataattggattcaattccaaatgcccgaaagtccaaagaa------atgggatgggaaaataccagccccctaaatatagaatcgttacaaataatgaagacaataataaattcaaataagaagcaagataaaataatgcaaatttaatacctgaatattcagtttgataacccgcaactaattcttcttccgcttctggtaaatcaaatggtagtctctcacattctgctagggaagcgacggaaaaaactatgaaaccaataggttgacgccatatattccaactccaaaacccatattttgattgtgcctgaactatatcaaccgtacttaaactgtttgataattatagtcgatactaacattgctattggtacctctacttcaaaaccgtacatgtaattttcatttcatacggctcctcagtggttatcgaaacataaaaatatatttat--------atttatctaccaacgagattctgtatgcaatttt---------agtacaagcttctgaatctatctaaacttttacagttttttcactagcgctaactcagatttcgaaag---------aatttcaactaaaatttttaattatt--ttctcttgatgtgagaactgcagaagtattacttcgttcccgatagtcattatcgtagtagatagggatatactctcaattgggattttaaggaggtactgctcgagcatctctaccaatgccaagtcctt--atcctatacatatatgttt----ttttgtcataccaattcttcgtgcatcttggtttttctcaccctctactcttgcttaatcgaaatcatcgatttcggcttctccgctatcaggcgtggatggctaatctttcacccggaagtatacaatttttt----taattgtgcaaagctttcactctcgtacaaagaggatgggattcaat-ttttctactgcaaactgatacgctgtttaatatcacccatatgactatctagtttttattagacaccga---aagaattaccaatcaattatttttgaaagagttagatacttcggcagtattttgacgaatcacacgtagagctacggataaaacacttaaagctagggggatttcataactaatagattgagcggctgctcttaaaccacctaaaaaagagtatttattattcgacccatatccagccataagaagtccgagaggaacaacgctagaaacagcgatccagaagaaaacacctatactgaaattggctaaaataatatcgtattcgaagggtattactaaataactaagaaaaacaggtgtaagaactaagacgggtccaatattgaataattgagcatccccttgtgctgggataatatcttcttttaaaaaaagttttacaccatctgctaaagcttgaataatccctaaaggaccagcatattcgggtccaatacgttgttgtatcgctgcggatacttttctctcgagccatacaagtactaaaactcctatagttactcctaaaataagagttatgatagacattataatccatataaagttggacaaattatccgataatcccaatgtagaaaaaactttgagaatttgtttttctaaatttatatttaaaatcattctaacgatcgacctctcccataatgatgtctatactacctaaaactgtcataatatcggctaatttcattcctctaattaattgaggaagaatttgcaaatttataaagccaggcggacgaattttgaacctccagggaaaaacactatcatctcctattaaaaaaacccctaattctcctttaggagcttcaactcttacataatgttcttgtttaggtaatttaaaagttggagaaggctttttaccaataaattggtattcgaatgaattccactttgaatttttactctcattaagtcttctagcctccaaattttcataaggtcctcccggaatagcttttaaagcttgtcgaattatttgcacggattctttcatttctccgacccttactaaataacgagctagtgagtctccctctttttgccattgaatttgccaatctagttcatcataacattcataatgatctacttttcggagatcccattgaattcccgaggctcgtaacataggcccagataggccccaatttatagcttcatttccatcaataacacctataccttctactcgttccaaaaaaattggattattcgttataagtttttcatattcactcacttttggtaggaaataatcacagaaatctagacatttatctatccatccatagggtaaatctacggctactcctccgacacgaaaataattatgcatcattcgcataccggtagcagcttcgaataaatcatatatcatctccctttccctgaaaatgtaaaaaaaaggagtttgcgcaccaatatcagccataaaagggccaagccataataaatgagacgcaatacggcttagttctagcataataactcttatataactggctctttttggtacttggatattcgtcaatctctctggtgcattcaccgtgatagcttctgtaaacatcgtagctaaataatcccatcgggttacataaggcagatattggacgattgttcgattttcggcgattttctccatccccctgtgtaaataacccaatacgggttcgcagtccgaaacattttctccatctagagtaatgataagccgcaaaacaccatgcatcgatggatgatgaggacccatacttactatcattggttttctcttcccagtaagtatcatcgtatttgattctccttttaattggttagatt----cttaatta--------------atttatatt-------------------------------------tttatgaaaat---------tttaatttatttttaatccacgaattcccaattgattaatcaaatcttgataacttgttaaatttgttctgaacagataaactagtaaacgcttgcgtctacctagtattttccacaggcccctctgggatgaataatctttaccatgcttttggaaatggtaattaagcctagtaactcgattagttaagtcagatatttggcgttcaattgatccttccttttctcgaaaaacaggggataaacggataaatgaatttttaagcatgaggtttttattctcctgaaacgtataggaagtaaaaatgtttataattcaagtttttc----ctgatatttac---------gatatactcacaaaagagtatattaatatggtattaataaggcatttataatagattgtataaaaaatagtaattttctgtaattcgctaaaaaattgagcttttgaaccctattttatatatagcaaatatcccatgatg-------taatcgttagatcggagggtacatgcgaaatcttagcatcgaaaatcggctcccattgattgtactgaaccaaaacctgttcgtacaagctagatcttcgaatcgataacttggccaaataaaacgtttaattattttattcttattaatatcaatttttttattttgttctttcgccttactgaataggatattgctcgattctttattttttccttcttccaaagaagataaagaattcaatattcgaaattctctacgatgtttagggagtaaaatatcctctaaattggaggaattaaataaaaataaacttttatct------tccccatttttcgtaatacctgtatctaagagtaagagatattcatcaccattatctagatctaatattttgttcaatcgcttctcaaattttagtaatatactaaccattttatacataagaattttatcatccaataatcggggtaaacgatgttctgagttagtggttaattgatctatgctactatttctacggaaaaaaagatgaaacaaatttaaatcttctcgcatttttccggaaagggaaatcatagtttcttgattttgcataaaggtcataagagatgctgtgttgcctaactttctaaattttttttccaaattctttgatttccatctccattgacgaatagattgattaagttctctttctcgaagtaattcttgattaccaagtatttttcgattattatccttcataacaaaagtttttggatcgaatagttttctatgctgatg---cagttccataaattccggaataagccataataaaatattataatcgaagaagatatttgtctttcttacgaaaaaccctgaaggatctttattacctataaaacgagat---------------------------------------------tcattcaattttgaaaac---tgattagtcgttgagtttttatctgaatcgaaataactataggttaaagaattattcctaactaatttgttgcgctttctggttcgttctaatgaaggatcagcaaaaaaaacataaaattctttattctcttgataaatattcgtattttgtacagtgtcaaatattttacctttgtctcttttccaatgttcactaactctaaagcgccattctcgtggcgcgattccataccacattttgggtgataaattgtatcgattaaaaaactttaaccatttatcccaatcattttctctaaaattatataccgtataaccaatgattccttgtctatacaaaaatattttcaaattatttttcagaaataaatgcgatgcgcgagattttgataaacatttcaaataagatttactacttgtttttattccccatattctttgaagtacatatgcttgagacattaatatcattatttaattaagattaactcgaatttttttcaatattttattattaacaattgaatatttgttttgcactttaattattactaaaaaaatttttaatagattctcttataatttctatatttactcctaaattcatttttattctctgaatatttatctttaaaaaaaatagccactccttaat------------ttctctgcgaaattgaataattatttgtttaattcgaatcaatacttttgctaattttcgttcatcacttatactttttaaataagtgatctcctcattatttttaacgagataattttctgtttctttcgcatctccctttgcaataaaattttctaaattttggatataaattgtttcatactcgaattttttaagtatatccgaaacgatatgatcattgtgtccaactgataatttggcgatcatctcgttgttactattcttcccatcattcttttggttcggacacaaattatttaaattggattcgtcagtatattttacgggttgagtattagttttttttgaaccagaaatgttaaacattatggatgatttgttattcaccaggaaagacttgaaaaaaatattttttcgtaatttttttctcaattcattatttattggtttcaaaaatgaaggttgtttcttcatattaccaaaaggtaaatcagttcggaaaccccaagcagttaaataacaataatgaaattttttcttcttcattactttcttgtaatattcttcgtttcttcctgaaatctcattttgagagttagaattatgccaaggtttcaaacgaaaagggtatattatttttatttgaagaccatccctaagccattgttccggtaattctttttccgaaacttcagtaccatcataagtacatcttatatgaacttctttattccattcggaccaatcctcattccattcaggattttgaaacaataatgaacgaagaacatttttgagtattactaatacggggagcacaatatattttctaaaatgtgactgtatgatcagtaaccaacttcttccccattgagccaaagggaaatcccatctgttcgctatagcaagacgatccgctcttgtcctttcgaagaataaagctttttcttccgaagtctttttgttgatatctaacgaaatatctctaaaggtccat---tttgagtcggaaagtttttttccatacgaaagagttcgaataaaaatgggtttttcatttattcgtaaaaaaaatggagaatttatcccgagttgaaacattttccatattaaagttttacgtctgcgagcacgcattgaaccttttactaattttcggcggaaatcagattgttgtgaaaatcgtcttacgatttttcttctcctatcccttccttttatcaaatatcccagattttttacctttctctgacgaatatcagtaactccgatagctatcacatcaaacttatcattttttaaatcggatgtacatctaggtatttctttatttatttcttgaaatttaaattttttatcaattcttaatgtttctgctaagcgggaagg---------cactcgggtaatatcacccacaaataaatttcgccaagaatttttgattgttttccatctatctatttgtaaataattaaggtatacaattttttgtcgaggagaaagattcaaaataagttcccagtttaaatttgattttctattcattttcttatacgtattc------caaattgcggacgtacttttttcagtcgaatctattattgtatccccatcaaaaatattaaattgtttaaaattttggtcaatccctatttttttcgatttgttaataagtgaactcaacatacgacgggcatctcgagttagcggttcccagggtaatat---taaagttttatattccaatttttgccattgattgtaaatccaattctttagtttattctccctcctcaaaaaaagtggggatttttgcttcttcctcaatttattgtatctctctgttagaagccaggatgacctggatattatcatagccttatggtattgtccagttaataaagggtcgtaaattttgttaaatattctcccctcgaaatttgataatcctgtttttttttccgtaacctctttcaaagaagatccattatccaaaaaattaattctgtgttggaattcattatatatatattcttttctccccgtcctagcgctggtccattcttcgaaaaactcactagatgttaagaatttaaacccattgaaacattttttgaaactcctttggaaaatagctaaactgggcaaatacgcaaaggataatctttgttttccatcgctcagacatatatcgaaaaaatattgggatacttttttttttatagggcttcgagtgctagatcggctatttcctatatatctcaatggtctattccatcgacgatagtcaaaaaaaagattaggccatggtttttgcgaaattaaaacttc---tttggaagaattaaactggaaactctcaattatttttttcgtaataaaaggaactggagttcgacctagatgtaataaggaaaaactcaatataataatactaaaagttcgatgaattgttcgtttaactaaaagatagagtataggtgaatcggattctatacggaatagaagtgatttaccgaaagaaatcaataaatattggccacataaccaactaaaaatagtacttgttagaaatagtatattattactataacgaaaaaagataatattcagtaatcttgctaatacgggactcggtaaaagaatgggattgagtaactgaaatattatactatcgaaaaatattttgtaaattcgagtatcttgcaacgatgttactggtcttagacattgataattcgaaagatcttttattctgtaccagtagaaaaatatatatggtgaaactagcaaagttaatatatggggttttaccaaaattacgtaaattggcgaataataaaccgatagaaatattattaattgtcccgtgattaaaccaataacagccgctgcaccgccgagatttccctctaagagaaaagctcttatggatataagttgtgaagggcctagaggcagcgtcgcgataaatccgtaatataatccgaataaaataaatgcgcttgagaaatttatccatgatagtatcggaacccatagcacagaaagcaataagggaatgcttgttatcataatgaaagatcttcctcaataaagtagaattgaaatagaataaagttaatactttcagatattaaatcgcttcaaaa--aaaggtttactaattagctaattc---tactaattaataaaccttttacttattatttttcgcttctaaccagaactgaccatcccaagttttccaaattattattacgtcgtaaaggacgtgtaactaattcaagaacatcttttgcatttgtaaatccatgaatttgagcaaaaataaattcgacagaccatttggtgttgattcctcttgcttccaagggattggcgtgagccataccagttatagctaagtcgggccgtaattcacgcatacgttgtatttgattataattatctggtttttccacaatccgaggcattggtatacacatttttttacaagtcgtttgtaaaagtgttaattccgcagcttggtatctcttatccatgtatggaataccgatctcgtatacgatcattccacatcgaattaaaaatcttgctagggaaatctctaatagattatctcccatgaagaagacggatttaccacggattaaatcgagataattacccaaactttcccaaatttgttgttctcttttttctaaaccttgtgtttcaataccgaagacggaacaaattttttcaatccaagcacgagttccatcggggccaataggaaagggtgctccgattaacttgcattttctacgccgcatcagaattgtcgctgtacggctcaggaatggattgacgccacagacgtaaacaccatcccctaatgctggaagatctgtatatctttgagcgggtaaccaacccgatacatgaatagattggttcttcaattctaaacttagttgagaagctaccgttgagggtaaagaaccaaaaagaacta---aaggaaatttattctttgaattcattata---gattcaacgggctttttacctgttttagaagtcaaagaagatattaattcttgtatagatttatcttctatttttcgtttctcccgaaccaaaattttttgctctggacagcgatgcgccatagcagctaatacagtatcttctccttgggtaaatgcataatccaatccgtttgctcttgctactataattggtattccaatttcattttccaattttggagccataccttctaaatccattttaataatttcagtcgtgcaagtaccaatccatataattacgctaggatttctatctttttttatttgaacacataatcgttttaattctttataatcgtttaattgagctgatatatcaccctcctctaattctgccatagcatagcgaggttcggcaaaaatcataactccaagagcattttgtagaaaataaccacatgtttttgtacctaccactagaaaaaaactatcctcaattttctgatacaaccaagcgacacagctaatgggacaaaaagtatgataattacctgtttcgcattcaaaagtgagagtttcagatattttaattgacatatatgttatatatttccctttctaaatagaaaaaaattattataattttaaactatcgtaaaatcaataaaattcgtttgtttttttttatcgtttgcagtgtttaccggattcaagtagaaatcagagagtaaaccaaacaattcacgatccggaacttcttttggtacaattccttctggtttggacaatatctggtctgctatattcaaatagaattcacaaacatattcaagagcaggctgggattctatcatttcaaataaagttttacctttaactctagaaactcgaatatcttcaattaaaggtaatacttccaaaacaggcatcgggcaagcttctacatatttatcaataagatctctttttgatgtgcgattcccaactaaaccagctaatctaaggggatgcgtacgagctttttctctcactgaagccgcaattcgattagccgcgaataaagcatcgaaaccattatctgtaataattatgcaataatcagcataattcaatggggcagcgaatcctccgcatactacatcacccagaacatcgaatagaataatatcatattcataaaaagcgtttaattctttcaataatttgacggtttctccaacaacgtatcctccgcagccagctccagcaggggggcctccagcttctacacaatcaactccgccatagcctttataaatgacatcttcgggccaaacatcttcataatgataatcttttgattgtagagtatctattatagtagggatcaaaaatcccgtgagagtaaaagtactatcgtgtttgggatcacacccaatttgtaaaaccttttctccgcgccttgccaaagctatagaaatattacaactagtggtcgatttcccgattccaccctttccataaactgctatcttcatatttattt-----------------ttcttagtttcttgtatgtttctgtctcttccatatagttatattatttaaataa----tatttatgataacatatttcatgttattgtgagctagagattttttcgctacttctcacgatccaaccgcttgatcaaccagaagaaaccaccgagcagatcggatataattaact----atccaaagactctatgaggcaggtgaccgacataaattggatatatggaatttccacgtgctatttcactcaaggaggttgagaccatttcaccatgcatgatctgctagcttttaggaggacctttcgtttttttgcagaaatagtagtcacgtatacttagtaaatcgtaaagcatctcggggaggac-----agaagatcatggtgggtgatggttgaccgcctcccccttgtctcgtttctccggagaggct---cagggattgctatcgctacttcttctccgtataata---ttgggggtgtacccaaatttagtttcaagtttcattcctagctaaacattttttatgactagttatgggttggttcaaac--------gattgttcctcagtagctcagtggtagagcggtcggctgttaaccgattggtcgtaggttcaaatcctacctggggagatcagatctttattttatccaagggcttgttcgt----catctcatccatc------attaatgtcgaatcgcgacaaaatttatgcttccaatagtctaaataaaaaagaaaaggaaacagaaacaatg---------taaaaacccgagataagtaaatagatcattctatgttctgatggcattgccagagcttactagtgagggctctcgcttgacttgttactaactggtaaaatcgccgaaaattttcctttaaaatcattgattaccagcatgtgccaagattgagatcttggtgtaaattcggaataaaataatatttcgttagctctaattagctatt----actagccaa--------tcactcaaataacgtagatcaagcaggatacagtcatccaatctcttgatagattgagatgttattgccgtgattccaactactaaacaaacataagatgataagcatatttttattaagactatgctgaagcctgacagt------------------------------------------------------gctgaatggtgtcgtattggtgaaggacctacgttaaaaaagcaagttatatataataagtctaagtctcggatctggcaatactgaccatgtaaccgaagctggttgtgggcgaggagggattcgaacccccgacaccgtggttcgtagccacgtgctctaatcctctgagctacaggccccgcctccacttggattcgaagcaatgcgcgg-------------------------------------------------------aagttcaaattttttgtggttctgaacgagacgaccccgaaacgttaagtttt--tttcatcctggcatcgagctatttttccatggggcttcccccatagtatcgtcaccgcaatggagtttcaccaccaagttcgggatggattggtgtggttcctccacgcctaagacaccagaatatcaacccatgagcgggaaaaagaagagcataaaaa------actagtatgaatgaggctctggaagggacactgtcccttccagagctacacccagcccttctcactcaagggccaaaattgggttaccaaacacggggatggctagtaccctttta-tcaggccatgtagaaataaggttcaaatctctcggtctgttaggatgcctcagctacatacattactgcacttccacttggcacctatcgtgatcataaacggctcgtcttgccgtgaccttatcttggattctaaagtctatcagtgtctcggccatgaccagaggttacttaaaaggaagtcagaataggagagcactcatctcgaggtgggcttcctacttagatgctttcagcagttatccgctccgcacttggctacccagcgtttaccgtgggcacgataactggtacaccagaggtgcgtccttcccggtcctctcgtactagggaaaggtcctcccaatgctctaacgcccacaccggatatggaccgaactgtctcacgacgttctgaacccagctcacgtaccgctttaatgggcgaacagcccaacccttggaacgtactaccgccccaggtggcgaagagccgacatcgaggtgccaaaccttcccgtcgatgtgaactcttggggaagatcagcctgttatccctagagtaacttttatccgttgagcgacggcccttccacttggcaccgtcggatcactaaggccgactttcgtccctgctcgacgggtatgtcttgcagtcaagctcccttctgcctttgcactcgaaggctgatttccgtccagcctgaggaaacctttgcgcacctccgttaccttttgggaggcctacgccccatagaaactgtctacctgagactgttccttggcccgtaaatattgacacaaggttagaattctagctcttccagagtggtatttcactgatggctctagccccccggaaggggccttctctgccttccacctaagctgcgcaagaagaacccgaagccaatcccagggaacagtaaagcttcatagggtctttctgtccaggtgcaggtagtccgcatcttcacagacatgtctatttcaccgagtctctctccgagacagtgcccagatcgttacgcctttcgtgcgggtcggaacttacccgacaaggaatttcgctaccttaggaccgttatagttacggccgccgtttaccggggcttcagttgcaggctctcccgtcatcgggtcaccaacttccttaaccttccggcactgggcaggcgtcagcccccatacatggtcttacgactttgcggagacctgtgtttttggtaaacagtcgcctgggcctggtcactgcgacctcctcttggaggaggcaccccttctcccgaagttacggggctattttgccgagttccttagagagagttgcctcgcgcccctaggtattctctacctacctacctgtgtcggtttcgggtacaggtacccacttgcttaagatcgttcgagcttttcttgggagtgtggcatgagttacttcagcaccgtagcgcttggtactcagacgttggctcgaggcattatctctacctctttcttaccttg-aaaaattcaagtgaattaaccttgcgtccttgaaccgataaccatctttcggctaacctagcctactccgtccctcgggaccagcaaggggtagtacaggaatatttgcctgttgtccatcgactacgcctttcggcctgatcttaggccctgactcaccctccgtggacgaaccttgcggaggaacccttaggttttcggggcattggattctcaccaatgtttgcgttactcaagccgacattctcgcttccgcttcgtccacacctgctcacgctggtgcttctccctaaggcggaacgctcccctaccgatgtatttcgacatcccacagcttcggcagaccgcttagtcccattcatcttcggcgcaagagcgcttgatcagtgagctattacgcactctttcaaggatggctgcttctaggcaaacctcctggctgtctttgcactcctacctcctttaccacttagcggtcatttaggggccttagccggtgatctgggctgtttccctctcgacaatgaagcttatcccccactgtctcactggttgacccttactccctattattggggagtcccatccagtattcagagtttgcctcgatttggtaccgctctcgcagcccgcaccgaaacagtgctttacccctagatagtctagtcaactgctgcgcctcaacgcatttcggggagaaccagctagctctgggttcgagtggcatttcacccctaaccacaactcatccgctgatttttcaacatcagtcggttcggacctccacttagtttcacccaagcttcatcctggtcatggatagatcacccaggttcgggtccataagcagtgacaattgccctggaaagactcgctttcgctacggctccggtgggttcccttaaccaggccactgcctataagtcgccggctcattcttcaacaggcacgcggtcagagatccaattctcctcccactgcttgggagcttacgatttcatgttctatttcactccccgatgggggttcttttcacctttccctcacggtactacttcactatcggtcacccaggagtatttagccttgcaaggtggtccttgctgattcacacgggattccacgtgccccatgctactcgggttagagcataagcttgcgatgctttcggttactggactctcaccatctggggtgcagaactcaactgcttcgcctagcagcgcaatgctta----tatagctcccccacaaccccgttttcacggtttaggctgctcccatttcgctcgccgctactacgagaatcgcttttgctttcttttcctccggctactaagatgtttcagttcgccgggttgtctcttgcccgcctatgaattcagcagcagtttaaaaggttaacctattcgggaatctccggatctatacttgttttcagctccccgaagcatttcgtcgcttgctacgcccttcctcgtctctgggtgcctaggtatccaccgtaagccctttctcatttgaacctcgccattcaagtctatgccattattaaagtgctagatgaagaggatcttatcaacgtccataagtagtagtagtcaacttcgctacgggatttattatctaatacgatgatattatatcgtattatattggtttcgatcacggactggagacaagcggattcgaaccgctgacatccgccacggggtaagccaccgtctcttaggcctcacttacttattttaccatagaagcttttgatagacaataactcccccccaaacacagcttacaactttcatcgtactgtgctctccaaagagcaactttactcaaaaggcgccaaatttaaaaaatgaaaagaatgcagtttgggaatctacgcaagaatcaaaaactcttcctcttttccgcccgacttttcagtcttaatgttgttacccttctccaacccgtcctgccaacccaagcgaacagctgatgcgttcgactccttgggccaggtttatggtcggtctgtgacccctgggcgccttcggcatccttggggcgatctcgtagttcctacggggtggaaacgatggggtcggtccatggcttttcgttcctttcgcttgaagggttaaagagggatagtgcatcaagctgttcgcaaggggtcagctcgatcctcttccccagggattctataatgaggtaaccctgggggagccgccgactccaactattgcccatgtacgatccgtagtagatctaaccaactacccatcctaccttttctacattttgacaactcaccttccttgtctccgtagaatttttcagtggcatgttccagtcctccttcccattcctgggaaaaagttagccaccggtttaggtaagagatactaccattaccgcctagacaattaggcatccaacccgtaagcgcaacgacccaattgcaagggcggcgctctaccaactgagctatatcccctccgggccaagtggagcatgcagaaaaaaatccagatgctattacttcggcgcagctgggccatcctggacttgaaccagagacctcgcccgtgaagtaaatcatcgtacctatttaattaaaaaaaaaaaataatccatcgattcctttttttttaggaacaattcattcttcccgaacgcagcatacaactttccattgtactgcgctctccgagtgtacttgttatccttcgtttttccttaagggaacaaaa----cggga-agagagaagaaggcgtaacccatactctacttcttagcccaactaaacactctaagatcctttttcgaacctgcattcaccgttgagatgataaatacataacatccggcggaggtcattcgtgagattcatccctaaaaaagttatcgagttactcgtaccaagcattctta----tgaatctaatatcccatcatctatagacctaagatattttttttttcacacgatttaaccccaaactgatctggttattgattgctgcttccttcggacctccaagaaaggcagggaaaggctcgaatagtatgatccctccgtcaccctagaataaaaatctccgtgggtgatctcgtagttcttggtccgtgaagatgcgttattaggtgctccgtttttcacatttaggc-----tgaatctcaacctgtgctcgagagat--agttatcaatacactgataaggcatgtattgattcttcgagaa--gagaagaactatttctccctggaccgcccagatcccacaagtgattgacaagttgaatcttcattagatttcacctgaatcgcgccatctatcctcttt------ttttttc------------------agtcagtaagaggaatgcgccatgctgaagtgccttaaat-----gatctacattttcgggtcaggcgctgatgagcacatcgaactatttatgtggctggaaacct-----tcacggaccaagcgcaacgacgcaattatcaggggcgcgctctaccactgagctaatagcccgtcgcgcagatctccctgttgagagatctgcaataccaaa------------------------atcccattcattt-ttccttgataacgttcacagaggtaaaaatgaatgggcttcttcacttgttccgacctaggataataagcttatgaacttggtt--------ctgtcgacgcgaaaagaagtgaaaaca-ttcatttcttgttaacagcgcaaggattggaagcccaacaagcaatagctctccctgaaaaggaggtgatccagccgcaccttccagtacggctaccttgttacgacttcactccagtcactagccctgccttcggcgctcccccccttgcggttggagtaacgacttcgggcatggccagctcccatagtgtgacgggcggtgtgtacaaggcccgggaacggattcaccgccgtatggctgaccggcgattactagcgattccggcttcatgcaggcgagttgcagcctgcaatccgaactgaggccgggtttttgagattagcttcccctcgcgaggtcgcgaccctttgtcccggccattgtagcacgtgtgtcgcccagggcgtaaggggcatgctgacttgacgtcatcctcaccttcctccggcttatcaccggcagtctgtttagggttccaagctaaatgatggcaactaaacaagagggttgcgctcgttgcgggacttaacccaacaccttacggcacgagctgacgacagccatgcaccacctgtgtccgcgttcccggaggcactcttctctttcggaaagattcgcggcatgtcaagccctggtaaggttcttcgcgttgcatcgaattaaaccacatgctccaccgcttgtgcgggcccccgtcaattcctttgagtttcattcttgcgaacgtactccccaggcgggatacttaacgcgttagctacagcactgcacgggtcgatacgcgcagcgcttagtatccatcgtttacagctaggactactggggtatctaatcccatttgctcccctagctttcgtctctcagtgtcagtgtcggcccagcagagtgctttcgccattggtgttctttccgatctctacgcatttcaccgctccaccggaaattccctctgcccctaccgtactccagcttgatagtttccaccgcctgtccggggttgagccctgggatttgacggcagacttaaaaagccacctacagacgctttacgcccaatcattccggataacgcttgcatcctctgtcttaccgcggctgctggcacagagttagccgatgcttattcctcagataccgtcatcacatcttctctgagaaaaggagtttacgacccgtgagccttctacctccacgcggcattgctccgtcaggcttttgcccattgcggaaaattccccactgctgcctcccgtaagagtctgggccgtgtctcagtcccagtgtggctgatcatcctctcagaccagctactgatcgtcgccttggtgagccattacctcaccaactagctaatcagacgcaagcccctccttaggcggattcctccttttgctcctcagcctatggggtattagcaatcgtttccagctgttgtccccctcctaagggcaggttcttacgcgttactcacccgtccgccactggaaacaccactaggatgcttcccgtccgacttgcatgtgttaagcatgccgccagcgttcatcctgagccaggatcaaactctccatgagattcatagttgtat-tacttttacttatagctcccttcttcgtaaacgaagcggaatcgtccgccatccgaaaagatagctgactttcagttgattcttcattcacttcatattaacttgaagctcaactctagtatacctacacctaccctatcgtgtcaatcccacgagcctcttttgatgacgaagaaacaaccaatggaaatgcttaaaaaaaatataaaaatatttagggataatcaggctcgaactgacgacttccaccacgtcaaggtgacactctaccactgagttacatccctcctactaatggaaaggaataacct----aaaacccttacttatcttattttcggagtgatcccaactactaa-------ctaaaagatatatatatc-tttttttttacgttctcattcaaaatttttagagtcgagtctgagagaaggataaaactatgcaaccattaattatttcatacggatacgttgccac----cctaccgatagagacgggattttactctagcattactatatatacttttgtctaatcgaaaccttcaatgaaatcttgggtttttttccttttccaacaactggttgacctccgaaatctctcgtgatagaattctcttaactaaatacttatattccctcctaatccatgctcgactcgtgatacgtacgagggaaaaatgtaaatataatttactgaattgtagagataaattatatatttattta----atttctacctat
>OL654074
[truncated: 3,008,346 more chars]
