# Supplementary material for: Comparative Organellar Genomics of Pellidae: Insights into Codon Usage, Nucleotide Diversity, and Structural Evolution
Source: Plants (Basel). 2026 Mar 24;15(7):997. doi: 10.3390/plants15070997 (PMC13074886; doi:10.3390/plants15070997)
Supplement: Supplementary file 1 [file plants-15-00997-s001.zip › Supplementary File S6.fasta]

>NC_080360
--cccaaattctctt--------tagatactcgctatcggattcgaaccgatat---tccattagaaacagattttgagtctgccgtgtttgccgttccaccaagcgagtctttattttatcgaa-------aaaaggccccgagtctg--------ttgaccccatgaaaactta-------------------------------------------------------------------------------tcgatgttatcgatgtttct--------------gtgcg----tc-------------ggagtccaca----atgcaacaat---------------------------------ttttagctat----------------tcgtcagatacatgc-------acctctccaa----------------------------------attatgtaacacttccaatg------------------------------------gccaat--------------------ttaggctgtggtactcagtaaaacaaaagcattttactggggccggcaca------------tcaatgcgaacacatcgcggataagagcgtcaacacccga----------------------------------------------------------------------------------------------------gaccac----tcagatctt-------------ccaaagaatc------------------gtgtatggtt-----------gggcagagatacg--------------------gggacaca----------------tatggaga--------agtagcttctcaacaagcccctaagaaatg--------------gagaaatggttatgtccgttaccagctttct-----------catatccacggggattaccacgggg--------attaccacgggg------------att----------------------------------------------------------------------------------------------------accacggggattaccacggggatcatatttgcgat-------aactctttttcggggaattcgtggcaaagctccctt------tcggaa-----------cc---------------------------------cctggtctgttattctttggtcgtttctcttggt-------acta----------acgga-------------------------gatgcgcattattggacttgaaccaa-------taggaacggattttaaatccgtcgtgtttacctttttcaccaaatgcgcgaaaga------------------------------gcgac----------------------------------------------------------------------------------------------------aaaactcttttctgtggcc-----------------------------------------------------------------------tctcgtttgcgtattatcccg--------at-----------------------tcctacccgtttatttaaatgtatgcga----------acccgtccc-----------------------atcgatatccgcaatgacgctattcgtaaa-agtgtatacggccaaa----ctgaattttcccgggaaaatccag--------------------------------------aggcaactaaacaat----------------t-----acaaagccgttca----agagatcttactgggcatactgtaagagtaag-tag-ccacccagggaatac---------------------------------ttcccagtcttacttactg-----------------------------------ggcat-------------------------------actgtaagagtaagtagcc-----------------------------------------------------cacccagggaatacttc--------------------------------------------ccagtcttactgggcat------------------------------------------------------------------------------------------actgt--------------------------------------------aagagta--------gcccagggatc-----ccagtcttacttactgg-----------------------------------------------------------------------------------gcatactgtaagag-----------taagtagccc----agtaagctgttttactgtggcaaaatacggccact------------------------------------------------------ggcagatataaccc------------------------------------------------------ccgatttca----gtcttaaa-----------------------------------------------------------------------------------------------------gatctgtagat-----------------------------tcttttccatcgataagaaccgtc------------------------------gaatt--------------------caaaaaaaatagtacttatgtatttacttatagtcattttaccgttgattgggagttttgcggcagggttttttggtcgttttcctggttcaaggggagtggctgtagtcacaaccacgtgtgtttcattatctcccatttcatcttgtattgcattctacgaagtcgcgctgtgtgccagtgcttgctatacaaagattgctcctcggattttttcggaacccttcgacgctgctcggggctttttatctgacagccttacagtcattttattattggtcgtcacaattgtaagtagcttagttcatatttattcaatttcctatatgtctggggatccgcatagtccacgtttttttcgctatttgtcaatttctactttttttatgcctatgtcggtaactggagataattccattcagttatttttaggatgggagggggttggacccgcgtcatatttattgataaatttttggtttacgcgcattcaggcaaataaagcggctattaaagctatgcccataaatcgcgtaggtgatttcggattagctctcgggattatgggttgttttactatttttcaaacagttgactcttccactatttttgcttgtgctagtgtcttttccgaaccccatcattatttactttttcgtaacatggaatttcatgccataactgttattcgtattttagtgtttattggcgctgttggaaaatccgcacagattggattgcatacttggttacccgatgcaatggagggttttt---------------------------gagggctctcagtgtgctttcctaaattacagtaattctgt----taggtacattccaatctcactgtatgctggaatcgtcgaccaa----------acgagagtccctatcgga-aaaatatctaatttttttgaccaatcagcaggaaaccgat-----------------------gctcaccga---------------------------------------------agcaggatccccagagactgtacgtaagacctc------gatatgaca----atggaatctccgcgcttcgacc-------------aattattaaaacagaaaaaggccacatattcatattggcgcccagactct------tcagaatacatttctg---------aggtttgttacctga----tcggattctaa---------------------------------gtacaaa-----gaaagcagtttt-----------ttttagatttgtaag----tttgga-----atagtctatttcacacgtcttaagacgcgtgaagaaactcaaataagccctttttacctta------------------------------------------------------taagggcacacccgtaagattcccatatttcataagtggaagatccagtccctactctcgccagagcattctctat----------aattattccg---------------taaaaaatcgttcgtgtagatcgtgcgcgatagctaatggaaaagagtaagcccactccagtatccgcttcgattcatgcagctactatggcaacagcaggcgtttctatgatagcaaggtgctcccctttatttgaatactcacccaatgctttgattgttattactttcgtaggcgctatgacgtcattcttcgcggcaaccaccggagtattacaaaacgatttaaaaagggttatagcttattcaactcgtagtcagtcaggctatatgatctttgcttgcggcatttccaactattctgttagcgtatttcatttaatgaatcacgcctgcttcaaagcacttttattcttgagtgcaggttcagtgattcatgccatgtcggatgagcaagatatgcgtaagatgggagggcttgcttccctgttaccttttacctatgctatgatgcttataggtagcttatccctaattggtttcccttttttaacgggattttattcaaaagatgttattccggaacctgcttacacgaaatatactattagtggtaacttcgctttctggttaggaagtgtatcggtcttttttacttcttattactctttccgtttactgtttctaacctttctagcaccaactaattcattcgagcgagacttaagtaaatgtcatgatgcgcccattcttatggcaatacctctaatccttttggcttttgggagtattttcgtaggatacttggccaaagatatgatgattggtttaggtaccaatttttgggctaattcacttttcatactacccaaaaatgaaattctggccgaatctgagtttgctactccaaccattatcaaactaattcctattttgtttagtactttaggttcattcgtggcgtatagcgtaaattttgtggtgaatccacccattttcgctttgaaaactagtacttcttttggtaatcgactatattgctttttcaataagcgctggtttttcgataaagtttttaacgacttcttagctagatcgtttttgcgttttggatatggagtctcgttcaaagctttagacaaaggtgctattgaaatcttgggtccttatggaatttcgtacacgattcgagaaatggcccagcaaataagtaaaattcaaagtggatttgtttatcattatgcctttgttatgttgctcggatcaacaatattcatttccgttataggcctgtgggatttcatctctttttgggtagataatcgattgtatttcatttacatagttagctttttattcatttccaccatatctgaaaaggaactcaat---------------caaaagccactttggcttatttgaaaaagaacgcaaagaataatcaaagaccccgggggggccccccggcctccccgccagcattctgatgatttcagttttcc----------cct--------------ttggaatctatgac--------ttcgggaagggggaaat----------------tctccccttccctaggacctcacc------gttgtttcctacacggc--------tcgtccaaccct------------tagatt-----ggtgattggtcct-----------------gtgcttaagatgtcgtttagacccctgtccctagt------------------------------------------------------ataggtaatccgctccat----tccatcatcttgaactcgtctatccaagatgcttgattcattagaggacaa---------------------aattcat-------------------tatcgacctggttgatatataccatcaatag----gcatggagcgagcaacaacgttcatgcgcttcgccattcgcagaga----------gaa--------tggttaa-----------ttgctggttgacaaggaccgaaagagtctccgattcggta-cagaacctcatcttaa-atacaagagaaccggcttgctccatacttttgggt-----tactacgcggta-------------------------------------------------------gtgcggtagtaaatgaaaccccctcaacagagctt----------------cttgcacatgctaaggtctccgtgttcgttgccgaacaaggatgagtgcaacgccttcttttctgcattctagaacataaatacagaaa------------tctcgt----gcgggatctagaccggtcgccct-----gttga-----------------------------------------------------------------------------aactctttaaaccgga--ttcgccattgttt--ttgcacaaacaaggccactgtatataccgaataacgcaataacgcatc---ctgattccag-----tggaaagttaaacg--acatatt-gcatcgcgacatattgcatcgcgacgacatattgttgcatcgcgacatattgcatcgcgacatattgcatcgcgacatattgttgcatcgcgacatattgcatcgcgacgggatt--tctaggaaaaagagtaaacgtatatgttacaagttttagctcctttttattccaatttaagtggtctcattttgcttcctttgctaggaagcctt---attttggtgatcccgaattcatcaagagtacgtctgatacgaggtatcacaatttggacctctttgatcacttttttatattccctttctttctggatacgcttcgagaatgatacagcaaaatttcagtttgtggaaactattcgatggcttccgtatccaaatatcaatttctatataggtatagatggtatctcgttattctttgtgatcttgaccacgtcttcaacccctatttgcattcttgttggcttttatagcgtcaagagttataaaaaagagtatatgatagcgtttttcatttgtgaatctttcccaattgctgtgtttcgcccactcgatcttttaatattttacgtttttcttgaaagcgtgtcaattcccatgtttattattataggtgtttgggggtccagacaaaggaaaatcaaagcagcatatcagttcttctcgtacaccttgatgggatccttgttgtgcgccacgttggtactagtgagtctccggc-------gaagccggcatggggtgtt-ctatgtaaagcgtcccactatccttgcggggaaagcc---caaagggtattgtagcatgtggggaaaaggggaacacggcgtgaaaccgatagcgc---taagga---gttccccgagctagaagttctatggctcgtg-----------------------------------------------------agtctggggaggtatc---tcag--tctggcttttccc----------agctatgtcgccag---cgggaacagcgatct----------------------tcttcacagccaccgcccttgaacggggag-tagagtggaac-------gcacttggagacagctaccgtatagt-------tacgaggactcag-----aacctaaggaaccga-------------ttcgacacaccagcatgaaacgtgggattgtctaaggtcacggggaactggtttaacaacctctccgggaggcaacggggggcccgtaata---------------acaggtctgctaaggggcccagagaga------------------------------gataagccccggcatc--cccgggaca-------------------gattacagct-----------------ttctcctatacagctacagctttctcctatacagcttt------------ttcttaagatcactcggagagccgtatgcgaggagacttgcacgtacggttcggaggaaggcca--------ttgataccgc------ttttgttgagaaaaataagcgaactcgg-----------------------actttccatt----ggcccatctcttaccatgctcttagccattttatttatttctttccaaacaggaaccactgatctacaaatattattaaccacggaatttagtgagcggcgccaaatcttgctacggattgcttttttcgcttctttctctgtgaaagtgcctatggtaccagttcatatttggttacctgaagctcatgtggaggcacctacggctggatctgtaatcttggcaggaatcctttcaaaattgggaacctatggttttttaagattttctatacccacgtctcctgaagcgacactccatttcactcctttcatttatactccaagcgtgattgctattatatatacttccttaactacaataagacaaatcgatttgaagaaaattattgcttactcttcagtagcccatatgaattttgtgactattggtatgttcagtccgaacatacagggaattgaaggtagcatttcacttatgttaagtcatggaccggtttcttcagcccttttttcatgtgttggggctctatacgaccgacacaagacaagaattgttaaatattatggaggtttagtcagcaccatgcctatttcccctaccattttcttattttctaccccagccaatattagtttacccggtactagcagctttatcggggaatttcccattttagtaggggctttccaaagaaatagcttagtggccacattagcagcacttgggatgattttaggcgccgctcattccccctggctatataatcgtgtggtttttggtaatttcaaacccaattttctcctaaaattctccgatttaaatagaagagaagttctcatctttttaccttttattgctggagttatttggatgggtgtttaccccgaagtgttcctagagtgtatgcatacttccgtgagtaacttagtgcaacatggaaaatttgattaa-------ttttttgataaaaacataaaaaagaggttcgaagaaacgtttgagcatgattttttagcgcttttcccggagatctttctcattaacgcaaccatcattttgcttatttatggagttgtatttagtacctctactaaa---aatgattatccaccgttggtgcgtaatgtgggtcggcctggtttacttagtgttctaataaccatcctattggtcg---gctcacctctagctgttgccaatttagtatataataatttaataatagacaattttacatatttttgccaaatctttctattattaagtacggctagtactatggttatgtgtttggattatttcaaacaggagagtttgaatgctttcgaatctattgtattaattctacttcctacccgcagtatgctttttctgatctcggcttatgattcaattgccatgtatttagctattgagcttcaaagtttatgtttttatgtgatcgcagcatcaaaaagagactctgaattttccacagaagccggcttaaaatattttattttaggtgctttctcctccggaatattattgtttggttgttccatgatttatgggtttactggagttaccaacttcgaggaattagctaagattttcaccggatatga---aatcactttgttcggtgctcaatctagtggtatctttatgggaattttatttatcgctgtaggttttttattcaagatcactgcagttcctttccgggcggccgtt---agacggcctatgggtaccgacagat---tgcggccaatctcaatactttcggggc-------------------------------------------------ctgtgcgccgagcgtggaaaacataatcacctcgtgagagcgttgagaccatagca----tgttacaaaaacgcggttgagagg----------caaagcaaatgagttttt-------agtttgctcaatag------caccgcgtgagctc------tagtgtcacacgagataag-----cccgcctggcgaatcgaagttatcttcttgtcaactggctacccagttccgt--------------ggaacaggtgtgcttcctgcctgtcggggtgaaaaggcgacaaggtctagattggagctaggaaactgcatggaagctgattacccaac------tctttggggacaattaacaaaacgatatctc-------aagaataaggcaccaagaaccataggctgtaccggc--------gagatccaacctcg-----------ggtgaaatccccggctggaagtcagaggacctttagtaccccgaacattttcgtgaatgtcgaatttgaagcgctggc------------aagggaaaggggtct--atgcacct------------------------------------------------------------------------------aaactg---gttccgttacttggg--------ttttacgaagtctatc----------aactgatattccag------------------------------------gtgatccaatcgggagaagg----------gagaagggactcgggaaacagaat-----agattcgtgcctctcggatatgtgttagagagccgtatgatgggccactatctagtacggttcggagagcactgtagtacaccgtt-----------------------ctcaga------tgggaattgatgggaattatttca--aagcgatttcaccctttttcagtgccccttccaaatgtaaaccccttccaaatgtaa--------------acccccaaagaatgaagccattcttaattcttagggcaaagaattctctggccttttgg-----------------------------------cccttcggagctctctcgggggcaagaatattttgtacccttgactctatatatgtgggcacccgatgtatacgagggttcacctaccacagctacagcatccttttcgattgcacctaaaatctctattcttgccaatatgttacgtgtttttatttatagtttctatgatccgacatggcaacaactattcttttttcgcagcattgcttctatgatcttaggagcactggccgccatggcccaaaacaaagtaaaaagacttttagcttatagttctattggacatgtaggttatctttcaattggtttttcatgcggaaccatagaagggattcaatcactactaattggtacctttatttatgtattaatgaccgttaatgtattcgccatggttttagcgttacgtcaacaaaatcgtttaataaaatatatagcagatttaggtgctttagccaaaactaatcctattttagctattaccctgtctattgctatgttttcatacgcaggaatacccccattagctggattttgtagcaaattctatttgttttttgccgctttaggctgtggggcctacttactagccctaataggagtagttactagcgttatcagttgtttttattatatacgctttgtgaaaataatgtatttcgatacacccaaaaca---tggattttatataaacccatggatcgtgaaaaatcgttactactagcaatcactgtcttttttattacttcttcctttccgtatccctctcccttgtttttagttactcatcaaatggcacttt---------------gcctatg---------------------------------------tttatgagat-------------tcatatttagatgggacgct---------------------------------------------------------------------------------ttgcgatacacttctgaacactcgcaaa---------------------------------------------------------------------------------------------------------------------gcttattccgtg-----------------------------------------------------------------------------------------------------------------------------ggtggccctctg---------------------gtccaaagggccacccc------------acataggacatattagggggcata----------------ttagggggc------------------ggcatattagggggcatattagggggcatattagggggcggctcagtgg--------------ggccctttggcctttccgct------------------------------atacactggggttttcattgagattcaaaggagagtacatttcgcatgaacgtctcgc--------------------------------------------------------------------------------------------tccgattcgcagaa----------acggcgctttggagtccctt----------tcagtgacccggaa-----aactggccccag------------------------gaatgtcgaatgtcgaatgtcgaat---gtcaactgt----------ttcgcattgtaatactcttt--------------------taatacttagataatacga-----tatcaaagcggttctcttctcttct------------------cttcttttatttaaaaattgac----tgaaaaggcgag------ataaaaccgatac-----------------------------tttcacatctcggtattcggtata---------cagctctatg--------------------------------------------------ctttccga-------------------------atagccaagaaacggaagtcgtcattgggttcccatttctaacct-----------------------------gagctattgctta----------------------------------------------------------------------------------------------------------cctctggtatatgcatatataaat-aaccaaaaaaatatcata---------aaatggatccccgaatccg--tcagttatcccttataggaggttagttttt-----tctctg-------ttcgagacggta----------------------------tcaggtttc----------------------------------------ggaaagcgctgtcgga---------------------------atttccatttt-------------------------------tcggt--ctcccgtattttt---------------------------taatccccgctgttgcagt-------cggag----------------------------------------------------aacctt------------------------cgctctgggtcga-tattga-----------------------------gtccc---------------------------------------------cattcgctgcgagc----------tcacctcttagt--------------------------------------------aaagcaatataacataa--------------------cttcaaagtta----------------tcaagtacccggaaggcactccga-----------------------------gtaac------------------------------------------ttatcagcagataactgttaactgatttc-------------------------tttgaaagtgct------atttg----gcagt---------------------------------------tgtatatgctat------------------------------------------------------------ttca--------tctgt-----ataatacgattcatt----cggttaaccgaatgctccg-----------------------ggaacccgtacaagagtaaaacgtagta----------------------aattgcgtaa-----------caag---tgaat--aaacggaat-atgtgtcgtgtcatccgaaatagttt---------------ttgatacaaaattcgttgtattt------------cgtcgtgtgttgaac-------------------------------------------ccctgacaaaaa-----------------------------------------------ccaagaaaacgacgatcccga---------aagcattttct----t-----------tcagcttctccg----------------------------------tttttgcgaagttgga----cattcttagcattcttagctcagttggatagagcaacaaccttctaagttgaaggtcacaggttcaaatcctgtagaatgc-------------------gtgaaggtagaatg-----------------------------------------------------------------------------------------------------------agcttct-----------------------------------------------actgga-------------------------------------gaaccgccttcc-----gg-----agcgtgtggtt----gattcctgatttggag----------------------------------------------------------------------------------------------------------------------------cgtagagtccgctt------------------------------tcagcttatctta---------------tagggagagtggccgagtggttaaaagcgacagactgtaaatctgctgaaggttttctacgtaggttcgaatcctgcctctcccaagtatac---------------------------------------------------------------------ccaagtatacccaagtatacccaagtataa---------------------gaactcgtacaca------------------------------------------------------tttta----ata-------cagcgggatc----------------------------gatccaagcaaaaacg------------------------atatctccggcac---atctcctttctaga-----agatatacgtttcttgcatcgcaa---gaaaac--------------------------------------------gcggtttatctgaaaccgattcttccccggaaatctaataacc-cgtgtttctggatatctccgaag---atacgcccagaatggactgcaattgaag-------------------------------------------------------------------------------------------------------------------------------cgcaggggcaagtatacag------tatacgcg--------------ttattcaaagg-----taagtagccaaaaaaagaaatctgacct---------------------------------tatttcaccgcgg------------------------------------------------------------------------------------------------------------------------------------------tattctcgttctgcg-------------------------------ttttcttaccga---------------------------gtgcaagttg----------------------------aatgaagcaca-----agcgtgc-----ctccagattctgtcgtt--------------------------tcccgctttattctgaaattcta-------------tgaatttttcaaaaaa-catgcaatcccga---------aggtccttttcttgaagatt--------------------------aatcaacgagggaacaa-----ggtttcaaagat----agatgtt-tctctgcgaatgcaaaaacac-------------atagaagatcccagggaata--------t------------aaag--------------------------ttgagcactac-ggagctgagt---------gcgataac-----------tgctta--ttaactgcaaatc----------catctaaaaa-----------tatttccaaaggatt-----------tgaggta--------------------------cacttgaac-----ccttttgcagttctacagggttatcgtcccctcgattggttcc------aagggatcagtgct---------------------------------------------------------------------------------agggtttcggaaagcagct-------aagacattgcat--------aaatgtcttcga--acctcgatgcgagtgcctt---------------------------------ttgtatctccagatgg-------------------------------------------------------------------ccccggtaag-a-------------------tggtaagagattccctagtca----------------------------ttgct----------tgcgaattgatccaagga--------------tcatcgcttggtactgcgagtactcaagagtact-----tttactgagtgttttgctgcgctcattaagaaagat------------------------------------ctagaagattctgtgctattt--ttgacta----------ctcggattcttc-------------------tcggtatacggaat-----------attt------cttcgatcttaatagcaagctatcgat-------atgacacaa------acgtcctcctgaactag---------------tgcttgtagctcaattggatagagcaccaaactacggatttgggggttgagagttcgaatctttccaagcat-------------------------------------------------------------------------------------------------------------------------------------gaag---------------cattgaatct-------------------------------acgagaattc---------------------------------------------------------------------------taagggtaaaactagtcttccagacgttttct-------------------------------------------------aggataaacggg---------------------------------------------tcgaaga---tccc------ccggtaatttaagcacaccgt----gcttcttgatcgcttcat-------tttcaaaaggttt-----------------cactggtct----------------tcaaaga----aaggtaccga----------------------------------------gagtttatcgagagatcgg--gcatatctcgagagatcg------------gaaggcggaaatagcttaatggtagagtatagccttgccaaggctaaggttgagggttcaagtccctttt--------tccgctcgaa----------tcggagtggc---------------------------------------------------tg---------------------------------------------------------------------------------ctttcggaacagcgcattccag-----------------------------------ggggactgtcccattgcaggcgagaaaactttaaaaaaaggctttcttttc-------------------tgggaagttcca----atactca-------------atgcattgtaa------------------atctaaccgc---------acattacgttcattatcgtttcgaaacatt-------------------------------------------------agcccgcattcggggcca--------tgtgtt---ctgactt----------------------------------taagaa------------------------------------------aatatacctgtaactccagtaaaatacgcgt-------------------------ttcggtc------------------------------------------------------------------------------------ttaagttagcactgaagtttaat---aagctggttc----ggact-----------------------------------ctcatatttagcactcccgtgatgag-------------cttcggaagcgtaaagtat------------tccgg----------------atctgaagatattgaaagcccactgcgtcaacaagcctttct------gtaagtcatctcgaaagagcaaaa-a---------------------------------------------------aaggcaag----------------------------------------------------------------------------------aatcatcgc---------------------------------------------------------------------------agcctccccgctctgagtaa------------aacatttacaaagacgt-----------------------------------------------------tcaag--------------------------------------------------------------------------------------------tcgcccaat-------------------------tacagtggataaggccttccggtttcaccggttt-----------------------------------------------caccggacaaaggccttccggtttcac-------cggagacc-----cctaaagaat------ttgaatctttaggatt--tctcgtccctttcgtctaggggtataggacatcgtcttttcatgtcgaagacacgggttcaaatcccgtaagggatagttattta---------------------agaagcgaaaatgggggaatctt-------------------------------ttcactgccctgttaactcaggactcaggatagtgtcttcagtcttcacttgtttggcatttttttgggaatctat-tcactcaattagataa-aagtgtcttt------------------aatttagataaatgtctca------ac--------aatttttctcgata-----------------------------------------------------------------------------------------------------ttcac-------gacttccatt--gcgtccatcttataagatgtactacgttt---------------tcggagccct----------------------------------------------------------------------------------------------------------------------------ccatcgg-------------aatggccatcaaagagaatgcgcactgag----caaagccctg---------------------------------------------------------------------tgaaaag------------ccctgtgaaaattgggtt----------------------------------------------gacgaatgttgacg--------------------------------------------------------------------ttttcttgatctaca------------------------------------------------------------------------------------agaaaaggatatttaagagagttcgacg------------------------------------------ggttattc-----------------------------------cgaggtta-----------------------caggtcg-------------tgca---------------------aatcccgagaaatctgcacgata--------------------------------------cagcccga---------caatgttgacccagg-------------------------ttattt----------------------------------------------cataactca------tattcactgccctctggcacaatacttcga------------------------------------------------------agcatataa-------------------------------------------------cgcgtaacgcgtaacgcgtaacg-----------------------------------------------------------------------------------------cgcagaaaggtactgggt-----acggaactccggg----------ctactcaatttcatc---------------------------------------------------------------------tccgggctcgtagcagcta---------------------------------------------------------------------------cttttaaag--------------------taaaagataagacgag----tccagaagct--------------------ta-----tcttttactctagtatagccgcta--------------actatgcatc------------cttccgggta------------------------------------------tcatagagcttttccgggtatcat---aagagccgggta----tcatag---agcttttccgggtatc--------------atagag-------cttttccgggtatcattcatagagc-------ttttccgg------------------------gtatcattcatagag---cttttcc-------gggtatcatagagcttccgccaatgga---------------------gacgacatcgcca---------------------------------------------------tttgagcacttgcgttattc------------------------------------------------------------------------------------------------------------------------------------------------------------------------------tatagccagaagtgga---aagttagacttatt--------------------------aaagaggcttttaaagagaaagccaaagcccctgtctgggcag---------------ttctcagt----------------------------------------tctatataaccc---------------------gtggattccaaataaccc---------------------------------------------------------------------------------------------------------------------------------gcctcttcgcaacaagtc--tttctaggcg----ttctttatggctacgtatgggtat-gggtatggcgcgaagagaaacttttaag------------------------------------------------ttggctaactct---------tgac--aggga--------aatctaggtttgagcctttc-------tcggggatgcttgagccgtga--------------aaaattaa-----agaagaaaatatgccaacaatgaatcagcttgttcgt---aaaggcagagagtcgaaacgacgcacaaagcgtactcgagctttgaataaatgtcctcaaaagcagggggtttgcctgcgtgtttcgacaagatcgccgaaaaaacctaattcagctttacgcaagatagctaaggtacgtttaaccaatcgaaatgaaataattgcttacattcccggcgaaggtcataattcgcaagagcattccgtggttatggttcgaggaggtagagtgcaagatttgccaggcgtaaaataccactgtattcgaggagttaaagatcttcaaggaataccgggtcgacgtcgaggcagatctaaatatggtacaaaaa---aac---ccaaagattatgaatttatttgaaaagaagaatttcaaca---tccacccttgtgttttgagtt----------ccccaaagtcttt-tccatcaagactttggggaacagactgggacgacct--gcgtcgtcgaagct---------------------ttgcgttttatgcgc------atggtatttgcttagt-agggc--------gtaga-------------------------------------------------ttcaacgcatatgccctgg----------------------------aacagggcgaagggctgccaggattgcattgg-------------gggtcgtagaagcacatacaattgctcagacaat---ttgggctatatccg----ccggggcttgaatg---gtaaacaattaataaaaaaattggttcacatttgcatgattgatggtaaaaaaacgagatctcgtgctattgtttataaaacgtttcatcgtctagctcctcatggcgatgtaataaaactttcggttaacgccatagaaaatgtcaagcctatttgtgaagttaaaaaagtcagaatctcaggcactactcgattagtaccgtctattatagcaacaaatcgtcaagaaaccttagctattcgttggatgcttgaatcagcagccaaacgtat------gggcagaaagagaagcttggatcaatgtttatacgctgagatactggaggcttcccaaaagatggggattgcccgtaaaaaaagggatgatcttcataaacttgctgaagccaatcgtagtttttcccattatagatggtggt---------------------aatatc--------------gctgaaaaac---------gggttcgctatacgag---atgctaaataaacg---attccttggaatctaaggaatcat------------cgttttgttgg---gtttcccaaaggatcgtttcgactgcattctt-------------------------------------------------------ttcagcgattgtgaagctaagggcg--------gttttattgggtacaa-----------acaagacttctttga--------------taaacttatatt--------tttcatacttcagagaagagacgatttccccctctttct------tgaacctttg-------------------------ggaacgcccggaaatcactgtaacatagagaaa----c-atagagaaacatagagaaacaaacatagagaaacatagagaaacaaacatagagaaacaaacatagagaaacaaacatagagaaacataga-----------------------------------------gaaacatagagaggttaatagttagaaatt-----------gatatctaatatctagaactgtt-----------------aaaatgt------------caatcaact----------agaaatgactc----aaggattcataatatttctt---c------gggctactttccgacagtgattcttcactgccggacttcttt-----ctcggagcttgataaag--cccgtttatgttc-------ccagattctcccgcttacgttttttcacttaattttttatctctt----aattggtcgctatcggcctt------------ttctaaaaaaa----atagaattaattacggcgtgcagcccgctagaacaatttgcaattattcaattgattcctattcatataggaaacttgtatttcccatttaccaactcctccttgttcatgctactaactatcggtttagtattgcttctagctcattttgtcaccctgaatggaggacactcagtaccaaatgcttggcaatcctttgcggaaatgattcatgattttgtgcctaacttggtgaacgaacaaataagtggtgcttcttcggtgaaacaacggttcttccccttaatctatgtcacctttactttttcatcatttcgtaatcctatcggtatgataccatacagttttacagtaacaagtcattctataattaccccaggtctttcattctccctttttattggaataactatagttggatttcaaacacatgggctccatttttttagtttctcattaccgcaaggagtacccctgccgttagcacctttctcagtacttcttgagccaatctcttactgttttcgcgcattaagcttaggaatacgtttatttgccaatatgatggctggtcatagttcagtcaagattttaagcgggttcgctcggaccatgctatccatggggggtattccgtatctggcgcagctcgctcccttttttatagtattcgcatcaactggttcggaattaggtgttgccattccacaggcttatgtttccacaattttgccatgtatttacccgaatgatgctataaaccttcattaaattttagaatac----tgaagaa------------ctgggttgatgcaa----------atgcacacc--------aattcctctaatggc-------------------------------ttttaac-ttaaatgttattttaataaattgaccttttcgcttat------------------------------------------tcggcaaaactagtaccaa-tgtatttgacttcgcca---------------------aaaaagaattctttttattcgctctatgg-ttcagtgcc-------------------------------------------------------------------------------------------------------------------------------------tgcggtcatggcatttaaagaaattgaaagaatcggcc-------------------------ttcctgttta--------------------------------------------tgacggaacgcgtcatt----------------------------aaaagattcttaaa------------------------------------------------------------------------------caact---------------------------------------------gtttttgatcccaaa---------------------------------------------------------------------------------------------------------------------------------------------------atgatggggttctt--cagaatatggttctc---------------------------------------------------------------------------gttacctgtggattta---------tcttaagcgt---------------------------------------------------------------------------agaaaatcgatat-----gccgata---tgcc-----atggagcctttattcaatttcgtactccaa---------tagaaaaagtaaagttatgctccaaagac------------------------attcgg---------------------------------------------------------------tgtcttcggtgtcccattt--------------------cttaaagaaag---tctgataaca-----------------------ctcagagaatagcaaag------ccgagttgca--------------------------atacctgtatttc-----------------------------------------------gggcgaccttg---------------------------cgtaggggatatctgg----aataagttccatt----------gggta--------------------------tctctgtgaaacccccg----------------------------------tattgaaagca----------------aataata-aaggtacaggaaagcttgccccgttaag------------------tacacctattctcgattgtcaagttt---ggcctggaagcg-------------------------------tgtccagctccgga-------gagg------------------tgtgcaag-----------------------------caactcggagagcac---------------------ttg----aggcgtgaacag-------------gcgtatacgtgatggga--------------tccatagccgctcgtgtggaatacttagcgttg-----aatctcgtata------------------ccgggatt---------------------------gaagtata--------------cctaacaaattagggggtgtag-----------------------------------------------------------------------------------------------------------------------------------ccgccataggactagtttttgtg-----------------------------------tcattattggc----------------tccacctttcattaacacttcatatg-tacgtagttcaagttttcgaccaattcaccaaa------aattgtttt----------------------------------ggttgcttgta---------------------------------------------------------------------------------------------------------gcagatttttcatatttcataactgcccggatgattgcgtagaatgagacccggctagcccggctagcccg----gctagtt-----------ttttgtactcatgatcgctatcgcttctttgga------gcctcattgccgttttaatccttcag---------------------------attgtata-------cttttc------attcaac----------------ttcggagtgcttccgttcaaaaaaacgtgagattgtcaccggtcaa----------------agctt----tgcttttatc--tgccagatacagcactttttttgg--------------------------------------atgataagtttctcagcactt-----tgagtat-------tccat-------------tgagatacccgcggcaactcatggtc---------------------catct--------------------gatggatccaattaa-----aattgcctggcgtctt------------------------ttctcggattctgggctatttgctatacactatttgctatacactatttgctata----cactatttgctata----cactatttgct------atacactattt-------------gctatacactatttgctatacactatttg-----ctatacactatttgctatacactatttgctatacact---------------------atttgctatacactatttgctatacactcactatttgctatacactatttgctatacactatttgctata------cactatttgctatacac---tatttgctatacactatttgctatttcgagttg----actgaaaatgtttcttttg-----------gaagacaa-------acatga--------agcattgacgcaaagtaagcggaaaaaacaaggtgtttttt--tcctttccttgcgtcaatgtgtgtca--------------ctatggtcacagtattac--------------tatgttttt-ttggcttacatgtctt------------------tttttc-------------------------------------ggtccttcgcgt---gagcc-----------------------atgttcattacactgtattcccgg----------------ttgtaatgcctcccgagtccccagggcacttgggtctg-------------tctcctagggcctagggctttatcgtc-------------------ccataaagagagcttgtcc-----cgttacggggaat---------------------------------------tcgcttcagagc------------------attttgcaatgaaacggtattgc-----gtcaaaaccagt---------------------------------------taccgcatgccgaaaagatatatgcgct--------ttacgctttacgctttacgctttacactttcttcgcggaaa--cttctttcggctcaaagaaagt------------ccaacaaagccgactt----gccgaattgaaatattttataaa----------------------------------------atttaaagggaaaatttcaccacga---tacttttttatgtttttgtggtcctcgcttcagtgtcaggcgctatggtgatacgtgccaaaaatccagttcattctgttttattctcaatcccagtttttcgcaatacttccggtttactcgttttgttaggtcctgacttctttgctatgattttctcagtggtttatgtaggagctattgccgtttcattttcgtttgtcgttatgatgttacatacaaggatggaagaaattcacgagaatgtattgcgctatttacctgtaggtggtattattggacttatttttttgttggaaatctttctaatggtagataatgattacattccaatattaccaacgaaatcgagtgaactag------------atctaacatatacagtttatgctggaaagatacatagttggactaatttggagacattaggcaatttactttatacaacctattttttcttgtttttggtttctagtctaatttcattagtagcacttattggggcaatagtacttacgatgcataaaacgactagggtcaaacgtcaggatgttttcatacaaaatgctatagattttcggaatactatcaaaaaagttcgttgaaaatgctggtaataagagaatttaatt----------aagaggttgtctggaactcggg-----------tcttcatacccgagtaaagccc---tacgggcttctcctttcaagacttgggc--------------aatccatcaggccagcg-----------gcttgatggtttcgccttcaaccgacgaaaaccgaattcaacagaaatggcttgcagtccgc--------------------taatttaaatggaaa----agttgcattaccgaagaccgaagtttatgataaaaagca-caaaaaacttaaagaatacttaaagctgg-----gcttgaaaaaagtaaagtat--------------------------------cgcttcctaa-----------------------------------------------------aaag---taatatggccg------tagtacc-----------------aaatgcattggtaattccaa------------------------ctgtcggttaagac----cgacagcttggtgcattggtgcaaacgtacta--------------gttttggaattgtttttaaatgaaataacct-----------------------------gaaggggctcttcgtatcgtgc---------------------tattttataaaagc----gataagcacacgcggagcttgatt---------tagccaattgcgatatagatcgaag---------------------------------------------------------------ttggctaaacccagtgaactgg-----------------------------------------------------------ggaagc-------------------------------------tccaa---aggggagtacggg------------------------------------------------------------------------------------------------------------atacgcccactta-----aa--------------gtgc---tcggctgtcggt-------tttcttc------------------------------------------ccattttttagaaat----------tccacttcaaaaaagttcaacgtaa--------------------------------------------------------------------------------------acgggtacattg-------------------------------------------------------------------------------------------------------------------------------------------------------------------------------------------------------------------------------------------------------------------------------------------------------------------------------------------------------------------------------------------------------------------------------------------------------------------------------------------------actcatttgaactcatttgaactcatttgaactct-------------gaacaactcatttgaact--------------ctgaacaactcatttgaactctgaacaac-----------------------------------------------------------------------------------------------------------------------------------------------------------------------------------------------------------------------------------------------------------------------------------------------------------------------------------------------------------------------------------------------------------------------------------------------tcatttgaag------------gggcagttttcatcacacgaaaaaccg-------------------------------------------------ctttgggcagcaaatacag-aattaaaatctattg-----------------------------------------------acggcccgggcc----aatagagaacccagtatttact---------------------------------cgtattca---tctcttcgacgtgc--------------------------------------------------------------------aatcctcagagggcat---------------------------------------------------------------ttctg---------attgga-------------------------------------------------------------------------------------------------------------------------------------------cttctctagtagctcagcggttagagcaaatggctgttaactattgggtcgttggttcgaatccaacctagagaga----------------------------------------------------------acagagaacgcagtaag--------actttgcaatgttta----a-cgcagttgct--------------gcgaaagaacgcgtttctggacccagcgaagggccaacaaacagttcggt------aaagccattgccagagtacacaatga---------------------------------------agtgttcttt--------ggacc---aattagg------------------------------------------------cctgattggagatgcgccccc----------cta---------gcatacttcaa-------------cataaagcct-----------gcatttgagtgcagcaataatcctttctaaa----------ttactttagatt----------------------------------------------------------------------------------gtagtcataagccccgggaaatccct------------ttttccgg-------------------------------------catatgcggaacggg-----------------------------------tccttatcccgtcataaataagccccaagaaggtgtctcgg-----ggggat-------tcatatgtcatgaa----cggaaagc--------------ctatggtttgcgaaccgggaaattccggtgtttc--------------------------------------------------------------------------tttggtctcgaag-----------------aaaaaacccc----------------------------------------------------------------------gtccaaaagcctta----------------------------------------------------tggattgtcg---gttattgtcggaagcgcttccgtaacaccttcaaccgca--------------------------------------------aaaagaccc--------------------------------------atggcaaccgttccc------------------------------------gtggctcgggttgtatgccc----------------------------------------------------------------gaatccgtcagt-----------tatcccgaattta----ccggcgtcct-------------------ttcgggttgat------------tcttc---taccttttc----------------------------------------------------------tg-tttctgcatcattgacc---------------------------------------------------------------------------tgggattaaat------------------------ggaaactatatcattgggcaattcagttactac--------ggctatctc---------------------------------------------------tggaactcccccagaa--aacaagattattt---------------gggcaatacggtttttcaat-----------------------------------tgggaaccaaata----------------------------------------------------atcttgagaacca--------aatactgat---------------------------------tttcctaattcggtgg----------------------------ttttatgaataaaaggtttt----------------------------------atgaataaaa-------------------cgattggggactctg-----------------------------------------------------------------------------------------------------------------------ccggggaattgg---attcccaggg--------------------------------------agc--------------------------------------------tctgtcccgagataa-t-cactcggattttctga----atgggactctg----ccgg-ggaattggat--------tcccagggccctccacgtg--atccggtattccttcgaa--------------------gcgctttccggcatatccacacggaagc-------aatggccttctgtggagaaaagtcggat-----ttttacaattggaaga-----------gatattaggaagtcc--------------------------------------------------------------ccggttgtaagctaattacagg---------------------------------------------------------------------------------------------------------------------------attagg--------------------------tgtc------------taatgttccctga---------aatcccgggct-----------------------------------------caatttc-----ttgcacgaatgatg---------------------------------------------------------------------------------------------------------------tcatccggacataatcgaagaattt----------------------ttgaca-atggcagagggat---ccggcggggc-----tgaagtaaaaaactgacgaga-------------------------------------------------------------------------------------------aaaggac------------------------------------------acgaaaaaataaaggct-------------------gatcaggaa-----------------------------------------ggcgca------------------------cgggaga-----------------------------------------cttcaagat---------------------------------------------------------------------------------------------------------------------------------------------------------------------tgagaagcactt-------------------------------------------------------------------------------------------------ccccaattcatgtcg-----------------------------------------------------------------------------------------------------------------------------------------------------------------------------------------------------------------------------------------------tcccttcctcgatgtcggccatt-----------------------------------------------------------------------------------------------------------ggattcttttcactgatgccttccagtga-----------------------------------ttg---------------------------------------------------------------gagcatctatgtcgttctt------------------------------------------------------------------tgtcgacat---------------------------------------ggaaaaaaatccgagtg------------------------------------------aatcggacta---ttccg----------------agtc-----ctgtac-----------------------------------------------------------------------------------------------------------------------atacggatcttt-----------------------------------------------tcatggaatct---------------------------------tcattgggggc---------------aacaaggtgtagcgcaatctggtagcgcgtctgccttgggcgcagaaagttacaggttcaaatcctgtcaccttgaatcaaaatcggagtcaat--caagatgagaataaatcgaccgttatcacctcaccttaccatctataagccacagcttactccgacgttttctattttccatagaatatccggggcgttcttggccactatggttttgtttagtattttttctttcaaaataggtgatcctagcctcacgttttatcattcttaccagtatttcttccttctcactttctattgg---tgggtcatcattacattagtcaatttcactttattagcgttgtgctatcatatgagtaatggagttcgtcatttattgtgggattcgggtcttttcctagaattatctaaagtgtatacttccggaattattatgttattccgtgcagcttttttagccttattgagtattatccgacagcactggt-ccattggccaaat-----------accttattaagtattttagacaaattaa-------aaagaagcttcgaa----aggaaatattcgcagacgaactggc-----------------caaatacgtcctatttcgaacagctctttcagtttataaaaccat----ttttggccaccaaacaaattccacacaaaagttcttccaaggcttctttcatt--------------------ggcttatgcaacacgtcggggtgacctt------cattaaaaactcgtaagcagcaaaactgacaaatattcaga------tttataatccacgcatat-----acggctttcgaaattcaccacagcataccgttcttaaagaacggtttgag--ctccgggatcg------------gaataaaaactat------ttcttttattaaactat-----atgcgtattcaggcgaggtaaccaattttttaattaaaaaaggggttataagcgaagcgtgaaaacgctaagatcggaagacctattccggacgac-tttccgttttccgtaagagcagctaactttctatggaatattggttccgctccttttcaactttcatgattagggataaaaaagttgaaaaggagcggaatctctttcgttatgagctcataacgatattttgctgc--------------------actgcagatttaggtgctttagccaaaactaatcctattttagctattaccctgtctattgctatgttttcatacgcaggaatacccccattagctggattttgtagcaaattctatttgttttttgccgctttaggc--------------------------tgtggggcctact------tactagccctaat-----aggagtagttactagcgttatcagttgtttttattatatacgctttgtgaaaataatgtatttcgatacacccaaaaca---tggattttatataaacccatggatcgtgaaaaatcgttactactagcaatcactgtcttttttattacttcttcctttccgtatccctctcccttgtttttagttactcatcaaatggcacttt---------------gcctatg---------------------------------------tttatgagat-----------------------------------------------------------------------------------------------------------------------------------tcatatttaga------------------------------------------------------tggga--------------------------------------------------------------------------cgctttctttgcgatac--------------------------------------------------------------acttctgaacactcgcaaagc--------ttattccgtgggtggccctctgg-----------------------------tccaaagggccaccccac--------------------------------------------------------------ataggacatattagggggcatattaggg--ggcat-----------------attagggggcatattagg--------------gggcatatt----------agggggcatattaggacataaaaaacaaatcgtggttatttatgcagctgtcaaaggt-----------------tacttagaccaaagaccaaaaaat---gagctattgaaat----ctatcgacccaggtatacttcgctgtacgaccgtaaagaaacaattaa----acaggg--atc--tggaaccttttgc---caaaaatttacgcagagcttcttagca--------------------------------------------------------------ttaactcaataatcataaaaaaaattgtttt---------------------------------------------ttggaggggcgaggggcgaagctatttgcttcaccccgggcccgggcccgggcccgggcccgggtataatcccttttct------cg------aaagg--------taaccgctaccctttgcttca-----------atttgctttt-------------ctgg---------------------------------------------------------------------------------------tttcttc---------------gattcattgttaaatcaggagaaaagggattcgaacccttaacctttggttttggagaccattgttctaccattggaactattctcctttaaaaa-taaaaaaag-------tggttcatggaatttgcacctatttttgtctatttagtaatcagtttgctactttctttgatcttaattggtgtttcttttctatttgcttcttcctccagttcggcttacccagagaaattgtcagctcacgaatgtggttttgagggcggccgctaggttacctacagtc---ataaacgtgtgtggccgaacttcacacgaggggtatatggcttactggaagctggtaacagcggaggaaccggagcatgccataaaagcatcactgagggg-gatacaggggagtcaggcttcggtcaat--------------attaagtcggaaatggcttgtttgcaatttccgcgaagacccgggcttcaaggcacttcgtgtgactgggccagggcgaacggggccgatccctcctcgagaccgtgatgcgagcctcctggcacta-------------acgagatgaggtgctgttatggcgaatcggagtcgttttcgggaaagaagataaagcataataccctgcgaacaac-----gccaggaaagt----gttagcagccctctgcctgcagatgatcaaaatcggccaggccacaggtcgtg----aaaatacggggcggattacc---cacactggggacagacgactaaatgacatctcgaagtg-----ctacagcctgtaggcgataccggcga---ggtccagtgagcgcccg---aggcgg---gttggaagtcagaaggcccgcagtacctacggaa-----------------------aaaccagtaatcggg-aaggggcctaggtatctaccag---------ttctctgtaattct-------------------gagtgagaagctcc----cacggaagatcgatgtgacgcataaatcactgctttattaaatctgaactac-----------agcaag--------------------gggacagcacgaattttattggtccgcgcaaggc---tcgacaaactctgcg-ataagtatt----------cattctcc----------------------------tggaatcgtcgaagtca--------------ttctaataccctgtgcgcagag--------------gctcggaatca----------------tgcttc----------tgaaactg-aattcgacacagtttatgt-ttattcgatctgcacctagagaa-------------agctgcagtgatcggtagtttagtgagccgtgtaatgggcaactatttcgcacggttcggagggcac-----------------------ttctcagcccctgggctg---tcttgacccctattccttttgatgatgccagaagtcgtttcgatatacgattttatcctgtttctattttatttattatatctgatttggaagtcacctttttatttccttgggcagtttctcttaacaagattggttcgtttggattttggtctatgatggtatttttatttatttcgacgattggatttgcatatgaatggaagaagggcgctttagattgggagtaacttatttcagcttatttcagcttatttcagcttatttcagtatgagagtggg-------aaaaatataggcccgtggggc--------ggcccggactagccgtgtaagacctttatcgtgatcccgc----tacaa--------------------------cgctgtaat----gaagacccgagacccga----------------gtgtgttcccggtctga---aaacttgtac---------------------------------------ctccagaaatctccgattttctgtgcgtttc-tcgtatgtctcgtat-------------gtctcgtatgtatataaagcgttg---ttcgcgggac------------------------------------------tcacagtgcgtgca----------------agcactcaaagtggtgaatacgtagggcataaac----------actctgtatatgtgtaaagcacattggggtaattagctcagttggtagagtgcctcgtttacaccgagagagtcagcggttcaagtccgttattacccag------------------------------------------------------------------------------------------------------------------------------------------------------------------------------------------------------------------------------------------------------------------------------------------------------------------------------------------ttttatatgtaattatgggttatagc------------------------------------------------------------------------------------------------tgttatagc---------------------------------------------------------------------------------------taaggacagctt---------------------------------------atcggtaaccc------------------------------------------------------------------------------------------------------------------------------------------------------------------------------------------------------------------------a--------------------------------------------------------------------------------------------------------------------------------------------------------------------------------------------------------------------------gctatgggggc-----------------------------------------------------------------------------------------------------------------------------------------------------------------------------------------------------------------------------------------------------------------------------------------acgggata------------------------------------------------------------------------------------------------------------------------------------------------------------------------------------------------------------------------------------------------------------------------------------------------------------------------------------------------------------------------------------------------------------------------------------------------------------------------------------------------------------------------------------------------------------------------------------------------------------------------------------------------------------------------------------------------------------------------------------------------------------------------------------------------acccccgaatccggcc---------------------------------------------------------------------------cttaccg---------------------------------------------------------------------------------------------------------------------------------------aaatgcaac-------------------------------------------------------------------------------------------------------------------------------------------------------------------------------------------------------------------------------------------------------------------------------------ggt-----------------atcgcaaaaccgaccc-----------------------------------------------------ttaccgacatgacggagat--------------------------------------------------------------------------------------------ttcagggctta---------------------ttaaaag----c----------------------------------------------------------------------------ttggttaaaa--gcttgacgggcaattcttt----------------------------tatccgattaat--------------------------------------------------------------------------------------------cgaataggca----------------tgaagaa---------tataag-caacgggaatcgggaatcg---------------------------------------ggaatccagatcgggaata-----------------------gcgtttggttccactggta----------------cagc------tttatgtgtaagacttggattgtttacgcttccgacccagaaagcgc-----tagcgctagcgctt--tatcag----------------------------------------------------gtttccgtctgcgc------------------------------------------------------------------------------------------------agacacag--aagacactc---------------------------------------------------------------------------ggtta------------------------------------tagctc---------ccgag----------------------------------------------tatgt-------------------------------------------------------------ctctgttcgaataaa------------------------------------------------------------------------------------------------------------------------------------------------------------------------cgatccgtaggtttttatttaa------------------------------------------aactcctc------------------------------------------tttatgattta----------------------------------------------------------------------------------------------------------------------------------------aataagacaatca-------------------------------------------------aaagactc---------------------ttagcaa--------------------------------------------------------------------cccatgtggacatccggag-------------------------------------------------------------actgcatttttactttacaaggagggcttccttcgtcgcg----acttgaat----------------------cagtttcttttccg-------------------------------------cttgagtc--------------------------------------------cttcgtaatgctctggg-----------------------------gtcttta---------------------a--------------------------------------------------aacata------------------------------------------------------------------------------------------------------------------------------------------------------------------------------------------------------------------------------------------------------------------------------------------------------------------------------------------------------------------------ttttactg---------tacattgacat-----tgca-gctattct-tattcctttcccgg-----------------------------------------------aaatcaa--------------------------------------------------------------------a----aaag---------------------------------------------------------------------------------------------------------------------------------------------------------------------agtaaattacttttcctttaagtaagaataatggactggggactgg--------------------------------------------------------------------------------------------------------------------------------------------------------------------------------------------ggactggggaaatagcttagt--ggtttatagcgctggtctgtcaagccagaagtcgcgggttcaaatcccgtttttcccggaatc-------------caccat--tttcatgt---------------------tgaaaaaagcttccgtgccgaagcgtagtaagtagt-------aaattggaggtatggctgagtggttgaaagcattggtttgctaaatcagtgcgacaaga---aactgtgcaatgtaatgtggttcttctccacaggacgtagtaaccgtcctacccaacctagacatgcgtcgggagtaatcctgaggtgtgaagctctagggacaatgtattggg--------------attccgtactaatgtaaagaccggggaccccggtctttaccattagcagagtcggtaaaacacaattgaattctgtaaag----------gcaaacctttcgt----ttctttcg--------ggccctc------agatgaacagaattgtaacagagacctcgtaagaaacaatccaaggcggaaccaaat-tctggtcca--------------aatgaaattgtgaatggatattggata------------ttggataggaggcgtggaagggtggtatctctgattttgatatcaccgtgggttcagatttccatcggggtttttttaggttcttcctg-------------agagaaatggtacattgcgcggaacttggtaaacccgtatgctctgt--attaggta-----------attaatgcgggtgggggacagctcaaaaagcccgtctcaattgagt----------------------------------------------------------------------------------------------------agcgatt---------------------------------------------------------------------------------------------cgtgatct---------------------------------acaccggtggcagacctgagcatgggtgacttgtacttca--------------cttcgagacga--cttttt--------------tcgataagaaa---------------------------attgctgggaacg--------------------------------------------------------------------------------------------------------------------------------------------------------------------acaggt----------------------------------------tag----tt-------------------ttgtacacatgaacag------------------ccgactctccaacatccccagtagaattcaa-------------------------------------------------------------------ttcttggtt---cttcggaaaagtcttcgaatta-------------------------------------------------------------------------------------gattttagattcag--------------------gttgcttgagccgtatgcggggaaactcgcacgtacggttcttaggggggaaagctt-----------gaaagagcgacctatcccgacaaatacaacaatattgtatcatgggttcaaatcccatttcctccgtaggggacgtagctcaatcggtagagcgtatgttttgcaagcatgaagctgtcggttcaaatccgatcgtc--------------------------------------------------------------tccatgtcgagtccatttactgtaaaaaaatataatttagagatctcgttaga-gtctgcgggatatactcata------------------------tactcggacggagttaaatccgaataggat-------------------ttgcctctccag---------tggaacagagt------------ggagaatgggccaaaatagcgaag--------------------------------tcgagaatatgagagc-acccaacgattcaaagaggagattcgagtgcttaaggcacaaaccccccgacacgtatttttggcatctttat--------ttaggcaaac-------ctccacgctcca------cgctccacgctccacgctccacg---------------------ctccacgctccacgctccacgctccacgctccacgctcatggctgttctttgtccttgcatactgaccgaaagagggcactttagcatgaactacgtgtctgctttcag-----agacttttctttccgtgtacctcggtatagtccgg--------------------------------------------------tatacggtagagtgacgagatggt-tttctctgccatttacatttatttagcaattc-----gaagtacgaagcatttcgaactgatt------------cgaaagggat------------------------------------------------ttaaccgt--atcgaaaagatcgggct-----aactcttc-----------------------------agtgacaactgacacatctcact--cta-cgaaggccaaaga---gcccaacttgacgagaatgagaatgagaatgagaattcaactaat-------a-caataaaaacacag------aaaagaccggaat------gaccccatccccatttactcaaggcaggac-------------------------------------------------------------------aggataacgcgaagc----------------acggattcacagtccgtactgggtacgcggagctccctgaagaaattgt-----agatctgataataatacgtattaaaagaattaaaacaaaa---------tctacagaaaaagcattag--a-----------agcgaatgacttc----------------------------------tttagaagcgctggagtctcttaattc-----------------------------------------------cccccggccttatgg---------------------------------------------------tta----tgctttagtcggcagt-------------------------------cggcctttatcattc----------------------tgtctgtgcgaa----------gggcaatcccagta-----------------------------------tcttcgataacgcggaattttaccccgagaatgccct-----------------ataccgagactgttta--------aaactgcggtaacca------------------------------gatcggctcc-----------------acgtggacagcgtactgaagcattc-----------------------------------------------------------------ttccttccctgtaact------------------------------------------------------------------------aaaagataactcataaat----aagtacttaattaagcaaagctcggaagaacccaatcggatatactcgaagtgccccgagaagaaacaaaaaacccattg----------------------gaagagacttgttgaggcgtatgtattcata---------------------------gctaacggtcgcaggaaag--------------------------------------------------------------taattgcggaattccc-------------------gagaaatgat--------------gtgtacga--------agtgcgctacctggtccgacggga-----acctgtccg------------------------------agaaatgca--------------ctggc--------------------------caccggtctc--------------------------------cactgtccgaaaatccactatcc-------------------------gacggcacattgataaattcagggaagt---agtgccctcgagaatccggtaaaatgatttggaatacag-------------------------------------------ttcgcgggc-----------aacaagcccggggcca-----ctttgggttacccaggg--agaggagaccggcacgtttgg------------gccgcgatacccgatacaaaggctaggaat-tgaattccgcccacttctgtgtccggatgcaccggaagggttat---ttaacttaaccgcttacaatttc--------------ttgacgaaagaaacgaagaatt-----gttaactcccctgg----------------------------------------------------agaaactctaccatatggttaggatatttgtgttgtcacttcactgttc----------------------tgaaatagt--tcttcgtt--------------acctgattgctattggagagacgtattctgtattctattacgtaactaacgt--------------------ggataatgtctcctctcctcgacttatgaagtcacagt-----gcagagttataatactccaagtgcgt-----------------------------------------------------------agtccatt-----------tcagatttcaattaaaaaagc-----taagtttaa---------------------aagagcaccaggtctcattat--acacataagatgatt--tccctgttcacagaaagtggataag---actccgccttc-cagctgctgagtattgag-------tatgtggc---------gaaaaaaggcaaa----------------------ccggctctgagcaag--------------actcaagggtactt-tcatacggg--------------tctgtctatagatgctaga-------------------------------gatgggtacgctggggaagatgtcgtttttcttttcggccta-gtttttccgaaac-----gtgctttcgtcccgttctaaggggaga----atggagaattctgacccctgaattctccgcaccgcagacagagggtaaagcttcaggtactcaatacccttttccgg---------------------------------aaatgtggctaa---------gagaaacatctgtaacag---------------------aaggc-----------------gaatttggcgagg---------------------ataaaagtcgcgatca----------ctggagctcttgcccagttccgaa----------tctctcatcgcctacacgatatgtcacgctccttagga--------------------cgaggcacttg----------------------------------------gggagaatacc----------gctgggaaccgt----------------------------gtccctct---------atctagtagaactagtag-aaatggactatctagtagaacta--gtagaaatggacagacccga------tttcgcggtcctt-------tgctgggaatttacgggccacttgtgggtactccagtaa----------------------aaac-----------------------------------------------gcgtt---------------------------------------tttaacttgtt-------------------------------------------------------acggaaactggct------------------------------cggttctttctgaattggac-------------------------------ccaacaaacatg----gcaaaggagcttcg----------------gtgt----------ttatttaggacaaaa-------------------------------atctgtcttttc-----cagttatcccaca--------------------------------------------ttttccct-----------------gtttt----------------gtccccat-------ttt----gtttgct--------------------cgat-------------tgggattatc--------------------------------gatataataag--------------------------------------------------------------------------aatgtattcgaactg-------------------------------------------cttcctg---tacaaaaa-------------------------------------------------ggggaaagcttca-aaggcc------------------------------------------agaaaacatggctcaatt----------------------gaaaaggtttatcccggacaatga-----------------------------------------------------------------------agaagccagttcttttatttaaaaaggtaa-----------------------------------------------------------------------gactgt--------------------tgactgttgactgtaccgcatctagatcaagtgtgtc----------gtcccttgcaatggtccgcgg-------------catagggttcccgaattctgtg--------ttctgggccatttccgtaatcgttga------aaagccaattccgtaagaaacgg------------------tctccgtc---------------------------------------------------------------------------taagtac-ttttattaat-----------------------------------------------------------tccgagagat---------------------gaagaa--atgtccgagtttagctgc-ct------------------------------------------------------------------------------------------------------------tgtaaaagaaatttctccgaaaataaattgtagctt-----gagagg-------------------------gaggaggtatatacc------tctcaacaagcattgttgactctctggagccaagctccga-------------------gtgtctttgcgagggtgc-------------ataacataaagaactctatatttaaacaagcttcgtcgcgatgcgcccgaaagacggccatggcataaggcataattaatgaaaaactaataaacac----cacaatgactgccaaaatatgcatcgttattaaatcttttgagaatc---aaaggtcag------ggcttctgcttaacacac---gcaagattggatcgcctaaaaaacaaattttatatacagtattacgatcacctcatattgataaaaagtctagag---aacaatttgaaatgagaatgcataaacaattgctggtcatggagacggaaacgcataaattgcgtgaaaagttgaattggttaaaactacatgatctacttggagttcaattgaaaattctctcttattatcaaacccgttttgttccca--aaatacaattgagggactcggggaatctcggggaatctcggggaatctcggggaa------------tctcggggaatctcggg-------gaatgtgagtaacatggaccgcttacccataaa-------gacggga----------aagacgggtcagtgccgtttccgccagag---------------------------------------------------tgcgtagtgcgtagtacgctacgcactcagaagcgat---tacgcg---ctggtgtgga-------------------------------agtcccgta----------------------------------acacctgtccgtttaattaacatattttatagtga-agcagccattgacagtcgaagagagagaggtgtaccgtacattcggtttttc-----------------------------ttcggtgtcattgatgc-----------ttcaacgtccaaaaaaaggcaaagcaaatactaattatgagaaatagttg---ctggaagggaaaaggtgcgccaagttagttaataatgcgtctccggc-------gaagccggcatggggtgttctatgtaaagcgtcccactatcctcgcggggaaagccc---------aaggggtattgtagcatgtaggtgagaaggggaacacggcgtggtga--------------ataaacca-----gct------aagccgttctccgagctagaggttctatggctcgtgtggagattccactctgtggccc---------------------ccttatc------------------------cacctc---------------------cccagccaccccctgcttttcgggtta--gaaagtggaacacactggggggagataccgt--------tgtttagatacgggagaccaaacaaaaagcctaatgaaccgg------ctcgac----acactagaaacgaaactcgggattgcctaggaagtagga-------ctcaagtatttaccca-------------------------ttgtgtcaaaagaa-----------------------ccgggcaacggg-----ggactcgtagtaacggaaa------taccgcgaaggggcccagagcat--------------------cggtaaagaac----------------------------------------------------------------cttc--------------------------------------------------------------------------------------------------------------cggaaaggcttggagagccgtatgcggggagactcgcacgtacggttcggagg------------------------------------aaggcccaagacgg--------------------------------------------------------------cccatctcctaccactaaaacaattaacttttcattt---aaaacggatttgttctggaagaaattcatcagggcgtattacggtttttcaccgagggggtggatcgaagcgattgcagcgaaaaattgatttcaaacgaagcacttctatgtctatgggcattgtggaaagaatcgaatatgacccaaatcgttcgtcttggattgctttagtacgatggatcgaaggggttcttctacctcctgggaacaacccccct------tcttttatttctagagcgaata-------------gagaaaaaaatatgttctttttcggcctcttattttcgttctcttcgcaagctcggata-----------aaatacg----------aaaagaggcccggagggccctgcgagatactggaaagttcccggacga---cctcacgagaggaa------------------------------agggaaaacgcc----cctttgggtagctttcttttacccag---agcaggggccttcgctttccgaagaat---------cccctcgggaagagagcgcctcctggccgcccccctcagagaaaatacgttctctctagttagcgaaggccaaaggtggagaacgcatagcggggcgattggaaa---------aagcctagtactcccttggtcccaagggccgaaggccggaaatggcttgtttgcaatttcc---gaacacactgggaagcgccgaaggccggaaatggcttgtttgcaattcccgattccgcacatccgaaggacaccagggcacatagacttccgtgggcctt--------------cgggagtgctacgcacctccgagcctttcacttatatattagccagtgacaaattggaagcaggcaagacggtgatgaatttt-----cattggt-ctaataaacctt---------cgggccagaaagctgacccggggat---acgggacgcttcgaataaaatac------tt------------------------------------------gattcatatcaaa---------------------tggggaattgcataccattagccaaaatacctataggcacgtgggtacataatatcgaaaggaacccaggtcaaggcgcaaagtcgactcgagctgcgggaacctttgctcaaataattaagaaagcagttgagaata---cacaatgtattgtgcggttaccttcgggtgttgacaaactaatagattcccgatgccgagctactattggtatagtttctaatcctaatcatggtaaacgtaagcttagc---aaagcaggacaaagccggtggttaggcagacgccccattgttcggggtgttgctatgaatccagttgatcatcctcatggaggcggtgaaggacgcactaaaggaggtagaccttcggtatcaccttggggcaagcctaccaaaggtggatttagaaca------agaaaaaacaattttagtt-----tatgacacgctctatatggaaaggtccttttgtggatacttgcttgttcaaacaaaagaaa---attaggagaatttggtcacgtagatcttgtattttgcctaaatttgttggttgctatgcacaaatttataacggaaaaggttttgttggtttaaggattactgaagaaatggttggtcataaatttggagagtttgcttctacacggaaaacc-ttggggagagcttcgaaaaccaattccggtca--aacaaaa----------aggtaccttaa---gtaaactatggcacaaaaagtcaatccgatttcagtcagactaaatctgaatcgtagttcagattccagttggtttagtgattattactacggaaaattgttgtatcaagatttaaattttagagattattttggttcaatacgtccacctacgggaaacacgtttggctttcgtctcggtaggtgtattattcaccattttcctaaaaggacatttattcatgtattttttctggatcgacttagccca------tcgagacaaggcccatccgag-----------------------acgactatgcgtatta-atacagtaaaacagaaga-----------------------gatttgaagatct-------------cgggatttggaa-------------------------aaaacgcgaatacgatccatcaatacagattgaccaattacttcgagtcagcgattg-------cgacatacactctacgtttcgtgatgaa-----agtatttggcc-------------gaccc-----------aagacagag------------------------------------------cggaa------cgctatgacatagcgttctctcgcttcgcttcc--------ccagctgtgcgtgctgatattgacgt------------------------atgtgggcg-------tgctttcttggattatttcgtaatgcaatacttctttaatctaaagaaccaaattcttcg------attcgacgct---agtgaaatggttaaaaaa--------------------------ggaaaca---gaagtcccaaggaagtggctacatctgtatcaaaaggggcaatcgcccttccggccggaagagagtccaggtccacattgta---tttcgatgctatcatattttttaggtatg------cccgatt---caggaaagctac------------ttcaagacccagttatttgagaaaaatgcaatctttattttctaatcgaacaaaaactaataccttaattcagccagtcaaaatagctcctgtttatcaaagtgcctctccaattgctcaagaaatatcttggaaactagaacaaaaaaaatcatttcgacaaatatgtagatctatatttaaacagattaaaaaatgcccatatgtgaaggggatccgtattggttgttcaggtcgattaaatggtgcggaaatagctaaaactgaatgcaaaaagtacggtgaaacatctttacatgttttttccgatcaaatcgattatgcgaaaacacaagcatctactccttatggaatcttaggtgtcaaagtgtgggtttcatattttctaacacaaaaaaaagggacaaattaattgtgctatatccaaaacgtacaaaatttcgtaaatatcgaaaaggcagatgtaaaaaaggttgcaaaga------cggtacagaa---ctttgttttggaaaatatggcattaaaagttgtgaagctggccgtatttcgtatcaagcaattgaagcagcgcgtcgtgctataagcagaaaatttcgaagaaattctaaaatatgggtaagagttttcgcagatattcctattaccagtaaaccggcagaagtgcgaatgggaaagggcaagggaaatactaaaggttggattgctcgtgtgttgaagggacaaatctcatttgaaatggattgcgtcagtttgtcgaatgctcaacaagctgctatattagccgcgcataaaccg---ggtttgtcgataaagttttttaagtggtcatagtggaaagtcattttttatt---cttaggg--cttag------ggcttagggcttagggctt---agggcttagggcttagggcttagggcttagggcttagggcttagggaagggcacctcgaggaaacgttcaggcgctaaagtccctatgagcgccggcc---gctcgcttctactg--------ttttagtaa---ttgacggctttctttggacagtat----acagtatttcg--------tgatatcccgatgggtctcaacatcaagcctttctcgcatcttg------aaaggcagcaagagc-------------------tgccgagaggtactctatgaatacgaagttcgcagaa-------cccggatacttagccctgggcatccccga-----------------caagcccgctttccccgggcttgtaag---ttgcatctta------------------------ctccg----------tgattgg---ga-----cgagtggatctt---------------------gtgttattataaacacttg---------aagctg-----agtccc---------aaagtatattaaac-gagatcttttctgtgccccgt----tgtacagcgagcagcgttctatacgtaaatta----tcagtggttctt---------------------ggggattttaaagatctcccgctt----ccaagacttgat--------------tgagacat-----cgattgccctattg-----agatt----aa-------------------atcccttattcccttc--ttaaaatgga----aaagatgatacatca------------------aatctgtaatgaaaaac-----------tctga---ttgcaacaa---ctccctaacaga-----------------------ctgttaagacccgagtaaaa------------------------------cagaagtgctctgcactaaagact----------gggggatac---------aagtcactggccacggtgtt-----------------cggggagcgcttgtaga--------actaaatcctaaatcattgtccgctcaa--ttaaaaatgatttagctattccaatgatggagcattcactg---------------taca-------------------------tatctcat-----tggaaacaccaaga---cgactttttacg----------------------------------tgtttcgaacaagtaccaatttacg-cgcgttta--cgcgcgtttacgcgcgaacgtataagtgcccgctccgctccgctcccctctaggtcgcccaacttaaggacatgtccttctcggg---aatttatc--cttcaaaaaaaggccaaa---attatgttctctc---caaatagactcgagtttcattacgatcaggtaatacgtccagatttattgctaaaaattaattacgaaaacataatggaagttcccagattgtgtgaaataatagtagttcc------------aaaggcaccctc------aaatttcataaagaatgttaaattagccatggaaattgtttgtggtcaaaa---attcatacagacacgtagaggaaagtatggaatccgaagcattttcaataaattgaattttcaggagagaga----------cacaggatatgtca---cttacctagcacgaagcactctacgagggcatatcatgtataatttcttggaaaaacttgttacgataatatctttttacgattatccagtaaaaatacgaaaaaactccattcaattatcaatggcaacgtcgttgttacgattatttcccgaaatacaagatcatttcgagattttcgagcatattcgagggtttgatgtaactattatcacttcagccaacacacaagatgagactgtaatttcgtggagtggctttttgcaaaaagaggttttttag--tcatatgtcaaataaaattatacgagatcacaaacgtagattgcttgtggctaaatatgaatcaaaacgaatgtattgtaaagccatttgtcaagatagaaatcttcctaataagatagtgcgacctgttcacaggtg------------------tcacgcctgtgcgctctatgtgacatccgctaa----------------attagcggagtgctgagtgaactga----------gtttccatgaaggt------------gaaaaagaccttctcc-------cttgagaacagggtaacagcgtacccacatgcgtttggagtggc----atccaaa-------------ggtgtgaagctggggaagatgtcgctaggaggg----------------------------aacgaataaccaggttagaccaagggataagggtttgtctacccgaataccagaacagcggttattc----tacgcctgaaggctaat------------------tactgaaccgcttgaagcgtcgtaatagggagacctc------------------------------------------------agaggcc-----------------caagggaaagcaattttctgccctttcccg---ttctt-----------tttaaaagaatgcgcctccggcgtagagcaggagcctt----acggcc-----caaaagatggaatctcggaactgtgtaatcctgcgcacctctg--------agcttaaagagcttaaactcgggctaa-----------------------------------atgcgtaggattgggatagggcaaaaagctaa----------agaaattttgcccggttacgggatatgctaaagtgtccatgcatcc--------gatgaaacatac---------------------------------ctggaatcagtttctga-----aaaagtgtcttttaac---cacaagtgttataatccgggtgcaaggagccgtatgatgggagactatcacgtacggttttgaatcaggggc---gaggaaagtgaaagt---agtcgtctactgtaaccgttatgaatatttttttaagttgtctaagttgccaagaaatagttccaaaacacgagtaagaaaccggtgtattttcacggggcgccctcgttccgtacataagttatttcgcatttctcgtatagtttttcgtgaattagcttctaaaggttctttaataggcataaacaaatcgtgttggtagaacatttagaattaagtaacagacattt------agaat----taacagacatttagaattaagtaacagacatttagaa----ttaagtaacagac--atttagaattaagtaacagaca----tttagaattaagtaa-cagacatttagaagtcttcttctctactgcctctcgataggctcatcagtttctctt--------------tcattt---cagggttacccgtaaac---ttggtaactaaaaa--caaagtttggaatctggcgaaaagaaggcgaga---gaagcttctcat-----------------------------aatgagaaggcccagt-----ggtt--------aaaggcccag---t---ggttaaaggc-----------------ccagt---ggtt-----aaaggcccagtggt-taaaggcccgattcgcgtgattttg--ctgtcattaaaat--aaaat---tttatgaatacattaagtaatcttttatctagtataaaaaatgcgcaaaaagctcaaaagcgtgttcctcatttttcctccttaaa------------aataagcgagagaaa---aaaacgtaaaataattatgcctcgtgttttcttcgtttcgcgtctttgttgggatttttgcagaattttgtacaatgagggttatatccacggattctctcaggaagacggaagcttgagaatagtcttaaag---tatcatttttctggaataggtgtaataaaaaaaatggaaacaatatctaaaccaggttttcgaatttattc---aaagaatcgtttatcaaaaaggggacataaaaaaggacaaggacttggtataaccatcttatccacttctttaaaaaagggaaaacggaatttgatatgtgatcgtgaagcacaaa---------------gcggtgagattctatgccaagttttttaatttttaaaaaagacgagtaaagtt---------tatggaagccaaattcttttgttttttggaaataattggagttggatacaaagccagtactaacgcacaaggctctatttcatattcaaaattaggatttagtcatgagattcgac------ttcaagttacatc---agttcgcgttttttgctcaaagcctactcctatttgttgtactggaatggatcatcaaaaagtcactcaatttgctgccattgtcaaaagttgtaaacctcccgaagtttataaagggaggggtatacaatatcgaaacgaaattatacataaaaaacaagg---aaaaaaataaatgtcatattcatatattttaggaaccaatttaaattccaataaacaggtgaaaattgcctcaactcgaatctttggaattgggcctaaaaaggcaattcaagtttgtgatcaattaggccccagcgataacattaaggttaataagttaactaagtatcaatttgaccaaattctagaaa---taagtaaaaattatttagtcgattcagaattggagagagtcattcagagagacatcaaacgattaattagtattggttgttatcgcgggtttcgccataatgcaggattgcccctacgcggccaacgaactcatactaatgctaagacttctcgcaaatttagatacatca---tttcgagttgagattcgtt---------------------------------------ccag---------ttcat------------cagtaattacgag--atatcataaaaaaacggattttatcgatggtatcat-------------------------------ttcattcaa--------------------ggtattactaatatgcaaaaaaaacactgtattacttatatccaatcaacttttggtaatacaattattactttaacggattatgacggaaatacaaaaacttggtcctcctcaggttcagtggggtttaagggatctcgtcgctcaaccaattatgctgctcaagcaactgcggaaaatgccgcgcgagctgccattcaacctggatctaagttcgttgaagtgagaatcaaaggattgggttatggaaaggaatcttcgctacgtggttcaaaactaggaggtcttattattaccaagattcgcgatgtaaccccaacgccacataatggatgccgaccccccaaaaaacgtcgtgtttaatatc------------------------------------------------------------------------------------------------------------gcta-----------------------------------tgtctaagaaatgttcagctaactccgcgcgctgcttt--------------------ccgcgccaacaa---------------------agctttgttgca-------tggaa---------aaggccg-------aaa--------------------------------------acatttgaa--------ggcaccaata-----------------------gttttctgctaccgg--------------ttttggtcatcaattgcaata-------------------tttgcccagccaggctttgcaaa----------------------------------------------tcca--agacca---------------------------------------------------------------------------------------------------------------------------------------------------------------------------------------------tttgccattac------------------------------------------------------------------------------------ttggccatagtaagaaaagaa--------------------ttgct--------------------aatttaggt-----------------ggtgacagatatcaataatcaatattactgaattactgaaaatgagctttagtcaattatttaccaaatataattctagttttaatccattacgtgggagcgctatacgatgttcagtgatacaattacaaaacaaggtct---tggtggatacaggactgaaaactccaataatgtgtttccaacatgaactgatgaaaggagtgccaatcaccaatcaccaaggg---------tttaattttggaattgaagatgtagaagtgtttggtgaaccaaagatgcttttgccgaaaccattagaaataaaatgtaaaagaaaactagtttggattgaactcaccaagatttggcgaagtgac---caaaatttggtcaaaggatttattttgaattcagtgaaaggaggttatgctgtagcaatcgcaggttatatagcttctcttcccaagagtcttctcagaagtagaaaagtattttatagtcaatggagaatattctccattttgaacatgaaaccagaaataagtaatatcgtggtaaaagagattggcaaa----------atagatttctcgacaaaacaaaatcgcaaactgttgttcaggaa-------------caaaaaaagcattcaactgtagcaagtaggcgcgaagctaaaaca---------ctggcgaaacaagacaa---------------------------atatttccgagg----------------------agttc-------aaagacagagc----------------------------------------------tttaagcattgctttaggtccaaagaagcctatataccgaagaaacgcggt---------aaaactaatccagcgtaaacgacgcgtatcaa-agaagtcacatatgcgacaagtcgttcgacgattcgagaattgcagcgtctcaattgcaatgggtccggtccccgg-------acccagtattcaggccttaat----cactgaaa-------------------------------------------------attgttttccggc---tctactagc---------ttatccgaaagctc---------------------------------tgggttccc---------cggtaaa---------aaaaaaaagttaaaaaaaatgcctcaactagatcaatttacgtatttgacacaattcgtttggttatgcgtgttttatatgactttttatgtattattatataatgatggattaccaaaaataagtcgaattatcaaactaagaaaacga---------ctggtatc---------gcagaaagt---aggcgcggagcagagcaatggtgtagaacaggatgtggttttcaaagaatgttttcaagccagtgcaaactatctgtactcaagtgtatccggagcatccaagtggtgtaaaggaatggtccaactcgcaaatgctaataaattgcaacgaatgaataaagattatgtatgttctttgggagagattagtgtatcacaagtgatcaaaaagaacgcattttcaacgttgagtccttctta------tcaaacttctctagcttcacaa--------------accgctcttaacaaaatctatgttttacgcggacaaaagagaactc------tggcgaagaacgaaattgagatgtaacagggga--------aatgttg----------------gaaaaaagaccgtcggtaacttc-----------ggtaacgt-----attttcagtattggtcaataatacccc------------cctaagaaaactggtacacttctggtacacttcgttctctctgcgagagctcc----------gcgatcttagtcctttggaatggaaaagctaaattcctgtggatattcccgtgtgtacttct-----------tttgtg----ccggtaaatactaataat--------------------------------cgcagtaatttaaaggactgta------------acataaagaa-----------taaagaataa-------------------------------------agaataaagaataaagaaattctggttactcagagactctg----ggggattttcattga------------------cccatttctctttat---------------------------------------------ggacaattatgatt--------------------------tagtttacgaatcacagcgtt-----------------------------------------------------tttgtttggaagtctttgacagggaagg------------------------gatgttccg-----------------gggtttgctt----------------------------------------------gttgcatagtattt------------------------------------------------------------------------------------------------------------------------------catagctcgaagagggcgga----cttacgg------------------------------------------------------------------------------------------------------------------------------------------------------------------------------------------------------------------ctcg----------------------------------------ggggctgc-------tttgcaggccaagttagc----------------gtaaacc-------------------------------------------------------------------------------------------------------------------------------------------tt-ttgg----------------------------------------------------------atgtagc----------aaaaggcccgag--------agc-----------------------------tcagttgatctgggggagac---------------------------------------------------------------gatcatccgctgtactaagc--atttggagtgcactat------------------------------------ggcacagtgaaagggc----------------------atgcgtaccttgca----------------------------------atctggccaa----gcgactttcc--------------cctggagcc--------------------------------------------------------tgcttggcttaataag--------------------caagtcctataatt------tccagggttaattaacagttgtatagaccat-----------------------------------------------------taaatg------------ccc---------------------------------------aatgaaaccggtaaactat---------------ggcatttaatccctttgagttccccaaagtcttt------ttggaaaagactttggggaacagactgggacgacctg---cgtcgtcgaa-------------------------------------------------------------------------------------------------gctttgcgttttatgcgc----------------------------------------------------------------------------------------------------------------------------------------atggtatttgcttagtaggcg---tgggcgtagattcaacgcatatgccctg---------gaagggctgccaggattgcattggg----gtcgtagaagcacatacaa-------------------------ttgctcagacaa--------------------ttccccaattgctatg------------------------------------------------------------------------------------------------------------------------------------------------------------------------------------------------------------acctagtgactt----tttctaaattactgcaaaatatcaaaat-gaagtga---------------------tgactcggatcaagttttttaaatcattag---------------------------------------gttaagttaacacggggacat-----------------------------------------------------------------------------------------------------------ttcgggag--------------------------------------------------------------ccccggctagaaaaaaaggtgaaagcaatgaaaaaaact---------gatgaaac------------cttagggcattggcttcttcaaagaattactgctgcttctttaatccctaccattcttatagcaa------atgtatccactccgattctgctaaatatcttgttactctggcatattcatgtgggaatcgaagagattttggcagatcatgttcaccatgaagtaacacgaaattggattttgattcttctcagagtattccgtttaataattatcaaatatgt------tttt----------ttgttttg------------------------------------------------------------------------------------------------------------------------------------------------------------------------------------------tgttt------------------------------------------------------------------------------------------------ttcaaa---------------aagaaccatctgggagcagagactgtag--------------------------------------------------------------------------------------------------------------------------------------------------------------------------gat--------------------------------------------------aatga----------------------------------------------------------------------------------------------------------------------------------------------------------------------------------------actaat-----------------------------gtagaacatt----------------------------------------------------------------------------------------------ttgctgcct----------------------------------------------------tcgcgggtactct-------------------------------------------------------------------------------------------------------------------------------------------------------------tttattgg------gttgcacggggcttccatttcaagttgt-----tcaagaaacgagttggctttc----------aaaacagagactattat---ggatctagtaaaatatttaacattttctatgattctttttcttttaggtatttggggaattttcttaaatagaaaaaatattcttattatgtcaatgtgtgcgccgcgtagagtagagtgtgctcgtacgattgcaaaagaaacgtaccatgaatatgt--tcatcatgtaaagcatcccgctatcctt--------taggggaaatcccaaggggtattgtagcatgctgggaaaaggggagcgaaa---------------caccccgagctattaggtgctatggattcgttagtccag--tgtaacctcagggcccttccaccgcctccggcattagggttgaaaagagtggaaacatactgctctttgggac--------agctacaaaatgggta---atcctaaagaacctatt---tcgacacacaaacacgaaacgtgggaatgcctaaggtgactccacggtgacaccccgagaggctgccccgagaggcatcgggtgttccgtagtagcga--------------------tttatcgcgaagggatcaagagaggactctgtaccggggctcagcccgagcataagcggggagcttcggatgtgcgctacaaata-----taaaagttatcagaagcatgaagcatgaagcatgaagctttcgggtctt---cgtggtaagctattca--ttctcccgagaacctttc-----cttcttcgacaagttgagacactttt--aag-agtgatccagttgggccaaagaaaggctgcagtaaaatggggaaaa-----------------cagtttaatggcttat---------------ttcctgta--------------------gagagctt-------------actgctt------tatcggagcactcactgcggccg----------------tcgtctcggagagccgtatgcgaggaaatcttgcacgtacggttcggagggggg-----------------------cccgtagtaatccgtaagcactttcag---------------------------------------------------------------------------------------------------acgcggggc------------gaa------atatgcccgtga-------------------------------------------------------------------------------------------------------------------------------------aggtctctggcccaccccctaccaattgagttaatgttacttgctgtcaattttaactttttggtattttctgtttatttggatgatatgatgggtcaattatttgctttatttgttttaacggtggctgctgcggaatccgctattgggttggccattctggttattacttttcgaattcgcggtactattgcagtggaatttagggcgaccgttcgcgtcgcttacagtcattgtttggccat-tctgtatggagaatggagaatggagagctatgctcaccatatagcaaatctgtgcaaaccacgcgagaccc---tccgcgtgccgggcatagagcttacctaaaccccgtgtaaacgggtgggaaccgcagcatgctcttttccgatttttaaacgg------gaaaaagaaccctttgctcgctattgtacgagatgagaaccagctgtgacaaatcgaagtctctttcggttaaactggacg--acctggacgttagtgaagtacacgtggaatacacgt---caagctctcagtctgccgttgataaattgcggtaagaccaga----------------------------------------------------------------------------------------------------------------------------aggaacccatgagagcagattacc----------------------------------cacact----ggggacaa-----------------------------gagactaaacgacatctcgatgcgaaacggcca------------caaca---ggccaagaactgtaggcaacaccggtgaagtccactt--------------------gaacaagtc---------------------tggacgtcagagagcccgtagtactcgccgag-agaaatctttagtactcgctaa------------------aatattcatatcgctaagggaaggggcttagatagctt---aa-------tctgctattatat-----------gcagatcggagtcaattctttgaatatttgcgga--------------------------tctttggaaa-----agagcaatgttc-------------ggggtctcccaagaaatgcttgggagacagtgag-aatagcaagatgttactcttgttactc-----------------------------------------------------tgcaacaggt---------------------------cgaaggaa---------------------------tctgcaacagc--------gaa------------------------aaatcggagagccgtatgatgggcgaccatctcgtacggttcggagagggc------------------------taccaatgca-----------ttcaagcatatgtg---------------------------------------------------------------------------------------------------------------------------------------tct------ggga---tatatccactctatttaattgcatgaagggtt----------------------aataagtgctttctttttcctctga---------------gttcttg--------------------------------attcgaacctacgtagaaaaccttcagcagatttacagtctgtcg----------cttaaaatattagaacacgcgacctcat-------------tgcatcctat-------------------------------cgcacaaatctc----------aat----gacaggttct-------------aattctg----------------agctaatccgag-------tcttcgtgatg----------------------tcgaggtcttcgattact--------aaccactaaccac--ttcgcaaaaaa-----------------------------------agagtgaactcccttctcccgcg---------------------------------ggagcgggagaag-----------------------------------------tgggtctt-----ttctc-------acggtac-----------------------------------------------------tccgaaat-------------------------------------gctttcgggatggatcatcg----------------------------------------------------------------------cgttttct--------------------------------------------------------------------tggttt----------------------------------------------------------------------------------------ttgtc-------agggg----------------------------------------------------------------------------------------ttcaacacacgacgaa--------atacaacgaattttgtatcaaaaactatttcggaggaagttcgaattcgtgtttttcggatattgatttgctctagttttacatggtttacgcgttattggttcccagaagagttcatttttttattagctaaaccctttcctacttttttgccttattcagactcatctctcatttgtacacaattaacggaggccttgagcacatatgttactacgtctttaatatcatgcttttacttcttattccctcttttaagttatcaaatttggtgtttttcgatgcccagttgctatgaagaacagagacaaaaatacaataaattgttttacttaagtggtttttgctcctttctgttttttctcgtgactcttgtttgggtagttcccaatgtttggcacttttcatacgaattaagtacaactaataaaactaatttacttataataaagtcacaacctaagatttttgactatattatgttaaccgttcgtatttcatttatttcatcaatatgctctcaagtacctgtactt---atctgttcgctggaatc------gagaggagtgaaa------------acccttataaaaaatcgtcgtttttttatggtttttccgctttccgtagcagctttttttacaccggatatctggtgtcaaattgtcgcttgtttacctatttattttataatagagttgaccattttttacgcatcgattatacgagtttataagag-------aggcagccaattaaagctccaataacctcggg-caaatactcggggggcaaatactcgggaggcaaaccc--------acggaatttataaagat---------tccattaacc-----tcatcacg----------------tcttcgccccgcgc-------------------------------------ataagcttatcggaccgaaa----gccaaatctttgagaccgttgcgttgactcaacatcttttccggttggca------ggccctcgagta----------actagggg-----------cctcgatac---------------cagggctg-------gagtagttaaaaa----aaccagaatataatacatgaatttgatatggatatttccaattgcttttcgtgatgctgcggaaccttggcaattaggttttcaagaccctgccactcctatgatgcaaggaagtgcgacatgatgacattgagagcaat-----acggggggatttccccat----ccggcaac------------ggtttctgccggaccctactcaagcatgcct--tgactcgaaagactgggtttgaagccttgggg---ataggg---ttagctgatagaggcagtgtaagcgaatgtataagcct-----------cgtctccaa-------------aatcgtgaacggatta---gcccctttcctttgggcatatcg----------aaaccgc---aacaagttcaccggggta----a-------agtatcagtatctcacgaaatcagca-----------------aaaaagg------tgctattaatgtaacatggtaagcccag---------------------------------------------atttatccactccggaggt---gcacccgtaa---gggcacataacgagat---gtgggtgggggaagccccacgaagcaag------agaggctgacttgggg----------tgagatcgaagcaaggctgggaaagcac--------------------------------------------------------------------------gaagaggctgttatactcggcact----------------------acctacgagtgtt-----------------aaaaaaccgagttacgt------------cttttggga----------------------------------------------gtcgtctcccatttgggaactgaaagcggcaagcacaccgttacaggtttatggc-------------------------------------------------accttcggcttgt--------ttgtagag----aattggagctgtatgaaggtaaacttccacgtacagttcttaggggggaaa---gcccgtaagggcctacctatccaaactaattgacttacatcacgatatttttgtcttcttaatcgttattttgatctttgcattatggatgttggttcgcgctttgtggcattttcactatgaaagaaatccaattccagaaaggattgttcatggaactactatagaaattattcggagggcgaccgttaggtcacccatagttatgtcaatggggctgctcacatgggctctaaaccgcgcgagcctatcctccgcgcgccaggtatacgactcatcc---ttgccacgt--------aagtggtgggagaccaaagcatgtcgtaaaagcgagattgaggggtccttgtcgttcgcagctggactgtgga---------aagcccaag---atcttgctaacctgccatcgctattcgagatgaggagctgctctggcgaatctaagttcctttcggtcgaattgaagaacctgatgct------atccaaa---ccggtgacacgagcgcattcaagctctcagcctggcaatggtccaaagtgtacaggccggagatagtgcggcaccccgcatgagagcagattacccac------------------actggggacagggaactaaaagacatctcgtggcgacacggcctatcggtgataccggtgagatcccagcg-----------------tggtcacacgtctcgggaagtcagaggatccatacgacctgcctactgttaacgcagcctcgtaagaggaaagcg---ctttgttgcgaagac---------aaagcaacggggaagggatctaagcatctgc---accttt------------gcagattttactcgatatcgtctacaaactcagccccctgggatcccaaggtggatgtgtccgacta----------tgtgcggaacggggctgatgcccccgtg---gacctttggatctcgtcttttcgaaggcgtgactggatataccatgatctaagcaattacctaaagag--------tatggagccta--ccagaaactgagaccaggaagc------------------------------------------------------agccgccctggggtcgatggcacgtcttt----tcgtaagcttcaagcgctgagagatgc--------agtcc-------------------cggacagc----------------------------------------------------cccacgaatcg------------aaatttggaattcc-------------ccgtgcaaggggtgctgagaatgcttctagagcctatccatgaatcctc-------tcgggg----------------------------cg--------------ccctacgcagcgacttcggaacttgttcttggatcgta---------ccaggcaacattaacaaattc-------ttcgacaccgttgctgaaccatagcaatggcctctgccacatcatgagacgtaaccatagatccgagacaaaaaactgctaaaactcattagcgga----------------ttggaagcttggaaaagatacactatgcctg---------ggggcattggggagtcgaacttgcc---cccgaatactgagggttcgaca---ggatagaagagcgcatccagtacggaagcgg------------------gttcttcacc------------agggtgcgtaaagcgcccacgtg-acccattgtatcgaat----ggagtatacaacaatacggagatgacttccgtgt------ccgtggtgc------------------------taaataaag-----------tcaggacgaaactgc------------acaagagaag-----acataaa------------------------ctgggcgtatcgtgtgtactcacgg-tgcccaagagggttgaga----------------agacaacctgaagctgcgattgcag-------------------------------------------------acttcttgta-----------------------------------------------------------------tcggatacg----------------------------------------cagttatcgggct------------------------------tttgcagcga-------acactctc----gaaggtattccagatag------gtaacttagggacagcccgatatcc----------agtggaagtcactgactcacaagtaga-----------agaacag----------tctgtgag----tgggagaggtacgccta------gagtccggggaa---gtcttccccgacacacga----------aaaagcgttgagta---------------atcagcgttcaggacggggcttcgcgaagcttctgggct-----tattaa---agttactcagaagtcccacctagg--------------tgcccaccgggcaactgacccgctatc-----------tgaactcggaaagagtccgaagtaagtcgagttagtgagccgtagcacggtgacgtgctcatacggttcggagagcacttgag--------------------taatcttatgtgtcatc-------aaagagcaggtgaaattcttactctatctatttttccaagtattattccgatgtttattgcaatacctccgttcgcccttctttattcaatggacgaggtagtagatccagctattactatcaaagctattggacatcaacggtattggacttatgagtattcagactataacagttctgatgaacagtcactaactcttgacagttatatgattccagaggatgattcagaattgggtcaattacgtttattggaagtggacaatcgagtggttgtaccagcaaaaactcatctacgtatgattattacttctgctgatgtacttcatagttgggctgtaccttccttaggtgtaaaatgcgatgctgtacctggtcgttcgaatcagacttccatttttattaaacgagaaggtgtttactatggtcagtgcagtgaactttgtggaactaatcatgcctttatgcctattgccgtagaggctgtttccctggatgattatgtttctcgggtatccaataaatgtat-------------------------ccaataaa---tgtatccaattatgagtctcccacttttccaagcaac---------------------tcaaattttaacaagt---tttcgaaa------taagtctaa-------gttatcgacctttct-----ctaagttatcgac-----------------------------ctttct---ctaagttatcgacctttctcttagcttttttgccggct----attgagta-----tactgtactgtttcattcaa-tagtaaggatatgaa--------------------atagtaaagattttgtaaaagaa----------aaggtattccgggag----ctcgaggttgcgcaggccagaa----------------------------catctctgccc-ggataaccaagactc---aaaaaaacttcgactttgagtcttggaattgattttgga-----------------------------------acggaaatc-------------------------------------------cgac--------ttgtttcatctcttaaaacctacgggg----------tgtaacgc-----tgaagcttt------actatgtttc--------tcgggtatccaat--------------aaagactaa-aaagcaaaatacc---aattatgagtgtctctcaacaaaaacatccttttcatttagtagatcccagcccatggcctctcttgggttcactcggagctttggcaagcactattggtggtgttatgtacatgcactctttcacgggaggcggaacacttctttgtttaggcttgggaatgatcttatataccatggtgcgccc---gatacgtagtacgac---ttagggagctatc-------ttttgtgccgttcaggctagctc------------------------------ctcataaagctaggacacaggctcaacttgcggatgagccatagtaatatggctca---------------------------------------ctcgggagcagcaagtttcaatcagagaactgtggggctgccaccgcc---aagacgctctgaaagagcag-------aaggtagggctaggataactaacttgacacgcaatgctcgcgtcacatagctcctcttgtc---tcaagcagaatattacggcaagagcacggt-----aggcctccctctccctc-acggagcgg-----agacccaaaaaacagtccacaatacatggtgtgtgtacagtacctgaaaga---------ccgtggggcactccgatcatcca------aggaaccagctga----gtcagctaattgcgcaggggcctaaaccctt---------------caaagacacgaa-----aagtacta---tgagtcggggaaataacccatcg--------------------------tggggttcggagggctcgtaatagcttcgga---------------ttgcagtcc---------agggttgcagttcttacagttaaggagcctagctctgtatc-------------------------gtagaggtcttc---gctgagacaa------------------------------------------------------------------------------------gacattatctgagtctctgccattcgg---------------------------tccgtattatcta--ttcctta--------------tttggaacagaatcattattctgggatggattcataacttatgaatccatccgaaaaaatgcc----------cgagattttat----------cacttgcttc------------aagtggagagtgga-----gagtggagagtggagagtggag-----atcggaggtgagagccgtttgaggtgaaagcctctcgtacggttcggagggcagtgtc-------------------------------------gaaagaccc---gaccgacccctactttgtatggtggcgcgatgttatacgtgaatccacctacgaaggacatcatacatttgtggtccaattaggacttcgctatggtatgattcttttcatcgtttctgaagtcatgtttttttcagcttccttccgggctttttcccattcttctttggcacctacggttgagatcggagctatctggcctccaaaaggtatttctgttttagatccttggggaattccttctccaaatacccttattctacttccatctggagctgccgtaacttgggctcatcatgctatactcgcag------gtttaaaacaacaagcagtttacgcttcaatagctaccgttttcctggctctagtctttactgggtttcaaggaattgaatacgtagaggcccccttcactatttccgatggaatttatggttctacgtctttttcagctacggggtttcatggttgtgcgacttgaaggacgtaa---gacaatgcgtatag-ccgccatccccgc-------------------cgacgggatgctcctacctcaccctgcgctcctggaaacggagagggct---cgaagcgtg--agggacaatgt-----------aagtgttacggcatataacctgc----taggagtggcaaggctgatcaacgcaagtgaactgtgcaaggacgtttcgtaaaac---------------------cgcacga-------------------------------gttttcat---------tgagaaaataggccggatgtgatttgttttttggg---acacggtgaa-----tcggtgcgtgcctcgatc---------------------ggctgaaaaagatcaccggagtatagcacaggatcgtgaaaccttgtatttatagagtc------gaaatgtcaacaaggtaaacccaatgggctccccgtc--------------------gggaggtttgatcgtgagatcggataccgtccaatgggcggaagacgattcaaaaagccgagcgaagtcta----------ttcgcggggaatctgcatttcgccgtgcgaaatttggtgctgacctgaatcttgggtgacgaaaaaacactga--------ataagtcaat-----ttaaacgaatggccaatcgcttcac------aagtgcagagttac----agaacacttt---------------------------attt-------aaagacaaatctt--------ttctttgggttttttcaacaaatgcgccttattcttaagttgcttgagccgcatgcggggaaactcgcacgtgcggttcttaggggggggaagcttgagagcaagaagagcctatcccaatttcatgtcattataggtactattttctcaataatatgtgggattcgtcaatatctgggtcattttaccccaaagcatcacttcggctttgaagcagctgctttttattggcattttgttgatgttgtatggctttttccccctgtttctatatattggtggggcgggaatt-agggcg--------aagcatatagcttcgccg-ccccccttataagtgggacagacact---taagtgggacacttatttgatatgccacggaaaagctcccgtgttgtctcccat------aggacagctatggtt---------ttttcagcctcagtatgaaacggcttcttcagga-------------------------------------------cccatgaatatgccaat-----------------------------------------------------------------------------------------------------------------------------------------------------------------------------------------------------------------------------------------------------------------------------------------------------------------------------------------------------------------------------------------------------------------------------------------------------------------atgccacagt-----acgcggact---ctct-accattcag-caggcttctataaagttttctttaatgtacacaaatatacgcctttttgaagttctcggtatcaaccgatttaatcgtaagtgg---gttctctcgg-----------aatgtacagaccgtg------------ttatttaaccgtg--ttattctaaaaatgtcaaagtgacatttttagatttcttgc--ggctcatacgtgcagt---tggcgtagcgcttaagccggt---tgcataaccattcgaaagcgtgtactttcatcacttttcatcttcagg---gggtcccat-------tgactattagtcattcaaaaaga------tatggtccggaatcgggaccatatctttttgaatgtgtgcttcaaac--------------------------gtctttcgtctttgcaagcatattaacagctagtttggagagttttaatt-----ttaaatagggatcggaaatg----ttgtgtttggtcttgtcggagatgcccaagtaacctttaggaatatccggtcaatagccagggaattcacctttaatcgctcagaaaatattgcatttgacattgctctctattggaacattgaatctcggtaatgc---tgacattaaccattcgatc--agatatcgttgacactt------tttcttttattagcttgca-gattcaattccgaatctttgaacataaagtaaacttttgtcttgaaaaca------------------------------aagtaagctaatgaacatggggagataacgacacgtgtgtcccgctg-----------------------------------------------atatgt-----------------------------------------------------------------ctagaatatcgtaaagacaacaa-----acacggatcgaagagc---------------------aaatagaaaagatcaataaagctgtaaccaacagcttttaagtaacgtagactagtccaatgcgttgcc--------tgaggaagatcggcgttgcct-----------------------------------------------------------------------------------------------gatctccattt-ctttaataaactctttctcgc------------ggttagattgcgtaacctctctgagtcat--------------tcgcagttat---gcggatttcacaat--cccgcttcgggccttcc------cttgggg------tacccagtatc---------agcccaatgaataa---agctgaccaattaaacggggctattcg-gtaacgcggtggttccgctcactgggtaattgaacagcg-------tatcggataactgg-aaaaaccatcggtggggtgatcacaa--------------------ggggcttatatccagtgtaccggatatccaa---------------------tctgttctgtattttctattattttctattattttccaattggaa----------ggg-----------cttttttccaaa-----tgacgcgggtttggatc---gattgagcaaatgactttgtgtccggatatgc----ctcatatg-tgcctctatgggggaattcaactgcctcacgggactgc----tacccgaatgtttccg----------------aagaaatgcagtgtttctttgtctggag-------cactcccgggg---------------tttcc-gtcgatccgggacgtttta---------tggattt-----------------------------ggttgc----------gtatgcccattttc-------------------gactctttttaatactaaaat------------------------------taaaatgtttaattcatttttttggtcacaatattcaacaaaaaataaaacgttttatgagaatttatctaattggtcttgtcgctaagatacttggaattataatacccctgttattgggcgtcgcgttcttagtactagcagaacgaaaagtcatggcgtctatgcaaaggagaaaaggaccgaacgtagtcggcattttgggactgttgcaaccttcagcagatggtttgaagctcatgataaaagagccaattttgcctagtagcgcgaatatttctatttctctaatggcacccgttccgacgtttacaccggctttgtgcgcttgggctgtgatcccttccgattatggtatggtttttccagatctaaatgttggggttttgtatctatctgcgatatcttcactcggagtgtatggaattattacggcaggctgggcgagtaactccaagtatgctttttcgggagcattacgatctgccgctcaaatggtttcctacgaagtttccataggattgcttctgatatccgtcatactatgcgcaggttcttgcaattttagcgagattgtcctagcgcaaacacggatatggtttgtttttcccttgtttcctgtgtttctcatgttttttatttctcgtttagcagaaactaatcgagctccttctgatccaccagaggccgaggcagaactcgtagcgggctacaatgtagaatattcttccatggggtttgctcttcttttttcgggggagtatgccaatatgatcttaatgagtagtctctgtacattgctttttctaggaggttggctgcccatcctggatattcctattttccaggtaattccgggctctatccggtttagtataaaggttcttttctttccgtttgtatatatatgggtccgcgcagcatttccacgatatcgttatgatcaattaatgagacttggctggaaggtattcttgcctttatcattagcatgggtagtctttgtatctggtgttccagtagcctttgaatggctccct------tagccatttattt----------------------------gcag------------------------------------------------------------------------------------------------ccacacaga-----------------------------------aaagcaaatcgccgaaaaaatggctgaaata---cccgagaagacctt-------------tattg----------------------------------agtaaaggcttt---------tcatcaaaagcatgccttttcttgaagaaagactttctgcaaaccgcagaaagaacctagc-gtatagcgagattcagcgttttgttttgaagttat-------------------------aatttagaagtaattctcgggatgcttagaattgggtacctcagtactt----------------------agttttgttttccgc----tcttttctttaatcccatg------ttttaaatgg-------------------------------------------------------------------------------------------gatttcagcataa-------gttgtaagctag---------ttgcataagtctgattcagttgaatcgga------------agtgatgggtcggaatcgatgtcaa--------------------ctcacagcgggctca----gccctgat---------tctgc--------aataccgcctgggcactgccgtacaggtcgagatagccggggaccaaaataagacgtgtcttttgggataaggtt-ggcttcaagaatatcgggcgggggaatgaattccgttgtcgacaagcagctgacaact-----------gaatcaact------------------------------gaatcaactg--aatttgctcaagaatacttgtta--------------------gtcttgttatt---------ggaaaaagg-----------------------------------------------------------------------------taagtcc-----------------------------------------------------------------------------------------ttggaatatgaaagaaaa-------------ccccga-----------cagtgcgattgttctgt------------------------------------------ttga---tatt----taaagcaccccaaaa----------------------------------------------------------tggttattggcc-------------------------------------------------------------------------------------------------------------------------------------------------agatcg-------------------attcccagaaaa--------------------------------------------------------------------------------------------ca---atgtccattcgaaaaaagct--------------------aaaggcta------aagaatt--------ttcttgaaattgcattgc--------------------------------------------------gaagaaagatgaaaga----------------------------------------------------------tttggaaaaagccagt-------------------------------------------------------------------------------------------------------------------------------tcaatgccgaaat-----------------------------------------acaggtttcagcgaaattgaaaac----------------------------aatttcggcaatt-------tactt--------------------------------tatagaagcttgtcga------------cgaagatc-----gaaacct---ttggatatttgag---------tcggacc------------------------------------actagaaagg---------------------ctc--------------agctattgggaatttcgttgaactctctcc--------------ttagtcgcag---gcacctc---------gattctcccccgaatatgg---------------------------------------------------------------------------gcattcgaaatggcccctaaaca----------tgagcacatgagca--------------------------------------------------catgagcacatgagcacatgagc--------------ttggcctcgcttaggcccgtttcttttgaa--------------------------------atttcaaaagaag--------------------------------------------------------------------------tgaaataaaagccaagattgg----------------------------------------------------------------------------------------------------------------------------------------------------------atttcagtt-------------------------------------------------------------------------------------------------------------ttacccttttatgggga-------------------------------------------------------ctatggggactatggggacgaa-----------------------cccataaatg---ggtaaacaa-----tgagtgtacccaacgttaactttgtcctttacttgggagc--------acccggaaacat---------------tcgctacgggggtcattg----ccactgtg------------------atctggccaatcagagcgaagagctc----------------------aggggacaagctgacggggagagatcgcatttaacatttcgagagcttttttgc--------------tttctaatttttaagatgatccggatgatccgggctagttgaatccgt----------------------------------------------------ttgcgggag---aga-------tgacgccgttttgctcccaaggacccagtaaacag----------------tttccccaatc----------------------------------------agattcccagaattgctcccgaaat-----------------------------------------------------------------------------------------------catctccatgaagcattgctaaatg----------actgaag-------------------------------ccttttataccgctaaatgcg----------------------------------------------gacatctttc-------aatatgacagagacc-gtattca----------------------------------------------------------------------------------------------------------------------------------------------------------------------------ggggtctagatt--------------------------------------------------------------------------------------------------------------------tgtcctggttac----------------------tcttccaaacaag------------------------------------------tcaagtat-----------------attctcggaacatcgaagtga----cggtctcatagcgggcccaaaaaaccctt-accgtggtcctgttaatt-----------------------------------------------------------gataatagacaaataccgtagac--------------------------------------tccggtat------------------tttattggcttcagggtgtaacttaac-----tgatgacaccatgactataaagcacaagtcggcat-------tcg---------ccgaaatgg-----------tccctttctcaacaattccttttcgttgcccctgtttaaatcacggataacgtcttagccagatg--------------atcggaacgctaaatcgacagaggagactat------gcccaatacaggcttaggtagagtcaactacgaaggagtccgaagccctctggat--------------------------------------atacaat-ttggttttaggacacttgt------------------aaaataaaagtattag-------------------------------------------------------attccgatggacgcagtgcctggaacccgcatctgat---------cgacgtgttat----ttatagaacaaagattatgttattttttgccccg--tattacgggccgtca--tgaagaaacccatg---------gtttccatgatccgcgaacgaaaaagcac--------aaatttatggcaagacgactatcgattcttaaacaacctatatttcctgcacttaacaatcatttgatagattatccaactccgagcaatataagttattggtggggttttggttcgttggctggtcttcgtttggttatccaaatacttacaggtgttttcttagctatgcattatacacctcatgtggatttagctttcttaagcgtagaacacatcatgagagatgtgaaaggaggctggttgcttcgttatatgcatgctaatggagccagtatgttttttattgtcgtttatcttcatttttttcgtggtttatattacggaagttatgcgagtcccagagaattagtttggtgccttggagtggtaatttcagtgcgcctgggaagtctcgttcaacaaa----aaagatgcgaaggttgaa-------aggatcgcccg-------------------------------gataagactcctaacctgaagcgggaccagaccgcagggaactaaagcatggggcc----tatcctct--------tcgccgcacggctatttcgtacgcaac------aggtca-------cacagacagcccac-------------------gacgcggtccggaaggcaagagggtccatgaaatattctcgcgcg----aacaaccctccggaggtaacgggaaacgtagtacacggtcctaaacggcgaa-gaacgaacgtg-aaacctagggatcaccca----------------------aaaaattgacaaag--------aacctggagttacgggaag---------aaccgctattggccaaataactcat-gggtgacagatcagccataaatgtactccg--agagagacaccgggcgattggtaattaatgtgtc-------------------------catccagaccagaagcc-ccaacg-------agtga-----------------------------aatgctcggaggaaagggctgtagatgataccagaggaatccgta---------------------------------------------------------------------------------accctccgtaaagggc-------------------------------------------aggat-----------acctgt-----------------------------------------------------------atttcggagtaaaggctttccctacttccttatggcgta-------------------taccctggagacgtgcc-------------------------ggcggttt----------------------------------cgcgt----------------attccccgggctccaaatcact------------------------------------------cctccctc----------------------------------------------------------------------------cggaagccccaaac----------------------------------------gtgcaa----------gggcgtccacgctt-----------gaaaagcttac-------------------------------------gt---caaattgacaag-----------------------------tccccga--------------tcttggccgaagaactcgg--------------catttatgcggggccgaagaa----------------------------------------tatcatggacgagccacatgcaggaaaacttgcacgtgtggttctgaccggggga-------------------------------------------agaaccctatcggtatttattaatgattataacagcttttataggatacgtactacctcggggtcaaatgagcttttggggggccacagtaattacaagcttagctagcgcaatacctgtcgtgggggacactatagtaacttggctttggggtggcttctccgtggacaatgccaccttgaatcgtttttctagccctcattacttacttccttttataatagcaggtgctagtattcttcatctggctgcatcacatcaatatggttccaataatccattgggtatcaattcttccgtagataaaatagctttttatccctatatttacgtaaaagatttagtaggttgggtagcttttgcaatctttttttctatttttgtttcttatgcacctaatgcattggggcatcccgacaactatatagggcgaccggtctagatcccgc----acgagatttctg----tatttatgttctagaatgcag------a----aagg-------cgttgcactcatccttgttcggcaacgaacacggagaccttagcatgtgca----------------agaagctctgttgagggggtttcatttac--------------------------------------------------------------------taccgcgtag-----taacccaaaagtatggagcaagccggttctcttgtat-ttaagatgaggttctg-taccgaatcggagactctttcggtccttgtcaaccagcaat--------------------taaccatt------------------ctctctgcgaatggcgaagcgcatgaac-gttgttgctcgctccatgcctattgatggtatatatcaaccaggtcgata----------------atgaatt-----------ttgtcct---------ctaatgaatcaagcatcttggatagacgagttcaagatga---tgg-----agcggattacctat----------------------------------------------actagggacaggggtctaaacgacatcttaagca-----------------caggaccaatcaccaatc------------taagggttg---gac--gagccgtgtaggaaacaacggtgaggtcctag-----gggagaatttccccc---------ttccctaggaagtcagagggcccgtattacccgcctacctg---aaagggacctagcaataggaaagcgcttgtta-acaagcagcagggaaggagcctatgtacttactgaatggttaccgtttggcaagtttcactttgaca----------------------gttgtctatcaggccat------------------ctcccaaggaccgtaata------------ggcg------------ctcgaaa---gagagggaacgt-t------attagacgaccttccgggtttgaagaagctc----cgaagaaagtcaggttagagagccgtgtgatgggcgactatcccgtacggttcggagagcacttgagtagcctaacgggggactattgactctatcccgcaaatcccatgtcgaccccagctcatatagtgccggagcgcggttcggacccagcaatatccgctaccggaaatcggtgccttgagggcgttgaggctaatccctaccgaaactggggagacctccccagggcaagctctttgggtgggaaaatgctctttgtggttcctgat-aca--agcccgagccgc---cttactatgaggggccgcct---------aggcgcggtcacgtcg---ttttgccggactcacgcgagtactcctaattccgggggaggaaagggcccctctgaggaaggaccgaacaagacggcgtcgccaa---gttcgcagactggtaaatgct---tagggaggaccacactgagtgcttcggattggctgggaccgaaacaagattggccggggggaa------ccccggaactgataagcgaagcctcgaaa------------ggcctttatg---aggtacgggcccaa------------gaggcgaacccgatccatggacagatgggtggagcga--------------tagcga----------------atcttgacgttcctcttaaccccttggagt------ttccacatctggcccaacttgtagagaaacaattcatcgatggcaaatatcgccatctggtaagggagattatacctaaaccggaagtgctacttacggcc---tataacaac----------atcaaatccaaaaaaccagggagcacacttcat-------------------ggagcttcgcccat------aatgaaatggtttcatgaaacgggccggaaactgagg---gagggtac----gagttt---gagccgtg------gtcc-----------------------------ggagaaaacccc---------------------------------------------ccctatagcgaaccctagagacaagataatacaggaggctttccggatggtactggaaattatctacgaa-cgagattccaagatatccc------ccatttcc------------gaaagggtactcactcagccctgagggacatcaaaatgtggaagaacccatcgtggtggctcgaattcgatataaagattcggaaatgctt------caataaaatactagtgtcaatactaagcgaaaccattcgagatagtagacccgaaagtaccttgaagaaccaaatgtggactgaa---------------------------------------ttgggcccgggggttc-------------------gaagcgttatatctcccatcctgaccaatttatacctcgacagactcgacggggagatcctaaggatccgaaaggaactccccgtcgaacttattaaaaaag---gccgattcga-----------------gacgaca--------cactcggtga-----------cagcccggggacaaattaaggcagcaatcagaaaa--------------gcggataagccgcctaaaaataaaaaatgtttcgt------gcgagtctacgcgtgccgctacgccgacgacattccgatggcagtttcggggtcgaaagctttggcccgcgaagtcatggaacgagtctcccggttcctcagagacgttctccacctggagataaacccagagaaaacccgtctgggacac---gtggaagaaaaggcaaccttcttgggtatgagtcttctcttgggtccgagtcaat---tgcacgtgaggtcagacaa------------------------agcgactcgggccaggaagccaggaagaaatatcggggccgcgtccgaaaggccgcgttggagctttcgaatgggtgggagaaagggcttaagaagctcggagagaagttactggtgtgcgccctcaagagggccttgaaggccgg---caagagtactaaacccgataaa------cccgagaggtgcgggaaatgctagaacaaattcgtcgagaagggatt---cgggacgccatgttccgggcacgtgaattgagtgtcaatacgaatattgagcgggagaagg---gggagaacaagctccccccttccgttgagctcaaag------------gcccc------gaaaaaagcgcaacggtc---------------cccacgaacgcgtcgttccgaatacagatatacgcaccgctttcgcggatactagacaagttaagggccagaggaataattaacgctgagggaagaccaacctccgtacctgtcctcgcgacccaagacgatgtcactatcacgcaatggtacggaagtgtcgcgcacgggttcttaagttattaccgatgttgtgataactcctacaaggtaaaaaaggtagtagactatcagctcagatggtcctgcctacgcaccctatcacacaagaaagccaagggcgtgggtaaagtcatagag--ctgcgacaaatat-acccacgg---------gtggaaacgaagggcccgg------------------tattccctacacctactgaactgagggttatggggaaacaattcttggtcaaagacgtcaaa------gacccgggagtctgttctagagcta-----cctacgcacc-------------------------------------------------------------acgcgaaata-acatcgc---------------------------------tgatgaaacgcagggc---------------------------------------------------------------------------------------ccgatta-actcgatgattaaactctac---------aaaaaagattgggggtgggagccgtatgagcggtaacgttcacgtacggttctgtgagaagggttgggg-----------acggaaatggcccca---ttcccttactctcgatggtatttcttaccagtctatgcgattcttcgaagtatacctaacaaattagggggtgtagccgccataggactagtttttgtgtcattattggctccacctttcattaacacttcatatgtacgtagttcaagttttcgaccaattcaccaaaaattgttttggttgcttgtagcagatcgcttgcttttaggttggattggatgtcaacctgtggaagcaccatatgttactattggacaaattgcttcagtgggttttttcttctattttgctataacgcccattcttggcaaatgtgaagccagattaatcaattttaatgcttgcgaggcgcgtagcgtcctggcaagctcaccttt-------gggctttggccctaaagggcc-------aaagtt--ggactctacgtata---tcggtatatcgttctttggggacg-acgcgcaagcaaatgctgatcgcaatgaccagaagagaagcgggacttcgattcagtcactt---------ttttaagaaactcttcaca-------------------------ttttagaatgtaactaa--aaagtaagacacaattctttataaataacgggttaaactgttaacgatacttttattccgaagccgctattccgggctgttccccggtaactctttctgagtctacaagataacctttctcgtgcaaactgcatacgacagcaaag-tcgacagggcacgagaccgtttcttacgga-------attggcttttcaacgattacggaaatcaacacggaaatggctcgtagatttccgatgc-----cgggagatctcattgagatacaaggttctacgctttatttcctctccgcttt-----actcagtgaccgggaccaccgggaccggcttaataaaaattgatata-caatgagaaacatctagttttacgaaaaagaaaag--------atacgattatgaaccaattgtttttcaaatctctaatagctaggatacatgatgaatgtcgaacggtatctttaaaagaagcacctgaaaactggccctctgcccaagcaatcggaagaaccatttcgtttggattt------ccgaatgcttgggccagctctgaaaggcgtcttcgtgccctttctttggaaacactgtcaaacactggcctgctcataagagacataaatct---gatagcggcctcaggcatcaaagaaacactgagagactctgggagccgttgcaaagggtttgcaattccc---------gattccgcacacggggcgtgtccttcggacagatcctttaaaacttacccagtgattcgcagcatcctagagacggtttacgaaccgtactttctttcgtgttcccatggat----------ttcgaccgggccgctcccaacatacctgcttgaagcagatacgccgtgactttgtgggtaccgtctggttcatagaaacctcgcagcaatgcttcaa-----------------ataagcaagtgcttataggcc---tcatgcgaagaattcgagacaacagattcctgctgaacctggt------tcaaaaggagc---------------------------------------------------tagaaacccta---------------------------aagggcaaggttggccttcggcctctatgcaacatagtgctgcatgagctagacccttctgttatgcgactgaaacgtattgttgacaggtc-------aacaatgccgggaaaggaatgtcagtctgcggctctaatccccgacgaaa--------cccggcaaataaactatgtgcgcttcgcagatgattctcccattggagtcattggtccaagagctctggcagaaaggatacgcggcttggttacacgatttattgaagtgcggctcagaggaggcctggaccaacctccccgggccggaaatggcttgtttgcaattcccgattccg---------cacacggggctgctcccagaaatcccagaaatcccagaaaacaaa---tttgcataaggggcggagcgaagaagattgcttcccctggataccttatt--cgcgattctt----------ccagagggtaccgt------agatctcaaagtcttagtttacttgtagatatgcggaaagttataaaccgtctggcggagaagggattttgtgataaatcgggtcacccgaaacctaattttgcttacttccagtatccccaaacctactcggttgcccgcatagcctccattccacgcggccttgccaaccattaccatctcgcaacaaactctaaacgccaatgtgtcacgcgcttgagccacatactacgtacgtcattggccaaaacatatgcggccaaattcaaactaggcacagcagctaaggtttttgccaagggtggcagggacctgtcaaaaccaattaaggctgggaaggct------------gggaaggtgaacacgcgatatgaaatcccaatgaaatccca---------atgaaatcccaatgaaatcccaatgaaatc-----ccaaaaactggggaaacgctt---agaggcatacgattcggagaatcgcggtgctcattgaacccggctgagaccgtttcttttggct---------------------------------------------tttcatcaagacc------ttcttaaattcattttg--accggcttagcaggttttacgaaaaaagatacgattatg----------aaccaattgtttttcaaatctctgatagccactttaccgaaatggatacataaatgtcaaacatcgaaacatgaaaatatattatataccaacccgaacagtctatttaaattattatattttccgaagtatcataccaatacgcgttttaaagttttgattgatatttgtggagttgattatccctctcgaaa---acgaagattcgaagtagtttataatttacttagtattgactataatacgcgcatacgtatattaacaagtgtagatgaaatcaccccaatttgttcggtagtcggtatattcccatcggccggctggtgggaacgagaaacttgggatatgtttggtgtgtatttctctaatcatcccgatttacgacgtatatcaacagattatggttttgagggtcatccattaagaaaagactttcctttaagtggatatgtggaagtacggtatgatgattcagaaaaacgtgtggtttctgaacctattgagatgactcaagaatttcgctattttgattttgcaagtccctggga--------aatgtcggaatccgaaa--atcggaagta-------------aaaaattgtttgta---------aattaattctatttaagagaaa------------agaaatat---------ttctctaa----tcgcttaaattgaaattt-----taaataaagt-------agtttgtttatttaaaagaaacctgaatcgctcatcttgcctaggtcactggaac--------------tcagcgaaggccgatacttggt-acggagaccgtttcttacggaattggcttttca--acgattacggaaggaaaaatcaacacggaaatggctcgtagatttccgatgccgg-gagcgtttgcaaggcgctgcatcaaa---------atttgattgcaatcttatgga-------aaggttcagattgcggaattatggattagtcgtttccattcatttatgaaca---aattg---gccggagctgaaccctccactttattagaacaaagaattaccaactattacaccaaattgcaagtggacgagatcggtcgagtggtttcagttggagatggaattgcacgtgtttatggattgaacaagattcaagcgggggaaatggttgaatctgccagcggtgtaaaaggaatggctttaaatctagaaaatgaaaatgtaggaattgttatatttggtagtgatactgccatcaaagagggagatattgtaaagcgcactggatctattgtggatgttccggtagggaaggccatgttaggtcgtgtggttgatgcgtcaggagtacccattgatggaaaaggtgct---ttaagcgctgtagaacggagacgtgtagaagtgaaagccccagggattattgcacgtaaatctgtgcacgaaccgatgcaaacgggatcaaaagcagtggatagcctggttcctataggtcgtggtcaacgagaacttataataggagacagacaaactggaaagaccgctatagctattgataccatatcgaaccagaaacaaatcaacgcacagggcacctctgatag------------tgaaaaatcgtatcgtgtgtatgtagcgattggacagaaacgttcaaccgtggcacaattagttaagattctttcagaagcgggtgcttcagaatattccattattgtagcagccactgcttcggatccagctcctccgcaattcctggcaccatattcaggttgtgctatgggagaatactttagagataatggaatgcacgcattaataatctatgatgatctgagtaagcaatcagtggcgtatcgccaaatgtcattattattacgtcgaccaccaggtcgtgaggcgttcccaggagatgtcttctatttacattctcgtttatcagaaagagccgctaaaatgtcagaccagactggtgcgggtagcttgactgcgctacctgtgattgagtgcgccccgacgggacgtagtatgattcaaacaatggttggaggggaagtcgctggcaggtactaccaaaccacgacgagaagcaacccgaaagaccagagcgctaggatagg---aagagcggatattcacggggtccagaagccaacaaataagccttcttcgcctgttattaaccttgttcaatgggtgaacgcagcatcgaa------------atacgatgagagc---tctgggtataagcatatacaccc---------aagaatccgctccggcagcgctcacctt------acggggcgtctactacgtccgagcggggttgttac---tgagggttataggct------gatggcttattacgctctcggtacgaggaattattccaaagacagctttcagcctccgttaactgaaggcgtccatacgaatgaaggtactggaacgaatttcgag------ctcctaacagggctccgaaacagatggaaggtgaaaacgggaaaatatgaagacatcttttcgcttatcgcgagtgaagataatctaatcctggcatggaacagcataagaagcaagccaggtaa----cttaacccccgggactcccgaagaaactctaggtatcgaca--------------------------------ccgagtggttccaaaacactagttcgaaactaaagagcgggacttacaggtataccccggcgaggagagtttatgttccaaaac------------------ccaacaaacc---------cggggagacgcgtccc---ctaacagtttgtaacccccgagacaggatcattcagcaagcgttcttgaacgtattgcaacccatcttcgaaggctcgcgcggcagcgctagcgcgacct-----cttttcggtggaatacacccaatcagaatgtcccggatccctcc---cggaggaaaca------ga----aaacta-------------taccaagacgaagttttcccagac--attggctattatcccctatattccttaacgtagcccacggatt---cagacccg---gaaaaagcgttcactcggcgcttaaagaaatcaagcaattctggggcgccccgaattggttccttaagttcgctgttaagaaggccttcgacaatacgaaccataacctgattgtaaatctcttgaagcaacacgttgcggaccaacgtgtggaggacgagcttcggaaaatgttgaaggcccgcgtcatcaacttcgtgcttggagaagaatcaacgtggagtatcttaggtgtgcctcagggttctgtctcaagtccctccccattcaacgtagccatgcatcatctggacgtgttcatgatcgatctaaaaaagaaa---caggtgccatcggaaaaaatacccaataaggtgtacgtaagcgaaagacgtaaatcgctgacgttagcaaagaaacaagaatggggcatcagaaaaaaactgagagccaacagggacttaagaaaagacctcaagcgcaaggggattagcc---tttttgaatacaaggttcatccccgtaacatttattatgtccgatatgcggacgattttaccgtcggcgtccagggggataaagcctttgccaaggacacggctacgtcgatctccaattttcttaagagtagtatgcactttgaagtctcagagtacatattatttcacaccaaaagcgggaaaactcctttcttagggtttcacctatcggtcggac------ttggcccctcggtaaaaaagggtaaagtagcagagcgctttgcacggctcaaggcacgaattcgaggcgcgcgcaggggggaatataagcaatacctaaaaatggtgagcaaggcgtacaccaaatactataggaaggtcccagagggtcacctccgacaggcccatcagactatgttgtctagcaagctattgaggtccggaggctttactctggcgcgccaaagaactatcgacgcattgggagagacgccgaaccagatcaaaaggga---------------------------agaagcgcagcgacgaggctcggagggaagccagtgctttcgctttcctccgacgggcgtttcaatagactcagacccggcggcagcccgcagggccctcgggaatccgcctgctaactctaggtaccaagaggcagaggaagaatgggataaggaatggggattcttggtctcggcttggggttcgagggccctatcactagccag----aggattgagcccgaggaggccgacctgttcaacatcatggggagggaagaccttagcaaactgattggtccaagagagcaataccatagcgcgctggatgaactcctgagc------tcgtcgggcaaaatggttaaaaaa---tacgttcgtaa---------gtt------------------------cgcaggaaactcttcacagctcactaaacttagat---atcgcagtacggtttatccggagatgccttattcgaaaattagagagaagctgcgatcggttggattcattcgggacgaacagggcgcattccctaaatccctgccccagatcacagagcttgaggatattaaaataatcgatttttttaagcagaaggcctatggcccgcttgacttataccaatgtgcggacaaccgatgggagcttatcaagatcgtgaattggatgcttagatattctctctcacgcacactagcgcacaagtataacactactgtgtccaaaataatgggcgtatactccaaatctccgaaagtcttcatagaatcagggaaacctggcgaatattccatgctcactggttttcctaccccactggagataaacactaggcgcaaagaattcctcgtttcgtcg--------------------------------ggggaaacctcccccgaa-----agcttggaaaaactccttgatacgcggacccttctcacccaatcgttccataaa-----tgctgtgtcgattgccccgaaactaatcccaacatggaaa---------------------atcac---------------------aagctggtccc------------------taagtccctaagtccctaattggga-------------------------------aagggttcggcac-------cgtaaaggatcttggccagggtgcacccagaatcc----------------------------------tccccaatcactccttcccatgactttcatgaacaagggaag----ttggtgaacataga--agtcacccaacgtt------------ttctttccagaaaacactag----------ttacctcgttttcacccccggaatgttccagtaggagccgtatgatgggaaaccatcacgtacggttcggtgacggcctgcgggctagttctacaacacaagctggagacgtatccgcttatattcctaccaatgtgatttccattacagatggagtgcgacgtgacgtgtgtgggatcggtgagtcgggg------------catccccggcgacagagccaaggattaaggggtagttggacccttcctaccccaagtagcaacaccgtaggcgatcttaacagagcttcttc---------------------gggggagtccgagac-----------------gcg----------------aggagccccctaccacggtttgtctgttagcactagg------tatcctgaa---ttgagtcctagccccgatacaaaagcccaggtccatgggcggttttcgggaatcggtgggcggttgcccgcagggattagag-agcttggcgttaagaaatgtcgatcctcgtacgagcgcggcgagctccttcggcgg------at-------ccctcagacactacactcgctactcgctaaaagact------------tagtgagggccgccgcgggcgcggagatggaggtggaaaaccccg--------gaaagaaccc-----------gggacctaataccttctgcatagaagatgtgcaggc----taatgctaataaaaa------------------gtttaac---------------ttggagtctacggactccatagcaaaagttctagcctcgaaaaggagtgccttcaaaggcaaataccaagatcttttcggccttataataagcccagaaaatttgaaacaggcgtggctagagataagaa------acacaggcaatccg---cccgg---cgactggtttacggagaccagcataagcttgaaaaagggaatctata-aataccaactaggtaggaaa--ggcatat------------------------------ctccccgggacgaaataattcaacaggccttcaaaagaattttagagcctatcttcgaaggttat---------gggagccctcggagca------acgacatggttaaaca---ctggatcatcctccctgtctttagcaacttatcccacggattcagacccggaaaaagcgcccactcggcgctccaacaaatg---caatttggttggagggacgtacattggcttctcgactacgacgtgaggaaagctttcgataacgttaaccaccacgtactgtgtgctgcgctggaggagcagatagcggaccgtagggttatcgacgag---attcgcaagatgcttaatgtgaaagggataaac------tctgacatccgggaaaacctgggcaccccacaggggtccgttctatcccctttcctgtttaacgtttacatgcacaaatctgaccgattcatgcttaa----tcttatagcacaccgttc------cgcacgcaatggggccgggccagctgattcggagcatccgccggctcctacg------cacagacgtttagcccttagatattccaat---------atgaggtacaagatccgatacgtccgctatgccgacgatttttcggtaggtatcgagggcccgaaggacttgagtaagaccattagaggggaaatcaacgatttccttcaatctgccctgcacctagagataaagaaggacaactcggtccacgcgcgttccgattgggttcgttttataggcttcgacattcaagctagaatga---caggttcttcc------cttaccaagggta---------agctagaggctattaacagatttaaacaaagagcccgtagggccagagagaaggcacataagaagtaccaatctatgatgaacaaggtgggagcctcgatccaacgccgaaccatagaggatacctttgctagggctgagcaaacctaccctaagcaagtacaggtcgcagtgggagccgcaacccttagtcgatcgcaagctttggacgctctgcaagagtcgctcaatgtactaaga------catgagtactcatgggaa---cagggtaacgg-------agaccgaatgcctgag--------aattatcggaccgatgattcggccataaggggagtagctgggcagtggattcgagaggctaaatcccttggaaacctcagggtcgaacaagaagttagacaagccctgaaagatctatacggggtagacatcgtggagaaggtggaggaacccagtaagttcttggacttattagaagattctggtcttcggataa---ggtacaaagataaaagtgctatagc-------------------------cgcctcg--------gtcaacctt---ttcttgtatataagatgcccaatatctcacataccggaatgtctgcggtctcaaaat------attgtagccaagaatacccgaagacctattgcggtcgctgctatttccaatccggatgatctaactattatcaactggttcaaatccaaagcccatgggatcccaagctattacaaatgcgcgcacaacatctgggaagtccgagacctggtcaactaccatttgagatattctctccctagcaccttagccctcaagcataagtccccaatttccgggattataagagggtacggtaaagccccgaaaatacgaacaattaatgagaagagccaggagtccacggag---tttcccacagtacacggagtgaatggcacccgccgaggattta---acacccgaataacgttccaggattttcaggatctcccgat---gacaccgtggcgcggaaacactatgacactatgacctgatttcaggtaaacgaaaaatcggtt--aactatatcaga----cccgcgatatctaaactgcagaactgggagactagccgccactggtctacctagatg-------cttttgttgattcctct---------agtctcctatgggagccggatgagggagaaatttctcacgtccggatctttgagagcctccgggctactctctcaaatctttttggaaacagaacccctttatcgtggaagtcgacctgctattaacgtgggatcatctgtgagtcgcgtcggttctgcggctcagttgaaagccatgaaacaagtatgcggtagcttaaaactagaattggcacaatatcgtgaagtagccgcttttgctcaattcggttcagatcttgatgctgcgactcagtatttatcaaatcgtggggctaggttaactgagatacttaaacaaccacaatatagcccaattcctattgaaaaacaaatcgtggttatttatgcagctgtcaaaggttacttagaccaaatacccgtcgttctcataacgcactatgagcaagagctattgaaatctatcgacccaggtatactttctgctattgtacaacaaaaaaacatcactgagcaaattagtagtcaactggctaccttttgccaaaaatttacgcagagcttcttagcattaactcaataatcataaaaaaaattgt----------tttttggaggggcgaggggcga----agctatttgcttcaccccgg--------------------gcccgg---------------------gcccgggtgta--------------------------------------------------tattcgagggtctgt---------------------------------tcgatcttaa-------------gcccaggtccatgggcggttttcgggaatcggtgggcggttgcccgcagggattagaagagaagcttggcgttaagaaatgtcgatcctcgtacgagcgcggcgagctccttcggcggat----------ccccctcag-acacta------cactcgctaaaagacttagt----------gtgagggccgccgcgggcgcggagatggaggtggaaaaccccg---------------gaaagaacccgggacctaataccttctgcatagaagatgtgcag-------------------------------gctaatgctaataaaaagtttaacttggagtctacggactc------catagcaaaagttctagcctcgaa-aaggagtgcc----aagagcccagggaaagagccggtgttcttaaaatctttcggggaacaacggcttcttaaca-------aatgttc----ttaaccaa-----gctcccagtgcctggtttcattcaaatctaaa-----taaaagagaagattaactatgcataatgctgag--------------------------tttctttgcgggtcaacgtt----------ctatagacacttgatatctttaataaagaacgttattccggaagataaaaggattccctg------------------------aacgtttcattgaagataagatgtcgtataccaagtcgtc------------tttccctgg----caattccgg--------------------tgtccgaattg-----------------cagaaatgacatcgcaaaatctttccgaatctttccgaatctttcc---tctttcttgtcattatgacgcgtccgagagc---------------------------------------------agatccggaattgctcgttttccggaa-----------tttgaagctgctcgggaaactggtaaccatccataaaactgggtaatgcc---------------------------caatacaggcttagctccgtacttccgtacttccgtacttccgtacttccgtattcgttgactctat---------ctttctagttaatggacaatag--tgtgcccaattgaatctcctttgggcacactaaaggagtaga--------------------------------agagtgtaccggtcaagtcattt---------------cggatcccggattggacctcgaataacttctaaagc-----------------acgtctgaaccg---a------------------------------------------------------------------------------------------------------------------------------------------------------------------------------------aataag--tcttc----agaaccggtgtggctttt---------------------------aagtatagcgaggtg----aatct-aaaatagttgttttatt----aaagtcggattaatgtcata--aaagcaaagcta-------------------------------ggttgccccacaggagat----ctctcg-taatcaggg----t----ttaaaccgga---------------aactgtccggggtaaaccgatacgggcagaacttgtgactaaactgtgaagtcttgtgaattgtttaactcgctatttccgactccattgtctttagcctcttctttcaaattggaagtgctgacgggtcaatggaagtcttctattcca--ctgatc-cgttttctgattcgtatttggatc-----------------tttcccag---------c---cttttatcaacgcatgctga-------------------------------------tcggaaatggccttcata---ttcaaatattcaacaaacgct---------------gcagaaaa--aaaacccttcgctgcatttgatgtaaacgtgcc-------------------------------ctttgctgacattcaacg-----------------------------------------------------------------------------------------------------------------------------------------------------------------taattgtttactgattctca-----atact-----------------------------ttatttaaatttaagc--gctatatttgacctttccactt----------tttaacatt-----attgtacttttttgggctgaatcatcccgttaataagattggga----acgagtctt------tcttccaatttattctttttgaaggattgaaaataaaggattgctgaatggcat-------------taaagggaaatacattttagagaaat---------------------gttttataaa----acggagtttcagtg---ggataaaa----ttagtaaattct------------------------------agaggattc------------------------------aacaaatgcttaattatacatttctatgaa----tatttgtggaacaagctgaat---tcaaagagtcaacggaataagttttcac--tctat---agagtgcaagtcggcattggct---ttttatattgacta-----actctttataaagaataaagaataaagaataaagaa------------taaagaataaagaataaagtattccactaactgtttgccaa---tatagataaacttaacattcttattaacccaccctgtgtacg--tttaccag--------gttttataccgggatagctaaagc-----------------------------gtagaacct-------gataaatgatctgaaaaaag--------ctgt--------------aatccgacaatgagaaagaa-cgggtacccg----------------tctataatagtgaataaatagtgaatagt-------gaatagtgaatagtgaatagtgaatagtgaatagtgaatagtgaatagtgaatagtgaa---tagtgaatagtgaatagtgaatagtgaatagtgaatagtgaatagtgaatagtgaataaatagtga-----------atagtgaatagtgaataaatagtgaataaatagtgaatagtgaataaatagt-----gaata---aatagtgaatagtgaa-----------------------------taaatag------tgaatagtgaatagtgaatagtgaataaatagtgaatagtgaata-aatagtgaataaatag---------------tgaatagtgaat-aaatagtgaatagtgaataaatagtgaataaatagtgaataaa-tagtgaatagtgaataaatagtgaata----------aatagtgaata--aata---gtgaataaatagtga-atagtgaataaatagtgaatagtgaataaatagtgaatag--tgaataaatagtgaatagtgaataaatagtgaatagtgaaaatagtgaataaatagtgaatagtgaataaatagtgaatagtgaatagtgaatagtgaatagtgtaccattagc---------------gtgtctgtcggctacaagggattcagagcttggctgaactacctct---------------taagatccaagcgattacgtata-----------ttccctttgggcaagtgccttccccctatgtattgtatg---------------------------caatatgagaacggaaagagagcata---------ctctcgaacacgg----------gtagtgttttt-------------------------gaagt-------gtggtttagctaactgaaaatccaaagatcccgcg----------------agcatcttttggg----------------------------------------------tccttttc----aaacataatacatttagtgt---at-------------------aaagtgccaaatacagctgtatggggggccgccccataag---gactaggtctgtatagggcggtga--------ataagttgc----acaaattgttgc----------------taagacgtc-------taaatgctttccttgatagctggaagttcttcaaaagtatgaaatgccggagggcttgggaccatccattcaag------tgaattctgtt------cagcccaaggacttggagcacactcgttttcactagttaga---gtaagaaaaaccactacaaagaaacgagaaatccctactacagaaacatatgagccaaaactactaaaggcattccatccagcgtaagcatctggataatcgggaatgcgacgtggcatacctgcaagcgg-ttttttcctgtatacacgtttc-------------------------ttt----gtgtttccccgaatcagttctttgatattaagaacttctgtttc-agtcctcgataaaacaacgttttaatgttcgctaatccttattaaaaatagtacctgatga------------------------aacctgtctaatctgatattcagac--------ttatgatatcatgtttaccattgaatttca------aaagaatatgccaa--------------aaaatcatactttt-------------gctccactcagcgcattttggcctagtgttttgaaattcaatggtaaacatgagaacctccggagactggtc--------aatt------------ccagccttttaaatggttg--ttttagaggacaa------------caaacagtttcagaatttactaag---------------ttgttaagac--------------atttactaagttgttaagaca--------------tttactaagttgttaagac--------------atttactaagttgttaagacatttacaaagatttagcgagttaccagaagatcatgttcaaatttgataattcaaaggcaaaccagtgaaaatggtaaggaatatccttgatatttctaacgaggccggactatatcttcacccta-------------------------------tgatacgggcatcacgcgtagtctctgaggatcc-----------------------ttttcgaagtttcctgctgattgtccaatccctg-agatggttactaagta----ccaagggctctaaggaatttccagcgtatagtgatgtttcactgcccagtacg------------------------gaagtgggcctacta--gacctgggaaatgcataggaaagagagtcagattcacgccgaagaaagtaatccaaaaatgaatttgacctaaagtctctgggtattgaggaccagttattttacctatccgataatggaatcccgcaaataaagcaaaaacggctcccatggaaggaacgtaatggaaatgtgcaaccacataataagtcaactt-tacctagatattttcatatctacctggactatatcatcgatcc------tgacagatgcgtttggcctatagtctctgagaatcctactcccaaaggccc---ggctttaagggccgaggagctctcccggg-agagctcgggtaatcgcgaatttcccgacagttccttgcacagtgcctggacagccttttgagtttggtttccggcggattgtccatttcagtagatttcatcagatctacgtcatacttag------------------gattattactgaatgaagccttgtg----cggaaaacgtaccgtaaatacaccgtaaaaga--aatttttcttttacagtc--gtccgaata---------cgcgaaac----attacgcg---tcagtcaacacgctcagcct-------------gaattaa----------cagctttatca-----------------gccccggcttta-ctgttcgcttggcgagc---gcttccgag-gccagtactcaagtc----------------tttaggaatttcccgcatacagccaaatttagccatgacactccgattt---------------------------gcactcgaaagaaaagccacca-aatccac--------tggtgaaatgcgtt------------------------------------------------------------------------------------ggaacttctctccacgtcatttccccggaagactaat---tat----agacgcttat-------------------------------------------------aattcgaagtttccctgttt-----ttttt---------------------aaagg--------gtagactgtagactgtagactgtag-----actaaagaaatttataataa--agatttggtttccgaga-------------------------------------------------------------------------------------------------------------ttgaaccg-----------------------------------------------gaacgaaaacct--------------------g--taaaaccgaa----------------------------------------------------------gaaaagaaccaatc-----------------------------------------------------------------------------------------------------------------------------------------------------------------------------------------------------------------------------------------------------------------------------------actggttatcgaaa-------------actgttctaggtctcagttaactttcta----------------------------------------------------------------------------------------------------------------------aatgttctacttcatccgaa---taaaccgaaaattagatttttagaaagcg--------caac--------------gcgtttaaaaccagatg---------------------------gcaaaaaaaacata--------------------------aag---------cacaacgaaacgaaaagacgatatttc------tttcagttgcaacaagt---------------------------------------------gcaacaagtgcaacaag---------------------------------tgcaacaa-----------------------------gtgcaacaagtgc-----------aacaagaatggtgat-----------------------------------------------------------------------cctcggaataaggc--ggtatattta-----------------------------------------------------------------------------------------------------------attaccaaatctcctgt---------------------------------------------------------------------------------------------------------------------------------------------------------------------ttcatagcttctaaa---------------gtcattgactagtgactagtgactagtgacta-------------------------------------------ggttc----------------gagtatatgc---------------------------------------ataatagttt-------------------------------------------------------atcatgtggagcaatatctagcccagaattggccgatactattccagtaagcccccctaccgtgaacgaaaatatgaaccctacagcgaataacatgggtgttttgtattgtattgaccccccccacatggttgcaatccaactaaaaatctttattccagtaggcacggctataatcatggtagccgcggtgaagtaagcacgtgtatcaacgtctaaccctacagtaaacgtgtgatgagcccatacaataaatccaagaactccaatactgatcatggcgtacaccatgcctagataaccgaatacgggttttcttgaaaaggtagagacgatatgactaatgataccaaatcctggcggaattggaatataaacctcagga-----------------tgctt------aatggactatatcttcatctccagaaac--------------------------------------------------aactt---gaaattgt--tgaatccta-------------------------agttcaaaagagatctctatgcttaaa--agctctccaa-----tgggatagaatca------------------gctg---aataccccattttaatagaagacactgtttcccca-gatcttgttagc----------------cggaga------------------------------------------------gccatctccgta--------------------agtaaccgatta-ctacggattggttcaata-------------------------------------------------------------------aattctat-cgatatcaggatagagctacagacttcgct--------atgctcactcatt------------tccatagca-----------ttcccattgccgaaagac---------------atctggatacgtgtttgaa-----tgtacttt------tgtacttcactat-----------------------------atcagtttccccgagatgcgctgcgtgtagtctctgaggatcc--------ttttcgaagtttcctgctgattgtgcattgcctataga---agaagatctactaaaattgattaagcttttcacaggttcgggcgttattcg---ataaat-tgatatttttggttgca--cttatgaaccgagtacttaatggca------------ttttttagcctttccagcaaatagcggcattattcaattcgggattgctctcaa--atgcggccat-----------------------ccctgaccgaagaaccggaaaagatgctggtatgaaatgggatccccgccaccggcaggatcgaaaaaggttgtattaaagtttctatcagttaataacatggtaattgc-----------cctgaaaatgct----------ccggagccggatgctcttt----gaaaaagatgctccggaggaggatgctctttctttgaaatgctc---cggagccggatgctctttctttgaaatgctccgccgg-----------aggatgctctttg-------aaaaagatgctccggcggaggatgctctttgaaatgct------------ccggatccccgagaagtctgaaattacat---gtttcccggggg---acattaagctt----tggactatatcttcatctcttcccattgcgtatcacttgtgccccaaagatttctctgactcatctcgccccgtgtcatatgcgaatcttta---agcaaagtagagccccatttgccatgatctggattcatgaatcttcatgatatt-catttagtttcttga---------------------------aactat-ctttagtatatc---gagtcccgg------acgacaagctgta---aggtatcgacaggggttcg--atattttgattgcagcaagacgcaagaccaaactttggccaaaagtgagatgtttggcgtatagtctctgagggggaaccaccg-------tc-------------------------------------------------------------atggttcgttccctgctga--------------ttcgtttggagtttccagcatatagtcaaattcgaccaaggcatcg----ctacctcatcaggcgcaaatacacctgccaatactggaagggataataaaagtgggaaagctgtaactgaaacagaccgcacaggtagaggtaatctatgcatggtcaatccggggcccctcatattgaagatagatagggtcagtcgatgctgccctccgaaccatacgtgacaatttctcgtcatacggctctccctcag--aataagcttcgtgact---tggtgagacgtctcgaacagc----gcaaacccagagcggact----------cgtgtaaca---ttttttcaagttcgggg-------agctctaatcgcaacaagtcctctcgggatatctgaca------------------------------------------gccggaaagcgaagcgc---------------tactcgcgagaaaagt-----ctgcgcttgtagaccgagctctgctgatcg-----------ctttctcgcctcattatttctg---------------------------------tagaactg-cgta-------cttgcaagtatgattt------cttgtgattagtg--------------------------------------------------------------agctgatca------ctaacgattcggggag------tggccactctc----------------ccatccaatacc----------------------------------------------------------------ccgcc----------------------------------------------------------------ggaggatgctcttt-----------ctttgaaatgctc----cgccggaggat----gctct-----------------------------------------ttggaaatgctc----------------------cggagccggatgctctttgaaaaagatgctc-----------------cggaggaggatgctctttg---------aaaaagatgctccggaggaggatgctct-----------------------------ttgaa-----------atgctccg------gatccccgagaag-------------------------tctgaaa----------------------------gtgcttagtaaagaacgtcgcccg-----------------------------------------------------------------------------------------------------------------------------------------------ggagtgcttataa-------------gtcat----tc-ccgctttacaa-----------------------------------------------------------ttcacttttgtt-----------------------tgttgctccctcttgtacagagac-----------atttgttctgactagtcgccttcgtggcct----------------gggttggcttc--ccctcactactacgggacctctgagcccgctgttgg---------agcggttacttcccgtggttgctctattttcgtgttttcttcgccccat-------------------------------------------------------------------ggtggtgtaaggtccttgcgcacttgcttgattgctcaatcaagtcttctca------gaattacttgtgactgtccgacagccctgaccgctaacagcatcagtcaaagctttcgcccagat-------------ccctgggttactccgccacacacatat----------------------------------cccttta----aagggatatgtagcc--ccttctcaggcgcagt----gagtgcgtatcaagttggttaacctgacttttttgaccaccccagctaagaggacatcccct---------ttgtttgaccaactgctcgcaaacatgatggattattagcccaagatgccgcattggcctgctgcacgtattttatttccctagtc---------agacatacgca-------------ggaatt---cctaaccgaaaacgagcctcgcacggcgcacttgttatagaattaatagaacctaaaatggaggaaacacctgataaatgaaggctaaaaattgctaaatcaacagatcctccggaatgactggttataccgcttaagggtggatagcatatgtgttggataacct--cagc--------tattgctta---acgttatacgccatatatctctatatggatcggactatacctttatctatctt----------------------gattgaagccttcgaa--------tactcgaggcttctcgacca----------------------gagcttcagctccaatgatttca------tacccttgaatcggccttggaagagttggct--------------------tatgccaagcacag--------------------ccctac-----tgtgagtagtccctaatcgata---gaagtgtggcc-tttctgggcagat-----gatctgagtaggtatgtgtggcctacgtcttatagcctctaataaaagc-----ctgtc------taacttt--tcttttaaa----taagccaaacga------gatccgtttttt-gccgtctct---------------------caagaaggatccctctgcctcgataaagccagtaagccaatcgatgtgaaca---------gccgtccaaacgg--gattgacaac--------tgtctccggaagagcactccgacgcaattgctcacaaatggaatacttgtg-ctctgtcaataactttggatcttccaagatcc-------gatgggcttgacgaagcctctggtaatggaattgcttgctcg---tcgttaggcatgggtattgatcaaaga--taggaaatattatctctgctagctcccttttatcccggatccgatacactcctatggtcttatgcgcattaacggaccctacac----caagtatctccttgatgtaatacaagatccgtagattgtacttgccttgttgagc--aatggagaagttaaggttgtactt---------gccgtttcgaagcacaatgctgaagcagcca---------tctccgtctgtcataccaacgagcc---------------atctgcaaaatgatagatattctgcgttgagtctctgat---ggggacc--------------------accccaggcgggttgtccccttgtagaaaaggtttttgcttttggtcttaattgaaaaggcctgcgg----cccgactgagcacttttctccgtagtgaggatgttctcgcatcgagcagaaatattgttccctatgtctccacagggtacggcctctt----------tgaccgtccaccctgaaccgcacatggaagctcc-----------------ttgagtcgtc---------tccggcatttagccag------tac----agatttggaaaaaagctaaaatcatc---------ttttacagg--gtactcggcaaacgcgtgac---------------------ggaaaccaaagatcggaaca--------------ggtttccccttttc----------------gggtcataa--------------------------------actaagcttcacggcaacgggctt----ttcacagcgtatatataatattgcagattaccgtgac-----------------tgaagtaa---------acgggctt----ttcacagcgtatacattata--catggagaccttcttcagctggttcttttcttcgaacatctttaccgatagtacgttggagaacctaagcttgaa-acaagcttatccagt--gcctacggatc------------------------------------tctggagtgtttc----ttggactatttctttaagctggaagctcgcttcacgtatagtctctgaggg--------------------tttctac---------cgtc----------------------------------------atggttcgttccctgctgattgtcca-------------gaggatttccagcatatagtgaagt----ttttggggtgggctgcg-------------------------------------gctaacccacctctactaaggctgagcttggaggaagtaacaatgacggtggcaaaagccgaaatgaaatattatttaatctagggaatgccatatccggacttcctataagaatgggaacgaaccaattaccagaaccacctatcatcgccggcataaccataaagaagatcattaaaaaagcgtgagctgttattaacagtagggg-------gtcaggtct-----ttcgtttc--------gacactgcccccagaaccgtacgtgaggctttcacctcaaacggctcgcaact-ccgatctccactt----------------aaataaagtctatgaagaactta---------------aagagtcaattgatctctccggagggtggagtacac---agac-agtgctaacatttccgataactgagaagccaagaaacctta--ctgtcttttccataacggtatg-caaagagcacataagc-ccgggcaatctcgggtgtt-------------------------gaaatagtaccccccaccaaacccaacaaggcacttaccaaagcggtgaaaagtcttactagctgtcttcagtttgtattttggagcgagagtcagggcacaggacatatgcaacacatgtacaat---ctgattaagactactgcgattcgacgcgaacgagtagtaattcagggttccctggactttatgattgtagaattctaaaatgtctgcatgagcccatggggttagatcacccctcgccgtgggtacatgtttccccttttcattccgttttacaaaacctttctcttttaacttgtaaaaaagtttcgtaatgggggcacaaacccgaagttctgttgaacgctg---------aatcgtcttgccgatcc------------------------gactagatttgttgaatcgggtgtgcagtatgcagtatgcacctaagaaatggaatcccttgtttgcaaggtgtgagaagaccttcggctc------------taacccaaga---cggtgcagagagttttgtaacgacgcttgaatcgcgaaagtttctaaccgagttccgcttactaaaatggcaaagtcatcggcatatcgtacatataaaagtcggg------atctttcgggtctcttcgcattcatacgaaatag-------------------cttgtactctgtgttacttctgcccttgttaaa--tcgatcacgaag------ttgtttcatcacaaattcgtcgagatgatgtagtatgatgttgcagagtagcggactcagcgagccctcggaaggctt------------------------------------------gtaacc----------------------------------------------cgcacggagagccctttggagtaattcgagcgtacgatgaca-----ctttttgcgcaattttgtgaaggatcacgcaaaatgcgtgatgtgtcgaatcaacaaacttacttcgaatgtttcccttcacaacccggggatagtgacctccctcta------------agagcctctttaatgctgtgtgacagcttcggtggggacgaaatccatgc--gagcaa----------------tccggaaaaataggttcatagatggcctcaagcacaagctgtaaggccttttgca--------------------------------cgatcccac---gatccgtag--------------------ctggggccgtccc-----------gaactcaaacaggcccttc---ttaagtttctcacctacttgtacaaa---------aaaccttttc---------------------ttggtttt-----atcagcagaattccctg-------tcttacctcggatggattcatagcacaaggccgaagatgtagggtctgatatgacatgaatca---gcccgttgtatctct-----------ccgggcctactaaataagcttgaatctgt---------tccgaa--------acggacacggtcggaccagtcagtg------------ttggaacgagacgtttcgt------------------------------tatccgatacggaacagtacgatcgagagctaggctccttaactgtaagaactgca---------accctggactgcaatc-----cgaagctattacgagccctccgaaccccac---------gatgggttatttccccggctcctacatagtccttcgt-----------gtcttccggacacttcgtaataaagccaaga--------------------agatta---gatcccgaagggttaggcccttgcgcaattagctg---actcagctggttcc----ttggatgatcggagtgccccacggtcttccagggactgtgcacacacaatgtattgtggactgttttttgggtctccgctccgtagagggaggcct------accgtgctcttgccataatgtgctgct---tgagacaagaggtcgtcta--------cgagcattgcgtgtcaagtcagttatcctggccgtaccttctgctctctcagggcgtcctagcggtggcagcccagccgttccccgattgaaacttgctgctcccga-------------------------gtgagccatattactatggcgcctctgcaagttgagcctgtgccctagct-----------------------------------ttatgagc-------ctggatggcaca---aagagtgaatagc---tcttgtcggacgatgtatcttcgggcgcaccattataaagttgatgatttccaccaagaatttgattgccgggttgtgctaattccatacgaattagtactgaagagcatgtacccattactccagcaatggcaccgaaaattaaatatggagtacctatatctgtcgagtaaagg----attagcccttctcgtggaaccgtgcttgatagtcttccatcacacggctctccaagagcc-------------------------------------------------tactctcgattcaaactcgtg-------------------------------------------------------------atccgtaccccgaagt---------------------------------------------------------------------------gcacgggagcgct-----------------------------------cggtccagagtccgcatatcagagccacattggatgcccttcaagaacattcttcccatccgtcgaatttcgttggagcttagaaagcttattttcccgtcatacttgt------------taaggaccatatctatcgataatgccccgatgagcttcgtcgccgatgtcttatgcttcccggccattgtgtgtatcaaggaccagcgtaaaaaataatccacgtagtctcgtaccttgtaggaattggcgcggcgacggtagtaactcaataggtctcgggctacggagttaaaccaaagcacaatgtcttcgtcgttgagttgaatcaatctaaccacacaacgaggtttgttatt---ctccgtaataaggccccgcgatttgagcctttcccttatctcctttaatggggccaaaa-----------tttgcagggg---------ctcgtatctgtgctctc------------gaggtgtcttcacttt-------------------tcggttcttcggacttgtcgagtttctctcgtggttatccatatcgtatgcttcccgcgcctccggcggggcaaagtctagcctgctcgctaaagccaagtggaagtttttccgcgagtc---ccgaatgtcggttactagatcgttatcggcttgcatttctct-----taacaaggctttagctaactccgccatt-tccggggattt----gggga------------------------gtttccccgcaga--------------gttctgcgacatc--actttc--cccagcgccctaaccaa------ggcatcgtggaccaaggagtctcggcgtttgcgtttttgtacttttagggtagagatacggttcctaaccctgcgtcgcttctccatggccttgttgccgct---tcgtttcgagggt---------------------tttatctccattcccagaaatttcacgctttcggcgcttatgtgggatatatccccatccccgagttccgggtgcagctccgaattaacgaactgcacaatcctactcttgaccgtgaccaccagttcc--ttgggtccg---gcaatacctaggaggaa---gaaattgcccgcatatcgaacgtagtaaaatgcgggctttacggaga-------tttcgcccgttccgggcgttctca------ttcgcttgttgcggagttcattagccatcttggccacttcttggtccaattcgtgcaagtaaatattacaaagtagaggggcgagggcccaaggaga--ggactgatcgg----taccaagtcccgcggtgaacagtttatgcacgagatccatccacctctgatcttctatatccttttgtaagatgaagaccagct------gatccatggaa---------tcgaagcacctttttatgtcaaattcaaggaaccacgacgctcctgtccatttcgggcaaatttgttctaaccccgagtgacaccctcttccgggacggaacccgtgggagatgtccaggaatctaggttcgtatatatgttccatgactattttcatggcttgctgaacaatctcgtcgctcccgata---gttaaagg---------tccgcgccattccctaggcctacgtgcgggtttttttacccagcgaaattgttcgcttcgaagtaattcggcggttctttcgaa-----------------ccacttcttttccagggg--aagcctccccactg--------------------------------------------tcgtcccggacttaatctgttcataggccgcaatcaagaagttcgggtccgtgcatatggagtagatgtttccaaatttcccggatttttcgttccgttcga-------gagtttccgcctccaaccgaggctaa---cggttacagttggtttacccgaccggttctcagttgagtcactatcccgtccgccattggcatgggggttacaactcatcccggggcgtgac--ccagta----gccccaccctcgccgccgtcatgcctaaatcgcgcagaatggctcgtcctacctagcgcatcaggtgagcttgttgcatcaccgcagtacgag--cgttttgttccggttctcagggacgctcctttccccccacaaagtaagatattcggatgagaacggc---actcgtaagccgtaggc----aggacgcctacgctccacagaaacggagggcgcatcgttagtattcgtttccctagac------------ttaccagaccgtctaccccaacgcaggacatcactctcctaataggctgagttgcgtggggtttagcaccagtcgtcccggcgcggttttttgatgacccagcgattatagcatgcatagcgtcgcacttgtggttcgtggaaaacagccatctttgtgcaaaattgttcatt---tcggaaccccatct---ttcaataat---accatgctttgttgaactagttttgactgatgtttccgcaatttggagaagcgaaattcgtcacaaactgtttcgcgaaaacaagttactatcttctcctgtagactgatacgagaatgctcttgaatagctaacagtgtttttaacttctgctctatttgttggcataacacagatttcactgtctgtttgcactttggcgcacagcgcgtcatatcattta---tacatgattctccaatcatttgtgtacttgaacgcaagcttatactacgtaattcatgctgtttcttcaattcggacaacatagcttcttgataactcatccattgctgtaaatcgg-----agagcttcgcttctcgcatcaaaagtagcttttatagtttcaccaaatgttttttgactaaatataacaaaacacacaaaacttgaagctacaataacttcttcattatatattaagatttttttcgaacttaaaacgctaaagcttgaaattgcaaatattaatatttcacgcat------tcgtatttttactttttttgaaaggattcaataata---------------------------------------------------------------aatcatgtc-----------------------gaaaaagcc------------------------------------------------------------------------------------------gttcaatg--------------------------------------------aaatcagaaaaac----------------------------------ttttaccc------------------------------------------------------gggaaaaaac----------------------------------------------------------------------------------------------------------------------------------------------------------------------------------------------------------------------------------------------------------------------------------------------------------------------------------------------------acaatccggacgttg-------------------------------------------------------------------------------ggtgagcttcaat-----------------------ttgctttgtagaac----------------------------cgtgagcgtatacg------------atccaataagctagtgattacggttttacggaca---------------------------------------------------------------------tagagactgacgtaatac------------------------------------------------------------------------aagtgtttgttccc---------------------------------------------------------------------------------------------------------------------------------------------cactgggaaaaagaatagcga-----atc-------------------------------------------------------------------tcgatata-----------------------------------------------------------cagataacggaaa----------------------------------------------------------------------------------------------------------------------------------------------------------------------------------------------tag--------------------------------------------------------------------------------------------------------------------------------------------------------------------------------------ttctggcgggagtcggattcgaacccacat-ttaacgttc----tatga---tgacgagttaccaattactctatcccgcg-------------------------------------------------------------------------------aaaagtaaaaga---------------atagcccgtaattcggtg----------tttaccagcgcaacttggt------------------------------------------------------cccgacggcccaatctttatctttggag----------------------------------------------------------------------------------atacatacataccaatgggttttcggatgaaaaagtattaacat---------------------------------------------------------------------------acttttggcca--------------tttcaggttattgc---------------------------------------------ccgacatatgtcgggtggt--------------------------------------------------------------------------------------------------------------------------------acgggtggtacctcttcgattcatgtttcccagt----------------------------------ttctgtactcctgagaactgt----------taagtggt----------------------------taaga-----------------aagggccagatgcag----ccccgagggaag------------------------tattgccagagagaattggggt--tttctgcggcagt---------------------actcgacaagtccttctct---------gcagtatacgtt-----------------------------------aaattttagtacgagtaagctgaacacctcgcggtgcttacacctctcgcctatcgaagtgatggtcttccaccttgtatgagaacttgtatggagaaggatttcccgcttagatgctttcagcagttcttccataccaacttagctacccggcgctgct------------attggcataacaaccggtccaccatgggttgacccaaaacccagtcctctcgtactagggtcggcttctcgcagttctctctaaaacaccaacggtagataggaaccgaactgtctcacgacgttctaaacccaactcacgtaccactttcatcggcgaacaaccgaacccttgggaccttcttcaaccccaggatgtgatgagtcgacatcgaggtgccaaacgactccgtcgataagagctcttgggagtcatcagcctgttatccccggcgtacctttgatccgttgagcgagagcccttccacacgggactcccggatcactatggccgactttcgtctctgttcgactagtaagtctcacagtcaggcaggcttataccattacgct------ccgaagctt-ttagcttgagcctaccttcgcacacctccgttactctttaggaggcttccgccccagaaaaactacccaccatgcagtgtcccgcctctttgaaaagcggttagacatccttcgacgaaagagtggtatttcaagactggtttatcac---------------ctcccacctatcctacacattcaatcgaggttgtcaccgcaaagttatagtaaaggtgcacggggtcttaccgtctagccgttggtactccgcatcttcacggagaattcaatttcactgagtccatgttggagacagcggggcagtcgttacaccattcgtgcaggtcgctacttatgcgacaaggaatttcgctaccttaggacagttagagttactgccgccgtttaccggggcttccattcgaagcttaaaacacttctccttttcaccttccagcaccgggcaggtgtcagactctatacatcgtgttaccacttagcagagtcctgtgtttttaataaacagtcgctaccccctggtatgtgccgctttcttttttcccaaatctgattgatctgattgatctgattgatctgattgatctgattgaagagagcaccccttctcccgaggttacggggtcattttgccgagttccttcaacatggttctctcaagcgccttagtatgctctacttgttcacctgtgtcggtttggggtacggttct-------ttttcacgaagttttttcctggaagtcctccggcctgcc---caaatccaattcacgagtttaacactcttttgattcagtcaaagcaacttcgtcactttcgtgtacccatcggac---taagccctttcgggggttccttagggaccgattcactctgcgtagattgactgaacgcagaaacccttgaactttcggcgatcatgtttttcacacgatttatcgttactcatgtcagcataatcacttcggatatctccagttgttgtcatcagcaaccttcgacgatttacagaacgctccgctaccgacacttga----------------------------aaaac-----------------------------------cgctttcaaggtctcgtcgcttcggtgaatcacttgagccccgatacattttcggtgcaattgagctagaccagtgagctattacgctttcttcaagggatggctgcttccaagcccacctcctggttgtcatcgctcaataacttccttttccactaagtgattgcttaaggaccttagcgtacgatctgggctgtttccctctcgactttggaccttagcgcccagagtctgtctgtacaaactaaatggcctgcattcggagtttccttggggttggtcaagctttgggccaccctagcccattgagtgctctacctcaggccatttac------ttcgatacgctctacctcaatggatttcgcggagtaccagctatataaaatcctgattagttggataggtagga-------cttttattgtctttccccccctaagaaccgtacgtgcgagtttccccgcatacggctcaaatgacctaggcaacctgatcccaaaaaacccatagtacaatggta----tagggttttgtcacccgcgatacgagtcagcactgggtat----------------------------tgccgaattaacccctcgccttttgtatcgtcttccgcccactgggcggtatctaatcccacgaccaaacct----cccgacgaagtcggtaataaaggcgttcgggagcccgttgggtttaccttgttgacatttc------gactctataaatacaaggtttcacgatcctgtgctatactccagtgatctttttcagccg----------------atcgaggcacgc---aaaggcccatcg---tgtcccaaaaaacaaatcacatc-----------ccgagaaatgacttaccgtc---------------aatgg--tggccat--------------------------------------------------------------------aaagctcgtaggttatttacgaa-gtgtcgtcgcacagttcacttgcgttgatcag----ccttgccactccta----gcaggttatatgccgt-------------------aa------cacttacattgttccccacgcttcatacctacccgttaccgggagggcatggtgaagtaggagcatcccgtcggctgggatggcagtag-----------------------------cccgcggtgtttccgggg---------------------------------------------------------------------------------------------------------ccatttgcattgtctaatgtccttcaagtcgcacggcctttcacccctatccacaagtcatccccgccttttgccacaggcgtgggttcggtcctccaaggcccgattagggccccttcgacctgctcatggatagctcaatttttttcgggtcaaatagaaacaactagattaat------cttcattgcgcctacacctaatggctcaagctcgctgtttccatttacttgctgacccattatgcaaaaggtacgccgttagagtggga-------------------------------------agttgttttctat-----tt------------ttcgccagcttccttcgactgattgtttgcatcggatttcaggttttctatttcactccctttcttagggttcttttcacctttccctcacggtacttgtacgctatcggtcattgaggaatacttaggcttagagggtggtccccct--tggtcgcgtag--aagcgattcaaacacaggtatccgcgttttactt---aataaaaccaatggagaaa---tgtgctacagggctatcgccttcttcggcaagattttccaatctttttcacaattac-----tattggtttttccattctcaaattt---------------tgaatagagaagcccaatccgctttcgctcgccgctactaacggagtctcggttgatttcctttcctttagctacttagatgtttcagttcgctaagttaattgta---acgaggcgcagtaatgcgcttccgcatacggtttccc---gattggagacccatggatcacagacgatatctccccatggcgtttcgcctttgaaagcgtccatccctctcaatgcctaggcatccatccaatgcattc---ttgatacggtaggaattgaacccaca--------------------------acat------------------------------------------------------------------------------------------------------------------------------------------------------------------------------tagccta----------------ggcgagaa-------------------------gagagaacctggctatcgcgaagaaa------------------------------ctcccctggaaagaaaccaatg-----------agaagccca------------------------------------------gtaaagctgctca-atatcc-----------gaatgtaaaaaaaacgt------------------------------atgaaa--------------------------------------------------------------------------aataagaagcgacagaatggt---------------------------------------ggcgcctttggcgggagtcggattcg-aacccaca--tttaacgttctatg-------atgacgagttaccaattactctatcccgcg-----------------------------------------------------------------------aac--------------------------------------------------------acccgagacttgggt---aaagccctgt---aaaaacaaatgattgtttcgaccgcattaaac-------------------------------------------------------------------------------------------------------------------------------------atggttcttc-----------------------------------------------------------------gttccctaatag----------------agccataggtgga----------------------------------------------------------------------------------------ttagaagccaat------------------------------------------------------------ttcgtataacagatgc---------ccgggcgtggaccatgtctcccgaaattgatgaatcagtacatatggtctaagacgatttcacatatcgaggtcgaaatgggatcgggtg--------ttttcacatcttaata-agtgcccgga----aat--------------tctatcggaagagggatttgaacccccgtgtgcgaattatgatcccgctgttctacc---------ctactaaactattccga--------------cggtcgtcggtcgctg--gaaaccat----------------------------------agaagagtgctcttg-----actgtcccggagaccg---------------------------------------gcgtcattttatccgcttatccgcgtttgaccagaaa-----acacttaaaacggagaacagttttctggag-----------------------------------------------------c-------acgaattcggacactcg------------------------------------------------------------------------------------------------------------------------------------------------------------------------------------------------------------------------agaaacact--------------------------actgcccatttcta---aacaaag----agaaata----------------------------------------------------------------------------------------------------------------------------------------------------------------------------ctggaatggaaaa--------------------------------------------------------------------------------------------------------------------------------------------gctcagtagtaagatgaattacaagtcgtgtccgg-------gcacatatttcagaca----------gggaccttcaatttg-----------------------------taatatcgtgggctggacacctacaaattctataattc-catgtcg------------------aacggagcctttacttgtcag-----------------ttgtttaccttgggagattt---------------------cgtaacgaata---aataagcacctgttttgttt----------------------------------ctaaaatc-------------------------------------------at---------ttataatagcg-----------cactcgaaaaagtttcatttcgtagcgataaggcacccgaat----------------ttatcttttat-------------------------------------------------aatttcgagaatcgaaag-----------------------------ctttgacattttttcttctcttcac-----------------------aaaggagtcaatccagccacaggttcccctgcggctaccttgttacgacttaacctcagtcaatggcccaaccttggtctcccacataagatcaccaatgcctctctctggtgcacactcaacaacggcgtggcg-------------------------------------------agtagagtaatgggtgatccttggtcggctgcttcgggcgaaaccaattcccatggtttgacgggcagtttgtacagggcccgagtacttattcaccgcggcatgctgatccgcgattactagcgattccaacttcatgttctcgagttgcagagaacaatccgaacttaggcaatctttctggattcgctccgccttacagcattgcttccaattgtaattgccattgtagcacgtgtgtagcccagcccataagggccatgcggacttgacgtcatccccaccttcctccagtatatcactggcagttttttgtgagtgcagcacatggcagtgtc---------aatcattttgaagtgtacaactacaatgctctga------------gagcttcgtca----gtaccgtattaattacaaaatgtgtagtt-------------------------------cggattcgagtttgca---aa----------------------------------------------------------------------------------------------------------------tgtttgcaaaaactatccattttcgc-----------------caggattgaat----cagagcatgtcttagcaacacaaaacgagggttgcgctcgttataggacttaacccaacgtctcaagacacgagctgacgacagccatgcaacacctgtatgaatttccgtaccatcccgttaaggacaagcacact----------tcatatgtcaagggctggtaaggttttgcgcgttgaatcgaattaaaccacatgctccaccgcttgtgcaggcccccgtcaattcctttgagtttcagccttgcgaccgtactccccaggcggagtgtttaacgcgttagctcagcccctgatcacatatttttcacgattgttggaacttgaagaaaacaatcgag----tcacacctttgcagtaattgcgcattaag--------aagcgct------tcagac--------actaagagtgcg---atatcagtagaccaagaacgaacactcatcgtttacagcatggactaccagggtatctaatcctgtttgctccccatgctttcgcactttagcgtcggttaaagaaccagaaagctgccttcgcttttggcgttccttcgtatatttttgcattttatcgctacacacgaaattccgctttcctctatgccttactctagtaaattggttttgaaagcattccgccagttgagctggcgaccttcacttccaactggattcaccgcctacgtgccctttacgcctagtcattccgaataacacttgccccccccgtcttaccgcggctgctggcacggagttagccggggcttcttcttcgagtcttgtcataatcgcatactcgacgaaagagctttacaagctgcattgcccttcttcactcacgccatattgctggatcaggctttcgcccattgtccaagattccccactgcagcctcccgtgggagtctgggccgtgtctcagtcccagtgcggcggatcgtcctaacagacccgctaagcgtcgttggcttggtcagcctttacctaaccaactacctgatgctttgtgggctcatcaaacagcgcc---ttttagctttcgtttattcgggatttggcccaaactgtttggcagattcccacatattactcgcccgttcgccactttgttttcaacggttctcacgatcagaggccgctcacccattactgagcagagaaaggttttctccgcgac----------------------------------------cttccaacacgtaacaacgaaagcaacgttcgacttgcatgtgttaagcatatcgctagcgttcattctgagccaggatcaaactctttttttttagtatgatttttacgcataaataggatttgaaccta-------tacaata--atcttgcgtatccgtatcaatgcccaattc-------aaaatttcatacattttatatgatgcttcatc-----------------------------------aaaggcccagtt------------cccatgttaaga-----------------------cttccctgggctctttgactaccctttc----------------------------------------------------------------gagaaaagcactaaggtaag--------gcatga---------------------atcgtgattcacgctt---aattaagtataat-------------------------------------------------------------------------------tcagaat-----atggtcaa-----gtgcaaac------------------ggctaagtaagctctagaagtttcacgaaacaccagcc---------------------ttttttttatctatccctttatgactttttcata------------------tatgaataata----tacagt---atacagtatacagtatac------------------------------------ttttt--------------------------------gctatataaccttaact-----------atttcccgactttaactat------------tttataaaca------------------taagcggatct-----------attcacttgacgtgtttact-----------caaatcttt---------------------------------tctttgtttt------------------------------tgcaatttgctttaatatcctcgtactgagaaataatcc-----------------------------------------------------cgatataa-----------------------------------------cttgtcggttacatttcgaa------------tcaacga------------------------taacggtctct---------tcggc-----tgagattccgaagaagatc-------------------------------acgtagtaaatccatgtattcg--aatatacaaagaatgc------ctcacctgaagaacctgtagtaaaat----------tcgatttaacaa-------------------------------------------------------------------------------atgcgtcttgc--cgttgaaac--------gaaaaagatttgacatgctca------------------------------------------------------------------ttgggtcttctgaagctagcggtgctagcgtattcccgaggtatttg--------------------ttttcactgg------------------agtccacttcccc----------------gaaagaaa--------------------------------cccgaaagaaac---------------------------------------------------------------------------atctttaatacccagg---------------------------------------------------------------------------------------------------------------------------------------------------ttcaaatggattcaaaagtgataaatacgctaaccacggctacatgtcaatccgatctcagccaatattctaaa-----------aacgaaaactttccgtttcagg----attcgaagcata---gcagat-----attcctccaac----tgttaattactccaactgt--------------------------------------------------------------------ctgttaattactccccaagacagt--------------------------------------------aaga---tactgagag------gaca------------acggaatcagttac----------atgtgaacacagatcagtcttta--------------------ctcctaaactcctaattttaaca----------------cgtcgagacctcaccgc-----------------------------------tctaagcatt-----tggctaacttcttaat----------------gcattt-----------gaataa-------------gcaaatactttcaga-------------------------------------------------------------------------------------------------------catgttagagaatc------------------------------------------------------------aaa---gattacgcgtca-------------tggatgc-------cttaacaagctgattgggtct--------------------------------cagcagatgctctctgacccatccttaaaattca------------------------------ttccctgggtcaaaaagactacatct---------------acttatatagatttatag-----------------aaaccaagaa-----gttttatt------------------------------------aaacgagaccgaaaacttataaactttg--------cgc----------------------------------ttagt-gcacccta------caggatacag-----------------------------------------------------gcctca----------------------tctgattctatag-------aatc----------------------------------------------------------------tctaatgtt------------------------------------------ttaaccggaatgtatttcctctctttcctgtggggtccgtccccatcca----------------------------------taatcccca---------------------------------------------------------------taatttggtaagtcggaatctt------------tttgtggc------------------------------------------------------------------------tcagaaaagc---------------gccccggcaat-------------------------------------------------------------------------------------ttgcgtcagt----------------------a------------------------------------------------tttc-----------------------------------------------------------------------------------------------------------------------------------------------------------------------------------------atggaatatacaaaagcatataagaatgaagtcatacgat-----------------------------------------------acca-------------------gtcaata-ataacgcggag---atctggaaaagccattgcat----tattggtatccct-----------------------------------ttcctttgtctc-gcattaatccggata-------tctgaga--------------------------------------------------------------------------------------ccgggattccgtgagctgtacaaggcgata-----------tatctgatccccaggatta--------------------------------------------------------------------------attctttcgcgt---------------------ttcaagaaac-aag----------------aaggtctagatctattttataaggaaatcgtatttgttgaggttcgtataataccacagcttttagtgttttatgattgacttctaaatgattaggtttcattccgctcccccctatt---------cggttagttcgtaaatttcgtcttatgt---ttgattcgaaaaaagctaaagaattttcttgaatagatataagatcaccgttggatacttgaaaaccaggaatattgacctttttataattgacacaaatattttgatgacttattagttgcctcgcttgaaacatagttgaacaagaattaagacgaaccggaataacgtccaatcttttttctatattgaatagcaaactgttttttttatctatataagt---gtgtgttttagccttttgcatcttttttattggtgaatttccatgaaaaagggacaactttctcatagttcgtaattgtatggaaaagtcagattgt------tttttcttgtttttccgaagctccgaaataagtaatttttgttttagagtaagtttttcggtctgcc--------aaacattttccaaaatttggcgacaaactttaaattttgatgcaaacatatgaagtttaattcgttttttt-------------------------------tagccattgcggataacgggaatcgaacccatatcctctgcttggaaggcagataatttacccttaatctatatccgcatccgcgaat-tggaaaatccgca---tccgcgaattggaaaatccgcatccgcgaattggaaatgaaaatccgcatccgcgaattggaaaatgaa----------------------------------aatccgggtgtcatga--------acttaacttgattcgcgaa--------------------acaaacggggctcgttgagaatcaa----caagaga-----ccaggac-ttgtttc--aggaattaagtatcataaaataaacgggatcggaaagacgggggaaagaaaactgcgacgactggccaaagaaccgattcaacgg--------------------------------------------------------------------------cgcattaattacattataagg--gggttgtt--cctcggc----gatcacaagccctggggctggc-----aaagcgttcggagcccttttgtgtattctcaa-------tttacgaataagtcttttaa---gtcttttaagtcttttaagtcttta------------------------------------------------------------atacgaacaggt-ttcccaggatcatcaattggtgctgattacttacgaaa-------------------------aggatggatgtctgagcggttgaaagagtcggtcttgaaaaccgaagtat-----taatgaataccgggggttcgaatccctctccatccg------------------------------------------------------------------------tatcctttaataaccccccct------------------------------------catcaaaaagccg---------gaaat-----aggtgttttgagat-----------------------------------------------------tccttccgttc-------atcaggacc-------------------------------------------------------ttaatcaggacctttggcgaaagcatt----------------------caagatttagaat-----ttccccaaagttaccgaagtctgacaa------------gtgtcccagggcc-----tgtggaaacggcctat-----tttccaaatcgtacggattacggatagagggactcgaacccccacgaa---ctggtcaccagaacctaaacctggcatgtctaccaattccatcatatccgc-----tctttaaa-----------atccggaaaggc----------------------------------------------------------------------------------------------ttagccacgcg----------------------------agcagtgc----------------------------tcgcgaagacgcg------------------------------------------------------------------------------aagaataaacgacgcgatt--------------------------------------------------------------------------------tctcag-----------------------------------------------------------------------------agacagtccgaa-----------------------------------------------gagaagaactg---------gaagcgg--------------------------tgcaaga-----------------------gttacgcg---tttctgccattacgcaggg-------tatcagtttt-------------------------------------------------tgaa----atggctaatt-------------------------------gcagccttaa----------------------------gctgagttcat------------------------------------------------------------------------------------------------tgggtatagcaggactcgaacctgcgacctttaagttaaaagcctattgctctaccaactgagctatacacccggaga--agaatctcctattctt-ttcttgattat---------gacaatttacttggaaaccc-----tgtcc-----acaggttcttta------------------------------aacaaaagcgtttc--gctatag--------------tgttg----cgattccgggacgaaatt------------aagattttgtg-----aaataagcgaatc--------------tattctccactctccactctcca-ctctccactctcc-------actctccactgcgtggagagaggtcacagctcttgtcag--taccaat------------------------------------------------------------tccagaaaagggttct--------ctgaatgttctcgggaa-gtgcgctacttcacattaac-acaatagtttccactagtgg---aaactattgtgtaaaga------ggcaatcccgaga----------actg-------------catttatgcttgtc---tccccgatttcaa-----------------------------------------------------------------------------------------------------------------------------aaaagt----------------------------------------------------------------------------------------------------------------------------------------------aaag--------ttacaaaagacgcc----------------------gtcatacgcc------------------------caagatc-------------------------------------------------------------taggcttagtaggactcgaacccacaatatcaccgttatgagcggtgcgtttgaaccaattaaactataagc-------cctg---------cgaagcaaa-----------------------------------tgccgtttaagagaa------------------------------------------------------------------------------------------------------------ctccgagatcttctgagtgctatccgttaccctggga---------------------------------------------------------aatcattgcaaaa------------aatgagg---gtggttgc------------------------------gggaaaggttctacaaacctcccctggggg-tgtt------------------------ctaaaatttccttgcaacaatttaata--------------------------------------------------------c----tacgt--------------tttttaatactaaact---------------------------------------------------------------------------------------------------------------------------------------------------------------------------------------------taggg------------ctcgaacgaacttcgttcga-----------------------------------------------------------------------------------------------------------------------gccgtggag----------------------------------------------------------------------------------------------------------------------------------------------------------------------------------gctcgttttagggaatcaaaaagaa---ttgcacattgaaggacgaatgatattggagatgccatcattgaggcaaacgaagcaatagcttcagttagagcaaaacctgaaatagcataaccaaataattgcttagccaatgatggatttcgcgcaacagaatgaatcgaagaataccgatagggttct-----------------------------------------------------tcccccggtcagaaccacacgtgcaagtttccctgcatgtggctcgtccatggcaat---tc----------ccattcttcagccggacaactg---agtaatggcatt--------------tataga---ct-------tc----------------------------------------tc----------tctcgattt----------------------------------------------ggctaccaaatcaagaga-------------------------gagaagagaccgttt----tcagaagtccc----------------caccagtg----------------------------------------------------aaagttt---------ttctaagacgccta--------ggctggaagtgct--------------------------------------------------------------------------------------------agaggccttaagatatacagatcggca------tcacc---tgactccatatggttcctcgagtatagta-----acctgactgaacct----acttgtagcgt----cgtggaactttcctg-------------------------tagtttttagaga----------------------------------------------------------------------------------------------------ggtagtatagtgac---------------------------------------gca---accttgccttttt-------------------------ctgtgatccgcaggttcggaccaaacttgagcgaagcagccttggctgaccgtaagccgtgttttctggccaaggttagcgcgcaggact-----ttttatagatggacacaactctccacagggaagagcgcttgttcacgaatgaatagtggttgacaatgccgcgtatcaccgatgagaagtgggtaacaatgtgtttgtccc---ctgaggaagccaatcgtggattggaggttgctcgagctaag---------cccttggcgtttcttctcgcgtatccaagttccaaggctttagttattaagtcctttatgggagctattagttgtggacgag--atgatctta---------accgagtttggt---------cgaata---ccttgtcatcagtgcttatccttaagatttccttaccttccactcgggtgccgtaat---ttactaatgcgcctaagtattcggccatctcggactttgcgtgtaagatttgacttctctgttcgtttatgtccaactccagttcttcctgcaggaagttttgcacggcttttagaatatctggggcatcttgtttggtgcctataacacctgaaattgtgttatccgcgtacc-gtaggtacttaagtctttttaatccttct------ttctcagcca---tttctagaag---------tcggcc-------------caaaggggaaactactcggaaaaaaaagaaattttcatatttttgtactaaaa------------------------------gctcgtc------------------------gcgg---tttatccactctaggtgttt------gacgtttctgatggcctgc---------cctgtatac----------tcttt-----------tgaaa------------tctta------------------------------------------------------------tattccgacgggc-----------------------cgtatttgggtatgagtatgtcttcgacgtaacaatccaactta-----tgtaggaagatattggcacgaagcggggatattatagagcga-----------------------------------------agcgaagaacgccctctgtattgcgtt---------cttcgatccgtaaggttata-------------tacatctatgtatc---ccgcgttaagtagctttcgcataagatcctgtagtgctttagatcgcggtactgatcccatctccttgataagcaggtcgtgatgaatcttgtcaaagtctttcttaatatcaatttgtacaagccaagtcagtgccgtccacgagtaacggaggtc--------tcggagggctttgtgacagcttctcccagggcggaacccgtggctt----gagtctctaaaa---agcgactcga---agtgcggttccaccagtccttttgaagtggattgcacaactttgtcaaccgtcgaagcaatagaaaggggcctactaccgcca---tctggtttaggaatcattatccgtttggccggttttggggcatatgcctgcctcctcaactctttggatagtttttcaagggccttgtcggtcatgtccgcagttctaccgattcctagccttttgtagccagccctaaggttgtctatattgtaaatgtcttcatat--------------acaatgagaccgagcggagtcaccggtct-------agactcac--------ctttattgtaaatattggcctttactagatta---------gccggttttttcccaaatatttctatttcatcagctttagctttttctgcccttcgcacgtgcctgcgggccaaatccacagttttattttccgcgccattaccatctacagtccttccctcagagtctttc------------------acattacgggcatcgtatacgcttgtttgcccagtg---agtgt---------------------------cctcggagtacttatgactgatctgtcacccattacatttgatatacc----------tcggtccttttg-ctggcacctaggtgctaacggtgctaacggtgctaacctttt-----------cggggtccatatcttccatatcttccattggggtgatccctcgctttcacgtttggttgtttgctcgtcgtttag----gtggttatacttttc------ctgcttcctgcagtttcccccgtaggg---------tttgcacaaa---gggtttagttggcccttattg--------cctcccg------ggcctccttcgttggagggagtaacgcttgactctgaagcactcgtgaacaccgtgcgacgaaactcggccaaaacccatgctatggttccctgcggtctgttcccgctacaggttagggctaaggccgtggcgcgagttaaccgctcct--gatccaaacgcgctc---cggcgaggcgcacactaaaaacgtttccagtacctgcagcagctcccgctaaagcaatggtcgctgctcctgctccaattaattttgcaccttctagcataaccgttttttacttttgtttttgtcagaacaatgaccattcatggctcaacaaaa---tgcagccaaactta-----------------------------ttctgtaagaacgaacccgat------ttaaaa---------aaacccctgcaagcggttacccgatttctgtcagaaagg---gtctcttcgtggagctcgacatattcccctctt--------ggcacttgaaaaat----------------ccaattttttgtagata----aaaa-----tgtctcatca---atacaatggccccaaa----gtgaaaacgtgaaagt-----------tcgtcatttcgattagtcaaagacat---gccgtgacctaatttcgatattcaagagaggctttgc--------------------tcatcctaaatcggatgc----------------------------tcaaacgcgaaaagataa-------------------------ccaattac-agaataagaaacatg--------------------------------------------------------------------------------tttacagag------------------------------------------------------------------------------------------------------------------------------------------------------------------------------------------------------------------------------------------------------------------------------------------------------------------------------------------------------------------------------------------------------------------------------------tattgactc-----------------------------tatagggtatgacatagttatacccgg------------------------------------------------------------------------------------------------------ggacgttttgtatcgcttgtttccgatt---tccggggcttg-------------------------------------------taccgcgta---ccgcga--------gtgctatggactt------------------------ctctggctttaaa----------ttctctta-----------------------------------------------------------------------------cgagagagctgaaaaacggtcc-----------------catta-----------------ctttagataagatcgatacaccccat-----gacgactataagattataagcc-----------------acaaaatatt-------------------------taagtt----atctgagttatccatttcttagaaaat---gaaattctcttgat---------------aaaagtcatgtttaa------------agtgcctaagagtcacaacca----------------------------------------------------------gtt--------------gtgacacctataactctcgacagttaca--------------------gttttt---------------------------------------------------------------------------------------------gacaatcttttacagttcttgaaatgggctaagtaacataagggtaatgtattggattgcaaatcctataaagatggttcgaatccgtccttagcctttcaa----------------------------------caatctaatatctctctgaat-----------------------------------------------------atgc--------------------------------gccc----------------------------------------------------------------------------------------------------------------------------------------------------------tgttcca-------------------------------------------------------------------------------------------------------------------------------------------------------------------------------------------------gtattgtaaaggta--------------------------------------------------------------------------------------------------------------------------------------------------------------------------------------------------------------------------------------------------------------------------------------gccg-------aaaacagggaaat-----------------------------------------------------------------------attatgagttcttta---------------------ctgagatacaag------------------------------------------------------------cctcgaa--cagatgg-------------------------------------------------------------------------------------------------------------------------------------------------------------------------------------aattatgaccccaatagtttata--------------------------------------------------------------------agttatcc-----------------------------------------------------agtggaatcatgaaata---cgatatatggag-----------------------------------tgtctttatgctatggattccgtgagcgttactgagt------------------------------------------aattctcaatgggg--------------------------ttctgagaaaga---------------------------atggtaccctgtt--------------------------gtcgcttcaccaattatttcttcgaataacc-------------------------------------------------------------ggtctcgctattcgggctcccatac-------ttg---------actt------------------------------------------------------ttatcgacaagactccg------------------------------------------------cactgga-----------------------------------------------------aagtatacaaagt---------------------------------------------------------------------------------------------------------atactctg---------------ggtaa---ctgctcgctttc-------------------------------------------------------------------gtcgccagtttcttgaactgccgtg----------------------------------------------------------------------------tacggcagtgagc----gt----ttaatgagaaatggct------------------------------------------------------------aactcatgcttaaccag------------------------------------------------------------------------------------------------------------------------------------------------------aagcg------------------ttgtaactataccgg----------------------------------------------------------------------------------------------------gggga-gcctcg-------------------------------------------------------------------------------------------------------------------------tgtttagaagtggattcgaaccactgacacaaggattttcagtcctttgctctaaccacctgagctatctaaacaaaattagagagaaaaagagaaaaggaactatgtgcaattctaattcgttggttattcaaaaattaccgagtacaaacgcatatctgggccatcggataccaacttctgattttcaaggatatttatatggatttagaaatgaaatggctattattgatttagaaaaaacacttatttgtttacgaagggcttgtaattcgattggatctatcattagtgcaaaaggccattcatcatcggtaaataccaatctggaatataatggaataattcaacaaatggcaaaaaaaaccaatcagagctatatcaatcataaatggattggggggtttttgaccaattggaaa---catatgaaaagagtacaaaaacactttcaagat---ttctctgc---acatcccgacg---------------------------ctttttcgcctttcgattattttccacgttttagaaagatgcaaaaatgttttgaaggaatcgtgacacacaatattccagattgttcagtaataata---aatgcaaatcgaaattccatggctatacttgaagctaatcaattacaaatacctattgtagctttggtagattccaatattccaaacagattacataaattaataacttatcccgttccagtgaatgatgattctataaagtttgtatatctattccgtaatttgattacgaaaacagtca----ttcgaaaaggccgaatgaataaggcc-----------------------------------------gaagccgaatgaataaggccgaagccgaatgaataaggccga--------------------------------------agccgaatgaataaggcc-----------------------gaagccga-----------atgaataaggtta--------ataaatccgcattt------------------tctagtggca----------------aaaaagaacctaaatttggagaat-----------------ggactcc----gggctaac---taaggagactcagccggagtatg-------agaaaacgcgttcgcc--------------------------------------ctgattcgcgtaatcccgaat-----aaaaaag---aacttcaattcccga---------------------------------tgttc---gcacgtgc----agaatcatctttctgaaactg---ttttatcaacatattctactcaattcatctacactaataacgactttttcttcatctttgttgtatatcgtagccatgcccttaatgataggcttttataaagatttattatgtcatttccatttaggtttaattcggatttgttcgttgtttgcctttcttcctgaacgtttttttcaaaatgattttgaagacggtacactcgaattgtattatttaagcggttattgtttgcaaaaaatcccactttctaaattgtatggtcactgggttcttcaaataagtggtgtttcccgtagttttcctgcgttacaacttctgtaccaatttgatcaatccaaaattaattggttcaccattattataggaagccagatatttactcttatgtgtggtattcattcccgtttggctcttggaatcacatccaat---------ggttggaacagcttgcaaaatccaacaaccttacccactttattgcccttaatcgttttttgtac---------------tattgaaacggaatggttccatg---ttatttcattaat---gggatatttacttctgtttctatttctttatcccattctggtctcaattacttcaagtcgaatactagcaaaacgatt---------------------------tctccggaa--------------------atccggaagaggtgt---------------------------------------acc------gaatacatttgcaac-----------------------------------a-ataagtaaat---cgcaa--------------cagtgtttgactt---gtaagtatcctt-----------caa--------------agcatttcccggcaatggaggacttggt-----ccagtaacgtgca-aagcatttttcttcgcaaccctgttcgaccttttcccaaggcgactcccatgtttt---tccatgg--------aaggctggatttcgaaaaaa-------------------------------tacttgcaacctg--gataaaggtccaa---------aaaacgaataa----------------ctggcacagg-------------------aaagagtttccag-------------------gttat--------------------------------------------------gaaaaaacgtgtttcggggtg-------------------accggg---------ag-accggagggctttcattt-----------------ccggctttacaaaa---------gccgaggagcactaatcttc---atgaagaagggctttaccccacgtggacatgaaga---------------------------aaagaagctttttc-----------------------------------------------ggcagtccccga-------------------gtcctct--------tgttttgacaa-------------------------------------------------------------------------------------------------------------------------------------------aagaa-----------------------------------gccagaaatatgtattatgt--------------------------------------------------------------------------------------cccgttacgtccttt------tatgtgctcttcccgctacgcgcaaattatcattggattttgt---cggtttctaacagcgatagctatttattcaagtatttgggtagcaccatccgattttcaacaaggtgaaaattatcgcattattcatgtgcatgttcctgcagcttggatgagttcactcattcatattgcaatggctattagcagtgtgttattctcattaacaaaacatcccctttttcagttattttccaaaaccggtgccaaaataggtgctttgtttacgtttacaaccctagtcaccgggggtttttggggaaaacctatgtgggggacctttcgggtacgggatgctcgttcaacccctgtattaatctcgttttttattcacccgggtgcactgcgttttcaagagtttcctgcggatgttgcttctatttctatatgtatagggccaatcaatataccaataattaagttttctgtcaaccggtggaatacattgcatcaaccttcaagcattagccaattcggtacttcaatacatatttctatgctcattccaatctttttaatctttgctagctttttctttttaactgggattttgtttatttcggaaacacgtcgaataattctatctttgtatttccagcgaaaaagccaatgctctgaaatgaaagaaaccgcgtcatttatttcccccttcggaatca-------------------------------------------------gaccttgaaaacgccagt------cgatggggc---------------------agtgaaac-----acatttgacggg-----------gaccag------gcaaagttt--------tgtggacct------------------------------tgaatccgtcttatgttaca----------------------------------------------------------------------------tacactgaataccccgaattcata----------------aatacggtaactgcccatggacgtccgctggaagaaagaagaaacatgtgtagccgagggaaagtttccgca---------------------ctttacttttggg------gcccattggaatgatgga--agcgctgtgttt----------ctttcccgggacgtgtagtacgaaat-----------tctccgtattct-------------ccagcataattagcaaagttt-a---------taatgttacgtcaccggaattgggccattattttttagtactgagtatt---gttgcgttaactagcgagctgcgccttccttccgctgtttcactatatttttttttgttcactatgtctttctctggtattttgtttcgctatatttcttccgacttttccaattacaacgtatttaccaaccc---------aaatgctaatgcgcctttgtttcataaaatatcaggaacctggtctaatcatgaaggtagtccgttattatggtgttggatcccaagtttttacggattcctttttgctcccagcaagggcgcagaaaacaatatttattctggcgaaggaggtcgtctcgaccagcgagtttc--gcttattcttttggat---cagcaaatttataaaggcattgctttatttttttctatttctttattagcaagttccaatccttttgttcgaatttcattcgttcgtactaaatcacttgcggaatcaaatcctgtttcacaagatcctatatcagctatacatcctccttgcatttatgcgggatacgtcgcaagtgctattggcttttgcttatgtct-----------------------------------------atcaa------ggcgtttgaaa------------------ttgggtccttttccgggatttcacacgagaac-----------------tccctatagctatagggcccatagggata------------------------------agtttaataagcggagtaaaaaaacaa----------------------------------------------atatgtttca------ttggacccgccgcagcgcgaatacg------gtgtggaaacaaattcaaatttggatcttgacatgttggtgcttttcaacggtaggcatatcgctaggaagttggtgggcttatcatgaattaggctggggcggctggtggttctgggatcccgtagaaaatgcttctttcatgccttgggtattagctacggcttgtattcattcagtcattttacctaaattgaatgattggacctcgtttctcaatatggttacttttttatgttgtatttcaggaactttttccgtgcgttctggattgctagcttccgttcatagttttgctacagattctacacgaggaatctttttatggtgtttttcctccattaccaccagcatatcttttatttcttttttcatt----tcacaagatga------ggtagatcagaaaa--------------------cctg--------------------------------tgaaccagattca----atcgta--------------------------------------gaaagaag------------------ctctctgtt-----taatgcggaaggtcacagaatt--------------gtagacaataaagaagcaattgtagatagaattcaataa-----agcttattg-------------------------------------------------------tgacaagcgcttgtcacagtaagcctcgagacct-------tcagaa---------------------------------------tattccacgttgtatcagcgaaagctg------------cgtaagccgttgaattcgat-------------------------cccgg-------agc--------------gaaataatcaaaacgaataacgaatagagcagatggtccaaccacagaatttttccttttttcttatttttttggttgtgcttcgtggcacagcagcacccgtactatttcaatggttggtaagtagagatgtttccacaggtgctcctttttataatggtactataatacctatttctacatctttattacttgtttcagttctcataca---------------------------------------aaggttcgggctcatgcgctc------tcctctggaagcaaaaaggatagt------ttcgataagacc-----caacttccgaga-----------agctcacaaaa------atccctttccttt---aaatccctttttgatgaaacaacctt------attatccaggttttttcaatccttt-ttttctggatttatttcgtcaaaatcagtttcttttt-ccccttttcttcggacagtccgcttttgtgtccgacagaagcggactgtccg-ggaccctaa------gtgaaacaagtgtcgccctgcccttgttttttattataaaattcatgggagacttttcatatttagaatctttctgtggtgtgctttgttccctcctctttcgtacgacgttctttttatttaaatttcataggcg------gttagcggcgaggcacaaattgtatctctttttggtttttcacaagcagagaagacgcaagcttatttcgtcactgagaagtaa------------gaatagttttcttgttcgc-----gccttaccgagta--------------------gactggtcactt------ttcgaaaagc-----------tcctcctcccgttaatatgaagatttcacatggaggagtttgcatctttattatgggtgtaattctgtccaacgcaagaaaga---tacaatttacagggaaaacacctttgggttccgaactacatatagggaag---gttcgtagcacttcgcgaggtattgatcaattacatgggcccacttttcactccatttgtggtaatttaatcatttata-----------aacccattg------------------------------------------catggatcactggg-------tcgtctccgggagaatttgttgcgaaggcgcgtagcgggccagaaatgggta-------------------------------------------cgcgggttc-----------------------------tcgaacagaat------------tctttttcacattggttgactatgttcccagaaaaaagattctatttttcgaatcaagaaacgagcattaccaaagtggctatagataccaatctctttacggatctatatgctttgatcggaactggaagttttgaaacaggctggtatacgacagtaattaagctcccttttattttccgtatttggatagggttcattatggcttcgttgggaggcttgcttagtcctttccgtaagctcacttc-----------------------------------------------------------------tacagattggatta--------------ttaaat------ttcttt----------aatta-----------------------------------agtggatgagctcgaagagtcga---aacctaaa----------------ataccaatt-------------------catgtgtatctga--tcat------gatacttggaa------------------------atctacgacc-----------------agattttgcccatagt--------------------------------attgcg------------------agtatggatttt---------------------------------------------------------------------------------------gttttacccaagaccccg------gtataacggta-------------------------------------------------tatttacataagaga----agagat------------------------------------catcggtattcgctttcctggggctcta----------------------------------------------------------gacaaatgcaatccgtaacgggacata-------------------------------------------------ttcagttgaaatgc---------------------------ccttttct--------------------------------agaagctattcacg-------------------------------------------------------atttaa---------------------------------------ttaaaat-------gaacacaga---agcagatc------------------------------------------------------------------------------------------------------------------taggtttataag----------------------------------------------catttaatttagca-------------------------------------------------------------agtggtctggtccaatt--tgcagcaaataggcctccttg-----------------------------attcctggagtaaaaggattcgaacctttgtttctcggcatcaaaggccgatgccttaccacttggctatactc--------------caaag-----------------------acaaaagca--------------------------------------cacttcagcatagttctcgccactcg--------------------------------------------ccactcgccactcg-----------------------------------ccactcgccactcgtggcgcattagagaaggtaaaacgagaaca----------------------------------------------------------------------------------------------------------aagtaacggatttggacgcgtctctc--------aataaaagatcaaaaaaagggtaggagagggaatgt--------tcagtaatttcacttaaaa------------atatttaaaatcat-------atataaataaacc-------------agcgaagact--ggtttagaagt-ttcgg-ttacgtccttta---cccgttcagagctcaatgaaaccagggtgttttctctgaagtacagaaaaaacactgagctctgggcctc--------ttaagcactggct---taatgatacaatcttcattc---ttcattctggctcttaagatgtttcgatactcgataa---------ttctata--------------tcggaaatgaccgagaaagtagtccttgaaagtactcgac---atcctaggtaccgcaattaatacgcattgaagattggac---ccgatccttgtctagccaattccac-------gggaacaggttccaat-----------gctccgacttctaaatg---------ctttactcttttcggttctttcc-tgtgttatccttcggttccc-------gtatccttaaacaggcgtccata----------tcgtgaagggaccgtcttgtcctgggtcttgttgactcgcccgc-----------------------------------------------------ctcc-------------------------------gattgggtcagtacgtcggat----agaggatcc-tcgaaagacgaattccggtt------------------------------------------------tcttcattcgaggc-----------------------------gaaccaaataat---------ttccca-tcaggctcctcg------tacccgta----tgtcgtaattataa-gattaaa-------tctgac-------------------------ttcgtt----atgact-------------------------------------ccacgtaggtagatttctccccctcatacg---------------------aacat--------------acgaactgttt----------------------------------------------tttcgttgtcaaccctttttta--ttaaaagt----------tcagattggttca-gattgcaagctt-------------------------------a-----------------------------------ggcgtttattaaccggacagctgttatt------------tggaacgcttcga-------------------------------------------------------cctaggtttg--------------------------------atctgcccaatatcacatt---------------------------------------------------------------------------tggcactcactgttctaatc---------------gcggttc---cgaagttccgaa---------------------------aaaaaatgg--ccttatttatg---caatttctacgaaaaaa---agccctctccc------taagtgcccttcgggcccaccaagagaat---------------catattcttttattccattgtagtggcttgacaagccgacaatggcgacaaatcaagaatatattgtgtaccattaaa------ggtaaaactttatttaaaccgaacttagagaaaaaaaacttaaagaaaaagcca------------------aaccgggacggtcctacttgtatcttgtacttgactgaaacaccaaatacgctgattacaatgaaatggtcgcaattacttccagcccaaa---atttagttttattatatggacaa---aacggatccct---------tgttttcaatcatatggatat---ggaagcgactactt------tagaaacatcggtatttcaacaacttcttggttttatgtttttacccggcgcatgttttttgttcctggttgaacaaatccgattctttggcaac--aattccgta----------------------------------------------------------------------gtgatccaaaa-------------------------------------------------tcatcctttgga----------------------tgatgccgttatatgatcgctagtcgaga---------aaagaagcggattgcttagttcatgacaaaaaactactttctatcctcatcttgaagataaagacgtca-----aattccggtaaaggccggtgaact-----agtcggg----------------ctcaaca---agtcccaa------------tgggcacgagtactct-------cccgtgtctta-----------------ccatgtaacatgtgc--------------------------------------------------------------------------------------------------------------------------------aattgggaaatacgcaat--taaa--gattcacagaaaag---------------------tcataggattcttgg---------------------------------------------------------------------ctggttttctcagcgcgaaccgct------------------------------tgaagattcgcacagaacc---------------gggtcttggacacactg-------------------------------------------------attgtcattaatgttactgt--ccgataaaact-------------------gtcgggtcgccttttcaagtccca------------------------------------------------aaaaagtcgaattgccagaa-------aaccgtga--------------tcttctatcttctcgagtt---------cgccggaaaaaaaga-----------------tattcttttaaatcctttttgtttaaa-acatttaaaa------------caaagttttaagagctcgcagtgagatt-------------------------------------tacat---------------------------------------------ttcggcgaataacgggattcgaacccgtgttttcagagccacaatctgcaactttaacccctaagttatatccgc
>OQ236452
--cccaaattctctt--------tagatactcgctatcggattcgaaccgatat---tccattagaaacagattttgagtctgccgtgtttgccgttccaccaagcgagtctttattttatcgaa-------aaaaggccccgagtctg--------ttgaccccatgaaaactta-------------------------------------------------------------------------------tcgatgttatcgatgtttct--------------gtgcg----tc-------------ggagtccaca----atgcaacaat---------------------------------ttttagctat----------------tcgtcagatacatgc-------acctctccaa----------------------------------attatgtaacacttccaatg------------------------------------gccaat--------------------ttaggctgtggtactcagtaaaacaaaagcattttactggggccggcaca------------tcaatgcgaacacatcgcggataagagcgtcaacacccga----------------------------------------------------------------------------------------------------gaccac----tcagatctt-------------ccaaagaatc------------------gtgtatggtt-----------gggcagagatacg--------------------gggacaca----------------tatggaga--------agtagcttctcaacaagcccctaagaaatg--------------gagaaatggttatgtccgttaccagctttct-----------catatccacggggattaccacgggg--------attaccacgggg------------att----------------------------------------------------------------------------------------------------accacggggattaccacggggatcatatttgcgat-------aactctttttcggggaattcgtggcaaagctccctt------tcggaa-----------cc---------------------------------cctggtctgttattctttggtcgtttctcttggt-------acta----------acgga-------------------------gatgcgcattattggacttgaaccaa-------taggaacggattttaaatccgtcgtgtttacctttttcaccaaatgcgcgaaaga------------------------------gcgac----------------------------------------------------------------------------------------------------aaaactcttttctgtggcc-----------------------------------------------------------------------tctcgtttgcgtattatcccg--------at-----------------------tcctacccgtttatttaaatgtatgcga----------acccgtccc-----------------------atcgatatccgcaatgacgctattcgtaaa-agtgtatacggccaaa----ctgaattttcccgggaaaatccag--------------------------------------aggcaactaaacaat----------------t-----acaaagccgttca----agagatcttactgggcatactgtaagagtaag-tag-cc-cccagggaatac---------------------------------ttcccagtcttacttactg-----------------------------------ggcat-------------------------------actgtaagagtaagtagcc-----------------------------------------------------cacccagggaatacttc--------------------------------------------ccagtcttactgggcat------------------------------------------------------------------------------------------actgt--------------------------------------------aagagta--------gcccagggatc-----ccagtcttacttactgg-----------------------------------------------------------------------------------gcatactgtaagag-----------taagtagccc----agtaagctgttttactgtggcaaaatacggccact------------------------------------------------------ggcagatataaccc------------------------------------------------------ccgatttca----gtcttaaa-----------------------------------------------------------------------------------------------------gatctgtagat-----------------------------tcttttccatcgataagaaccgtc------------------------------gaatt--------------------caaaaaaaatagtacttatgtatttacttatagtcattttaccgttgattgggagttttgcggcagggttttttggtcgttttcctggttcaaggggagtggctgtagtcacaaccacgtgtgtttcattatctcccatttcatcttgtattgcattctacgaagtcgcgctgtgtgccagtgcttgctatacaaagattgctcctcggattttttcggaacccttcgacgctgctcggggctttttatctgacagccttacagtcattttattattggtcgtcacaattgtaagtagcttagttcatatttattcaatttcctatatgtctggggatccgcatagtccacgtttttttcgctatttgtcaatttctactttttttatgcctatgtcggtaactggagataattccattcagttatttttaggatgggagggggttggacccgcgtcatatttattgataaatttttggtttacgcgcattcaggcaaataaagcggctattaaagctatgcccataaatcgcgtaggtgatttcggattagctctcgggattatgggttgttttactatttttcaaacagttgactcttccactatttttgcttgtgctagtgtcttttccgaaccccatcattatttactttttcgtaacatggaatttcatgccataactgttattcgtattttagtgtttattggcgctgttggaaaatccgcacagattggattgcatacttggttacccgatgcaatggagggttttt---------------------------gagggctctcagtgtgctttcctaaattacagtaattctgt----taggtacattccaatctcactgtatgctggaatcgtcgaccaa----------acgagagtccctatcgga-aaaatatctaatttttttgaccaatcagcaggaaaccgat-----------------------gctcaccga---------------------------------------------agcaggatccccagagactgtacgtaagacctc------gatatgaca----atggaatctccgcgcttcgacc-------------aattattaaaacagaaaaaggccacatattcatattggcgcccagactct------tcagaatacatttctg---------aggtttgttacctga----tcggattctaa---------------------------------gtacaaa-----gaaagcagtttt-----------ttttagatttgtaag----tttgga-----atagtctatttcacacgtcttaagacgcgtgaagaaactcaaataagccctttttacctta------------------------------------------------------taagggcacacccgtaagattcccatatttcataagtggaagatccagtccctactctcgccagagcattctctat----------aattattccg---------------taaaaaatcgttcgtgtagatcgtgcgcgatagctaatggaaaagagtaagcccactccagtatccgcttcgattcatgcagctactatggcaacagcaggcgtttctatgatagcaaggtgctcccctttatttgaatactcacccaatgctttgattgttattactttcgtaggcgctatgacgtcattcttcgcggcaaccaccggagtattacaaaacgatttaaaaagggttatagcttattcaactcgtagtcagtcaggctatatgatctttgcttgcggcatttccaactattctgttagcgtatttcatttaatgaatcacgcctgcttcaaagcacttttattcttgagtgcaggttcagtgattcatgccatgtcggatgagcaagatatgcgtaagatgggagggcttgcttccctgttaccttttacctatgctatgatgcttataggtagcttatccctaattggtttcccttttttaacgggattttattcaaaagatgttattccggaacctgcttacacgaaatatactattagtggtaacttcgctttctggttaggaagtgtatcggtcttttttacttcttattactctttccgtttactgtttctaacctttctagcaccaactaattcattcgagcgagacttaagtaaatgtcatgatgcgcccattcttatggcaatacctctaatccttttggcttttgggagtattttcgtaggatacttggccaaagatatgatgattggtttaggtaccaatttttgggctaattcacttttcatactacccaaaaatgaaattctggccgaatctgagtttgctactccaaccattatcaaactaattcctattttgtttagtactttaggttcattcgtggcgtatagcgtaaattttgtggtgaatccacccattttcgctttgaaaactagtacttcttttggtaatcgactatattgctttttcaataagcgctggtttttcgataaagtttttaacgacttcttagctagatcgtttttgcgttttggatatggagtctcgttcaaagctttagacaaaggtgctattgaaatcttgggtccttatggaatttcgtacacgattcgagaaatggcccagcaaataagtaaaattcaaagtggatttgtttatcattatgcctttgttatgttgctcggatcaacaatattcatttccgttataggcctgtgggatttcatctctttttgggtagataatcgattgtatttcatttacatagttagctttttattcatttccaccatatctgaaaaggaactcaat---------------caaaagccactttggcttatttgaaaaagaacgcaaagaataatcaaagaccccgggggggccccccggcctccccgccagcattctgatgatttcagttttcc----------cct--------------ttggaatctatgac--------ttcgggaagggggaaat----------------tctccccttccctaggacctcacc------gttgtttcctacacggc--------tcgtccaaccct------------tagatt-----ggtgattggtcct-----------------gtgcttaagatgtcgtttagacccctgtccctagt------------------------------------------------------ataggtaatccgctccat----tccatcatcttgaactcgtctatccaagatgcttgattcattagaggacaa---------------------aattcat-------------------tatcgacctggttgatatataccatcaatag----gcatggagcgagcaacaacgttcatgcgcttcgccattcgcagaga----------gaa--------tggttaa-----------ttgctggttgacaaggaccgaaagagtctccgattcggta-cagaacctcatcttaa-atacaagagaaccggcttgctccatacttttgggt-----tactacgcggta-------------------------------------------------------gtgcggtagtaaatgaaaccccctcaacagagctt----------------cttgcacatgctaaggtctccgtgttcgttgccgaacaaggatgagtgcaacgccttcttttctgcattctagaacataaatacagaaa------------tctcgt----gcgggatctagaccggtcgccct-----gttga-----------------------------------------------------------------------------aactctttaaaccgga--ttcgccattgttt--ttgcacaaacaaggccactgtatataccgaataacgcaataacgcatc---ctgattccag-----tggaaagttaaacg--acatatt-gcatcgcgacatattgcatcgcgacgacatattgttgcatcgcgacatattgcatcgcgacatattgcatcgcgacatattgttgcatcgcgacatattgcatcgcgacgggatt--tctaggaaaaagagtaaacgtatatgttacaagttttagctcctttttattccaatttaagtggtctcattttgcttcctttgctaggaagcctt---attttggtgatcccgaattcatcaagagtacgtctgatacgaggtatcacaatttggacctctttgatcacttttttatattccctttctttctggatacgcttcgagaatgatacagcaaaatttcagtttgtggaaactattcgatggcttccgtatccaaatatcaatttctatataggtatagatggtatctcgttattctttgtgatcttgaccacgtcttcaacccctatttgcattcttgttggcttttatagcgtcaagagttataaaaaagagtatatgatagcgtttttcatttgtgaatctttcccaattgctgtgtttcgcccactcgatcttttaatattttacgtttttcttgaaagcgtgtcaattcccatgtttattattataggtgtttgggggtccagacaaaggaaaatcaaagcagcatatcagttcttctcgtacaccttgatgggatccttgttgtgcgccacgttggtactagtgagtctccggc-------gaagccggcatggggtgtt-ctatgtaaagcgtcccactatccttgcggggaaagcc---caaagggtattgtagcatgtggggaaaaggggaacacggcgtgaaaccgatagcgc---taagga---gttccccgagctagaagttctatggctcgtg-----------------------------------------------------agtctggggaggtatc---tcag--tctggcttttccc----------agctatgtcgccag---cgggaacagcgatct----------------------tcttcacagccaccgcccttgaacggggag-tagagtggaac-------gcacttggagacagctaccgtatagt-------tacgaggactcag-----aacctaaggaaccga-------------ttcgacacaccagcatgaaacgtgggattgtctaaggtcacggggaactggtttaacaacctctccgggaggcaacggggggcccgtaata---------------acaggtctgctaaggggcccagagaga------------------------------gataagccccggcatc--cccgggaca-------------------gattacagct-----------------ttctcctatacagctacagctttctcctatacagcttt------------ttcttaagatcactcggagagccgtatgcgaggagacttgcacgtacggttcggaggaaggcca--------ttgataccgc------ttttgttgagaaaaataagcgaactcgg-----------------------actttccatt----ggcccatctcttaccatgctcttagccattttatttatttctttccaaacaggaaccactgatctacaaatattattaaccacggaatttagtgagcggcgccaaatcttgctacggattgcttttttcgcttctttctctgtgaaagtgcctatggtaccagttcatatttggttacctgaagctcatgtggaggcacctacggctggatctgtaatcttggcaggaatcctttcaaaattgggaacctatggttttttaagattttctatacccacgtctcctgaagcgacactccatttcactcctttcatttatactccaagcgtgattgctattatatatacttccttaactacaataagacaaatcgatttgaagaaaattattgcttactcttcagtagcccatatgaattttgtgactattggtatgttcagtccgaacatacagggaattgaaggtagcatttcacttatgttaagtcatggaccggtttcttcagcccttttttcatgtgttggggctctatacgaccgacacaagacaagaattgttaaatattatggaggtttagtcagcaccatgcctatttcccctaccattttcttattttctaccccagccaatattagtttacccggtactagcagctttatcggggaatttcccattttagtaggggctttccaaagaaatagcttagtggccacattagcagcacttgggatgattttaggcgccgctcattccccctggctatataatcgtgtggtttttggtaatttcaaacccaattttctcctaaaattctccgatttaaatagaagagaagttctcatctttttaccttttattgctggagttatttggatgggtgtttaccccgaagtgttcctagagtgtatgcatacttccgtgagtaacttagtgcaacatggaaaatttgattaa-------ttttttgataaaaacataaaaaagaggttcgaagaaacgtttgagcatgattttttagcgcttttcccggagatctttctcattaacgcaaccatcattttgcttatttatggagttgtatttagtacctctactaaa---aatgattatccaccgttggtgcgtaatgtgggtcggcctggtttacttagtgttctaataaccatcctattggtcg---gctcacctctagctgttgccaatttagtatataataatttaataatagacaattttacatatttttgccaaatctttctattattaagtacggctagtactatggttatgtgtttggattatttcaaacaggagagtttgaatgctttcgaatctattgtattaattctacttcctacccgcagtatgctttttctgatctcggcttatgattcaattgccatgtatttagctattgagcttcaaagtttatgtttttatgtgatcgcagcatcaaaaagagactctgaattttccacagaagccggcttaaaatattttattttaggtgctttctcctccggaatattattgtttggttgttccatgatttatgggtttactggagttaccaacttcgaggaattagctaagattttcaccggatatga---aatcactttgttcggtgctcaatctagtggtatctttatgggaattttatttatcgctgtaggttttttattcaagatcactgcagttcctttccgggcggccgtt---agacggcctatgggtaccgacagat---tgcggccaatctcaatactttcggggc-------------------------------------------------ctgtgcgccgagcgtggaaaacataatcacctcgtgagagcgttgagaccatagca----tgttacaaaaacgcggttgagagg----------caaagcaaatgagttttt-------agtttgctcaatag------caccgcgtgagctc------tagtgtcacacgagataag-----cccgcctggcgaatcgaagttatcttcttgtcaactggctacccagttccgt--------------ggaacaggtgtgcttcctgcctgtcggggtgaaaaggcgacaaggtctagattggagctaggaaactgcatggaagctgattacccaac------tctttggggacaattaacaaaacgatatctc-------aagaataaggcaccaagaaccataggctgtaccggc--------gagatccaacctcg-----------ggtgaaatccccggctggaagtcagaggacctttagtaccccgaacattttcgtgaatgtcgaatttgaagcgctggc------------aagggaaaggggtct--atgcacct------------------------------------------------------------------------------aaactg---gttccgttacttggg--------ttttacgaagtctatc----------aactgatattccag------------------------------------gtgatccaatcgggagaagg----------gagaagggactcgggaaacagaat-----agattcgtgcctctcggatatgtgttagagagccgtatgatgggccactatctagtacggttcggagagcactgtagtacaccgtt-----------------------ctcaga------tgggaattgatgggaattatttca--aagcgatttcaccctttttcagtgccccttccaaatgtaaaccccttccaaatgtaa--------------acccccaaagaatgaagccattcttaattcttagggcaaagaattctctggccttttgg-----------------------------------cccttcggagctctctcgggggcaagaatattttgtacccttgactctatatatgtgggcacccgatgtatacgagggttcacctaccacagctacagcatccttttcgattgcacctaaaatctctattcttgccaatatgttacgtgtttttatttatagtttctatgatccgacatggcaacaactattcttttttcgcagcattgcttctatgatcttaggagcactggccgccatggcccaaaacaaagtaaaaagacttttagcttatagttctattggacatgtaggttatctttcaattggtttttcatgcggaaccatagaagggattcaatcactactaattggtacctttatttatgtattaatgaccgttaatgtattcgccatggttttagcgttacgtcaacaaaatcgtttaataaaatatatagcagatttaggtgctttagccaaaactaatcctattttagctattaccctgtctattgctatgttttcatacgcaggaatacccccattagctggattttgtagcaaattctatttgttttttgccgctttaggctgtggggcctacttactagccctaataggagtagttactagcgttatcagttgtttttattatatacgctttgtgaaaataatgtatttcgatacacccaaaaca---tggattttatataaacccatggatcgtgaaaaatcgttactactagcaatcactgtcttttttattacttcttcctttccgtatccctctcccttgtttttagttactcatcaaatggcacttt---------------gcctatg---------------------------------------tttatgagat-------------tcatatttagatgggacgct---------------------------------------------------------------------------------ttgcgatacacttctgaacactcgcaaa---------------------------------------------------------------------------------------------------------------------gcttattccgtg-----------------------------------------------------------------------------------------------------------------------------ggtggccctctg---------------------gtccaaagggccacccc------------acataggacatattagggggcata----------------ttagggggc------------------ggcatattagggggcatattagggggcatattagggggcggctcagtgg--------------ggccctttggcctttccgct------------------------------atacactggggttttcattgagattcaaaggagagtacatttcgcatgaacgtctcgc--------------------------------------------------------------------------------------------tccgattcgcagaa----------acggcgctttggagtccctt----------tcagtgacccggaa-----aactggccccag------------------------gaatgtcgaatgtcgaatgtcgaat---gtcaactgt----------ttcgcattgtaatactcttt--------------------taatacttagataatacga-----tatcaaagcggttctcttctcttct------------------cttcttttatttaaaaattgac----tgaaaaggcgag------ataaaaccgatac-----------------------------tttcacatctcggtattcggtata---------cagctctatg--------------------------------------------------ctttccga-------------------------atagccaagaaacggaagtcgtcattgggttcccatttctaacct-----------------------------gagctattgctta----------------------------------------------------------------------------------------------------------cctctggtatatgcatatataaat-aaccaaaaaaatatcata---------aaatggatccccgaatccg--tcagttatcccttataggaggttagttttt-----tctctg-------ttcgagacggta----------------------------tcaggtttc----------------------------------------ggaaagcgctgtcgga---------------------------atttccatttt-------------------------------tcggt--ctcccgtattttt---------------------------taatccccgctgttgcagt-------cggag----------------------------------------------------aacctt------------------------cgctctgggtcga-tattga-----------------------------gtccc---------------------------------------------cattcgctgcgagc----------tcacctcttagt--------------------------------------------aaagcaatataacataa--------------------cttcaaagtta----------------tcaagtacccggaaggcactccga-----------------------------gtaac------------------------------------------ttatcagcagataactgttaactgatttc-------------------------tttgaaagtgct------atttg----gcagt---------------------------------------tgtatatgctat------------------------------------------------------------ttca--------tctgt-----ataatacgattcatt----cggttaaccgaatgctccg-----------------------ggaacccgtacaagagtaaaacgtagta----------------------aattgcgtaa-----------caag---tgaat--aaacggaat-atgtgtcgtgtcatccgaaatagttt---------------ttgatacaaaattcgttgtattt------------cgtcgtgtgttgaac-------------------------------------------ccctgacaaaaa-----------------------------------------------ccaagaaaacgacgatcccga---------aagcattttct----t-----------tcagcttctccg----------------------------------tttttgcgaagttgga----cattcttagcattcttagctcagttggatagagcaacaaccttctaagttgaaggtcacaggttcaaatcctgtagaatgc-------------------gtgaaggtagaatg-----------------------------------------------------------------------------------------------------------agcttct-----------------------------------------------actgga-------------------------------------gaaccgccttcc-----gg-----agcgtgtggtt----gattcctgatttggag----------------------------------------------------------------------------------------------------------------------------cgtagagtccgctt------------------------------tcagcttatctta---------------tagggagagtggccgagtggttaaaagcgacagactgtaaatctgctgaaggttttctacgtaggttcgaatcctgcctctcccaagtatac---------------------------------------------------------------------ccaagtatacccaagtatacccaagtataa---------------------gaactcgtacaca------------------------------------------------------tttta----ata-------cagcgggatc----------------------------gatccaagcaaaaacg------------------------atatctccggcac---atctcctttctaga-----agatatacgtttcttgcatcgcaa---gaaaac--------------------------------------------gcggtttatctgaaaccgattcttccccggaaatctaataacc-cgtgtttctggatatctccgaag---atacgcccagaatggactgcaattgaag-------------------------------------------------------------------------------------------------------------------------------cgcaggggcaagtatacag------tatacgcg--------------ttattcaaagg-----taagtagccaaaaaaagaaatctgacct---------------------------------tatttcaccgcgg------------------------------------------------------------------------------------------------------------------------------------------tattctcgttctgcg-------------------------------ttttcttaccga---------------------------gtgcaagttg----------------------------aatgaagcaca-----agcgtgc-----ctccagattctgtcgtt--------------------------tcccgctttattctgaaattcta-------------tgaatttttcaaaaaa-catgcaatcccga---------aggtccttttcttgaagatt--------------------------aatcaacgagggaacaa-----ggtttcaaagat----agatgtt-tctctgcgaatgcaaaaacac-------------atagaagatcccagggaata--------t------------aaag--------------------------ttgagcactac-ggagctgagt---------gcgataac-----------tgctta--ttaactgcaaatc----------catctaaaaa-----------tatttccaaaggatt-----------tgaggta--------------------------cacttgaac-----ccttttgcagttctacagggttatcgtcccctcgattggttcc------aagggatcagtgct---------------------------------------------------------------------------------agggtttcggaaagcagct-------aagacattgcat--------aaatgtcttcga--acctcgatgcgagtgcctt---------------------------------ttgtatctccagatgg-------------------------------------------------------------------ccccggtaag-a-------------------tggtaagagattccctagtca----------------------------ttgct----------tgcgaattgatccaagga--------------tcatcgcttggtactgcgagtactcaagagtact-----tttactgagtgttttgctgcgctcattaagaaagat------------------------------------ctagaagattctgtgctattt--ttgacta----------ctcggattcttc-------------------tcggtatacggaat-----------attt------cttcgatcttaatagcaagctatcgat-------atgacacaa------acgtcctcctgaactag---------------tgcttgtagctcaattggatagagcaccaaactacggatttgggggttgagagttcgaatctttccaagcat-------------------------------------------------------------------------------------------------------------------------------------gaag---------------cattgaatct-------------------------------acgagaattc---------------------------------------------------------------------------taagggtaaaactagtcttccagacgttttct-------------------------------------------------aggataaacggg---------------------------------------------tcgaaga---tccc------ccggtaatttaagcacaccgt----gcttcttgatcgcttcat-------tttcaaaaggttt-----------------cactggtct----------------tcaaaga----aaggtaccga----------------------------------------gagtttatcgagagatcgg--gcatatctcgagagatcg------------gaaggcggaaatagcttaatggtagagtatagccttgccaaggctaaggttgagggttcaagtccctttt--------tccgctcgaa----------tcggagtggc---------------------------------------------------tg---------------------------------------------------------------------------------ctttcggaacagcgcattccag-----------------------------------ggggactgtcccattgcaggcgagaaaactttaaaaaaaggctttcttttc-------------------tgggaagttcca----atactca-------------atgcattgtaa------------------atctaaccgc---------acattacgttcattatcgtttcgaaacatt-------------------------------------------------agcccgcattcggggcca--------tgtgtt---ctgactt----------------------------------taagaa------------------------------------------aatatacctgtaactccagtaaaatacgcgt-------------------------ttcggtc------------------------------------------------------------------------------------ttaagttagcactgaagtttaat---aagctggttc----ggact-----------------------------------ctcatatttagcactcccgtgatgag-------------cttcggaagcgtaaagtat------------tccgg----------------atctgaagatattgaaagcccactgcgtcaacaagcctttct------gtaagtcatctcgaaagagcaaaa-a---------------------------------------------------aaggcaag----------------------------------------------------------------------------------aatcatcgc---------------------------------------------------------------------------agcctccccgctctgagtaa------------aacatttacaaagacgt-----------------------------------------------------tcaag--------------------------------------------------------------------------------------------tcgcccaat-------------------------tacagtggataaggccttccggtttcaccggttt-----------------------------------------------caccggacaaaggccttccggtttcac-------cggagacc-----cctaaagaat------ttgaatctttaggatt--tctcgtccctttcgtctaggggtataggacatcgtcttttcatgtcgaagacacgggttcaaatcccgtaagggatagttattta---------------------agaagcgaaaatgggggaatctt-------------------------------ttcactgccctgttaactcaggactcaggatagtgtcttcagtcttcacttgtttggcatttttttgggaatctat-tcactcaattagataa-aagtgtcttt------------------aatttagataaatgtctca------ac--------aatttttctcgata-----------------------------------------------------------------------------------------------------ttcac-------gacttccatt--gcgtccatcttataagatgtactacgttt---------------tcggagccct----------------------------------------------------------------------------------------------------------------------------ccatcgg-------------aatggccatcaaagagaatgcgcactgag----caaagccctg---------------------------------------------------------------------tgaaaag------------ccctgtgaaaattgggtt----------------------------------------------gacgaatgttgacg--------------------------------------------------------------------ttttcttgatctaca------------------------------------------------------------------------------------agaaaaggatatttaagagagttcgacg------------------------------------------ggttattc-----------------------------------cgaggtta-----------------------caggtcg-------------tgca---------------------aatcccgagaaatctgcacgata--------------------------------------cagcccga---------caatgttgacccagg-------------------------ttattt----------------------------------------------cataactca------tattcactgccctctggcacaatacttcga------------------------------------------------------agcatataa-------------------------------------------------cgcgtaacgcgtaacgcgtaacg-----------------------------------------------------------------------------------------cgcagaaaggtactgggt-----acggaactccggg----------ctactcaatttcatc---------------------------------------------------------------------tccgggctcgtagcagcta---------------------------------------------------------------------------cttttaaag--------------------taaaagataagacgag----tccagaagct--------------------ta-----tcttttactctagtatagccgcta--------------actatgcatc------------cttccgggta------------------------------------------tcatagagcttttccgggtatcat---aagagccgggta----tcatag---agcttttccgggtatc--------------atagag-------cttttccgggtatcattcatagagc-------ttttccgg------------------------gtatcattcatagag---cttttcc-------gggtatcatagagcttccgccaatgga---------------------gacgacatcgcca---------------------------------------------------tttgagcacttgcgttattc------------------------------------------------------------------------------------------------------------------------------------------------------------------------------tatagccagaagtgga---aagttagacttatt--------------------------aaagaggcttttaaagagaaagccaaagcccctgtctgggcag---------------ttctcagt----------------------------------------tctatataaccc---------------------gtggattccaaataaccc---------------------------------------------------------------------------------------------------------------------------------gcctcttcgcaacaagtc--tttctaggcg----ttctttatggctacgtatgggtat-gggtatggcgcgaagagaaacttttaag------------------------------------------------ttggctaactct---------tgac--aggga--------aatctaggtttgagcctttc-------tcggggatgcttgagccgtga--------------aaaattaa-----agaagaaaatatgccaacaatgaatcagcttgttcgt---aaaggcagagagtcgaaacgacgcacaaagcgtactcgagctttgaataaatgtcctcaaaagcagggggtttgcctgcgtgtttcgacaagatcgccgaaaaaacctaattcagctttacgcaagatagctaaggtacgtttaaccaatcgaaatgaaataattgcttacattcccggcgaaggtcataattcgcaagagcattccgtggttatggttcgaggaggtagagtgcaagatttgccaggcgtaaaataccactgtattcgaggagttaaagatcttcaaggaataccgggtcgacgtcgaggcagatctaaatatggtacaaaaa---aac---ccaaagattatgaatttatttgaaaagaagaatttcaaca---tccacccttgtgttttgagtt----------ccccaaagtcttt-tccatcaagactttggggaacagactgggacgacct--gcgtcgtcgaagct---------------------ttgcgttttatgcgc------atggtatttgcttagt-agggc--------gtaga-------------------------------------------------ttcaacgcatatgccctg-------------------------------------gaagggctgccaggattgcatt-g-------------gggtcgtagaagcacatacaattgctcagacaat---ttgggctatatccg----ccggggcttgaatg---gtaaacaattaataaaaaaattggttcacatttgcatgattgatggtaaaaaaacgagatctcgtgctattgtttataaaacgtttcatcgtctagctcctcatggcgatgtaataaaactttcggttaacgccatagaaaatgtcaagcctatttgtgaagttaaaaaagtcagaatctcaggcactactcgattagtaccgtctattatagcaacaaatcgtcaagaaaccttagctattcgttggatgcttgaatcagcagccaaacgtat------gggcagaaagagaagcttggatcaatgtttatacgctgagatactggaggcttcccaaaagatggggattgcccgtaaaaaaagggatgatcttcataaacttgctgaagccaatcgtagtttttcccattatagatggtggt---------------------aatatc--------------gctgaaaaac---------gggttcgctatacgag---atgctaaataaacg---attccttggaatctaaggaatcat------------cgttttgttgg---gtttcccaaaggatcgtttcgactgcattctt-------------------------------------------------------ttcagcgattgtgaagctaagggcg--------gttttattgggtacaa-----------acaagacttctttga--------------taaacttatatt--------tttcatacttcagagaagagacgatttccccctctttct------tgaacctttg-------------------------ggaacgcccggaaatcactgtaacatagagaaa----c-atagagaaacatagagaaacaaacatagagaaacatagagaaacaaacatagagaaacaaacatagagaaacaaacatagagaaacataga-----------------------------------------gaaacatagagaggttaatagttagaaatt-----------gatatctaatatctagaactgtt-----------------aaaatgt------------caatcaact----------agaaatgactc----aaggattcataatatttctt---c------gggctactttccgacagtgattcttcactgccggacttcttt-----ctcggagcttgataaag--cccgtttatgttc-------ccagattctcccgcttacgttttttcacttaattttttatctctt----aattggtcgctatcggcctt------------ttctaaaaaaa----atagaattaattacggcgtgcagcccgctagaacaatttgcaattattcaattgattcctattcatataggaaacttgtatttcccatttaccaactcctccttgttcatgctactaactatcggtttagtattgcttctagctcattttgtcaccctgaatggaggacactcagtaccaaatgcttggcaatcctttgcggaaatgattcatgattttgtgcctaacttggtgaacgaacaaataagtggtgcttcttcggtgaaacaacggttcttccccttaatctatgtcacctttactttttcatcatttcgtaatcctatcggtatgataccatacagttttacagtaacaagtcattctataattaccccaggtctttcattctccctttttattggaataactatagttggatttcaaacacatgggctccatttttttagtttctcattaccgcaaggagtacccctgccgttagcacctttctcagtacttcttgagccaatctcttactgttttcgcgcattaagcttaggaatacgtttatttgccaatatgatggctggtcatagttcagtcaagattttaagcgggttcgctcggaccatgctatccatggggggtattccgtatctggcgcagctcgctcccttttttatagtattcgcatcaactggttcggaattaggtgttgccattccacaggcttatgtttccacaattttgccatgtatttacccgaatgatgctataaaccttcattaaattttagaatac----tgaagaa------------ctgggttgatgcaa----------atgcacacc--------aattcctctaatggc-------------------------------ttttaac-ttaaatgttattttaataaattgaccttttcgcttat------------------------------------------tcggcaaaactagtaccaa-tgtatttgacttcgcca---------------------aaaaagaattctttttattcgctctatgg-ttcagtgcc-------------------------------------------------------------------------------------------------------------------------------------tgcggtcatggcatttaaagaaattgaaagaatcggcc-------------------------ttcctgttta--------------------------------------------tgacggaacgcgtcatt----------------------------aaaagattcttaaa------------------------------------------------------------------------------caact---------------------------------------------gtttttgatcccaaa---------------------------------------------------------------------------------------------------------------------------------------------------atgatggggttctt--cagaatatggttctc---------------------------------------------------------------------------gttacctgtggattta---------tcttaagcgt---------------------------------------------------------------------------agaaaatcgatat-----gccgata---tgcc-----atggagcctttattcaatttcgtactccaa---------tagaaaaagtaaagttatgctccaaagac------------------------attcgg---------------------------------------------------------------tgtcttcggtgtcccattt--------------------cttaaagaaag---tctgataaca-----------------------ctcagagaatagcaaag------ccgagttgca--------------------------atacctgtatttc-----------------------------------------------gggcgaccttg---------------------------cgtaggggatatctgg----aataagttccatt----------gggta--------------------------tctctgtgaaacccccg----------------------------------tattgaaagca----------------aataata-aaggtacaggaaagcttgccccgttaag------------------tacacctattctcgattgtcaagttt---ggcctggaagcg-------------------------------tgtccagctccgga-------gagg------------------tgtgcaag-----------------------------caactcggagagcac---------------------ttg----aggcgtgaacag-------------gcgtatacgtgatggga--------------tccatagccgctcgtgtggaatacttagcgttg-----aatctcgtata------------------ccgggatt---------------------------gaagtata--------------cctaacaaattagggggtgtag-----------------------------------------------------------------------------------------------------------------------------------ccgccataggactagtttttgtg-----------------------------------tcattattggc----------------tccacctttcattaacacttcatatg-tacgtagttcaagttttcgaccaattcaccaaa------aattgtttt----------------------------------ggttgcttgta---------------------------------------------------------------------------------------------------------gcagatttttcatatttcataactgcccggatgattgcgtagaatgagacccggctagcccggctagcccg----gctagtt-----------ttttgtactcatgatcgctatcgcttctttgga------gcctcattgccgttttaatccttcag---------------------------attgtata-------cttttc------attcaac----------------ttcggagtgcttccgttcaaaaaaacgtgagattgtcaccggtcaa----------------agctt----tgcttttatc--tgccagatacagcactttttttgg--------------------------------------atgataagtttctcagcactt-----tgagtat-------tccat-------------tgagatacccgcggcaactcatggtc---------------------catct--------------------gatggatccaattaa-----aattgcctggcgtctt------------------------ttctcggattctgggctatttgctatacactatttgctatacactatttgctata----cactatttgctata----cactatttgct------atacactattt-------------gctatacactatttgctatacactatttg-----ctatacactatttgctatacactatttgctatacact---------------------atttgctatacactatttgctatacactcactatttgctatacactatttgctatacactatttgctata------cactatttgctatacac---tatttgctatacactatttgctatttcgagttg----actgaaaatgtttcttttg-----------gaagacaa-------acatga--------agcattgacgcaaagtaagcggaaaaaacaaggtgtttttt--tcctttccttgcgtcaatgtgtgtca--------------ctatggtcacagtattac--------------tatgttttt-ttggcttacatgtctt------------------tttttc-------------------------------------ggtccttcgcgt---gagcc-----------------------atgttcattacactgtattcccgg----------------ttgtaatgcctcccgagtccccagggcacttgggtctg-------------tctcctagggcctagggctttatcgtc-------------------ccataaagagagcttgtcc-----cgttacggggaat---------------------------------------tcgcttcagagc------------------attttgcaatgaaacggtattgc-----gtcaaaaccagt---------------------------------------taccgcatgccgaaaagatatatgcgct--------ttacgctttacgctttacgctttacactttcttcgcggaaa--cttctttcggctcaaagaaagt------------ccaacaaagccgactt----gccgaattgaaatattttataaa----------------------------------------atttaaagggaaaatttcaccacga---tacttttttatgtttttgtggtcctcgcttcagtgtcaggcgctatggtgatacgtgccaaaaatccagttcattctgttttattctcaatcccagtttttcgcaatacttccggtttactcgttttgttaggtcctgacttctttgctatgattttctcagtggtttatgtaggagctattgccgtttcattttcgtttgtcgttatgatgttacatacaaggatggaagaaattcacgagaatgtattgcgctatttacctgtaggtggtattattggacttatttttttgttggaaatctttctaatggtagataatgattacattccaatattaccaacgaaatcgagtgaactag------------atctaacatatacagtttatgctggaaagatacatagttggactaatttggagacattaggcaatttactttatacaacctattttttcttgtttttggtttctagtctaatttcattagtagcacttattggggcaatagtacttacgatgcataaaacgactagggtcaaacgtcaggatgttttcatacaaaatgctatagattttcggaatactatcaaaaaagttcgttgaaaatgctggtaataagagaatttaatt----------aagaggttgtctggaactcggg-----------tcttcatacccgagtaaagccc---tacgggcttctcctttcaagacttgggc--------------aatccatcaggccagcg-----------gcttgatggtttcgccttcaaccgacgaaaaccgaattcaacagaaatggcttgcagtccgc--------------------taatttaaatggaaa----agttgcattaccgaagaccgaagtttatgataaaaagca-caaaaaacttaaagaatacttaaagctgg-----gcttgaaaaaagtaaagtat--------------------------------cgcttcctaa-----------------------------------------------------aaag---taatatggccg------tagtacc-----------------aaatgcattggtaattccaa------------------------ctgtcggttaagac----cgacagcttggtgcattggtgcaaacgtacta--------------gttttggaattgtttttaaatgaaataacct-----------------------------gaaggggctcttcgtatcgtgc---------------------tattttataaaagc----gataagcacacgcggagcttgatt---------tagccaattgcgatatagatcgaag---------------------------------------------------------------ttggctaaacccagtgaactgg-----------------------------------------------------------ggaagc-------------------------------------tccaa---aggggagtacggg------------------------------------------------------------------------------------------------------------atacgcccactta-----aa--------------gtgc---tcggctgtcggt-------tttcttc------------------------------------------ccattttttagaaat----------tccacttcaaaaaagttcaacgtaa--------------------------------------------------------------------------------------acgggtacattg-------------------------------------------------------------------------------------------------------------------------------------------------------------------------------------------------------------------------------------------------------------------------------------------------------------------------------------------------------------------------------------------------------------------------------------------------------------------------------------------------actcatttgaactcatttgaactcatttgaactct-------------gaacaactcatttgaact--------------ctgaacaactcatttgaactctgaacaac-----------------------------------------------------------------------------------------------------------------------------------------------------------------------------------------------------------------------------------------------------------------------------------------------------------------------------------------------------------------------------------------------------------------------------------------------tcatttgaag------------gggcagttttcatcacacgaaaaaccg-------------------------------------------------ctttgggcagcaaatacag-aattaaaatctattg-----------------------------------------------acggcccgggcc----aatagagaacccagtatttact---------------------------------cgtattca---tctcttcgacgtgc--------------------------------------------------------------------aatcctcagagggcat---------------------------------------------------------------ttctg---------attgga-------------------------------------------------------------------------------------------------------------------------------------------cttctctagtagctcagcggttagagcaaatggctgttaactattgggtcgttggttcgaatccaacctagagaga----------------------------------------------------------acagagaacgcagtaag--------actttgcaatgttta----a-cgcagttgct--------------gcgaaagaacgcgtttctggacccagcgaagggccaacaaacagttcggt------aaagccattgccagagtacacaatga---------------------------------------agtgttcttt--------ggacc---aattagg------------------------------------------------cctgattggagatgcgccccc----------cta---------gcatacttcaa-------------cataaagcct-----------gcatttgagtgcagcaataatcctttctaaa----------ttactttagatt----------------------------------------------------------------------------------gtagtcataagccccgggaaatccct------------ttttccgg-------------------------------------catatgcggaacggg-----------------------------------tccttatcccgtcataaataagccccaagaaggtgtctcgg-----ggggat-------tcatatgtcatgaa----cggaaagc--------------ctatggtttgcgaaccgggaaattccggtgtttc--------------------------------------------------------------------------tttggtctcgaag-----------------aaaaaacccc----------------------------------------------------------------------gtccaaaagcctta----------------------------------------------------tggattgtcg---gttattgtcggaagcgcttccgtaacaccttcaaccgca--------------------------------------------aaaagaccc--------------------------------------atggcaaccgttccc------------------------------------gtggctcgggttgtatgccc----------------------------------------------------------------gaatccgtcagt-----------tatcccgaattta----ccggcgtcct-------------------ttcgggttgat------------tcttc---taccttttc----------------------------------------------------------tg-tttctgcatcattgacc---------------------------------------------------------------------------tgggattaaat------------------------ggaaactatatcattgggcaattcagttactac--------ggctatctc---------------------------------------------------tggaactcccccagaa--aacaagattattt---------------gggcaatacggtttttcaat-----------------------------------tgggaaccaaata----------------------------------------------------atcttgagaacca--------aatactgat---------------------------------tttcctaattcggtgg----------------------------ttttatgaataaaaggtttt----------------------------------atgaataaaa-------------------cgattggggactctg-----------------------------------------------------------------------------------------------------------------------ccggggaattgg---attcccaggg--------------------------------------agc--------------------------------------------tctgtcccgagataa-t-cactcggattttctga----atgggactctg----ccgg-ggaattggat--------tcccagggccctccacgtg--atccggtattccttcgaa--------------------gcgctttccggcatatccacacggaagc-------aatggccttctgtggagaaaagtcggat-----ttttacaattggaaga-----------gatattaggaagtcc--------------------------------------------------------------ccggttgtaagctaattacagg---------------------------------------------------------------------------------------------------------------------------attagg--------------------------tgtc------------taatgttccctga---------aatcccgggct-----------------------------------------caatttc-----ttgcacgaatgatg---------------------------------------------------------------------------------------------------------------tcatccggacataatcgaagaattt----------------------ttgaca-atggcagagggat---ccggcggggc-----tgaagtaaaaaactgacgaga-------------------------------------------------------------------------------------------aaaggac------------------------------------------acgaaaaaataaaggct-------------------gatcaggaa-----------------------------------------ggcgca------------------------cgggaga-----------------------------------------cttcaagat---------------------------------------------------------------------------------------------------------------------------------------------------------------------tgagaagcactt-------------------------------------------------------------------------------------------------ccccaattcatgtcg-----------------------------------------------------------------------------------------------------------------------------------------------------------------------------------------------------------------------------------------------tcccttcctcgatgtcggccatt-----------------------------------------------------------------------------------------------------------ggattcttttcactgatgccttccagtga-----------------------------------ttg---------------------------------------------------------------gagcatctatgtcgttctt------------------------------------------------------------------tgtcgacat---------------------------------------ggaaaaaaatccgagtg------------------------------------------aatcggacta---ttccg----------------agtc-----ctgtac-----------------------------------------------------------------------------------------------------------------------atacggatcttt-----------------------------------------------tcatggaatct---------------------------------tcattgggggc---------------aacaaggtgtagcgcaatctggtagcgcgtctgccttgggcgcagaaagttacaggttcaaatcctgtcaccttgaatcaaaatcggagtcaat--caagatgagaataaatcgaccgttatcacctcaccttaccatctataagccacagcttactccgacgttttctattttccatagaatatccggggcgttcttggccactatggttttgtttagtattttttctttcaaaataggtgatcctagcctcacgttttatcattcttaccagtatttcttccttctcactttctattgg---tgggtcatcattacattagtcaatttcactttattagcgttgtgctatcatatgagtaatggagttcgtcatttattgtgggattcgggtcttttcctagaattatctaaagtgtatacttccggaattattatgttattccgtgcagcttttttagccttattgagtattatccgacagcactggt-ccattggccaaat-----------accttattaagtattttagacaaattaa-------aaagaagcttcgaa----aggaaatattcgcagacgaactggc-----------------caaatacgtcctatttcgaacagctctttcagtttataaaaccat----ttttggccaccaaacaaattccacacaaaagttcttccaaggcttctttcatt--------------------ggcttatgcaacacgtcggggtgacctt------cattaaaaactcgtaagcagcaaaactgacaaatattcaga------tttataatccacgcatat-----acggctttcgaaattcaccacagcataccgttcttaaagaacggtttgag--ctccgggatcg------------gaataaaaactat------ttcttttattaaactat-----atgcgtattcaggcgaggtaaccaattttttaattaaaaaaggggttataagcgaagcgtgaaaacgctaagatcggaagacctattccggacgac-tttccgttttccgtaagagcagctaactttctatggaatattggttccgctccttttcaactttcatgattagggataaaaaagttgaaaaggagcggaatctctttcgttatgagctcataacgatattttgctgc--------------------actgcagatttaggtgctttagccaaaactaatcctattttagctattaccctgtctattgctatgttttcatacgcaggaatacccccattagctggattttgtagcaaattctatttgttttttgccgctttaggc--------------------------tgtggggcctact------tactagccctaat-----aggagtagttactagcgttatcagttgtttttattatatacgctttgtgaaaataatgtatttcgatacacccaaaaca---tggattttatataaacccatggatcgtgaaaaatcgttactactagcaatcactgtcttttttattacttcttcctttccgtatccctctcccttgtttttagttactcatcaaatggcacttt---------------gcctatg---------------------------------------tttatgagat-----------------------------------------------------------------------------------------------------------------------------------tcatatttaga------------------------------------------------------tggga--------------------------------------------------------------------------cgctttctttgcgatac--------------------------------------------------------------acttctgaacactcgcaaagc--------ttattccgtgggtggccctctgg-----------------------------tccaaagggccaccccac--------------------------------------------------------------ataggacatattagggggcatattaggg--ggcat-----------------attagggggcatattagg--------------gggcatatt----------agggggcatattaggacataaaaaacaaatcgtggttatttatgcagctgtcaaaggt-----------------tacttagaccaaagaccaaaaaat---gagctattgaaat----ctatcgacccaggtatacttcgctgtacgaccgtaaagaaacaattaa----acaggg--atc--tggaaccttttgc---caaaaatttacgcagagcttcttagca--------------------------------------------------------------ttaactcaataatcataaaaaaaattgtttt---------------------------------------------ttggaggggcgaggggcgaagctatttgcttcaccccgggcccgggcccgggcccgggcccgggtataatcccttttct------cg------aaagg--------taaccgctaccctttgcttca-----------atttgctttt-------------ctgg---------------------------------------------------------------------------------------tttcttc---------------gattcattgttaaatcaggagaaaagggattcgaacccttaacctttggttttggagaccattgttctaccattggaactattctcctttaaaaa-taaaaaaag-------tggttcatggaatttgcacctatttttgtctatttagtaatcagtttgctactttctttgatcttaattggtgtttcttttctatttgcttcttcctccagttcggcttacccagagaaattgtcagctcacgaatgtggttttgagggcggccgctaggttacctacagtc---ataaacgtgtgtggccgaacttcacacgaggggtatatggcttactggaagctggtaacagcggaggaaccggagcatgccataaaagcatcactgagggg-gatacaggggagtcaggcttcggtcaat--------------attaagtcggaaatggcttgtttgcaatttccgcgaagacccgggcttcaaggcacttcgtgtgactgggccagggcgaacggggccgatccctcctcgagaccgtgatgcgagcctcctggcacta-------------acgagatgaggtgctgttatggcgaatcggagtcgttttcgggaaagaagataaagcataataccctgcgaacaac-----gccaggaaagt----gttagcagccctctgcctgcagatgatcaaaatcggccaggccacaggtcgtg----aaaatacggggcggattacc---cacactggggacagacgactaaatgacatctcgaagtg-----ctacagcctgtaggcgataccggcga---ggtccagtgagcgcccg---aggcgg---gttggaagtcagaaggcccgcagtacctacggaa-----------------------aaaccagtaatcggg-aaggggcctaggtatctaccag---------ttctctgtaattct-------------------gagtgagaagctcc----cacggaagatcgatgtgacgcataaatcactgctttattaaatctgaactac-----------agcaag--------------------gggacagcacgaattttattggtccgcgcaaggc---tcgacaaactctgcg-ataagtatt----------cattctcc----------------------------tggaatcgtcgaagtca--------------ttctaataccctgtgcgcagag--------------gctcggaatca----------------tgcttc----------tgaaactg-aattcgacacagtttatgt-ttattcgatctgcacctagagaa-------------agctgcagtgatcggtagtttagtgagccgtgtaatgggcaactatttcgcacggttcggagggcac-----------------------ttctcagcccctgggctg---tcttgacccctattccttttgatgatgccagaagtcgtttcgatatacgattttatcctgtttctattttatttattatatctgatttggaagtcacctttttatttccttgggcagtttctcttaacaagattggttcgtttggattttggtctatgatggtatttttatttatttcgacgattggatttgcatatgaatggaagaagggcgctttagattgggagtaacttatttcagcttatttcagcttatttcagcttatttcagtatgagagtggg-------aaaaatataggcccgtggggc--------ggcccggactagccgtgtaagacctttatcgtgatcccgc----tacaa--------------------------cgctgtaat----gaagacccgagacccga----------------gtgtgttcccggtctga---aaacttgtac---------------------------------------ctccagaaatctccgattttctgtgcgtttc-tcgtatgtctcgtat-------------gtctcgtatgtatataaagcgttg---ttcgcgggac------------------------------------------tcacagtgcgtgca----------------agcactcaaagtggtgaatacgtagggcataaac----------actctgtatatgtgtaaagcacattggggtaattagctcagttggtagagtgcctcgtttacaccgagagagtcagcggttcaagtccgttattacccag------------------------------------------------------------------------------------------------------------------------------------------------------------------------------------------------------------------------------------------------------------------------------------------------------------------------------------------ttttatatgtaattatgggttatagc------------------------------------------------------------------------------------------------tgttatagc---------------------------------------------------------------------------------------taaggacagctt---------------------------------------atcggtaaccc------------------------------------------------------------------------------------------------------------------------------------------------------------------------------------------------------------------------a--------------------------------------------------------------------------------------------------------------------------------------------------------------------------------------------------------------------------gctatgggggc-----------------------------------------------------------------------------------------------------------------------------------------------------------------------------------------------------------------------------------------------------------------------------------------acgggata------------------------------------------------------------------------------------------------------------------------------------------------------------------------------------------------------------------------------------------------------------------------------------------------------------------------------------------------------------------------------------------------------------------------------------------------------------------------------------------------------------------------------------------------------------------------------------------------------------------------------------------------------------------------------------------------------------------------------------------------------------------------------------------------acccccgaatccggcc---------------------------------------------------------------------------cttaccg---------------------------------------------------------------------------------------------------------------------------------------aaatgcaac-------------------------------------------------------------------------------------------------------------------------------------------------------------------------------------------------------------------------------------------------------------------------------------ggt-----------------atcgcaaaaccgaccc-----------------------------------------------------ttaccgacatgacggagat--------------------------------------------------------------------------------------------ttcagggctta---------------------ttaaaag----c----------------------------------------------------------------------------ttggttaaaa--gcttgacgggcaattcttt----------------------------tatccgattaat--------------------------------------------------------------------------------------------cgaataggca----------------tgaagaa---------tataag-caacgggaatcgggaatcg---------------------------------------ggaatccagatcgggaata-----------------------gcgtttggttccactggta----------------cagc------tttatgtgtaagacttggattgtttacgcttccgacccagaaagcgc-----tagcgctagcgctt--tatcag----------------------------------------------------gtttccgtctgcgc------------------------------------------------------------------------------------------------agacacag--aagacactc---------------------------------------------------------------------------ggtta------------------------------------tagctc---------ccgag----------------------------------------------tatgt-------------------------------------------------------------ctctgttcgaataaa------------------------------------------------------------------------------------------------------------------------------------------------------------------------cgatccgtaggtttttatttaa------------------------------------------aactcctc------------------------------------------tttatgattta----------------------------------------------------------------------------------------------------------------------------------------aataagacaatca-------------------------------------------------aaagactc---------------------ttagcaa--------------------------------------------------------------------cccatgtggacatccggag-------------------------------------------------------------actgcatttttactttacaaggagggcttccttcgtcgcg----acttgaat----------------------cagtttcttttccg-------------------------------------cttgagtc--------------------------------------------cttcgtaatgctctggg-----------------------------gtcttta---------------------a--------------------------------------------------aacata------------------------------------------------------------------------------------------------------------------------------------------------------------------------------------------------------------------------------------------------------------------------------------------------------------------------------------------------------------------------ttttactg---------tacattgacat-----tgca-gctattct-tattcctttcccgg-----------------------------------------------aaatcaa--------------------------------------------------------------------a----aaag---------------------------------------------------------------------------------------------------------------------------------------------------------------------agtaaattacttttcctttaagtaagaataatggactggggactgg--------------------------------------------------------------------------------------------------------------------------------------------------------------------------------------------ggactggggaaatagcttagt--ggtttatagcgctggtctgtcaagccagaagtcgcgggttcaaatcccgtttttcccggaatc-------------caccat--tttcatgt---------------------tgaaaaaagcttccgtgccgaagcgtagtaagtagt-------aaattggaggtatggctgagtggttgaaagcattggtttgctaaatcagtgcgacaaga---aactgtgcaatgtaatgtggttcttctccacaggacgtagtaaccgtcctacccaacctagacatgcgtcgggagtaatcctgaggtgtgaagctctagggacaatgtattggg--------------attccgtactaatgtaaagaccggggaccccggtctttaccattagcagagtcggtaaaacacaattgaattctgtaaag----------gcaaacctttcgt----ttctttcg--------ggccctc------agatgaacagaattgtaacagagacctcgtaagaaacaatccaaggcggaaccaaat-tctggtcca--------------aatgaaattgtgaatggatattggata------------ttggataggaggcgtggaagggtggtatctctgattttgatatcaccgtgggttcagatttccatcggggtttttttaggttcttcctg-------------agagaaatggtacattgcgcggaacttggtaaacccgtatgctctgt--attaggta-----------attaatgcgggtgggggacagctcaaaaagcccgtctcaattgagt----------------------------------------------------------------------------------------------------agcgatt---------------------------------------------------------------------------------------------cgtgatct---------------------------------acaccggtggcagacctgagcatgggtgacttgtacttca--------------cttcgagacga--cttttt--------------tcgataagaaa---------------------------attgctgggaacg--------------------------------------------------------------------------------------------------------------------------------------------------------------------acaggt----------------------------------------tag----tt-------------------ttgtacacatgaacag------------------ccgactctccaacatccccagtagaattcaa-------------------------------------------------------------------ttcttggtt---cttcggaaaagtcttcgaatta-------------------------------------------------------------------------------------gattttagattcag--------------------gttgcttgagccgtatgcggggaaactcgcacgtacggttcttaggggggaaagctt-----------gaaagagcgacctatcccgacaaatacaacaatattgtatcatgggttcaaatcccatttcctccgtaggggacgtagctcaatcggtagagcgtatgttttgcaagcatgaagctgtcggttcaaatccgatcgtc--------------------------------------------------------------tccatgtcgagtccatttactgtaaaaaaatataatttagagatctcgttaga-gtctgcgggatatactcata------------------------tactcggacggagttaaatccgaataggat-------------------ttgcctctccag---------tggaacagagt------------ggagaatgggccaaaatagcgaag--------------------------------tcgagaatatgagagc-acccaacgattcaaagaggagattcgagtgcttaaggcacaaaccccccgacacgtatttttggcatctttat--------ttaggcaaac-------ctccacgctcca------cgctccacgctccacgctccacg---------------------ctccacgctccacgctccacgctccacgctccacgctcatggctgttctttgtccttgcatactgaccgaaagagggcactttagcatgaactacgtgtctgctttcag-----agacttttctttccgtgtacctcggtatagtccgg--------------------------------------------------tatacggtagagtgacgagatggt-tttctctgccatttacatttatttagcaattc-----gaagtacgaagcatttcgaactgatt------------cgaaagggat------------------------------------------------ttaaccgt--atcgaaaagatcgggct-----aactcttc-----------------------------agtgacaactgacacatctcact--cta-cgaaggccaaaga---gcccaacttgacgagaatgagaatgagaatgagaattcaactaat-------a-caataaaaacacag------aaaagaccggaat------gaccccatccccatttactcaaggcaggac-------------------------------------------------------------------aggataacgcgaagc----------------acggattcacagtccgtactgggtacgcggagctccctgaagaaattgt-----agatctgataataatacgtattaaaagaattaaaacaaaa---------tctacagaaaaagcattag--a-----------agcgaatgacttc----------------------------------tttagaagcgctggagtctcttaattc-----------------------------------------------cccccggccttatgg---------------------------------------------------tta----tgctttagtcggcagt-------------------------------cggcctttatcattc----------------------tgtctgtgcgaa----------gggcaatcccagta-----------------------------------tcttcgataacgcggaattttaccccgagaatgccct-----------------ataccgagactgttta--------aaactgcggtaacca------------------------------gatcggctcc-----------------acgtggacagcgtactgaagcattc-----------------------------------------------------------------ttccttccctgtaact------------------------------------------------------------------------aaaagataactcataaat----aagtacttaattaagcaaagctcggaagaacccaatcggatatactcgaagtgccccgagaagaaacaaaaaacccattg----------------------gaagagacttgttgaggcgtatgtattcata---------------------------gctaacggtcgcaggaaag--------------------------------------------------------------taattgcggaattccc-------------------gagaaatgat--------------gtgtacga--------agtgcgctacctggtccgacggga-----acctgtccg------------------------------agaaatgca--------------ctggc--------------------------caccggtctc--------------------------------cactgtccgaaaatccactatcc-------------------------gacggcacattgataaattcagggaagt---agtgccctcgagaatccggtaaaatgatttggaatacag-------------------------------------------ttcgcgggc-----------aacaagcccggggcca-----ctttgggttacccaggg--agaggagaccggcacgtttgg------------gccgcgatacccgatacaaaggctaggaat-tgaattccgcccacttctgtgtccggatgcaccggaagggttat---ttaacttaaccgcttacaatttc--------------ttgacgaaagaaacgaagaatt-----gttaactcccctgg----------------------------------------------------agaaactctaccatatggttaggatatttgtgttgtcacttcactgttc----------------------tgaaatagt--tcttcgtt--------------acctgattgctattggagagacgtattctgtattctattacgtaactaacgt--------------------ggataatgtctcctctcctcgacttatgaagtcacagt-----gcagagttataatactccaagtgcgt-----------------------------------------------------------agtccatt-----------tcagatttcaattaaaaaagc-----taagtttaa---------------------aagagcaccaggtctcattat--acacataagatgatt--tccctgttcacagaaagtggataag---actccgccttc-cagctgctgagtattgag-------tatgtggc---------gaaaaaaggcaaa----------------------ccggctctgagcaag--------------actcaagggtactt-tcatacggg--------------tctgtctatagatgctaga-------------------------------gatgggtacgctggggaagatgtcgtttttcttttcggccta-gtttttccgaaac-----gtgctttcgtcccgttctaaggggaga----atggagaattctgacccctgaattctccgcaccgcagacagagggtaaagcttcaggtactcaatacccttttccgg---------------------------------aaatgtggctaa---------gagaaacatctgtaacag---------------------aaggc-----------------gaatttggcgagg---------------------ataaaagtcgcgatca----------ctggagctcttgcccagttccgaa----------tctctcatcgcctacacgatatgtcacgctccttagga--------------------cgaggcacttg----------------------------------------gggagaatacc----------gctgggaaccgt----------------------------gtccctct---------atctagtagaactagtag-aaatggactatctagtagaacta--gtagaaatggacagacccga------tttcgcggtcctt-------tgctgggaatttacgggccacttgtgggtactccagtaa----------------------aaac-----------------------------------------------gcgtt---------------------------------------tttaacttgtt-------------------------------------------------------acggaaactggct------------------------------cggttctttctgaattggac-------------------------------ccaacaaacatg----gcaaaggagcttcg----------------gtgt----------ttatttaggacaaaa-------------------------------atctgtcttttc-----cagttatcccaca--------------------------------------------ttttccct-----------------gtttt----------------gtccccat-------ttt----gtttgct--------------------cgat-------------tgggattatc--------------------------------gatataataag--------------------------------------------------------------------------aatgtattcgaactg-------------------------------------------cttcctg---tacaaaaa-------------------------------------------------ggggaaagcttca-aaggcc------------------------------------------agaaaacatggctcaatt----------------------gaaaaggtttatcccggacaatga-----------------------------------------------------------------------agaagccagttcttttatttaaaaaggtaa-----------------------------------------------------------------------gactgt--------------------tgactgttgactgtaccgcatctagatcaagtgtgtc----------gtcccttgcaatggtccgcgg-------------catagggttcccgaattctgtg--------ttctgggccatttccgtaatcgttga------aaagccaattccgtaagaaacgg------------------tctccgtc---------------------------------------------------------------------------taagtac-ttttattaat-----------------------------------------------------------tccgagagat---------------------gaagaa--atgtccgagtttagctgc-ct------------------------------------------------------------------------------------------------------------tgtaaaagaaatttctccgaaaataaattgtagctt-----gagagg-------------------------gaggaggtatatacc------tctcaacaagcattgttgactctctggagccaagctccga-------------------gtgtctttgcgagggtgc-------------ataacataaagaactctatatttaaacaagcttcgtcgcgatgcgcccgaaagacggccatggcataaggcataattaatgaaaaactaataaacac----cacaatgactgccaaaatatgcatcgttattaaatcttttgagaatc---aaaggtcag------ggcttctgcttaacacac---gcaagattggatcgcctaaaaaacaaattttatatacagtattacgatcacctcatattgataaaaagtctagag---aacaatttgaaatgagaatgcataaacaattgctggtcatggagacggaaacgcataaattgcgtgaaaagttgaattggttaaaactacatgatctacttggagttcaattgaaaattctctcttattatcaaacccgttttgttccca--aaatacaattgagggactcggggaatctcggggaatctcggggaatctcggggaa------------tctcggggaatctcggg-------gaatgtgagtaacatggaccgcttacccataaa-------gacggga----------aagacgggtcagtgccgtttccgccagag---------------------------------------------------tgcgtagtgcgtagtacgctacgcactcagaagcgat---tacgcg---ctggtgtgga-------------------------------agtcccgta----------------------------------acacctgtccgtttaattaacatattttatagtga-agcagccattgacagtcgaagagagagaggtgtaccgtacattcggtttttc-----------------------------ttcggtgtcattgatgc-----------ttcaacgtccaaaaaaaggcaaagcaaatactaattatgagaaatagttg---ctggaagggaaaaggtgcgccaagttagttaataatgcgtctccggc-------gaagccggcatggggtgttctatgtaaagcgtcccactatcctcgcggggaaagccc---------aaggggtattgtagcatgtaggtgagaaggggaacacggcgtggtga--------------ataaacca-----gct------aagccgttctccgagctagaggttctatggctcgtgtggagattccactctgtggccc---------------------ccttatc------------------------cacctc---------------------cccagccaccccctgcttttcgggtta--gaaagtggaacacactggggggagataccgt--------tgtttagatacgggagaccaaacaaaaagcctaatgaaccgg------ctcgac----acactagaaacgaaactcgggattgcctaggaagtagga-------ctcaagtatttaccca-------------------------ttgtgtcaaaagaa-----------------------ccgggcaacggg-----ggactcgtagtaacggaaa------taccgcgaaggggcccagagcat--------------------cggtaaagaac----------------------------------------------------------------cttc--------------------------------------------------------------------------------------------------------------cggaaaggcttggagagccgtatgcggggagactcgcacgtacggttcggagg------------------------------------aaggcccaagacgg--------------------------------------------------------------cccatctcctaccactaaaacaattaacttttcattt---aaaacggatttgttctggaagaaattcatcagggcgtattacggtttttcaccgagggggtggatcgaagcgattgcagcgaaaaattgatttcaaacgaagcacttctatgtctatgggcattgtggaaagaatcgaatatgacccaaatcgttcgtcttggattgctttagtacgatggatcgaaggggttcttctacctcctgggaacaacccccct------tcttttatttctagagcgaata-------------gagaaaaaaatatgttctttttcggcctcttattttcgttctcttcgcaagctcggata-----------aaatacg----------aaaagaggcccggagggccctgcgagatactggaaagttcccggacga---cctcacgagaggaa------------------------------agggaaaacgcc----cctttgggtagctttcttttacccag---agcaggggccttcgctttccgaagaat---------cccctcgggaagagagcgcctcctggccgcccccctcagagaaaatacgttctctctagttagcgaaggccaaaggtggagaacgcatagcggggcgattggaaa---------aagcctagtactcccttggtcccaagggccgaaggccggaaatggcttgtttgcaatttcc---gaacacactgggaagcgccgaaggccggaaatggcttgtttgcaattcccgattccgcacatccgaaggacaccagggcacatagacttccgtgggcctt--------------cgggagtgctacgcacctccgagcctttcacttatatattagccagtgacaaattggaagcaggcaagacggtgatgaatttt-----cattggt-ctaataaacctt---------cgggccagaaagctgacccggggat---acgggacgcttcgaataaaatac------tt------------------------------------------gattcatatcaaa---------------------tggggaattgcataccattagccaaaatacctataggcacgtgggtacataatatcgaaaggaacccaggtcaaggcgcaaagtcgactcgagctgcgggaacctttgctcaaataattaagaaagcagttgagaata---cacaatgtattgtgcggttaccttcgggtgttgacaaactaatagattcccgatgccgagctactattggtatagtttctaatcctaatcatggtaaacgtaagcttagc---aaagcaggacaaagccggtggttaggcagacgccccattgttcggggtgttgctatgaatccagttgatcatcctcatggaggcggtgaaggacgcactaaaggaggtagaccttcggtatcaccttggggcaagcctaccaaaggtggatttagaaca------agaaaaaacaattttagtt-----tatgacacgctctatatggaaaggtccttttgtggatacttgcttgttcaaacaaaagaaa---attaggagaatttggtcacgtagatcttgtattttgcctaaatttgttggttgctatgcacaaatttataacggaaaaggttttgttggtttaaggattactgaagaaatggttggtcataaatttggagagtttgcttctacacggaaaacc-ttggggagagcttcgaaaaccaattccggtca--aacaaaa----------aggtaccttaa---gtaaactatggcacaaaaagtcaatccgatttcagtcagactaaatctgaatcgtagttcagattccagttggtttagtgattattactacggaaaattgttgtatcaagatttaaattttagagattattttggttcaatacgtccacctacgggaaacacgtttggctttcgtctcggtaggtgtattattcaccattttcctaaaaggacatttattcatgtattttttctggatcgacttagccca------tcgagacaaggcccatccgag-----------------------acgactatgcgtatta-atacagtaaaacagaaga-----------------------gatttgaagatct-------------cgggatttggaa-------------------------aaaacgcgaatacgatccatcaatacagattgaccaattacttcgagtcagcgattg-------cgacatacactctacgtttcgtgatgaa-----agtatttggcc-------------gaccc-----------aagacagag------------------------------------------cggaa------cgctatgacatagcgttctctcgcttcgcttcc--------ccagctgtgcgtgctgatattgacgt------------------------atgtgggcg-------tgctttcttggattatttcgtaatgcaatacttctttaatctaaagaaccaaattcttcg------attcgacgct---agtgaaatggttaaaaaa--------------------------ggaaaca---gaagtcccaaggaagtggctacatctgtatcaaaaggggcaatcgcccttccggccggaagagagtccaggtccacattgta---tttcgatgctatcatattttttaggtatg------cccgatt---caggaaagctac------------ttcaagacccagttatttgagaaaaatgcaatctttattttctaatcgaacaaaaactaataccttaattcagccagtcaaaatagctcctgtttatcaaagtgcctctccaattgctcaagaaatatcttggaaactagaacaaaaaaaatcatttcgacaaatatgtagatctatatttaaacagattaaaaaatgcccatatgtgaaggggatccgtattggttgttcaggtcgattaaatggtgcggaaatagctaaaactgaatgcaaaaagtacggtgaaacatctttacatgttttttccgatcaaatcgattatgcgaaaacacaagcatctactccttatggaatcttaggtgtcaaagtgtgggtttcatattttctaacacaaaaaaaagggacaaattaattgtgctatatccaaaacgtacaaaatttcgtaaatatcgaaaaggcagatgtaaaaaaggttgcaaaga------cggtacagaa---ctttgttttggaaaatatggcattaaaagttgtgaagctggccgtatttcgtatcaagcaattgaagcagcgcgtcgtgctataagcagaaaatttcgaagaaattctaaaatatgggtaagagttttcgcagatattcctattaccagtaaaccggcagaagtgcgaatgggaaagggcaagggaaatactaaaggttggattgctcgtgtgttgaagggacaaatctcatttgaaatggattgcgtcagtttgtcgaatgctcaacaagctgctatattagccgcgcataaaccg---ggtttgtcgataaagttttttaagtggtcatagtggaaagtcattttttatt---cttaggg--cttag------ggcttagggcttagggctt---agggcttagggcttagggcttagggcttagggcttagggcttagggaagggcacctcgaggaaacgttcaggcgctaaagtccctatgagcgccggcc---gctcgcttctactg--------ttttagtaa---ttgacggctttctttggacagtat----acagtatttcg--------tgatatcccgatgggtctcaacatcaagcctttctcgcatcttg------aaaggcagcaagagc-------------------tgccgagaggtactctatgaatacgaagttcgcagaa-------cccggatacttagccctgggcatccccga-----------------caagcccgctttccccgggcttgtaag---ttgcatctta------------------------ctccg----------tgattgg---ga-----cgagtggatctt---------------------gtgttattataaacacttg---------aagctg-----agtccc---------aaagtatattaaac-gagatcttttctgtgccccgt----tgtacagcgagcagcgttctatacgtaaatta----tcagtggttctt---------------------ggggattttaaagatctcccgctt----ccaagacttgat--------------tgagacat-----cgattgccctattg-----agatt----aa-------------------atcccttattcccttc--ttaaaatgga----aaagatgatacatca------------------aatctgtaatgaaaaac-----------tctga---ttgcaacaa---ctccctaacaga-----------------------ctgttaagacccgagtaaaa------------------------------cagaagtgctctgcactaaagact----------gggggatac---------aagtcactggccacggtgtt-----------------cggggagcgcttgtaga--------actaaatcctaaatcattgtccgctcaa--ttaaaaatgatttagctattccaatgatggagcattcactg---------------taca-------------------------tatctcat-----tggaaacaccaaga---cgactttttacg----------------------------------tgtttcgaacaagtaccaatttacg-cgcgttta--cgcgcgtttacgcgcgaacgtataagtgcccgctccgctccgctcccctctaggtcgcccaacttaaggacatgtccttctcggg---aatttatc--cttcaaaaaaaggccaaa---attatgttctctc---caaatagactcgagtttcattacgatcaggtaatacgtccagatttattgctaaaaattaattacgaaaacataatggaagttcccagattgtgtgaaataatagtagttcc------------aaaggcaccctc------aaatttcataaagaatgttaaattagccatggaaattgtttgtggtcaaaa---attcatacagacacgtagaggaaagtatggaatccgaagcattttcaataaattgaattttcaggagagaga----------cacaggatatgtca---cttacctagcacgaagcactctacgagggcatatcatgtataatttcttggaaaaacttgttacgataatatctttttacgattatccagtaaaaatacgaaaaaactccattcaattatcaatggcaacgtcgttgttacgattatttcccgaaatacaagatcatttcgagattttcgagcatattcgagggtttgatgtaactattatcacttcagccaacacacaagatgagactgtaatttcgtggagtggctttttgcaaaaagaggttttttag--tcatatgtcaaataaaattatacgagatcacaaacgtagattgcttgtggctaaatatgaatcaaaacgaatgtattgtaaagccatttgtcaagatagaaatcttcctaataagatagtgcgacctgttcacaggtg------------------tcacgcctgtgcgctctatgtgacatccgctaa----------------attagcggagtgctgagtgaactga----------gtttccatgaaggt------------gaaaaagaccttctcc-------cttgagaacagggtaacagcgtacccacatgcgtttggagtggc----atccaaa-------------ggtgtgaagctggggaagatgtcgctaggaggg----------------------------aacgaataaccaggttagaccaagggataagggtttgtctacccgaataccagaacagcggttattc----tacgcctgaaggctaat------------------tactgaaccgcttgaagcgtcgtaatagggagacctc------------------------------------------------agaggcc-----------------caagggaaagcaattttctgccctttcccg---ttctt-----------tttaaaagaatgcgcctccggcgtagagcaggagcctt----acggcc-----caaaagatggaatctcggaactgtgtaatcctgcgcacctctg--------agcttaaagagcttaaactcgggctaa-----------------------------------atgcgtaggattgggatagggcaaaaagctaa----------agaaattttgcccggttacgggatatgctaaagtgtccatgcatcc--------gatgaaacatac---------------------------------ctggaatcagtttctga-----aaaagtgtcttttaac---cacaagtgttataatccgggtgcaaggagccgtatgatgggagactatcacgtacggttttgaatcaggggc---gaggaaagtgaaagt---agtcgtctactgtaaccgttatgaatatttttttaagttgtctaagttgccaagaaatagttccaaaacacgagtaagaaaccggtgtattttcacggggcgccctcgttccgtacataagttatttcgcatttctcgtatagtttttcgtgaattagcttctaaaggttctttaataggcataaacaaatcgtgttggtagaacatttagaattaagtaacagacattt------agaat----taacagacatttagaattaagtaacagacatttagaa----ttaagtaacagac--atttagaattaagtaacagaca----tttagaattaagtaa-cagacatttagaagtcttcttctctactgcctctcgataggctcatcagtttctctt--------------tcattt---cagggttacccgtaaac---ttggtaactaaaaa--caaagtttggaatctggcgaaaagaaggcgaga---gaagcttctcat-----------------------------aatgagaaggcccagt-----ggtt--------aaaggcccag---t---ggttaaaggc-----------------ccagt---ggtt-----aaaggcccagtggt-taaaggcccgattcgcgtgattttg--ctgtcattaaaat--aaaat---tttatgaatacattaagtaatcttttatctagtataaaaaatgcgcaaaaagctcaaaagcgtgttcctcatttttcctccttaaa------------aataagcgagagaaa---aaaacgtaaaataattatgcctcgtgttttcttcgtttcgcgtctttgttgggatttttgcagaattttgtacaatgagggttatatccacggattctctcaggaagacggaagcttgagaatagtcttaaag---tatcatttttctggaataggtgtaataaaaaaaatggaaacaatatctaaaccaggttttcgaatttattc---aaagaatcgtttatcaaaaaggggacataaaaaaggacaaggacttggtataaccatcttatccacttctttaaaaaagggaaaacggaatttgatatgtgatcgtgaagcacaaa---------------gcggtgagattctatgccaagttttttaatttttaaaaaagacgagtaaagtt---------tatggaagccaaattcttttgttttttggaaataattggagttggatacaaagccagtactaacgcacaaggctctatttcatattcaaaattaggatttagtcatgagattcgac------ttcaagttacatc---agttcgcgttttttgctcaaagcctactcctatttgttgtactggaatggatcatcaaaaagtcactcaatttgctgccattgtcaaaagttgtaaacctcccgaagtttataaagggaggggtatacaatatcgaaacgaaattatacataaaaaacaagg---aaaaaaataaatgtcatattcatatattttaggaaccaatttaaattccaataaacaggtgaaaattgcctcaactcgaatctttggaattgggcctaaaaaggcaattcaagtttgtgatcaattaggccccagcgataacattaaggttaataagttaactaagtatcaatttgaccaaattctagaaa---taagtaaaaattatttagtcgattcagaattggagagagtcattcagagagacatcaaacgattaattagtattggttgttatcgcgggtttcgccataatgcaggattgcccctacgcggccaacgaactcatactaatgctaagacttctcgcaaatttagatacatca---tttcgagttgagattcgtt---------------------------------------ccag---------ttcat------------cagtaattacgag--atatcataaaaaaacggattttatcgatggtatcat-------------------------------ttcattcaa--------------------ggtattactaatatgcaaaaaaaacactgtattacttatatccaatcaacttttggtaatacaattattactttaacggattatgacggaaatacaaaaacttggtcctcctcaggttcagtggggtttaagggatctcgtcgctcaaccaattatgctgctcaagcaactgcggaaaatgccgcgcgagctgccattcaacctggatctaagttcgttgaagtgagaatcaaaggattgggttatggaaaggaatcttcgctacgtggttcaaaactaggaggtcttattattaccaagattcgcgatgtaaccccaacgccacataatggatgccgaccccccaaaaaacgtcgtgtttaatatc------------------------------------------------------------------------------------------------------------gcta-----------------------------------tgtctaagaaatgttcagctaactccgcgcgctgcttt--------------------ccgcgccaacaa---------------------agctttgttgca-------tggaa---------aaggccg-------aaa--------------------------------------acatttgaa--------ggcaccaata-----------------------gttttctgctaccgg--------------ttttggtcatcaattgcaata-------------------tttgcccagccaggctttgcaaa----------------------------------------------tcca--agacca---------------------------------------------------------------------------------------------------------------------------------------------------------------------------------------------tttgccattac------------------------------------------------------------------------------------ttggccatagtaagaaaagaa--------------------ttgct--------------------aatttaggt-----------------ggtgacagatatcaataatcaatattactgaattactgaaaatgagctttagtcaattatttaccaaatataattctagttttaatccattacgtgggagcgctatacgatgttcagtgatacaattacaaaacaaggtct---tggtggatacaggactgaaaactccaataatgtgtttccaacatgaactgatgaaaggagtgccaatcaccaatcaccaaggg---------tttaattttggaattgaagatgtagaagtgtttggtgaaccaaagatgcttttgccgaaaccattagaaataaaatgtaaaagaaaactagtttggattgaactcaccaagatttggcgaagtgac---caaaatttggtcaaaggatttattttgaattcagtgaaaggaggttatgctgtagcaatcgcaggttatatagcttctcttcccaagagtcttctcagaagtagaaaagtattttatagtcaatggagaatattctccattttgaacatgaaaccagaaataagtaatatcgtggtaaaagagattggcaaa----------atagatttctcgacaaaacaaaatcgcaaactgttgttcaggaa-------------caaaaaaagcattcaactgtagcaagtaggcgcgaagctaaaaca---------ctggcgaaacaagacaa---------------------------atatttccgagg----------------------agttc-------aaagacagagc----------------------------------------------tttaagcattgctttaggtccaaagaagcctatataccgaagaaacgcggt---------aaaactaatccagcgtaaacgacgcgtatcaa-agaagtcacatatgcgacaagtcgttcgacgattcgagaattgcagcgtctcaattgcaatgggtccggtccccgg-------acccagtattcaggccttaat----cactgaaa-------------------------------------------------attgttttccggc---tctactagc---------ttatccgaaagctc---------------------------------tgggttccc---------cggtaaa---------aaaaaaaagttaaaaaaaatgcctcaactagatcaatttacgtatttgacacaattcgtttggttatgcgtgttttatatgactttttatgtattattatataatgatggattaccaaaaataagtcgaattatcaaactaagaaaacga---------ctggtatc---------gcagaaagt---aggcgcggagcagagcaatggtgtagaacaggatgtggttttcaaagaatgttttcaagccagtgcaaactatctgtactcaagtgtatccggagcatccaagtggtgtaaaggaatggtccaactcgcaaatgctaataaattgcaacgaatgaataaagattatgtatgttctttgggagagattagtgtatcacaagtgatcaaaaagaacgcattttcaacgttgagtccttctta------tcaaacttctctagcttcacaa--------------accgctcttaacaaaatctatgttttacgcggacaaaagagaactc------tggcgaagaacgaaattgagatgtaacagggga--------aatgttg----------------gaaaaaagaccgtcggtaacttc-----------ggtaacgt-----attttcagtattggtcaataatacccc------------cctaagaaaactggtacacttctggtacacttcgttctctctgcgagagctcc----------gcgatcttagtcctttggaatggaaaagctaaattcctgtggatattcccgtgtgtacttct-----------tttgtg----ccggtaaatactaataat--------------------------------cgcagtaatttaaaggactgta------------acataaagaa-----------taaagaataa-------------------------------------agaataaagaataaagaaattctggttactcagagactctg----ggggattttcattga------------------cccatttctctttat---------------------------------------------ggacaattatgatt--------------------------tagtttacgaatcacagcgtt-----------------------------------------------------tttgtttggaagtctttgacagggaagg------------------------gatgttccg-----------------gggtttgctt----------------------------------------------gttgcatagtattt------------------------------------------------------------------------------------------------------------------------------catagctcgaagagggcgga----cttacgg------------------------------------------------------------------------------------------------------------------------------------------------------------------------------------------------------------------ctcg----------------------------------------ggggctgc-------tttgcaggccaagttagc----------------gtaaacc-------------------------------------------------------------------------------------------------------------------------------------------tt-ttgg----------------------------------------------------------atgtagc----------aaaaggcccgag--------agc-----------------------------tcagttgatctgggggagac---------------------------------------------------------------gatcatccgctgtactaagc--atttggagtgcactat------------------------------------ggcacagtgaaagggc----------------------atgcgtaccttgca----------------------------------atctggccaa----gcgactttcc--------------cctggagcc--------------------------------------------------------tgcttggcttaataag--------------------caagtcctataatt------tccagggttaattaacagttgtatagaccat-----------------------------------------------------taaatg------------ccc---------------------------------------aatgaaaccggtaaactat---------------ggcatttaatccctttgagttccccaaagtcttt------ttggaaaagactttggggaacagactgggacgacctg---cgtcgtcgaa-------------------------------------------------------------------------------------------------gctttgcgttttatgcgc----------------------------------------------------------------------------------------------------------------------------------------atggtatttgcttagtaggcg---tgggcgtagattcaacgcatatgccctg---------gaagggctgccaggattgcattggg----gtcgtagaagcacatacaa-------------------------ttgctcagacaa--------------------ttccccaattgctatg------------------------------------------------------------------------------------------------------------------------------------------------------------------------------------------------------------acctagtgactt----tttctaaattactgcaaaatatcaaaat-gaagtga---------------------tgactcggatcaagttttttaaatcattag---------------------------------------gttaagttaacacggggacat-----------------------------------------------------------------------------------------------------------ttcgggag--------------------------------------------------------------ccccggctagaaaaaaaggtgaaagcaatgaaaaaaact---------gatgaaac------------cttagggcattggcttcttcaaagaattactgctgcttctttaatccctaccattcttatagcaa------atgtatccactccgattctgctaaatatcttgttactctggcatattcatgtgggaatcgaagagattttggcagatcatgttcaccatgaagtaacacgaaattggattttgattcttctcagagtattccgtttaataattatcaaatatgt------tttt----------ttgttttg------------------------------------------------------------------------------------------------------------------------------------------------------------------------------------------tgttt------------------------------------------------------------------------------------------------ttcaaa---------------aagaaccatctgggagcagagactgtag--------------------------------------------------------------------------------------------------------------------------------------------------------------------------gat--------------------------------------------------aatga----------------------------------------------------------------------------------------------------------------------------------------------------------------------------------------actaat-----------------------------gtagaacatt----------------------------------------------------------------------------------------------ttgctgcct----------------------------------------------------tcgcgggtactct-------------------------------------------------------------------------------------------------------------------------------------------------------------tttattgg------gttgcacggggcttccatttcaagttgt-----tcaagaaacgagttggctttc----------aaaacagagactattat---ggatctagtaaaatatttaacattttctatgattctttttcttttaggtatttggggaattttcttaaatagaaaaaatattcttattatgtcaatgtgtgcgccgcgtagagtagagtgtgctcgtacgattgcaaaagaaacgtaccatgaatatgt--tcatcatgtaaagcatcccgctatcctt--------taggggaaatcccaaggggtattgtagcatgctgggaaaaggggagcgaaa---------------caccccgagctattaggtgctatggattcgttagtccag--tgtaacctcagggcccttccaccgcctccggcattagggttgaaaagagtggaaacatactgctctttgggac--------agctacaaaatgggta---atcctaaagaacctatt---tcgacacacaaacacgaaacgtgggaatgcctaaggtgactccacggtgacaccccgagaggctgccccgagaggcatcgggtgttccgtagtagcga--------------------tttatcgcgaagggatcaagagaggactctgtaccggggctcagcccgagcataagcggggagcttcggatgtgcgctacaaata-----taaaagttatcagaagcatgaagcatgaagcatgaagctttcgggtctt---cgtggtaagctattca--ttctcccgagaacctttc-----cttcttcgacaagttgagacactttt--aag-agtgatccagttgggccaaagaaaggctgcagtaaaatggggaaaa-----------------cagtttaatggcttat---------------ttcctgta--------------------gagagctt-------------actgctt------tatcggagcactcactgcggccg----------------tcgtctcggagagccgtatgcgaggaaatcttgcacgtacggttcggagggggg-----------------------cccgtagtaatccgtaagcactttcag---------------------------------------------------------------------------------------------------acgcggggc------------gaa------atatgcccgtga-------------------------------------------------------------------------------------------------------------------------------------aggtctctggcccaccccctaccaattgagttaatgttacttgctgtcaattttaactttttggtattttctgtttatttggatgatatgatgggtcaattatttgctttatttgttttaacggtggctgctgcggaatccgctattgggttggccattctggttattacttttcgaattcgcggtactattgcagtggaatttagggcgaccgttcgcgtcgcttacagtcattgtttggccat-tctgtatggagaatggagaatggagagctatgctcaccatatagcaaatctgtgcaaaccacgcgagaccc---tccgcgtgccgggcatagagcttacctaaaccccgtgtaaacgggtgggaaccgcagcatgctcttttccgatttttaaacgg------gaaaaagaaccctttgctcgctattgtacgagatgagaaccagctgtgacaaatcgaagtctctttcggttaaactggacg--acctggacgttagtgaagtacacgtggaatacacgt---caagctctcagtctgccgttgataaattgcggtaagaccaga----------------------------------------------------------------------------------------------------------------------------aggaacccatgagagcagattacc----------------------------------cacact----ggggacaa-----------------------------gagactaaacgacatctcgatgcgaaacggcca------------caaca---ggccaagaactgtaggcaacaccggtgaagtccactt--------------------gaacaagtc---------------------tggacgtcagagagcccgtagtactcgccgag-agaaatctttagtactcgctaa------------------aatattcatatcgctaagggaaggggcttagatagctt---aa-------tctgctattatat-----------gcagatcggagtcaattctttgaatatttgcgga--------------------------tctttggaaa-----agagcaatgttc-------------ggggtctcccaagaaatgcttgggagacagtgag-aatagcaagatgttactcttgttactc-----------------------------------------------------tgcaacaggt---------------------------cgaaggaa---------------------------tctgcaacagc--------gaa------------------------aaatcggagagccgtatgatgggcgaccatctcgtacggttcggagagggc------------------------taccaatgca-----------ttcaagcatatgtg---------------------------------------------------------------------------------------------------------------------------------------tct------ggga---tatatccactctatttaattgcatgaagggtt----------------------aataagtgctttctttttcctctga---------------gttcttg--------------------------------attcgaacctacgtagaaaaccttcagcagatttacagtctgtcg----------cttaaaatattagaacacgcgacctcat-------------tgcatcctat-------------------------------cgcacaaatctc----------aat----gacaggttct-------------aattctg----------------agctaatccgag-------tcttcgtgatg----------------------tcgaggtcttcgattact--------aaccactaaccac--ttcgcaaaaaa-----------------------------------agagtgaactcccttctcccgcg---------------------------------ggagcgggagaag-----------------------------------------tgggtctt-----ttctc-------acggtac-----------------------------------------------------tccgaaat-------------------------------------gctttcgggatggatcatcg----------------------------------------------------------------------cgttttct--------------------------------------------------------------------tggttt----------------------------------------------------------------------------------------ttgtc-------agggg----------------------------------------------------------------------------------------ttcaacacacgacgaa--------atacaacgaattttgtatcaaaaactatttcggaggaagttcgaattcgtgtttttcggatattgatttgctctagttttacatggtttacgcgttattggttcccagaagagttcatttttttattagctaaaccctttcctacttttttgccttattcagactcatctctcatttgtacacaattaacggaggccttgagcacatatgttactacgtctttaatatcatgcttttacttcttattccctcttttaagttatcaaatttggtgtttttcgatgcccagttgctatgaagaacagagacaaaaatacaataaattgttttacttaagtggtttttgctcctttctgttttttctcgtgactcttgtttgggtagttcccaatgtttggcacttttcatacgaattaagtacaactaataaaactaatttacttataataaagtcacaacctaagatttttgactatattatgttaaccgttcgtatttcatttatttcatcaatatgctctcaagtacctgtactt---atctgttcgctggaatc------gagaggagtgaaa------------acccttataaaaaatcgtcgtttttttatggtttttccgctttccgtagcagctttttttacaccggatatctggtgtcaaattgtcgcttgtttacctatttattttataatagagttgaccattttttacgcatcgattatacgagtttataagag-------aggcagccaattaaagctccaataacctcggg-caaatactcggggggcaaatactcgggaggcaaaccc--------acggaatttataaagat---------tccattaacc-----tcatcacg----------------tcttcgccccgcgc-------------------------------------ataagcttatcggaccgaaa----gccaaatctttgagaccgttgcgttgactcaacatcttttccggttggca------ggccctcgagta----------actagggg-----------cctcgatac---------------cagggctg-------gagtagttaaaaa----aaccagaatataatacatgaatttgatatggatatttccaattgcttttcgtgatgctgcggaaccttggcaattaggttttcaagaccctgccactcctatgatgcaaggaagtgcgacatgatgacattgagagcaat-----acggggggatttccccat----ccggcaac------------ggtttctgccggaccctactcaagcatgcct--tgactcgaaagactgggtttgaagccttgggg---ataggg---ttagctgatagaggcagtgtaagcgaatgtataagcct-----------cgtctccaa-------------aatcgtgaacggatta---gcccctttcctttgggcatatcg----------aaaccgc---aacaagttcaccggggta----a-------agtatcagtatctcacgaaatcagca-----------------aaaaagg------tgctattaatgtaacatggtaagcccag---------------------------------------------atttatccactccggaggt---gcacccgtaa---gggcacataacgagat---gtgggtgggggaagccccacgaagcaag------agaggctgacttgggg----------tgagatcgaagcaaggctgggaaagcac--------------------------------------------------------------------------gaagaggctgttatactcggcact----------------------acctacgagtgtt-----------------aaaaaaccgagttacgt------------cttttggga----------------------------------------------gtcgtctcccatttgggaactgaaagcggcaagcacaccgttacaggtttatggc-------------------------------------------------accttcggcttgt--------ttgtagag----aattggagctgtatgaaggtaaacttccacgtacagttcttaggggggaaa---gcccgtaagggcctacctatccaaactaattgacttacatcacgatatttttgtcttcttaatcgttattttgatctttgcattatggatgttggttcgcgctttgtggcattttcactatgaaagaaatccaattccagaaaggattgttcatggaactactatagaaattattcggagggcgaccgttaggtcacccatagttatgtcaatggggctgctcacatgggctctaaaccgcgcgagcctatcctccgcgcgccaggtatacgactcatcc---ttgccacgt--------aagtggtgggagaccaaagcatgtcgtaaaagcgagattgaggggtccttgtcgttcgcagctggactgtgga---------aagcccaag---atcttgctaacctgccatcgctattcgagatgaggagctgctctggcgaatctaagttcctttcggtcgaattgaagaacctgatgct------atccaaa---ccggtgacacgagcgcattcaagctctcagcctggcaatggtccaaagtgtacaggccggagatagtgcggcaccccgcatgagagcagattacccac------------------actggggacagggaactaaaagacatctcgtggcgacacggcctatcggtgataccggtgagatcccagcg-----------------tggtcacacgtctcgggaagtcagaggatccatacgacctgcctactgttaacgcagcctcgtaagaggaaagcg---ctttgttgcgaagac---------aaagcaacggggaagggatctaagcatctgc---accttt------------gcagattttactcgatatcgtctacaaactcagccccctgggatcccaaggtggatgtgtccgacta----------tgtgcggaacggggctgatgcccccgtg---gacctttggatctcgtcttttcgaaggcgtgactggatataccatgatctaagcaattacctaaagag--------tatggagccta--ccagaaactgagaccaggaagc------------------------------------------------------agccgccctggggtcgatggcacgtcttt----tcgtaagcttcaagcgctgagagatgc--------agtcc-------------------cggacagc----------------------------------------------------cccacgaatcg------------aaatttggaattcc-------------ccgtgcaaggggtgctgagaatgcttctagagcctatccatgaatcctc-------tcgggg----------------------------cg--------------ccctacgcagcgacttcggaacttgttcttggatcgta---------ccaggcaacattaacaaattc-------ttcgacaccgttgctgaaccatagcaatggcctctgccacatcatgagacgtaaccatagatccgagacaaaaaactgctaaaactcattagcgga----------------ttggaagcttggaaaagatacactatgcctg---------ggggcattggggagtcgaacttgcc---cccgaatactgagggttcgaca---ggatagaagagcgcatccagtacggaagcgg------------------gttcttcacc------------agggtgcgtaaagcgcccacgtg-acccattgtatcgaat----ggagtatacaacaatacggagatgacttccgtgt------ccgtggtgc------------------------taaataaag-----------tcaggacgaaactgc------------acaagagaag-----acataaa------------------------ctgggcgtatcgtgtgtactcacgg-tgcccaagagggttgaga----------------agacaacctgaagctgcgattgcag-------------------------------------------------acttcttgta-----------------------------------------------------------------tcggatacg----------------------------------------cagttatcgggct------------------------------tttgcagcga-------acactctc----gaaggtattccagatag------gtaacttagggacagcccgatatcc----------agtggaagtcactgactcacaagtaga-----------agaacag----------tctgtgag----tgggagaggtacgccta------gagtccggggaa---gtcttccccgacacacga----------aaaagcgttgagta---------------atcagcgttcaggacggggcttcgcgaagcttctgggct-----tattaa---agttactcagaagtcccacctagg--------------tgcccaccgggcaactgacccgctatc-----------tgaactcggaaagagtccgaagtaagtcgagttagtgagccgtagcacggtgacgtgctcatacggttcggagagcacttgag--------------------taatcttatgtgtcatc-------aaagagcaggtgaaattcttactctatctatttttccaagtattattccgatgtttattgcaatacctccgttcgcccttctttattcaatggacgaggtagtagatccagctattactatcaaagctattggacatcaacggtattggacttatgagtattcagactataacagttctgatgaacagtcactaactcttgacagttatatgattccagaggatgattcagaattgggtcaattacgtttattggaagtggacaatcgagtggttgtaccagcaaaaactcatctacgtatgattattacttctgctgatgtacttcatagttgggctgtaccttccttaggtgtaaaatgcgatgctgtacctggtcgttcgaatcagacttccatttttattaaacgagaaggtgtttactatggtcagtgcagtgaactttgtggaactaatcatgcctttatgcctattgccgtagaggctgtttccctggatgattatgtttctcgggtatccaataaatgtat-------------------------ccaataaa---tgtatccaattatgagtctcccacttttccaagcaac---------------------tcaaattttaacaagt---tttcgaaa------taagtctaa-------gttatcgacctttct-----ctaagttatcgac-----------------------------ctttct---ctaagttatcgacctttctcttagcttttttgccggct----attgagta-----tactgtactgtttcattcaa-tagtaaggatatgaa--------------------atagtaaagattttgtaaaagaa----------aaggtattccgggag----ctcgaggttgcgcaggccagaa----------------------------catctctgccc-ggataaccaagactc---aaaaaaacttcgactttgagtcttggaattgattttgga-----------------------------------acggaaatc-------------------------------------------cgac--------ttgtttcatctcttaaaacctacgggg----------tgtaacgc-----tgaagcttt------actatgtttc--------tcgggtatccaat--------------aaagactaa-aaagcaaaatacc---aattatgagtgtctctcaacaaaaacatccttttcatttagtagatcccagcccatggcctctcttgggttcactcggagctttggcaagcactattggtggtgttatgtacatgcactctttcacgggaggcggaacacttctttgtttaggcttgggaatgatcttatataccatggtgcgccc---gatacgtagtacgac---ttagggagctatc-------ttttgtgccgttcaggctagctc------------------------------ctcataaagctaggacacaggctcaacttgcggatgagccatagtaatatggctca---------------------------------------ctcgggagcagcaagtttcaatcagagaactgtggggctgccaccgcc---aagacgctctgaaagagcag-------aaggtagggctaggataactaacttgacacgcaatgctcgcgtcacatagctcctcttgtc---tcaagcagaatattacggcaagagcacggt-----aggcctccctctccctc-acggagcgg-----agacccaaaaaacagtccacaatacatggtgtgtgtacagtacctgaaaga---------ccgtggggcactccgatcatcca------aggaaccagctga----gtcagctaattgcgcaggggcctaaaccctt---------------caaagacacgaa-----aagtacta---tgagtcggggaaataacccatcg--------------------------tggggttcggagggctcgtaatagcttcgga---------------ttgcagtcc---------agggttgcagttcttacagttaaggagcctagctctgtatc-------------------------gtagaggtcttc---gctgagacaa------------------------------------------------------------------------------------gacattatctgagtctctgccattcgg---------------------------tccgtattatcta--ttcctta--------------tttggaacagaatcattattctgggatggattcataacttatgaatccatccgaaaaaatgcc----------cgagattttat----------cacttgcttc------------aagtggagagtgga-----gagtggagagtggagagtggag-----atcggaggtgagagccgtttgaggtgaaagcctctcgtacggttcggagggcagtgtc-------------------------------------gaaagaccc---gaccgacccctactttgtatggtggcgcgatgttatacgtgaatccacctacgaaggacatcatacatttgtggtccaattaggacttcgctatggtatgattcttttcatcgtttctgaagtcatgtttttttcagcttccttccgggctttttcccattcttctttggcacctacggttgagatcggagctatctggcctccaaaaggtatttctgttttagatccttggggaattccttctccaaatacccttattctacttccatctggagctgccgtaacttgggctcatcatgctatactcgcag------gtttaaaacaacaagcagtttacgcttcaatagctaccgttttcctggctctagtctttactgggtttcaaggaattgaatacgtagaggcccccttcactatttccgatggaatttatggttctacgtctttttcagctacggggtttcatggttgtgcgacttgaaggacgtaa---gacaatgcgtatag-ccgccatccccgc-------------------cgacgggatgctcctacctcaccctgcgctcctggaaacggagagggct---cgaagcgtg--agggacaatgt-----------aagtgttacggcatataacctgc----taggagtggcaaggctgatcaacgcaagtgaactgtgcaaggacgtttcgtaaaac---------------------cgcacga-------------------------------gttttcat---------tgagaaaataggccggatgtgatttgttttttggg---acacggtgaa-----tcggtgcgtgcctcgatc---------------------ggctgaaaaagatcaccggagtatagcacaggatcgtgaaaccttgtatttatagagtc------gaaatgtcaacaaggtaaacccaatgggctccccgtc--------------------gggaggtttgatcgtgagatcggataccgtccaatgggcggaagacgattcaaaaagccgagcgaagtcta----------ttcgcggggaatctgcatttcgccgtgcgaaatttggtgctgacctgaatcttgggtgacgaaaaaacactga--------ataagtcaat-----ttaaacgaatggccaatcgcttcac------aagtgcagagttac----agaacacttt---------------------------attt-------aaagacaaatctt--------ttctttgggttttttcaacaaatgcgccttattcttaagttgcttgagccgcatgcggggaaactcgcacgtgcggttcttaggggggggaagcttgagagcaagaagagcctatcccaatttcatgtcattataggtactattttctcaataatatgtgggattcgtcaatatctgggtcattttaccccaaagcatcacttcggctttgaagcagctgctttttattggcattttgttgatgttgtatggctttttccccctgtttctatatattggtggggcgggaatt-agggcg--------aagcatatagcttcgccg-ccccccttataagtgggacagacact---taagtgggacacttatttgatatgccacggaaaagctcccgtgttgtctcccat------aggacagctatggtt---------ttttcagcctcagtatgaaacggcttcttcagga-------------------------------------------cccatgaatatgccaat-----------------------------------------------------------------------------------------------------------------------------------------------------------------------------------------------------------------------------------------------------------------------------------------------------------------------------------------------------------------------------------------------------------------------------------------------------------------atgccacagt-----acgcggact---ctct-accattcag-caggcttctataaagttttctttaatgtacacaaatatacgcctttttgaagttctcggtatcaaccgatttaatcgtaagtgg---gttctctcgg-----------aatgtacagaccgtg------------ttatttaaccgtg--ttattctaaaaatgtcaaagtgacatttttagatttcttgc--ggctcatacgtgcagt---tggcgtagcgcttaagccggt---tgcataaccattcgaaagcgtgtactttcatcacttttcatcttcagg---gggtcccat-------tgactattagtcattcaaaaaga------tatggtccggaatcgggaccatatctttttgaatgtgtgcttcaaac--------------------------gtctttcgtctttgcaagcatattaacagctagtttggagagttttaatt-----ttaaatagggatcggaaatg----ttgtgtttggtcttgtcggagatgcccaagtaacctttaggaatatccggtcaatagccagggaattcacctttaatcgctcagaaaatattgcatttgacattgctctctattggaacattgaatctcggtaatgc---tgacattaaccattcgatc--agatatcgttgacactt------tttcttttattagcttgca-gattcaattccgaatctttgaacataaagtaaacttttgtcttgaaaaca------------------------------aagtaagctaatgaacatggggagataacgacacgtgtgtcccgctg-----------------------------------------------atatgt-----------------------------------------------------------------ctagaatatcgtaaagacaacaa-----acacggatcgaagagc---------------------aaatagaaaagatcaataaagctgtaaccaacagcttttaagtaacgtagactagtccaatgcgttgcc--------tgaggaagatcggcgttgcct-----------------------------------------------------------------------------------------------gatctccattt-ctttaataaactctttctcgc------------ggttagattgcgtaacctctctgagtcat--------------tcgcagttat---gcggatttcacaat--cccgcttcgggccttcc------cttgggg------tacccagtatc---------agcccaatgaataa---agctgaccaattaaacggggctattcg-gtaacgcggtggttccgctcactgggtaattgaacagcg-------tatcggataactgg-aaaaaccatcggtggggtgatcacaa--------------------ggggcttatatccagtgtaccggatatccaa---------------------tctgttctgtattttctattattttctattattttccaattggaa----------ggg-----------cttttttccaaa-----tgacgcgggtttggatc---gattgagcaaatgactttgtgtccggatatgc----ctcatatg-tgcctctatgggggaattcaactgcctcacgggactgc----tacccgaatgtttccg----------------aagaaatgcagtgtttctttgtctggag-------cactcccgggg---------------tttcc-gtcgatccgggacgtttta---------tggattt-----------------------------ggttgc----------gtatgcccattttc-------------------gactctttttaatactaaaat------------------------------taaaatgtttaattcatttttttggtcacaatattcaacaaaaaataaaacgttttatgagaatttatctaattggtcttgtcgctaagatacttggaattataatacccctgttattgggcgtcgcgttcttagtactagcagaacgaaaagtcatggcgtctatgcaaaggagaaaaggaccgaacgtagtcggcattttgggactgttgcaaccttcagcagatggtttgaagctcatgataaaagagccaattttgcctagtagcgcgaatatttctatttctctaatggcacccgttccgacgtttacaccggctttgtgcgcttgggctgtgatcccttccgattatggtatggtttttccagatctaaatgttggggttttgtatctatctgcgatatcttcactcggagtgtatggaattattacggcaggctgggcgagtaactccaagtatgctttttcgggagcattacgatctgccgctcaaatggtttcctacgaagtttccataggattgcttctgatatccgtcatactatgcgcaggttcttgcaattttagcgagattgtcctagcgcaaacacggatatggtttgtttttcccttgtttcctgtgtttctcatgttttttatttctcgtttagcagaaactaatcgagctccttctgatccaccagaggccgaggcagaactcgtagcgggctacaatgtagaatattcttccatggggtttgctcttcttttttcgggggagtatgccaatatgatcttaatgagtagtctctgtacattgctttttctaggaggttggctgcccatcctggatattcctattttccaggtaattccgggctctatccggtttagtataaaggttcttttctttccgtttgtatatatatgggtccgcgcagcatttccacgatatcgttatgatcaattaatgagacttggctggaaggtattcttgcctttatcattagcatgggtagtctttgtatctggtgttccagtagcctttgaatggctccct------tagccatttattt----------------------------gcag------------------------------------------------------------------------------------------------ccacacaga-----------------------------------aaagcaaatcgccgaaaaaatggctgaaata---cccgagaagacctt-------------tattg----------------------------------agtaaaggcttt---------tcatcaaaagcatgccttttcttgaagaaagactttctgcaaaccgcagaaagaacctagc-gtatagcgagattcagcgttttgttttgaagttat-------------------------aatttagaagtaattctcgggatgcttagaattgggtacctcagtactt----------------------agttttgttttccgc----tcttttctttaatcccatg------ttttaaatgg-------------------------------------------------------------------------------------------gatttcagcataa-------gttgtaagctag---------ttgcataagtctgattcagttgaatcgga------------agtgatgggtcggaatcgatgtcaa--------------------ctcacagcgggctca----gccctgat---------tctgc--------aataccgcctgggcactgccgtacaggtcgagatagccggggaccaaaataagacgtgtcttttgggataaggtt-ggcttcaagaatatcgggcgggggaatgaattccgttgtcgacaagcagctgacaact-----------gaatcaact------------------------------gaatcaactg--aatttgctcaagaatacttgtta--------------------gtcttgttatt---------ggaaaaagg-----------------------------------------------------------------------------taagtcc-----------------------------------------------------------------------------------------ttggaatatgaaagaaaa-------------ccccga-----------cagtgcgattgttctgt------------------------------------------ttga---tatt----taaagcaccccaaaa----------------------------------------------------------tggttattggcc-------------------------------------------------------------------------------------------------------------------------------------------------agatcg-------------------attcccagaaaa--------------------------------------------------------------------------------------------ca---atgtccattcgaaaaaagct--------------------aaaggcta------aagaatt--------ttcttgaaattgcattgc--------------------------------------------------gaagaaagatgaaaga----------------------------------------------------------tttggaaaaagccagt-------------------------------------------------------------------------------------------------------------------------------tcaatgccgaaat-----------------------------------------acaggtttcagcgaaattgaaaac----------------------------aatttcggcaatt-------tactt--------------------------------tatagaagcttgtcga------------cgaagatc-----gaaacct---ttggatatttgag---------tcggacc------------------------------------actagaaagg---------------------ctc--------------agctattgggaatttcgttgaactctctcc--------------ttagtcgcag---gcacctc---------gattctcccccgaatatgg---------------------------------------------------------------------------gcattcgaaatggcccctaaaca----------tgagcacatgagca--------------------------------------------------catgagcacatgagcacatgagc--------------ttggcctcgcttaggcccgtttcttttgaa--------------------------------atttcaaaagaag--------------------------------------------------------------------------tgaaataaaagccaagattgg----------------------------------------------------------------------------------------------------------------------------------------------------------atttcagtt-------------------------------------------------------------------------------------------------------------ttacccttttatgggga-------------------------------------------------------ctatggggactatggggacgaa-----------------------cccataaatg---ggtaaacaa-----tgagtgtacccaacgttaactttgtcctttacttgggagc--------acccggaaacat---------------tcgctacgggggtcattg----ccactgtg------------------atctggccaatcagagcgaagagctc----------------------aggggacaagctgacggggagagatcgcatttaacatttcgagagcttttttgc--------------tttctaatttttaagatgatccggatgatccgggctagttgaatccgt----------------------------------------------------ttgcgggag---aga-------tgacgccgttttgctcccaaggacccagtaaacag----------------tttccccaatc----------------------------------------agattcccagaattgctcccgaaat-----------------------------------------------------------------------------------------------catctccatgaagcattgctaaatg----------actgaag-------------------------------ccttttataccgctaaatgcg----------------------------------------------gacatctttc-------aatatgacagagacc-gtattca----------------------------------------------------------------------------------------------------------------------------------------------------------------------------ggggtctagatt--------------------------------------------------------------------------------------------------------------------tgtcctggttac----------------------tcttccaaacaag------------------------------------------tcaagtat-----------------attctcggaacatcgaagtga----cggtctcatagcgggcccaaaaaaccctt-accgtggtcctgttaatt-----------------------------------------------------------gataatagacaaataccgtagac--------------------------------------tccggtat------------------tttattggcttcagggtgtaacttaac-----tgatgacaccatgactataaagcacaagtcggcat-------tcg---------ccgaaatgg-----------tccctttctcaacaattccttttcgttgcccctgtttaaatcacggataacgtcttagccagatg--------------atcggaacgctaaatcgacagaggagactat------gcccaatacaggcttaggtagagtcaactacgaaggagtccgaagccctctggat--------------------------------------atacaat-ttggttttaggacacttgt------------------aaaataaaagtattag-------------------------------------------------------attccgatggacgcagtgcctggaacccgcatctgat---------cgacgtgttat----ttatagaacaaagattatgttattttttgccccg--tattacgggccgtca--tgaagaaacccatg---------gtttccatgatccgcgaacgaaaaagcac--------aaatttatggcaagacgactatcgattcttaaacaacctatatttcctgcacttaacaatcatttgatagattatccaactccgagcaatataagttattggtggggttttggttcgttggctggtcttcgtttggttatccaaatacttacaggtgttttcttagctatgcattatacacctcatgtggatttagctttcttaagcgtagaacacatcatgagagatgtgaaaggaggctggttgcttcgttatatgcatgctaatggagccagtatgttttttattgtcgtttatcttcatttttttcgtggtttatattacggaagttatgcgagtcccagagaattagtttggtgccttggagtggtaatttcagtgcgcctgggaagtctcgttcaacaaa----aaagatgcgaaggttgaa-------aggatcgcccg-------------------------------gataagactcctaacctgaagcgggaccagaccgcagggaactaaagcatggggcc----tatcctct--------tcgccgcacggctatttcgtacgcaac------aggtca-------cacagacagcccac-------------------gacgcggtccggaaggcaagagggtccatgaaatattctcgcgcg----aacaaccctccggaggtaacgggaaacgtagtacacggtcctaaacggcgaa-gaacgaacgtg-aaacctagggatcaccca----------------------aaaaattgacaaag--------aacctggagttacgggaag---------aaccgctattggccaaataactcat-gggtgacagatcagccataaatgtactccg--agagagacaccgggcgattggtaattaatgtgtc-------------------------catccagaccagaagcc-ccaacg-------agtga-----------------------------aatgctcggaggaaagggctgtagatgataccagaggaatccgta---------------------------------------------------------------------------------accctccgtaaagggc-------------------------------------------aggat-----------acctgt-----------------------------------------------------------atttcggagtaaaggctttccctacttccttatggcgta-------------------taccctggagacgtgcc-------------------------ggcggttt----------------------------------cgcgt----------------attccccgggctccaaatcact------------------------------------------cctccctc----------------------------------------------------------------------------cggaagccccaaac----------------------------------------gtgcaa----------gggcgtccacgctt-----------gaaaagcttac-------------------------------------gt---caaattgacaag-----------------------------tccccga--------------tcttggccgaagaactcgg--------------catttatgcggggccgaagaa----------------------------------------tatcatggacgagccacatgcaggaaaacttgcacgtgtggttctgaccggggga-------------------------------------------agaaccctatcggtatttattaatgattataacagcttttataggatacgtactacctcggggtcaaatgagcttttggggggccacagtaattacaagcttagctagcgcaatacctgtcgtgggggacactatagtaacttggctttggggtggcttctccgtggacaatgccaccttgaatcgtttttctagccctcattacttacttccttttataatagcaggtgctagtattcttcatctggctgcatcacatcaatatggttccaataatccattgggtatcaattcttccgtagataaaatagctttttatccctatatttacgtaaaagatttagtaggttgggtagcttttgcaatctttttttctatttttgtttcttatgcacctaatgcattggggcatcccgacaactatatagggcgaccggtctagatcccgc----acgagatttctg----tatttatgttctagaatgcag------a----aagg-------cgttgcactcatccttgttcggcaacgaacacggagaccttagcatgtgca----------------agaagctctgttgagggggtttcatttac--------------------------------------------------------------------taccgcgtag-----taacccaaaagtatggagcaagccggttctcttgtat-ttaagatgaggttctg-taccgaatcggagactctttcggtccttgtcaaccagcaat--------------------taaccatt------------------ctctctgcgaatggcgaagcgcatgaac-gttgttgctcgctccatgcctattgatggtatatatcaaccaggtcgata----------------atgaatt-----------ttgtcct---------ctaatgaatcaagcatcttggatagacgagttcaagatga---tgg-----agcggattacctat----------------------------------------------actagggacaggggtctaaacgacatcttaagca-----------------caggaccaatcaccaatc------------taagggttg---gac--gagccgtgtaggaaacaacggtgaggtcctag-----gggagaatttccccc---------ttccctaggaagtcagagggcccgtattacccgcctacctg---aaagggacctagcaataggaaagcgcttgtta-acaagcagcagggaaggagcctatgtacttactgaatggttaccgtttggcaagtttcactttgaca----------------------gttgtctatcaggccat------------------ctcccaaggaccgtaata------------ggcg------------ctcgaaa---gagagggaacgt-t------attagacgaccttccgggtttgaagaagctc----cgaagaaagtcaggttagagagccgtgtgatgggcgactatcccgtacggttcggagagcacttgagtagcctaacgggggactattgactctatcccgcaaatcccatgtcgaccccagctcatatagtgccggagcgcggttcggacccagcaatatccgctaccggaaatcggtgccttgagggcgttgaggctaatccctaccgaaactggggagacctccccagggcaagctctttgggtgggaaaatgctctttgtggttcctgat-aca--agcccgagccgc---cttactatgaggggccgcct---------aggcgcggtcacgtcg---ttttgccggactcacgcgagtactcctaattccgggggaggaaagggcccctctgaggaaggaccgaacaagacggcgtcgccaa---gttcgcagactggtaaatgct---tagggaggaccacactgagtgcttcggattggctgggaccgaaacaagattggccggggggaa------ccccggaactgataagcgaagcctcgaaa------------ggcctttatg---aggtacgggcccaa------------gaggcgaacccgatccatggacagatgggtggagcga--------------tagcga----------------atcttgacgttcctcttaaccccttggagt------ttccacatctggcccaacttgtagagaaacaattcatcgatggcaaatatcgccatctggtaagggagattatacctaaaccggaagtgctacttacggcc---tataacaac----------atcaaatccaaaaaaccagggagcacacttcat-------------------ggagcttcgcccat------aatgaaatggtttcatgaaacgggccggaaactgagg---gagggtac----gagttt---gagccgtg------gtcc-----------------------------ggagaaaacccc---------------------------------------------ccctatagcgaaccctagagacaagataatacaggaggctttccggatggtactggaaattatctacgaa-cgagattccaagatatccc------ccatttcc------------gaaagggtactcactcagccctgagggacatcaaaatgtggaagaacccatcgtggtggctcgaattcgatataaagattcggaaatgctt------caataaaatactagtgtcaatactaagcgaaaccattcgagatagtagacccgaaagtaccttgaagaaccaaatgtggactgaa---------------------------------------ttgggcccgggggttc-------------------gaagcgttatatctcccatcctgaccaatttatacctcgacagactcgacggggagatcctaaggatccgaaaggaactccccgtcgaacttattaaaaaag---gccgattcga-----------------gacgaca--------cactcggtga-----------cagcccggggacaaattaaggcagcaatcagaaaa--------------gcggataagccgcctaaaaataaaaaatgtttcgt------gcgagtctacgcgtgccgctacgccgacgacattccgatggcagtttcggggtcgaaagctttggcccgcgaagtcatggaacgagtctcccggttcctcagagacgttctccacctggagataaacccagagaaaacccgtctgggacac---gtggaagaaaaggcaaccttcttgggtatgagtcttctcttgggtccgagtcaat---tgcacgtgaggtcagacaa------------------------agcgactcgggccaggaagccaggaagaaatatcggggccgcgtccgaaaggccgcgttggagctttcgaatgggtgggagaaagggcttaagaagctcggagagaagttactggtgtgcgccctcaagagggccttgaaggccgg---caagagtactaaacccgataaa------cccgagaggtgcgggaaatgctagaacaaattcgtcgagaagggatt---cgggacgccatgttccgggcacgtgaattgagtgtcaatacgaatattgagcgggagaagg---gggagaacaagctccccccttccgttgagctcaaag------------gcccc------gaaaaaagcgcaacggtc---------------cccacgaacgcgtcgttccgaatacagatatacgcaccgctttcgcggatactagacaagttaagggccagaggaataattaacgctgagggaagaccaacctccgtacctgtcctcgcgacccaagacgatgtcactatcacgcaatggtacggaagtgtcgcgcacgggttcttaagttattaccgatgttgtgataactcctacaaggtaaaaaaggtagtagactatcagctcagatggtcctgcctacgcaccctatcacacaagaaagccaagggcgtgggtaaagtcatagag--ctgcgacaaatat-acccacgg---------gtggaaacgaagggcccgg------------------tattccctacacctactgaactgagggttatggggaaacaattcttggtcaaagacgtcaaa------gacccgggagtctgttctagagcta-----cctacgcacc-------------------------------------------------------------acgcgaaata-acatcgc---------------------------------tgatgaaacgcagggc---------------------------------------------------------------------------------------ccgatta-actcgatgattaaactctac---------aaaaaagattgggggtgggagccgtatgagcggtaacgttcacgtacggttctgtgagaagggttgggg-----------acggaaatggcccca---ttcccttactctcgatggtatttcttaccagtctatgcgattcttcgaagtatacctaacaaattagggggtgtagccgccataggactagtttttgtgtcattattggctccacctttcattaacacttcatatgtacgtagttcaagttttcgaccaattcaccaaaaattgttttggttgcttgtagcagatcgcttgcttttaggttggattggatgtcaacctgtggaagcaccatatgttactattggacaaattgcttcagtgggttttttcttctattttgctataacgcccattcttggcaaatgtgaagccagattaatcaattttaatgcttgcgaggcgcgtagcgtcctggcaagctcaccttt-------gggctttggccctaaagggcc-------aaagtt--ggactctacgtata---tcggtatatcgttctttggggacg-acgcgcaagcaaatgctgatcgcaatgaccagaagagaagcgggacttcgattcagtcactt---------ttttaagaaactcttcaca-------------------------ttttagaatgtaactaa--aaagtaagacacaattctttataaataacgggttaaactgttaacgatacttttattccgaagccgctattccgggctgttccccggtaactctttctgagtctacaagataacctttctcgtgcaaactgcatacgacagcaaag-tcgacagggcacgagaccgtttcttacgga-------attggcttttcaacgattacggaaatcaacacggaaatggctcgtagatttccgatgc-----cgggagatctcattgagatacaaggttctacgctttatttcctctccgcttt-----actcagtgaccgggaccaccgggaccggcttaataaaaattgatata-caatgagaaacatctagttttacgaaaaagaaaag--------atacgattatgaaccaattgtttttcaaatctctaatagctaggatacatgatgaatgtcgaacggtatctttaaaagaagcacctgaaaactggccctctgcccaagcaatcggaagaaccatttcgtttggattt------ccgaatgcttgggccagctctgaaaggcgtcttcgtgccctttctttggaaacactgtcaaacactggcctgctcataagagacataaatct---gatagcggcctcaggcatcaaagaaacactgagagactctgggagccgttgcaaagggtttgcaattccc---------gattccgcacacggggcgtgtccttcggacagatcctttaaaacttacccagtgattcgcagcatcctagagacggtttacgaaccgtactttctttcgtgttcccatggat----------ttcgaccgggccgctcccaacatacctgcttgaagcagatacgccgtgactttgtgggtaccgtctggttcatagaaacctcgcagcaatgcttcaa-----------------ataagcaagtgcttataggcc---tcatgcgaagaattcgagacaacagattcctgctgaacctggt------tcaaaaggagc---------------------------------------------------tagaaacccta---------------------------aagggcaaggttggccttcggcctctatgcaacatagtgctgcatgagctagacccttctgttatgcgactgaaacgtattgttgacaggtc-------aacaatgccgggaaaggaatgtcagtctgcggctctaatccccgacgaaa--------cccggcaaataaactatgtgcgcttcgcagatgattctcccattggagtcattggtccaagagctctggcagaaaggatacgcggcttggttacacgatttattgaagtgcggctcagaggaggcctggaccaacctccccgggccggaaatggcttgtttgcaattcccgattccg---------cacacggggctgctcccagaaatcccagaaatcccagaaaacaaa---tttgcataaggggcggagcgaagaagattgcttcccctggataccttatt--cgcgattctt----------ccagagggtaccgt------agatctcaaagtcttagtttacttgtagatatgcggaaagttataaaccgtctggcggagaagggattttgtgataaatcgggtcacccgaaacctaattttgcttacttccagtatccccaaacctactcggttgcccgcatagcctccattccacgcggccttgccaaccattaccatctcgcaacaaactctaaacgccaatgtgtcacgcgcttgagccacatactacgtacgtcattggccaaaacatatgcggccaaattcaaactaggcacagcagctaaggtttttgccaagggtggcagggacctgtcaaaaccaattaaggctgggaaggct------------gggaaggtgaacacgcgatatgaaatcccaatgaaatccca---------atgaaatcccaatgaaatcccaatgaaatc-----ccaaaaactggggaaacgctt---agaggcatacgattcggagaatcgcggtgctcattgaacccggctgagaccgtttcttttggct---------------------------------------------tttcatcaagacc------ttcttaaattcattttg--accggcttagcaggttttacgaaaaaagatacgattatg----------aaccaattgtttttcaaatctctgatagccactttaccgaaatggatacataaatgtcaaacatcgaaacatgaaaatatattatataccaacccgaacagtctatttaaattattatattttccgaagtatcataccaatacgcgttttaaagttttgattgatatttgtggagttgattatccctctcgaaa---acgaagattcgaagtagtttataatttacttagtattgactataatacgcgcatacgtatattaacaagtgtagatgaaatcaccccaatttgttcggtagtcggtatattcccatcggccggctggtgggaacgagaaacttgggatatgtttggtgtgtatttctctaatcatcccgatttacgacgtatatcaacagattatggttttgagggtcatccattaagaaaagactttcctttaagtggatatgtggaagtacggtatgatgattcagaaaaacgtgtggtttctgaacctattgagatgactcaagaatttcgctattttgattttgcaagtccctggga--------aatgtcggaatccgaaa--atcggaagta-------------aaaaattgtttgta---------aattaattctatttaagagaaa------------agaaatat---------ttctctaa----tcgcttaaattgaaattt-----taaataaagt-------agtttgtttatttaaaagaaacctgaatcgctcatcttgcctaggtcactggaac--------------tcagcgaaggccgatacttggt-acggagaccgtttcttacggaattggcttttca--acgattacggaaggaaaaatcaacacggaaatggctcgtagatttccgatgccgg-gagcgtttgcaaggcgctgcatcaaa---------atttgattgcaatcttatgga-------aaggttcagattgcggaattatggattagtcgtttccattcatttatgaaca---aattg---gccggagctgaaccctccactttattagaacaaagaattaccaactattacaccaaattgcaagtggacgagatcggtcgagtggtttcagttggagatggaattgcacgtgtttatggattgaacaagattcaagcgggggaaatggttgaatctgccagcggtgtaaaaggaatggctttaaatctagaaaatgaaaatgtaggaattgttatatttggtagtgatactgccatcaaagagggagatattgtaaagcgcactggatctattgtggatgttccggtagggaaggccatgttaggtcgtgtggttgatgcgtcaggagtacccattgatggaaaaggtgct---ttaagcgctgtagaacggagacgtgtagaagtgaaagccccagggattattgcacgtaaatctgtgcacgaaccgatgcaaacgggatcaaaagcagtggatagcctggttcctataggtcgtggtcaacgagaacttataataggagacagacaaactggaaagaccgctatagctattgataccatatcgaaccagaaacaaatcaacgcacagggcacctctgatag------------tgaaaaatcgtatcgtgtgtatgtagcgattggacagaaacgttcaaccgtggcacaattagttaagattctttcagaagcgggtgcttcagaatattccattattgtagcagccactgcttcggatccagctcctccgcaattcctggcaccatattcaggttgtgctatgggagaatactttagagataatggaatgcacgcattaataatctatgatgatctgagtaagcaatcagtggcgtatcgccaaatgtcattattattacgtcgaccaccaggtcgtgaggcgttcccaggagatgtcttctatttacattctcgtttatcagaaagagccgctaaaatgtcagaccagactggtgcgggtagcttgactgcgctacctgtgattgagtgcgccccgacgggacgtagtatgattcaaacaatggttggaggggaagtcgctggcaggtactaccaaaccacgacgagaagcaacccgaaagaccagagcgctaggatagg---aagagcggatattcacggggtccagaagccaacaaataagccttcttcgcctgttattaaccttgttcaatgggtgaacgcagcatcgaa------------atacgatgagagc---tctgggtataagcatatacaccc---------aagaatccgctccggcagcgctcacctt------acggggcgtctactacgtccgagcggggttgttac---tgagggttataggct------gatggcttattacgctctcggtacgaggaattattccaaagacagctttcagcctccgttaactgaaggcgtccatacgaatgaaggtactggaacgaatttcgag------ctcctaacagggctccgaaacagatggaaggtgaaaacgggaaaatatgaagacatcttttcgcttatcgcgagtgaagataatctaatcctggcatggaacagcataagaagcaagccaggtaa----cttaacccccgggactcccgaagaaactctaggtatcgaca--------------------------------ccgagtggttccaaaacactagttcgaaactaaagagcgggacttacaggtataccccggcgaggagagtttatgttccaaaac------------------ccaacaaacc---------cggggagacgcgtccc---ctaacagtttgtaacccccgagacaggatcattcagcaagcgttcttgaacgtattgcaacccatcttcgaaggctcgcgcggcagcgctagcgcgacct-----cttttcggtggaatacacccaatcagaatgtcccggatccctcc---cggaggaaaca------ga----aaacta-------------taccaagacgaagttttcccagac--attggctattatcccctatattccttaacgtagcccacggatt---cagacccg---gaaaaagcgttcactcggcgcttaaagaaatcaagcaattctggggcgccccgaattggttccttaagttcgctgttaagaaggccttcgacaatacgaaccataacctgattgtaaatctcttgaagcaacacgttgcggaccaacgtgtggaggacgagcttcggaaaatgttgaaggcccgcgtcatcaacttcgtgcttggagaagaatcaacgtggagtatcttaggtgtgcctcagggttctgtctcaagtccctccccattcaacgtagccatgcatcatctggacgtgttcatgatcgatctaaaaaagaaa---caggtgccatcggaaaaaatacccaataaggtgtacgtaagcgaaagacgtaaatcgctgacgttagcaaagaaacaagaatggggcatcagaaaaaaactgagagccaacagggacttaagaaaagacctcaagcgcaaggggattagcc---tttttgaatacaaggttcatccccgtaacatttattatgtccgatatgcggacgattttaccgtcggcgtccagggggataaagcctttgccaaggacacggctacgtcgatctccaattttcttaagagtagtatgcactttgaagtctcagagtacatattatttcacaccaaaagcgggaaaactcctttcttagggtttcacctatcggtcggac------ttggcccctcggtaaaaaagggtaaagtagcagagcgctttgcacggctcaaggcacgaattcgaggcgcgcgcaggggggaatataagcaatacctaaaaatggtgagcaaggcgtacaccaaatactataggaaggtcccagagggtcacctccgacaggcccatcagactatgttgtctagcaagctattgaggtccggaggctttactctggcgcgccaaagaactatcgacgcattgggagagacgccgaaccagatcaaaaggga---------------------------agaagcgcagcgacgaggctcggagggaagccagtgctttcgctttcctccgacgggcgtttcaatagactcagacccggcggcagcccgcagggccctcgggaatccgcctgctaactctaggtaccaagaggcagaggaagaatgggataaggaatggggattcttggtctcggcttggggttcgagggccctatcactagccag----aggattgagcccgaggaggccgacctgttcaacatcatggggagggaagaccttagcaaactgattggtccaagagagcaataccatagcgcgctggatgaactcctgagc------tcgtcgggcaaaatggttaaaaaa---tacgttcgtaa---------gtt------------------------cgcaggaaactcttcacagctcactaaacttagat---atcgcagtacggtttatccggagatgccttattcgaaaattagagagaagctgcgatcggttggattcattcgggacgaacagggcgcattccctaaatccctgccccagatcacagagcttgaggatattaaaataatcgatttttttaagcagaaggcctatggcccgcttgacttataccaatgtgcggacaaccgatgggagcttatcaagatcgtgaattggatgcttagatattctctctcacgcacactagcgcacaagtataacactactgtgtccaaaataatgggcgtatactccaaatctccgaaagtcttcatagaatcagggaaacctggcgaatattccatgctcactggttttcctaccccactggagataaacactaggcgcaaagaattcctcgtttcgtcg--------------------------------ggggaaacctcccccgaa-----agcttggaaaaactccttgatacgcggacccttctcacccaatcgttccataaa-----tgctgtgtcgattgccccgaaactaatcccaacatggaaa---------------------atcac---------------------aagctggtccc------------------taagtccctaagtccctaattggga-------------------------------aagggttcggcac-------cgtaaaggatcttggccagggtgcacccagaatcc----------------------------------tccccaatcactccttcccatgactttcatgaacaagggaag----ttggtgaacataga--agtcacccaacgtt------------ttctttccagaaaacactag----------ttacctcgttttcacccccggaatgttccagtaggagccgtatgatgggaaaccatcacgtacggttcggtgacggcctgcgggctagttctacaacacaagctggagacgtatccgcttatattcctaccaatgtgatttccattacagatggagtgcgacgtgacgtgtgtgggatcggtgagtcgggg------------catccccggcgacagagccaaggattaaggggtagttggacccttcctaccccaagtagcaacaccgtaggcgatcttaacagagcttcttc---------------------gggggagtccgagac-----------------gcg----------------aggagccccctaccacggtttgtctgttagcactagg------tatcctgaa---ttgagtcctagccccgatacaaaagcccaggtccatgggcggttttcgggaatcggtgggcggttgcccgcagggattagag-agcttggcgttaagaaatgtcgatcctcgtacgagcgcggcgagctccttcggcgg------at-------ccctcagacactacactcgctactcgctaaaagact------------tagtgagggccgccgcgggcgcggagatggaggtggaaaaccccg--------gaaagaaccc-----------gggacctaataccttctgcatagaagatgtgcaggc----taatgctaataaaaa------------------gtttaac---------------ttggagtctacggactccatagcaaaagttctagcctcgaaaaggagtgccttcaaaggcaaataccaagatcttttcggccttataataagcccagaaaatttgaaacaggcgtggctagagataagaa------acacaggcaatccg---cccgg---cgactggtttacggagaccagcataagcttgaaaaagggaatctata-aataccaactaggtaggaaa--ggcatat------------------------------ctccccgggacgaaataattcaacaggccttcaaaagaattttagagcctatcttcgaaggttat---------gggagccctcggagca------acgacatggttaaaca---ctggatcatcctccctgtctttagcaacttatcccacggattcagacccggaaaaagcgcccactcggcgctccaacaaatg---caatttggttggagggacgtacattggcttctcgactacgacgtgaggaaagctttcgataacgttaaccaccacgtactgtgtgctgcgctggaggagcagatagcggaccgtagggttatcgacgag---attcgcaagatgcttaatgtgaaagggataaac------tctgacatccgggaaaacctgggcaccccacaggggtccgttctatcccctttcctgtttaacgtttacatgcacaaatctgaccgattcatgcttaa----tcttatagcacaccgttc------cgcacgcaatggggccgggccagctgattcggagcatccgccggctcctacg------cacagacgtttagcccttagatattccaat---------atgaggtacaagatccgatacgtccgctatgccgacgatttttcggtaggtatcgagggcccgaaggacttgagtaagaccattagaggggaaatcaacgatttccttcaatctgccctgcacctagagataaagaaggacaactcggtccacgcgcgttccgattgggttcgttttataggcttcgacattcaagctagaatga---caggttcttcc------cttaccaagggta---------agctagaggctattaacagatttaaacaaagagcccgtagggccagagagaaggcacataagaagtaccaatctatgatgaacaaggtgggagcctcgatccaacgccgaaccatagaggatacctttgctagggctgagcaaacctaccctaagcaagtacaggtcgcagtgggagccgcaacccttagtcgatcgcaagctttggacgctctgcaagagtcgctcaatgtactaaga------catgagtactcatgggaa---cagggtaacgg-------agaccgaatgcctgag--------aattatcggaccgatgattcggccataaggggagtagctgggcagtggattcgagaggctaaatcccttggaaacctcagggtcgaacaagaagttagacaagccctgaaagatctatacggggtagacatcgtggagaaggtggaggaacccagtaagttcttggacttattagaagattctggtcttcggataa---ggtacaaagataaaagtgctatagc-------------------------cgcctcg--------gtcaacctt---ttcttgtatataagatgcccaatatctcacataccggaatgtctgcggtctcaaaat------attgtagccaagaatacccgaagacctattgcggtcgctgctatttccaatccggatgatctaactattatcaactggttcaaatccaaagcccatgggatcccaagctattacaaatgcgcgcacaacatctgggaagtccgagacctggtcaactaccatttgagatattctctccctagcaccttagccctcaagcataagtccccaatttccgggattataagagggtacggtaaagccccgaaaatacgaacaattaatgagaagagccaggagtccacggag---tttcccacagtacacggagtgaatggcacccgccgaggattta---acacccgaataacgttccaggattttcaggatctcccgat---gacaccgtggcgcggaaacactatgacactatgacctgatttcaggtaaacgaaaaatcggtt--aactatatcaga----cccgcgatatctaaactgcagaactgggagactagccgccactggtctacctagatg-------cttttgttgattcctct---------agtctcctatgggagccggatgagggagaaatttctcacgtccggatctttgagagcctccgggctactctctcaaatctttttggaaacagaacccctttatcgtggaagtcgacctgctattaacgtgggatcatctgtgagtcgcgtcggttctgcggctcagttgaaagccatgaaacaagtatgcggtagcttaaaactagaattggcacaatatcgtgaagtagccgcttttgctcaattcggttcagatcttgatgctgcgactcagtatttatcaaatcgtggggctaggttaactgagatacttaaacaaccacaatatagcccaattcctattgaaaaacaaatcgtggttatttatgcagctgtcaaaggttacttagaccaaatacccgtcgttctcataacgcactatgagcaagagctattgaaatctatcgacccaggtatactttctgctattgtacaacaaaaaaacatcactgagcaaattagtagtcaactggctaccttttgccaaaaatttacgcagagcttcttagcattaactcaataatcataaaaaaaattgt----------tttttggaggggcgaggggcga----agctatttgcttcaccccgg--------------------gcccgg---------------------gcccgggtgta--------------------------------------------------tattcgagggtctgt---------------------------------tcgatcttaa-------------gcccaggtccatgggcggttttcgggaatcggtgggcggttgcccgcagggattagaagagaagcttggcgttaagaaatgtcgatcctcgtacgagcgcggcgagctccttcggcggat----------ccccctcag-acacta------cactcgctaaaagacttagt----------gtgagggccgccgcgggcgcggagatggaggtggaaaaccccg---------------gaaagaacccgggacctaataccttctgcatagaagatgtgcag-------------------------------gctaatgctaataaaaagtttaacttggagtctacggactc------catagcaaaagttctagcctcgaa-aaggagtgcc----aagagcccagggaaagagccggtgttcttaaaatctttcggggaacaacggcttcttaaca-------aatgttc----ttaaccaa-----gctcccagtgcctggtttcattcaaatctaaa-----taaaagagaagattaactatgcataatgctgag--------------------------tttctttgcgggtcaacgtt----------ctatagacacttgatatctttaataaagaacgttattccggaagataaaaggattccctg------------------------aacgtttcattgaagataagatgtcgtataccaagtcgtc------------tttccctgg----caattccgg--------------------tgtccgaattg-----------------cagaaatgacatcgcaaaatctttccgaatctttccgaatctttcc---tctttcttgtcattatgacgcgtccgagagc---------------------------------------------agatccggaattgctcgttttccggaa-----------tttgaagctgctcgggaaactggtaaccatccataaaactgggtaatgcc---------------------------caatacaggcttagctccgtacttccgtacttccgtacttccgtacttccgtattcgttgactctat---------ctttctagttaatggacaatag--tgtgcccaattgaatctcctttgggcacactaaaggagtaga--------------------------------agagtgtaccggtcaagtcattt---------------cggatcccggattggacctcgaataacttctaaagc-----------------acgtctgaaccg---a------------------------------------------------------------------------------------------------------------------------------------------------------------------------------------aataag--tcttc----agaaccggtgtggctttt---------------------------aagtatagcgaggtg----aatct-aaaatagttgttttatt----aaagtcggattaatgtcata--aaagcaaagcta-------------------------------ggttgccccacaggagat----ctctcg-taatcaggg----t----ttaaaccgga---------------aactgtccggggtaaaccgatacgggcagaacttgtgactaaactgtgaagtcttgtgaattgtttaactcgctatttccgactccattgtctttagcctcttctttcaaattggaagtgctgacgggtcaatggaagtcttctattcca--ctgatc-cgttttctgattcgtatttggatc-----------------tttcccag---------c---cttttatcaacgcatgctga-------------------------------------tcggaaatggccttcata---ttcaaatattcaacaaacgct---------------gcagaaaa--aaaacccttcgctgcatttgatgtaaacgtgcc-------------------------------ctttgctgacattcaacg-----------------------------------------------------------------------------------------------------------------------------------------------------------------taattgtttactgattctca-----atact-----------------------------ttatttaaatttaagc--gctatatttgacctttccactt----------tttaacatt-----attgtacttttttgggctgaatcatcccgttaataagattggga----acgagtctt------tcttccaatttattctttttgaaggattgaaaataaaggattgctgaatggcat-------------taaagggaaatacattttagagaaat---------------------gttttataaa----acggagtttcagtg---ggataaaa----ttagtaaattct------------------------------agaggattc------------------------------aacaaatgcttaattatacatttctatgaa----tatttgtggaacaagctgaat---tcaaagagtcaacggaataagttttcac--tctat---agagtgcaagtcggcattggct---ttttatattgacta-----actctttataaagaataaagaataaagaataaagaa------------taaagaataaagaataaagtattccactaactgtttgccaa---tatagataaacttaacattcttattaacccaccctgtgtacg--tttaccag--------gttttataccgggatagctaaagc-----------------------------gtagaacct-------gataaatgatctgaaaaaag--------ctgt--------------aatccgacaatgagaaagaa-cgggtacccg----------------tctataatagtgaataaatagtgaatagt-------gaatagtgaatagtgaatagtgaatagtgaatagtgaatagtgaatagtgaatagtgaa---tagtgaatagtgaatagtgaatagtgaatagtgaatagtgaatagtgaatagtgaataaatagtga-----------atagtgaatagtgaataaatagtgaataaatagtgaatagtgaataaatagt-----gaata---aatagtgaatagtgaa-----------------------------taaatag------tgaatagtgaatagtgaatagtgaataaatagtgaatagtgaata-aatagtgaataaatag---------------tgaatagtgaat-aaatagtgaatagtgaataaatagtgaataaatagtgaataaa-tagtgaatagtgaataaatagtgaata----------aatagtgaata--aata---gtgaataaatagtga-atagtgaataaatagtgaatagtgaataaatagtgaatag--tgaataaatagtgaatagtgaataaatagtgaatagtgaaaatagtgaataaatagtgaatagtgaataaatagtgaatagtgaatagtgaatagtgaatagtgtaccattagc---------------gtgtctgtcggctacaagggattcagagcttggctgaactacctct---------------taagatccaagcgattacgtata-----------ttccctttgggcaagtgccttccccctatgtattgtatg---------------------------caatatgagaacggaaagagagcata---------ctctcgaacacgg----------gtagtgttttt-------------------------gaagt-------gtggtttagctaactgaaaatccaaagatcccgcg----------------agcatcttttggg----------------------------------------------tccttttc----aaacataatacatttagtgt---at-------------------aaagtgccaaatacagctgtatggggggccgccccataag---gactaggtctgtatagggcggtga--------ataagttgc----acaaattgttgc----------------taagacgtc-------taaatgctttccttgatagctggaagttcttcaaaagtatgaaatgccggagggcttgggaccatccattcaag------tgaattctgtt------cagcccaaggacttggagcacactcgttttcactagttaga---gtaagaaaaaccactacaaagaaacgagaaatccctactacagaaacatatgagccaaaactactaaaggcattccatccagcgtaagcatctggataatcgggaatgcgacgtggcatacctgcaagcgg-ttttttcctgtatacacgtttc-------------------------ttt----gtgtttccccgaatcagttctttgatattaagaacttctgtttc-agtcctcgataaaacaacgttttaatgttcgctaatccttattaaaaatagtacctgatga------------------------aacctgtctaatctgatattcagac--------ttatgatatcatgtttaccattgaatttca------aaagaatatgccaa--------------aaaatcatactttt-------------gctccactcagcgcattttggcctagtgttttgaaattcaatggtaaacatgagaacctccggagactggtc--------aatt------------ccagccttttaaatggttg--ttttagaggacaa------------caaacagtttcagaatttactaag---------------ttgttaagac--------------atttactaagttgttaagaca--------------tttactaagttgttaagac--------------atttactaagttgttaagacatttacaaagatttagcgagttaccagaagatcatgttcaaatttgataattcaaaggcaaaccagtgaaaatggtaaggaatatccttgatatttctaacgaggccggactatatcttcacccta-------------------------------tgatacgggcatcacgcgtagtctctgaggatcc-----------------------ttttcgaagtttcctgctgattgtccaatccctg-agatggttactaagta----ccaagggctctaaggaatttccagcgtatagtgatgtttcactgcccagtacg------------------------gaagtgggcctacta--gacctgggaaatgcataggaaagagagtcagattcacgccgaagaaagtaatccaaaaatgaatttgacctaaagtctctgggtattgaggaccagttattttacctatccgataatggaatcccgcaaataaagcaaaaacggctcccatggaaggaacgtaatggaaatgtgcaaccacataataagtcaactt-tacctagatattttcatatctacctggactatatcatcgatcc------tgacagatgcgtttggcctatagtctctgagaatcctactcccaaaggccc---ggctttaagggccgaggagctctcccggg-agagctcgggtaatcgcgaatttcccgacagttccttgcacagtgcctggacagccttttgagtttggtttccggcggattgtccatttcagtagatttcatcagatctacgtcatacttag------------------gattattactgaatgaagccttgtg----cggaaaacgtaccgtaaatacaccgtaaaaga--aatttttcttttacagtc--gtccgaata---------cgcgaaac----attacgcg---tcagtcaacacgctcagcct-------------gaattaa----------cagctttatca-----------------gccccggcttta-ctgttcgcttggcgagc---gcttccgag-gccagtactcaagtc----------------tttaggaatttcccgcatacagccaaatttagccatgacactccgattt---------------------------gcactcgaaagaaaagccacca-aatccac--------tggtgaaatgcgtt------------------------------------------------------------------------------------ggaacttctctccacgtcatttccccggaagactaat---tat----agacgcttat-------------------------------------------------aattcgaagtttccctgttt-----ttttt---------------------aaagg--------gtagactgtagactgtagactgtag-----actaaagaaatttataataa--agatttggtttccgaga-------------------------------------------------------------------------------------------------------------ttgaaccg-----------------------------------------------gaacgaaaacct--------------------g--taaaaccgaa----------------------------------------------------------gaaaagaaccaatc-----------------------------------------------------------------------------------------------------------------------------------------------------------------------------------------------------------------------------------------------------------------------------------actggttatcgaaa-------------actgttctaggtctcagttaactttcta----------------------------------------------------------------------------------------------------------------------aatgttctacttcatccgaa---taaaccgaaaattagatttttagaaagcg--------caac--------------gcgtttaaaaccagatg---------------------------gcaaaaaaaacata--------------------------aag---------cacaacgaaacgaaaagacgatatttc------tttcagttgcaacaagt---------------------------------------------gcaacaagtgcaacaag---------------------------------tgcaacaa-----------------------------gtgcaacaagtgc-----------aacaagaatggtgat-----------------------------------------------------------------------cctcggaataaggc--ggtatattta-----------------------------------------------------------------------------------------------------------attaccaaatctcctgt---------------------------------------------------------------------------------------------------------------------------------------------------------------------ttcatagcttctaaa---------------gtcattgactagtgactagtgactagtgacta-------------------------------------------ggttc----------------gagtatatgc---------------------------------------ataatagttt-------------------------------------------------------atcatgtggagcaatatctagcccagaattggccgatactattccagtaagcccccctaccgtgaacgaaaatatgaaccctacagcgaataacatgggtgttttgtattgtattgaccccccccacatggttgcaatccaactaaaaatctttattccagtaggcacggctataatcatggtagccgcggtgaagtaagcacgtgtatcaacgtctaaccctacagtaaacgtgtgatgagcccatacaataaatccaagaactccaatactgatcatggcgtacaccatgcctagataaccgaatacgggttttcttgaaaaggtagagacgatatgactaatgataccaaatcctggcggaattggaatataaacctcagga-----------------tgctt------aatggactatatcttcatctccagaaac--------------------------------------------------aactt---gaaattgt--tgaatccta-------------------------agttcaaaagagatctctatgcttaaa--agctctccaa-----tgggatagaatca------------------gctg---aataccccattttaatagaagacactgtttcccca-gatcttgttagc----------------cggaga------------------------------------------------gccatctccgta--------------------agtaaccgatta-ctacggattggttcaata-------------------------------------------------------------------aattctat-cgatatcaggatagagctacagacttcgct--------atgctcactcatt------------tccatagca-----------ttcccattgccgaaagac---------------atctggatacgtgtttgaa-----tgtacttt------tgtacttcactat-----------------------------atcagtttccccgagatgcgctgcgtgtagtctctgaggatcc--------ttttcgaagtttcctgctgattgtgcattgcctataga---agaagatctactaaaattgattaagcttttcacaggttcgggcgttattcg---ataaat-tgatatttttggttgca--cttatgaaccgagtacttaatggca------------ttttttagcctttccagcaaatagcggcattattcaattcgggattgctctcaa--atgcggccat-----------------------ccctgaccgaagaaccggaaaagatgctggtatgaaatgggatccccgccaccggcaggatcgaaaaaggttgtattaaagtttctatcagttaataacatggtaattgc-----------cctgaaaatgct----------ccggagccggatgctcttt----gaaaaagatgctccgcaggaggatgctctttctttgaaatgctc---cggagccggatgctctttctttgaaatgctccgccgg-----------aggatgctctttg-------aaaaagatgctccggcggaggatgctctttgaaatgct------------ccggatccccgagaagtctgaaattacat---gtttcccggggg---acattaagctt----tggactatatcttcatctcttcccattgcgtatcacttgtgccccaaagatttctctgactcatctcgccccgtgtcatatgcgaatcttta---agcaaagtagagccccatttgccatgatctggattcatgaatcttcatgatatt-catttagtttcttga---------------------------aactat-ctttagtatatc---gagtcccgg------acgacaagctgta---aggtatcgacaggggttcg--atattttgattgcagcaagacgcaagaccaaactttggccaaaagtgagatgtttggcgtatagtctctgagggggaaccaccg-------tc-------------------------------------------------------------atggttcgttccctgctga--------------ttcgtttggagtttccagcatatagtcaaattcgaccaaggcatcg----ctacctcatcaggcgcaaatacacctgccaatactggaagggataataaaagtgggaaagctgtaactgaaacagaccgcacaggtagaggtaatctatgcatggtcaatccggggcccctcatattgaagatagatagggtcagtcgatgctgccctccgaaccatacgtgacaatttctcgtcatacggctctccctcag--aataagcttcgtgact---tggtgagacgtctcgaacagc----gcaaacccagagcggact----------cgtgtaaca---ttttttcaagttcgggg-------agctctaatcgcaacaagtcctctcgggatatctgaca------------------------------------------gccggaaagcgaagcgc---------------tactcgcgagaaaagt-----ctgcgcttgtagaccgagctctgctgatcg-----------ctttctcgcctcattatttctg---------------------------------tagaactg-cgta-------cttgcaagtatgattt------cttgtgattagtg--------------------------------------------------------------agctgatca------ctaacgattcggggag------tggccactctc----------------ccatccaatacc----------------------------------------------------------------ccgcc----------------------------------------------------------------ggaggatgctcttt-----------ctttgaaatgctc----cgccggaggat----gctct-----------------------------------------ttggaaatgctc----------------------cggagccggatgctctttgaaaaagatgctc-----------------cggaggaggatgctctttg---------aaaaagatgctccgccggaggatgctct-----------------------------ttgaa-----------atgctccg------gatccccgagaag-------------------------tctgaaa----------------------------gtgcttagtaaagaacgtcgcccg-----------------------------------------------------------------------------------------------------------------------------------------------ggagtgcttataa-------------gtcat----tc-ccgctttacaa-----------------------------------------------------------ttcacttttgtt-----------------------tgttgctccctcttgtacagagac-----------atttgttctgactagtcgccttcgtggcct----------------gggttggcttc--ccctcactactacgggacctctgagcccgctgttgg---------agcggttacttcccgtggttgctctattttcgtgttttcttcgccccat-------------------------------------------------------------------ggtggtgtaaggtccttgcgcacttgcttgattgctcaatcaagtcttctca------gaattacttgtgactgtccgacagccctgaccgctaacagcatcagtcaaagctttcgcccagat-------------ccctgggttactccgccacacacatat----------------------------------cccttta----aagggatatgtagcc--ccttctcaggcgcagt----gagtgcgtatcaagttggttaacctgacttttttgaccaccccagctaagaggacatcccct---------ttgtttgaccaactgctcgcaaacatgatggattattagcccaagatgccgcattggcctgctgcacgtattttatttccctagtc---------agacatacgca-------------ggaatt---cctaaccgaaaacgagcctcgcacggcgcacttgttatagaattaatagaacctaaaatggaggaaacacctgataaatgaaggctaaaaattgctaaatcaacagatcctccggaatgactggttataccgcttaagggtggatagcatatgtgttggataacct--cagc--------tattgctta---acgttatacgccatatatctctatatggatcggactatacctttatctatctt----------------------gattgaagccttcgaa--------tactcgaggcttctcgacca----------------------gagcttcagctccaatgatttca------tacccttgaatcggccttggaagagttggct--------------------tatgccaagcacag--------------------ccctac-----tgtgagtagtccctaatcgata---gaagtgtggcc-tttctgggcagat-----gatctgagtaggtatgtgtggcctacgtcttatagcctctaataaaagc-----ctgtc------taacttt--tcttttaaa----taagccaaacga------gatccgtttttt-gccgtctct---------------------caagaaggatccctctgcctcgataaagccagtaagccaatcgatgtgaaca---------gccgtccaaacgg--gattgacaac--------tgtctccggaagagcactccgacgcaattgctcacaaatggaatacttgtg-ctctgtcaataactttggatcttccaagatcc-------gatgggcttgacgaagcctctggtaatggaattgcttgctcg---tcgttaggcatgggtattgatcaaaga--taggaaatattatctctgctagctcccttttatcccggatccgatacactcctatggtcttatgcgcattaacggaccctacac----caagtatctccttgatgtaatacaagatccgtagattgtacttgccttgttgagc--aatggagaagttaaggttgtactt---------gccgtttcgaagcacaatgctgaagcagcca---------tctccgtctgtcataccaacgagcc---------------atctgcaaaatgatagatattctgcgttgagtctctgat---ggggacc--------------------accccaggcgggttgtccccttgtagaaaaggtttttgcttttggtcttaattgaaaaggcctgcgg----cccgactgagcacttttctccgtagtgaggatgttctcgcatcgagcagaaatattgttccctatgtctccacagggtacggcctctt----------tgaccgtccaccctgaaccgcacatggaagctcc-----------------ttgagtcgtc---------tccggcatttagccag------tac----agatttggaaaaaagctaaaatcatc---------ttttacagg--gtactcggcaaacgcgtgac---------------------ggaaaccaaagatcggaaca--------------ggtttccccttttc----------------gggtcataa--------------------------------actaagcttcacggcaacgggctt----ttcacagcgtatatataatattgcagattaccgtgac-----------------tgaagtaa---------acgggctt----ttcacagcgtatacattata--catggagaccttcttcagctggttcttttcttcgaacatctttaccgatagtacgttggagaacctaagcttgaa-acaagcttatccagt--gcctacggatc------------------------------------tctggagtgtttc----ttggactatttctttaagctggaagctcgcttcacgtatagtctctgaggg--------------------tttctac---------cgtc----------------------------------------atggttcgttccctgctgattgtcca-------------gaggatttccagcatatagtgaagt----ttttggggtgggctgcg-------------------------------------gctaacccacctctactaaggctgagcttggaggaagtaacaatgacggtggcaaaagccgaaatgaaatattatttaatctagggaatgccatatccggacttcctataagaatgggaacgaaccaattaccagaaccacctatcatcgccggcataaccataaagaagatcattaaaaaagcgtgagctgttattaacagtagggg-------gtcaggtct-----ttcgtttc--------gacactgcccccagaaccgtacgtgaggctttcacctcaaacggctcgcaact-ccgatctccactt----------------aaataaagtctatgaagaactta---------------aagagtcaattgatctctccggagggtggagtacac---agac-agtgctaacatttccgataactgagaagccaagaaacctta--ctgtcttttccataacggtatg-caaagagcacataagc-ccgggcaatctcgggtgtt-------------------------gaaatagtaccccccaccaaacccaacaaggcacttaccaaagcggtgaaaagtcttactagctgtcttcagtttgtattttggagcgagagtcagggcacaggacatatgcaacacatgtacaat---ctgattaagactactgcgattcgacgcgaacgagtagtaattcagggttccctggactttatgattgtagaattctaaaatgtctgcatgagcccatggggttagatcacccctcgccgtgggtacatgtttccccttttcattccgttttacaaaacctttctcttttaacttgtaaaaaagtttcgtaatgggggcacaaacccgaagttctgttgaacgctg---------aatcgtcttgccgatcc------------------------gactagatttgttgaatcgggtgtgcagtatgcagtatgcacctaagaaatggaatcccttgtttgcaaggtgtgagaagaccttcggctc------------taacccaaga---cggtgcagagagttttgtaacgacgcttgaatcgcgaaagtttctaaccgagttccgcttactaaaatggcaaagtcatcggcatatcgtacatataaaagtcggg------atctttcgggtctcttcgcattcatacgaaatag-------------------cttgtactctgtgttacttctgcccttgttaaa--tcgatcacgaag------ttgtttcatcacaaattcgtcgagatgatgtagtatgatgttgcagagtagcggactcagcgagccctcggaaggctt------------------------------------------gtaacc----------------------------------------------cgcacggagagccctttggagtaattcgagcgtacgatgaca-----ctttttgcgcaattttgtgaaggatcacgcaaaatgcgtgatgtgtcgaatcaacaaacttacttcgaatgtttcccttcacaacccggggatagtgacctccctcta------------agagcctctttaatgctgtgtgacagcttcggtggggacgaaatccatgc--gagcaa----------------tccggaaaaataggttcatagatggcctcaagcacaagctgtaaggccttttgca--------------------------------cgatcccac---gatccgtag--------------------ctggggccgtccc-----------gaactcaaacaggcccttc---ttaagtttctcacctacttgtacaaa---------aaaccttttc---------------------ttggtttt-----atcagcagaattccctg-------tcttacctcggatggattcatagcacaaggccgaagatgtagggtctgatatgacatgaatca---gcccgttgtatctct-----------ccgggcctactaaataagcttgaatctgt---------tccgaa--------acggacacggtcggaccagtcagtg------------ttggaacgagacgtttcgt------------------------------tatccgatacggaacagtacgatcgagagctaggctccttaactgtaagaactgca---------accctggactgcaatc-----cgaagctattacgagccctccgaaccccac---------gatgggttatttccccggctcctacatagtccttcgt-----------gtcttccggacacttcgtaataaagccaaga--------------------agatta---gatcccgaagggttaggcccttgcgcaattagctg---actcagctggttcc----ttggatgatcggagtgccccacggtcttccagggactgtgcacacacaatgtattgtggactgttttttgggtctccgctccgtagagggaggcct------accgtgctcttgccataatgtgctgct---tgagacaagaggtcgtcta--------cgagcattgcgtgtcaagtcagttatcctggccgtaccttctgctctctcagggcgtcctagcggtggcagcccagccgttccccgattgaaacttgctgctcccga-------------------------gtgagccatattactatggcgcctctgcaagttgagcctgtgccctagct-----------------------------------ttatgagc-------ctggatggcaca---aagagtgaatagc---tcttgtcggacgatgtatcttcgggcgcaccattataaagttgatgatttccaccaagaatttgattgccgggttgtgctaattccatacgaattagtactgaagagcatgtacccattactccagcaatggcaccgaaaattaaatatggagtacctatatctgtcgagtaaagg----attagcccttctcgtggaaccgtgcttgatagtcttccatcacacggctctccaagagcc-------------------------------------------------tactctcgattcaaactcgtg-------------------------------------------------------------atccgtaccccgaagt---------------------------------------------------------------------------gcacgggagcgct-----------------------------------cggtccagagtccgcatatcagagccacattggatgcccttcaagaacattcttcccatccgtcgaatttcgttggagcttagaaagcttattttcccgtcatacttgt------------taaggaccatatctatcgataatgccccgatgagcttcgtcgccgatgtcttatgcttcccggccattgtgtgtatcaaggaccagcgtaaaaaataatccacgtagtctcgtaccttgtaggaattggcgcggcgacggtagtaactcaataggtctcgggctacggagttaaaccaaagcacaatgtcttcgtcgttgagttgaatcaatctaaccacacaacgaggtttgttatt---ctccgtaataaggccccgcgatttgagcctttcccttatctcctttaatggggccaaaa-----------tttgcagggg---------ctcgtatctgtgctctc------------gaggtgtcttcacttt-------------------tcggttcttcggacttgtcgagtttctctcgtggttatccatatcgtatgcttcccgcgcctccggcggggcaaagtctagcctgctcgctaaagccaagtggaagtttttccgcgagtc---ccgaatgtcggttactagatcgttatcggcttgcatttctct-----taacaaggctttagctaactccgccatt-tccggggattt----gggga------------------------gtttccccgcaga--------------gttctgcgacatc--actttc--cccagcgccctaaccaa------ggcatcgtggaccaaggagtctcggcgtttgcgtttttgtacttttagggtagagatacggttcctaaccctgcgtcgcttctccatggccttgttgccgct---tcgtttcgagggt---------------------tttatctccattcccagaaatttcacgctttcggcgcttatgtgggatatatccccatccccgagttccgggtgcagctccgaattaacgaactgcacaatcctactcttgaccgtgaccaccagttcc--ttgggtccg---gcaatacctaggaggaa---gaaattgcccgcatatcgaacgtagtaaaatgcgggctttacggaga-------tttcgcccgttccgggcgttctca------ttcgcttgttgcggagttcattagccatcttggccacttcttggtccaattcgtgcaagtaaatattacaaagtagaggggcgagggcccaaggaga--ggactgatcgg----taccaagtcccgcggtgaacagtttatgcacgagatccatccacctctgatcttctatatccttttgtaagatgaagaccagct------gatccatggaa---------tcgaagcacctttttatgtcaaattcaaggaaccacgacgctcctgtccatttcgggcaaatttgttctaaccccgagtgacaccctcttccgggacggaacccgtgggagatgtccaggaatctaggttcgtatatatgttccatgactattttcatggcttgctgaacaatctcgtcgctcccgata---gttaaagg---------tccgcgccattccctaggcctacgtgcgggtttttttacccagcgaaattgttcgcttcgaagtaattcggcggttctttcgaa-----------------ccacttcttttccagggg--aagcctccccactg--------------------------------------------tcgtcccggacttaatctgttcataggccgcaatcaagaagttcgggtccgtgcatatggagtagatgtttccaaatttcccggatttttcgttccgttcga-------gagtttccgcctccaaccgaggctaa---cggttacagttggtttacccgaccggttctcagttgagtcactatcccgtccgccattggcatgggggttacaactcatcccggggcgtgac--ccagta----gccccaccctcgccgccgtcatgcctaaatcgcgcagaatggctcgtcctacctagcgcatcaggtgagcttgttgcatcaccgcagtacgag--cgttttgttccggttctcagggacgctcctttccccccacaaagtaagatattcggatgagaacggc---actcgtaagccgtaggc----aggacgcctacgctccacagaaacggagggcgcatcgttagtattcgtttccctagac------------ttaccagaccgtctaccccaacgcaggacatcactctcctaataggctgagttgcgtggggtttagcaccagtcgtcccggcgcggttttttgatgacccagcgattatagcatgcatagcgtcgcacttgtggttcgtggaaaacagccatctttgtgcaaaattgttcatt---tcggaaccccatct---ttcaataat---accatgctttgttgaactagttttgactgatgtttccgcaatttggagaagcgaaattcgtcacaaactgtttcgcgaaaacaagttactatcttctcctgtagactgatacgagaatgctcttgaatagctaacagtgtttttaacttctgctctatttgttggcataacacagatttcactgtctgtttgcactttggcgcacagcgcgtcatatcattta---tacatgattctccaatcatttgtgtacttgaacgcaagcttatactacgtaattcatgctgtttcttcaattcggacaacatagcttcttgataactcatccattgctgtaaatcgg-----agagcttcgcttctcgcatcaaaagtagcttttatagtttcaccaaatgttttttgactaaatataacaaaacacacaaaacttgaagctacaataacttcttcattatatattaagatttttttcgaacttaaaacgctaaagcttgaaattgcaaatattaatatttcacgcat------tcgtatttttactttttttgaaaggattcaataata---------------------------------------------------------------aatcatgtc-----------------------gaaaaagcc------------------------------------------------------------------------------------------gttcaatg--------------------------------------------aaatcagaaaaac----------------------------------ttttaccc------------------------------------------------------gggaaaaaac----------------------------------------------------------------------------------------------------------------------------------------------------------------------------------------------------------------------------------------------------------------------------------------------------------------------------------------------------acaatccggacgttg-------------------------------------------------------------------------------ggtgagcttcaat-----------------------ttgctttgtagaac----------------------------cgtgagcgtatacg------------atccaataagctagtgattacggttttacggaca---------------------------------------------------------------------tagagactgacgtaatac------------------------------------------------------------------------aagtgtttgttccc---------------------------------------------------------------------------------------------------------------------------------------------cactgggaaaaagaatagcga-----atc-------------------------------------------------------------------tcgatata-----------------------------------------------------------cagataacggaaa----------------------------------------------------------------------------------------------------------------------------------------------------------------------------------------------tag--------------------------------------------------------------------------------------------------------------------------------------------------------------------------------------ttctggcgggagtcggattcgaacccacat-ttaacgttc----tatga---tgacgagttaccaattactctatcccgcg-------------------------------------------------------------------------------aaaagtaaaaga---------------atagcccgtaattcggtg----------tttaccagcgcaacttggt------------------------------------------------------cccgacggcccaatctttatctttggag----------------------------------------------------------------------------------atacatacataccaatgggttttcggatgaaaaagtattaacat---------------------------------------------------------------------------acttttggcca--------------tttcaggttattgc---------------------------------------------ccgacatatgtcgggtggt--------------------------------------------------------------------------------------------------------------------------------acgggtggtacctcttcgattcatgtttcccagt----------------------------------ttctgtactcctgagaactgt----------taagtggt----------------------------taaga-----------------aagggccagatgcag----ccccgagggaag------------------------tattgccagagagaattggggt--tttctgcggcagt---------------------actcgacaagtccttctct---------gcagtatacgtt-----------------------------------aaattttagtacgagtaagctgaacacctcgcggtgcttacacctctcgcctatcgaagtgatggtcttccaccttgtatgagaacttgtatggagaaggatttcccgcttagatgctttcagcagttcttccataccaacttagctacccggcgctgct------------attggcataacaaccggtccaccatgggttgacccaaaacccagtcctctcgtactagggtcggcttctcgcagttctctctaaaacaccaacggtagataggaaccgaactgtctcacgacgttctaaacccaactcacgtaccactttcatcggcgaacaaccgaacccttgggaccttcttcaaccccaggatgtgatgagtcgacatcgaggtgccaaacgactccgtcgataagagctcttgggagtcatcagcctgttatccccggcgtacctttgatccgttgagcgagagcccttccacacgggactcccggatcactatggccgactttcgtctctgttcgactagtaagtctcacagtcaggcaggcttataccattacgct------ccgaagctt-ttagcttgagcctaccttcgcacacctccgttactctttaggaggcttccgccccagaaaaactacccaccatgcagtgtcccgcctctttgaaaagcggttagacatccttcgacgaaagagtggtatttcaagactggtttatcac---------------ctcccacctatcctacacattcaatcgaggttgtcaccgcaaagttatagtaaaggtgcacggggtcttaccgtctagccgttggtactccgcatcttcacggagaattcaatttcactgagtccatgttggagacagcggggcagtcgttacaccattcgtgcaggtcgctacttatgcgacaaggaatttcgctaccttaggacagttagagttactgccgccgtttaccggggcttccattcgaagcttaaaacacttctccttttcaccttccagcaccgggcaggtgtcagactctatacatcgtgttaccacttagcagagtcctgtgtttttaataaacagtcgctaccccctggtatgtgccgctttcttttttcccaaatctgattgatctgattgatctgattgatctgattgatctgattgaagagagcaccccttctcccgaggttacggggtcattttgccgagttccttcaacatggttctctcaagcgccttagtatgctctacttgttcacctgtgtcggtttggggtacggttct-------ttttcacgaagttttttcctggaagtcctccggcctgcc---caaatccaattcacgagtttaacactcttttgattcagtcaaagcaacttcgtcactttcgtgtacccatcggac---taagccctttcgggggttccttagggaccgattcactctgcgtagattgactgaacgcagaaacccttgaactttcggcgatcatgtttttcacacgatttatcgttactcatgtcagcataatcacttcggatatctccagttgttgtcatcagcaaccttcgacgatttacagaacgctccgctaccgacacttga----------------------------aaaac-----------------------------------cgctttcaaggtctcgtcgcttcggtgaatcacttgagccccgatacattttcggtgcaattgagctagaccagtgagctattacgctttcttcaagggatggctgcttccaagcccacctcctggttgtcatcgctcaataacttccttttccactaagtgattgcttaaggaccttagcgtacgatctgggctgtttccctctcgactttggaccttagcgcccagagtctgtctgtacaaactaaatggcctgcattcggagtttccttggggttggtcaagctttgggccaccctagcccattgagtgctctacctcaggccatttac------ttcgatacgctctacctcaatggatttcgcggagtaccagctatataaaatcctgattagttggataggtagga-------cttttattgtctttccccccctaagaaccgtacgtgcgagtttccccgcatacggctcaaatgacctaggcaacctgatcccaaaaaacccatagtacaatggta----tagggttttgtcacccgcgatacgagtcagcactgggtat----------------------------tgccgaattaacccctcgccttttgtatcgtcttccgcccactgggcggtatctaatcccacgaccaaacct----cccgacgaagtcggtaataaaggcgttcgggagcccgttgggtttaccttgttgacatttc------gactctataaatacaaggtttcacgatcctgtgctatactccagtgatctttttcagccg----------------atcgaggcacgc---aaaggcccatcg---tgtcccaaaaaacaaatcacatc-----------ccgagaaatgacttaccgtc---------------aatgg--tggccat--------------------------------------------------------------------aaagctcgtaggttatttacgaa-gtgtcgtcgcacagttcacttgcgttgatcag----ccttgccactccta----gcaggttatatgccgt-------------------aa------cacttacattgttccccacgcttcatacctacccgttaccgggagggcatggtgaagtaggagcatcccgtcggctgggatggcagtag-----------------------------cccgcggtgtttccgggg---------------------------------------------------------------------------------------------------------ccatttgcattgtctaatgtccttcaagtcgcacggcctttcacccctatccacaagtcatccccgccttttgccacaggcgtgggttcggtcctccaaggcccgattagggccccttcgacctgctcatggatagctcaatttttttcgggtcaaatagaaacaactagattaat------cttcattgcgcctacacctaatggctcaagctcgctgtttccatttacttgctgacccattatgcaaaaggtacgccgttagagtggga-------------------------------------agttgttttctat-----tt------------ttcgccagcttccttcgactgattgtttgcatcggatttcaggttttctatttcactccctttcttagggttcttttcacctttccctcacggtacttgtacgctatcggtcattgaggaatacttaggcttagagggtggtccccct--tggtcgcgtag--aagcgattcaaacacaggtatccgcgttttactt---aataaaaccaatggagaaa---tgtgctacagggctatcgccttcttcggcaagattttccaatctttttcacaattac-----tattggtttttccattctcaaattt---------------tgaatagagaagcccaatccgctttcgctcgccgctactaacggagtctcggttgatttcctttcctttagctacttagatgtttcagttcgctaagttaattgta---acgaggcgcagtaatgcgcttccgcatacggtttccc---gattggagacccatggatcacagacgatatctccccatggcgtttcgcctttgaaagcgtccatccctctcaatgcctaggcatccatccaatgcattc---ttgatacggtaggaattgaacccaca--------------------------acat------------------------------------------------------------------------------------------------------------------------------------------------------------------------------tagccta----------------ggcgagaa-------------------------gagagaacctggctatcgcgaagaaa------------------------------ctcccctggaaagaaaccaatg-----------agaagccca------------------------------------------gtaaagctgctca-atatcc-----------gaatgtaaaaaaaacgt------------------------------atgaaa--------------------------------------------------------------------------aataagaagcgacagaatggt---------------------------------------ggcgcctttggcgggagtcggattcg-aacccaca--tttaacgttctatg-------atgacgagttaccaattactctatcccgcg-----------------------------------------------------------------------aac--------------------------------------------------------acccgagacttgggt---aaagccctgt---aaaaacaaatgattgtttcgaccgcattaaac-------------------------------------------------------------------------------------------------------------------------------------atggttcttc-----------------------------------------------------------------gttccctaatag----------------agccataggtgga----------------------------------------------------------------------------------------ttagaagccaat------------------------------------------------------------ttcgtataacagatgc---------ccgggcgtggaccatgtctcccgaaattgatgaatcagtacatatggtctaagacgatttcacatatcgaggtcgaaatgggatcgggtg--------ttttcacatcttaata-agtgcccgga----aat--------------tctatcggaagagggatttgaacccccgtgtgcgaattatgatcccgctgttctacc---------ctactaaactattccga--------------cggtcgtcggtcgctg--gaaaccat----------------------------------agaagagtgctcttg-----actgtcccggagaccg---------------------------------------gcgtcattttatccgcttatccgcgtttgaccagaaa-----acacttaaaacggagaacagttttctggag-----------------------------------------------------c-------acgaattcggacactcg------------------------------------------------------------------------------------------------------------------------------------------------------------------------------------------------------------------------agaaacact--------------------------actgcccatttcta---aacaaag----agaaata----------------------------------------------------------------------------------------------------------------------------------------------------------------------------ctggactggaaaa--------------------------------------------------------------------------------------------------------------------------------------------gctcagtagtaagatgaattacaagtcgtgtccgg-------gcacatatttcagaca----------gggaccttcaatttg-----------------------------taatatcgtgggctggacacctacaaattctataattc-catgtcg------------------aacggagcctttacttgtcag-----------------ttgtttaccttgggagattt---------------------cgtaacgaata---aataagcacctgttttgttt----------------------------------ctaaaatc-------------------------------------------at---------ttataatagcg-----------cactcgaaaaagtttcatttcgtagcgataaggcacccgaat----------------ttatcttttat-------------------------------------------------aatttcgagaatcgaaag-----------------------------ctttgacattttttcttctcttcac-----------------------aaaggagtcaatccagccacaggttcccctgcggctaccttgttacgacttaacctcagtcaatggcccaaccttggtctcccacataagatcaccaatgcctctctctggtgcacactcaacaacggcgtggcg-------------------------------------------agtagagtaatgggtgatccttggtcggctgcttcgggcgaaaccaattcccatggtttgacgggcagtttgtacagggcccgagtacttattcaccgcggcatgctgatccgcgattactagcgattccaacttcatgttctcgagttgcagagaacaatccgaacttaggcaatctttctggattcgctccgccttacagcattgcttccaattgtaattgccattgtagcacgtgtgtagcccagcccataagggccatgcggacttgacgtcatccccaccttcctccagtatatcactggcagttttttgtgagtgcagcacatggcagtgtc---------aatcattttgaagtgtacaactacaatgctctga------------gagcttcgtca----gtaccgtattaattacaaaatgtgtagtt-------------------------------cggattcgagtttgca---aa----------------------------------------------------------------------------------------------------------------tgtttgcaaaaactatccattttcgc-----------------caggattgaat----cagagcatgtcttagcaacacaaaacgagggttgcgctcgttataggacttaacccaacgtctcaagacacgagctgacgacagccatgcaacacctgtatgaatttccgtaccatcccgttaaggacaagcacact----------tcatatgtcaagggctggtaaggttttgcgcgttgaatcgaattaaaccacatgctccaccgcttgtgcaggcccccgtcaattcctttgagtttcagccttgcgaccgtactccccaggcggagtgtttaacgcgttagctcagcccctgatcacatatttttcacgattgttggaacttgaagaaaacaatcgag----tcacacctttgcagtaattgcgcattaag--------aagcgct------tcagac--------actaagagtgcg---atatcagtagaccaagaacgaacactcatcgtttacagcatggactaccagggtatctaatcctgtttgctccccatgctttcgcactttagcgtcggttaaagaaccagaaagctgccttcgcttttggcgttccttcgtatatttttgcattttatcgctacacacgaaattccgctttcctctatgccttactctagtaaattggttttgaaagcattccgccagttgagctggcgaccttcacttccaactggattcaccgcctacgtgccctttacgcctagtcattccgaataacacttgccccccccgtcttaccgcggctgctggcacggagttagccggggcttcttcttcgagtcttgtcataatcgcatactcgacgaaagagctttacaagctgcattgcccttcttcactcacgccatattgctggatcaggctttcgcccattgtccaagattccccactgcagcctcccgtgggagtctgggccgtgtctcagtcccagtgcggcggatcgtcctaacagacccgctaagcgtcgttggcttggtcagcctttacctaaccaactacctgatgctttgtgggctcatcaaacagcgcc---ttttagctttcgtttattcgggatttggcccaaactgtttggcagattcccacatattactcgcccgttcgccactttgttttcaacggttctcacgatcagaggccgctcacccattactgagcagagaaaggttttctccgcgac----------------------------------------cttccaacacgtaacaacgaaagcaacgttcgacttgcatgtgttaagcatatcgctagcgttcattctgagccaggatcaaactctttttttttagtatgatttttacgcataaataggatttgaaccta-------tacaata--atcttgcgtatccgtatcaatgcccaattc-------aaaatttcatacattttatatgatgcttcatc-----------------------------------aaaggcccagtt------------cccatgttaaga-----------------------cttccctgggctctttgactaccctttc----------------------------------------------------------------gagaaaagcactaaggtaag--------gcatga---------------------atcgtgattcacgctt---aattaagtataat-------------------------------------------------------------------------------tcagaat-----atggtcaa-----gtgcaaac------------------ggctaagtaagctctagaagtttcacgaaacaccagcc---------------------ttttttttatctatccctttatgactttttcata------------------tatgaataata----tacagt---atacagtatacagtatac------------------------------------ttttt--------------------------------gctatataaccttaact-----------atttcccgactttaactat------------tttataaaca------------------taagcggatct-----------attcacttgacgtgtttact-----------caaatcttt---------------------------------tctttgtttt------------------------------tgcaatttgctttaatatcctcgtactgagaaataatcc-----------------------------------------------------cgatataa-----------------------------------------cttgtcggttacatttcgaa------------tcaacga------------------------taacggtctct---------tcggc-----tgagattccgaagaagatc-------------------------------acgtagtaaatccatgtattcg--aatatacaaagaatgc------ctcacctgaagaacctgtagtaaaat----------tcgatttaacaa-------------------------------------------------------------------------------atgcgtcttgc--cgttgaaac--------gaaaaagatttgacatgctca------------------------------------------------------------------ttgggtcttctgaagctagcggtgctagcgtattcccgaggtatttg--------------------ttttcactgg------------------agtccacttcccc----------------gaaagaaa--------------------------------cccgaaagaaac---------------------------------------------------------------------------atctttaatacccagg---------------------------------------------------------------------------------------------------------------------------------------------------ttcaaatggattcaaaagtgataaatacgctaaccacggctacatgtcaatccgatctcagccaatattctaaa-----------aacgaaaactttccgtttcagg----attcgaagcata---gcagat-----attcctccaac----tgttaattactccaactgt--------------------------------------------------------------------ctgttaattactccccaagacagt--------------------------------------------aaga---tactgagag------gaca------------acggaatcagttac----------atgtgaacacagatcagtcttta--------------------ctcctaaactcctaattttaaca----------------cgtcgagacctcaccgc-----------------------------------tctaagcatt-----tggctaacttcttaat----------------gcattt-----------gaataa-------------gcaaatactttcaga-------------------------------------------------------------------------------------------------------catgttagagaatc------------------------------------------------------------aaa---gattacgcgtca-------------tggatgc-------cttaacaagctgattgggtct--------------------------------cagcagatgctctctgacccatccttaaaattca------------------------------ttccctgggtcaaaaagactacatct---------------acttatatagatttatag-----------------aaaccaagaa-----gttttatt------------------------------------aaacgagaccgaaaacttataaactttg--------cgc----------------------------------ttagt-gcacccta------caggatacag-----------------------------------------------------gcctca----------------------tctgattctatag-------aatc----------------------------------------------------------------tctaatgtt------------------------------------------ttaaccggaatgtatttcctctctttcctgtggggtccgtccccatcca----------------------------------taatcccca---------------------------------------------------------------taatttggtaagtcggaatctt------------tttgtggc------------------------------------------------------------------------tcagaaaagc---------------gccccggcaat-------------------------------------------------------------------------------------ttgcgtcagt----------------------a------------------------------------------------tttc-----------------------------------------------------------------------------------------------------------------------------------------------------------------------------------------atggaatatacaaaagcatataagaatgaagtcatacgat-----------------------------------------------acca-------------------gtcaata-ataacgcggag---atctggaaaagccattgcat----tattggtatccct-----------------------------------ttcctttgtctc-gcattaatccggata-------tctgaga--------------------------------------------------------------------------------------ccgggattccgtgagctgtacaaggcgata-----------tatctgatccccaggatta--------------------------------------------------------------------------attctttcgcgt---------------------ttcaagaaac-aag----------------aaggtctagatctattttataaggaaatcgtatttgttgaggttcgtataataccacagcttttagtgttttatgattgacttctaaatgattaggtttcattccgctcccccctatt---------cggttagttcgtaaatttcgtcttatgt---ttgattcgaaaaaagctaaagaattttcttgaatagatataagatcaccgttggatacttgaaaaccaggaatattgacctttttataattgacacaaatattttgatgacttattagttgcctcgcttgaaacatagttgaacaagaattaagacgaaccggaataacgtccaatcttttttctatattgaatagcaaactgttttttttatctatataagt---gtgtgttttagccttttgcatcttttttattggtgaatttccatgaaaaagggacaactttctcatagttcgtaattgtatggaaaagtcagattgt------tttttcttgtttttccgaagctccgaaataagtaatttttgttttagagtaagtttttcggtctgcc--------aaacattttccaaaatttggcgacaaactttaaattttgatgcaaacatatgaagtttaattcgttttttt-------------------------------tagccattgcggataacgggaatcgaacccatatcctctgcttggaaggcagataatttacccttaatctatatccgcatccgcgaat-tggaaaatccgca---tccgcgaattggaaaatccgcatccgcgaattggaaatgaaaatccgcatccgcgaattggaaaatgaa----------------------------------aatccgggtgtcatga--------acttaacttgattcgcgaa--------------------acaaacggggctcgttgagaatcaa----caagaga-----ccaggac-ttgtttc--aggaattaagtatcataaaataaacgggatcggaaagacgggggaaagaaaactgcgacgactggccaaagaaccgattcaacgg--------------------------------------------------------------------------cgcattaattacattataagg--gggttgtt--cctcggc----gatcacaagccctggggctggc-----aaagcgttcggagcccttttgtgtattctcaa-------tttacgaataagtcttttaa---gtcttttaagtcttttaagtcttta------------------------------------------------------------atacgaacaggt-ttcccaggatcatcaattggtgctgattacttacgaaa-------------------------aggatggatgtctgagcggttgaaagagtcggtcttgaaaaccgaagtat-----taatgaataccgggggttcgaatccctctccatccg------------------------------------------------------------------------tatcctttaataaccccccct------------------------------------catcaaaaagccg---------gaaat-----aggtgttttgagat-----------------------------------------------------tccttccgttc-------atcaggacc-------------------------------------------------------ttaatcaggacctttggcgaaagcatt----------------------caagatttagaat-----ttccccaaagttaccgaagtctgacaa------------gtgtcccagggcc-----tgtggaaacggcctat-----tttccaaatcgtacggattacggatagagggactcgaacccccacgaa---ctggtcaccagaacctaaacctggcatgtctaccaattccatcatatccgc-----tctttaaa-----------atccggaaaggc----------------------------------------------------------------------------------------------ttagccacgcg----------------------------agcagtgc----------------------------tcgcgaagacgcg------------------------------------------------------------------------------aagaataaacgacgcgatt--------------------------------------------------------------------------------tctcag-----------------------------------------------------------------------------agacagtccgaa-----------------------------------------------gagaagaactg---------gaagcgg--------------------------tgcaaga-----------------------gttacgcg---tttctgccattacgcaggg-------tatcagtttt-------------------------------------------------tgaa----atggctaatt-------------------------------gcagccttaa----------------------------gctgagttcat------------------------------------------------------------------------------------------------tgggtatagcaggactcgaacctgcgacctttaagttaaaagcctattgctctaccaactgagctatacacccggaga--agaatctcctattctt-ttcttgattat---------gacaatttacttggaaaccc-----tgtcc-----acaggttcttta------------------------------aacaaaagcgtttc--gctatag--------------tgttg----cgattccgggacgaaatt------------aagattttgtg-----aaataagcgaatc--------------tattctccactctccactctcca-ctctccactctcc-------actctccactgcgtggagagaggtcacagctcttgtcag--taccaat------------------------------------------------------------tccagaaaagggttct--------ctgaatgttctcgggaa-gtgcgctacttcacattaac-acaatagtttccactagtgg---aaactattgtgtaaaga------ggcaatcccgaga----------actg-------------catttatgcttgtc---tccccgatttcaa-----------------------------------------------------------------------------------------------------------------------------aaaagt----------------------------------------------------------------------------------------------------------------------------------------------aaag--------ttacaaaagacgcc----------------------gtcatacgcc------------------------caagatc-------------------------------------------------------------taggcttagtaggactcgaacccacaatatcaccgttatgagcggtgcgtttgaaccaattaaactataagc-------cctg---------cgaagcaaa-----------------------------------tgccgtttaagagaa------------------------------------------------------------------------------------------------------------ctccgagatcttctgagtgctatccgttaccctggga---------------------------------------------------------aatcattgcaaaa------------aatgagg---gtggttgc------------------------------gggaaaggttctacaaacctcccctggggg-tgtt------------------------ctaaaatttccttgcaacaatttaata--------------------------------------------------------c----tacgt--------------tttttaatactaaact---------------------------------------------------------------------------------------------------------------------------------------------------------------------------------------------taggg------------ctcgaacgaacttcgttcga-----------------------------------------------------------------------------------------------------------------------gccgtggag----------------------------------------------------------------------------------------------------------------------------------------------------------------------------------gctcgttttagggaatcaaaaagaa---ttgcacattgaaggacgaatgatattggagatgccatcattgaggcaaacgaagcaatagcttcagttagagcaaaacctgaaatagcataaccaaataattgcttagccaatgatggatttcgcgcaacagaatgaatcgaagaataccgatagggttct-----------------------------------------------------tcccccggtcagaaccacacgtgcaagtttccctgcatgtggctcgtccatggcaat---tc----------ccattcttcagccggacaactg---agtaatggcatt--------------tataga---ct-------tc----------------------------------------tc----------tctcgattt----------------------------------------------ggctaccaaatcaagaga-------------------------gagaagagaccgttt----tcagaagtccc----------------caccagtg----------------------------------------------------aaagttt---------ttctaagacgccta--------ggctggaagtgct--------------------------------------------------------------------------------------------agaggccttaagatatacagatcggca------tcacc---tgactccatatggttcctcgagtatagta-----acctgactgaacct----acttgtagcgt----cgtggaactttcctg-------------------------tagtttttagaga----------------------------------------------------------------------------------------------------ggtagtatagtgac---------------------------------------gca---accttgccttttt-------------------------ctgtgatccgcaggttcggaccaaacttgagcgaagcagccttggctgaccgtaagccgtgttttctggccaaggttagcgcgcaggact-----ttttatagatggacacaactctccacagggaagagcgcttgttcacgaatgaatagtggttgacaatgccgcgtatcaccgatgagaagtgggtaacaatgtgtttgtccc---ctgaggaagccaatcgtggattggaggttgctcgagctaag---------cccttggcgtttcttctcgcgtatccaagttccaaggctttagttattaagtcctttatgggagctattagttgtggacgag--atgatctta---------accgagtttggt---------cgaata---ccttgtcatcagtgcttatccttaagatttccttaccttccactcgggtgccgtaat---ttactaatgcgcctaagtattcggccatctcggactttgcgtgtaagatttgacttctctgttcgtttatgtccaactccagttcttcctgcaggaagttttgcacggcttttagaatatctggggcatcttgtttggtgcctataacacctgaaattgtgttatccgcgtacc-gtaggtacttaagtctttttaatccttct------ttctcagcca---tttctagaag---------tcggcc-------------caaaggggaaactactcggaaaaaaaagaaattttcatatttttgtactaaaa------------------------------gctcgtc------------------------gcgg---tttatccactctaggtgttt------gacgtttctgatggcctgc---------cctgtatac----------tcttt-----------tgaaa------------tctta------------------------------------------------------------tattccgacgggc-----------------------cgtatttgggtatgagtatgtcttcgacgtaacaatccaactta-----tgtaggaagatattggcacgaagcggggatattatagagcga-----------------------------------------agcgaagaacgccctctgtattgcgtt---------cttcgatccgtaaggttata-------------tacatctatgtatc---ccgcgttaagtagctttcgcataagatcctgtagtgctttagatcgcggtactgatcccatctccttgataagcaggtcgtgatgaatcttgtcaaagtctttcttaatatcaatttgtacaagccaagtcagtgccgtccacgagtaacggaggtc--------tcggagggctttgtgacagcttctcccagggcggaacccgtggctt----gagtctctaaaa---agcgactcga---agtgcggttccaccagtccttttgaagtggattgcacaactttgtcaaccgtcgaagcaatagaaaggggcctactaccgcca---tctggtttaggaatcattatccgtttggccggttttggggcatatgcctgcctcctcaactctttggatagtttttcaagggccttgtcggtcatgtccgcagttctaccgattcctagccttttgtagccagccctaaggttgtctatattgtaaatgtcttcatat--------------acaatgagaccgagcggagtcaccggtct-------agactcac--------ctttattgtaaatattggcctttactagatta---------gccggttttttcccaaatatttctatttcatcagctttagctttttctgcccttcgcacgtgcctgcgggccaaatccacagttttattttccgcgccattaccatctacagtccttccctcagagtctttc------------------acattacgggcatcgtatacgcttgtttgcccagtg---agtgt---------------------------cctcggagtacttatgactgatctgtcacccattacatttgatatacc----------tcggtccttttg-ctggcacctaggtgctaacggtgctaacggtgctaacctttt-----------cggggtccatatcttccatatcttccattggggtgatccctcgctttcacgtttggttgtttgctcgtcgtttag----gtggttatacttttc------ctgcttcctgcagtttcccccgtaggg---------tttgcacaaa---gggtttagttggcccttattg--------cctcccg------ggcctccttcgttggagggagtaacgcttgactctgaagcactcgtgaacaccgtgcgacgaaactcggccaaaacccatgctatggttccctgcggtctgttcccgctacaggttagggctaaggccgtggcgcgagttaaccgctcct--gatccaaacgcgctc---cggcgaggcgcacactaaaaacgtttccagtacctgcagcagctcccgctaaagcaatggtcgctgctcctgctccaattaattttgcaccttctagcataaccgttttttacttttgtttttgtcagaacaatgaccattcatggctcaacaaaa---tgcagccaaactta-----------------------------ttctgtaagaacgaacccgat------ttaaaa---------aaacccctgcaagcggttacccgatttctgtcagaaagg---gtctcttcgtggagctcgacatattcccctctt--------ggcacttgaaaaat----------------ccaattttttgtagata----aaaa-----tgtctcatca---atacaatggccccaaa----gtgaaaacgtgaaagt-----------tcgtcatttcgattagtcaaagacat---gccgtgacctaatttcgatattcaagagaggctttgc--------------------tcatcctaaatcggatgc----------------------------tcaaacgcgaaaagataa-------------------------ccaattac-agaataagaaacatg--------------------------------------------------------------------------------tttacagag------------------------------------------------------------------------------------------------------------------------------------------------------------------------------------------------------------------------------------------------------------------------------------------------------------------------------------------------------------------------------------------------------------------------------------tattgactc-----------------------------tatagggtatgacatagttatacccgg------------------------------------------------------------------------------------------------------ggacgttttgtatcgcttgtttccgatt---tccggggcttg-------------------------------------------taccgcgta---ccgcga--------gtgctatggactt------------------------ctctggctttaaa----------ttctctta-----------------------------------------------------------------------------cgagagagctgaaaaacggtcc-----------------catta-----------------ctttagataagatcgatacaccccat-----gacgactataagattataagcc-----------------acaaaatatt-------------------------taagtt----atctgagttatccatttcttagaaaat---gaaattctcttgat---------------aaaagtcatgtttaa------------agtgcctaagagtcacaacca----------------------------------------------------------gtt--------------gtgacacctataactctcgacagttaca--------------------gttttt---------------------------------------------------------------------------------------------gacaatcttttacagttcttgaaatgggctaagtaacataagggtaatgtattggattgcaaatcctataaagatggttcgaatccgtccttagcctttcaa----------------------------------caatctaatatctctctgaat-----------------------------------------------------atgc--------------------------------gccc----------------------------------------------------------------------------------------------------------------------------------------------------------tgttcca-------------------------------------------------------------------------------------------------------------------------------------------------------------------------------------------------gtattgtaaaggta--------------------------------------------------------------------------------------------------------------------------------------------------------------------------------------------------------------------------------------------------------------------------------------gccg-------aaaacagggaaat-----------------------------------------------------------------------attatgagttcttta---------------------ctgagatacaag------------------------------------------------------------cctcgaa--cagatgg-------------------------------------------------------------------------------------------------------------------------------------------------------------------------------------aattatgaccccaatagtttata--------------------------------------------------------------------agttatcc-----------------------------------------------------agtggaatcatgaaata---cgatatatggag-----------------------------------tgtctttatgctatggattccgtgagcgttactgagt------------------------------------------aattctcaatgggg--------------------------ttctgagaaaga---------------------------atggtaccctgtt--------------------------gtcgcttcaccaattatttcttcgaataacc-------------------------------------------------------------ggtctcgctattcgggctcccatac-------ttg---------actt------------------------------------------------------ttatcgacaagactccg------------------------------------------------cactgga-----------------------------------------------------aagtatacaaagt---------------------------------------------------------------------------------------------------------atactctg---------------ggtaa---ctgctcgctttc-------------------------------------------------------------------gtcgccagtttcttgaactgccgtg----------------------------------------------------------------------------tacggcagtgagc----gt----ttaatgagaaatggct------------------------------------------------------------aactcatgcttaaccag------------------------------------------------------------------------------------------------------------------------------------------------------aagcg------------------ttgtaactataccgg----------------------------------------------------------------------------------------------------gggga-gcctcg-------------------------------------------------------------------------------------------------------------------------tgtttagaagtggattcgaaccactgacacaaggattttcagtcctttgctctaaccacctgagctatctaaacaaaattagagagaaaaagagaaaaggaactatgtgcaattctaattcgttggttattcaaaaattaccgagtacaaacgcatatctgggccatcggataccaacttctgattttcaaggatatttatatggatttagaaatgaaatggctattattgatttagaaaaaacacttatttgtttacgaagggcttgtaattcgattggatctatcattagtgcaaaaggccattcatcatcggtaaataccaatctggaatataatggaataattcaacaaatggcaaaaaaaaccaatcagagctatatcaatcataaatggattggggggtttttgaccaattggaaa---catatgaaaagagtacaaaaacactttcaagat---ttctctgc---acatcccgacg---------------------------ctttttcgcctttcgattattttccacgttttagaaagatgcaaaaatgttttgaaggaatcgtgacacacaatattccagattgttcagtaataata---aatgcaaatcgaaattccatggctatacttgaagctaatcaattacaaatacctattgtagctttggtagattccaatattccaaacagattacataaattaataacttatcccgttccagtgaatgatgattctataaagtttgtatatctattccgtaatttgattacgaaaacagtca----ttcgaaaaggccgaatgaataaggcc-----------------------------------------gaagccgaatgaataaggccgaagccgaatgaataaggccga--------------------------------------agccgaatgaataaggcc-----------------------gaagccga-----------atgaataaggtta--------ataaatccgcattt------------------tctagtggca----------------aaaaagaacctaaatttggagaat-----------------ggactcc----gggctaac---taaggagactcagccggagtatg-------agaaaacgcgttcgcc--------------------------------------ctgattcgcgtaatcccgaat-----aaaaaag---aacttcaattcccga---------------------------------tgttc---gcacgtgc----agaatcatctttctgaaactg---ttttatcaacatattctactcaattcatctacactaataacgactttttcttcatctttgttgtatatcgtagccatgcccttaatgataggcttttataaagatttattatgtcatttccatttaggtttaattcggatttgttcgttgtttgcctttcttcctgaacgtttttttcaaaatgattttgaagacggtacactcgaattgtattatttaagcggttattgtttgcaaaaaatcccactttctaaattgtatggtcactgggttcttcaaataagtggtgtttcccgtagttttcctgcgttacaacttctgtaccaatttgatcaatccaaaattaattggttcaccattattataggaagccagatatttactcttatgtgtggtattcattcccgtttggctcttggaatcacatccaat---------ggttggaacagcttgcaaaatccaacaaccttacccactttattgcccttaatcgttttttgtac---------------tattgaaacggaatggttccatg---ttatttcattaat---gggatatttacttctgtttctatttctttatcccattctggtctcaattacttcaagtcgaatactagcaaaacgatt---------------------------tctccggaa--------------------atccggaagaggtgt---------------------------------------acc------gaatacatttgcaac-----------------------------------a-ataagtaaat---cgcaa--------------cagtgtttgactt---gtaagtatcctt-----------caa--------------agcatttcccggcaatggaggacttggt-----ccagtaacgtgca-aagcatttttcttcgcaaccctgttcgaccttttcccaaggcgactcccatgtttt---tccatgg--------aaggctggatttcgaaaaaa-------------------------------tacttgcaacctg--gataaaggtccaa---------aaaacgaataa----------------ctggcacagg-------------------aaagagtttccag-------------------gttat--------------------------------------------------gaaaaaacgtgtttcggggtg-------------------accggg---------ag-accggagggctttcattt-----------------ccggctttacaaaa---------gccgaggagcactaatcttc---atgaagaagggctttaccccacgtggacatgaaga---------------------------aaagaagctttttc-----------------------------------------------ggcagtccccga-------------------gtcctct--------tgttttgacaa-------------------------------------------------------------------------------------------------------------------------------------------aagaa-----------------------------------gccagaaatatgtattatgt--------------------------------------------------------------------------------------cccgttacgtccttt------tatgtgctcttcccgctacgcgcaaattatcattggattttgt---cggtttctaacagcgatagctatttattcaagtatttgggtagcaccatccgattttcaacaaggtgaaaattatcgcattattcatgtgcatgttcctgcagcttggatgagttcactcattcatattgcaatggctattagcagtgtgttattctcattaacaaaacatcccctttttcagttattttccaaaaccggtgccaaaataggtgctttgtttacgtttacaaccctagtcaccgggggtttttggggaaaacctatgtgggggacctttcgggtacgggatgctcgttcaacccctgtattaatctcgttttttattcacccgggtgcactgcgttttcaagagtttcctgcggatgttgcttctatttctatatgtatagggccaatcaatataccaataattaagttttctgtcaaccggtggaatacattgcatcaaccttcaagcattagccaattcggtacttcaatacatatttctatgctcattccaatctttttaatctttgctagctttttctttttaactgggattttgtttatttcggaaacacgtcgaataattctatctttgtatttccagcgaaaaagccaatgctctgaaatgaaagaaaccgcgtcatttatttcccccttcggaatca-------------------------------------------------gaccttgaaaacgccagt------cgatggggc---------------------agtgaaac-----acatttgacggg-----------gaccag------gcaaagttt--------tgtggacct------------------------------tgaatccgtcttatgttaca----------------------------------------------------------------------------tacactgaataccccgaattcata----------------aatacggtaactgcccatggacgtccgctggaagaaagaagaaacatgtgtagccgagggaaagtttccgca---------------------ctttacttttggg------gcccattggaatgatgga--agcgctgtgttt----------ctttcccgggacgtgtagtacgaaat-----------tctccgtattct-------------ccagcataattagcaaagttt-a---------taatgttacgtcaccggaattgggccattattttttagtactgagtatt---gttgcgttaactagcgagctgcgccttccttccgctgtttcactatatttttttttgttcactatgtctttctctggtattttgtttcgctatatttcttccgacttttccaattacaacgtatttaccaaccc---------aaatgctaatgcgcctttgtttcataaaatatcaggaacctggtctaatcatgaaggtagtccgttattatggtgttggatcccaagtttttacggattcctttttgctcccagcaagggcgcagaaaacaatatttattctggcgaaggaggtcgtctcgaccagcgagtttc--gcttattcttttggat---cagcaaatttataaaggcattgctttatttttttctatttctttattagcaagttccaatccttttgttcgaatttcattcgttcgtactaaatcacttgcggaatcaaatcctgtttcacaagatcctatatcagctatacatcctccttgcatttatgcgggatacgtcgcaagtgctattggcttttgcttatgtct-----------------------------------------atcaa------ggcgtttgaaa------------------ttgggtccttttccgggatttcacacgagaac-----------------tccctatagctatagggcccatagggata------------------------------agtttaataagcggagtaaaaaaacaa----------------------------------------------atatgtttca------ttggacccgccgcagcgcgaatacg------gtgtggaaacaaattcaaatttggatcttgacatgttggtgcttttcaacggtaggcatatcgctaggaagttggtgggcttatcatgaattaggctggggcggctggtggttctgggatcccgtagaaaatgcttctttcatgccttgggtattagctacggcttgtattcattcagtcattttacctaaattgaatgattggacctcgtttctcaatatggttacttttttatgttgtatttcaggaactttttccgtgcgttctggattgctagcttccgttcatagttttgctacagattctacacgaggaatctttttatggtgtttttcctccattaccaccagcatatcttttatttcttttttcatt----tcacaagatga------ggtagatcagaaaa--------------------cctg--------------------------------tgaaccagattca----atcgta--------------------------------------gaaagaag------------------ctctctgtt-----taatgcggaaggtcacagaatt--------------gtagacaataaagaagcaattgtagatagaattcaataa-----agcttattg-------------------------------------------------------tgacaagcgcttgtcacagtaagcctcgagacct-------tcagaa---------------------------------------tattccacgttgtatcagcgaaagctg------------cgtaagccgttgaattcgat-------------------------cccgg-------agc--------------gaaataatcaaaacgaataacgaatagagcagatggtccaaccacagaatttttccttttttcttatttttttggttgtgcttcgtggcacagcagcacccgtactatttcaatggttggtaagtagagatgtttccacaggtgctcctttttataatggtactataatacctatttctacatctttattacttgtttcagttctcataca---------------------------------------aaggttcgggctcatgcgctc------tcctctggaagcaaaaaggatagt------ttcgataagacc-----caacttccgaga-----------agctcacaaaa------atccctttccttt---aaatccctttttgatgaaacaacctt------attatccaggttttttcaatccttt-ttttctggatttatttcgtcaaaatcagtttcttttt-ccccttttcttcggacagtccgcttttgtgtccgacagaagcggactgtccg-ggaccctaa------gtgaaacaagtgtcgccctgcccttgttttttattataaaattcatgggagacttttcatatttagaatctttctgtggtgtgctttgttccctcctctttcgtacgacgttctttttatttaaatttcataggcg------gttagcggcgaggcacaaattgtatctctttttggtttttcacaagcagagaagacgcaagcttatttcgtcactgagaagtaa------------gaatagttttcttgttcgc-----gccttaccgagta--------------------gactggtcattt------ttcgaaaagc-----------tcctcctcccgttaatatgaagatttcacatggaggagtttgcatctttattatgggtgtaattctgtccaacgcaagaaaga---tacaatttacagggaaaacacctttgggttccgaactacatatagggaag---gttcgtagcacttcgcgaggtattgatcaattacatgggcccacttttcactccatttgtggtaatttaatcatttata-----------aacccattg------------------------------------------catggatcactggg-------tcgtctccgggagaatttgttgcgaaggcgcgtagcgggccagaaatgggta-------------------------------------------cgcgggttc-----------------------------tcgaacagaat------------tctttttcacattggttgactatgttcccagaaaaaagattctatttttcgaatcaagaaacgagcattaccaaagtggctatagataccaatctctttacggatctatatgctttgatcggaactggaagttttgaaacaggctggtatacgacagtaattaagctcccttttattttccgtatttggatagggttcattatggcttcgttgggaggcttgcttagtcctttccgtaagctcacttc-----------------------------------------------------------------tacagattggatta--------------ttaaat------ttcttt----------aatta-----------------------------------agtggatgagctcgaagagtcga---aacctaaa----------------ataccaatt-------------------catgtgtatctga--tcat------gatacttggaa------------------------atctacgacc-----------------agattttgcccatagt--------------------------------attgcg------------------agtatggatttt---------------------------------------------------------------------------------------gttttacccaagaccccg------gtataacggta-------------------------------------------------tatttacataagaga----agagat------------------------------------catcggtattcgctttcctggggctcta----------------------------------------------------------gacaaatgcaatccgtaacgggacata-------------------------------------------------ttcagttgaaatgc---------------------------ccttttct--------------------------------agaagctattcacg-------------------------------------------------------atttaa---------------------------------------ttaaaat-------gaacacaga---agcagatc------------------------------------------------------------------------------------------------------------------taggtttataag----------------------------------------------catttaatttagca-------------------------------------------------------------agtggtctggtccaatt--tgcagcaaataggcctccttg-----------------------------attcctggagtaaaaggattcgaacctttgtttctcggcatcaaaggccgatgccttaccacttggctatactc--------------caaag-----------------------acaaaagca--------------------------------------cacttcagcatagttctcgccactcg--------------------------------------------ccactcgccactcg-----------------------------------ccactcgccactcgtggcgcattagagaaggtaaaacgagaaca----------------------------------------------------------------------------------------------------------aagtaacggatttggacgcgtctctc--------aataaaagatcaaaaaaagggtaggagagggaatgt--------tcagtaatttcacttaaaa------------atatttaaaatcat-------atataaataaacc-------------agcgaagact--ggtttagaagt-ttcgg-ttacgtccttta---cccgttcagagctcaatgaaaccagggtgttttctctgaagtacagaaaaaacactgagctctgggcctc--------ttaagcactggct---taatgatacaatcttcattc---ttcattctggctcttaagatgtttcgatactcgataa---------ttctata--------------tcggaaatgaccgagaaagtagtccttgaaagtactcgac---atcctaggtaccgcaattaatacgcattgaagattggac---ccgatccttgtctagccaattccac-------gggaacaggttccaat-----------gctccgacttctaaatg---------ctttactcttttcggttctttcc-tgtgttatccttcggttccc-------gtatccttaaacaggcgtccata----------tcgtgaagggaccgtcttgtcctgggtcttgttgactcgcccgc-----------------------------------------------------ctcc-------------------------------gattgggtcagtacgtcggat----agaggatcc-tcgaaagacgaattccggtt------------------------------------------------tcttcattcgaggc-----------------------------gaaccaaataat---------ttccca-tcaggctcctcg------tacccgta----tgtcgtaattataa-gattaaa-------tctgac-------------------------ttcgtt----atgact-------------------------------------ccacgtaggtagatttctccccctcatacg---------------------aacat--------------acgaactgttt----------------------------------------------tttcgttgtcaaccctttttta--ttaaaagt----------tcagattggttca-gattgcaagctt-------------------------------a-----------------------------------ggcgtttattaaccggacagctgttatt------------tggaacgcttcga-------------------------------------------------------cctaggtttg--------------------------------atctgcccaatatcacatt---------------------------------------------------------------------------tggcactcactgttctaatc---------------gcggttc---cgaagttccgaa---------------------------aaaaaatgg--ccttatttatg---caatttctacgaaaaaa---agccctctccc------taagtgcccttcgggcccaccaagagaat---------------catattcttttattccattgtagtggcttgacaagccgacaatggcgacaaatcaagaatatattgtgtaccattaaa------ggtaaaactttatttaaaccgaacttagagaaaaaaaacttaaagaaaaagcca------------------aaccgggacggtcctacttgtatcttgtacttgactgaaacaccaaatacgctgattacaatgaaatggtcgcaattacttccagcccaaa---atttagttttattatatggacaa---aacggatccct---------tgttttcaatcatatggatat---ggaagcgactactt------tagaaacatcggtatttcaacaacttcttggttttatgtttttacccggcgcatgttttttgttcctggttgaacaaatccgattctttggcaac--aattccgta----------------------------------------------------------------------gtgatccaaaa-------------------------------------------------tcatcctttgga----------------------tgatgccgttatatgatcgctagtcgaga---------aaagaagcggattgcttagttcatgacaaaaaactactttctatcctcatcttgaagataaagacgtca-----aattccggtaaaggccggtgaact-----agtcggg----------------ctcaaca---agtcccaa------------tgggcacgagtactct-------cccgtgtctta-----------------ccatgtaacatgtgc--------------------------------------------------------------------------------------------------------------------------------aattgggaaatacgcaat--taaa--gattcacagaaaag---------------------tcataggattcttgg---------------------------------------------------------------------ctggttttctcagcgcgaaccgct------------------------------tgaagattcgcacagaacc---------------gggtcttggacacactg-------------------------------------------------attgtcattaatgttactgt--ccgataaaact-------------------gtcgggtcgccttttcaagtccca------------------------------------------------aaaaagtcgaattgccagaa-------aaccgtga--------------tcttctatcttctcgagtt---------cgccggaaaaaaaga-----------------tattcttttaaatcctttttgtttaaa-acatttaaaa------------caaagttttaagagctcgcagtgagatt-------------------------------------tacat---------------------------------------------ttcggcgaataacgggattcgaacccgtgttttcagagccacaatctgcaactttaacccctaagttatatccgc
>OQ236457
[truncated: 4,251,726 more chars]
