# Supplementary material for: Comparative Organellar Genomics of Pellidae: Insights into Codon Usage, Nucleotide Diversity, and Structural Evolution
Source: Plants (Basel). 2026 Mar 24;15(7):997. doi: 10.3390/plants15070997 (PMC13074886; doi:10.3390/plants15070997)
Supplement: Supplementary file 1 [file plants-15-00997-s001.zip › Supplementary File S7.fasta]

>Aneura_pinguis_10
atgtctctaatgaattggttcgaggataaacgaagatttggtgggttaatcggagctttcatcgaaaaagctactaaaggttatatatttagtgaacgggaaagagataaatacatcagaattgacaccacgaaaggtttatggactcgatgcgataatcgcgagaatatgttatatgtcagattcttgagacaaaataaacgaatttgcgaagaatgcgggtatcatttacgaatgagtagtactgaaaggatcgaactcataactgatcgtggaacctggtatcctatggatgaggatatgaccgcccgagacgtccttaaattttctgacgaagattcttacagaaatcgtattattttttatcagaaacgaacgggtttaacggatgctgttcaaacgggtgtgggtgaattaaatggtactttgattgcatcgggggttatggattttcaattcatgggaggtagtatgggatctgtagtaggtgaaaaaattactcgtcttatcgaatatgctactgagagatctattccattagtaatagtatgttcttccggtggagcacgtatgcaggaaggaacactgagtttgatgcaaatggctaaaatttcttccatattacaaatttatcagtcacggaaaagactactatatatagctattcttacataccccacgacggggggagttaccgcaagttttggtatgttaggagatatcattattgctgaacccaaagcttatattgctttcgcgggtaaacgcgtgatcgaacaaaccttacgacaaaaaataccggatggttttcaagttgcggaatctttgtttgatcatggtttactcgatttgattgttccacgtaatttattgaaaggtgttttaagcgaaattattgaactccatgactccgctccg-gc------caatgcatataggagtagttatatttcctctgcaggaatagggaattgaatggtaaatattcgacccgacgaaattagcagtgttattcgtacacagattgaacagtataatcaagaagtcaaagttgtcaatattgggactgtacctcaagttggagatggtattgctcggatttatggactcgataaagtaatggctggtgaattagtggaatttgaagatggtacagtagggattgctccgaatctagaatcagataatgtgggagtggtcttaatgggtgacggactaacgatacaagaaggaagttccgttaaagcaacgggtcaaatcgctcaaatacctgttagtgaggcttatttgggccgtgtcgtaaatgctttggcccaacccatcgacggaaaaggcaaaattccggcttctgaatcaagactaattgaatccccagctcctggtattatttcgagacgttctgtctacgaacccatgcaaacaggacttattgctattgactcgatgattcctatcggacgtggtcagagggaactaattattggtgacagacaaacaggcaaaacagcagtagctactgatactatttcgaatcaaaagggccaggatgtaatatgtatatatgtagccattggtcaaaaagcctcctctgtggctcaggtagtaaataccttcgaagaacgtggtgctcctaaatacacgatagttgttaccgaaaatgcaaattcacctgctacgttacaatatcttgctccttatacaggagcagcactggcagaatatttcatgtatcgtaaacaacatactcttatcgtctatgatgatctttccaaacaggcacaggcttatcgacaaatgtctctcttactacgaagaccgcctggtcgagaagcttacccaggggatgttttttatctacattcgcgtcttttggaaagagcggctaaattgaattcccaattgggagaaggaagtatgactgccctacccatcgttgaaactcaagcaggtgatgtttcagcttatattccgaccaatgtcatttccatcacagatggacaaatttttttatccgccgatttattcaatgccggaatccgtccagctattaatgtaggtatttctgtttcgagagttggttccgctgcgcagattaaagctatgaaacaagtagcgggtaaattaaaattggaacttgcacaatttgctgagttagaggcttttgcacaattcgcttctgatctcgataaagctactcaaaatcagttagcgagaggtcagagattgcgcgaattgttgaagcaatcccaatcagcaccacttggtgtggaggaacaagtagctactattcatacgggagttaatggctattcggatatattggagacgggacaagttaaaaaatttctcgttcaattacgtgaatatttgctaactaataagccacagtttgctgaaattattcgttctaccaaaatatttacggaagaagcggaaaatcttttgaaagaagctattagggaacatagtgaacttttttcatcccgggaaagcaaatga---------------------atgataaccaatcctttacttttcgggact---tcaatacccgttactaaaaacgtgggaagtattactcaaataattggtccagtacttgatattgcttcttcccccggtaaaatgcctaatatctataattcattaattgttcggggtc---aaaattcggcgggacaagaaattaatgtaacctgtgaggttcaacaattattagggaataatgaggtcagagctgttgctatgagtgctacagatggtttgatgagggaaatggaagttcttgatactggggctccttcaagcgttcctgtaggtgaagcaactctcggaagaatttttaatgtcttgggggaagctgtcgataatttaggtccagtagatgctgggcttacatctccgatacatagagccgctccttcttttacccaattagatacaaaattatctattttcgagacagggattaaggttgtggatcttctagcaccttaccgtcgtgggggtaaaattggcttatttggaggagctggagttgggaagacagtattgattatggagttaatcaataatatagctaaagcacacgggggtgtatctgtattcggtggagtgggagaacgtacccgtgaggggaatgacctttacatggagatgaaagaatctaaagtgattaatgaacaaaatattgctgaatcaaaagtagctctagtttatggtcaaatgaatgaaccaccgggtgctcgtatgagagttggttcaacagctctgactatggcggaatattttcgagatgttaataaacaggatgtactcttatttattgacaatatcttccgattcgtccaagcgggatcggaagtttctgccctattaggaagaatgccctccgccgtgggatatcaaccgacattaggtacagagatgggcactttacaagaaagaattacttccaccaaagagggatcaataacttctattcaagcagtttatgtacccgcagatgatttgacagatcctgcacctgctacaacttttgcacatccagacgcaacgacagttctatcgcggggattagcagctaaaggtatttatcccgctgtagatcctttagattcgacctcaacaatgctacaaccatggatcgtaggtgaagaacattacgaaaccgcacagggagtgaaacaaaccctgcaacggtataaggaattacaagacattatagctattccgggattagatgaattatctgaagaagatcgtttgaccgtagcgagagcgcgtagaatagaaagatttttatctcaaccctttttcgtagccgaagtttttactggttctccaggtaaatatgtcagtttacgagaaacaataaaaggttttcaaatgattctttctggcgaattagacaatttgcccgaacaagctttttatctagtaggaaacattgatgaagttgctgcaaaagcggttgtctt---gcaatctggagattag---atgacactgaatttacgcataatggctcctaatcgaatcgtttggactaatgaagtccaagaaattattttatcaacgaatagtggacgaatcggtatattacctaatcatgcccctttattaactgccttagatataggaattataaaaatacgtctcaggg---aacaatggtccactatggcattaatgggtggttttgccatgatagagaataatcaaatgattgttctagttaatgaagctgaaaaagctattgaaattgattcccgtgaagctcaggaaacttttgaaacggctagaaccaatttaacccgggcg---gggagtaggaaacaaagcatcgaggctaatttggccttcaagagggccaaagcgagattggaagcgattgacacaaata---cttacccagcctcc---gattga---atgggaaatgatatcgagttcaatgttttccaaaaattttggactatatctaatgattttggactgaatacggatcttttagaaacgaatttgatcaatttaggtatagtaataagtttattgatttattttggaaagggagtgtgtgcgaattggatattcggataaaac-aattggatccgtccaatagtacttgaat---aaccaagtat-aaaa---tcccaacgaattactt---cgtaaa--------gagataatctaaaagaactatagcatttcgtaaaatca------tagatgtttt-------gatg-gg---------ggggaa-aaatcaaaatggtcaaagc-ttcatcgcttgaagtcggagcactatctattgggattttcttcgtccc-accatg---------------------caaaacttggttaagga---t-tca-------ttcgatacatgacactcgtatcggtata--attatatgatcccattagta----------tttctaatacttggtgaaaa----agtaatga---------tcctcg-------aaatagaat--------------------tttgtataagtgctgaatcgtcgaccta------atctat---gatt--tataattattcg----tgaaagaaacaattttaccgacagtttcag--------------------------------------gt--------------atacttgtcg--aaagagttatcaacaattgtttcgtatcttc------------------gcatcc----gagggaggcagaaacaaacgaagaggataataggttc------agtcaaattgacgaaggg------------------------ataaatgaactgaacagtaaagccggatgaattgaaaaattcatgttcggtttggggagggattatcaaagagattt--atgc----gtagtaataatccac-tccattgagtaatttattaagaaatcgtaaactagctatttcaaataccattcgtgatgccgaagagcgctataaggaagctacccataagctcgagcaggcaaaaattcgtttggaacaagcaaagatgaaggcaagaaatattcgaacgagtggattatctcagatggagaaagagaaaaaagatttaattgatggtactgatggagatttgaggagattggaggattccaaaaatgctacgattcgttccgagaaacagagagctatcgaacaagtccaacaacaagtttctcgctcggcattagaacggactctagaaacgttaaaaaattgtttggacaatgaattacatttacgtatgattgatcataatattggcctactcagggccatggaaagtgtgactgagtaa---atgaaccccttgatttctgctgcttccgtcattgctgctggattagccgtaggtttagcttctataggacccggcattggccaaggtacggcagcgggtcaagctgtagaaggtattgcaagacaacctgaagcggaaggtaaaattcggggtactttatcatcaagtccagctttcatggaagctttaactatctatggattagtagtagctctggcacttttgttcgcgaatccttccatttag------------atttttccccataaatttgtttctagagggagtaatacgctcgatactgtaggaatttctgatatttccaaccacttctgcgaagtatccgatgtcgaggtaggtcaacatttttattggcaattggg---caattttcaggttcatgctcaagtacttataacttcttgggttgtagctataatactattgggtttggctatttcaaccactcgggatttacaagtaattcctactggtggccagaattttgtcgaatacatcctagaatttattcgagatttaactagaacccaaatcggagaggaggggtatcgaccttgggttcctttcgtggggacgatgtttttattcatttttgtatcaaatcggtccggtgccatcttaccttggcgagttctaaaattaccaaatggtgaacttgctgcacctacaaatgatattaatactacagtagcattagctctacttacatcaatagcttatttctatgctggtctccgaaaaaaaggtttgagtttttttggtaaatatattcaacccacgccgattcttttaccaattaatattttggaagatttcacaaaacctttgtcacttagttttagactttttggaaatatattggctgatgagttagttgttgctgttcttatttcttcggtaccttcagtcattcccgttcccatgatgtttctgggattattcacaagcgcaatccaggctttgatttttgccacattagcagcggcttatataggcgaatctatggagggtcatcactaa---------------------------ctgtgttacacaatccaaagaaaatttcaatctttaaccatgacacttataattccagaacaaatattagctaatacctccttctctcttcttctccttatcacattcattcattggggacgattcatgcgcattgataataaggcggttgaagctatggaagaaaaaggtacgataattgcttcactctgcatgacagtattcttatcgattcgttgggttctttcaaagcattttcctttgagtaatttatacgaatcatctatgttcctttcctggaatttgacattaattcatttagttctgataggtagagg---tagggatggttgggcaggtatagtcacagctcccggtgcaatgttaactcatgggtttgccactttaggcctacccgaggagatgcatgaacctctgcagttagttcccgctctgaaatctcattggttaataatgcatgtaaccacaatgatattgagttatgctgcacttttatgtggttctttgccggcaataaccttattagttgttacgacgactagac---ggaaagatttcattccctcac---------------------caatttcttgttacttaaattt---ggattataagaaactt---gtgagaaatagt---------aactattcatacgactcacaaagttctttg---ctgcatttcataaattttcggaagtggcaattggtaaaagaattagatggttggagttatagaactatcggtttgggatttcccctactaacggtgggtattctctccggagcggtctgggctaatgaagcttggggctcttattggaactgggatccgaaagaaacatgggctttaatcacttggttaatattcgctatttatttgcatagccgaatgattagaattcgatgcagaaaacgatcagcccttattggttctttgggttttttaataatttggatttgttacttgggagtgaatttagtgggcaaaggattgcatagttatggatggttactttag---------------------atgaagaa------ctatcaacaaa------------------tccgaccatatcattgtctgaaaaaagcttacgaaataggtaaacatatacggaaaataaaaaagaattatctctcccatag---aaccgtattttttcaccgaaaacgctcttggcaatccatcctcttttacacgaatacggaattgaataattatatcttcaaaatatatttgagtcttttaggatatagaatcagcttgtatttcatggatctatgtcaatttttacgattc---------------------cacaatcctccccgt---agaaataaaaaattcattcatagatcccgcgaa---agagactacaaaaatcattctatccccatagatattat---tgatggg------gaattaatcagagaaattaatagaaaattgacttggatcgaagtaactttaaatgatttgtatatttggaagcgctattatttattatcgtcat------cgtcttccgacggaaaagaaa---gaaatgaccattctttattaggattaggaacg---aaa---ggaaccgaatc------aataataatagttcatgaatctataggtcttttacctcgttcgataactcgtaccatttccaggtttaaggcggaattgacgaatcagtcgaaaccattaa---ttcttcgggaatttggattgacgagatatcaggcactagcatctttgcaatatattggatgtttaatctctatcccttcaataatttctattttttttcaaaaatatttttcagaaccttggattaggttttggtggaataatgaacaatcccaaatttttcttgcaccggctcaagaagataaaactttagaagaacttgaagggatcgaagaactttctcggctagataagatcatagaaaactcatctt------ttgtaacacaatcacaaggccta------ggtgatggaattcatgaaaaaacaattgaattagtcaaaaatcataatgacaatagtatagagattatttcacattcattaacagatattatttatattattactttgagtggtttattcatagcaggtgaggaacgtctcgtcatttcaaattcttgggcccaagaattattttatagtttaagcgatacgatgaaagcctttttcattcttttattaactgattcatgcattgggtttcattctccacacggttgggaactggcaataagtttttttctcgaacatttcggattcgttcgtgatggacgtataatttcttgtttcgtttcgacatttccagtcgtttcagatacagttcttaaatatttgatttttcgtcatttaaatcgtatttcgccctctattgtagcaacttatcatactatgaatgaataaatgaaattagcttattggatgtatgctggacctgctcatatcgggactttacgggtagccagttccttcagaaacgtccatgccatcatgcatgctcctttgggggatgattatttcaacgtcatgcgctcgatgttagaacgggagagagacttcacacccgtaactgccagtgtcgttgatcgtcatgtattagctcgtggatctcaggaaaaagtagtggataatatggctcgtaaggataaacaggaacatcctgacttgattgtattaacacctacatgtacttctagtattttgcaggaggatttacaaaattttgttgatagagcttctaccatttcggattctgacgtaatcctcgcagatgtcaatcattatcgagtcaatgaacttcaagctgctgatcggacattggaacaagtggtacgatattatctagaaaaagctcgtagacaaggtaatttggatttatctttgacagataaaccatctgtaaatataatcggtatttttacattgggttttcacaatcaacatgattgtcgcgaattgaagcgtctattacaagatctaggtattgaaacgaatcaagtaattccggaaggtggttttgttgatcaacttcatcaattaccgaaagcttggttcaatctagtaccttaccgtgaaacgggcttaatgacagcgatgtatttggaagaagaattcggaatgtcttatgtatcaacaactcctatgggaattgtagatacagcaaattgcattcgacagatacaggaacgacttaat---gcgtgggcacctgttct---gttgaataaaaaaattaattacgaatcgtacatcgatgaacaaacgagatttgtttctcaagctgcttggttttcacgatctatcgattgtcaaaatttgacaggtaaaaaagctgttgttttcggtgatgcaactcatgctgcatcaataactaaaattcttacctgtgaaatgggaattcgtgtaagttgtgctggtacctattgcaaacacgatggagaatggttcaaagaacaggttcagaatttttgtgacgaaatactcataactgacgatcatacggaagtgggagatatgattgcccgtgcagaaccctccgcgattttcggaacccaaatggaacgtcacattggtaagcgtcttgatatcccctgcggagttatttcttcaccagttcatattcaaaattttactttgggttatcgtccttttctaggatatgaaggtaccaatcagatcgcagatttggtctataattcattcactctggggatggaagatcatcttctagaaatctttggtggtcatgacaccaaagaagtcattaccaaatccttatctacggatatggatttaacttggaattctgatagtcaatcggaattgagtaaaattccaggatttgtcaggggtagggtaaaaagaaatactgaaaaattcgcacgacaaaatggtattgcggaaatcactatcgaaattatgtatgctgctaaagaggcgtcaaaggcataaacgaagatagcagtttacgggaaaggtgggataggaaaatctaccactagttgtaatatttcgatcgctttagcaagacgtggcaaaaaagttcttcaaataggatgtgatcccaaacatgacagtaccttcacccttacaggattcttgattccaaccatcatagatactttgcagttgaaagattatcactacgaagatgtctggcctgaagatgtaatttatgggggttacggtggtgtcgattgcgtggaggcgggaggtccacctgccggagcgggctgtgggggatatgtagtaggagagactgtaaaactgttgaaggaatcgaatgctttttatgaatacgatattattttattcgacgtttcaggcgatgtagtatgtggaggatttgctgccccattgaattatgcggattattgtatcatcatcacagataatggcttcgatgccttattcgctgccaatcggatcgcagcttcagttagggaaaaagctcgtacacacccattgagattagctggtttagttggtaatcgtacttcaaaaagagatcttattgataaatatgtagaagcttgtccgatgccggttttagaagttctaccactaattgaagatattagaatctcgagggtgaagggcaagacgctatttgagatggttgaatctcaatccactcttaaatatgtctgtgaattctatctgaatatagcggatcaagtattatctgaaccggaaggaattgtaccaaaagaaattccggatcgagaattgtttagtttgctttcggatttctatttgaaccccgtaagcgaaac------gaatgg------gaagcgtaatcaggaagatttgatcgatttcacgatggtttaaatgtcgat---taagatatccgaaactctcactttcgaatgcgaaacgggtaattatcacaccttctgtcccatcagttgtgtcgcttggttatatcaaaaaatcgaagatagtttctttctcgtggtggggacaaaaacatgtggttattttttacaaaatgctctcggagttatgattttcgccgaaccgcgttatgccatggcggagctggaagaaggagatatttcagctcaattgaatgattaccaggaattgaaacgattatgtgttagaataaaaaaagatagaaaccccagtgtaattatatggattggtacctgtacaaccgaaattattaaaatggatttggaaggcatggctcctgaattagagaccgaaattcaagtcccgatcgtagtagctagggcaaacggattggactacgcattcacacaaggagaagatacggtattagcggctatggcgcatcgttgtcccgaatgtaaagttcg---gtccgggaaagaggag---caagaaata---gaaagtgaatccccgcataaaaattcttttactccccttggagaagcagcagaaaga---attaa---atccac------------cacaaa---atcgagagacacg---aaacccttggttctttttggttctttacctgcgacagtggcttctcaacttggttcggaattgaaaagtcaatccataagtgtctcgggttggctacccgctcaaaggtatacagattcaccaacattgggagatggagtatatgtttgtggtgtcaatccattccttagccggacggcaacgactttaatgcgacgccgtaaatgtaaattaatcggggcaccattccctattggtcccgatggaactcgtgtttggatcgaaaggatctgttccgtacccggtatagagacccagggattgaaagagagggaacagaagatttgggagaatttaaaaaattatctggatctaattcgtgggaaatccgtatttttcatgggagataatctattagaaatatctctagcgagatttcttattcggtgcggaatgattgtctatgaaatcggtattccgtatatggataagagataccaagccgcggaattggcacttctacaaaccacgtgtgaagaaatgtgtgttccaatgcctcgaatcgttgaaaaacctgataactacaatcaaatacagcgtatgcgtgaattacaacctgatctagctataactgggatggcgcacgccaatccattggaggctagaggaatcaacacgaaatggtcggtcgaatttaccttcgctcaaatacatggatttatcaatgcaaaagatgttcttgaactcgttacacgtcccttgaggcgcaataataatttagaaaacttaggttggacagatctggttaggggaggggactaa---------------atgcctattggtgtcccaaaagttccttttcgtctcccaggggaagaagatgccgtatggattgacgtatagtgcgac-ttatcaaaca-tattaa-ttatacgg-aaaactc---tccgtc--------attctatccgagag------aatgg--ttcattattcactcgagattgatg--aattcatcg-----aaaaatccaga-----gcgtgaaatcacggtggttgaaaaaaaaaaa---aagaatcaacgattga---ttcaatctatggttaatta-------cgatgaa-taaggta-ttcaaacctcttccagttc-------tt--taatcagtaact----aaattg--------------------acaaaggatt---taaagaattacag-------atgagaaat----tgcaa----atatttg-tccgtatgtacagatgg-aaatcggataaga-----tt-tactat------agagtagagcataaacctaaag-atttttagc-agcaattattct---gta-aatacgagaggat-tttttcgaaata--------------------------gcccat-----acttagggaaaagatgcgaaaatgcattgatat---ataca--caatatctcaaattca--------------atagaaggaattgaataacaaaatgtgtgaat------------------cccccactttttgca----ataggt-----taagctgtatgcacccag-gaaatgctcgtacagtttctac--ga-gga-aataataagg-aatttatcccaatcaatcgactttatcgagaaagattacttttcctaggacaacaagtggatgacgaaattgcgaatcaactaattggtattatgatgtatttaaatggagaagatgagactaaggatatgtacttgtatataaactctcccggtggtgcggttctggctggaatatccgtctatgacgctatgcaattcgtggtacctgatgtacatacgatttgtatgggattagctgcttcgatgggttctttcattccgacagggggggaaataaccaaacgtatagcattacctcacgctccgtgccaatgtgtttttctc-----gca-ta------ccatgtctgtcccg----------aaa------gagatggaaataacatgacataaa-----tttgttccatgc---acccatga------gaaaa----tatcagtat---------gaatgata-----------------------------------tttctctaagaattcatcttagcgtcatgaatttttttcagaacccatatt----------ataaaaaatcctttat---------------------------------ggaagcttcggt--tgagaaaaaaactttggaattactaattagtatc-----------------------------------tcttcc-tatcatatagcaatagaacgatcgtgaagt-----------------aataaca-gatggttctggg---atcatat--------------acgaaaaag----------gta-----ctataattttaac-------ttatt------------------------gtatca----------------agtccatcaaggagctgtatgcagatac-----gaatgcatgtacagttcattca-------------------gttcatt----ccagattctcaat-ga-----------aaagtttggatatag------------------atactatctactaattagggtaatgattcatcaaccggctagttcttattacgatggacaggccggagaatgcattatggaggcggaagaagttttgaagcttcgcgattgcatcactaaagtttatgtccaaagaacaggtaaacctttatggattatttctgaagatatggaaagggatgtttttttgtcggcgggggaagcaaaaattcatggtatcgttgactcggttgctatagggaatgat---tccgattccgt---gaataattgaatgaaaaaacagaatttggttgatatggaaggcgtggttacggaatcccttcccaatgcgatgttccgagtccgtctagataatggatgtcaagttttgactcatatctcaggaaaaattagacggaattatatacggatactaccgggcgatagggttaaggtggaatcgagtccgtatgatttaacaaaaggtcgtataacatatagacttcgtgcaaaatcttcgactgattga---------------atagaagatagaattcataatcctagt------aattatttagatatcacaatacctcattgccttcatcccgaaattttgattcggatttgtcgcaaacatattctggatatttcgtttctgcatttattaagattaatgctccatacgagta---agaattttaggcttcc---gaattcg---------tctaaccgggttagaaatgtattttatcgcttcctatggaatctctgcactcagagtatcgaatactgtctgattcacctatggaaacagatctataaatttcaatgtactccattttggtttcttttcgatgaaaccgaattcatccgcaagatacaatccgt------cttgagaaaatcaaatcctcgacctgacagaactatt------tcgc---gaaaaaattgttcgattcattacgtgaggtctcaaaatcatttaattttagttatagatggagag------ggggatattgaatcaatcaaagattggaaatttttttttattattttgtggagtaagtatttccattcctggctcgatccatgcagaatatctgtaaagaatttatt---gaatcatcccctctctatattgggatatattctacataccaaaaatgatttgatcaagattaaatttcaattttttgattattcaatcaatacgggtttagttattagaggattttgtggtatcatcccaataatatcctcgattggatcgttagccgaagaaggtttttgtaatacttcaggacgccctatttgtaaattatcctggacaactttgaccgataatgaaattatcgatcgatttgatcgaataatgagaaatattttttactattac---ggtggatgccgcaagaagaagggtttgtatcaattacaatatattttccgattttcatgtgccaaaaccctggcatgtagacataaaagtactatacgcactgtctggaaaagatacggttcgaatttcgccagaaattctgttgttttggagggagt---aaaatcaattccctcaaattcgtggcgaagagaatctgatgaaaaaaggttttggtgcttaaccattacccaaacaaactttttagcggatttgttac------gaaaatcgaaaa-aatatccattacgtgagatagttggagatgaata---------------------aatgaaatcgaatccagattcgaaagaacagtt---------tttttctgcccaggctcttgatgaggattttctacggcccttacagattctgtttcctcttctcatccttgtgtcaggagttgctctaggagttttagtaattgtctggctcgagagaaaaatatctgcatcgatacaacaacgtattgggcctgaatatgccggtcctttgggaataattcaagctttagcagatggtgtaaaactctttctgaaagaaagcattattccatcgc------aagtagatgagatattatttgatattggccctttctcagttcttgtaccagttttttcgagttatttagtaattcctgttggatatgatattattttagccaatttcgatataggtgtctttttctggatctctatctccagtattattcctctcgggcttcttatggctgggtacggatcgaataacaaatattcttttctgggtggtttacgagcagctgctcaatctattagttatgaaattcctttagctttgagtgttttatcagtagctctacgtgtgattcgtta---------------------------------------aaatacccaagatgtt-----tttttttt-----cgataagaatcaattata------------aaatctttca-gtgtttgg--gtagaactagatagtcatatgggtgcaattgaacggctt------cttattctgcagta-caaaga-tgaaatcccatcctcttcatgcaagagtgaaagcttcgt----atgattaac----gaaaccgta-cgattccgggtgact---tttgttcggt---cacgc-----gatgaaaaaaga--acgaatcaat----------------------gcatctg--------------------g-gtaagcagggat-----ggga---------gggggttatacgagaagcct--gaa------ta-gtagaggacgaa----a-atatatcga-------------------------------------------------------atatat-------atccata-tgaaagag------gcgaagggac-tcggcattggtaggaatgttcgagcagtatttcctc----aaaaacccaattgaaggttaa-tccctacctatt---aa-aaaaatgactatccgggacgaagtaattctttgattgtttccacgtcggaggaag---aagcatgaattt---cagttagctcatcgatat---aaaaaaataatttt----tttagtatccatgaattccattcgacgccgac--gaggaact-t-aaagatggagatcgattcaaaagcgcttga---------t-tgagcagcagacggaatctctttggt--aagaaggg--------at------------ggggggaagg--------------------------------------gagggggggaggag-acctatgaagccatcgaggagccgtatgaaat-ggaagtttcacgtacggttttgaagtagaggt-atc----aactatgg----ggtatcgactataattatcaaacagtttgagtacgatcgatatagttgaagcacaatctggatatggattttggagctggaatgtgtggcgtcaacccattggttttatagtctctttcattgcttctttagcagagtgtgagagattaccttttgatttaccagaagcggaggaagaatcaattgcgggttatcagaccgagtattcgggtataaaatttgcatttttttacctttcttcttatttaaatctcttgatctcctctctgttcgtaacaattttttattttgggggctggtattttcccatccc------attcatgtccaaattt---gaccagtcgggatgggatccatttatcgtcgaaa---tcgatcaagttactgatgcaataatgggaattattacgacattgactaaggcttttttattcccatctatttccataacaacgagatggactttaccccgaataagaatggatcaattactcaatctcgggtggaaattcctattacctattgctttgggtaatctactattaacagcatctttccaatctcttctactatga---------------------------------atgaaattagaatttgattcatttatcc------catacggaaatactattttacccgagtgtatttcactccttggtctattaattattttctcaatcgatttgac---atccgat---agaagaaa---tttcacttcattatattgtattgctttgggaagtctcctaataacgactataatattatttattaggctagaaacagaatcagttataactccttcaagttcacttgaagcagatggtttcggtaagatatttcaactcctagtagtactatcctctacaatatgtatatctatatctatcgaatatattgaatgcacggaaagtgcaaccaccgaacctttagtattcctattaacgggtactataggggggatgttcctatgcggtgctaatgatttagtaacaatttttgtatcctcagaatgctcaagtctatgttcctattcattatgtagttacacgggaaaagacgtcagatcaaatgaagctgcaattaaatatttgcccatgggtggattaagttcctccatcctagcgtacggtttttcctggttatatggttcatcgggaggagaaacgaatatgcaaaaagtagtaaatggtcttttaccatataaagaactta------tcaatcccacaggactctctgtcgcattcatatgtgtcataatcggacttgcgttcaaactatccttagttcctttccatcaatggactcccgatatttatgaaggagtgtgacctgtgtct-caagaat--ttgaat--------------tattgatgtaagaa--------atctt-------------cattct-----tacc-----------aa--taattc-gtcgt---gaaaaatctgataggaa-tttt----------gtat-ag-g---caaatatgc-tttccattt-ggact----------gagccagaattctt----atcgaaaatt-aaatttatgatagagcagaatttgaaa----catgtattt------------ctaggag-taggaatt---attt-gaga----------------atg----aaaaaattatcagggataattctttccggacat----ataaat----ctgtagtaa-------------ttcgtga--------aatgagtaaatgtg----caaagttgctc---ttccct-accatgtggtttgttcctatccttcgaaa-cag--gcaaaatcactgg--------agggactatt---cgttagt---acgaaa-cgatcctaaaat----------gaaaatcta-tgaagcctatcgggacggagt-aaaaaattgaatgataa-----------------------------aga-----------gaaatgga----------aatcattaaaatgcgaggattccccggaaag-tttggg-attcgtcg--------------------caact---------------cccttccacagacgcggggtaggtaatctcaataac--------------------------------aaggaacaattccttaattgatttattacttaggagccgtgcgagataaaaatctcaaacacggttttgaatgagggaaaatgcat-------gggttttccgactctgactcaccaactcccgtcgttgcttttctttctgttacttcaaaaatagctagtatagctttaactactcggattttaaatactctttccatcccttcaa---cgaatgaatggaaacttgtgttggaaatcttagccatttcaagtatgctactaggtaatttggttgcaattacccaaacgagtatgaaacggatgcttgcttattcctcaataagtcaaatgggatatataataattggattaataaccggtaattccgacgggtataccagtgtgattgtttatatctttttttacatcttcatgaatttaggaaccttcgcttgtgtgatatcgttcggattacgaacgggtacggataatattcgcgactacgagggactatacgtaaaagaccctttattaggtatttctttaatactgtgtatcttatccctaggaggtattcctccactgactggttttttcgggaaattatatctattccggtgtggctggcaagcaggtttttatttattggttgtaatagcactaaccaccagtataatttcgatatactattatttgaaaattgtcaagtcaataatgtattctaagaagaagc------gactcaatccttatatagaaa------cctatatcgtttcttc---aactttcttcac---gcaaaaaaattttatcaagtacattgtctatctatgcactattggatccatatttttgggattattaataaatccttttcgttatttcgttcacgatattatagaattaagtaatcgttctctaaattaa------------atgcctcaatttcaaaaatatgaatatttttggatgttcttactaatagttagttctttacccacaatcattttttcgctctcgaaattcctaacaccaatgaatggagggccagaaagattcacgagttatgagtcgggtatagaacccgttggagaggcttgtattcaattccaaattcgctattatatgtttgccttagtctctgtcatcttcgatgttgaaacagtttttctttatccatgggctatgagtttctataactccggtatacaatctttcatcgaagcattggtttttatctctatcccgatcgttggtctagtatacgcgtggcggaagggagcgttggaatggtctcaaacttcaggtatttcatccgacgggagattttggaatgattaa------------------------------------------atgaataatttcccctggctaactgtaattgttcttttcccattatctgcaggctcattgattccactttttcgtg---ctagaggaaacagaatcatccgctggtatgctttaggtgtttgtctcctagaatttcttctaattacttatattttttgttaccaatatcgattc---------------------agtaataactctattcagttgagagaagactatagctggattgattttatggattttcattggagattgggtgttgatggattttctcttggacttatattaccgacaggatttgtcactactttagctgcattagccgcttggcctgtcacacggaatccgcgattatttcacttcctaatattagcaatgtatagtgggcaaataggattatttgcttctcaagatattttacttttttcttttatgtgggaattggaactgcttcctatttatttattactgatcgtttggggaggtaaacaccgtctatatgcagctaccaaattcgttctgtacactgccggtggctcaatttttatttcgacaggcgccttgctcatggtatt---taacgaatctggtgtat---ccacttctgacttccaactcctacttaatagcaattattcttcggaattagagataatcatatactcgagttttttgatagcgtatgctgtgaaattgcctatcctacctcttcatacttggctaccagatactcatggggaagcacattatagcacctgtatgcctttggccggaattcttctaaaaatgggagggtatggattaattcgaatcaatatggaattattaccccatgctcattatctatttgctccatggttagttggtttaggagcagttcaaattgtttatggagcttttacttcgataagccaacgaaatttgaaaagaagaatagcctactcttcaatatctcatatgggttttgtacttggtggaattggatctttaacaaatatagggcttaatggtgctatctcacaaatgatttctcatggtttaattggtgcgtcactattttttccctcaggaataagttatgatcgaacacgtactctttctttagatcaaatgggtggacttgctactccaatgccaaagatatccgtcttgttcaccggtttcttgatggcatctatggcattaccaggtatgagtggcttcatcgcagaattgatgattctcttcggaatcgtcaataatctaaattattccatcgtcttcaggatgattattattacaattcaagctattggaataatttcgactccgatttattcattatctatattacgacaaatgtttcatgggtataaatccctcaaagtctcaatttcatatcttatggatgctggaccacgagaaatttttgtttcaacttgtttgttcttacccgttataggtattggtatttatccaaattttgttttattcatttggaacaatgaaacagctcatcttttatcacaaaatttttcg------cgaaattttt---------------------------------------------------------------aaatgcttgaacatattctcgaattgagcgcttccttatttcgtatcggtatttttggatcagtaacaagtaggaatatggtaagagctcttatatgtttggagttaactttcaatgcagttaatataaatttagtaactttttcgaattttttcgacgattcgcaaatgaagggagaaattttctcgatttttgtactagcaattgcagctgctgaagcgactattggatcagctattgtcccagccatttatcgaaatagaaaatcgattcgtattgatcaattcaatttgttgaaatggtaaatggaacttatatctcat---agtgtctggctcatcccgtcgtttccacttttagcccctctttcatcgggattgatatcgttttctctaccaagcggtataagaaatattcgtcgtttgtgtctttccatcaatgtatcatccttgatcatagctatgtttatttcttctttcatctcctgggaacaaataacaggtgattcaattcaccgctatttatggtcatgggtcattagtgggaatatcattctacaaataggttatttgatcgatccattgacttctattatgtcaattttggtaactacggtgggggttatggttatgatttatagcaacggctacatgttctacgataggggatatgtaagatttttttgctatctcggccttttcaccgcctcaatgttaggattaattcctagtccgaatttgatacaaatttatatcttctgggagttagttggaatgtgttcctacttattaatcggtttttggttcaccagacctggtgtagctaatgcttgccagaaagcttttgtaactaatcgtgtaggagattttggtttgttattaggtattttaggtttttattggataactggtagtttcgaatttcaagatttgcccaagcaattatttaaattgcttggttgtgatcgaatcgatatcactactgtcaccgtgtttggtattttattattcctaggtccaatcgcgaaatcagctcaaattccacttcatatatggttgccagatgccatggaaggccctacgccgatttcggctcctattcacgccgcaactatggtcgcagcagggatttttctcgtcgctcgaatgcttccggttttccagatgttacctcttgttatggatactatttcctggataggcgtcataacagcctcattgggcgctagtatcgctacagctcagaaagatctaaaaaaaagtttggcttattccacgatttcacaattgggttatatgatgttatcgttaggtattggttcttacaaagccggtttgtttcacctcatcacacatgcctattccaaagctttattatttctaggagctggatctgttattcattccatcgaatcaatcgtgggttatcatcctaataagagtcagaatatgaactttatgggtggtttaagaaaatacatgccaataactgcattgacttttctttcaggaacattatctctttgtggtattccaccctttgcttgtttttggtccaaggatgaaattctcgtcgatagttggatctattcccctttcttgggactcatcgcgtcctccacggccgccttgaccgcctattacatgttccgtatgtacctactaacctttgagggtgaattccgcggtcgtttcatt---------ggtggataccaaa------tagtttctcac---atct---cgatatgggggggt---ttggcctcctccga-----------------tcgagaga----gaacagaaggaattcataattcctgttcgacgta------tgggaccaggagcgaatacacactgtacccggaagaatccgatgatactatgttattacccctgatcggattgacaatacccactctgtttgcagga---attctgggaata---aattattatc---aagggcacattccatt---cgattccctatcgtattggttccatctatcgttgaattcgcccaa---taaagtccattccgagactttcataacattcttgtcggatgcaatcccatccattagtatagcgtcttttggaatactaacagcttcttcatcacatgaaccaaattctttc---------------cccacatct----------aaatccaaggaatttcgattc--------------gtccatgttgtttcaaaatctatttccgtctattttcataattggtcatattatcgcgggtacattgatggtttgtatgatctcttattcgttaagaattcaagatttttggcgaaatctttttccattatagatcaatggatttttgatggaattataaatggaactagtatcttgagtcttttcgggggtgagggtttgaaacacatagaggggggtttgctatcttcgtattta------ttctttttagtttcctgtatg---------ttcctgtcttatctatatagttatattatttga------------------------------------------------------------------------------------------------------------------------------------atggaattatctgaatcatttcatgaaactgtttttatttttccggaatcaggcctcatactaggaagtttaggtgttgttccactcaccaatatagttcattccgcttttttgctaggatttgtttctgcctgtacggctctcccatacctttcactagattcagatttcatcgctgcggcacaagtcctaatttatgttggagccgtaaatgttttacttatattcgcagtaatgttgataaa---gaaaggggc---tgaggattcttccgcataccggaccgttggtgatggaattacgttagttccttgtatcggtatttttttaccatcgaataataccatctcaaacacatcatggtctgaaatatatttaattgcacgatcaaat---gaagatgaaggaatagtt------ccaatggataatattcgacggatcggatcggaattggtaaccgaattttttatcccgttcgagcttatgtcactaattcttttgattgctttggtaggtgctattaccttggctcgtg------cgag------aaaaacaatcaactcggagcg---aaa---aatattacgaaatgaaaaaaat------ttcta---a------------------------------atggtagttaatatgggtccccatcatccatcgatgcatggtgttttacgactcattattgctttggatggtgaaaatatttcagattgtgaacctatactgggttatttgcaccggggaatggaaaaaatagctgagaatcgaacagtcgttcaatatctaccttatgtaacacgatgggactatttagctacaatgtttacagaagctattacagtcaatgctccagagaaactaacaaatatccaagtacctagaagggcaagttacataagggtcattatgctcgaacttagtcgtattgcatctcatttattgtggcttgggccctttatggctgatatcggtgcacaaactcccttcttctatatcttcagggagagggaaatgatatatgatttatttgaggctgctactggtatgcggatgatgcataattcctttcgcgtcggaggggtagctgtagatttgccctatggatggatagacaaatgcctggatttctgcgattacttcctgccaaaaattgttgaatacgaaaagcttataacaaataacccaatttttctaaaacgagtggaaggtattggtgttattgagaagaacgaagctataaatcggggtctatcggggcctatgttacgagcttcaggaattcgatgggatcttcgaaaaacagatcattacgagtgttatgacgaattggattggcaaattcaatggcaaagagaaggagactcccttgctcgttatttagtcaggattggagagatgagagaatcggtcagaatgattcagcaggctttaaaagctattcccggcggtccctacgagaatttggaagcccgtagat------tcaataaggaaaaaaattcggagtggaattctttcgaataccaatttatcggtaaaaaaccctctccaactcttaaattacctaaacaagaacattatgtaagaattgaggctcctaagggggaattggggattttttcaataggagatgatagtgtgtttccctggagattgaaaataagaccacccggttttataaatctgcagattcttccacaattggtgagaggaacaaaactctcagatattatgacaatttcaggtagtatagatatcatcatgggagaggttgatcgttag---------------atgaatagatttataaattatagtcaggacgcgatacaagccgcgagatatatagggcaaggttttatagttacgctagatcacatgaatcgttttccaataactattcaatacccctatgaaaaattgattccatccgaacgatttcgaggtcgtatccattttgaattcgacaaatgcatcgcatgtgaagtatgtgtgcgtgtgtgtccaatgaatttacccgttgtcgattgggaattgagaagaactatgagaaggaaacgattgagaagttatagcatcgatttcggaatctgcatattctgtggtaactgcgtcgaatattgcccaacaaactgtttatcaatgactgaggagtatgaactttcgactcatgatcgtcatgaattaaattatgatcaagtagcattaggccgtttacccgtatcagtaattgaggattctgcgatcaaaactttgtcgaattcgatatccctacccaagggagttat---ggaaggacattcgggtttacgaaaaataact--------tcgaattag-----------------------------------------------------------------atgcagggacggttatctgcatggttaattaaacatggtttgaatcacagacccttggggtttgattaccaaggtgtcgaaaccttgcaaataaaatctcaggattggccctatatagctgtttctctatatgtatatggcttcaattatttacgttcccaatgtgcttatgatcccgaaccaggtagtttattggctagcatatatcatttgactgaaatatgtgatgatgcagatcaacccgaagaaatatgtatcaaaattttcgtatcgagaaaagatccaataatcccatctattttttggatatggaaaggcgccgattttcaggagcgagaatcgtatgatatgtttggaataatttatgggagccatccacatctgaggcgtatcttaatgcctgatagttggattggttggcctttgcgaaaagattatatcgtaccagatttttatgaactacaagatgcatattga------------------------------------------------------------------------atgaatgagacgaaattttatccctccgataaaactgtaacagattctattattttaacaactctcaatgatttttcgaactgggctcggctttctagtttgtggccacttctatacgggacgagttgttgcttcatcgaattcgcctcattgattggatcaaggtttgactttgatcgttatggtttggtaccccgatccagtccccgacaagccgatctcgttattacagccggcactgtaacaatgaaaatggctccatctcttgttagactatatgaacagatgcccgaaccaaaatatgttattgcaatgggagcttgtacaataacggggggtatgtttagtacggattcttataccacagtgcgcggggtagataaattaattcctgtcgatatttatttacccggatgtccaccaaggccagaggcggttatagatgccataataaaactacgtaaaagaatagctcgagagatacgtagggatgataaaagactcagac---aaggggaaaagttttttacttcaaatcaccgattcgattta---ttaccgaatattgggat---taggcgatataatcag---caatt------cccgaa------tgaattctttgatctcgaagaggctt---------cagaatcgttgtctggacctg------aa-------ggaatgaaatatgaaat-ctcaacgatttggagacggaggatgacgaaatcgtaaatgcaaaataagaaattaaataatttgattaggaaatggataactcaattggtttctataata------gtgattgcgaatacagtaatt---tggccacctatttcgggggcatatcccatttttgcccagcaaagttatgatgatccacgagaagctactggacgtattgtatgtgccaattgccatctagccaaaaaatctgttgacattgaagttccacaatctgttcttccagatacagtatttgaggcaattgttagaatcccctacgattcgcaggtgaaacaagtacttgctaacggtaagaaaggttccttaaacgttggagcagttcttattttaccagaaggttttgaattagctccccccaatcgtatttcccccgaaacgaggaaaaagataggtagtttgttcattcaaccttatagagatgataaaagaaatattctagtcataggtccgattcctggtgaaaaatatggcgaaattgtttttccgattctttctccggatccagctattaataaagaagttcacttcctgaaatatcctatctatgtaggtggaaatcgaggcagaggtcaaatctatcccgacgggggtaaaagtaataatacagtttatgatgcctcggtaacgggacaggtaaataaaatccttcgcaaagggaaa---atgggatatgagatagtaataacggatgcatcggatggccatgaagttattgataccatacctgcagggccagagattcttgtttcggaaggtgagtttgtgaaaattgatcaacccctaaccaataatccaaatgtcggtggatttggtcagagtgatgcggaggtggtgcttcaggatccatcgcgtattcgaggtctttcattgttttccgggtcagttattttggcacaaatctttttagtacttaagaaaaaacagtttgaaaaagtacaattagctgaaatgaatttctga------------------------------------------------------------------------------------------------gtggga--------gttttttattctgccaaatttttat-----agaat------tgtgattt-tttgaagcgc-ag-aaata-----------------gtggaactagaaactatggtta---attcatataaac---ccattcactctgccccgttatcgatttcttattacttccggat-t------------------------------------cgatctttc--------------------gataaa----------------------aaa-----------------atccggg---------------ttaaaggaatttacct------------------------aat-------aagtgata---aggagtggattgaatccattgtatcttc--tcccatttctt-----ctaagacatcggagcgtggaaggaatctaaggttcag--aaatcgtttatacagtttgaacgagataatcttggtattgggtc--accaaagaa-gagagagatttctcaaa------tttttagagattttca-----------------------------------------acgatatg-gaaagacaaattaactcgagacgataccgagtagga-att-tgaaat-a-tttaa--------------------aaatattcgaaatatttc-actttcttcgtttgttcgagccgtgtgatcagaaataatcattcacggcttttta-----gagggggc---------------------------caacctatctcaataaagtttatgattggtttgaagaacgtttagagattcaagcgattgcggatgataccaccagtaaatatgtacctccacatgttaatatattttattgcttagggggtattactttaacctgtttcttagtccaagtagctactggttttgccatgactttttattaccggcccaccgtaactgaagctttttcttcagttcaatatataatgactgaggttaatttcggttggcttattagatcggttcatcgatggtcagcaagtatgatggtttcaatgatgattttgcatatttttcgtgtatatctcacgggaggttttaaaaaaccccgtgaattaacttgggtaactggtgttgttttggcggtattaaccgtatctttcggtgtaacaggttactcgttaccttgggatcagattggttattgggctgtaaaaattgtaacaggtgtacctgaagctattccaataattggatctccattggttgaattattgagaggaagtgtgagtgtcggtcaatctacgctaacccgtttctatagcttgcacactttcgtattaccattgcccacagcgatagttatgttaatgcattttttaatgattcgtaaacaaggtatttcaggtccattatagatgggagtgtatgac-tctat-ccgaaaa-tctatt----ttgccatacagaagatttattcgttctgtcacatagga-agttatgatagcgatatcaacaaaaccatgtgttttta--ctcccaaccc-ttt----ttcgtcaatcacgaagttg----gattttgggttattt--------tttt-aatt---aagaa----------atataattctatgatcgaatctcgaattgatgagaaaagattccgtcagatccgataattttttga-----ttgcggattccgcacttg-----------------------------gtagta-gggagataca-tcattccc--cccgta--tcttc--actca-tgatgaactatcggaacgat----aatagatctaaggaaacagcatta--gaaggcaga--atga--ttgatgagtaaattcctactatttgat-----------------------taaatac-----gaatgg--aaaaagattatccgtgtagt---aat-aattttgat--taattcgga------------ttataagtatttgctaaagt-----------------tttagatacctctaa-------------------tacatcgaaa---------------------------------------------------------------------------------------------------------------------------------------------------------------------------------------------------------------------------------------------------------------------------------------------------------------------------------------------------------------------------------------------------------------------------------------------------------------------------------------------------------------------------------------------------------------------------------------------------------------------------------------------------------------------------tcacattcgaccatcgcttgagctggatggc-tataaattgtcacgtccagttctttg---ggggggggg------------aaaaaa-----aagagcctatcccaataacaaaaaaacctgaattgagcgatcccatattaagagctaaactagctaaaggtatgggacataattactatggagaacccgcctggccaaatgatctttcatatatttctccagtcgttatttcaggtactattgcgtgcactgttgggttagctgttttggaaccttcaatgattggtgaacctgcgaatccttttgcaacacccctggaaatattgccggaatggtattttttcccggtatttcaaatacttcgtacagtacctaataaattgctaggtgtacttttaatggctgctgtgcctgtgggattgttgacagtaccgtccccagaaaatgttaataaatttcagaatcctttccgtcgtccggtggctacaacagtttttttaattggtaccgttatagctctttggttaggtattggagcagctttaccaattgataaatctctcactttgggattattttagatgattgaagctttattgtctggaattgttctaggtcttattcctataactctggctggatcatttgtgactgcgtatctacaatatcgacgcggtgaccaattagatctctgaatgc---ttactatactcagttatttcgtgttcttaataggagctttgattttagcactaattccatccattggttttggtaaaatacaacttatttagatggatattactagtatagcttggggggcattaatggtcgtttttaccttctccctttcacccgtcgtatgggggagaagtggcttatag---------atgactattcgttcaccagagccggaagtcaagattgtagtggaaaaagatcctgttggaacctctttcgaaaaatgggccaaacctggacatttctcgaggactctagtaaaaggtcctaatacgactacctggatctggaatttacatgccgatgcccatgattttgacagccatacgaatgatttggaagaaatttctcgaaaagtttttagtgctcatttcggacaactagcaataatttttatctggttgagcggtatgtatttccacggtgcccgtttctccaactacgaggcatggttgggtgatcctattcatatcaaaccgagcgcccaagttgtttggccaatagtgggtcaagaaattttgaatggagatgttggtggaggttttcaagggatacaaataacgtccggctttttccaactctggcgagcatctggaataactagtgagttacaactctattctactgccattggtggattgatttttgcagtattaatgctttttgctggttggttccattatcataaagccgctccgaaattgtcctggttccaagatgtcgaatccatgctaaatcatcatttagccggccttctgggattaggttcactttcttgggctggtcatcaagtacacgtctctttacctattaatcaacttctggatgcgggagtggatccgaaagaaatacctctcccacatgaatttattttgaatcgagatctcctggcggaactctatcccagtttttcgaaaggattaaccccattctttactctgaattgggcggagtattcggattttttaacttttcgtggagggttaaatccaatcactgggggtttatggttgaccgatactgtacaccatcatttagcaattgcagttttattcctagtagctggccatatgtatagaactaactggggtatcggccatagtttcaaggagattctggaagctcacaaaggtccttttaccggggaaggtcataaaggtatttttgagattttaacgacttcatggcatgctcaattatctctgaatttagctatgttaggttcattgaccataattgtagctcatcacatgtattcgatgcctccttatccgtatttggctaccgattatggtactcaactatctcttttcacacatcatatgtggattggtggatttttaatagttggagctgctgcgcatgcagcaattttcctagtaagggattatgatccaactacccaatataataatttattggatcgtgttcttcggcatcgtgatgcaataatatcccatcctaactgggtatgtatctttttaggatttcatagtttcggattatatatccacaacgatacaatgagtgctctgggacgtcctcaagatatgttttcagatactgctatacaattacaacccatttttgcccaatgggttcaaaatacgcatgccttggcaccagaaattactgctcccaacgcctcggcaagtacaagtttgacttgggggggaggtgacataatcgctgtgggtagtaaagtcgctctattaccaattccattaggaaccgcagattttttagtacatcatattcatgcattcacgattcatgtgacggtattgattttgctgaaaggtgttctatttgctcgtagttcccgctcgataccagataaagctaatctcggttttcgtttcccttgtgacgggcccggtcggggcggaacctgccaggtatcagcatgggatcacgtcttcctaggtcttttttggatgtacaattcaatttccgtcgttattttccacttcagctggaagatgcaatctgacgtttggggtaatataagcgaacaagggattgttactcatatcaccggaggaaattttgcgcaaagttcaattactatcaatggttggttacgtgatttcctatgggctcaggcttctcaggtgattcaatcctatggatcctctctctccgcttacggtcttttgttcctaggtgctcattttgtttgggccttcagtccaatgtctttatccagtggtcgtggttattggcaagagcttattgaatcaatcgtttgggctcacaataaattaaaagttgctcctgctattcagcctagggccctgagtatcgtacaaggccgtgctgtgggagtagctcattaccttctaggtggaattgctacgacatgggcattctttctagcaagaattattgcagtaggataaatggcatcaagatttccaaggttcagccagggcctatctcaagacccaacaactcgtcgtatttggttcggtattgccaccgcgcatgacttcgaaagtcatgatgatatgaccgaggagcgtctttaccaaaaagtttttgcttcgcattttggtcaattagctataatttttctatggacttctggtaatttattccatgtcgcttggcagggtaatttcgaggtatgggtgcaagatcctttacatgtaagaccaattgcccatgctatttgggatcctcattttggtcaaccagcagttgaagcttttactcggggaggagcttcgggaccagttaatattgcgtattctggggtatatcaatggtggtatacaattggtttacgcacgaatcaagatctctataatggagctctttttttggtttttctttcctccctttgtctattggcgggttggttgcacctgcaaccgaaatgggaacctcgagtttcgtggttcaaaaacgctgaatcccgtttgaatcatcatttggcaggactttttggtgtaagttctttggcctggacgggtcatttggttcatatcgcgattcccgaatcaagaggtgaacatgtgagatggaataattttctgacctccttgccgcaccctcaaggtctggggccttttttcacgggtcagtggaatatatatgctcaaaacgtcgattcgagtgatcatttctttggtacttcccgaggtgctggtactgccatattaaccttcatcggagggttccatccacagactcaaagtttatggttgacagatatggctcatcatcatttagctattgcagttatttttattatagctggtcatatgtatagaaccaatttcgggattggacatagtatcaaagaaatccttgaaacgcatactccccctggggggcgactgggtcggggacataaaggtctctatgacacgatcaataactccctccatttccaattaggtctggctctagcttctttgggggtgataacttcattagttgcgcagcatatgtattctttacccccctatgcatttcttgcacaagattttacaacccaagctgcgttgtacactcatcaccaatacatagctgggtttattatgacaggtgctttcgctcatggggctattttcttcatcagagattacgaccccgaacgaaatagagataacgttctggctcgaatgttagaacataaagaagctatcatatcccattcaagttgggctagtttatttttaggttttcataccctaggaccctatgttcataacgacgcaatgcttgctttcggtacccccgaaaaacaaatattaatcgaacctgtttttgcccagtggatacaatctactcatggtaaagcattctatggttttgatgtacttttatcttcaccaagtagtcccgctttcaatgccggtcagagtatttggttacctggttggttggatgctgtaaatgacaacagcaattcactcttcctaacaataggtccaggtgatttcttagtccatcacgctattgccttgggcctacatacaactacgctcattttggtcaaaggtgctttagatgcacgtggatcgaaattgatgccggataagaaagaatttggttatagtttcccctgcgacggtcccggtcgaggtgggacctgtgatatttccgcctgggatgctttctacttagcagttttttggatgttaaatactattgggtgggtcactttctactggcattggaaacatataacactttggcaaggaaatgtggcacaattcaatgaatcctccacctatttaatgggttggttaagagattatttatggctaaactcttcacaattgattaatggatataatcccttcggaatgaatagtttatcagtttgggcttggatgtttttattcggacatctcgttcgggcgactggattcatgttcctaatatcatggcgtggttattggcaagaacttattgaaactttagcttgggctcatgaacgtactccgttagctaatttggttcgatggaaagataaaccagttgctctctccattgttcaagctagattagttggattggctcatttctccgtaggctatatatttacttatgccgcttttctaatcgcttctacatccggtagattcggttgaatggcacattccgtcaaaatatatgatacttgcatcggttgtacccaatgtgtaagagcttgtccgacagatgtgttggaaatgatagattgggagggttgtaaagccaagcaaattgcgtcggctcctagaacagaggattgtgtcggttgcaaaagatgcgaatctgcctgtccaacagattttttgagtgtacgtgtctatttgggatccgaaaccactcgtagtatgggtcttggatattgaatgacagcttcttatttgccttcgattcttgttcctttggtaggcctagtttttcccgctattgcgatggcttctttgttcatatatatcgaacgcgaggatattctgtaaatgcaagatgcaaagacttatctatccacagcacctgttttggctacgttgtggttcggttttttggctggtttattaatagaaatcaatcgtttctttccggatgcattgatcctcccatctctctag------------atgcttgcaatttcagacaatcaaatcattgtaattctatcaagcgtttttgtaacgggtattttggccctgaggttgggtaaaaaattgtatcaatgaatgaccgcaactttagaaagacgcgaaagcgcaagcatttggggtcgcttttgcgactgggtcactagcactgaaaatcgtctatacattggatggttcggtgtattgatgattcccactttattaacagcaacttccgtattcattatcgccttcgtcgcggctcccccagtagatattgatggtattcgtgaacctgtatctggctcccttctttatggaaataatatcatttcaggtgcaattattccaacctctgcagctattggtttacatttttatcccatctgggaagctgcttccgtggatgaatggttatacaacggtggtccttacgaactgatcgttcttcactttctacttggtgtagcctgctacatgggtcgtgagtgggaactaagtttccgtctaggtatgcgtccatggattgctgttgcctactcagctcctgtcgctgctgctaccgcagttttcttgatctatccaattggtcaaggaagtttttctgacggtatgcctttgggtatctctggtactttcaatttcatgatcgtattccaggctgaacataatatccttatgcacccgtttcacatgttaggtgttgctggtgtatttggaggttctttattcagtgctatgcatggttcccttgtaacttccagtttgattcgagaaactaccgaaaacgaatccgctaatgcaggttataaatttggtcaagaagaagaaacttataacattgtagctgctcatggatattttggtagattaatctttcaatacgctagtttcaacaattcccgttcactgcatttcttcctggctgcttggcccgttgtaggtatttggttcaccgctttaggtatcagtaccatggcttttaatctgaatggttttaatttcaaccaatctgtagttgatagccaaggtcgtgtaatcaacacctgggccgatataatcaaccgcgccaaccttggtatggaagttatgcatgaacgtaacgcccacaattttcctctagatctggcctccgtcgaagctcctgctattaatggttag---------------------------------atgggtttaccttggtatcgtgtccataccgtcgtcttgaacgatcctggtcgcttaatcgctgtgcatttaatgcataccgcactagtttctggttgggcaggatcaatggctttatatgaactagccgtttttgatccttcagatccaattttggatccgatgtggaggcaaggtatgtttgttataccttttatgactcgttcgggaataacaaaatcatggggaggctggagcgtagtcggagaaaccgcaaccggtgctggtttatggagttatgaaggtgtagctgctgcacatattgtatcatcgggttcattatttttagctgctatctggcattgggttttttgggatctagaattatttcgtgatgaacgtacaggtaaaccttctcttgatttaccaaaaatatttggtattcatttatttctttccggagtactttgttttgcatttggagctttccatgtgacaggtttatttggtcccgggatatgggtgtctgatccctacggattgggcgggagggtgcaacccgtagcacctgcttggggtgctgagggttttgatcccttcgccccggggggaattgcttctcatcatattgcagcaggtattttaggtatattggcaggattgtttcatcttagtgtccgacctccgcaaagattatataaaggattacgtatgggtaatgttgagacagtactatctagtagcatcgctgctgtcttttttgcggccttcgtcgtcgctggaaccatgtggtatggttcagcagctactccgatagaattatttggtcctacacgttatcaatgggatcaaggttttttccagcaagaaatagatcgtcgaattcgtctgagcaagtccgaaaatctcaatctatctcagtcttggtccaaaatccccgaaaaattagctttttatgattatatcggtaataatccagcaaaaggcggtttatttagagcaggtgcaatggataatggagatggaatagcaatcggctggttgggtcacgcagttttccgggatagggtaggacatgaacttttcgtacgtcgaatgcctacttttttcgaaactttccccgttgttttggtggatgaagaaggaattgttcgagccgatgttcctttcagacgggcagagtccaaatatagtgtcgaacaagtaggagttactgttgaattctacggcggtgaacttgccggagtagtctttgatgatccatccactgcaaaaaaatatgcaagacgagctcaattaggtgaaatttttgaatttgatcgcgctactttaaaatccgatggcgttttccgaagcagtcctagaggttggtttaccttcggccatgttacgttcgctcttctctttttcctgggccacatctggcacggagctagaacattattcagagatgtttttgcaggtatcgatccagatttggatgctcaactggaattcggggcatttcagaaattgggagattcgacaactaaaagataa---------atgaaaatcttgtattccccgaggaggttctaccacgtggaaacgctctttaatggaaccttatctttaggtggtcgtgatcaagaaactacaggttttgcctggtgggcgggtaatgccagactcattaatctatctggtaaattactaggtgctcatgttgctcatgctggatcaatcgttttttgggcaggagcaatgaatctgttcgaagtagctcattttgtcccagagaaaccgatgtatgaacagggattgattttactaccccatctagccactttgggttggggcgtcggtcccgggggagaaatcgtggatactttcccgtacttcgtatctggagttattcatctaatatcttctgctgtcttaggttttgggggtctctatcacgcacttattggaccagaaactttagaagaatcctttcctttcttcgggtacgtgtggaaggataaaaacaaaatgactactattttaggcattcatttgattctattaggtattggtgcttttctcttggtatttaaagcctcttatttcgggggtatttatgacacctgggctcctggtggtggagatgtaagaaaaataacgaatttgaccctcaatccaagtgtaatattcagttatttactcaagtcaccttttggtggcgaaggttggatcgttagtgtcgataatctcgaggatataatcgggggacatgtgtggctgggctgtatctgtctctcaggcggggtgtggcatattttgacaaaaccttttgcttgggcccggcgcgctctcgtgtggtccggagaggcttatttatcctatagtttagcagctatttccgtttttggttttatcgcctgttgcttcgtttggttcaacaatacggcttatcccagtgaattctatggaccaactggtccagaagcttctcaagctcaggcttttacttttttggtcagagatcagcgtctcggagccaatgtaggttcagctcaaggacctacgggtctgggtaaatatatcatgcgttcacccaccggagaaatcatttttggtggagaaactatgcgtttttgggatctccgggctccttggttagaaccattacgaggaccaaatggtctagatttgagtaaattgagaagggatatacaaccgtggcaagagcgtcgctccgctgaatatatgactcatgcccccctagggtcactgaattccgtaggtggagtagccacggaaattaatgccgtcaactatgtctcgccccggagttggttatcaacttcccattttgttttgggtttctttttcttcgtgggtcatttgtggcatgcaggaagggcacgcgccgccgctgccggtttcgaaaagggaattgatcgcgattttgaaccagtattatctatgactcctctcaattag---atgactatagccattggaaagtcttccaaagaaccgaaaggtttattcgatagcatggatgattggctgaggagagaccgtttcgtattcgtaggttggtctggtctattactttttccatgcgcgtatttcgccctgggtggttggttcaccggcacaactttcgtgacttcatggtatactcatggattagctagttcctacttggaaggctgtaattttttaacagctgcggtctcgaccccagcgaatagtttggcacattccctattattacttcggggacctgaagcacagggcgatttcactcgctggtgccaattaggtggtttatggacgttcgttgctcttcacggttctttcggtctaatcggttttatgttacgccaattcgaacttgctcgatctgttcaattacgtccttacaacgcaatcgctttctccggcccaatcgcagtttttgtatctgtttttttgatctatcccttgggtcaatctgggtggttttttgcacccagttttggtgttgctgctattttcaggtttatccttttcttccaaggctcccataattggaccttgaacccattccatatgatgggagttgccggtgttttaggtgcagctcttccatgcgctatccatggcgccaccgtcgagaatactttattcgaagatggtgacggtgcgaacacgtttcgcgccttcaacccaacccaatcggaagagacatattccatggttactgccaataggttttggtcccaaatttttggtgtcgctttttctaataaacgttggttacattttttcatgctatttgtaccagtaactggtttatggatgagtgccattggagttgttgggttagctttaaacctacgcgcatatgattttgtctctcaggaaattcgtgcagcagaagatcctgaattcgaaactttctataccaaaaatattctattgaatgaaggtattcgggcctggatggcggctcaggatcagcctcatgaaaatcttgtattccccgaggaggttctaccacgtggaaacgctctttaaatgtctggaaataccggagaacgtcctttcgctgatataattaccagtattcggtattgggtaatccatagcattacgataccttccttattcattgcgggttggctattcgtcagtacgggtttagcttatgatgtattcggaagtcctcgtccgaatgaatatttcaccgagaatcggcaagaagttccacttattactggccgtttcaattccttagaacaaattaatgaattcactaaatccttttag----atgactatagataggatctatccgatttttacagtaagatggttagctgttcatggattagcagtacctacagtttttttcctgggagcaatatcggcaatgcaatttattcagcgctaaatggctacacaaattatagatgacgttcctaaaaccagaggaaaaaaaagtggtgtgggtgatatcttgaagccattaaattcggagtatggtaaagtagctcctggttggggtacaaccccttttatgggtattgcgatggctttttttgcggtttcttcagtaattattctggaactttataattcttccgtccttttagatggagtttcaattagttggtgaatgcctactcttaagttattcgtttatgcaatagttatatttttcgtttctcttttcgtgtttggattcctatccaatgatccaggacgtaatccaggacgtaaggattgaatggtcaatactactggaaggattccttcatggctaattggtactataacgggtatcatcgtaattggttcggtgggtgtctttttctatggttcatattccggattgggttcatccctatga---atgtttaatacttatttcgagaatgtattccatcaagatggtttc------gtttttagcaaattacctgaagcctatgctattttcgatccgattgtggatgtcatgccaattataccttcattttctcttccattagcccttgtttggcaagcttctgtaagttttcgatgaatgacacaaccaaatccgaacaaacaaagtgtggaattgaaccgtaccagtctctattggggattgcttctgatctttgtacttgctgtttcattttccaattatttcttcaattag---------atggaagttaatatctcagcatttattgctacagctctttttattttaattcccacggcctctttactcattctatacgtacgaaca---gctggtcaaagcaattaa------atggaaactgcaacttcagtcgctatctctatatcttgcttactcattagtttcaccggttatgccctctacaccgctttcggaaatccggccagtggacttaaagatcctttcgaaggacacgaagactagatggaagcattggttcatacatttctgtcagtagctactttgggaattattttctttgccatcttcttcagggaaccgcccaaagtaccaaacaggggaaagaaataa-------atgattatagcgtttcaatcagctgtgtttgcattgatcagtatttcatttctattagtaattggtgtacccgttgtattagcttctcccgatggttggttgagcaacaaaaatgccgttttctcaggtgcatcattgtggattggattagtttccttggtgggtattttgaattcatctatatcttaaatgtcaccacaaacggagactaaagcaggtgttggattcaaagccggtgttaaagattatagattgacccattatacacccgagtacgagacgaaagaaacggatattttagcagcatttcgtatgacccctcaacctggagtaccaccggaagaagctggggctgcggtagctgccgaatcctccaccggtacttggaccacagtttggactgacggcctcacgagtcttgatcgttacaaaggtcgatgctatgacatcgaacccgtcgctggggaagataatcaatatatcgcctatgtggcttatcctctagatttgttcgaagagggttctgttacaaatttgttcacctccatcgtcggtaatgtattcggatttaaggcattacgagccctacgtcttgaagatttacgaatccctccatcttatgtaaaaacttttcaaggtccacctcatggtattcaggttgaaagggataagttaaataagtatggtcgtcctttgttgggatgtacaataaaaccaaaattgggtctatctgctaagaattacggtagagctgtatatgaatgcctacgaggcggacttgatttcacgaaagatgacgagaacgtgaattctcaaccattcatgcgttggagagatcgcttcctgttcgtagcagaagccattttcaaatctcaggcagaaactggcgaaatcaagggacattactcaaatgccaccgcaggtacatcggaagaaatgatgaaaagagcagcatgtgctagagaattaggtgtccctattattatgcatgattacttaacaggtggtttcactgcaaataccagtttagcccactactgtagggataacggtttacttctccatattcaccgtgcaatgcatgcagttattgatagacaaaaaaatcatggtatgcacttccgtgtattagctaaagcattgcgtttatctggtggggatcatatccatgccggtaccgttgtgggtaaattggaaggagaacgtgaagtcactttgggctttgttgatttacttcgtgatgattatatagaaagagacagaagtcgtggcatctatttcacacaggattgggtatctcttcctggtgttttacctgtagcatccggaggtattcatgtttggcacatgcctgccctaaccgaaatttttggagatgattctgtattacaatttggtggtggaactttggggcacccttggggaaatgcacctggtgctgttgctaaccgagttgctttggaagcttgcgtacaagcacgtaatgaaggccgtgatctagctcgcgaaggcaatgaggtgattcgtgaagctagtaaatggagtcctgatttagccgctgcttgcgaagtttggaaggagatcaaattcg---aa---tatgaaacaatagataccctata---------aatgattcaacctcaaacccattcaaatgtcgcagataatagcggagctcagaaattaatgtgtattcgagtgaccggaacaaatgatcgtgaatacgcaggtatcggtgacgtcatcatagctgtggttaaggaagcggttccgaatatgcccacgaagaaatcagaaatagttagagcagttattgtgcgtacccgcaaagaaattggacgaact---gacggttcggtaatagaatttgatgataatgcagcagttactattaatcgagaaaataatccaagaggaactcgtgtttttggtcctatagcgagagaattgagaggctccaatttcacgaaaataatttcattagcaacggaagttttatgaatgcctagtgtgtgactcgtttattccgaac---tccgatatatg--aat-------cggagttatg----aagatcta--gtttct---------------actag-aaaata---attcatagtttt------atattggaatg---aaccaa--gtaacaaaccaaagaa-------------------------------tattgcataagaattttt--tttgtgaattttccgtgggaataatgga-tta---ttgattattctctcacgaagcg---gaat--------gagaaacac----gaccaat-cgtatggtttggtc--aggaacc-aaaaattctcgg-----atggta-tcacaaaac-------a---caaga---------------------------------aatcaagagct-------ttgattc-ggtgaggactaagagacccgaccaa-----t-tattgaatggctccgctgc---g---gaaaaaaacccaatcg--aaagat---gtaagaccatggaaac-gaaggaattttggagaaatg-----------------------a-ttaaagactcagagatgggatggcggaataaaccgatg--act----------------------------------------------------------------------caatacga----atttgtttgggagttaatatccgcccatgaaagtatgcctca-ttattcct-----aaaatccctgcaaacgt-------aaaaaaat-----aaatgtctt---------------------------------aatttttggttcatgaggagccggatgctaagaaa-ttatcacgtccagttctgaagtagcg-------------atatcgactataaccccaaaagaacaaaatttcgtaaacaacatagaggaagattaaaaggaatcgctacccgaagtaattccatctgtttcggaaaatttgctttacaagctcttgaacctgcttggattacagcccgacaaatagaagctggacgacgagctattactcgatatgcccgtcgaggtggaaagttatggattcgtatattccccgacaaaccgatcactgcacgaccagcagagacacgaatgggatccggaaaaggatctccggaatattgggtagctatagctaaaccgggtaaaatactttatgagataggcggagtatccgaaaatgttgcgaaagctgcaatgaaaattgctgcctataaaatgcctatacgtaccgcttttgtcggaat------taatattaattga------------------------atgactagagtgaaacgtggttatgtggcacgaaggcgtcgtaagaatcttttcacactcacatctggatttcgtggaactcattcaaaactgtttcgaacagccaatcagcaagggatgagagcgttagtcgcttcttatcggggtagggtcggtagaaaaaaaacttttcgacgtttatggattgttagaatcaatgcggccgtacgaagtgatggaatttcctacaataaattaatccagtccctgtatcagaatcagattcttttaaatcgaaaaatacttgctcaaattgctatattggatagattcgccttctctctgataatacggaatattgggagggaggtgaagaaacaaccgataatgcagtaaatg---agtatttatgcaataattgaaaccgggggtcaacaactccgagtagaacctgggagattttataatattcgccattttacctcgatgatac---cca------ttgaacgagataaaaaaatattaatttatcgcgtattaatgattcgtcgagaatctcatataaatctcggacatccgtggttagaaggggctattgttaggggtagaattttacacgcccacttcgaaaaaaaaattactaatttcaaaatgatacctaaaaaaaagacgagacgtgaattgggacatcgacaaaaatcaactcgatttatagtcgattctatttccatgaacggagaggatatat--ctcggtag------------atggacact------acaacttcc------aatccaagaattgaggcttcagctaaatatatacgtatgtctccgcataaggcgcgaagggtggttgatcaaatacgtggtcgtgcctatgaacaagcgctgatgatattggaattcatgccgtatcgggtatgtgattcaatatcgcaattactttcttccgccgcagcgaacgcaaatcataattttggactaagtaaaactgatttattcatagatgccgttcaagtgaacggaggaagttttttgaaacgaatcagatccggagctcggggacggacgtatcctatacacaaacctacttgtcacataaccattgtgatgaga---------atagattcc-----gggtggcgtaataaaatctcattgagaaaattcgggaaataa------------atggatcggattagatatcccgtactcacggaaaaaacaattcgtttattagaaaaaaatcaatatagttttgatgtcgatcttggggttgataagaaagaagtgaagaaatggctcgaaaccttttttaggatcaaaataatcggaatcaatagtcacagacttcctagaaaggagagacgggtaggtacaatgagaggatatatcactcgccataaacgagtaatcataagacttggattggattcttccatcccattattctcaaacaaatag---------------atggtcatacgttcgtataaagcttatacaccaggcacgcgcgataggtccgtagtcacgttcaaaaagatgattgaat---caaaaccgcaaaaaaatttggttcgtggtagacatatagcacaaggtcgaaatcatagaggaatcataactagtcgacaccgtgggggaggccatcgacgcctttaccgaatgattgatttccgaagggataaaagggatatatctgcagaaataaaaacaattgaatacgatcccaatcgtaacacttgtatttgtcttactaattatggggatgggaaaaagagatatgttctctatccccacggtattaaaatcggagataatattatttccggtgtacaagcacctatttcgattggaaatacttcacccttgagtgcggtttgattagtttattttcgtaatcggaactg----tccgactga-g-cc-aaaaa---ctcggaaatctcacacctattg-----------------------------------ga--tcaaatct--tcggaggaaactca-gaaagtgaaaca-gcaagtgatatca-agtaatt-------------------------------caaatt-aaaaaccttagag----atatat-ttgatatgga-aaaaa-ttaaattaag--aaaat------gatt-----------aaggaatggatcat------------gattccatcgaaacat-----attcgc--------aaaa-aaaa------------attgattcatcataattcgtaagtcaaggacgaatt---a---taactaggtacaa-----taatt-------tgt-gcaatcaagat----ttctacacaacttcctaagtcat------------------------------------acgtctcaaacgtaagtaaa-tgaaatcatcctttctgatgctgaatg-------gggcta-----aaaaatgaaaaagccagatgat-gg--aagaaaccaaggatacagaa--ga-gtaaagaaacaaaacatcaaatat--ttttacttccaagaatccgg-agagctgtatgctccaaacggggcttgtacagttcgggaagggtctacgca-t-----------------acgtcgaagtccacttcaaccaatatgcctttgggtgcttctgtccataatgtagaaacaaaaccgggagggggaggccgattagtcagagctgctgggactactgcgaaaattcttgcgaaagagggccagttggtcacattaaaattaccttcgggagaaattcgctcacttcctcaaaagtgtttcgctacgctgggacaaattggtaatatcgacgcaaacaacctcaaactcggtaaagcaggttctagacgttggttaggtaaacgtccgagtgtcaggggagtagtaatgaatcctatagatcatccccatgggggcggggaaggaaaagtacctatcggacggaagaaaccccttactccttggggtcatcctgcactgggaagaagaagccgaaagaaacataaatatagtgacacgcttattctacgtcgtagaatggtttaa------atggcagttccaaaaaaacacacttcgaaatctaagacaagaattcggaaaggtgtatggaagattgaaaccaatgaggcggcatcgaaagctttttcactagctaaatccgtcctgacaaagcgttccaaaagtttttattatataacggatgatgaatta---atcaatccgtctgaatccgtatcaattcgtgatgaatga------------atggctagaggtaaggaagtaagagtaacaattaatctcgaatgcatcaattgtttc---cgagat---tccgaaagaaaa------tatcg---tggtatttccaggtatactactcaaaagaatcgtcgaaatacaccgattagattggaattgagaaaattttgtcgttattgcggtgaacataccatccacaaagaaatgaaaaagtag------------atgaagattcgtgcctccgttcgtaaaatttgtgaaaattgtcgattaattcgtcgtcggaaacggataatggtagtttgttcgaatccaaagcacaaacaaggacagggttag---------atgattcaggaaga---gat---tgagatctcgact---cggacattgctacgatggagatgcatcgaatccaggacggagagtaagcgtttactttatgggcgatttgctatttcacccttcaggaagggtcaggccaatacggtcggaatagctatgcgtagggcattactcgatgaaatagaaggagcatcgattacatctgc------tacaattaggggggttaaacacgagtattctgcaataaatggtatccgggaatcgattcatgatattttaattaatttgaaagaaattattttgagaagtgattctcccgaaccccaaaaagcatatatctccatctcaggacccagtgaagtaactgcccgcgatattcgaggatcatctttcattcacgtaatcgatagcacacaatatgtagcaacaataactggaaaaatttcattggatattgaattggatatagaaaaagatcgtggatatcgtatggag---aattcaca------------aaaatctcaa---gaggg---ttttttcccgattgatgccgtctttatgccaatcaggaatgcaaattatagcgtccattcttttg---------gaagtcgggagaagactaaagaaatacttcttctcgaaatttggactgatggaagtcttactccggaaaaagcactttatgaagcttctcgaaatctgattgatttatccattccttcaatgaaccccgggggggaagataaaaattc---tgagacgaaagagaaac---ccgaatc---tgatctatctcaatctaccattca------attcgtatcgatggatatggaacaaatgacgaaagatgttgctctcaaacacatatttattgatcagttagaattacctgctagagcatataattgtctgaaaagagtcaatgtgcataccgtagccgatttattggattatggtgaaaacgatttgatgaagataaagaattttgggaaagaatcaatcaaacaagtttcggaagctttgaaaaaacgttttttggtcaatttaccaaaaaataaaa-actatcttgattga------------------atgcaaactcttgtactccccgaattcggaaggatacaattcgaaggattcaatcgtttcatcactcagggcttgatcgaagaacttacaaattttccagagattgaggatacggagcgagaacttcaattccgaatatttggtgatgagtacatattgacagaacctttttttgaagaaagaaatgctgtatatcaatctgttacgtattcatcagatttatatgtacccgctagattgttgtacgggaaggaaggggagattcggagacaaactgtttttatcggaagtattccttcaatgaattctcaaggtacttttattgttaatggggtagcgagagtcatagtcaatcaaatcctgcggagtcccggaatttattataattcagaatcagatcggaatggtgtctctgtatatacaggaacttttatctccaactggggaggaagattaaaactggaaattgatggtaaggccagagtatgggcacgaataagtaaaaaacgaaaggtttccgttttggttctattatcagctatgggtttgaacttcgagaaaatattagcaagtatttgctaccccgaaattttactagaatctttt------ggggaagagacagaaagagaaaaagctcgttcaaccgaagaagctaccgtcgagctctacagacaattatatcgagtgggtactgatattacgttttcagaagctctacgaagagatttacagaaaaaattttttcgtcaccgctgtgaattgggtagaacaggacgttcaaatctgaacgagaaatttgctctcgatatacccgaaaacgaaacctctttgttacctcaagatgttctagcagctgtcgattacctaataaaactaaaactcggaatcggaacaattgataatatagatcacctaaaaaatcgtcgtatttgttccgtagcgaatttattgcaaaatcaattgaaattggcactgaatcgcttagagcattcgatccgacaaaccttccgaggaacaaccaaacgtaaacggttaccaacccccagagctttagtaagctcgacaccattgatgataacttccaaggaatttttcggatcccatccattatcccaatttctggaccaaacaaacccattaacagaaatagttcataaacggagattaagctctttaggacccggaggattaacaagaagaaccgctagctttcaagtacgtgatattcatccaagtcattacggacgtatatgtcccatcgaaacatccgaaggaatgaatgctggactcataggttcattagctattcatgctggaataaattcttcgggtcgtttagaaagtccattttataaaatt---tctgaatcatataaa------gaagatcgaattcataatccatcggcaggaagagacgaatgttatcgcatagccaccggaaattttttagctttagatcagagaggtagagaggaacaaataacaccggctcgttaccgtcaagatttcgttgccattgcttgggagcaagtacatttcagaagtatttttccctcacaatacttttctgtcggtgcctctcttattccttttctagaacataatgatgcgaatcgagccttgatgggttcgaatatgcaacgccaagcagttccacttttgagaccggaaaaatgtgtcgtaggtacaggtatagaaagtcaaacagcttcagattcaggtggtacaatcgcctcgatatggggaggaaaaataagtttcgtcagtagtaaccaaatcactctattactgaacggaaagg---aaatgaatacaaatccgattacttatcaaagttccaataatggtacttgtatgcatcaaaaaccccgagacgatga---agaagtctatgtaaagaggggacaaattttagctgatggtgctgctactacaaaaggagaactagctttgggaaagaatgttttggtagcttatatgccttgggaaggttacaattttgaagatgctatcttaattagtgatcgttcagtatatgaagatacttatacttcaattcatattgaaaaatatgtaatcgaggctcgggtgacaagtcaaggagttgaaaaattcactagagaaatacctcatctagataattatttactacgacatttggatcagaatggttttgcgaacataggatcatgggtggagacgggagatattttggtggggaaattgacgccccaagaaacaaaagaaa---cttcacgcgctccggaagggaaattattacaagctatttttggtattcagataacaacgtcggaagaaacttgtctcagagttcctattggcgggagaggaagggttatagatattcgatcaatctcccgagaggatatcacttccgatgatgcagaaatcattcatgtatatgttctgcagcaacgtaagatacaaataggtgataaaattgctggtaggcacggtaataaaggtatcgtttcagaaatactaccaagacaagatatgccatttttacaaaatggtgtacctatggatatgatactaagtcctttaggtgtaccttcacggatgaatgtaggacaaattcttgaatgtttactaggattggcgggatacttcctcaataaaaattatagaataactccttttgacgagaggtatgaacaggaatcttcgagaaagttagtattttctgaactctaccgagcgagtgaaatagcatcaaacccatggttgtttgaaccaaataatcctggtaaaaatcaattacttgatggaagaaccggggaagctttcgaacaacctgttactacgggaatagcttatatgctgaaactgattcatcaagtagatgataagattcatgctcgttctagtggcccttatgcattagttacgcaacaacctctacgcggtaaatcgagacggggagggcagcgggtgggggaaatggaagtttgggctttagaaggctttggtgtttcctacatattacaagaaatgttgactactaaatctgaccatattcgtgcccgttatgaagttcttggcgctattgttactggggaaccggtacataaacccgatacagttccggaatctttcaaattacttgttagggaattacgatccttggctttaggaattgatcataacaccacatccgaaaaaaatttggaattacgagtgaaagaaatttaaatgatccatcgaattaaatatcaacgtctccgaattgagttggcttccccagaacaaattcgtaattgggctgagagaaaattacctgacggagaaatagtaggtcgagtaaccaaaccttatacattacattataaaacacataaaccagagaaagatgggttattttgtgaaagaatttttggccccgtcaaaagtggggtttgtatctgcggaagatacaaaggaattgcgggtggaaaagaaactacaaaattttgtgagcattgtggagtcgatttgacaagatcgagaattcgaagatatcggatgggatatatcaagttggcgtgtcccgtgacgcatgtgtggtatctaaaacgcctacctagttgtatagccaatcttttagacaaaccgctcaaagaattggaaagtttggtttattgcgatgtgtgactcgat--ttcgagttttta-ttttacaga--ttcttaccgaactgttatt--ttga----tctcct-----actac----caaaata---ctctatattttgacataccttt--atggaagt--------aatgaaatgaagctcaaaaca-------gacaattt------------------------tatccctgtttg--ttt---agagattttaa---atctagggttggt----aaaaaa-aatt---ctttcagattccgcaatgag------aaaaa---------------------------------tccagaattgca--------tttcga------attctcgatgtgat----atatcggagtcaattcatcgcaaattggc-tacgg------agg----------gggtaaatcaccggagtagtacaacgacctaaaggat--gc---gcagga----atcaactcgggtacg-aaaaaaacctctaggaat------------------------------------tcattaa-------------------------------------------------------------------------------------------------------atttacagaggatgcagataactcaataaattcct-------------------------------------gaagtcaaa--t--------ctg--gaattataacttgagtaataaataatcatt----------tcatcactta------tt----cggg------------------gagtggggtct---------------------------------------aattgatt--caaac------aacacctgttga---catgaaacaaagcttatttgagccggatgacgggaaactttcacgtccgattcttc---gggggg----gac--------gaacttacagaaataacctatcctaatctttttaccgccagacct---ataaatgagaaacctactttgttgaaattgcacggtttattcaagtatgaggatcaatcttggagagatgtatttcctcgctttttctcctgtggaggattcgaaattttccgtgacagagaaatcgctacaggaggtgacgctattcaaaaacaattgatcgatctcgatctacagggtgttatgagtcatgcacattcggaatggaaagaattaacgaagcaggaatctacgggaacagattggggggatagaaaaatccaaaggaataaggatctcttagtcagacgtatgaaactgtccaaatattttgttcaaacgaatataaaaccggaatggatggtattatccctattaccagttcttcctccagaattaagacccatgattgaattgggtgaaggtgaattgatcacctccgatttgaatgaactctatagacgcgttatttatagaaataatactttactcgattttctagcacgcagtgattccacaccaggaggtctaatcgtttgccagaaaaggctggttcaagaagctgtggatgcacttatcgataatggaatccggggacaacccatgagagataatcataatagaccctataaatctttctcggatttgatcgaagggaaggagggtcgattccgcgaaaacttacttggaaaaagggttgattattcaggacgctccgttatcgtcgtaggtccctcccttccattgcatcgatgtggattacctcgggaaatggcgatagaactttttcaagcttttgttattcgtggtctcatcggtcgaaacttggctctaaacctcagggcagctaaaactatgatccgaggcaataaacccatcatttggaagatacttcaggaggtgatggaagaacacccaatattattaaatcgagcccccacactgcatcgattgggtattcaagcgtttcaacccgttctagtgcatggacgtgctattcatttgcaccctttagtccgtagtggctttaacgcagatttcgatggggaccagatggcagttcatgtacctctatctctggaagctcaggtggaagctcgtttgctaatgctttcccgacgaaatgtattatcaccggcgacgggggaacccctttgcataccgagccaagatatgcttctcggactttatgctctgacaatggaaaatagacaaggtatttatggaaataaatattcattagataacaacaaagagac------------------------------tt---actt--------aaagaacctttcgtttccaaaaatatcatattttcatggttacgaagatgtctataaagcacatcaacaaagagaaattcattcacatagtgttttatggctccgatggcaaacgaa---tttccgaatgattacttcaatgattcgagaagaacctattgaaattcagtacgaaacttcagggatttcttacagaatttataaccattatcaactcgaaataaatgcacaacgaggaatcatcagcatctacatctgtacaactgtgggacgtgttttattcaatcaacgaattgatgaagcgatacagggtacttgtcaagcatcttcgagacgaaacatgg---tgtatctggaagag----a---------gatttatctcatccgaaaaaattgaatcttag----------------atggca---gaaccatctgagttagtcttttataataaagttatggatcggatcgccataaaacaaataatgaatggattgatgactcattttggcattacttatgcaacacatgttttggatcaaccgaaaacattggggtttcaacaagccactcgtggtgccacttctttgggtgttgatgacctactaacaacaccatcgaagggttggctcattaaagatgctgaacaccacggtaatctttcgggaaagcatcataactatggaaatttacacgccgtagagaaactacgccaactaattgaaacttggtacactacgagtgaatacttgaaacgaggaatgaatcttaactttagaataacagatccttcaaatccagttcatatgatgtccttttcaggtgctcgtggaagtacatcacaaattcaccaattggtcggtatgaggggattaatgtcagatccccaaggacaaattattgatttacccatccaaagtaattttcgagagggtttatccctgacagaatatatcatttcctgctatggagctcgtaaaggagtcgttgataccgctgtacgaacatcagatgctggatatctcacgcgtagactcgttgaagtagttcaacgaattgttgtacgtaaatcagattgtggtaccacttctggtatttctatcaatcatggtc---agaaaaagaagaggattatttatcaaagactaattggtcgtgtactggcagaaaatgtatatataaataatcgatgtcttgctattcgaaatcaagatattggaaatctcacgatagataaattcattgtattggcgg------------cagaaccaattcgtgtaagatctccttcaatatgtaagagtatgctctggatttgtcaattatgttatggttggagtctcacgaacggtgatttggtagaagtaggagaggctgtaggtattattgcaggtcaatcgatcggtgaaccaggaactcaactgactctaagaacttttcataccggcggtgtcttcgccggtgatattgctgaacatgtacgaactccttctgacggggtcatcgaatttgataggaggtttgtttatgctacacgcacgcgtcacggacatcccgcctggatatgtcatactaatctattcctaagtattcggggtaggaataaaagacacaatctactaattccagcgaaaagtttattactaattcagaataatcagtacgtggaatccgaacaagttgttgctgaaatccgtaccaaagcatctccacccaaagaacgaattcgtaaatatatttattcagacttggacggagaaatgtcttgggttacaggggtttgccatgcatctgaatatatgcatagttgtatccaccctacgctcagaacttgccatgtatgggtattgtctggaaaatctgataacaagaaggataagttccctgtc------tcgttctatgagaatcaagatagaatcaattctaatacctttctcgcggaggataaatcatttcc---gtctactccaaggaataaaaatcaatcaaatatttgtatttttaatccgtatatatctaagaagaatagagtttttacgagatggaaatcaactcacattgctttgaatagttcaaatcagtcagt---aaattctaatattatcctgtatgattacgatgtagtaagaaaa---tacagaacttttttttcgagagaaatgtatacgaa-----------tctctacttcttcctagaggttaaaaataatggtgttttacgaaataacgattttttcgccatcacggatcatcccaaatacgaattgaaaaaatcgggaattataaaatatggtaccatcaaaattggttccgacgaccgaaataatga---------atcccgggatgagagaattaaaaaatttcggtcaacatttagaattataaaaggaggcaacttcttcctcattcccgaaagaagatatatttcggcgcaagttttatcatcgattctgggaaaaaataataaatctgttcgagtaggtacatcgataacatcgattattcagagtgatacaat------tggattggtgaggattgggagaagaataaacaatacttacgaagtgaaaattttgccaggaattatctattatccggatgaaccaaataaactttcggaacgggtaagtattttaattccacctggaaaacagcttttcaataaattccaatgtaatcactggacatattttcaatggattatacctctggaagaaga---accttttgctttgctaagacctgcgactgagtatatcatatccaatc---gatcaactagaaaaaaattcttaaacctattaaggaa------tatagatttagagattaatactgcaaattatcttctccatgcagatggtgagcaaatacgagtaattagtgga------------cgatgtacccgattgatccgaacttgtttaatcatatgttggggaaaaaaatatttcacagaaaaagctcatgtttcattgttaaaaatcaaaacaacaaataattctaggaattatctacaaatcagtttgattga------tttttattcccttgatgaaaaaacacaaggagata------tgtcgtactcccaatacattctgaggaaaaa--------------ttactacgacgatttattttcaatct---gtcgaaaccgactaataagtagacat------aaggggattat---acgtattccgtc------taatagaaaagatga---atatcgaccctcaattattttatctccccccgattcaattgaggtttcaaaaatgatt---ggatcgaacaatcctatcggaaaa------gatatcaa--taatattt------------------cctcaacggaattttttaattttcaaaa---------------------------tcaactagaaaaaataggttcaatacgtaatagaattcgctcgagggcgaaacactttct----------caaaatagtctcatttgatggactacgttttttaggtaatt------tacggactagca---------caaaattcgctgaatgtttctatc---gtattattcatg------caggagcaaaaacatctttaagaat------cgat---cagtctcgacaaacttttcagaatccgaaatggtttctcatcgatgaatatatcggaatctatcgat---gccattgcgaaaaaaattttaataaca------------attcatttgaatattatttaccatc------cccgttaagggaa------ggaaccaaaatcccgagtctagggcaatttattttcgaagattttcggatggtggagataaaacaattttttccacccggtcaagtaattggtattcatatggactatcttatta---ttagattgggtaaaccccatttagcgaatgagggtgctattattcataataactgtagtggatccgtcgaagaaggagatactctaataacaccgatttatgagagattgaaatcaggagatattattcagggattgccgaaggtagaacaattactagaagcacgttcaacgaattcagtatctgttgatttaggaagtagtttcagagattggagtagtgacatgaaaagatttattggaaatctatggggattttttctaagtgcgagaataagtatggagcaaggacaaatgattttagttgatcagattcagaaagtttataaatctcaaggggtacaaatatcgaataaacatatcgaaattattgttcgtcaaatgacttctagatttttaacttcggaagatggaataatag---atattttcttacccggagaacttattgaattttcacaggcacgaagaatgaatcgtgttttggaagaagtaatttcttacgaaccaatattgttggggataaccaaagcatctttgagcactcggagttttatctcggaagccagttttcaagaaactactcgagttttggctagagctgctttgaagggtcgaatcgactggttgaggggtttgaaagaaaacgtaattgttggtgaaataattcctgccggtactggatccaaagaagtaatctggcaaagaactcttgaaagagaagaggatattttcct---tagtaatagagaaaaatgtttcggggaaaatcttgaaaatcctttttcgcactcagatacttttttcgtttctccaactatggaaactgttcgcaatgtattga---------------gagactcagcattcgcaaacggt------------agaaatat---tttacctatccaggaggtgattagatattcttactaaatgc---caaattctatggaagaaatgaatctacgtcgaagtagacgtagattacccagaggagttattcatattcgagcaagtttcaataatacaattgtaactgttacagatacgcgtggacgagtcgtttcctggtcccccgccggtgcctgcggattcaaaggtgcgagaaaaagtacacctttcgctgcgcaaacagcagcagaaaatgctattcgaattttaattgatcgaggtttgaaacaagctgaggttatgattagtggtccaggtccaggtagggacactgcactacgagccattcgcaggagtggtatagtactaagttttgtccgcgatgtgacacccatgccacataacggatgtagacctcccggaaagagacgtgtataa-------------------------------------------atggcgaaaaagagtcttattcaaagggagatgaagaggcaaatattgaacaagaaatacagttccttacgcaaatttctgaaggacaaaatcgacaaagtcttatcgttggatgagaggtggaagattcgtaagaacttgcaatctctacctcgcaatagtgcacccagtcgtcaacgccgccgatgttttctaaccgggagatctagggcaaattaccgggattttggattatccagacatctattgcgtgaaatggctcattcatgtctattaccgggagtcactaaatcgagttggtga---------------atgcataaaaatcactttacttgtttcccacaatccgtttacacgaagaag---gatggatcggtcgaatctcaaatatgctgtctaaccaatcgtattgtgaaacttacgaggcattttcaaacacatcgtaaagattattcatcccagaggggtttgtggaagatattggggagacgtaaacgtctcctaatttacctactacaaacggatgcaataggttatcgagatttgactactcagttgaaaattcgtaaactgaagaag--aaataa------------atgaacagatcaaaaaaaaattctcgtaagcgtcttccaacaattaggtctggagaatttatcgattatagaaatataagtttgctccgacgattcgttagtgagcaaggaagaattttgtccagacggacgaatcgattgacatctaagcaacaacgcgtattgaccgcagcaatcaaacaagctcgtatcttagcttcattaccatttcccaatagcgaaaattgaatgacacgttcattaggcaaaggtcctttcgtagctaatcacttattgaaagaaatcgaaaacttgaattttggaggcagcgagaaggtaatagtaacatggtctcgtgcctcgacgattgtacctgtaatgattggtcatacaatcgcaattcataatggacgagaacatttacccatctatataacggatcgtatggttggtcacaaactaggggaatttgcacttacccgcacttttaagggacatgcgagaaatgataaaaaatctcggcgttagatgaaacaaaaatcttgggatattcacttggaagaaatgatggaagcgggtattcattccgggcaccaggcacgcaaatggaatccaaaaatggcaccttttatttttacggaacgaaaaagtattcatattataaatcttactcaaactgctcgatttctatcagaagcttgtgatttagttgcaaatgccgcaagtagggggaaacagttcctgatcgtaggaacaaaatatcaggctgctgatttggtagtatcggctgcttcaagagcaagatgtcactatataaaccaaaaatggttggggggtatgctaacgaattggtcgactatagaaacgcgtcttcaaaaatttcggaatttagagaaggagaaattggctggaatttttgaacgacttcccaaaaaagaagtagctgattcggagagaagattgagtcggttacgaaaatatttgggtggaatcaagtatatgactgccctacctgatattgttataattatcgatcaacgaaaagaatttaccgccattcgggaatgtataactttgggaattccaacaatttgtttagtcgataccgattgcgatccaaatgtgacagatattccaattccagctaatgatgacgcccgagcttctatcaaatggattttaaataagctaacattagctatttgcgagggtcgtcgtaattcgaatgggaattgtattaattcatgaatgggtcagaaaataaacccactcggttttagacttggtataacacaaaatcatcggtcatattggtttgcggaaccaaacgaatattccggattatgtgagggggatgaaagaatacgtaattgcatcaaatcctacgtgcgtgaacatattagaaattcttcaaattatggtggaataacacatattggaattgagaggaaaacggatctgatccgaattgaaatacatacgggatttccggctctcttagtagaaaatcgtaaccgcggaatggatcaattaaaaatcaatgtgcagagcacattaaaccc---cgtgaataaaagactcgggctgagcttggttgaaatacctaaaccttatggtgaacctaacattcttgcagaatatattgcactacaattagaaaacagagtcgctttcagaagaacggtcaaaaaagccatcgaattggcgaaaaaaggggatgtcgaaggtattaagatacaaatatcgggacgtctaaatggggccgaaatagcacgtgttgaatgggcacgggagggcagggttcctttacagactattcgagccaaaataaattattgctattacgcagcccaaaccgtatatggagttttgggtataaaagtttggatattcaaaaacgagggataa------------------atgtcccgttaccgcggaccgcgtatgaagataatacgtcgactaggtactctaccaggtttgactagtaaaacacccggatcgaaagtgggttctaatgatcgatcaacatcgaataaaaagacttctcaatatcgtattcgattggaagagaagcaaaaattgcgtctccattacggattgacggagaggcaattgctaaaatatgtttttaccgctagaggggcgaaaggttcaacgggtcaattattgttacagctgcttgaaatgcgtctggataatacaatttttcgtctaggtatggttccaacgattcctgcagcgagacaattggttaatcatcgacatgtttcaata---aatgaccatataattgatataccaagttataactgcagaccgggggatattattacaataaacactcgggagaaatttcgattagtaaattggagggatatgaattcattacagaaaccggaaataccgaatcatttgacttttgattcaaaagaattttttggatcggtgcagcaaataattgaccgcgattggatttatttaaaaattaacgaattgttggttgtggaatattactcccgtcaagtttgaatgtcacgtgaaaatgctacggaagaaaaaactacaaaacccgacccgatatatcggaatcgattgatcagtatgttagttaaccgtattttgaagaacgggaagaaatcgttggctcatcgaatcctttacggagcgatgagtgatacgagacgtgagacaggaaaaaatccattactcatactacgtcaagccatgattaaagtgacccccgatgtggtggtaaaggcaagacgtataggtggatcgacctatcaagtccccttagaagttggttcgatgcaaggaaaggcattagcaattcgttggttactgacagcgtcacgaagacggtcaggtcgaaatatggcgtcgaaattgggttatgaattaatcgatgcagctaaagataatggaatggctgtgcgtagaaaggaagaaacccataaaatggcagaagctaatagagcttttgcccattttcgttgaatgagtaacgatgctatcaccgatatgataacttccataagaaacgcgaattcgagaaaggtagatatagtccaagtatttgcaacgaacacaaatagaggtattgcaaagattctttcaagagagggtttcacggaaaaattcattgatgatcgacagaatgcgaaaactattttgatactgaatccgaaatatcggggtggtagaagagaaccatacataacaaatccgagaagaattagtaaaccaggtttacgaatatattctaattatagagaaattccaaaaattttgggtggaatgggaattgtaattctttcaacctctgaaggaattgtaactgatcgagaagctagagaaaaaaaaattggaggagaacttttgtgctatgtatggtaaatgatagtaagtgctcctccatccctttccatttcatgggttacg---------gtcctatcatggatgaaattttcgagcggattcattttattcggattatactatggcttccttacaacgttgcctattggtccctcccaactgatagctttaagagcttttttattagaaggaaatcttggtggtacaatagcagttagtggtttggtgacgggacaactaataatatttttatcaatttatcattcaccattatatgtagtattactgaagcctcatatatttactccatcgattctaccttatactcttttctattggtacaggattaaagatcttttggattatcattccttgagatcaataacatcatttcgagatgtaaggatttttggattattccttgacagtatgatttttcaattgctcaatcccattgttctcccaagccccgtactaacgagattgcttagtctcttcttcttccgttacagcaacaatttattattcctaacaggggctatttctggttggttatacggtcaatattcattcatccagtcaggtaaattactactatttcgtgtagaatctgattcgcctgtactttatcttctagtaaaacgcataattcatagaatttttggtattattatattcagtttttccctcctatatctgggtcgaactccagttccttttataacaaaaaaattaattgataatttgcaaatcaattcactcaagaggaaggagtta---ttacttccgtcgagatcctggataactaatttcttcttcgatcaccgtcgatggaagagaccattcagatatatagcaaatagtggattcagtaccaaaagtcccgtgaagaagaaactttctcaatatttttttcgcgcatgcctgagtgatggaagatccagattatctatcacctacctaccaagtttagccttttctgagagaaactttaaaaaatat---------------cttaaccccccaaaacttttattg---tctagtgagtccttc---ataagatggattagtgacaagggaagaaggaaggaatgtatatacaatgaattccgagataggatctatttcttgcaaaatagcttgacttcggaaaagattggggataacaaaataaatttagtgaattttgaaggcga------------aatctttatcaaattctacgatcccctattgatggg---acggagtcacgagacggtaataacgtcgaaatcaccttggcttcttgcgaagaaatcggcgaaaaaaaagcaacaacgattgagagaaagaaatggcaaaa-------------taggaaggaataataaattgaaaagttggatttctgatcagtggcaggaattggaat------acaaagat---tctgtattaccttgggaaccattaactcgagatgctcaacataccttgaggtccctcat---------caataaatcaaaagggctaaggcttgatacggattcaaaattgattaattcttcaaatgaagatggaataagaaggatggggagtaatgaaa----------ctaattctctctcca----------------------------ctcgtaagagagtaactcgaaaatcaag---tattacttgggaactcattttaaatctttctcctcgacaaaggaatatgtacttcaatcatttctggagggataggttggatatctcaaagaatcggcaaaaatattcattccttactggtattatcccattcaagagta---------tttctttctctcagaccgg------aacattaaagaatgaaaatccatttcgatttaacgaaatgaataaggaaatacctcgatggacatctgatttgagaaatgatagatttgatgtaatagctactggagttactgatactcgtcaaagaagggtcaaaaatttgggatatttaacaagaggggaagatagaaggagaaagatcgtaagacgtttctctcaacaatcagattttcgtcgggaattggtgaagggttcgatgcgtgctcgacgacgtaaaactccgatatggaaaatatttcaattcggaataaaatctccattttttatgcgaatgggtgaaaaacccgcttcta---tttggacctttccga------gtgaccgaactgttgatggat---ccataaaagcgatacctcagtatgtttcgataaaaaa---------------------------ttcctcctatgaaaaaacaagaacagaccgtcttgccatagcaaatagatgggattttccattagctcaatggggaagaagttggttgttgatgatacaatcacatcttagaaaatatctagcacttcccgcagtgatcatattgaaaaatattagtcgattttttttatttcagaatccggaatggaacaaagattggtctgaatgggacagagagattcatataagatgtacttatgacggtaccgagatttcagagaaagaattaccagaacaatggcttagagatggccttcagataaagataataaaccctttccatctgaaaccatggcataagtctggatttgaaga------------------------------------------------------------------cggagatttcggaagaaacgaagaagatttca------------caagaagacgaaaatttcgttactgctacttaaccgcctggggtttcttgaccgatctaccctttggtaatataaaaaaacaaccttctttctggaaaccactgggaagagaatttcgaagacgaataggaata---------------ggttggattaccccaagttctt-------tcgagcagatgtttgtgaaa---------------aaaaaatcatccaaaaattct--------------ggggtttttgacccaataatagtta--------------atgcccagattaa----------------atctc-----atttcgatgaatcgaattccgatcgcaaatctggaacaattggtacggaaagtgatatagc------taaaa---ttcgtaagtcctcatgcggaggcgaagga------agt-gttgg---------------atcacaaatacgtagaaaat---acttgtacgaaag---attggattatatacacaatttagaagatcttgccatggg-agataaca-----------ctgaagagataaaggtatattctcatcgaaacga----------------------------------aagtt--tgaa--------actggcaaggaaagcgatttggatgagacaaattattattcgattttatcaaaagaatcttgcatcggtaaaaggatggtttctttccataaacgtcgatgcgaagaaaataaaaacaaaattcgaattatggatagaa---atcgtgaaagaatcgatttgggagatctttgatagcatttctgatactcgtggcactcgtagtggtacccgcgacggtgatggcgatggcggcgatggcaatgacaaagatggcgatatcgacagtggtaatgtc-gatggtgatgatagcgatgggagaaggggaaga----------------------tga----------------------------------------------------------------atgatatcaatgtctcaagcatatgtacttaaaggggtatggaagataaaaacaagtaataagccatatttgagacgttttttaggatctcaaacatctcgttcctttatcgataatagttccaaaatctttttatacgagcgaggaataatgggttatatggaattattgaattttcgagaaaaaaattggaatgagtggttaaagaactttgatcggtatagtatttcccctttggtctggtcccggatcaggccccagcaatggcgccttaaggtcagtatgttttggggagtaaataat---caaagttttgtccacgaaaaaaat---------------------------ctggttaggaaactttcggtatttgttaaaaatcct---ccatctgaacgagttgtaaagcgtaataaattgttgagaaatattcttctagcttatagttattttgattcaaaaaagaatttattgatc---aaaaggtttttgagatcgagtaaaagctccgtc---------------------------------------tgcactgacataatcata---aatggtacgcataaatcttgtttcgttcataat---gaacgaaagacaaattctttttctttcgggagtgggggaaacatccttttcggttacaacctcttattatggcttattccggaatttgtagaaggacaaaatg------tatatcaatgg---gataagatatcagattcaaaagtttttattacgaagaatgcggatcaaaatatacttcggaataagaaattatttcaggatcgggatagggagcttcatcagtccattcgtcagtggaaatggaaatccaacgacttggaaaagagatttgaaaaattgggtaatatggcatctctcatgatttttgtgcaggatcaagaaac---catggtttctatttctgaaaaaatgcgggaggatttgaattcattccgtctattctttcgcgcaaatattagtccgaatcgattaacaattgattcggagcatcgttcatttcgactactagatgatcggatcctgatgtacaaaatgataagcacactattgagtttcaaacgacggttgagaaaagtatccaattcgggaagtagaaataaatattattactact---ggaatgaagcaattacaaataatgtggagacaatggacttac---tatcgtcaaagcccttgaatctagaagatgttttacttccaaaacgtcgtaaagaattgagggtattaaattgtttatctccg---------acccggggaaa---gtgtgagaactatgt------cacaggaat------------------------agatgcacc---------tggaagagat------------tttgataaa---------ggtacacagatcaaatgctttattcggcctagttaccgattcgaagatttagcttgtatgaacagattttggttcgagacgataaatggcagtcgtttctccatgttgaagtttcgtatgtatcccccgatctga------atgaatttagaagttatcgcacaactaattgttctggggttgattgtcgcgtcaggtccattggttattgcttcattagcagctcgtagaggtaat---ttgtagatgaaacaaaaatcactaagaaaggaatctttgtacaaa------atttttgatttgggtggaatgct---agggattcga---accccatcaaagtcatggtcaaaatgtagtttcgtcaaattgttgggtaagattttttc------gagaagaaagggtctcatcg---agtcggtctatttttata------ttctcctttctctaccc------aatttccgtaattcacgaa---ggact------gatggattc---atacgaaatattacgattttgtttgcttcattcctatttatctctatctattgttcagataaaggga---gggttagagcacaaagggatttttatttcacaggaattcgaag-------------acaaactcgcagcaataacgattatagaaatatatatgtaaaatattc-ccaaagtttgga-------tagaatattcc----------------------atactatccagtataagtttc-------------------aaattctcagggatagtaaaaacgaatatgaaatttatttttccaattcgttagtct--------------------------------------------------------------------------------------------------------------------------------------------------------------------------------------------------------------------------------------------------------ttcgtgggaaatat---------------------------------------------------------------------------------------------------------ttacttgg-----------------------------ctatgaattaattcctagat-----------------------------------------------------------------------------------------------cggactttggcaaat-------------------------------------------------------------------------------------------------------------------------------------------------------------------------------------------------------------------------------------------------------------------------------------------------------------------------------------------------------------------------------------------------------atttc----------------------------------------------------------------------------------------------------------------------tatga-------------ttccggctcatacgtgaaggagag------atacatgggggagg----agtctattatagatcctgcattgattcagacaacta---cctcaaatgattcgtgctgcc-------------------------------------tcgaaacaatgaagttttatagaagatattt---------------------ggcagatggaggcggtct------ggatttttcgatcgcgcagca------agaaggagtcggaatcaaaaa--------ttctggaaaatatatt---tatcaaatctttctcaaattatttttgataagaggattaggcaaaag------------tatcggcaaaaatttcgatcgaacccc---agtgagggatataacaaatcgttattactcagataattatgtaga---aaaagatggtatcataac---aattatttctccaaatagccacaagtac---t------attcgaggcttatgtggaattatttcctcccaatcaatcctgtgtataatattattcaa--------ccaaattctataacgaatcacagaatt---tatagatc------gcggagggaatggaagtatttactgccagagataactcatttgttgccat---taattta---------t------cctagttctaaaaattcaaacatatttgtgaatcagataaaattgaaacgaaatttgacgagaggggataatcaattgaatctatcgatggat---------------------------------------cgatctataaagattaggaa----------------tttgaattcgttgtttttgttactaccatcggagcg-----gattatagatactaaatctgactacaatcgc----------------------gaaaatgag---ttaataaatgattattttctcacc------------------------------------------tcgatct---atattaagtcattgaattattataattccataggaagtcgttatccagaatatttgag----------ccaattattgaaaaat---ttgtc-------tggaaaaa------aattcttttctggatcaatttgcaatcacggaca---gagaaaaattactcatgagtactcgatgggtcgagaagcaattgtaatgaaaag---ttccatctggaata---ttgaaa--------------catacaaaaacaaaatttctcggatt---tataaatggatcgataaaat---------ttgcaattgg--------------ataat---tttcaattcatcgaaaagatttgttttta-------gta------atctttcaagagaatttaaatcatt---agaatcgtttaaaaaatttattcgaaac---------------gactattttgaaggtattgatagagtttttaattcttcacaagtttctaccatagattcgaatc------ttcgtttcgtatataatcaatcattcc---------atagatctggaaaa---tatctcgatcgaga---ctttgtaatgaacttctttgccgtttggg-----------aaatttctaatgattgggtaatcaaatc------attaataactgggacgaagaattatagagtcaattccgag-------------------------------------------------------tcattggattgcac-----------aacgaatcatggattagtgacaattccc------------------------------------------gatttccgtttgaattgtgata---aacgatttttattccatccaggaaatattt---------------------gcattcgggattgtgacatca------------tatattcccaagctttgaaaaatctatcgaaat---tagatgaatttgctttagc------tattgcgagaaaaaaatatttttc------tttc---agaaaagataattatatgctcgctaagtcacaaatatgtac------tattctatcatcaagaatgttatatgaaaatcttgatggggtaaaatcaaaatctttttgcgtaatttgttatca--------------------------------------------------------------------actcctcat------------aaaatatt-----tctgcacaa--aaatctatttga-------------------------------aaga--------------------------------tttcgttaaaattatgccggtatcggaaccggatggtga------gatagtggaaaagtctcatcgcgatgtgttaagttacgtatcattaatgcgaggtgaaaatagaaa------gatatcccaattagtaaaaaggattcc------ttcgtattttggatacgaggactc------------------------ggaatacgaggtcggggatggagtacctgaaag---------tagaagtgcatcttcg--------------------------------------atatttaatcgatcctctaattcttatt------tatttgcaagaccc---atttcgtccgga------aaatatatatcatggttttttacacctgaatggtggggatatcatacccatccgttcttggaaatatttcgaaaagtctcttcagccattaaaaattacttcgaattttttggg---tgttaccgcattcgaatcatagaaaatactttggtgaattcgttgaagaagggaa--agaatttat------------------atgattcagatt---tcgtttgggcttcagattcttttttcgat------------gaagaacaggaagtagtttcaaatttcaatcggt---tggattctcgattaatgagtagttggaattggcta---tggactgttctcaccctcgtgtcccttatgctgttgtctcagcaaaatcctattgcgattatgataggttcggattttttgtgtttatgggaacatttcgaaaccatcgaatacttaacagatacttcacgagctttttattccaccgaatcaatgtctctcaat---gaggc---gagatcaaataaaatagaaaattctataatttatattttagaaaatttgaagcactgcgtgaggaatattcgattttatctactgacgaagagacgtttgaatgagtggttaattaataacaaaggtttggatctttctcgtaggggaaaaaatctattagtccaatctctgatcatacatacaaggatggaacgatacggttttgaattctatcccaagcgggaactcctgagtaatag---atccggttatcgagtgacgaatcagcaaggattttcatatctacggtatttgtctgagatattgagaaagaatt---------taatttattacccactgggattaacaaataaatggatctattttgcttccttggaaaaaatgatattttcacaaacattatgtcgagaa---------agaaaaattgatgccagaattccacaaataccaataccgcctcaatctggattatatagtgcgaacggtatcttattggtaggtccaatagaaactggacgttcatatttaattaaaaatttcgcagcagattcctgtgttcctttaataggaatagatatggataggtttttatataacaaaccagatatcataacagatagctggatgaatattctggtagaaagtctacgcagattgaatctcattctagatttcacgagggaaatgtcaccttgcattatatggatacgaaatattcatcgactagatgtaaatcatccaacttggagtattgagtctgaaccgacatttctgctcggtattttattgagatatttcca-----------aaccaattctataaaaactcgagcc---------------------------------------------------------gaaaaaagtcttattgtaatcggttcaactcatcttccgggaaaagtggatcctgccttaatttcgaccgagcgattggatcgggtaataaatactcgagtatataatagatctcgaagaaaaaaccatttcttcatcttactagacaagaaaaat---atccgattgataaataatttgttataccataatg---tagattctagaaccatgggatatagaatccgtgatttgtcagtacttactaatgaagtatcactaataagtattatgagaaacaaatcattcgtctgcactgacactatcgaattagcctctcgcagacaaatttttagatttacc---cacacaaataatcaatcgcatcttcgacacaattttggagtcctattttataaaataggaaaagctattatacaaaatattttaat---aaagaagtcttttaccaatctattaggtattagtaattttttatggaagaaaaatttttactacttatcccaatggtacctagaattgtccattgacaattcaatcatgaaagaaattacgatccttattcatattctaaattgtttatccggaatagctgctagggattcgtggctcttaccggaaaaaaa------ttcggataatttaatccc------cctggataaatcattggagaatgatttaagcctagcttctagtatcttagaaagttttcctattaaattttcatggttagaaaatagcggaacccaatttgttaataatgaacggcgagaaaccaaaatattctcaacaaaaaattattcaagtatcatacaaaatggactatttgctatatcgggtagcggtaccattc------gtgttcggaataattccgaatacaggtcgttggtatttcaacg---aaaacttcttcttgg---tggaagaaactttgaa-----tttcaaaacactgc---ctggtcacccagatcttggcgtttaagcttctcccgcagtcatttattcgattggatgaaaagacccaatgattctgaattcccacacgaatttaaattgcttagaggcagagaatatactattctc------gataatttgggagtgaataatcatcccaatcaactgatggaagga---agaaaagatcaactcatttatgaaagaattttaccacgagtaagaagaaggaatgtgcaggaattagaattccgactcgaacagattctgctggaggagcaatcggagatatcgggattttttcagtcatcactacagtatcgaatggagcatcgaggagtgggtaataaagcgagattctttatcggaaaacgaattctttgggatcctacgggcttatctatacaaatacgtaacttcattttttcgcgtcgagatttttttgtggatgaagaaatgtcgagaagactatatgttacttacggggtcaggagggaaagggagcggtctctcttcaatcataggattaagcgtttctttctccgtcgtggatacaataaagagttgattgataatttatctgtccgttggtggaatcaat---tatccgtaggagagggacgaaatatcgagaagtggaaacggattgaagagattggtgcccgatcaagacgtcctcaagttttcactccagtgtatttatatcaacgttggttgattgaaaatttaccggaaaagtttcctcgtctcgaattggttactcaaagacagagatggcttggaatcataagtccattatcgaccagttctttcactcatacagttctttcagaaagttatcaatacttgctgggatttttctcatccaataaaatattattggatcgggcgacagaaatgttgttcatgaaaaaaaagcttcttcgaaatgagattggatatctc---attcataa-tcgaaacatgaaaaatagctaa-----------------atgcctagatcccaaaaaaatgataattttattgataaaacattcacaatcgtagctgatattttattacgaataattccgacgacacagcgtgagaaagaagcattcactcattatagagatggtgcgactcgagctt----gaatcccaaa----attg-------attcgat------------------accattg------aattctact--------agatacttctgcctggtgagggtaaattctc----------gggataagaaataaatccttccatcgaatatcctcgattgaaataaccttgaatgct---aagttatgaccgtagtatt-gagcg-ggaggtcaaacc---tatgc-ataggc------at----------------------------tacgcgcac-----------taggtataggt--atatagatagt---a---ggaagcattacgtgtagaaattggcaatacaaaagcttcgtcacaatc-aaaaa----tca-------------att-------caagac----caaa---atatggttaggtgaacaaatgtccatttcgtttgtatttcggatatccagaaaaccatcggagattgccggaagagctaa--acc--------taca----taatacgaggcgttggaaacgaagaaacttttg-----gaatatctacat--------gcccct-------caatcatcaa--------atgtatataa----------------------------------aaaagggatggttagata-tc-tttca--tagagacactaaccc-aaataa-ttatgatgccggttcggaagcagga-agagatactatctc------gttatattaccac--------------------------taccac-cgtagata--------at----------------------------ttt-tctctc------------------atatattat--aaccgagaagccgtatgaagtttgaa-tttcatgtacggtttcgaaacggggttcag-----------------aaatgt----acaaccgtaacgaatgtcagctcaatctgaaggtgaatatgcagaagcgttacgaaattattacgaagcaatgcgtctagaaatcgatccatatgatcgaagttatataccctacaatataggtctcatccatacgagtaatggagaccatattaaagccttggaatattatttccaagccctggagcgtaatccctcccttccccaagctcttaataatatggctgtaatttgtcattacgtgcgactatctata---tcacagattctattagtt-agaaaaaactatccgtgaatg-------aaaaaaatc-ggggttatctacat-atcaa----tcacgaagttgtgatttgtt---tatagctgtagg------------aaaaaaatcatgggaacctaatcat-----gat----gagggaacct--gagaactctatggataa-----ttt---------actgaacc---gaa-----gaaagcatcataagaattaatcatta--cgaa-----ctttaggttgataca--atgaga-tcctagagatgccatcaagtaactaaaat---c-tggaaatcaatttctgtaattagaattgggtggg-ttgctaga------agatggtggtgtagaatcagatcctacggata----tatca---ataa--tttccaatcgatcgc-ga---attgaaggaatgagaagcttctgc-aat-ttcgtcaagatagttatcgtccaaagaaat-------atttcgttattgctgaacga---aat-----aatcttcagtgataggagaaaagata---aatccgtat---tgtttgt-agagatacggaatgaaaccttaattcgtggactctg-cct------tatttatttct--ggtgaattcg-gaggg---gggaggaggtaaaaaatccc-gagat--atatca---catagaaataagtgaagga---tttattgcatgagccgtatgagaaagaaaactctcaagtacggttctatgagaaggaatttctagt-tagcaattaacctatctcgaccgtggagaacaagctatgcaacgaggggatttagaaatttccgaaacttggtttgaccaagctgctgattattggaaacaagcaatatcacttgctccgaataattatatagaagctcataatcggttaaaagtaacaggtcgtgtttag---------------------------atgaataaacaaatcgaggatattcgagtggattttataacaggatctcgaagatttagtaatttctgctgggccttgatcttattatttggtgcaattagtttttcctgcgtcggattttcaagttacttgcgaggagatataatccctttcccatcgtccgaacggattttgttcattccacaaggacttgttatgtgtctttacggtatagcaggcttatttattagtctctacttatggtgcactatctggtggaatgtcggcagcggttacaacaaattcgatagacggaaggaaattttttccctatttcgttggggatttcccggaaggaatcgccgtatcttgatgcagatttctctcatggatattcaagcaatacgtattgaagttcgagaaggttttttatcacatgggattctttacatgaaaatgaagggtcggcgagatatccccctgagtcgtatcgaagaatatcctacgctggaagcaatggaaactgaagcggctaaattagctcatttctcaaaaatatctatcgagag---tacttgaatgaaccatattgagttaggccccggtactatggtggggctagctttggtagtagcaggcacactcccatatgcccttagaactagggaaccccacgtttcgagaggtgtgattt-ctgagtgtccccaa------aatcc----------tgaatttcaacatattc-ataacaa--ggtattggtatgaaacttgagaa-------caatagat---tgg----------aaaaatccaacatca------g-gaaaaatctatgg----ttaaaattct---tcaact------atttttaagttatttcgaaaacgggcttgg-aatttaattcc------------------------------------------aaccggtgatgatattcttg------------------------------------------------ctagtgatga--tactcctgttatgtatc-------tt------ccccctcttctct------------------------cgaagatgg--agaa------at---------ta-tattcgc---------aacggaatctaatatggacctaaaaagatatgaaattttggga-tgaggta-ctaggaaataaaaaattatt--ccccgttaat---------------------aaaa----gtgat--ata----------ggaaaattg---gggaagtatgtagacgatccaaaaaa------------------------tt-attttt-------ctaattgatggggattctgggcaaatttgagt-----atgcaat----ttcttcatttcgcccaagccatacagatttgaaaatatcatatatggtttgtga--ggggggaacttta----------------atatattctatcccgatatcatgattttttcttctcctccattgggttattatgtggaggaattcttttcttccaaggttggcgattggatcctattcttctatcatctcagatacttcttggcggaagcactatatttttcatggcggaaagtctttatttacgaaatggtc---aaaatcgcg---agaaaaatcgaaaacca-------atagatacgaatccagaattc------------cggaaaaag------aaacaaaagtatagtcaaaaaa---agttttcgattaatagaagggagtg---ggaaattatatattctacaacacatatttcttata---------gatctaaaattagatag-----------------------------------------------------------------------
>Aneura_pinguis_1
atgtctctaatgaattggttcgaggataaacgaagatttggtggattaatcggagctttcatcgaaaaagctacgaaaggttatatatttaatgaacgagaaagagataaatacatcagaattgacaccacgaaaggtttatggacccgatgcgataatcgcgagaatatgttatatgtcagattcctgagacaaaataaacgaatttgcgaagaatgcgggtatcatttacgaatgggtagtaccgaaaggatcgaactcataactgatcgtggaacctggcatcctatggatgaggacatgaccgctcgagacgtccttaaattttccgatgaagattcttacagaaatcgtattgttttttatcagaaacgaacgggtttaacggatgctgttcaaacgggtgtgggtgaattaaatggtactttgattgcatcgggggttatggattttcaattcatgggaggtagtatgggatctgtagtaggtgaaaaaattactcgtcttatcgaatatgctactgacagatctattccattagtaatagtatgttcttctggtggagcacgtatgcaagagggaacactgagtttgatgcaaatggctaaaatttcttccgtattacaaattcatcagtcacggaaaagactgctgtatatagctattcttacatatcccacgacggggggagttactgcaagtttcggtatgttaggagatatcattattgctgaacccaaagcttatattgctttcgcgggcaaacgcgtgatcgaacaaaccttacgacaaaaaataccggatggttttcaagttgcggaatctttgtttgatcatggtttactcgatttgattgttccacgtaatttattgaagggtgttttaagcgaaattattgagctccatgactccgctccg-gc------caatgcatgtaagagtagtaatatttcccccgcaggaatagggaattgaatggtaaatattcgacccgacgaaattagcagtgttattcgtacacagattgaacagtacaatcaagaagtcaaagttgttaatattgggactgtacctcaagttggagatggtattgctcggatttatggactagataaagtaatggctggtgaattggtggaatttgaagatggtacagtagggattgctccgaattcagaatcggataatgtgggagtggtcttaatgggtgatggactgacgatacaggaaggaagttccgttaaagcaacgggtcaaatcgctcaaatacctgttagtgatgcttatttgggccgtgttgtaaatgctttggcccaacccatcgacggaaaaggtaaaattccagcttctgaatcgagactaatagaatccccagctcctggtattatttcgagacgttctgtctacgaacccatgcaaacaggacttattgctattgactcgatgattcctatcggacgtggtcagagggaactaattatcggtgacagacaaacaggcaaaacagcagtagctactgatactatttcgaatcaaaagggccagaatgtaatatgtatatatgtagccatcggtcaaaaagcttcctctgtggctcaggtagtaaataccttcgaagaacgtggtgctcctaaatacacgatagttgttaccgaaaatgcaaattcacctgctacgttacaatatcttgctccttatacaggagcagcgctagcagaatatttcatgtatcgtaaacaacatactcttatcgtttacgatgatctttccaaacaggcacaggcttatcgacaaatgtctctcttactacgaagaccgcctggtcgagaagcttacccaggagatgttttttatctacattcgcgtcttttggaaagagcggctaaattgaattcccaattgggggaaggaagtatgactgccctacccatcgttgaaactcaagcaggtgatgtttcagcttatattcctaccaatgtcatttccatcacagatggacaaatttttttatctgctgatttattcaatgccggaatccgtccagcgattaatgtaggtatttctgtttcgagagttggttctgctgcacagattaaagctatgaaacaagtagctggtaaattaaaattagaacttgcacaatttgctgagttagaggcttttgcacaatttgcttctgatctcgataaagctactcaaaatcagttggcgagaggtcagagattgcgcgaattgttgaaacaatcccaatcagcaccacttggtgtggaggaacaagtagctactattcatacgggagttaatggttattcggatatattggagacgggacaagttaaaaaatttctcgttcaattacgtgaatatttactaactaataagccacagtttgcagaaattattcgttctaccaaaatctttacggaggaggccgaaaatcttttgaaagaagcaattagggaacatagtgaacttttttcagcccgggaaagcaaatga---------------------atgataaccaatccttcacttctcgggact---tcaatacccgttactaaaaacgtgggaagtattactcaaataattggtccagtacttgatattgctttttcccccggtaaaatgcctaatatctataattcattaattgttcggggtc---agaattcggcgggacaagaaattaatgtcacctgtgaggttcaacaattattagggaataatgaggttagagctgttgctatgagtgctacagatggttcgatgagggaaatggaagttcttgatactggggctccttcaagcgttcctgtcggtgaagcaactctcggaagaatttttaatgtcttgggagaagctgtcgataatttaggtccagtagatactggacttacatctccgatacatagagctgctccttcttttacccaattggatacaaaattagctattttcgagacagggattaaagttgtggatcttcttgcaccttatcgtcgtgggggtaaaattggcttatttggaggagctggggttggaaagacagtattgattatggagttaatcaataatatagctaaagcgcatgggggtgtatctgtattcggtggagtgggagaacgtacccgtgaggggaatgacctttatatggagatgaaggaatctaaagtgattaatgaacaaaatattgctgaatcaaaagtagctctggtttacggtcaaatgaatgaaccaccgggtgctcgtatgagagttggtttaacagctccgactatggcggaatattttcgagatgttaataaacaggatgtactcttatttattgacaatatttttcgattcgtccaggcgggatcggaagtttctgccctattaggaagaatgccctctgccgtgggatatcaaccgacattaggtacagagatgggcactttacaagaaagaattacttccaccaaagagggatcaataacttctattcaagcagtttatgtacccgcagatgatttgacagatcctgcacctgctacaacttttgcacatctagacgcaacgacagttctatcgcggggattagcagctaaaggtatttatcccgctgtagatcctttagattcgacctcaacgatgctacaaccatggatcgtaggtgaagaacattatgaaaccgcacagggagtgaaacaaaccctgcaacggtataaggaattacaagacattatagctattctaggattggatgaattatctgaagaagatcgtttgacggtagcgagagcgcgtagaatagaaagatttttatcccaacccttttttgtagccgaagtttttactggttctccaggtaaatatgtcagtttacgggaaacaataaaaggttttcaaatgattctttctggcgaattagacaaattgcccgaacaagctttttatctagtaggaaacattgatgaagttgctgcaaaagcggttgtctt---gcaatctggagattag---atgacactgaatttacgcataatggctcctaatcgaatcgtttggaccaatgaagtccaagaaattattttatcaacgaatagtggacgaatcggtatattacccaatcatgctcctttattaactgccttagatataggaattataaaaatacgtctcaggg---aacaatggtccactatggcattaatgggtggttttgccatgatagagaataatcaaatgattgttctagttaatgaagctgaaaaggctattgaaatcgattctcgtgaagctcaggaaacttttgaaacggctagaaccaatttaactcgggcg---gggagtaggaaacaaagcatcgaggctaatttggccttcaagagggccaaggcgagattggaagcgattgacacaaata---cttacccaacctcc---gactga---atgggaaatgatatcgagttcaatgttttccaaaaattttggactatatctaatgattttggactgaatacggatcttttagaaacgaatttgatcaatttaggtatagtaataagtttattgatttatttcgggaagggagtgtgtgcgaattggatattcggataaaac-aattggatccgtccaatagtacttgaat---aaccaagtag-aaaa---tcccaacgaattactt---cgcaaa--------gagataatctgaaagaactatagcatttcgtaaaatca------tggatgtttt-------gatgagg---------gaggag-aaatcgaaatggtcaaagc-ctcatcgcttgaagtcggagcactatctattgggattttcttcgtccc-accatg---------------------caatacttggttaagga---t-tca-------ttcgatacatgacactcgtatcggtata--attatatgatccaattagta----------tttctaatacttggtgaaaa----cgtaatga---------tcctcg-------aaatagaat--------------------tttatataagtgctgaatcgtcgaccta------acctat---gatt--tgtaattattcg----tgaaagaaacaattttatcgacaatttcag--------------------------------------gt--------------atacttgtcg--aaagagttatcaacaattgtttcgtatcttt------------------gcatcc----gaaggaggcagaaacaaacgaggaggataataggttc------agtcgaattgacgaagag------------------------ataaatgaactgaacggtaaagccggatgaattgaaaaattcatgttcggtttggggagggattatcaaagagattt--atgc----gtagtaataatccac-tccattaagtaatttattaataaatcgtaaactcgctatttcaaataccattcgtgatgccgaagagcgctataaggaagctacctataagctcgagcaggcaaaaattcgtttggaacaagcaaacatgaaggcaagaaatattcgaacgagtggattatctcagatggagaaggagaaaaaagatttaattgatggtactgatgaagatttaaggagattggaggattccaaaaatgctacgattcgttccgaaaaacagggagctatcgaacaagtccaacaacaagtttctcgctcggcatcggaacggactctggaaacgttaaaaaattgtttggacaatgaattgcatttacgtatgattgatcataatattggcctactcagggccatggaaagtgtgactgagtaa---atgaaccccttgatttctgctgcttccgtcatcgctgctggattagccgtaggtttagcttctattggacccggcattggccaaggtacggcagcgggtcaagctgtagaaggtattgcgagacaacctgaagcggaaggtaaaattcggggtactttatcatcaagtccagcttccatggaagctttaactatctatggattagtagtagctctggcactttcgttcgcgaatccttccatctag------------atttttccccataaatttgtttctagagggagtaatacgctcgatactgtagtaatttctgagatttccaaccacttctgcgaagtatccgatgtcgaggtaggtcaacatttttattggcaattggg---caattttcaggttcatgctcaagtacttataacctcctgggttgtagctatcatactattgggtttggctatttccgccactcgggatttacaagtaattcctactggtggtcagaattttgtcgaatacatcctagaatttattcgagatttaactagaacccaaatcggagaggaggggtatcgaccttgggttcctttcgtggggacgatgtttttatttatttttgtatcgaatcggtccggtgcgatcttaccttggcgagttctgaaattaccaaatggtgaacttgccgcacctacaaatgatattaatactacagtagcattagctctacttacatcaatagcttatttctatgctggtcttcgaaaaaaaggtttgagttttttcggtaaatatatccaacccacaccgatccttttaccaattaatattttggaagatttcacaaaacctttgtcacttagtttcagactttttggaaatatattggctgatgagttagttgttgctgttcttatttcttcggtaccttcagtcattcccgttcccatgatgtttcttggattattcacaagtgcaatccaagctttgatttttgccacaccagcagcggcctatataggtgaatctatggagggtcatcactaa---------------------------ctgtgttacacaatccaaagaaattttaaatctttaaccatgacacttataattctagaacaaatattagctaatatctccttcccccttcccctcctcatcacactcattcattggggacgattcatgcgtatcgacaataaggcggttgaagctatggaagaaaaaggtacggtaattgctttcctatgcatgacagtattcttatcaattcgttggattctttcaaagcattttcctttgagtaatttatacgaatcatctatgttcctttcctggaattcaacattgattcatttagttctggtaggtagagg---tagggatggttgggcaggtatagtaacagctcctggtgcaatgttaactcatggatttgccactttaggtctacccgaggagatgcatgaacctctacagttggttcccgctctgaaatctcattggttaataatgcatgtaaccacaatgatattgagttatgctgcacttttatgtggttctttgctggcaataaccttattagttgttacgacgactagac---ggaaagaatttatttcctcac---------------------caatttcttgttacttaaattt---ggatcatataaaactg---atgaaaaatagt---------aactattcatacgactcgcaaatttctttg---ctgtatttcataaattttcgaaagtggcaattggtcagggaattagatggttggagttatagaactatcggtttgggatttcccctactaacggtgggtattctctccggagcggtctgggctaatgaagcttggggctcttattggaactgggatccgaaagaaacatgggctttaattacttggttaatattcgctatgtatttgcatagccgaatgattagaattcgatgcagaaaacgatcagcccttattggttctttgggtttttttataatttggatttgttacttgggagtgaatttggtgggtaaaggattacatagttatggatggttactttag---------------------atgaagaa------ctatcaacaaa------------------tccaaccatattattgtctgaagaaagcttatgaaataggtaaacatatacgaaaaataaaaaagaattatctctcccatag---aaccgtgttttttcaccgaaaacgctcttggcaatccatcctcttttacacgaatacagaattgaataattgtatcttcaaaatatatttgagtcttttaggatatagaatcagcttgtatttcatggatctatgtcgatttttacgattc---------------------cataatcctccccat---agggataaaaaattcattcatagatcccgcgga---agagactacaaaaatcatcccattcccatagatcttat---tgatggg------gaattactaagagaaattaatagaaaattgacttggatcgaagtaactttaagtgatttgtatatttggaaacgctactatttatttccgtcat------cgtcttccgacgggaaagaaa---gaaatgaccattcctt------tttagggacg---aaa---ggaaccaaatc------aataataatagttcatgaatctataggtcttttacctcgttcgataacgcgtaccatttccaggttcaaggcggaattgacgaatcagtcgaaaccgttaa---ttcttcgggaatttgggttgacgagatatcaggcactagcatctttgcaatatattggatgtttaatctctatcccttcaataatttctactctttctcaacaatatttttcagaaccttggattaggtattggtggaataatgaacaatcccaaatttttcttgcaccggctcaggaagataaaactttagaagaacttgaagggatcgaagaactttctcggctagataagatcatagaaaactcatctt------ttgagacacaatcacaaggccaa------ggtgatggaattcatgaaaaaacaattgaatcagtcagaaatcgtaatgacaatagcatagagattatttcacattcattaacagatattatttatctgattactttgagtggtttattcatagcaggtgaggaacgtctcgtcatttcaaattcttgggcccaggaattattttatagtttaagcgatacgatgaaagcctttttcattctcttatcaactgattcatgcatcgggtttcattctccacatggttgggaacttgcaataagtttttttcccgaacatttcggattcgttcgtgatggacgtataatctcttgttccgtttcaacatttccagtcgtttcagatacagttcttaaatatttgatttttcgtcatttaaatcgtatttcgccctcgattgtagcaacttatcatactatgaatgaataaatgaaattagcttattggatgtatgctggacctgctcatatcgggactttacgggtagccagttccttcagaaacgtccatgctatcatgcatgcccctttgggggatgattatttcaatgtcatgcgctcgatgttagaacgggagagagacttcacacccgtaactgctagtgtcgttgatcgtcatgtattagctcgtggatctcaggaaaaagtagtggataatatggctcgtaaggatagacaggaacatcctgacttgattgtattaacacctacatgtacttctagtattttgcaagaagatttacaaaattttgttgatagagcttctactatttcggattctgacgtaatcctcgcagatgttaatcattatcgagtcaatgaacttcaagctgctgatcggacgttggaacaagtagtacgatattatctagaaaaagctcgtaaacaaggtaatttggatttatctttgacagataaaccatctgtaaatataatcggtatttttacattaggttttcacaatcaacatgattgtcgcgaattgaagcgtctattacaagatctaggtattgaaacgaatcaagtaattcctgaaggtggttttgttgatcaacttcatcaattaccaaaagcttggttcaatctagtaccttaccgtgaaacaggcttaatgacggcggtgtatttggaagaagaattcggaatgtcttatgtatcaacaactcctatgggaattgtagatacagcaaattgcattcgacagatacaggaacgacttaat---gcgtgggcacctgttct---attgaataaaagaatcaattacgaatcgtacatcgatgaacaaacgagatttgtttctcaagctgcttggttttcgcgatctatcgattgtcaaaatttgacgggtaaaaaagctgttgttttcggtgatgcaacccatgctgcatcaataactaaaattcttgcctgtgaaatgggaattcgtgtaagttgtgctggtacctattgcaaacacgatggggaatggttcaaagaacaggttcagaatttctgtgacgaaatactcataactgacgatcatacggaagtgggagatatgatcgcccgtgcggagccctccgcgattttcggaacccaaatggaacgtcacattggtaagcgtcttgatatcccctgcggagttatttcttcaccagttcatattcaaaattttactttgggttatcgtccctttctaggatatgaaggtactaatcaaatcgcagatttggtctataattcattcactctagggatggaagatcatcttctagaaatctttggtggtcatgacaccaaagaagtcattaccaaattcttatctacggatatggatttaacttggaattctgagagtcaatcggaattgagtaaaattccaggatttgtcaggggtagggtaaaaagaaatactgaaaaattcgcacgacaaaatggtattgtggaaattactatcgaaattatgtatgctgccaaagaagcatcaaaggcataaacgaagatagcagtttacgggaaaggtgggataggcaaatctaccactagttgtaacatttcaatcgctttggcgagacgtgggaaaaaagttcttcagataggatgtgatcccaaacatgacagtaccttcacccttacaggattcttgattcctaccatcatagataccttacagtcgaaagattatcactacgaagatgtctggcctgaggatgtaatttatgggggttacggcggcgtcgattgcgtggaggcgggaggtccacctgccggagcgggctgtgggggatatgtagtaggggagactgtgaaactgttgaaggaatcgaatgctttctatgaatacgatattattttattcgacgtttcaggcgatgtagtatgtggaggatttgctgccccattgaattatgcggattattgcatcatcatcacagataatggcttcgatgccttattcgctgccaatcggatcgcagcttccgttagggaaaaagctcgtacacacccattgagattagctggtttagtcggtaaccgtacatcgaaaagagatcttattgataaatatgtagaagcttgtccgatgccggtttcagaagttctaccattaattgaagatattagaatctcgagggtaaagggtaaaacgttatttgagatggtggaatctcaatccactcttaaatatgtctgtgaattctatctgaatatagcagaccaagtattatctgaaccggaagggattgtaccgaaagaaattccggatcgagaattgtttagtttgctttcggatttttatttgaaccctgtgagcgaaac------gaatgg------gaaacgtaatcaggaagatttgatcgatttcacgatggtttaaatgtcgat---taagatatccgaaactctcactttcgaatgcgaaacaggtaattatcataccttttgtcccattagttgcgtcgcttggttgtatcaaaaaatcgaagatagtttctttctagtggtggggacaaaaacatgtggttattttttacaaaatgctcttggagttatgattttcgccgaacctcgttatgccatggcagagctagaagaaggagatatttcggctcaattgaatgattaccaggaattgaaacgattatgtgttagaataaaaaaagatagaaaccccagtgtaattatatggattggtacctgtacaaccgagattattaaaatggatttggagggtatggctcctgaattggaggccgaaattcaagtcccgatcgtagtggctagggcgaacggattggactacgcattcacgcagggggaagatacggtactagcggctatggcgcatcgttgtcccgaatgtaaggttcg---ggccggg---gaggag---caagagata---cagagtgaatccccgcagaaattttcttttacccctcttggagaagcaacagaaaaa---tttaa---atccac------------cacgaa---atcgagaaacacg---aaacctttggttctttttggttctttacccgcgacagtggcttctcaactcggttcggaattgaaaagtcaatccataagtgtctcgggttggctacccgctcagaggtatacagattcaccaacattgggagatggagtatatgtttgtggtgtcaatccattccttagtcggacggcaacgactttaatgcgacgccgtaaatgtaaattaatcggggcaccattccccattggtcccgatggaactcgtgcttggatcgaaagaatctgttccgtgcccggtatagagacccagggattgaaagagagggaacagaagatttgggagaatttaaaaaattatctggatctaattcgtgggaaatccgtctttttcatgggagataatctattagaaatatctctagcgagatttcttattcggtgcggaatgattgtctatgaaatcggtattccgtatatggataagagataccaagccgcggaattggcatttctacaaaccacgtgtgaagaaatgtgtgtgccaatgcctcgaattgtagaaaaacccgataactacaatcaaatacagcgtatgcgtgaattacaacctgatctggctataactgggatggcacacgccaatccattggaggctagaggaatcaacacgaaatggtcggttgaatttaccttcgctcaaattcatggatttatcaatgcaaaagatgttcttgaactcgttacacgtcccttgaggcgcaataataatttagaaaacttgggttggacggatctggttagagaggggaactaa---------------atgcctattggtgtcccgaaagttccttttcgtctcccaggggaagaagatgccgtatggattgacgtatagtgcgac-ttatcaaaca-tattaa-ttatacgg-aaacctc---tccgtc--------attctatccgagag------aatgg--ttcgttattcactcgagattgatg--aattcatcg-----aaaaatccaga-----gcgtgaaatcacgatggt--------aaaaa---aagaatcaacgattga---ttcaatctatggttaatta-------cgatgaa-taaggta-ttcaaaactcttccagttc-------tt--taatcagtaact----aaatcg--------------------acaaaggatt---taaagaattacag-------atgagaaat----tgcaa----atatttg-ttcgtatgtacagatgg-aaatcggataaga-----tt-tactat------ggagtagagcataaacctaaag-atttttagc-agcaattattct---gta-aatacgaggattt-ttttatgaaata--------------------------gcccat-----acttagggaaaagatgcgaaaatgcattgatat---atata--caatatcttaaattca--------------atggaagagattgaataacaaaatgtgcgaat----------------cccccccactttttgca----ataggt-----taagctgtatgcacccag-gaaatgctcgtacagtttctac--ga-gga-aataataagg-aatttatcccaatcaatcgactttatcgagaaagattacttttcctagggcaacaagtggatgacgaaattgcaaatcaactaattggtattatgatgtatttaaatggagaagatgagactaaggatatgtacttgtacataaactctcccggtggtgcggttctggctggaatatccgtctatgacgctatgcaattcgtggtacctgatgtgcatacgatttgtatgggattagctgcttcgatgggttccttcattctgacgggaggggaaataaccaaacgtatagcattacctcacgctccgtgccaatgtgtttttctt-----gta-ta------ccatgtctgtcccg----------aaa------gagat-gaaataacacgacattaa-----attgttctatgc---acccataa------gaaaa----tatcagtat---------gaatgata-----------------------------------tttctgtaagaattcatcttagcgtcatgaatttgtttcggaaccatatta-----------taaaaaatcccttat---------------------------------ggaagcttcggt--tgagaaaaaaactttggaattactaattagtatc-----------------------------------tcttcc-tatcatgtagcaatagaacgatcgtgaagt-----------------aataata-gatggttcttgg---atcatat--------------acgaaaaag----------ata-----ttacaactttagc-------ttatt------------------------gtatca----------------agtccatcaaggagctgtatgcagacac-----gaatgcatgtacagttcattca-------------------gttcatt----ccagattctcaat-ga-----------aaagtttggatatcg------------------ataccatctactaattagggtaatgattcatcaaccggctagttcttattacgatggacaggccggagaatgcattatggaagcggaagaagtttcgaaacttcgcgattgcataactaaagtttatgtacaaagaacaggtaaacctttatggattatttctgaagatatggaaagggatgtttttttgtcggcgggggaagcaaaaatttatggtattgttgactcggttgctgtagggaatgat---tctgattccgt---gaataattgaatgaaaaaacagaatttgattgatatggaaggcgtggttacggaatcccttcccaatgcgatgttccgagtccgtctagataatggatgtcaagttttgactcatatctcaggaaaaatcagacggaattatatacggatactaccgggcgatagggttagggtggaatcgagtccgtatgatttaacaaaaggtcgtataacatatagacttcgtgcaaaattctcgactgattga---------------atagaagatagaattcataatcctagt------aactatttagatatcacgatacctcattgccttcatcccgaaattctgattcggatttgtcgcaaacatattctggatatttcgtttctgcatttattacgattaatgctccatacgagta---agaattttaggcttcc---gaattcg---------tctaaccgggtgagaaatgtattttatcgctttgtatggaatttttgcacccaaagtatcgaataccgtctgattcacctatggaaacagatctataaatttcaatgtactccattttggtttcttttcgatgaaaccgaattcatacgcaagatacaatccgt------cttgaaaaaatcaaatcctcgacctgacagaactatt------tcgc---gaaaaaattgtttgattcattacgtgaggtctcaaaatcatttaattttagttatagatggagag------gttgatattgaatcaatcaaagattggaaaattttatttattattttgtggagtaagtatttccattcctggctcgatccatgcagagtatccgtaaagaatttctc---gaataatcccctctctatcttgggatatattctatataccaaaaatgatttgatcaagattagaattcgattttttgattcttcaatcgatacgggtttagtcattagaggattttgtggtatcatcccaataatatcctcgattaaatcgttagccgaagaaggtttttgcaatacttcaggacgccctatttgtaaattatcctggacaactttgaccgataatgaaattatcgatcgatttgatcgaataatgagaaatattttttactactat---ggtggatgctgcaagaagaagggtttgtatcaattacaatatattttccgattttcatgtgccaaaaccctggcatgtagacataaaagtactatacgcactgtctggaaaagatacggttcgaattttgccggaaattctgttgttttggatggagt---aaagttaattccctcaaattcgtggcgaatagaatctgatgaaaaaagattttggcacttaaccattacccaaacaaactttttggcggatttgttac------aaaaatcg-aaa-aatatatattccgtgggatag-----------------------------------atgagatcgaatccagattcgaaagaacagtt---------ttttcccgcccgggctcttgatgaggaatttctgcgacccctgcagattttatttcctattttcaccctcgtgttaggagttgctctaggagttttagtaattgtctggctcgagagaaaaatatctgcatcgatacaacaacgtattgggcctgaatatgccggtcctttgggaataattcaagctttagcggatggtataaaactctttctgaaagaaagcattattccagcgc------aagtggatgagatattatttgatattggccctttctcagttcttgtaccagtttttttgagttatttagtaattcctgttggatctgacattattttagccaatttcgatataggtgtctttttctggatctctatctccagtattacccctctcgggcttcttatggctgggtacggatcgaacaacaaatattcttttctgggtggtttacgagcagctgctcaatctattagttatgaaattcctttagctctgagtgttttatcagtagctctacgtgtgattcgtta---------------------------------------aaatacccaagatgta-----tctcttt-------ggcaagaatcatttaga------------aattcttcta-gtatttgg--gtaaaactggatagtcatatgggtgcgattgaacggctt------cttattccgcagta-caaaga-tgaaatcccatcctcttcgtgcaagagtgaaagcttcgt----acgattgac----gaaaccata-cga-tccgggtgact---attgttcggt---cacgt-----gatg-aagaaga--acgaattaat----------------------gcatctg--------------------g-gtaagcaaggat-----gggg---------agggattatat-agaagcct--gaa------ta-gtagaggacgaa----a-atatatcgaatatatatcgaatatatatcgaatatatatcgaatatatatcgaatatatatcgaatatat-------atctata-tgaaaaag------gcgaagggac-tcggcattggtagggatgttcgagcagtatctcccc----aaaatcccaattgaagattaa-tccctacctatt---aa-aaaaatgactatccgggacgaagtaattctttgattgttttcacgtcggaagaag---aagcatgaattt---cagccatctcattgatat---gaaaaa--taatct----ttgagtatcaatgaatttcattcgatgccgac--gaggaactgt-agagatggagatcgattcaaaagcacttta---------t-tgagcagcagacagaatctctttggt--aaaagggg--------at------------------------------------------------------------------atgaatac-acctatgaaaccatcgaggagccgtatgaaat-gaaagtttcacgtacggttttgaagtagaggt-atc----aactatgg----ggtatcgactataattatcaaacagtttgagtacgatcgatatagttgaagcacaatctggatatggattttggagctggaacgtgtggcgtcaacccattggttttatagtatttttcatcgcttctttagcagagtgtgagagattaccttttgatttaccagaagcggaggaagaattaattgcgggttatcagaccgaatattcgggtataaaatttgcatttttttacctttcttcttatttaaatctcttgatctcctctctgttcgtaacaattttttattttgggggctggtattttcccatccc------attcatgtcgaatttt---ggccagtcgggatgggatccatttatcgtcgaaa---tcgatcaagttactgatgcagtaatgggaattattacgacatcggctaaggcttttttattcctatttatttccacaacgacgagatggactctacctcgaataagaatggatcaattactcaatctcggttggaaattcctattacctattgctttgggtaatctactattaacagcatctttccaatctcttctattatga---------------------------------atgaaattagaatttgattcatttgttc------catatggaaatactattttacccgaatgtatttcaatccttggtctattaattattttctcaatcgatttgac---atctgat---aggagaaa---tatcacttcattgtattttattgctttgggaagtctcctaataacgactataatattatttactgggctagaaacagaatcagttataactccttcaagttcacttgaaacagatggtttcagtaagatatttcaactcctagtagtactttcctctacgatatgtatatctatatctatcgaatatatggaatgtacggaaaatgcaaccaccgaacctttagtattcctattaacgggtactataggggggatgttcctatgcggtgctaatgatttagtcacaatttttgtatcttcagaatgctcaagtctatgttcctattcattatgtagttacacgggaaaggacatcagatcgaatgaagctgcaattaaatatttgcccatgggtggattaagttcctccatcctagcatatggtttttcctggttatatggttcatcggggggagaaacgaatatgcaaaaagtagtaaatggtcttttaccgtataaagaactta------tcaatcccacaggactctctgtcgcattcatatgtatcataatcggacttgcgttcaaactatccttagttcctttccatcaatggactcccgatatttatgaaggagtgtgacctgtatct-caaaagt--tgaaat--------------tattgatgcaagaa--------atctt-------------cgttct-----tacc-----------aa--taattc-atcgt---aaaaaatctgataggagttttt----------ttat-ag-g---caaatatac-tttccactt-ggact----------gagccagaattctt----gtcgaatttt-aaatttatgatagagcagaatttgaaa----catgtattt------------ctaggag-taggaatt---attt-gaga----------------atg----aaaaaattatcagggataattctttccggacat----ataaat----ctgtagtaa-------------ttcgtga--------aatgagtaaatgta----caaagttgctc---ttccct-accatgtggtttgttcctatccttcgaaa-caa--acataatcgatgg--------agggagtatt---cgtcagt---acgaaa-cgatcctaaaat----------gaaaatcta-tgaagcctatcgggacggagt-aaaaaatcgaatgatat-----------------------------ggg-----------gaagttaa----------aatcattgaaatgcaaggattccccggaaag-tttagg-attcgtcg--------------------caact---------------cccttacacagacgcgggggaggtaatctcaataac--------------------------------aaggaacatttccttaattgattcattacttaggagccgtgcgagatcataatctcaaacacggttttgaatgagggaaaatgcat-------gggttttccgactctgactcaccaactccagtcgttgcttttctttctgttacttcaaaaatagctagtatagctttaactactcggattttgaatattctttccatcctctcaa---cgaatgaatggaaactcgtgttggaaatcttagctatttcaagtatgctactgggtaatttggttgcaattacccaaacgagtatgaaacggatgcttgcttattccccaataagtcaaatgggatatataataattggattaataaccggtaattccgacgggtataccagtatgattgtttatatctttttctacaccttcatgagtttaggaacctttgcttgtgtgatatcgttcggattacgaacgggaacggataatattcgcgactacgagggattatacgtaagagaccccttattgggtatttccttaatactgtgtatcttatccccgggaggtattcctccactgactggttttttcgggaaattatatctattccggtgtggctggcaagcaggtttttatttattggttgtaatagcactaaccacaagtataatttcgatatattattatttgaaaatcgtcaagtcaataatgtattctaagaagaagc------aactcaatccttatatagaaa------cctatatcgtttcttc---aaccttcttcac---gcaaaaaaattttatcaagtacattgtctctctatgcactattggatccatatttttgggacttttaataaatcctcttcgttatttcgttcaagatattatagaattaagtactcgttctctaaattaa------------atgcctcaatctcaaaaatatgaatatttttggatgttattactgatggttagttctttccccacaataatttcttcgctctcgaaattcgtaacaccaatgaatggagggccagaaagattcacaagttatgagtcgggtatagaaccagttggagaggcttgtattcaattccagattcgctattatatgtttgccttagtctctgtcatcttcgatgtcgaaacagtttttctttatccatgggctatgagtttctatgactctggtatacaatctttcatcgaagccttggtttttatctccatcccgatcgttggtctggtatacgcatggcggaagggggcgttggaatggtctcaaacttcaggtatttaa---------------------------------------------------------------------atgaatcatttcccctggctaactgtaattgttcttctccctctatctgcaggttcgttgattccactttttcgtg---ttagaggaaacagaatcatacgctggtatgctttaggtgtttgtctcctagaatttcttataattacttatattttttgctaccaatatcgattc---------------------agtaataactctatccagttgagagaagactatagctggattgatttcatggattttcattggagattgggtgttgatggattttctcttggactcatattattgacgggattcgtcactactttagccgcattagccgcttggcctgtcacacggaatccgcaattatttcacttcctaatattagcaatgtatagtgggcaaattggattatttgcttctcaagatattttacttttttctcttatgtgggaattggaattgcttcctatttatttattactgatcgtttggggagggaaacaccgtctatatgcggctaccaaattcgttctgtacactgccggtggctcaatttttatttcgacaggcgccttgctcatggcatt---tcacaaatctggtgtac---ccacttctgacttccaactcctacttaataggaattattcctcggaattggagataatcatatactcgagttttttgatagcgtatgctgtgaaattacctatcctgcctcttcatacctggctaccagatactcatggggaagcacattatagcacatgtatgcttttggccggaattcttctaaaaatgggaggatatggattaattcgaatcaatatggaattattaccccatgctcattatctatttgctccatggttagttgggttaggagcagttcaaattgtttatggagcttttacttctataagccaacgaaatttgaagagaagaatagcctactcttcaatatctcatatgggttttgtacttggtggaatcggatctttaacaaatataggtctcaatggtgctatctcacaaatgatttctcatggtttaattggtgcttcactattttttccttcaggaataagttatgatcgaacacgtactctttctttggatcgaatgggtggactagctactctaatgccaaagatatccgtcttgttcaccggtctcttgatggcatctatggcattaccaggtatgagtggcttcattgcagaattgatgattcttctcggaatcgttgataatctaaattattccatcgttttcaggatgattgttattacaattcaagctattggaataatttcgactccgatttattcattatctatatcacgacaaatgtttcatgggtataaatccctcaaagtctcaatttcatatcttatggatgctggaccacgagaaatttttgtttcaacttgtttgttcttacccgtcataggtattggtatttatccaaattttgttttattcatttggaacaatgaaacagctcatcttttatcacaaaatttttcg------cgaaattttt---------------------------------------------------------------aaatgcttgaacatattctcgaattgagcgcttccttattctgtatcggtatttttggatcagtaacaagtaggaatatggtaagagctcttatatgtttggagttaactttcaatgcagtcaatataaatttagtaactttttcaaattttttcgatgattcgcaaatgaagggagaaattttctcgatttttgtactagcaattgcagctgctgaagcgactattggatcagctattgtcccagccatttatcgaaatagaaaatcgattcgtattgatcaattcaatttgttgaaatggtaaatggaacttatatctcgt---agtgtctggctcatcccgtcgtttccacttctagctcctcttccgtcaggattgatatcgttttctctaccaagtggtataagaaatcttcgtcgtttgtgtcttttcatcaatgtatcatccttaatcatagctatgtttatttctttttccatcttttgggaacaaataacaggtgattcgattcaccgctatttatggtcatgggtcattagtgggaatatcattctacgaatgggttatttgatcgatccattgacttctattatgtcaattttggtaactacggtgggggttatggttatgattcacagcaacggctacatgttctacgataggggatatgtgagatttttttgctatctcagccttttcaccgcctcgatgttaggattaattcctagtccaaatttgatacaaatttatatcttctgggagttagttggaatgtgttcctacctattaatcggtttctggttcaccagacctggtgtagctaatgcttgccagaaagcttttgtaactaatcgtgtaggagattttggtttgttatcaggtattttaggtttttattggataactggtagtttcgaatttcaagatttgcccaagcaattatttaatttgcttagttgtgatcaaatcgatatcactaccgtcaccgtgtttggtattttattcttccttggtccaatcgcgaaatcagctcaaattccacttcatgtatggttgccagatgccatggaaggtcctacgccgatttcggctcttatccatgctgcaactatggtcgcagcagggatttttctcgtcgctcgaatgcttccggttttccagatgttacctcttgtcatggatactatttcctggataggcgttataacagcctcattgggagctagtatcgctatggctcaaaaagatctgaaaaaaggtttggcttattccacgatttcacaattgggttatatgatgttatctttaggtattggctcttacaaagctggtttgtttcacctcatcacgcatgcctattccaaagccttattatttctaggagctggatctgttattcattctatcgaatcaatcgtgggttatcatcccgataagagtcagaatatgaactttatgggtggtttaagaaaatacatgccaatcactgcattgacttttctttcaggaacattatctctttgtggtattccaccctttgcttgcttctggtccaaggatgaaattctcgtcgatagttggatctattcccctctcttggggctcatcgcgtcctccacggctgccttgaccgcctattacatgttccgtatgtacctactaacctttgagggtgaattccgcggtcgcttcagc---------ggtggataccaaa------tagtttctcac---attt---cgatatgggggggt---ttgg---ccaacga-----------------tcgagagg----taacaaaaggaat------ttcctgtccgacgta------tgggaccaagagcgaatacacattgtacccggaagaatccgatactactatgttattacccttgatcggattgacaatacccactctgtttgcagga---attatgggaata---tattattatc---gagagcacattccatt---tgattccctatcatattggttccatctatcgttgaattcgcccaa---taaagtccattccgagaatttcataacattcttgtcggatgcgatcccatccattagtatagcttcttccggaatactaacagctttttcatcacatgaaccttactccttc---------------cccacatcg----------agatccaaaaaatttcgattt--------------gtacatgttgtttcaaaatctgtttccgcctattttcgtaattggtcatattatcgcgggtacattgatgggttgtatgatctcttattcgttaataattcaagatttttggcgaaatctttttctatcatagatgaatggatttttgatggaattataaatggaaccagtattttgagtcttttcgggggtgaggttttgaagcacatggaggggggtctgctatcttcgtattta------ttctttttagtttcctgtatg---------ttcctgtcttctctatatagttatattatttga------------------------------------------------------------------------------------------------------------------------------------atggaattatctgaatcatttcatgaaactgtttttatttttccggaatcaggcctcatactaggaagtttaggtgttgttccactcaccaatatagttcattccgcttttttgctaggatttgtttctgcctgtacggctcccccatacctttcactagattcagatttcatcgctgcggcacaagtcctaatttatgttggagccgtaaatgttttacttatattcgcggtaatgctaatgaa---gaaaggggc---tgaggattcttccgcataccagactattggtgatggaattacgtcagttccttgtatcggtatttttttactatcggataataccattttaaatacatcatggtctgaagtatatttgattgcacgatcaaat---aaagatgaaggaatagtt------ccaatggataatattcgacggatcggatcggaattggtaaccgaattttttatcccgttcgagcttatgtcactaattcttttgattgctttggtaggcgctattaccttggctcgtg------cgag------aaaaacaataaactcggagcg---aaa---aatattacgaaatgaaaaaaat------ttcta---a------------------------------atggtagttaatatgggtccccatcatccatcgatgcatggtgttttacgactcattattgctttggatggtgaaaatatttcagattgtgaaccaatactgggttatttgcaccgcggaatggaaaaaatagctgagaaccgaacagttgttcagtatctaccttatgtaacacgatgggactatttagctacaatgtttacagaagctattacagtcaatgccccagagaaattaacaaatatccaagtaccaagaagggcaagttacataagggtcattatgctcgaacttagtcgtattgcatctcatttattgtggcttgggccctttatggctgatatcggtgcacaaactcccttcttctatatcttcagggagagggaaatggtatatgatttatttgaagctgctactggtatgcggatgatgcataattccttccgtgtcggaggggtggccgtagatttgccatatggatggatagacaaatgcctggatttctgcgattacttcctaccaaaaattagtgaatacgaaaggcttataacaaataacccaatttttctaaaacgagtggaaggtattggtgttattgagaagaacgaagctataaatcggggtctatcggggcctatgttacgagcttcaggaattcgatgggatcttcgaaaaacagatcattacgagtgttatgacgaattggattggcaaattcaatggcaaaaagaaggagactcccttgctcgttatttagtcaggattggagagatgagagaatcggtcagaatgattcagcaggctttaaaagctattcccggcggtccctacgagaatttggaagcccgtagat------tgaataaagaaaaaaatttggaatggaattctttcgaataccaatttatcggtaaaaaaccctctccaactcttaaattacctaaacaagaacattatgtacgaattgaggctcctaagggggaattggggattttttcaataggagatgatagtgtctttccctggagactgaaaataagaccacccggttttataaatttgcagattcttccgcaattggtgagagggacaaaacttgcagatattatgacaatttcaggtagtatagatatcatcatgggagaggttgatcgttag---------------atgaatagatttataaattatagtcaggacgcgatacaagccgcgagatatatagggcaaggttttatagttacgctagatcacatgaatcgttttccaataactattcaatacccctatgaaaaattgattccatccgaaagatttcgaggtcgtatccattttgaattcgacaaatgcattgcatgtgaagtatgtgtgcgtgtgtgtccaatgaatttacctgttgtcgattgggaattgagaagaactatgagaaggaaacgattgagaagttatagtatagatttcggaatctgcatattctgtggtaactgcgtcgaatattgcccaacaaactgtttatcaatgactgaggagtatgaactttcgactcatgatcgtcatgaattgaattatgatcaagtagcattaggccgtttacccatatcagtaattgaggattctgcgatcaaaactttgtcgaattcgttatccctacccaagggagttat---ggaaggacattcgggtttacaaaaaattact--------tcgagttaa-----------------------------------------------------------------atgcagggacggttatctgcatggttaataaaacatggtttgactcacagacccttgggttttgattaccaaggtgttgaaaccttgcaagtgaaatctcaggattggccctacatagctgtttctctatacgtatatggcttcaattatctacgctcccaatgtgcttatgatcccgaaccaggtagcttattggctagcatatatcatttgactgaaatatgtgatgatgcagatcaacccgaagaaatatgtattaaaattttcgtatcgagaaaagacccaataatcccatctattttttggatatggaaaggcgccgatttccaggagcgagagtcatatgatatgtttggaataatttatgggagacatccacatctaaggcgtatcttaatgcctgatagttggattggttggcctttgcgaaaagattatattgtaccagatttttatgaactacaagatgcatattga------------------------------------------------------------------------atgaatgatacgaaattttatctctccgataaaactgtaacagattctattattttaacaactctcaatgatttttcgaactgggctaggctttcaagtttgtggccacttttatacggtacgagttgttgcttcatcgaattcgcctcattgatcggatcaaggtttgactttgatcgttatggtttggtaccccgatccagtccccgacaagccgatctcgttattacagccggcactgtaacaatgaaaatggctccatctctcgttagactatatgaacagatgcccgaaccgaaatatgttattgcaatgggagcttgtacaataacgggaggtatgtttagtacggattcttataccacagtccgcggggttgataaattaattcctgtcgatatttatttacccggatgtccaccgaggccagaggcggttatagatgccataataaaactacgtaaaagaatagctcgagaaatacgtagggatgagaaaagactcggac---agggggaaaggtattttacttcaaatcaccgattcgattca---ctcccgaatattgggat---cagacgatataatcag---caatt------cccgaa------tgaattcttggatcttgaagaaggtt---------cggaatcgttgtctggacctg------ta-------ggaacgaaatctgaaat-ctcaacgatttggaaacggaggatgacgaaatcgtaaatgcaaaataagaaattaaataatttgattaggaaatcgataactcaattggtttctataata------gtgattgcgaatacagtaatt---tgtccacctacttcgggggcatatcccatttttgcccagcaaagttatgatgatccacgagaagctactggacgtattgtatgtgccaattgccatctagccaaaaaatctgttgacattgaggttccacaatctgttcttccagatacagtatttgaggcaattgttagaatcccctacgattcgcaggtaaaacaagtgcttgctaatggtaagaaaggttccttaaacgttggagcagttcttattttaccagaaggttttgaattagctccccccaatcgtatttctcccgaaatgaggaaaaagataggtagtttgttcattcaaccttataaagatgataaaagaaatattctagtcataggtccgattcctggtgaaaaatatggcgaaatcgtttttccgattctttctccggatccagctattaataaagaagttcacttcttgaaatatcctatctatgtaggtggaaatcgaggcagaggtcaaatatatcccgacggaggtaaaagtaataatacagtttatgatgcttcggtgacgggacaggtaaataaaatccttcgcaaagggaaa---atgggatatgagatagtaataacagatgcatcggatggccatgaagttattgataccatacctgcagggccagagattattgtttcggaaggtgagtttgtgagaattgatcaacccctaaccaataatccaaatgttggtggatttggtcagagtgatgcggaggtagtgcttcaagatccatcgcgtattcgaggtccttcattgtcctttgggtcagttattttggcacaaatctttttggtacttaagaaaaaacaatttgaaaaagtacaattagctgaaatgaatttctga------------------------------------------------------------------------------------------------gtggga--------gttttgtattctgccaaatttttat-----agaat------tgtgatct-tttgaagcgc-ag-aaata-----------------gtggaactagaaactatggtta---attcatataaac---ccattcactccgccccgttatcgatttcctactacttccggat-t------------------------------------cgatctttc--------------------gataca----------------------aaa-----------------atccgga---------------ttaaaggaatttacct------------------------aat-------aagtgata---aggagtggattgaatccattgtatcttc--tcccatttctt-----ctaagacatcggagcgtggaaggaatctaaggtttag--aaatcgtttatacagtttgaacaagataatcttggtattggatc--accaaagaa-gagagagatttctcaaa-----ttttttagagattttca-----------------------------------------aagatatg-gaaagacaaattaactcgagatgataccgagtagga-att-tgaaat-a-tttaa--------------------aaatattcgaaatatttc-actttcttcatttgttagagccgtgtgatcataaataatcattcacggctttttg-----gagggggc---------------------------caacctatctcaataaagtttatgattggttcgaagaacgtttagagattcaagcgattgcggatgataccaccagtaaatacgtacctccacatgttaatatattttatcgcttagggggtattactttaacctgtttcttagtccaagtagctactggttttgccatgactttttattaccgtcccaccgtaactgaagctttttcttcggttcaatatataatgactgaggttaatttcggttggctcattagatcggttcatcgatggtcagcaagtatgatggtttcaatgatgattttgcatatctttcgtgtatatctcacgggggggtttaaaaaaccccgtgaattaacttgggtaactggtgttgttttggcggtattaaccgtatctttcggcgtaacaggttattcgttaccttgggatcagattggttattgggctgtaaaaattgtaacgggtgtacctgaagctattccaataattggatctccattggttgaattattgagaggaagtgtgagtgtcggtcaatctacgctaacccgtttctatagtttgcacactttcgtatcaccactgcccactgctatagttatgttaatgcattttttaatgattcgtaaacaaggtatttcaggtccattatagatgggagtgtacgac-tctat-ccgaaaa-tctatt----ttgccatacagaagatttattcgttctgtcacatagga-agttatgatagcgatatcgacaaaaccatgtgttttta--cgcccaaccc-ttt----ctcgtcaatcacgaagttg----gaatttgggttattt--------tttt-aatc---aagaa----------atataattctatgatcgaatctcgaattgatgagagaagattccgtcagatccgagaattttttga-----tcgaggattctggacttg-----------------------------gtagta-gggagatatatccattccccccctgta--tctcc--actca-tgatgaactatcggaacgat----aatagatctaaggaaacagcattg--gaaggcaaa--atga--ttgatgagtaaattcttactgtttgat-----------------------taaatac-----gaatgg--aaaaagattatccgtgtagt---aat-aaatttgat--taattcgga------------ttataagtatttgctcaagt-----------------tttagatacttctaa-------------------tacatcgaga---------------------------------------------------------------------------------------------------------------------------------------------------------------------------------------------------------------------------------------------------------------------------------------------------------------------------------------------------------------------------------------------------------------------------------------------------------------------------------------------------------------------------------------------------------------------------------------------------------------------------------------------------------------------------tcg--------catcgcttgagctggatggc-aataaattgtcacgtccagttcttag---gggggg----------------------------gagcctatcccaataacaaaaaaacctgaattgagcgatcccatattaagagctaaactagctaaaggtatgggacataattattatggagaacctgcctggccaaatgatccttcgtatatttctccagtcgttatttcaggtactattgcgtgcactgttgggttagctgttttggaaccttcaatgattggtgaacctgcgaatccttttgcaacacccttggaaatattgccggaatggtattttttcccggtatttcaaatacttcgtacagtacctaataaattgctaggtgtacttttaatggctgctgtgcctgtgggattgttgacagtaccgtccccggaaaatgttaataaatttcagaatcctttccgccgtccggtggctacgacagtttttttaatcggtaccgtcatagctctttggttaggtattggagcagctttaccaattgataaatctctcactttgggattattttagatgattgaagctttattgtctggaattgttctaggtcttattcctataactctggctggatcatttgtgactgcgtatccacaatatcgacgcggtgaccaattagatctctgaatgc---ttactatactcagttatttcttgttcttaataggagctttggttttagcattaatttcatccattggttttggtaaaatacaacttatttagatggatattactagtatagcttggggtgctttaatggtcgtttttaccttctccctttcacccgtcgtatgggggaggagtggcttatag---------atgactattcgttcaccggagccggaagtcaagattgtagtggaaaaagatcctgttggaacctctttcgaaaaatgggccaaacctggacatttctcgaggactctagtaaaaggtcctaatacgactacctggatctggaatttacatgccgatgcccatgattttgatagccatacgaatgatttggaagaaatttctcgaaaagtttttagtgctcatttcggacaactagcaataatttttatctggttgagcggtatgtatttccacggtgcccgtttctccaactacgaggcatggttgggtgatcctattcatatcaaaccaagcgctcaagttgtttggccaatagtgggtcaagaaattttgaatggagatgttggtggaggttttcaaggaatacaaataacgtccggctttttccaactttggcgagcatctggaataactagtgaattacaactctattctactgccattggtggattgatttttgcagtattaatgctttttgctggttggttccattatcataaagccgctccaaaattgtcctggttccaggatgtcgaatccatgctaaatcatcatttagccggccttctgggattaggttccctttcttgggctggtcatcaagtacacgtctctctacctattaatcaacttctggatgcgggagtagatccgaaggaaatacctctaccacatgaatttattctgaatcgagatctcctggcggaactctatcctagtttctcgaaaggattaaccccattctttactctgaattgggcggagtattcggattttttaactttccgtggagggttaaatccaatcactgggggtttatggttgaccgatactgtacaccatcatttagcaattgcagttttattcttagtagctggccatatgtatagaactaactggggtatcggacatagtttcaaggagattctggaagctcacaaaggtccttttaccggggaaggtcataaaggtatttttgagattttaacgacttcatggcatgctcaattatctatgaatttggctatgttaggttcattgaccataattgtagctcatcacatgtattcgatgcctccttatccgtatttggctaccgattatggtactcaactatctcttttcacacatcatatgtggattggtggatttctaatagttggagctgctgcgcatgcggcaattttcctagtaagggattacgatccaactacccaatataataatttattggatcgtgttcttcgacatcgtgatgcaataatatcccatcctaactgggtatgtatctttttaggatttcatagtttcgggttgtatatccataacgatacaatgagtgctctgggacgtcctcaagatatgttttcagatactgctatacaattacaacccatttttgcccaatgggtgcaaaatacccatgccttggcaccagaatttactgctcccaacgcctcggcaagtacaagtttgacttgggggggaggtgacataatcgctgtgggtagtaaagtcgctctattaccaattccattaggaaccgcagattttttggtacatcatattcatgcattcacgattcatgtgacggtattaattttgctgaaaggtgttctatttgctcgtagttcccgctcgataccagataaagctaatctcggttttcgttttccttgtgatggacctggtcggggcggaacctgccaggtatcagcatgggatcacgtcttcctaggtcttttttggatgtacaattcagtttccgtcgttattttccacttcagctggaagatgcaatctgacgtttggggcaatataagcgaacaagggattgttactcatatcaccggaggaaattttgcgcaaagttcaattactatcaatggttggttacgcgatttcctatgggctcaagcttctcaggtgattcaatcctatggatcctctctctccgcttacggtcttttgttcctaggtgctcattttgtttgggcctttagtccaatgttcttatccagtggtcgtggttattggcaagagcttattgaatcaatcgtttgggctcacaataaattaaaagttgctcctgctattcagcctagggccctgagtatcgtacaaggccgtgctgtgggagtagctcattaccttctaggtggaattgctacgacatgggcattctttctagcaagaattattgcagtaggataaatggcatcaagatttccaaggttcagccagggcctatcccaagacccaacaactcgtcgtatttggttcggtattgccaccgcacatgacttcgaaagtcatgatgatatgactgaggagcgtctttaccaaaaagtttttgcttcgcatttcggtcaattagctataattttcctatggacttctggtaatttattccatgtcgcttggcagggtaattttgaggtatgggtgcaagaccctttacatgtaagaccaattgcccatgctatttgggatcctcattttggtcaaccagcagttgaagcttttactcggggaggagcttcaggaccagttaatattgcgtattctggggtatatcaatggtggtatacaattggtttacgcacgaatcaagatctctataatggagctcttttcctggtttttctttcctccctctgcctattggcgggttggttgcacctgcaaccgaaatgggaacctcgagtttcatggttcaaaaacgctgaatcccgtttaaaccatcatttggcaggactttttggtgtaagttctttagcctggacgggtcatttggttcatatcgcgattcccgaatcgagaggtggacatgtgagatggaataattttctgaccgcctcgccgcaccctcagggtctggggcctttcttcgcgggtcagtggaatatatatgctcaaaacgtcgattcgagtgatcatttctttggtacttcccgaggtgctggtactgccatcttaaccttcatcggagggttccatccacagactcaaagtttatggttgacggatatggcccatcatcatttagctattgcagttatttttattacagctggtcatatgtatagaaccaatttcgggattggacatagtatcaaagaaatccttgaaacgcatactccccctggggggcgactgggtcggggacataaaggtctctatgacacgatcaataactcccttcatttccaattaggtctggctctagcttctttaggggtgatcacctcattagttgcgcagcatatgtattctttacccccctatgcatttcttgcacaagattttacgacccaggctgcgttgtatactcatcatcaatacatagctgggtttattatgacaggtgctttcgctcatggggctattttcttcatcagagattacgaccccgaacgaaatagagataacgtcctggctcgaatgttggaacataaagaagctatcatatcccatttaagttgggctagtttatttttaggttttcataccctaggactttatgttcataacgacgcaatgcttgctttcggtacccccgagaaacaaatattaatcgaacctgtttttgcccagtggatacaatctactcatggtaaagcattctatggtttcgatgtacttttatcttcaccaagtagtccagcttccaatgctggtcagagtatttggttacctggttggttggatgctgtaaatgacaacagcaattcactcttcctaacaataggtccgggtgatttcttagtccatcacgctattgccttgggcctacatacaactacactcattttggtcaagggtgctttagacgcacgtggatcgaaattgatgcctgataagaaagaatttggttatagtttcccctgcgacggtcccggccgaggtggaacctgtgatatttccgcctgggatgctttctacttagcagttttttggatgctaaatactattgggtgggtcactttctactggcattggaaacatatcacactttggcaaggaaatgtggcacaattcaatgaatcctccacctatttaatgggttggttaagagattatttatggctaaactcttcacaattgattaatggatataatcctttcggaatgaatagtttatcagtctgggcttggatgtttttattcggacatctcgtccgggcgaccggattcatgttcctaatatcatggcgtggttattggcaagaacttattgaaactttagcttgggctcatgaacgtactccgttagctaatttggttcgatggaaagataaaccagttgctctctccattgttcaagcgagattagttggattagctcatttctccgtaggttatatatttacttatgccgcttttctaatcgcttctacatctggtagatttggctgaatggcacattccgtcaaaatatatgatacttgcatcggttgcacccaatgtgtaagagcttgtccgacagatgtgttggaaatgatagattgggggggttgtaaagccaagcaaattgcgtccgctcccagaacagaggattgtgtcggttgcaaaagatgcgaatccgcttgtccaacagattttttgagtgtacgtgtctatttgggatccgaaaccactcgtagtatgggtcttggatattgaatgacagcttcttatttgccttcgattcttgtccctttggtaggcctagtttttcctgccattgcgatagcttctttgtttatatatatcgaacgcgaggatattctgtaaatgcaagatgcaaagacttatctatccacagcacctgttttggctacgtcgtggttcggttttttggctggtttattaatcgaaatcaatcgtttctttccggatgcgttgattctcccatccctctag------------atgcttgcaatttcagacaatcaaatcattgtaattctatcaagcgtttttgtaacgggtattttggctctgaggttgggtaaaaaattgtatcagtgaatgaccgcaactttagaaagacgcgaaagcgcaagcatttggggtcgcttctgtgattgggtcactagcaccgaaaatcgtctatacatcggatggttcggtgtattgatgattcccactttattaacagcaacttccgtattcattatcgccttcgtcgcggctcccccagtagatattgatggtattcgcgaacccgtatctggctcccttcttcatggaaataatatcatttcaggtgcaattattccaacctctgcagctattggtttacatttttatcccatctgggaagctgcttccgtggatgaatggttatacaacggtggtccctacgaactgatcgttcttcattttctacttggcgtagcctgctacatgggtcgtgagtgggaactaagtttccgtctaggtatgcgtccgtggattgctgttgcctattcagctcctgtcgccgctgctaccgcagttttcttgatttatccaatcggtcaaggaagtttctctgacggtatgcctttgggtatctctggtactttcaatttcatgatcgtattccaggctgaacataatatccttatgcacccgtttcacatgttaggtgttgctggtgtttttggaggttctttattcagtgctatgcatggttccctcgtaacttccagtttgattcgagaaactaccgaaaacgaatccgctaatgcaggttataaatttggtcaagaagaagaaacttataacattgtagctgctcatggatattttggtagattgatctttcaatacgctagtttcaataattcccgttcactgcatttcttcctggctgcttggcccgttgtaggtatttggttcaccgctttaggtatcagtaccatggctttcaatctgaatggttttaatttcaaccaatctgtagttgatagccaaggtcgtgtaatcaacacctgggccgatataatcaaccgcgccaaccttggtatggaagttatgcatgaacgtaacgcccacaatttccctctagatctggcctccgtcgaagctcctgctattaatggttag---------------------------------atgggtttaccttggtatcgtgttcataccgtcgtcttgaacgatcctggtcgcttaatcgctgtgcatttaatgcataccgcactggtttctggttgggcgggatcaatggctttgtatgaactagccgtttttgatccctcagatccaattctggatccgatgtggaggcaaggtatgtttgttatacctttcatgactcgtttgggaataacaaaatcatggggaggctggagcgtagtcggagaaaccgcaaccggtgccggtttatggagttatgaaggtgtcgctgctgcacatattgtatcatcgggttcattatttctagctgctatctggcattgggttttttgggatctggaattatttcgtgatgaacgtacaggtaaaccttctcttgatttaccaaaaatattcgggattcatttatttctttccggagtactttgttttgcttttggagctttccatgtgacaggtttatttggtcccgggatatgggtgtctgatccctacggattgggcgggagggtgcaacccgtagcacctgcttggggtgccgagggttttgatcccttcgctccggggggaatcgcttctcatcatatcgctgcaggtattttaggtatattggcgggattgtttcatcttagtgttcgacctccccaaagattatataaaggattacgtatggggaatgttgagacagtactatctagtagcattgctgctgtctttttcgcggctttcgtcgtcgccggaaccatgtggtatggttcagcagctactccgatagaattatttggccctacacgttaccaatgggatcaaggttttttccagcaagaaatagatcgtcgaattcgtctgagcaagtctgaaaatctcaatctatcccagtcttggtccaaaatccccgaaaaattagctttttatgattatatcggtaataatccagcaaaaggcggtttattcagagcaggtgcaatggataatggggatgggatagcaatcggctggttgggtcacgcagttttccgggatagggtaggacatgaacttttcgtacgtcgaatgcctacttttttcgaaactttccctgttgttttggtggatgaagaaggaattgttcgagccgatgttcccttcagacgggcagagtccaaatatagtgttgaacaagtaggagttactgttgaattctacggcggtgaacttgccggagtagtctttgatgatccatctactgtaaaaaaatatgcaagacgagctcaattaggtgaaatttttgaattcgatcgtgctactttaaaatccgatggtgttttccgaagcagtcctagaggttggtttaccttcggccacgttacgttcgctcttctcctttttccgggccacatctggcacggggctagaacattattcagagatgtttttgcaggtatcgatccagatttggatgctcaactggaattcggagcatttcagaaactgggagattcgacaacgaagagataa---------atgaaaatcttgtattccccgaggaggttctaccacgtggaaacgctctttaatggaaccttagctttaggtggtcgtgatcaagaaactacaggttttgcctggtgggcgggtaatgccagactcattaatctatctggtaaattactaggtgctcatgttgctcatgctggatcaatcgttttttgggcgggagcaatgaatctgttcgaagtagctcattttgtcccggagaaaccaatgtatgaacagggattgattctattaccccatttagccactttgggttggggcgtcggtcccgggggagaaatcgtggatactttcccgtacttcgtatctggagttattcatctaatatcctctgctgtcttaggttttgggggtctctatcacgcacttattggaccagaaactttagaagaatcttttcccttcttcgggtacgtgtggaaggataaaaacaaaatgactactattttaggcattcatttgattctattaggtgttggcgcttttctcctggtatttaaagcttcttatttcgggggtatatatgacacctgggctcctggtggtggagatgtgagaaaaataacgaatttgaccctcaatccgagtgtaatattcagttatttactcaaatcaccttttggtggcgaaggttggatcgttagtgtcgataatctcgaggatataatcgggggacatgtgtggctgggctgtatctgtctctcaggtggggtatggcatattttgacaaaaccttttgcttgggcccggcgcgctctcgtgtggtccggagaggcttatttatcctatagcctagcagctatttctgtgtttggtttcatcgcctgttgtttcgtatggttcaacaatacggcttatcccagcgaattttatggaccaactggtccagaagcttctcaagctcaggcttttactttcttggtcagagatcagcgtcttggagccaatgtaggttcagctcaaggacctacgggtttgggtaaatatatcatgcgttcacccactggagaaatcatttttggtggagaaactatgcgtttctgggatctccgagctccatggttagaaccattacgaggcccaaatggtctagatctgagtaaattaagaagggatatacaaccgtggcaagaacggcgctccgccgaatacatgactcatgcccccctagggtcacttaattccgtaggtggagtagccacggaaattaatgccgtcaactatgtctcgccccggagttggttatcaacttcccatttcgttttgggtttctttttcttcgtgggtcatttgtggcatgcaggaagagcacgcgccgccgctgctggtttcgaaaagggaattgatcgcgatttcgaaccagtattatctatgactcctctcaattag---atgactatagccattggaaagtcttccaaagaaccgaaaggtttattcgatagcatggatgattggctgaggagagaccgtttcgtattcgtaggttggtctggtctattactttttccatgcgcgtatttcgccctgggtggttggttcaccggcacaactttcgtgacctcatggtatactcatggattagctagttcctacttggaaggctgtaattttttaaccgccgcggtctcgaccccagcgaatagtttggcacattccctattattacttcggggacctgaagcacagggtgatttcactcgctggtgccaattaggtggtttatggacgttcgttgctcttcacggttctttcggtctaatcggttttatgttacgccaattcgaacttgctcgatctgttcaattacgtccttataacgcaattgctttctccggcccaatcgccgtttttgtatccgttttcttgatctatcccttgggtcaatctgggtggttttttgcacccagttttggtgttgctgctatttctaggtctatcccctccttccaaggatcccataattggaccttgaacccattccatatgatgggagttgccggtgttttaggtgcagctcttctatgcgctatccatggcgccaccgtcgagaatactttgttcgaagatggtgacggtgcgaacacgtttcgcgccttcaacccaacccaatcggaagagacatattccatggttactgcgaataggttttggtcccaaatttttggtgtcgctttttccaataaacgttggttacatttcttcatgctatttgtaccagtaactggtttatggatgagtgccattggagttgttgggttagctctgaacctacgcgcatatgattttgtctctcaggaaattcgtgcagcagaagatcctgaattcgaaactttttataccaaaaatattctattgaatgaaggtattcgggcctggatggcggctcaggatcagcctcatgaaaatcttgtattccccgaggaggttctaccacgtggaaacgctctttaaatgtctggaaataccggagaacgtcctttcgctgatacaattaccagtattcggtattgggtaatccatagcattacgataccttccttattcattgcgggttggctattcgtcagtacgggtttagcttatgatgtgttcggaagtccccgtccgaatgaatatttcaccgagaatcggcaggaagttccactgattactggccgtttcaattccttagaacaaattaatgaattcactaaatccttttag----atgactatagataggatctatccgatttttacagtgagatggttagctgttcatggattagcagtacctacagtttttttcctgggagcaatatcggcaatgcaatttattcagcgctaaatggctacacaaattatagatgacgttcctaaaaccaggggaaaaaagagtggtgtgggtgatatattgaagccattaaattcggagtatggtaaagtagctcctggttggggtacaaccccttttatgggtattgcgatggctctctttgcgattttttcagtaactattctggaactttataattcttccgtccttttagatggagtttcaattagttggtgaatgcctactcttaagttattcgtttatgcaatagttatatttttcgtttctcttttcgtcttcggattcctatccaatgatccaggacgtaatcctggacgtaaggattaaatggtcaatactaccggaagaattccttcatggctaattggtactataatgggtatcatcgtaattggtttggtgggtgtctttttctatggttcatattccggattgggttcatccctatga---atgtttaatacttatttagagaatggattccatcaagatggtttc------gtttttagcaaattacctgaagcctatgccatcttcgatccgattgtagatgtcatgccaattatacctttatcttctcctccattagcccttgtttggcaagcttctgtaagttttcgatgaatgacacaaccaaatccgaacaaacaaagtgtggaattgaaccgtactagtctctattggggattgcttctgatattcgtacttgctgtttcattttccaattattttttcaattag---------atggaagttaatatctcagcatttattgctacagctctttttatttcaatccccacggccttttcactcattctgtatgtacgaaca---gctggtcaaagcaattga------atggaaactgcaacttcagtcgctatctctatatcttgttcactcatcagtttcaccggttatgccgtctacaccgctttcggaaatccggccagtggacttaaggatcctttcgaagggcacgaagactagatggaagcattagttcatacatttctgtcggtagctactttgggaattattttctccgccatcttcttcagggaaccgcccaaagtaccggacaggggtaagaaataa-------atgattatagcgtttcaattagctgtgtttgcattgatcagtatttcatttctattagtaattggtgtacccgttgtattagcttctcccgatggttggctgagcaacaaaaatgcggttttctcaggtgcatcattgtggattggattagtttccttggtaggtattttgaattcatctatatcttaaatgtcaccacaaacggagactaaagcaggtgttggattcaaagccggtgttaaagattatagattgacttattatacacccgagtacgaaacgaaagaaacggatattttagcagcatttcgtatgacccctcaacccggagtaccgccggaagaagctggggctgcggtagctgccgaatcctccaccggtacttggaccacagtttggaccgatggcctcacgagtctcgatcgttacaaaggccgatgctatgacatcgaacctgtcgccggggaagataatcaatatatcgcctatgtggcttatcccctagatttgttcgaagagggttctgttacaaatttgttcacctccatcgtcggtaatgtattcggatttaaggcattacgagccctacgtcttgaggatttacgaatccctccatcttatgtaaaaacttttcaaggtccacctcatggtattcaggttgaaagagataagttgaataagtatggtcgtcctttgttgggatgtacaataaaaccaaaattgggtctatctgctaagaattacggtagagctgtatatgaatgcctacgaggcggacttgatttcacgaaagatgacgagaacgtgaattctcaaccattcatgcgttggagagatcgcttccttttcgtagcagaatccattttcaaatctcaggcagaaactggcgaaatcaagggacattactcaaatgccaccgcaggtacgtcggaagaaatgttgaaaagagcagcatgtgctagagaattaggtgtccctattattatgcatgattacttaacaggtggtttcactgcgaataccagtttagcccactactgtagggataacggtttacttctccatattcaccgtgcaatgcatgcagttattgatagacaaaaaaatcatggtatgcacttccgtgtgttagctaaagcattgcgtttatctggtggggaccatatccatgccggtaccgttgtgggtaaattggaaggagaacgtgaagtcactttgggctttgttgatttacttcgtgatgattatatagaaaaagatagaagtcgtggcatttatttcacacaggattgggtatctcttccaggtgttttacctgtagcatccggaggtattcatgtctggcacatgcccgccctaaccgaaatttttggagatgattctgtattacaatttggtggtggaactttggggcacccttggggaaatgcacctggtgctgtggctaaccgagttgcttcggaagcttgcgtacaagcacgtaatgaagggcgtgatctagctcgcgaaggcaatgaggtgattcgtgaagctagtaaatggagtcccgatttagctgctgcttgcgaagtttggaaggagatcaaattcg---aa---tatgaaacaatagatacgctata---------aatgattcaaccccaaacccattcaaatgtcgcagataatagcggagctcagaaattaatgtgtattcgagtgacaggaaaaaatgatcgtgaatacgcaggtatcggtgacgtcatcatagctgtagttaaggaagcagttccgaatatgcccacgaaaaagtcagaaatagttagagcagttattgtgcgtacccgcaaaggaattggacgaact---gacggttcggtaatagaatttgatgataatgcagcagttactattaatcgagaaaataatccaagaggaactcgtgtttttggtcccatagctagagaattgagaggctccaatttcacgaaaataatttcattagcaccggaagttttatgaatgcttagtgtgtgactcgtttgttccgaac---tccgatacacg--aat-------cgaagttatg----aagatcta--gtttct---------------actagaaaaata---attcatagtttt------atattggaatg---aaccaa--gtaacaaaccgaagaa-------------------------------tattggataataattttt-ttcggtgaattttccgtgggaataatggatttt---tttattattctatcacgaagcg---gaat--------gagaagcac----gaccaat-cgtatggtttggtc--aggaacc-aaaaattctcgg-----acggca-ttacaaaac-------a---caagg---------------------------------aatcaagagct-------ttgattc-ggtgaggactaagagatccgaccaa-----t-aattcaatggctccgctgc---g---gaaaaaaacccaatcg--aaaaat---gtaagaccatggaaac-gaaggaattttggagaaatt-----------------------a-ttaaaaactcagagatgggatggcggaataaaccgatg--act----------------------------------------------------------------------caatacga----aattgtttgagagttaatatccgcccatgattttatgcctca-ttcctccc-----caaatccctgcaaacct--------aaaaaa------aaatgtgtt---------------------------------aatttttggttcatgaggagccggatgctaagaaa-ttatcacgtccagttctgaagtagcg-------------atatcgactataaccccaaaagaacaaaatttcgtaaacaacatagaggaagattaaaaggaatcgctacccgaagtaattccatatgtttcggaaaatttgctttacaggctcttgaacctgcttggattacagcccgacaaatagaagctggacgacgagctattactcgatatgcccgtcggggtggaaagttatggattcgtatatttcccgacaaaccgatcactgcacgaccagcagagacacgaatgggatccggaaaaggatctccggaatattgggtagctatagctaaaccaggtaaaatactttatgagataagcggagtatccgaaaatgttgcggaagctgcaatgaaaattgctgcctataaaatgcctatacgtaccgcttttgtcagaat------caatattaattga------------------------atgactagagtgaaacgtggttatgtggcacgaaggcgtcgtaagaatcttttcacactcacatctggatttcgtggaactcattcaaaactttttcgaacggccaatcagcaaggtatgagagcgttagtcgcttcttatcggggtagggtcggtagaaaaaagactcttcgacgtttatggattgttagaatcaatgcggccgtacgaagtgatggaatttcctacaataaattaatccagtacctatatcagaatcagattcttttaaatcgaaaaatacttgctcaaattgctatattggatcgattcgctttctctctgatagtacagggtattgggaaggaggtgaagaaacaaccgataacggagtaaatg---agtacttatgcaataattgaaaccgggggtcaacaactccgagtagaacctgggagattttataatattcgccatttcccctcggtgatac---cga------ttgaacgagataaaaaaatattaatttatcgcgtattaatgattcgtcaaggatctcatataaatctcggacatccgtggttagaaggggctgttattaggggtagaatttcacacgcccacttcgaaagaaaaattactaatttcaaaatgatacctaaaaaaaagacgagacgagaattgggacatcgacaaaaatcaactcgatttatagtcgattctatttccatgaacggagaggatatat--ctcggtag------------atggacatt------acaacttcc------gatccaagaattgaggcttcagccaaatatatacgtatgtctccgcataaggcacgaagggtggttgatcaaatacgtggtcgtgcctatgaacaggcgttaatgatattggaattcatgccgtatcgggtatgtgattcgatatcgcaattaatttcttcagccgcagcgaatgcaaatcataatttcggactaagtaaaactgatttattcatagatgcggttcaagtggacggaggaagttttttgaaacgaatcagatccggagctcggggacgaacctatcccatacacaaacctacttgtcacataaccgttgtgatgaga---------atagattcc-----gggtggcgtaataaaatctcattgagaaaatttgggaaataa------------atggatcgaattagatatcctgtactcacggaaaaaacaattcgtttattagaaaaaaatcaatatagttttgatgtcgatcttgaggttgataaaaaagaagtgaagaaatggcttgaaacctttttcgggatcaaaataatcggaatcaatagtcatagactccctagaaaggagagacggatgggtacaatgagaggatatatcactcgccataaacgaataatcataagacttggattggattcttccatcccactattctcaaacaaatag---------------atggtcatacgttcatatcaaacttattcaccaggcacgcgcgataagtccgtagtt---------aagatgattgagt---cgaaaccgcaaaaagttttggtgcgtggtagacatatagcacaaggtcgaaatcatagaggaatcataactagtcgacaccgtggggggggtcatcgacgcctttaccgaatgattgattttcgaagggataaaagggatgtatctggaaaaataaaaacaattgaatacgatcccaatcgtaacacttttatttgtctcactaattatggggatgggaaaaagagatatgttctctatccccacggtattgaaatcggagataatattatttccggtatagaagcaccaatttcaattggaaatacttcacccttgagtgcggtttgagtagtttatttgcgtaatcggaactg----tccgactga-g-cc-aaaaa---ctcggaaatctcacacctattg-----------------------------------ga--tcaagcct--tcggaggaaactca-gaaagtgaaaca-gcaagtgatatga-agtaatt-------------------------------caaattaaaaaaccttggag----atatct-ttgatatgga---aaa-ttaattgaag--aaaat------gatt-----------gagaaatggatcat------------gattccatcgaaaaat-----attcgc---------agt-aaaa------------attgattcgtcataattcgtaagtcaaggacgaatt---a---taacttggtacaa-----taatt-------tgt-gcaatcaagat----ttctacaccacttcctaagtcat------------------------------------acatatcaaacgtaaataaa-tgaagtcattctttctgatgctgaatg-------aagatgc---aaaaaagaaaagagccagatgat-gg--aaaaaaccaagggtacagag--ga-gtaaagaaacaaaacatcaaatat--ttttactttcaagaatccgg-agagctgtatgctccaaacggggcttgtacagttcgggaagggtctacgca-t-----------------acgtcgaagtccacttcaaccaatatacctttgggtgcttctgtccataatatagaaacaaaaccaggagggggaggccgattagtcagagcggctgggactactgcgaaaattcttgcgaaagagggccagttggtcacattaaaattaccttcgggagaaattcgctcacttcctcaaaagtgtttcgccacggtgggacaaattggtaatatcgacgcaaataaccttaaacttggtaaagcaggttctagacgttggttaggtagacgtccgagtgtcagaggggtagtaatgaatcctatagatcatccccatgggggcggtgaaggaaaagtacctatcggacggaagaaaccccttactccttggggtcaccctgcactgggaagaagaagccgaaagagacataaatacagtgacacgctcattctacgtcgtagaatagcttag------atggcagttccaaaaaaacacacttcgaaatctaagacaaaaattcggaaaggtgtatggaagattgaaaccaatgaggcggcatcgaaagctttttcactagctaaatccgttctgacaaagcgttccaaaagtttttattacatagcggatgatgaatta---atcaatccgtctgaatccatatcaattcgtgatgaatga------------atggctagaggtaaggaagtaagagtaacaattaatctcgaatgcatcgattgtttc---cgagat---tccggaagaaaa------tatcg---tggtatttccaggtatactactcaaaagaatcgtcgaaatacaccgattagattggaattgagaaaattttgtcgctattgcggtgaacataccatccacaaggaaatgaagaagtaa------------atgaagattcgtgcctccgttcgtaaaatttgtgaaaattgtcgattaattcgtcgtcggaaacgggtgatggtggtttgttcgaatccaaagcacaaacaaggacaaggttag---------atgattcaggaaga---gat---tgagatctcgact---cggacattgctgcgatggagatgcatcgaatccaggacggagagtaagcgtctactttatgggcgatttgctatttcacccttcaggaagggtcaagccaatacagttggaatagctatgcgtagggcattactcgatgaaatagaaggagcatcgattacatctgc------tacgatcaagggggttaaacacgagtattctgcaataaatggtatccgggaatcaattcatgatattttgatcaatttgaaagaaattattttgagaagtgattcgtccgaaccccaaaaagcatatatatccgtctcaggaccttgtgaagtaactgcccgagatattcgaggatcatctctcattcacgtaatcgataacacacaatatgtagcaacaataactggaaaaatttcattggatattgaattggatatagaaaaagatcgtggatatcgtatggaa---aattcaca------------aaaatctcaa---gaggg---ctttttcccaattgatgccgtctttatgccaatcaggaatgcaaattacagcgtccattctttcg---------gaagtcgggagaagactaaagaaatacttcttctcgaaatttggactgatggaagtcttactccagaaaaagcactttatgaagcttctcgaaatttgattgatttattcattccttcaatgaaccccggggggggagaaaaaaattc---tgagacggaagagaaac---ctgaatc---tggtctatgccactctaccattca------attcgtatcgatggatatggaacaaatgacgaaagatgttgctctcaaacacatatttatcgatcagttagaattacctgctagagcatataattgtctgaaaagagtcaatgtgcatactgtagccgatttattggattatggtgagaacgatttgatgaggataaagaattttgggaaagaatcaatcaaacaagtttcggaagctttgaaaaaacgttttttggtcaatttaccaaaaaataaaa-actatcttgattga------------------atgcaaactcttgtactccccgaattcggaaggatacaattcgaaggattcaatcgtttcatcacccaaggtttgatcgaagaacttacaaattttccagagattgaggatacggagcgagaacttcaattccgaatatttggtgataagtacatattgacagaacccttttttgaagaaagaaatgctgtatatcaatctgttacgtattcatcagatttatatgtacccgctagattgttgtacgggaaggggggggaggttcgaagacaaactgtttttctcggaagtattccttcaatgaattctcaaggtacttttattgttaatggggtagcgagagttatagtgaatcaaatcctgcggagtcccggaatttattataattcggaatcagatcggaatggagtctctgtatatacgggaacttttatttccaactggggaggaagactaaaactggaaattgatggtaaggccagaatatgggcacgaataagtaaaaaacgaaaggtttccgttctggttctattatcagctatgggtttgaacttcgagaaaatattagcaagtatttgctaccccgaaattttactagaatctgtt------ggggaagagacgggaagagaaaaagctcgttcaaccgaagaagctaccgtcgagctctacagacaattatatcgagtgggtactgatattacgttttcagaatctctacgaagagatttacagaaaaaattttttcgtcaccgctgtgaattgggtagaacaggacgttcaaatctgaacgagaaatttgctctcgatatacccgaaaacgaaacttctttgttacctcaagatgttctagcagctgtcgattatccaataaaaccaaaactcggaataggaacaattgataatatagatcacctaaaaaatcgtcgtatctgttccgtagcgaatttattgcaaaatcaattgaaattggcactgaatcgcttagagcattcgatccgacaaatcttccgaggaacaaccaaacggaaacggttaccaacccccagagctttagtaagctcgacaccgttgatgataactttcaaagaattcttcgggtcccatccattatcccaatttctggaccaaacaaacccattaacagaaatagttcataaacggagattaagctctttaggccctggaggattaacaagaagaaccgctagctttcaagtacgtgatattcatccaagtcattacggacgtatatgtcccatcgaaacatctgaaggaatgaatgctggactcataggttcattagctattcatgctggaataaattcttcgggtcgtttagaaagtccattttataaaatc---tctgaatcatataaa------gaagatcgaatttataatccatcggcaggaagagacgaatgttatcgcatagccaccggaaattttttagctttagatcaaaggggtcgggaggaacaaataacaccggctcgttaccgtcaagacttcgttgccattgcttgggagcaagtacatttcagaagtatttttccctcacaatacttttctgttggtgcctctcttattccctttccagaacataatgatgcgaatcgagccttaatgggttcaaatatgcaacgccaagcagttccactttcgaagccggagaaatgtatcgtagggacaggtgtagaaagtcaaacagcttcagattcagggggtacaatcgcctcgatatggggaggaagaataagtttcgtcagtagtaaccaaatcaccctatcactgaacggaaagg---aaatgaatacaaatccgattacttatcaaagttccaataatggtacttgtatgcatcagaaaccccgagatgatga---agaggtctatctgaagaggggacaaattttagctgatggtgctgctactacaaaaggagaactagcttcgggaaagaatgtttcggtagcttatatgccttgggaaggttacaattttgaagatgctatcttaattagtgatcgttcagtatatgaagatacttatacttcaattcatattgaaaaatatgtaatcgaggctcgggtgacgagtcaaggagttgagaaattcactagagaaatacctcatctagataattatttactacgacatttggatcaaaatggttttgcaaccataggatcgtgggttgagacgggagatattttggtgggtaaattgacaccccaagaaacaaaagaaa---cttcacgcgctccggaagggaaattattacaagctattttcggtattcagataacaacatcagaagaaacttgtctcagagttcctattggcgggagaggaagggttatagatattcgatcaatctcccgagaggatatcacctccgataatgcagaaatcattcatgtatatgttccgcagcagcgtaagatacaaataggtgataaaattgctggtaggcacggtaataaaggtatcgtttcgcaaatactaccaaggcaagatatgccctttttacaaaatggtgtaccaatggatatgatactaagtcctttaggtgtaccttcacggatgaatgtaggacaaattcttgaatgtttacttggattagcaggatacttcctcaataaaaattatagaataactccttttgacgagaggtatgaacaggaatcttcgagaaagttagtattttctgaactctgccgagcgagtgagatgacatcaaacccatggttgtttgaaccaaataatcctggtaagaatcgattactcgatggaagaaccggggaagctttcgaacaacctgttactacgggaatagcttatatgttgaaactgattcatcaagtggatgataaaattcatgcgcgttcgagtggcccttatgcattggttacgcagcagcctctacgcggcagatcgagacggggagggcagcgggtgggggagatggaagtttgggcttcggaaggcttcggtgtttcctacatattacaagaaatgttgactactaaatctgaccatattcgtgcccgttatgaagttcttggcgctattgttactggggaaccggtacataaacccgatacagttccggaatctttcaaattacttgttagggaattacgatccttggctttaggaattgatcataacaccatatccgaaaaaaatttggaattacgagtgaaagaaatttaaatgatccatcgaattaaatatcaacgtctccgaattgaattggcttccccagaacaaattcgtaattgggctgagagaaaattacctgacggagaaatagtaggtcaagtaaccaaaccttatacattacattataagacacataaaccagagaaagatgggttattttgtgaaagaatttttggccccgtcagaagtggggtttgcatctgcggaagatacaaaggatttgcgggtggaaaagaaaccacaaaattttgtgagcattgtggagtcgatttgacaagatcgagaattcgaagatatcggatgggatatatcgagttggcgtgtcccgtgacgcatgtgtggtatctaaaacgtctacctagttgtatcgccaatcttttagacaaaccgctcaaagaattggaaagtttggttcattgcgatgtgtgactcgat--ttcgagttttaa-ttttacaga--ttcttacccaactgttatt--ttga----tctcct-----actac----caaaata---ctctatgttttgacataccttt--atggaagt--------aatgaaatgaagctcaaaaca-------gacaattt------------------------cattcctatttg--ttc---agagattttca---atctagggttggg----ggaaaacaatt---ctttcagattccgcaatgaa------aaaaa---------------------------------tccagaattgca--------tctcga------attctcgatgtgat----atatcggagtcaattcatcgcaaatcggc-tacgggg-gggagg----------aggtaagtcaccggagtggtacaacgacctaaaggat--gc-----ggga----atcgactcggggacg-aaaaaaatctctaggaat------------------------------------tcattaa-------------------------------------------------------------------------------------------------------atttatagaggatcaagataactcaataaattcct-------------------------------------gaagtcaaa--c--------ctg--gaattataactggagtaataaataatcatt----------tcattatcta------tt----tggg------------------gagtgagatct---------------------------------------aattgatt--gaaac------aacacctcttga---catggaacgaaggttatttgagccggatgacgggaaactttcatgtccgattcttc--ggggggg----gac--------gaacttacaggaataacctatcctaatctttttaccgccagacct---ataaatgagaaacctactttgttgaaattgcacggtttattcaagtatgaagatcaatcttggaaagatgtatttcctcgctttttctcctgtggaggattcgaaattttccgtgacagagaaatcgctacaggaggtgacgctattaagaaacaattgattgatctcgatctacagggtgttatgagtcatgcacattcggaatggaaagaattaacgaagcaagaatctacgggaacggattggggggatagaaaaatccaaaggaataaggatctcttagtcagacgtatgaaattgtccaaatattttgttcaaacgaatataaaaccggaatggatggtattatccctattaccagttcttcctccagaattaagacccatgattgaattgggtgaaggtgaattgatcacctccgatttgaatgaactctatagacgagttatttatagaaataatactttactcgattttctagcacgcagtgattccacaccgggaggtctaatagtttgtcagaagaggctggttcaagaagctgtggatgcacttattgataatggaatcaggggacaacccatgagagataatcataatagaccttacaaatctttctcggatttgatcgaggggaaggagggtcgattccgcgaaaacttacttggaaaaagggttgattattcgggacgctccgttatcgtcgtaggtccctcccttccattgcatcgatgtggattacctcgggaaatggcgatggagctttttcaagcttttgttattcgtggtctcatcggccgaaacttggcttcaaatctcagggcatctaaaactatgatccggggcaataaacccatcatctggaagatacttcaggaggtgatggaagaacatccaatattattaaatcgagcccccacactgcatcgattgggtatccaagcgtttcaacccgttctagtgcatggacgtgccattcatttgcaccctttagtccgtagtggctttaatgcagatttcgatggggatcagatggcagttcatgtacctctatctctggaagctcaagtggaagctcgtttgccaatgctttcccggcgaaatgtattatcaccggcgacgggggaacccctttgcataccgagccaagatatgcttctcggactttatgctctgacaatggaaaatagacaaggtatttatggaaataaatactcattagataacaacaaagagac------------------------------tt---actt--------aaagaacctttcgtttccgaaaataccatattttcatggttacgaagatgtctataaagcgcatcaacaaagaaaaatttattcacatagtgttttatggctccaatggcaaacgaa---tttccaaatgattacttcaacgactcgagaacaacctattgagattcagtacgaaacttcagggatttcttacagaatttatgaccattatcaactcgaaataaatgcacgacgagaaatcatcagcatctacatctgtacaactgtgggacgtgttttattcaatcaacggattgatgaagcgatacaaggtacttgtcaagcatcttcgagacgaaacatgt---tgtatatcgaaaat----aaggaagagagattt----------------------------------------tgaatggca---gaaccagttgagttaatcttttataatagagttatggatcggatcgccataaaacaaataatgaatggattgatgactcattttggaattacttatgcaacacatgttttggatcaaccgaaaacattggggtttcaacaagccactcgtggtgccacttctttgggtgttgatgacctactaacaacaccatcgaagggttggctcattaaagatgctgaacaccacggtaatctttcgggaaagcatcataactacggaaatttacacgccgtagagaaactacgccaactaattgaaacttggtacaccacgagtgaatacttaaaacgaggaatgaatcttaacttcagaataacggatccttcaaatccggttcatatgatgtccttttcaggtgctcgtggaagtacatcacaaattcaccaattggtcggtatgaggggattaatgtcagacccccaaggacaaattattgatttgcccatccaaagtaattttcgagagggtttatccctgacagaatatatcatttcctgctacggagctcgtaaaggagtcgttgataccgctgtacgaacatcagatgctggatatctcacgcgtagactcgttgaagtagttcaacgaattgttgtacgtaaatcagattgtggtaccacatctggtatttctatgaatcatggtc---ggaaaaagaagaggattatttatcaaagactaattggtcgtgtactggcagaaaatgtatatataaataatcgatgtcttgctatccgaaatcaagatattggaaatctcacgatagataaattcatcgtattggcgg------------cagaaccaattcgtataagatctccttcaacatgtaaaagtatgctctggatttgtcaattatgttatggttggagtctcacgaacggtgatttggtagaagtaggagaggctgtaggtattattgcaggtcaatcgatcggtgaaccagggactcaactgactctaagaacttttcataccggcggtgtcttcgccggtgatattaccgaacatgtacgaactccttctgacggggtcatcgaatttgatgggaggtttgtttatcccacacgcacgcgtcacggacatcccgcctggatatgtcacactagtctatttctaaatattcggggtaggaataaaaaacacaatctactaattccagcgaaaagtttattactaattcggaataatcaatacgtggaatccgaacaggttattgctgaaatccgtaccaaagcatcaccacccaaagaacgaattcataaatatatttattcagatttggacggagaaatgtcttggattacaggggtttgccatgcatccgaatatatgcatagttatatccaccctacgctcagaacgtgccatgtatggatattatctggaaaatctgataacaagaaggataagttccctgtt------tcgttccatgagaatcaagatagaatcaattctaatacctttcttgcggaagataaatcatttcc---atctactccaagaaataaaaatcgatcaaatatttgtatttttaattcgtatgtatctaaaaagaatagagtttttacgagatgggaatcaactcacattgcttttaatagttcaaatcagtcagt---taattctaatattattctgtatgattacgatgtagtaagaaaa---cacagaacttttttttcgagagaaatgtatacgaa-----------tctctacttcttcctagaggtaaaaaataatggtgttttacgaaataacgattttttcgccattacggatcatcccaaatacgaattgaaagaatcgggagttataaaatatggtaccatcaaaattggttccgacgaccgaaataatga---------atcccgggatgagagaatgaaaaaatttcggtcaacatttagaattgccaaaggaggcaacttcttcataattcccgaaagaaaatatatttcggcacaagttttatcatcgattctgaggaaaaatgataaatctgttcgagtaggtacatcgataacgtcgattattcagagtgatacaag------tggattggtgagaattgggagaaaaataaacaatacttacgaagtaaaaattttgccaggaattatttattatccggatgaaccaaataaactttcggagcgggtaagtattttaattccacctagaaaacagctttttaacaaattccgatgttatcactggacatattttcaatggattatacctcttgaagaaaa---accttttgctttgccaagacctgcgactgagtatatcatatctaatc---gatcaaatagaaaaaaattcttaaacctattaaggaa------tatagatctagagattagtactgcaaattatcttctccatgcagatggtgaacaaatacgagtaattagtgga------------cgatgtactccattgatccgaacttgtttaatcatattttggggaaaaaaatacttcaaagaaaaagctcatgtttcattgttaaagatcaaaacaagaaataattctagaaattatcttcaaattagtttaattga------tttttattccctggatgaaaaaagacaaggagata------tatcgtactcccaatacattctgaggaaaaa--------------ttactacgacgatttcttctcaatct---gtcgaaaccgactaataagtagatat------aagggtattat---tcgtattccgtc------taataaaaaagatga---atataaaccctcgatcattttatctccccccgattcgattgaggtttcaaaaatgatt---ggatcaaagaatcctgtcggaaaa------gatatcaa--taattttt------------------cttcaacggaattttttaattttcgaaa---------------------------taaactaaaagaaataggttcaatacgtaataaaattcgctcgagggcgaaacactttct----------cagaatagtctcatttgatagactacgttttttaggtaatt------tacggactagca---------cagatttcgctgaatgtttctatc---ggattattcatg------caggagcaaaaacatctttaagaat------cgat---cagtctcgacaaacttttcagaatccgaaatggtttctcattgatgaatacatcggaatctatcgat---gccgttgcgaaaaaaatattaatcaca------------attcatttgaatattatttaccatc------cccgttatgggaa------ggaaccaaaatcccgagtctagggcaatttcttttcgaagattttcgaatggtggagacaaaacaatttttaccacccggtcaagtagttggtattcatatggactatcttatta---ttagatcgggtaaacctcatttagctaatgagggcgctattattcataataactgtggtggatccatcgaagaaggagatacttcaataacaccgatttatgagagattgaaatcaggagatattattcaggggttgccgaaggtggagcaattactagaagcacgttcaacgaattcagtatctattgatttaggaagtagtttcagagattggagtaatgacatgaaaagatttattggaaatctctggggatttttcctaagtgcgagaataagtatggagcaaggacaaatgattttggtggatcagattcagaaagtttataaatctcaaggggtacaaatatcgaataaacatatcgaaattattgttcgtcaaatgacttctagatttttaacttcggaagatggaataatag---atattttcttacccggagaacttattgaattttcacaggcacgaaggatgaatcgtgttttggaagaagtaatttcttacgaaccgatattgttagggataaccaaagcatctttgagcactcggagttttatctcggaagccagttttcaagaaactactcgagttttggctagagctgctttgaagggtcgaattgactggttgaggggtttgaaagaaaacgtaattgttggtgaaataattcctgccggtactggatccaaagaagtaatctggcaaagaacccttgaaagggaggaggatattttcct---aagtaatagagaaaattgtttcggggaaaatattgaaaatactttttggcattcagatacttttttcgtttctccaactatggaaactgttcgcaatgtattaa---------------gagaatcagcattcgcaaacggt------------agaaatat---tttatctatctag------------------------atgc---caaattctatggaagaaaagaatctacgtcgaagtagacgtagattacccagaggagttattcatattcgagcaagtttcaataatacaattgtaactgttacagatacgcgtggacgagtcgtttcccggtcttccgccggcgcctgcggattcaaaggtgcgagaaaaagtacaccttttgctgcgcaaacagcagcagaaaatgctattcgaattttgattgatcgaggtttgaaacaggctgaggttatgattagtggtccaggtccaggtagagatactgcactacgagccattcgcaggagtggtatagtactaagttttgtccgcgatgtaacacccatgccacataacggatgtagacctcccggaaagagacgtgtataa-------------------------------------------atggcgaaaaagagtcttattcaaagggagatgaagaggcagatattgaacaagaaatatagttccttacgcagatttctgaaggggaaaatcaacaaagtatcatcgttggatgagaggtggaagatttgtaagaacttgcaatctctacctcgcaatagtgcacccagtcgccaacgccgccgatgttttctaaccgggagatccagggctaattaccgcgattttggattatccagacatctattgcgtgaaatggctcattcatgtctattaccgggagtcactaaatcgagttggtga---------------atgcataaaaatgactttacttgcttcccacaatccgtttacacgcagaag---gatggatcggtcgaatctcaaatatgctgtctaaccaatcgtattgtgaagcttacaaggcactttcaaacacatcgtaaagattattcatcccagaggggtttgtgggggatattggggagacgtaaacgtctcctaatttacctactacaaacggatgcaataggttatcgagatttgactactcagttgaaaattcgtaaactgaagaag--aaataa------------atgaacagatcaaaaaaaaattctcgtaagcgccttccagcaattaggtctggagaatttatcgattatagaaatataagtttgctccgacgattcgttagtgagcaaggaagaattttgtccagacggacaaatcgattgacatctaagcagcaacgtgtattaaccgcagcaatcaaacaagctcgtatcttagcttcactaccatttcccaatagcgagaattgaatgacacgttcattaggcaaaggtcctttcgtagctaatcacttattaaaaaaaattgaaaacttgaattttggggggggcgaggaggtgatagtaacatggtctcgtgcttcgacgattgtacctgtaatgattggtcatacaatcgcaattcataatggccgagaacatttacccatctatataacggatcgtatggttggtcacaaactgggtgaatttgcacttacccgcacttttaaaggacacgcaagaaatgataaaaaatctcggcgttagatgaaacaaaaatcttgggatattcacttggaagaaatgatggaagcaggtattcattccggtcaccaggcacgcaaatggaatccaaaaatggcaccttttatttttacggaacgaaaaagtattcatatcataaatcttactcaaactgctcgatttttatcagaagcttgtgatttagctgcaaatgccgcgagtagagggaaacagttcctgatcgtagggacgaaacatcaggctgctgatttggtagtatcagccgcttcaagagcaagatgtcactatataaaccaaaaatggttggggggtatgctgacgaattggtcgactatagaaacgcgtcttcaaaaatttcgaaatttggagaaggataaattggctggtatttttgaacgacttcccaaaaaagaagtagctgattcggagagaagattgaatcggttacgaaaatatttgggtggaatcaagtatatgactgctctacctgatattgttataattattgatcaacgaaaagaatttaccgccattcgggaatgtataactttgggaattccaacaatttgtttagtcgataccgattgcgatccgaatgtgacagatattccaatcccagctaatgatgatgcccgagcctctatcaaatggatttcaaataaactaacactagctatttgcgaaggtcgtcgtaattcgaatgggaattgtatgaattcgtgaatggggcagaaaataaacccactcggttttagacttggtataacacaaaatcatcggtcatattggtttgcagaaccaaacaaatattccggattgtgtgagggggatgaaagaatacgtaattgcatcaaatcttacgtgcgtcaacatattagaaattcctcaaattatggtggaataacacatattgggattgagaggaaaacggatctgatccgaattgaaatacatacgggatttccggctctcttagtagagaatcgtaatcgcggaatggatcaattaaaaatcaatgtgcagagcacattgaaccc---cgtgaataaaagactcgggctgagcttggttgaaatacctaaaccttatggtgaacctaacattcttgccgaatatattgcgctacaattagaaaacagagtcgctttcagaagaacggtcaaaaaagccgtcgaattggcgaaaaaaggggatatcgaaggtattaagatacaaatatcgggacgtctcaatggggccgaaatagcacgtgttgaatgggcacgggaggggagggttcctttacagaccattcgagccaaaatcaattattgctattatgcagctcaaaccgtgtatggagttttgggtataaaggtttggatattcaaaaacgagggataa------------------atgtcccgttaccgcggaccgcgtatgaagataatacgtcgcccaggtactctaccaggtttgactagtaaaacacccggatcgaaagtaggttctagtgatcgatcaacatcgagtaaaaagatttctcaatatcgtattcggttggaggagaagcaaaaattgcgtctccattacggattgacggagaggcagttgctaaaatatgtttttaccgctaggggggcgaaaggttcgacgggtcaatttttgttacagctgcttgaaatgcgtctggataatacaatttttcgtctaggtatggttccaacgattcctgcagcgagacaattggttaatcatcgacatgtttcaata---aatgaacatataattgatataccaagttataactgcaaaccgggggatattattacaataaacaatcgggagaaatgtcgattagttaattggagggatatgaattcattacagaagccggagataccgaatcatttgacttttgattcaaaagaatttcttggatcggtgcagcaaataattgaccgcgattggatttatttaaaaattaacgaattgttggttgtggaatattactcccgtcaagtctgaatgtcacgtgaaaatgctacggaagaaaaaactacaaaacccgacccgatatatcggaatcgattgatcagtatgttagttaaccgtattttgagaaatgggaaaaaatcgctggctcatcgaatcctttacggggcgatgagtggtacgagacgtgagacggggaagaatccattactcatactacgtcaagccatgattaaagtgacccccgatgtggtggtaaaggcaagacgtattggtggatcgacctatcaagtcccgctagaagttagttcgatgcaaggaaaggcattagcgattcgttggttactgacagcgtcacgaagacggtcaggtcgaaatatggcttcgaaattgggttatgaattaatcgatgcagctaaagataatggaacggctgtgcgtaggagggaagaaactcataaaatggcagaagctaatagagcttttgcacattttcgttgaatgagtaatgatgccatcaccgatatgataacttccataagaaacgcgaatttaagaaaggtagatatggtccaagtatttgcaacgaacacaaatagaggtattgcaaagattctttcaagagagggtttcacggaaaaattcattgatgatcgacggaatgcgaaaaatattttgatactgaatccgagatatcggggtgggagaagagaaccatacataacaactccgagaagaattagtaaaccagggttacgaatatattctaattatagagaaattccaaaaattttgggcggaatgggcattgtaattctttcaacctctgaaggaattgtaactgatcgagaagctcgagaaaaaaaaattggaggagaacttttgtgctatgtatggtaaatgatagtaagtgctcctccatccctttccatttcatgggttacg---------gtcctatcatggatgaaattttcgagcggattcattttattcggattatactatggcttccttacaacgttgcctattggcccctcccaactgatagctctaagagcttttctattagaaggaaatcttggtggtacaatagcagttagtggtttggtgacgggacaactaataatatttctatcgatttatcattcaccattctatgtagtattactgaagcctcatatatttactctatcgattctaccttatacccttttctattggtacaggattaaagatcttttggattatcactccttgagatcaataacatcatttcgagatgtaaggatttttggattattcctcgacagtatgatttttcaattgctcaatcccatcgttctcccaagccccgtactaacgagattgcttactctcttcttcttccgttacagcaacaatttattattcctaacaggtgctatttctggttggttatacggtcaatattcattcatccagtcaggtaaattacttctattccgtgtggaatctgattcgcctgtactttatcttctagtgaaacgcataattcatcgaacttttggtattattatattcagtttttccctcctgcatctgggtcgaactccagttccttttataacaaaaaaattgattgataatttgcaattcaattcactcaagaggaaggagttg---ttccttccggcgagatcctggataacgaattccttcttcgatcaccgtcgatggaagagaccattcagatatatagcaaatagtggattcagcactaaaagtcccgtgaagaagaaagtttctcaatatttttttcgcgaatgtctgagtgatggaaaattcagattatctatcgcctacctgcccagtttggccttttctgagagaaactttaaaaaatat---------------cttaacccccaaaaacttttattg---tctagtgagtccttc---atgagatggattagtgacaaagggagaagtaaggaatgtgtatacaatgaattccgagataggatccattttttgcaaaatggcttgatttcgggaaagattggggagaagaaaataaatttattgaattttgaaggcga------------aatctttatcaaattttacgatcccctattgatggg---acggagtcacgagacggtaatgatgtcgaaatcaccttggcttctcgcgaagaaatcgacaagaaaacagcaacaacgattaggagaaagaaatggcagaa-------------taggaagaaataatagactgaagagttggatatacgaccagtggcaagaattggaat------acaaagat---tctgtattaccttgggaaccattaactcgagatgctcaacgtatcttgaggtccctcat---------caacaaatcaaaaggactaagggttgatacggattcaaaattggttaatttttcaaatgaagatggagtaagaaatgtggggagtaatgata----------ctaattctctctcca----------------------------cccgtaagagagtaactcgaaaatcaag---tattacttgggaactcattttaaatctttctcctcgacaaaggaatatgtacttcaatcatttatggagggatgggttggatatctcaaggaatcgtcaaaaagattcattccttactggtattaccccattcaagagta---------tttctttctttcagaccgg------aacattaaagaatgagaatcaatttcgatttagcgaaatgaataaggaaatacctcgatggacatctgatttgagaaatgatagatttgatgtaatagctactggagttactgatactcgtcaaagaagggtaaaaaatttgggatatttaacaagaggggaagatagaaggagaaagatcgtaagacgtttctctcaacaatcagatttccgtcgggaattagtgaagggttcgatgcgtgctcgacgacgtaaaactccgatatggaaaatatttcaattcggaataaaatctccattctttatgcgaatgggtgaaaaacccgcttcta---tttggacccttccga------gtgaccgagatcctgatggat---cagtagaagcggcaactcagtatgtttcgagaaaaaa---------------------------tccctcctatgaaaaaacaagaacagaccgtcttgccatagcgaatagatgggattttccattagctcaatgggggagaagttggttgttaatgatacaatcacatcttagaaaatatctagcacttcccgcagtgatcatattgaaaaatattagtcgattttttttatttcagaatccggaatggaaaaaagattggtccgaatgggacagagagattcatataagatgtacttatgacggtaccgagatctcggagaaagagttaccagaacaatggcttagagatggccttcagataaagataataaaccctttccatctgaaaccatggcataagtctggattcgaaga------------------------------------------------------------------cggagatttcggaagaaacgaagaagatttca------------caagaagacgaaaatttcgttactgctacttaaccgcttggggtttcttgaccgatctacccttcggtgatataaaaaaacaaccttctttctggaaaccactgggaagagaatttcgaagacgaataggaaga---------------ggttggattactccaagttatt-------tcaagcagatgttcgttaaa---------------aaagaatcatctaaaaattat--------------gggatttttgacccaagaatagtta--------------atgtccagattaac---ttcaaaga----atctg-----attttgatgaatcgaattccgatcgtgaatctggaacaatcggtacggggagtgatgtaac------taaaa---ttcgtaaattatcatccggagacgaacga------agt-gttgg---------------atcacaaatacgtagaaaat---acttgtacgaaag---attggattatatacacaatttagaagatctcgccatggt-agagaaca-----------ctgaggagatagaggtatattctcatcgaaacgg----------------------------------aggtt--tgaa--------actggcaaggaaagcgatttggataagacaaattattactcgatcctatcgaaagaatcttgcatcggtaaaaggatggtttcttcccataaacgttgatgcgaggaagataaaaacaaaattcgaattatggatagaa---atcgtgaaagaatcaatttgggagatctttgatagaatttgtgatacgagtggtactcgtagtggtacccgcgacggtgatggcgacggcggtgatggtaatgataacgatggcaatgtcaatggtagtaatgtt-gatggtgataatggcgatggg-------------------------------------ggtttcggcgatggcgatagtagcgactgcacctaccgcaacaccccgtaa-------------atgatattaatgtctcaagcatatgtacttaaaggggtatgggggataaaaacaagtaataagccatatttgagacgttttttaggatctcaaacatctggttccttcatcgataatggttccaaaatctttttatacgagcgaggagtgatgggttatatggaattattgaattttcgagaaaaaaattggaatgagtggttaaagaattttgatcggtatagtatttccccttcggtctggtctcggatcaagccccaacaatggcgccttagggtcggtaggttttggagagaaaatagt---caaagttttatccacgaaaaaaat---------------------------ctggttagtaaactttcagtacttgttaacaatcct---ccatctgaacgagttggaaagcgtaataaattgttgagaaatattcttctagcttatagttattttgattcaaaaaagaatttattgatc---aaaagatttttgagatcgagtaagagctccgtc---------------------------------------tgcactaacataaccata---aacggtatacacaaatcttgttttgttcataat---gaacgaaagacaaattctttttctttcgggagtgggggaactacccttttcggttacaatctcttattatggcttattccggaatttgtagaaggacaaaatg------tatatgagtgg---aataatatatcagattcaaaagtttttgttacgaagaatgcggatcaaaatatacttcggaataagaaattctttcaggatcgggatagggagcttcatcagtccattcgtcagtggaaatggaaatccaacgacttggaaaagagatttgaagaattgggtaatatgacatctctcatgatttttgtgcaggatcaagaaac---catggtttctatttccgaaaaaatgcgggaagatttgaattcattccgtgtattctttcgcgcaaatattagtccgaatcgattaacaattggttcagagcatcgttcgtttcgactactagatgatcggatcctgatgtacaaaatgataagtacactattgagtttcaaacgaaggttgaaaaaagtatccaattcgggaagtagaaataagtattattactact---gtaatgaagcaattacgaatgatgggaaagaaatgcacttac---tatcgtcaaagccctcaaatctagaagatgttttactcccaaaacgtcgtaaagaattgagggtattgaattgtttatccacg---------acccgagcaga---gtgcgaggactacgt------cgcagaaat------------------------agatgtacc---------tagaagagaa------------tttgataaa---------ggtacacagatcaaatgcttcattcggcctagttaccgattcgaagatttagcttgtatgaacagattttggttcgagacgataaatggcagtcgtttctccatgttgaaatttagtatgtatcctccgatctaa------atgaatttagaagtcatcgcacaactaattgttctggggttgattgtcgcgtcaggtccattggttattgcttcattagcagctcgtaggggtaat---ttgtagatgaaacaaaaatcactaagaaaggaatctttgtacaaa------atttttgatttgggtggaatgct---aggtattcga---acccaatcaaagtcgtggtcaaaatgtagtttcgtcaaattgttaggtaagatattttc------gagaagaaagggtctcatca---agtcggtctatttccata------tcctccttcccccaatc------aatttccgtgattcacgaa---ggaat------gatggattc---atacgaaatactccgcttctgtttgcttcattcctccttatctccatctattgctcagataatggga---gggttagaggacgaagggacttttatttcacagaaattcgaag-------------acaaactcgcagcaatagcgattatacagatatatatgtgaaatattc-ccaaagtttgga-------taaaatattcc----------------------atactctccagtgtaagtttc-------------------aatttctcagggatagtaaaaacgagtataaaatttatctctctaattcgttggtgt--------------------------------------------------------------------------------------------------------------------------------------------------------------------------------------------------------------------------------------------------------ttcgtgggaaatct---------------------------------------------------------------------------------------------------------ttactcgg-----------------------------ccataaattaattcctagat-----------------------------------------------------------------------------------------------cggaattcgtcaaat-------------------------------------------------------------------------------------------------------------------------------------------------------------------------------------------------------------------------------------------------------------------------------------------------------------------------------------------------------------------------------------------------------attta----------------------------------------------------------------------------------------------------------------------tgtga-------------ttccggctcatacgtgagagaggg------atacattggggagg----agtcaattatggatcctgcatcgattcagacaacta---cctcaaatgattcgtactgcc-------------------------------------tcgaaacaatgaagttttatgggggatattt---------------------gggaaatggaggcagtct------ggattttttgacctcgcagca------agaaagagtaggaatcataaa--------ttatgtaaaatatatt---tatcaaatctttctcaaattattttcgataagaggattaggcggaag------------tatcggcaaaaatttcgatcaaatccc---aatgagggatataagaaatcgttattactcacataattatgtaga---aaaagatggtatcataac---aaatttttctccaaatagccacaagtac---t------attcgaggcttctgtgtaattatttactcccaatcaatcccgtgtataatattattcaa--------ccaaattttataacgagtcacagaatt---tatggatt------tcggaagggatggaagtatttacttccggagataattcatctgtcgccat---taattca---------t------cctagttctaaaaattcaaacatatttgtgaatcaaataaaattgaaacgagatttgacgagaggggataatcaattgaatctatcgatggat---------------------------------------cgatctataaagattaggga----------------ttttaattcgttgtttttgtcactaccattggagcg-----gattatagatactaaatctaactacaattgc----------------------gaaaatgag---ttaataaatgattattttctcacc------------------------------------------tcgatct---atattaagtcattgaatttttatgattacataggaagtagttatccaaaatatttgag----------ccaattatcgaaaaat---ttgtc-------tgtaaaaa------aattattttttggatcaatttgcaatcatggaca---gggaaagattactcataagtattcgatgggtcgagaagcagttgtaatgaaaag---ttccatctggcata---ttgaaa--------------catacaaaaacacgatttctcagatt---tataaatggatcgataaaat---------ttgcaattgg--------------ataat---tttcaattcatcgaaaagatttgttccta-------gta------atctctcaagagaatttaaatcact---agaatcgtttaaaacatttattcgaaac---------------gactattttgaaggtattgatagagttcctaattcttcaggagtttctaccatagattcggacc------ttcgttccgtatataatcaatcattcc---------atagatctgggaaa---tatctcaatggaga---atttctaatgaactcctttgccgttcggc-----------aaatttctaatgattgggtaatcaaatc------attaatagttgggatgaagaattataaagtcaatcccaag-------------------------------------------------------tcattggattgcac-----------aacgaatcatgaattagtgacaatcccc------------------------------------------gatttccgtttgaattgtgata---aacgatttttattccatccaggagatatgt---------------------gtattcgggattgtgacatca------------tatattcaaaagccctgagagatctatcgaaat---cggatgaatttgcttcagc------cattgcgagaaaaaaatatttttc------tttc---gaaaaagataattctatgctcgctaagtcacaactatgtac------tattctatcatcaggaatgttatatgaagatctttatggggtaaaatcaaagtctttctgcataatttgttatca--------------------------------------------------------------------actcctcataa---------aaaaatatt-----tctgcacaa--aaatctatttga-------------------------------aaaa--------------------------------tttcgttaggattatgccggtatcggggtcggatgatga------gatagtggaaaaatctcattgcgatgtgttaagttacgtatcattagtgcgaggtggaaatagaaa------aatatcccaattagtaaaaaggattcc------ttcgtattttgtatacgaggactc------------------------ggaatccgagatcggggatggagtacctgaagg---------tggaagtgcatcttcg--------------------------------------atatttaatcgatcccctaattcttatt------tattcgcaagaccc---atttcgtccgga------aaatatatgtcatggttttttacatctgaatggtgggaatatcacactcatccgttcttgggaatatttcgagaagtctcttcaaccattaaaaattacttcgaatttttttgg---tgttaccacattcgaatcatagaaaatattttgttgaattcgttgaagaagggaa--aggatttat------------------atgattcagatt---tcgtttgggcttcagattcttttttcgat---------------gaggaagaagtagtttcggaattaaatcggt---tggattctcgattcataagtagttggaattggcta---tggaccgttatcatcctcgtgtcctttatgttgttgtctcagcaaaaccctatttcgattttgataggttcggattccttgtgtttatgggaacatttcgaaaccatcgaatacttaacagatacttcacgagctttttattccaacggatctatgtctctcaat---gaggc---gagatcaaataaaatggaaaattcgataatttattttttagaaattttgaagcactgcgtgaggaatattcgattttatctactgacgaagagatggttagatgaatggttaataaataacaaaagtttggatctttctcgtaggggaaagaatctattagtccaatctctgatcacacatacgagaatgaaacgatacggttttgaattatatcctaagcgggaactccttagtaatag---atccggttatcgagtgacgaatcagcaagggttttcatatctccggtatttgtctaagatattgagaaagaaat---------taatttattacccgctgggattaacaaataaatggatctatttggtttccttggaaaaaatgatattttcacaaacattatgtcgagaa---------agaaaaattgatgccaggattccacaaataccaataccgcttcaatccggattatatagtgcgaacggtatcttattggtaggtccagtagaaactggacgttcatatttaattaaaaatttcgcagcagattcctgtgttcctttactaggaatagatatggataggtttttatataacaaaccagatatcataacagatagctggatgaatattctggtagaaagtctacgcagattgaatctcattctagattttacaaggggaatgtcaccttgcatgatatggatacgaaatattcatcgactagatgtaaataatccaacttggagtattgagtctgaaccaacttttctgctcggtatcttattgagatattttca-----------aaccaattctataaaaactcgagcc---------------------------------------------------------gaaaaaaatcttattgtaatcggctcaactcatcttccgggaaaagtcgatcctgctttaatttcggccgagcgattggatcggataataaatactcgagtatgtaataaatctcgaagaaagaaccattttttcatcctactagacaagaataat---ctccgatttataaataatttgttatatcataatg---tggattccagaactacgggatacagcatccgtgatttgtcagtacttactaatgaagtatcactaataagtattacgaaaaacaaattattcgtctgcgccgacactatcgaattagcctctcgcagacaaatttttagatttacc---cacacaaacaatcaatcgcatcttcgacacaatttcggagtcctcttttataaaataggaaaagctattatacaaaatattttaat---aacgaagtcttttaccaatctcttaagtattagtaattatttatggaagaaaaatttttactacttatcacaatggtacctagaattgtccattgacaattcaatcatgaaggaatttacgatccttattcatattctaaattgtttagccggaatagctgctagggattcgtggttcttaccggaaaagaa------ttcggatactttaatccc------cttggataaatcattggagaacgatttaagcctagcctctagtatattagaaagttttcctatggaatgttcatggttagaaaatcgcggaacccagtttgttaatcatgaacggcgagaaaccaaaatattatcaacaaaaagttattcaagtatcatacaaaacggactattttctatatcgggtagcagtactattc------gtcttcggaataattccaaatataagtcgttggtatttcaacg---aaaacttcttcttgg---tggaagaaactttgaa-----ttccaaaacactgc---ttggtcacccagatcttggcgtttaagcttttaccgcagtcatctattcgattggatgaaaagacccaacgattctgaattcccgcacgaattcaattttcttagaggtagagaatacactattctc------gataatttgggagtgaataatcatcccaatcaactaatggaagga---agaaaagatcaactaatttatgaaagaattttaccacgagtaagaagaaggaatgtgcaggaattggaattccgactcgaacagattctgttggaggagcaatcggaaatatcggggttttttcagtcatcactacaatatcgaatggagcaccaaggagtgggtaata---ccagattctttattgggaaacgaattctttgggatcctacgggctcatctatacgaatacgtaacttcattttctcgcgtcgagatttttttgtggatgaagaaatgtcgagaagactatatgttacttacggagtcaggagggaaagggagcggtctctcttcaatcataggattaagcgtttcttcctccgtcgcggatacaataaagagttgattgataatttatccgtccgttggtggaatcaat---tatctataggagagggacgaaatatcgggaagtggaaacggattgaagagattggtgcccgatcaagacggcctcaagttttcactccggtgtatttatatcaacgctggttgattgagaatttaccggaaaagtttcctcgtctcgaattggtaactcagagacagagatggcttggaatcacaaatccattatcgaccagttctttcactcatacaactctttcagagagttatcaatacttgctaggatttttctcatccaataaaatgttattggatcgagcgacagagatgttatttatgaaaaaaaggcttcttggaaatgagattggatatctc---attcataa-tcgaaacataaaaaatagctaa-----------------atgcctagatcccaaaaaaatgataattttattgataaaaccttcacaatcgtagctgatattttattacgaataattccgacgacacagcgtgagaaagaagcattcactcgttatagagatggtgcgactcgagctt----gaatcccaaa----attg-------attcgat------------------atcattg------aattatact--------agatacttctgcctggtgagggtgaattctc----------gggataagaaataaatccttccgtcgaatatcctcgattgaaataaccttgaatgct---aagttatgaccatagtatt-gagcg-agaggtcaaacc---tatgc-gtaggc------at----------------------------tactcgtac-----------tgggtataggt--atatagatagt---a---ggaagcattacgtgtaggaattggcaatacaaaagcttcgtcacaatc-aagaa----tca-------------att-------caagac----caaacatatatggttgggtgaacaaatgtccatttcgtttgtatttcggatatccagaaaaccatcggagattgccggaagagctaa--acc--------taca----taatacgaggcgttggaaacgaagaaacttttg-----gagtatccacct-----------cct-------caatcatcaaa----cctttgtatagga----------------------------------aaaagggatggttagata-tc-tttca--tagagacactaaccc-aaataa-ttatgatgctggttcataagcagga-aaagatactatctc------atgatattaccac--------------------tacagccatcac-cgtagata--------atttttttc---------------------ttt-tttctc------------------atatattat--aaccgagaagccgtatgaagttcgaa-tttcatgtacggtttcgaaacggggttcag-----------------agatgt----acaaccgtaacgaatgtcagctcaatctgaaggtgaatatgcagaagcgttacgaaattattacgaagcgatgcgtctagaaatcgatccatatgatcgaagttatataccctacaatataggtctcatccatacgagtaacggagaccatattaaagccttggaatattatttccaagctctggagcgtaatccctcccttccccaagctcttaataatatggctgtaatttgtcattacgtgcgactatctatg---tcacagattctattagtt-agaaaaaactatccgtgaatg------agaagaaatc-ggggttatctacat-accaa----tcacgaagttgtgatttgtt---tatagccgtagg-----------aaaaaaaatcatgggaacctaatcat-----gat----gagggaacct--gagaactctatggataa-----ttg---------actgaacc---gaa-----gaaagcatcataagaattaatcatta--agaa-----ctctaggttgataca--atgaga-tcctagagatgccatcaattaactaaaat---c-tagaaatcaatttctgtaattagaattgagtagg-ttactgga------agatggtggtgtagaatcagatcctacggata----tatca---ataa--tttccaatcgatctc-ga---attgaaagaatgagaagcttctgc-aac-ttcgtcaagatagttatcgtccgaagaaataagaaatatttcgttcttgatgaacga---aat-----catcttcaatgataggagaaaagata---aatccgtat---tgtttgc-agagatacggaatgaaaccttaattcgtgaactttg-cct------catttatttct--ggtgaattca-gaggg---gggaggagac-aaaaatccc-aagat--atatca---catagaaatgggtgaagga---tttattgcatgagccgtatgagaaaggaaactctcaagtacggttctatgagaaggaatttctagt-tagcaatttacctatctcgaccgtggagaacaagctatgcaacgaggggatttagaaaattccgaaacttggtttgaccaagctgctgattattggaaacaagcaatatcacttgctccgaataattatatagaagctcataatcggttaaaagtaacaggtcgtgtttag---------------------------atggatacacaaatcgaggatattcgagtggattttataacaggatctcgaagatttagtaatttctgctgggccttgatcttattattaggtgcaattagtttttcctgcgtcggattttcaagttacttgcgaggagatataatccctttcccatcgtccgaacggattttgtttattccacaaggacttgttatgtgtctttacggtatagcaggcttatttattagtctctactcatggtgcactatctggtggaatgttggcagtggttacaacaaatttgatagacggaaggaaattttttccctattccgttggggatttcccggaaggaatcgccgtatcttgatgcagatttctctcatggatattcaagcaatacgtatcgaagttcgagaaggttttttatcacatgggattctttacatgagaatgaagggtcggcgagatatccctctgagtcgtattgaagaatatcccacgctggaagcaatggaaactgaagcggctaatttagctcatttctcaaaaatatctatcgagag---tacttgaatgaaccatatggagttaggccccggtactatggtgggggtagctttggtagtagcaggtacactcccatacgcccttagaactagggaaccccacgtttcaagaggtgtgattt-ctgagtgtccccaa------aatcc----------tgaatttcaacatattc-ataacaa--ggtattggtatgaaacttgagaa-------caatagat---tgg----------aaaaatccaacatcg------g-gaaaaatctatgg----ttaaaatttt---tcaact------atttttaagttatttcgaaaacgggcttgg-attttaattcc------------------------------------------aaccaatgatgatattattg------------------------------------------------ctagtgatga--catttccgttatgtatc-------ttcccc--tcccttctcctcc------------------------cgaagatgg--agaa------at---------gg-tattcgc---------aacggaatctaatacggacctaaaaagatatgaaattttgggagtgaggta-ctaggaaat-aaaaattctt--ccgcgttaat---------------------gaaa----gtgat--ata----------agaaaattc---gggaaggatgtagacgatccaaaaaa------------------------tt-attttt-------ctaattgatggggattctaggcaaatttgagt-----atgaaat----ttcttcattttgcccaagccatacagatttgaaaatatcatatatggtttatga--ggggggagctttaa--------------tatatattctatcccgatattatgattttttcttctcctccatcgggttattatgtggaggaattcttttcttccaaggttggcgattggatcctattcttctatcatctcagatacttctcggcggaagcactatatttttcatggcggaaagtctttatttgcgaaatggtc---taaatcgtg---agaaaaatcggaaatca-------atagatactgatccagaattc------------cggagagag------agacaaaagtatagtcaaaaaa---agttttcgattaatagaagggagtg---ggaagatatatatcctacaacacatatttcttata---------ggcataaaattagatag-----------------------------------------------------------------------
>Aneura_pinguis_2
atgtctctaatgaattggttcgaggataaacgaagatttggtggattaatcggagctttcatcgaaaaagctacgaaaggttatatatttagtgaacgagaaagagataaatacatcagaattgacaccacgaaaggtttatggacccgatgcgataatcgcgagaatatgttatatgtcagattcttgagacaaaataaacgaatttgcgaagaatgcgggtatcatttacgaatgggtagtaccgaaaggatcgaactcataactgatcgtggaacctggcatcctatggatgaggatatgaccgcccgagacgtcctcaaattttccgacgaagattcttacaaaaatcgtattgttttttatcaaaaacgaacaggtttaacagatgctgttcaaacgggtgtgggtgaattaaatggtactttgattgcattgggggttatggattttcaattcatgggaggtagtatgggatctgtagtaggtgaaaaaattactcgtcttatcgaatatgctactgagagatctattccattaataatagtatgttcttccggtggagcacgtatgcaggaaggaacgctgagtctgatgcaaatggctaaaatttcttccgtattacaaatttatcagtcacggaaaaaattactgtatatagctattcttacatatcccacgacggggggagttaccgcaagttttggtatgttaggagatatcattattgctgaacccaaagcttatattgctttcgcgggtaaacgcgtgattgaacaaaccttacgacaaaaaataccggatggttttcaagttgcggaatctttgtttgataatggtttacttgatttgattgttccacgtaatttattgaagggtgttttaggcgaaattattgagctccatgactcagctccg-gc------caacgcatgtaggagtaataatatttcctctgcaggaatagggaattaaatggtaaatattcgacctgacgaaattagcagtgttattcgtacacagattgaacagtacaatcaagaagttaaagttgttaatattgggactgtacctcaagttggagatggtattgctcggatttatggactcgataaagtaatggcgggcgaattggtggaatttgaagatggtacagtagggattgctcttaattcagaatcagataatgtgggagtagtcttaatgggtgacggactaacgatacaggaaggaagttccgttaaagcaaccggtcaaatcgctcaaatacctgttagtgaggcatatttgggccgtgtcgtaaatgcattggcccaacccatcgacggaaaagggaaaattccagcttctgaatcgagactaatagaatccccagctcctggtattatttcgagacgttctgtctacgaacccatgcaaacaggccttattgctattgactcgatgattcctatcggacgtggccagagggaactaattattggtgatagacaaacaggcaaaacagcagtcgctactgatactatttcgaatcaaaagggtcaggatgtaatatgtatatatgtagccattggtcaaaaagcctcctctgtagctcaggtagtaaataccttcgaagaacgtggtgctcttaaatacacgatagttgttaccgaaaatgccaattcaccagctacgttacaatatcttgctccttatacaggagcagcgctagcagaatatttcatgtatcgtaaacaacatactcttattgtttatgatgatctttccaaacaggcacaggcttatcgacaaatgtctcttttactacgaagaccgcctggtcgagaagcttacccgggggatgttttttatctacattcgcgtcttctggaaagagcggctaaattgaattcccaattgggagaagggagtatgactgccctacccatcgttgaaactcaagcaggtgatgtttcagcttatattcctaccaatgtcatttccatcacagatggacaaatttttttatccgccgatttattcaatgcgggaatccgtccagcgattaatgtaggtatttctgtttcgagagttggttctgctgcacagattaaagctatgaaacaagtagctggtaaattaaaattggaacttgcacaatttgctgagctagaggcttttgcacaattcgcttctgatcttgataaagctactcaaaatcagttggcgagaggtcagagattgcgcgaattgttgaagcaatcccaatcagcaccacttggtgtggaggaacaagtagctactattcatacgggagttaatggttattcggatatattggagacgggacaagttaaaaaatttcttgtccaattacgtgaatatttactaactaataaaccacagtttgcagaaattattcgttctaccaaaatctttacggaagaggcagaaaatcttttgaaagaagctattaaggaacatagtgaacttttttcgtccagggaaagcaaatga---------------------atgataaccaatccttcatttctcgggact---tcaatacccgttactaaaaacgtgggaagtattactcaaataattggtccagtacttgatattgctttttctcccggtaaaatgcctaatatctataattcattaattgttcggggtc---aaaattcggccggacaagaaattaatgtcacctgtgaggttcaacaattattaggaaataatgaggtcagagctgttgctatgagtgctacagatggtttgatgagggaaatggaagttcttgatactggagctccttcaagcgttcctgtcggtgaagcaactctcggaagaatctttaatgtcttgggggaaactgtcgataatttaggtccagtcgatgctgggcttacatctccgatacatagagctgctccttcttttacccaattggatacaaaattatctattttcgagacagggattaaagttgtggatcttttagcaccttatcgtcgtgggggaaaaattggcttatttggaggagctggggttggtaagacagtattgattatggagttaatcaataatatagctaaagcacatgggggtgtatctgtatttggtggagtgggagaacgtacccgtgaagggaatgatctttacatggagatgaaagaatctaaagtgattaacgaacaaaatattgctgaatcaaaagtagctctggtttacggtcaaatgaatgaaccaccgggtgctcgtatgagagttggttcaacagctctgactatggcggaatattttcgagatgttaataaacaggatgtactcttatttattgacaatatctttcgattcgtacaggcgggatcggaagtttctgccttattgggaagaatgccctctgctgtgggatatcaaccgacattaggtacagagatgggcactttacaagaaagaattacttcaaccaaagagggatcaataacttctattcaagcagtttatgtacccgcagatgatttgacagaccctgcacctgctacaacttttgcacatctagacgcaacgacagttctatcgcgaggattagcagctaaaggtatttatcccgctgtagatcctttagattcgacttcaacgatgctacaaccatggatcgtaggtgaagaacattacgaaaccgcacagggagttaaacaaaccctgcaacggtataaggaattacaagatattatagctattctgggattggatgaattatctgaagaagatcgtttgaccgtagcgagagcacgtagaatagaaagatttttatcccaaccctttttcgtagccgaagtttttactggttctccaggtaaatatgtcagtttacgggaaacaataaaaggttttcaaatgattcttgctggcgaattagacaatttgcccgaacaagctttttatctagtaggaaacattgatgaagttgctgcaaaagcagttgtctt---gcaatctggagattag---atgacactgaatttacgcataatggctcctaatcgaatcgtttggaccaatgaagtccaagagattattttatcaacgaatagtggacgaatcggtatattacccaatcatgcccctctattaaccgccttggatataggaattataaaaatacgtctcaggg---aacaatggtccactatggcattaatgggtggttttgctatgatagagaataatcaaatgattgttctagttaatgaagctgaaaaagctagtgaaattgattcccgcgaagctcaggaaacttttgaaacggctagaaccaatttaactcaggca---ggaagtaggaaacaaagcatcgaggctaatttggccttcaagagggccaaagcgagattagaagcgattgacacaaata---ctttcccagcttct---aactga---atgggaaatgatatcaagttcaatattttccaaaaattttggactatatctaatgattttggactgaatacggatcttttagaaacgaatttgatcaatttaggtatagtaataagtttattgatttatttcgggaagggagtgtgtgcgaattgtatattcggataaaaa-aattggaaccgtccaatagtacttgaat---aaccaagtag-aaaa---tcccaacgaattactt---cgcaaa--------gatataatctgaaagaactatagcatttcgtaaaatca------tagatgtttt-------aatgagg---------gggaaa-aaatcgaaatggtcaaagc-ctcatcgcttgaagtcggagcactatctattgggattttcttcgtctc-accctg---------------------gaaaacttggttaggga---t-taa-------ttcgatacatgacactcgtattgatata--attat-----------------------------------------------------atga---------tcctcg-------aaatagaat--------------------tttgtataagtgctgaatcgtcgaccta------acctat---gatt--tgtaattattcg----tgaaaaaaacaattttatcgacagtttcag--------------------------------------gt--------------atacttgtcg--aaagagttatcaacaattgtttcgtatcttt------------------gtatcc----gaggtaggcagaaacaaataaagaggataataggttc------agtcaaattgacgaaggg------------------------ataaatgaactgaacgataaagccggatgaattgaaaaattcatgttcggtttggggagggattatcgaagagattt--acac----gtagtaataatctac-tccattaagtaatttattaagaaatcgtaaactcgctatttcaaataccattcgtgatgccgaagagcgctataaggaagctacctataaactcgagcaggcaaaaattcgtttggaacaagcagagatgaaggcaaaaaatattcgaacgagtggattatctcagatggagaaggaaaaaaaggatttaattgatggtactgatggagatttgaggagattggaggattcaaaaaatgctacgattcgttccgaaaaacagagagctatcgaacaagtacaacaacaagtttctcgctcggcatcagaacggactttggaaacgttaaaaaattgtttggacaatgaattgcatttacgtatgattgatcataatattggcctactcagggccatggaaagtgtgactgattaa---atgaaccccttgatttctgctgcttctgtcatcgctgctggattagccgtaggtttagcttctataggacccggcattggccaaggtacggcagcgggtcaagctgtagaaggtattgcgagacaacctgaagcggaaggtaaaattcggggtactttatcatcaagtccagctttcatggaagctttaactatctatggattagtagtagctctggcacttttgttcgcgaatccttccatttag------------------------------------------------atgctcgataccgtaggaatttctgatatttccaaccacttctgcgaagtatccaatgtcgaggtaggtcaacatttttattggcaattggg---caattttcaggttcatgctcaggtacttataacctcctgggtcgtagctatgatactattgggtttggctatttcagccactcgggaattacaagtaattcctactggtggtcagaattttgtcgaatacatcctagaatttattcgagatttaactagaacccaaattggagaggaggggtatcgaccctgggttcctttcgtggggacgatgtttttattcatttttgtatcgaattggtccggtgctatcttaccctggcgagttttgaaattaccaaatggtgaacttgccgcacctacaaatgatattaatactacagtagcattagctctacttacatcaatagcttatttctatgctggtcttcgaaaaaaaggattgagttttttcggtaaatatatccaacccacaccgatccttttaccaattaatattttggaagatttcacaaaacctttatcacttagttttagactttttggaaatatattggccgatgagttagttgttgctgttcttatttctttggtaccttcaatcattcccgttcccatgacgtttcttggatcattcacaagcgcaatccaggctttgatttttgccacactagcagcggcctatataggcgaatctatggagggtcatcactaa---------------------------ctgcgttacacaatccaaagaaattttcaatctttaaccatgacactcataattgccgaacaactattagctaatatctccttcccccttcccttcctcatcacactcattcggtggggacgattcatgcgcatcgacgataagatggttgaagctatggaaaaaaaaggtacgataattgctttcgcatgcatgacaatattcttatcaattcgttggattctttcaaagcattttcctttgagcaatttatatgaatcatctatgttcctttcctggaatttgacattgattcatttagttatagtaagtaaagg---tggggatggttgggcaggtatagtaacagctcccggtgcaatgttaactcatggatttgccactttaggcctacctgaggagatgcatgagcctctgcagttggttcccgctctgaaatctcattggttaataatgcatgtaaccacaatgatattgagttatgctgcacttttatgtggttctttactggcaataaccttattagttgttatgatgactagac---ggaaagattttattccctcac---------------------caatcttttgttacttaaattt---ggatcataagaaactg---gtgaaaaatagt---------aactattcatacgactcgcaaagttctttg---ctgcatttcataaattttcgaaagtggcaattggtcagggaattagatggttggagttataaaattatcggtttgggatttcccctactaacggtgggtattctttccggggcagtctgggctaatgaagcttggggctcttattggaattgggatccgaaagaaacatgggctttaattacttggttaatattcgctacttatttacatagccgaatgattaaaattcgatgcagaaaacgctcagcccttattggttctttggggttttttgtaatttggatttgttacttgggagtgaatttagtaggaaaaggattacatagttatggatggttactttag---------------------atgaagaa------ctatcaacaaa------------------tccaaccatatcattgtctgaagaaagcttacgaaataggtaaacatatacggaaaataaaaaagaattatctctcctatag---aaccgtatcttttcatcgaaaacgctcttggcaatctatcgtcttttacacgaatacggaattgaataagtgtattttcaaaatatatttgagtcttttaggatatagaatcagcttgtatttcatggatctatgtcgatttctacgattc---------------------tataa---tccccgc---agggataaaaaattctttcatagatcccgcgta---agagactacaaaaatcattacatccctgtagatcttat---tgataag------gcattaatcagagaaattaatagaaaattgacttggatcgaagtaactttaagtgatttgtatatttggaaacgctattttttattcccgtcat------cgtcttccgacggggaagaaa---taaatgaccattcctt------attagggata---aaa---ggaaccgaatc------aataataatagttcatgaatctataggtcttttacctcgttcgataacgcgtaccatttctagattcaaggcggaattgatgaatcagtcgaaaccattaa---ttcttcgggaatttggattgacaagatatcaggcattagcatctttgcaatatattggatgtttaatctctatcccttccataatttctactctttttcaacaatatttttcagaaccttggattaggtattggtggaataatgaacaatcccaaatttttcttgcaccgactcaggaagataaaactttagaagaacttgaaaggatcgaagaactttctcggttagataagatcatagaaaactcatctt------ttgggacacaattacaaggccta------ggtgatggaattcatgaaaaaacaattgaatcagtcaaaaatcgtaatgacaatagtatagagattatttcacattcattaacagatattatttatcttattactttgagtggtttattcgtagcaggtgaggaacgtctcgtcatttcaaattcttgggcccaggaattattttatagtctaagcgatacgatgaaagcctttttcattcttttatcaactgattcatgcattgggtttcattctccacacggttgggaacttgcaataagtttttttctcgaacatttcggatttgttcgtgatggacgtataatttcttgtttcgtttcgacatttccagtcgtttcagatacggttctaaaatatttgatttttcgtcatttaaatcgtatttcgccttcgattgtagcaacttatcatactatgaatgaatgaatgaaattagcttattggatgtatgctggacctgctcatatcgggactttacgggtagccagttccttcagaaacgtccatgccattatgcatgcccctttaggggatgattatttcaacgtaatgcgctcgatgttagaacgagagagagacttcacacccgtaactgccagtgtcgttgatcgtcatgtattagctcgtggatctcaagaaaaagtagtggataatatggctcgtaaggataaacaagaacatcctgacttgattgtattaacacctacatgtacttctagtattttgcaagaggatttacaaaattttgttgatcgagcttccaccatttcggattccgacgtaattctcgcagatgttaatcattatcgagtcaatgaacttcaagccgctgatcggacattggaacaagtggtacgatattatctagaaaaagctcgtagacaaggtaatttggatttatgtttgacagataaaccatctgtaaatataatcggtatttttacattgggttttcacaatcaacatgattgtcgcgaattgaagcgtctattacaagatttgggtattgaaacgaatcaagtaattcctgaaggtggttttgttgatcaacttcatcaattacccaaagcttggttcaatctagtaccttaccgtgaaacgggcttaatgacagcgatgtttttggaaaaagaattcggaatgtcttatgtatcaacaactcctatgggaattgtagatacagcaaattgtattcgacagatacaggaacgacttaat---gcgtgggcacctgttct---gttgaataaaaaaattaattacgaatcgtacatcgatgaacaaacaagatttgtttctcaagctgcttggttttcgcgatctatcgattgtcaaaatttgacgggtaaaaaagctgttgttttcggtgatgcaactcatgctgcatcaataactaaaattcttgcctgtgaaatgggaattcgtgtaagttgtgctggtacctattgcaaacacgatggagaatggttcaaagaacaggttcagaatttttgtgacgaaatactcataactgacgatcatacggaagtgggagatatgattgcccgtgcggaaccttccgcgattttcggaacccaaatggaacgtcatattggtaagcgtcttgatatcccctgcggagttatttcttcaccagttcatattcaaaattttactttgggttatcgtccttttctcggatatgaaggtaccaatcagatcgcagatttagtctataattcattcactctgggaatggaagatcatctcctagaaatctttggtggtcatgataccaaagaagccattaccaaatccttatccacggatatggatttaacttggaattctgatagtcaatcggaattgagtaaaattccaggatttgtcaggggtagggtaaaaagaaatactgaaaaattcgcacgacaaaatggtattgcggaaatcactatcgaaattatgtatgctgccaaagaagcgtcaaaggcataaacgaagatagctgtttacgggaaaggtgggataggaaaatctaccactagttgtaatatttcgatcgctttagcaagacgtggcaaaaaagttcttcagataggatgtgatcccaaacatgacagtaccttcaccctcacaggattcttgattcctaccatcatagataccttgcagtctaaagattatcactatgaagatgtctggcctgaggatgtaatttatggaggttacggtggtgtcgattgcgtggaagcgggaggtccacctgccggcgcgggctgtgggggatatgtagtaggagaaactgtgaaactgttgaaagaatcaaatgctttctatgaatacgatattattttatttgacgttttaggcgatgtagtatgtggaggatttgctgccccattgaattatgcagattattgtatcatcattacagataatgggttcgatgccttattcgctgccaatcgaatcgcagcttcagttagggaaaaagctcgtacacacccattgagattagctggtttagtcggtaatcgtacgtcgaaaagagatcttattgataaatatgtagaagcttgtccgatgccggttttagaagttctaccattaattgaagatattagaatctcgagagtaaaaggcaagacgttatttgagatggtggaatctcaatccactcttaaatatgtctgtgaattctatctgaatatagcagaccaagtattatctgaaccagaaggtattgtaccgaaagaaattccggatcgagagttgtttagtctgctttcagatttttatttgaaccctgtgagcgaaac------gagtgg------aaagcgtaatcaagaagatttgatcgattttacgatggtttgaatgtcgat---taacatatccgaaactctcactttcgaatgcgaaacgggtaattatcataccttctgtcccatcagttgcgtcgcttggttgtatcaaaaaattgaagatagtttctttctagtggtggggacaaaaacatgtgggtatttcttacaaaatgctctcggagttatgatttttgctgaacctcgttatgctatggcggagttggaagaaggagatatttcggctcaattgaatgattatcaggaattgaaacgattatgtgttagaataaaaaaagatagaaaccccagtgtaattatatggattggtacctgtacaaccgagattattaaaatggatttggagggcatggctccggaattagagaccgaaattcaagtcccgatcgtagtggctagggcaaacggattggactacgcattcacacaaggggaagatacggtactagcagctatggcgcatcgttgtcccgaatgtaaggtttg---gaccgga---gaggat---aaagaaata---cagagtgaatctccgcagaaaaattctcttgcgcttcttgaagaagcaacagaaaga---attag---atccac------------cacgaa---gtcgagaggcaca---aaacccttggttctttttggttctttacctgcgacagttgcttctcaactcggttcggaattgaaaagtcaatctataagtgtctcgggttggttacccgctcagaggtatacagatttaccaacattgggagatggagtatatgtttgtggtgtcaatccattccttagccggacggcaacgactttaatgcgacgtcgtaaatgtaaattaatcggggcaccatttcccattggtcccgatggaactcgtgcttggatcgaaaagatctgtttcgtgctcggtatagagacccagggattgaaagagagagaacagaagatttgggataatttaaaaaattatctggatctaattcgtgggaaatccgtctttttcatgggagataatctattagaaatatctctagcgagatttcttattcggtgcggaatgattgtctatgaaataggtattccatatatggataagagatatcaagccgcagaattggcgtttctacaaaccacgtgtgaagaaatgtgtgtgccaatgcctcgaatcgtagaaaaacctgataattacaatcaaatacagcgtatgcgtgaattacaacctgatctggctataactggaatggcacatgccaatccactggaggctagaggaatcaacacgaaatggtcggtcgaatttaccttcgctcaaattcacggatttatcaatgcaaaagatgttcttgaactcgttacacgtcccttgaggcgcaataataatttagaaaacttgggttggacggatttggttaaggggggagactga---------------atgcctattggtgtcccgaaagttccttttcgtctcccaggggaagaagatgccgtatggattgacgtatagtgcgac-ttattaaaca-tattaa-ttacacgg-aaaccta---tccgtc--------attctatccgagag------aatga--ttcgttattcactcgagattgatg--aatccatcg-----aaaaatccaga-----gcgtgaaatcacggtaat--------ac-aa---aaaaatcggcgattaa---ttcaatctatggttaatta-------cgatgaa-taaggta-ttcaaacctcttccagttc-------tt--taataagtaact----aaattg--------------------acaaaagatt---taaagaattacgg-------atgagaaat----tacaa----atatttg-tccgtatgtacagatgg-aaatcggataaga-----tt-tactat------ggagtagagcataaacctaaag-attttaagt-agcaattattct---gta-aatacgaggatt---ttttcgaaata--------------------------gcccat--------tgggaaaaagatgcgaaaatgcattgatat---agaca--taatatcttaaattca--------------atgaaagggattgaataacaaaatgtgtgaat-------------ccccccccccactttttgca----ataggt-----taagctgtatgcatccag-gaaatgctcgtacagtttctac--ga-gga-aataataagg-aatttatcccaatcaatcgactttatcgagaaagattacttttcctggggcaacaagtagatgacgaaattgcgaatcaactaattggtattatgatgtatttgaatggagaagatgagactaaagatatgtacttgtatataaactctcctggtggtgcggttctggctggaatatctgtctatgacgccatgcaattcgtggtacctgatgtacatacgatttgtatgggattagccgcttcgatgggttccttcattctgacggggggagaaataaccaaacgtatagcattacctcacgctccgtgccaatgtgtttttctc-----gca-ta------ccatgtctgtcccg----------aag------gagagggaaataacacgacattaa-----attgttacatgc---acccatga------gaaaa----tatcagtat---------gaagtata-----------------------------------t---------aattcatcttagcgtcatgaatttgtttcagaatccatatt-----------aaaaaaatactttat---------------------------------ggaagtttcgat--tgagaaaaaaactttggaattactaattagtatc-----------------------------------tcttct-tatcatatagcaatagaacgatcatgaaat-----------------aataaca-gatggttctcgg---atcatat--------------ataagaaaaa---------ata-----ttaaaattttgga--------------------------------------ctta----------------agtccatcaaggagctgtatgcagatac-----gaatgcatgtacagttcattca-------------------attcatt----ccagattctcaat-ta-----------aaagtttggatatag------------------ataccatctaccaattagggtaatgattcatcaaccggctagttcttattacgatggacaggccggagaatgcattatggaagcggaagaagtttcgaaacttcgcgattgcatcactaaagtttatgtacaaagaacaggtaaacctttatggattatttctgaagatatggaaagggatgttttttcgtcggcggaggaagcaaaaattcatggtatcgttgactcggttgctatagggaatgat---tctaattccgt---gaataattgaatgaaaaaacagaatttgattgatatggaaggcgtggttacggaatcccttcccaatgcgatgttccgagtccgtctagataatggatgtcaagttttaactcatatctcgggaaaaatcagacggaattatatacggatactaccaggcgatagggttagggtggaatcgagtccgtatgatttaacaaaaggtcgtataacatacagacttcgtgcaaaatcctctactgattga---------------atagaagatagaattcataatcctagt------aattatttagatatcacgatacctcattgtgttcatcccgaaattttgattcggatttgccgcaaacatattctggatatttcgtttctgcatttattaagattaatgctacatacaagta---ataattttaggcttcc---aaattcg---------tcaaaccgggtgataaatcttttttatcgcttcctatggaatttttgcactcagagtatcgaatactgtttgattcacctatggaaacagatctataaatttcaatgtactccattttggtttcttttcgataaaaccgaattaatacgcaagatacaatcagt------cttgaaaaaatcaaatcctcgacttgacagaactatt------tcgc---gaaaaaattgtttgattcattacgtaagatctaaaaatcatttaattttagttatagatggagag------gaaaattttgaatcaatcaaagattggaaaattttatttattattttttggagtaagtattttcattcctggctcgatccatgtagaatatccgtaaagaatttatc---gaataatcccctatctatcttgggatatattttacataccaaaaatgatttgatcaagattagaattcgattttttgatttttcaatcgatacgagtttagtcattcgaggattttgcggtattatcccaataatattcttgattagatcgttagccaaagaaggtttttgcaatacttcaggacgccctatttgtaaattgtcctggacaactttgaccgataatgaaattatctatcgatttgatcgaataatgagaaatattttttactactac---agtggatgctgcaagaaaaaaggtttgtatcaattacaatatattttccgattttcatgtgccaaaaccctggcatgtagacataaaagtactatacgcactgtctggaaaagatacggttcgaatttcgccagaaattttgttgttttagagggagc---aaagtcaattccctcaaattcgtggcgaagagaatctaatggaaaaaggttttggtgcttaactattacccaaacaaactttttggcagatttgttac------gaaaatca-aaa-aatatttattccgtgagatag-----------------------------------atgagattgaatccagatttgaaagaacagtt---------ttttatcgaccgggctcttgatgaggaatttctgcggcccctgcagattttgtttcctcttctcatccttgtgtcaggagttgctctaggagttttagtaattgtctggctcgagagaaaaatatctgcatcaatacaacaacgtattgggcctgaatatgccggtcctttaggaataattcaagctttagcggatggtataaaactctttctgaaagaaagcattattccatcgc------aagttgatgaaatattatttgatattggccctttcttagttcttgtaccagttttttcgagttatttagtaattcctgttggatatgatattattttagccaattccgatataggtgtctttttctggatctctatctctagtatcattcctctcggtcttcttatggctgggtacggatcgaacaacaaatattcttttctgggtggtttacgagcagctgctcaatctattagttatgaaattcctttagctctgagtgttttatcagtagctctacgtgtgattcgtta---------------------------------------aaatacccaaaattta-----tcttttt-------cggaaggaataattata------------aattctttca-atgtttag--gtataactggatagtcatatgggtgcgattgaacggctt------tttattctgcagta-caaaga-tgaaatcccatcctcttcgtgcaagagtgaaagcttcgt----acgattgac----gaaaccgta-cga-tccgggtgact---attgttcggt---cacac-----gatt-aggaaga--ccgaattaat----------------------gcatcta--------------------g-gtaagcaaatat-----gggg---------ggggattatactagaagcct--gaa------ta-gtagagaacgaa----a-------------------------------------------------------------------atat-------atctata-tgaaaaag------gcgaagggac-tcggcattggtagggatgttcgagcagtatctcccc----aaaatcccaattgaaggttaa-tccctacctatt---aa-aaaaatgactatccgggacgaagtaattctttgattgtttccatgtcggcagaag---aagcatgaattt---gaaccatctcagtgatatg--aaaaaa--taatct----ttgaatatcgatgaattccattcgacgctgac--gaggaactgt-aaagatggagatcgattcaaaagcgcttta---------t-tgagcagcagacggaatctctttggt--agaaaggg--------at----------------at------------------------------------------------atgttgag-acctctgaagccatcgaggagccgtatgaaat-cgaagtttcacgtacggttttgaagtagaggt-atc----cactatgg----ggtatcgattataattatcaaacagtttgagtacgatcgatatagttgaagcacaatctggctatggattttggagctggaacgtgtggcgtcaacccattggttttatagtctttttcattgcttctttagcagagtgtgagagattaccttttgatttaccagaagcggaggaagaatcaattgcgggttatcagaccgagtattcgggtataaaatttgcatttttttacctttcttcttatttaaatctcttgatctcctctctgttcgtaacaatcttttattttgggggctggtattttcccatccc------attcatgtcgaaattt---gaccagtcgggatgggatccatttatcgtcgaaa---taaatcaagttactgatgcagtaatgggaattattacgacattggctaaggcttttttattcctatctatttccataacgacgagatggactctacctcgaataagaatggatcaattactcaatcttgggtggaaattcttattacctattgctttaggtaatctactattaacagcatctttccaatctcttctattatga---------------------------------atgaaattagaatttgattcatttgtcc------catacggaaatactatttttcccgaatgtattttactccttggcctattaattattttatcaatcgatttgac---atccgat---aggagaaa---tatcacttcattatattctattgctttgggaagtctcctaataacaactattatattgttatttggactggaaacagaatcagtaataactccttcaagttcacttgaagcagatggtttcagtaaaatatttcaactcctagtcgtactatcctctacgatatgtatatttatatctatcgaatatattgaatgcacggaaagtgcaaccaccgaacttttagtattcctcttagcgggtactataggggggatgttcctatgcgctgctaatgatttagtaacaatttctgtatccttagaatgctcaagtctatgttcctattcattatgtagttacacaggaaaggacatcagatcgaatgaagctgcaattaaatatttactcatggggggattaagttcctccgtcctagcatacggtttttcatggttatatggttcatcgggaggagaaacaaatatgcacaaagtagtgaatggtcttctactatataaagaaatta------tcaatcccacaggactttctgttgcattcatatgtatcataatcggacttgcgttcaaactatccttagttcctttccatcaatggactcccgatatttatgaaggagtgtgacctgtgtct-caagaat--tggaat--------------tatggatgcaagaa--------atctt-------------tattct-----tacc-----------aa--taattc-atcgt---aaaaaatctgataggag-tttt----------gtat-ag-g---taaatatgc-tttccactt-ggatc----------gagccagaattctt----gtcgaaattt-aaatttatgatagagcagaatttgaaa----catgtattt------------ctaagag-taagaatt---attt-gaga----------------atgg---aaaaaattatcaaggataattctttccagccat----ataaat----ctgtagtaa-------------ttcatta--------aatgagtaaatgtg----caaagttgctc---ttccct-accatatgttttgttcctatccttcgaaa-cag--acagaagtgatgg--------agggagtatt---aaccagt---acgaaa-caatcctaaaat----------gagaatcta-tgaagcctatcaggacagagt-aaaaaattgaatgatgg-----------------------------agg-----------gaagcgaa----------aatcattgaaatgttaggattccccggaaag-ttttag-attcatcg--------------------caact---------------cttttacacagacgcgggggaggtaatctcaataac--------------------------------aaggaacatttctttaattgattaattacttaggagccgtgcgagatcaaaatctcaaacacggttttgaatgagggaaaatgtat------ggggttttccgactctgactcacaaactccagtcgttgcttttctttctgtgacctcaaaaatagctagtatagctttaactactcggattttgaatactctttccataccttcaa---caaatgaatggaaactcatgttagaaatcttagccctttcaagtatgctactgggcaatttggttgcaattacccagacgagtatgaaacggatgcttgcttattccgcaataagtcaaatgggatatataataattggattaataaccggtaattccgacgggtataccagtatgattgtttatatctttttctacatcttcatgagtttaggaacctttgcttgtgtcatatcgttcggattacgaacgggaacggataatattcgcgactatgagggattatacgtaagagaccccttattgggtatctccttaatattgtgtattttgtccctgggaggtattcctccactgactggttttttcgggaaattatatctatttcggtgtggctggcaagcaggtttttatttattggttgtaatagcactaaccacaagtataatttcgatatactattatttgaaaatcgtcaagtcaataatgtattctaagaagaagc------aactcaatctttatatggaaa------cctatataaattcttc---aaccttcttcac---gcaaagaaattttatcaagtacattatctctctatgcactattggatccatatttttgggattattaataaatcctcttcgttattctgtgcaagagattatagaattaagcactcgttctctaaattaa------------atgcctcaatctcaaaaatatgaatatttttggatgttattactgatggttagttctttccccacaattatttctttgctctcgaaattcgtaacaccaataaatggagggccagaaaaattcacgagttatgagtcaggtatagaaccaattggagaggcttgtattcaattccaaattcgctattatatgtttgccttagtctctgtcatctttgatgtcgaaacagtttttctttatccatgggctatgagtttctatgactccggtatacaatcccttatcgaagccttggtctttatctctattctgatcgttggtctggtatacgcatggcggaagggagcgttggaatggtctcaaacttcaggtatttcatctgccaggagattttggaatgattaa------------------------------------------atgaatcatttcccctggctaactgtaattgttcttctccctctatctgcaggttcattgattccacttcttcgtg---ttaaaggaaacagaatcatccgttggtatactttaggtgtttgtctcctagaatttcttttaattacttatattttctgctatcaatatcgattc---------------------agtaataactctattcagttgagagaagactatagctggattgagttcatggattttcattggagattgggtgttgatggattttctcttggacttatattactgacgggatttgtaactactttagcagtattagccgcttggcccgtcacacggaatccgcaattatttcacttcttaatattagcaatgtatagtgggcaaataggattatttgcttctcaagatattttacttttttctcttatgtgggaattggaattgcttcctatttatttattattgatagtttggggaggaaaacaccgtctatacgcggctaccaaattcattctgtacactgccggtggctccatctttattttgatcggcgccttgctcatggcatt---tcacgaatctggtgtac---ccacttctgactttcaactcctacttaataagaattattcctcggaattggaaataatcatatacttaagttttttgatagcgtatgctgtgaaattacctatcctgccttttcatacctggctaccagatactcatggggaagcacattatagcacatgtatgcctttggccggaattcttctaaaaatgggagggtatggattaattcgaatcaatatgaaattattaccccatgctcattatctatttgctccatggttagttggtttaggagcagttcaaattgtttatggagcttttacttcaataagccaacgaaatttgaagagaagaatagcctactcttcaatatctcatatgggttttgtacttggtggaatcggctctttaacaaatataggtctcaatggtgctatctcacaaatgatttctcatggtttaattggtgcttcactattttttctctcaggaataagttatgatcgaacacgtactctttctctggatcgaatgggtggactagctactccaatgcccaagatatccgtcttgttcaccggtttcttgatggcatcgatggcattaccaggtatgagtggcttcatcgcagaattgatgattctcctcggaatcgtcgagaatctgaattattccatcgtcttcaggatgattgtcatcacaattcaagctattggaataattttgactcctatttattcattatcaatatcacgacaaatgtttcatgggtataaatccctcaaagtctcaatttcgtatcttatggatgctggaccacgagaaatttttgtttcaacttgtttgttcttacccgtcataggtattggtatttatccaaatttcgttttattcatttggaacaatgaaacagctcatctgttatcacaaaatttttct------cgaaattttt---------------------------------------------------------------aaatgcttgaacatattctcggattgagcgcttccttattccgtatcggtatctttggatcagtaacaagtaggaatatggtaagagctcttatatgtttggagttaactttcaatgcagtaaatataaatttagtaactttttcaaattttttcgatgattcgcaaatgaagggagaaattttctcgatttttatactagcaattgcagctgctgaagcgactattggattagctattgtcccagccatttatcgaaatagaaaatcgattcgtattgatcaattcaatttattaaaatggtaaatggaatttatatctcgt---agtgtctggctcatcccgtcgtttccacttctagctcctctttcgtcgggatttatatcgttttctttaccaagtgggataagaaatcttcgtcgtttgtgtcttttcatcaatgtatcatccttaatcatagctatgtttatttctttttccatcttctgggagcaaataacaggtgattcaattcaccgctatttatggtcatgggtcattaatgggaatatcattctacgaatgggttatttgatcgatccattgacttctattatgtcaattttggtaactacggtgggggttatggttatgattcacagcaacggttacatgttctacgatagagggtatgtgagatttttttgctatctcggccttttcaccgcttcaatgttaggattaattcttagtccgaatttgatacaaatttatatcttctgggaattagttggaatgtgttcctacctattaatcgggttctggttcaccagacctggtgtagctaatgcttgccagaaagcttttgtaactaatcgtgtaggcgattttggtttgttattaggtattttaggtttttattggataactggtagtttcgaattccaagatttgcccaagcaattatttaatttgcttggctgtgatccaattaatattactaccgccaccgtgtttggtattttattctttttaggtccaatcgcgaaatcagctcaaattccacttcatgtatggttgccagatgccatggaaggcccgacgccggtttcggctcttatacatgctgcaactatggtcgcagcagggatttttctcgtcgctcgaatgcttccggttttccagatgttacctcttgtcatggatactatttcctggataggtgtcataacagccttattgggcgctagtatcgctatggctcagaaggatctgaaaaaaggtttggcttattccacgatttcacaattgggttatatgatgttatcgttaggtattggctcttacaaagctggtttgtttcacctcgtcacgcatgcctattccaaagctttattatttctaggagctggatctgttattcattccatcgaatcaatcgtgggttatcatcccgataagagtcagaatatgaactttatgggtggtttaagaaaatacatgccaatcactgcattgacttttctttcaggaacattatctctttgtggtattcccccctttgcttgtttctggtctaaggatgagattctcgtcgatagttggatatattctcctctattgggattcattgcgtcctccacagccgctttgaccgcctattatatgttccgtatgtacctactaacctttgagggtgaattccgcggtcgtttcagt---------ggtggatatcaaa------tagtttctcac---atct---ctatatgggggggg---ttgg---cttccga-----------------ccgagagg----gaacagaagaaattcataagttctgcccaatgta------tgagaccaggagcaaatacacattgtacccggaagaatctgatactactatgttattacccttgatcggattgacaatacccactctattcgccgga---attctgggaata---tattattatc---gagaacacattccatt---tgattctctatcatattggttccatctatcgttgaatccacccaa---taaatttcattctgagacttttatatcattcttgtcggatgcgatcccatccattagtatagcttcttcgggaatattaacagcttcttcatcacatgaacctaactcttta---------------ccgacactg----------ggatccaaaaaatttcgattc--------------gcacatgttgttccaacatatgtttccacctatttacataattggtcatattatcgtgggtacattgatgggttgtatgatctcttattcgttaagaattccagattattagcaaaatattttttcatgatagatcaatggatttttgatggaattataaatggaaccagtatcttgagtcttttcgcaggtgagggtctgaagcacatggaggggggtctgctatcttcgtattta------ttctttttagtttcctgtatg---------ttcctgtcttctctatatagttatattatttga------------------------------------------------------------------------------------------------------------------------------------atggaattatctgactcatttcatgaaactgtttttatttttccggaatcaggccccatactaggaagtttaggtgttgttccactcaccaatatagttcattccgcttttttgccaggatttgtttctgcttgtacggctcctctatacctttcactagattcagatttcatcgctgcggcacaagtcctaatttatgttggagccataaatgttttacttatattcgcggtaatgctgataaa---gaaagggac---tgaagattattccgcataccgaactgttggtgatggaattacgttagttccttgtatcggtatctttttactatcggataataccatttcaaacacatcatggtctgaagtatatttgattgcacgatcaaat---gaggatgaaggaatagtt------ccaatggataatattcgacggatcggattggaattggtaaccgaattttttatcccgttcgagcttatgtcactaattcttttgattgctttggtaggcgctattactttggctcgtg------cgag------aaaaacaatcaactcggagcg---aaa---aatattacgaaatgaaaaaaat------ttata---a------------------------------atgatagttaatatgggtccacatcatccatcgatgcatggtgttttacgactcattattgctttggatggtgaaaatatttcagattgtgaacctatactaggttatttgcaccggggaatggaaaaaatagctgagaaccgaacagtcgttcaatatctaccttatgtaacacgatgggactatttagctacaatgtttacagaagctattacagtcaatgccccagagaaactaacaaatatccaagtacctagaagggcacgttatataagagtcattatgctcgaacttagtcgtattgcatctcatttattgtggcttggaccctttatggctgatatcggtgcacaaactcccttcttctatatcttcagagagagggaaatggtatatgatttatttgaagctgctactggtatgcggatgatgcataattccttccgggtcggaggggtagccgtagatttaccctatggatggatagacaaatgcctggatttttgcgattactttctaccaaaaattagtgaatacgaaaggcttatcacaaataacccaatttttctaaaacgagtggaaggtattggtattattgagaagaacgaagctataaatcggggtttgtcggggccaatgttacgagcttcgggaattcgatgggatcttcgaaaaatagatcattacgagtgttatgacgaattagattggcaaattcaatggcaaagggaaggagactcccttgctcgttatttagtaaggattggggagatgagagaatcggtcagaatgattcagcaggctttaaaagctattcccggcggtccctacgagaatttggaagcccgtagat------tgaataaagaaaaaaattcggaatggaattctttcgaatatcaatttatcagtaaaaaaccctctccaactcttaaattacctaaacaagaacattatataagaattgaggctcctaaaggggaattgggaattttttcaataggagatgatagtgtctttccctggagattgaaaataagaccacccggttttataaatctgcagattcttccacaattggtgagagggacaaaactcgcagatattatgacaatttcaggtagtatagatatcatcatgggagaggttgatcgttag---------------atgaatagatttataaattatagtcaggacgcgatacaagccgcaagatatatagggcaaggttttatagttacgctcgatcacatgaatcgtttcccaataactattcaatacccctatgaaaaattgattccatctgaacgatttaggggtcgtatccattttgaattcgacaaatgtattgcatgtgaagtatgtgtgcgtgtgtgtccaatgaatttacccgttgtcgattgggaattgagaagaactatgagaagaaaacgattgagaagttatagcatcgatttcggaatctgtatattctgtggtaactgcgtcgaatattgcccaacaaactgtttatcaatgactgaggagtatgaactttcgacacatgatcgtcatgaattgaattatgatcaagtagcattaggtcgtttacccgtatcagtaattgaagatactgcaatcaaaactttgtcaaattcaatatccctacccaagagagttat---ggaaggacattcgggtttacaaaaaattact--------tcgaattag-----------------------------------------------------------------atgcaggggcggttatctgcatggttaattaaacatggtttgactcacagacccttaggttttgattaccaaggtgttgaaaccttgcaagttaaatctcaggattggccctacatagctgtttctctatacgtctatggcttcaattatctacgctcacaatgtgcttatgatcttgaaccaggtagtttattggctagcatatatcatttgactaaaatatatgatgatgcagatcaacccgaagaaatatgtatcaaaattttcgtatcaagaaaagacccaataatcccatctattttttggatatggaaaggcgccgatttccaggagcgagagtcctatgatatgtttggaatagtttatgaaagacatccacatctgaggcgtatcttaatgcctgatagttggattggttggcctttgcgaaaagattacatcgtaccagatttttatgaactacaagatgcgtattga------------------------------------------------------------------------atgaatgatacgaaattttatcccttcgataaaactgtaacagattctattattttaacaactctcaatgatttttctaactgggctaggctttccagtttgtggccacttctatacgggaccagttgttgcttcatcgaattcgcttcattgattggatcgaggtttgacttcgatcgttttggtttggtaccccgatctagtccccgacaagccgatctcgttattacagccggcactgtgacaatgaaaatggctccatctcttgttagactatatgaacagatgcccgaaccaaaatatgttattgcaatgggagcttgtacaataacggggggtatgtttagtacggattcttatacaacagttcgcggagtagataaattaattcctgttgatatttatttacccggatgtccaccgaggccagaggcaattatagatgccgtaataaaactacgtaaaaaaatagctcgagagatacgcagggatgagaaaagactcggac---aagggaaaaggtattttacttcaaatcatcgattcgattca---ctaccaaatattggaat---cagaaaatataataag---aaatt------cccgaa------tgaatttttggatctcgaaaaggctt---------ctgaatcgttgtctgggcctg------aa-------gtgatgaaatctgaaat-ctctccgatttggagacggaggataacgaaatcataaatgcaaaataagaaattaaaaaatttgattaggaaatggataactcaattggtttctataata------gtgattgcgaatacagtaatt---tgtccacctatttcgggggcatatcccatttttgcccagcaaagttatgatgatccaagagaagctactggacgtattgtatgtgccaattgccatctagccaaaaaatctgttgaaattgaggttccacaatctgttctcccagatacagtatttgaggcaattgttagaatcccctacgattcacaggtgaaacaagtgcttgctaatggtaaaaaaggttccttaaacgttggagcagttcttattttaccagaaggttttgaattagctccccccaatcgtatttcccccgaaatgaagaaaaagataggtagcacttttattcaaccttataaagatgacaaaaaaaatattctagtcataggtccgattcctggtgaaaaatatggcgaaattgtttttccgattctttctccggatccaactactaataaagaagttcacttcttgaaatatcctatctatgtaggtggaaatcgaggcagaggtcaaatctatcccgacgggagtaaaagtaataatacagtctatgatgcctcggtgacaggacaggtaaataaaatccttcgcaagggaaaa---atgggatatgagataataataacggatgcatcggatggccatgaagttattgataccatacctgcagggccagagattattgtttcggaaggtgagtttgtgagaattgatcagcctctaaccaataatccaaatgttggtggatttggtcagagtgatgcggaggtggtgcttcaggatccatcgcgtattcgaggtccttcattgtttttcgggtcagttattttggcacaaatcttcttggtacttaagaaaaaacaatttgaaaaagtacaattagctgaaatgaatttctga------------------------------------------------------------------------------------------------atggga--------gttttgtattctgccaaatttttat-----ataat------tgtgatct-tttgaagcgc-ag-aaata-----------------gtacaactagaaactatggtta---attcatataaac---ccattcactccgctccgttatcgagttcctattacttgcggat-t------------------------------------cgatttttc--------------------aataca----------------------aaa-----------------atccgga---------------ttaaaggaatttactt------------------------aat-------aaagggta---aggagtggatttaatccattgtatcttc--tcccatttctt-----ttaagacatcggagcgtggaaggaatctaaggttcac-aaaatcgtttatatagtttgaacgagataatcttggtattgggtc--accaaagaa-gagagagatttctcaaa-----ttttttataaattttca-----------------------------------------aagatatg-gaaagacaaattaactcgagacgataccgagtagga-att-tgaaat-a-tttaa--------------------aaatattcgaaatatttc-actttcttcatttgttcgagccatgtgatcagaaataatcattcacggctctttg-----gggggggc---------------------------caacctatctcaataaagtttatgattggttcgaagaacgtttagagattcaagcgattgcggatgataccaccagtaaatatgtacctccacatgttaatatattttatcgcttagggggtattactttaacctgttttttagtccaagtagctactggctttgctatgactttttattaccgtcccaccgtaactgaagctttttcttcggttcaatatataatgactgaggttaattttgggtggctcattagatcggttcatcgatggtcagcaagtatgatggtttcaatgatgattttgcatatctttcgtgtatatctcacgggaggctttaaaaaaccccgtgaattaacttgggtaacgggtgttgttttggcggtattaaccgtatctttcggcgtaacaggttattcgttaccttgggatcagattggttattgggctgtaaaaattgtaacaggtgtacctgaagctattccaataattggatctccattggttgaattattgagaggaagtgtgagtgtcggtcaatctacgctaacccgtttctatagcttgcacactttcgtattaccattgcccactgcggtagttatgttaatgcattttttaatgattcgtaaacaaggtatttcaggtccattatagatgggagtgtacgac-tctat-ccgaaaa-tctatt----ttgccatacagaagatttattagttctgtcacataaaa-cgttatgatagcaatattgacaaaaccatgtgtttttacccccccaatcc-ttt----ttcgccaatcacgaagttg----gaatttgggcta-tt--------tttt-aatt---aagaa----------atataattctatgatcgaatctcgaattgatgagataggattccgtcagatccgataattttgtga-----tcgcggattccggacttg-----------------------------gtagta-gggagatacattcatttcc--tttgta--tctct--accaa-tgataaactatcggaacgat----aatagatctaaggaaacagcattg--gagggcaaa--atga--ttgatgagtaaattcttactatttgat-----------------------taaatac-----caatgg--aaaaagattatccgtgtagt---aat-aaaattgat--taattcgga------------ttataagtatttgctgaagt-----------------tttagatacttctaa-------------------tacatcgaga---------------------------------------------------------------------------------------------------------------------------------------------------------------------------------------------------------------------------------------------------------------------------------------------------------------------------------------------------------------------------------------------------------------------------------------------------------------------------------------------------------------------------------------------------------------------------------------------------------------------------------------------------------------------------tcgcattcgaccatcgcttgagctggatggc-aataaattgtcacgtccagttctttg---ggggggggag--------agagggtaa-----aagagcctatcccaataacaaaaaaacctgaattgagcgatcccatattaagagctaaactagctaaaggtatgggacataattattatggagaacccgcttggccgaatgatcttttgtatatttttccagtcgttatttcaggtactattgcatgcactgttggattagctgttttggaaccttcaatgattggtgaacctgcgaatccttttgcaacacccttggaaatattgcccgaatggtattttttcccggtatttcaaatacttcgtacagtacctaataaattgctaggtgtacttttaatggctgctgtgcctgtaggattgttgacggtaccattctcggaaaatgttaataaatttcagaatcctttccgtcgtccggtggctacaacagttttttcaatcggtaccgtcatagctctttggttaggtatcggagcagctttaccaattgataaatctctcactttgggattattttagatggttgaagctttattgtctggaattgttccaggtcttattcctataactctggctggatcatttgtgactgcgtatttacaatatcgacgtggtgaccaattagatctctgaatgc---ttactatattcagttatttcttgttcttaataggagctttgattttagcactaattccatccattggttttggcaaaatacaacttatttagatggatattactagtatagcttggggtgcattaatggttgtttttaccttctccctatcactcgtcgtatgggggagaagtggcttatag---------atgactattcgttcaccggagccggaagtcaagattgtagtggaaaaagatcctgttggaacctctttcgaaaaatgggccaaacctggacatttctcaaggactctagtaaaaggtcctaatacgactacctggatctggaatttacatgccgatgcccatgattttgacagccatacgaatgatttggaagaaatttctcgaaaagtttttagtgctcatttcggacaactagcaataatttttatatggttgagcggtatgtatttccacggtgcccgtttctccaactacgaggcatggttgggtgatcctattcatatcaaaccgagcgcccaagttgtttggccaatagtgggtcaagaaattttgaatggagatgttggtggaggttttcaaggaatacaaataacgtccggctttttccaactttggcgagcttctggaataactagtgagttgcaactatattctactgccattggtggattgatttttgcggtattaatgctttttgctggttggttccattaccataaagccgctccgaaattgtcctggttccaggatgtcgaatccatgctaaatcatcatttagccggccttttgggattagggtctctttcttgggctggtcatcaagtacacgtctctttacctattaatcaacttctggatgcgggagtggatccgaaggaaatacctctaccacatgaatttattctgaatcgagatctcctagcggaactctatcctagtttctcaaaaggattaaccccattctttactctgaattgggcggaatattcggattttctaactttccgtggagggttaaatccaatcactgggggtttatggttgaccgatactgtacaccatcatttagcaattgcagttttatttttagtagctggccatatgtatagaactaactggggtatcggccatagtttcaaagagattctggaagctcacaaaggtccttttaccggggaaggtcataaaggtatttttgaaattttaacaacttcatggcatgctcaattatctctgaatttagctatgttaggttcattgaccataattgtagctcatcacatgtattcgatgcctccttatccatacttagctatcgattatggtactcaactatctcttttcacacatcatatgtggattggtggatttctaatagttggagctgctgcgcatgcggcaattttcctagtaagggattatgatccaactacacaatataataatttattggatcgtgttcttcgacatcgtgatgcaataatatctcatcttaactgggtatgtatctttttaggatttcatagtttcgggttgtatatccacaacgatacaatgagtgctttgggacgtcctcaagatatgttttcagatactgctatacaattacaacccatttttgcccaatgggtacaaaatacccatgccttggcaccagaatttactgctcccaatgcctcagcaagtacaagtttgacttgggggggaggtgacataatcgctgtgggtagtaaagttgctctattaccaattccattaggaaccgcagattttttggtacatcatattcatgcattcacgattcatgtgacggtattgattttgctgaaaggtgttctatttgctcgtagttcccgatcgataccagataaagcgaatctcggttttcgttttccttgtgatggacccggtcgaggcggaacctgtcaggtatcagcatgggatcacgtcttcctaggtcttttttggatgtacaattcaatttctattgttatttttcacttcagctggaagatgcaatctgacgtttggggcaatataagcgaacaaggaattgttactcatatcactggaggaaatttcgcgcaaagttcaattactatcaatggttggttacgcgatttcctatgggctcaggcttctcaggtgattcaatcctatggatcctctctctctgcttacggtcttttgttcctaggtgctcattttgtttgggccttcagtctaatgttcttatctagtggtcggggctattggcaagagcttattgaatcaattgtttgggctcacaataaattaaaagttgctcctgctattcagcctagggccctgagtatcgtacaaggccgtgctgtgggagtagctcattaccttctaggtggaattgctacgacatgggcattttttctagcaagaattattgcagtaggataaatggcatcaagatttccaaggttcagccagggcctatctcaagacccaacaactcgtcgtatttggtttggtattgccaccgcacatgacttcgaaagtcatgatgatatgaccgaggagcgtctttaccaaaaagtttttgcttcgcatttcggtcaattagctataattttcctatggacttctggtaatttattccatgtcgcttggcaaggtaatttcgagatctgggtgcaagaccctttacatgtaagaccaatcgcccatgctatctgggatcctcattttggtcaaccagcagttgaagcttttactcggggaggagcttcgggaccagttaatattgcgtattccggggtatatcaatggtggtatacaattggtttacgcacgaatcaagatctctataatggagctcttttcctggtttttctttcctccctttgtctattggcgggttggttgcacctgcaaccgaaatgggaacctcgagtttcgtggttcaaaaacgctgaatcccgtttaaatcatcatttggcaggactttttggtgtgagttctttggcctggacgggtcatttggttcatatcgcgattcccgaatcaagaggtggacatgtaagatggaataattttctgaccgccttgccgcaccctcaaggtctagggcctttcttcacaggtcagtggaatatatatgctcaaaacgttgattcgagtgatcatttctttggtacttcccgaggtgctggtactgccatcttaaccttcattggagggttccatccacagactcaaagtttatggttgacagatatggcccatcatcatttagctattgcagttatttttattatagctggtcatatgtatagaaccaatttcgggattggacatagtatcaaagaaatccttgaaacgcatactccccctggggggcgactgggtcggggacataaaggtctctatgacacgataaataactccctccatttccaattaggtctggctctagcttctttgggagtgataacctcattagttgcgcagcatatgtattctttacccccttatgcatttcttgcacaagattttacaacccaggctgcgttgtatactcatcatcaatacatagctgggtttattatgacaggtgctttcgctcatggggctattttcttcatcagagattacgaccctgaacgaaatagagataacgtcctggctcgaatgttggaacataaagaagctattatatcccatttgagttgggctagtttatttttaggttttcataccctaggactttatgttcataacgatgcaatgcttgctttcggtacccccgagaaacaaattttaatcgaacctgtttttgcccagtggatacaatctactcatggtaaagcattctatggtttcgatgtacttctatcttcaccaagtagtccagcttccaatgccggtcagagtctttggttacctggttggttggatgctataaatgacagcagcaattcactcttcctaacaataggtccgggtgatttcttagtccatcacgctattgccttaggtctacatacaactacgctcattttggtcaaaggtgctttagatgcacgtggatcgaaattgatgccggataagaaagaatttggttatagttttccatgcgacggtcccggtcgaggtggaacctgtgatatctctgcctgggatgctttctacttagcagttttttggatgctaaatactattgggtgggtcactttctactggcattggaaacatattacactttggcaaggaaatgtggcacaattcaatgaatcctccacctatttaatgggttggttaagagattatttatggttaaactcttcacaattaattaatggatataatcccttcggaatgaatagtttatcagtctgggcttggatgtttttattcggacatctcgtttgggcgaccggattcatgttcctaatatcatggcgtggttattggcaagaacttattgaaactttagcttgggctcatgaacgtactccgttagctaatttggttagatggaaagataaaccagttgctctctccattgttcaagcgagattagttggattggctcatttctccgtaggttatatatttacttatgccgcttttctaatcgcttctacatctggtagattcggttgaatggcacattccgtcaaaatatatgatacttgcatcggttgtacccaatgtgtaagagcttgtccaacagatgtgttggaaatgatagattggggaggttgtaaagccaagcaaattgcgtccgctcccagaacagaagattgtgtcggttgcaaaagatgtgaatccgcctgtccaacagatttcttgagtgtacgtgtctatttgggatccgaaaccactcgtagtatgggtcttggatattgaatgacagcttcttatttgccttcgattctcgtccctttggtaggcctagtttttcccgctattgcgatggcttctttgtttatatatatcgaacgcgaggatattctatgaatgcaagatgcaaagacttatctatccacagcacctgttttggctacgttgtggttcggttttttggctggtttattaatagaaatcaatcgtttctttccggatgcgttaattctcccattcctctag------------atgcttgcaatttcagacaatcaaattattgtaattttatcaagcgtttttgtaacaggtattttggctctgaggttgggtaaaaaattgtatcaatgaatgaccgcaactttagaaagacgcgaaagcgcaagcatttggggtcgcttctgcgactgggtcactagtaccgaaaatcgtctatatatcggatggttcggtgtattgatgattcccacgttattaacagcaacttctgtattcattatcgccttcgtcgcggctcccccagtggatattgatggtattcgcgaacccgtatctggctcccttctttatggaaataatatcatttcaggtgcaattattccaacctctgcagctattggtttacatttttatcccatctgggaagctgcttccgttgatgaatggttatacaacggtggtccctacgaactgattgttcttcactttctacttggtgtagcctgctacatgggtcgtgagtgggaactaagtttccgtctaggtatgcgtccatggattgctgttgcctactcagctcctgtcgccgctgctaccgcagttttcttgatttacccaatcggtcaaggaagtttctctgacggtatgcctttgggtatctctggtactttcaatttcatgatcgtattccaggctgaacataatatccttatgcacccgtttcacatgttaggtgttgctggtgtatttggaggttctttattcagtgctatgcatggttcccttgtaacttccagtttgattcgagaaactaccgaaaacgaatccgctaatgcaggttataaatttggtcaagaagaagaaacttataacattgtagctgctcatggatatttcggtagattgatctttcaatatgctagtttcaataattcccgttcactgcacttcttcctggctgcttggcccgttgtaggtatttggttcaccgctttaggtatcagtaccatggctttcaatctgaatggttttaatttcaaccaatccgtagttgatagccagggtcgtgttatcaacacctgggccgatataatcaaccgtgctaaccttggtatggaagttatgcatgaacgtaatgcccacaatttccctctagatttggcctccgtcgaagctcctactattaatggttag---------------------------------atgggtttaccttggtatcgtgtccataccgtcgtcttgaatgatcctggtcgcttaatcgctgtgcatctaatgcataccgcactagtttctggttgggcgggatcaatggctttgtatgaattagccgtttttgatccctcagatcctattttggatccgatgtggaggcaaggtatgtttgttataccttctatgactcgttcgggaataacaaaatcatggggaggctggagcgtagccggagaaaccgcaaccggtgctggtttatggagttatgaaggtgtcgctgctgcacatattgtatcatcgggttcattatttccagccgctatttggcattgggttttttgggatctagaattatttcgtgatgaacgtacaggtaaaccttctcttgatctcccaaaaatatttgggattcatttatttctttccggagtactttgttttgcatctggagctttccatgtgacaggtttatttggtcccgggatatgggtgtctgatccctacggattaggcggaagggtgcaacctgtagcgcctgcctggggtgccgagggttttgatcccttcgccccaggggggatcgcctctcatcatatcgctgcaggtattttaggtatattggcgggattgtttcatcttagtgttcgacctccccaaagattatataaaggattgcgtatggggaatgttgagacggtactatctagtagcatcgctgctgtcttttttgcggctttcgttgttgcgggaaccatgtggtatggttcagcagctactccgatagaattatttggtcctacacgttatcaatgggatcaaggttttttccagcaagaaatagatcgtcgaattcgtctgagcaagtccgaaaatctcagcctatcccagtcttggtccaaaatccccgaaaaattagctttttatgattatatcggtaataatccagcaaaaggcggtttattcagagcaggtgcaatggataatggagatgggatagcaattggttggttgggtcacgcagttttccgagatagggcaggacatgaactttttgtacgtcgaatgcctactttttttgaaacttttccagttgttttggtggatgaagaaggaattgttcgagccgatgttcccttcagacgggcagagtctaaatatagtgttgaacaagtaggagttactgttgaattctacggcggtgaacttgccggagtagtatttgatgatccatctactgtaaaaaaatatgcaagacgagctcaattaggcgaaatttttgaattcgatcgcgctactttaaaatccgatggtgttttccgaagcagtcctagaggttggtttaccttcggccatgttacgtttgctcttcttctttctctgggccacatctggcatggggctagaacattattcagagatgtttttgcaggtatcgatccagatttagatgctcaattggaattcggagcatttcagaaactgggagattcgacaacgaaaagatag---------atgaaaatcttgtattccccgaggaggttctaccacgtggaaacgctctttaatggaaccttagctttaggtggtcgtgatcaagaaactacaggttttgcctggtgggcaggtaatgccagactcattaatctatccggtaaattactaggtgctcatgttgctcatgctggatcaatcgtttcttgggcgggagcaatgaatctgttcgaagtagctcattttgtcccagaaaaaccgatgtatgaacagggattgattttactaccccatctagccactttgggctggggcgtcggtcccgggggagaaatcgtggatactttcccgtacttcgtatctggagttattcatctaatatcctctgctgtcttaggttttgggggtctctatcacgcacttatcggaccagaaactttagaagaatcttttcccttcttcgggtacgtgtggaaggacaaaaacaaaatgactactattttaggcattcatttgattctattaggtgttggtgcttttctcctggtttttaaagcttcttatttcgggggtatatatgacacttgggcccctggtggtggagatgttagaagaataacgaatttgaccctcaatccgagtataatattcagttatttactcaaatcaccctttggtggtgaaggttggatcgttagtgtcgataatctcgaggatataattgggggacatgtgtggctgggctgtatctgtctctcaggtggggtatggcatattttgacaaaaccttttgcttgggcccggcgcgctctcgtttggtctggagaagcttatttatcttatagtttagcagctatttccatttttggtttcatcgcctgttgtttcgtttggttcaacaatacagcttatcccagcgaattttatggaccaactggtccagaagcttctcaagctcaggcttttacttttttggtcagagatcagcgtctcggagccaatgtaggttcagctcaaggaccaacgggtctgggtaaatatattatgcgttcacccaccggagaaattatttttggtggagaaactatgcgtttctgggatttacgggctccatggttagaaccattacgaggcccaaatggtctagatctgagtaaattgagaaaggatatacaaccgtggcaagaacggcgttccgctgaatacatgactcatgcccccctagggtcacttaattctgtcggtggagtagccaccgaaattaatgccgtcaattatgtctcgcctcggagttggttatcaacttcccatttcgttttggggttctttttcttcgtgggtcatttgtggcatgcaggaagggcacgcgcggctgctgccggtttcgaaaagggaattgatcgcgatttcgaaccagtattatctatgactcctctcaattag---atgactatagccattggaaagtcttccaaagaaccaaaaggtttattcgatagcatggatgattggctgaggagagaccgtttcgtattcgtaggttggtctggtctattactttttccatgcgcgtatttcgccttgggtggttggttcaccggcacaactttcgtgacctcatggtatactcatggattagctagttcctacttggaaggctgtaattttttaaccgccgcggtctcgaccccagcgaatagtttggcacattccctattattacttcggggacctgaagcacagggtgatttcactcgttggtgccaattaggtggtttatggacgttcgttgctcttcacggttcttttggtctaatcggttttatgttacgccaattcgaacttgctcgatctgttcaattacgtccttataatgcaatcgctttctccggtccaatcgcagtttttgtatctgttttcttgatctatcccttgggtcaatctgggtggttttttgcacccagttttggtgttgctgctatttctaggtctatcctttccttccaaggcttccataattggaccttgaatccattccatatgatgggagttgccggtgttttaggtgcagctcttctatgcgctatccatggcgctaccgtcgagaatactttgttcgaagatggtgacggtgcaaacacgtttcgtgccttcaacccaacccaatcggaagagacatattccatggttactgcgaataggttttggtcccaaatttttggtgttgctttttctaataaacgttggttacatttcttcatgctatttgtaccagtaactggtttatggatgagtgccattggagttgttgggttagctctgaacctacgcgcatatgattttgtctcccaggaaattcgtgcagcagaagatcctgaattcgaaactttctataccaaaaatattctattaaatgaaggtattcgggcctggatggcggctcaggatcagcctcatgaaaatcttgtattccccgaggaggttctaccacgtggaaacgctctttaaatgtctggaaataccggagaacgtcctttcgctgatataattaccagtattcggtattgggtaatccatagcattacgataccttccttattcattgcgggttggctattcgtcagtacgggtttagcttatgatgtgttcggaagtccccgtccgaatgaatattttactgagaatcggcaggaagttccacttattactggccgcttcaattccttagaacaaattaatgaattcactaaatccttttag----atgactatagataggatctatccgatttttacagtaagatggttagctgttcatggattagcagtacctacagtttttttcctgggagcgatatcggcaatgcaatttattcagcgttaaatggctacacaaattatagatgacgttcctaaaactagaggcaaaaaaagtggtgtgggtgatatattgaagccattaaattcggagtatggcaaagtagctcctggttggggtacaactccttttatgggtattgcgatggctctttttgcggtttcttcagtaactattccggaactttataattcttccgtccttttagatggagtttcaattagttggtgaatgcctactcttaaattattcgtttatgcaatagttatatttttcgtttctcttttcgtcttcggattcttatctaatgatccaggacgtaatcctggacgtaaggattgaatggtcaatactaccggaaggattcctttatggctaattggtactataatgggtatcatcgtaattggtttggtgggtgtcttcttctatggttcatattccggattaggttcatccctatga---atgtttaatacttattttgagaatggattccatcaagatggtttc------gtttttagcaaattacctgaagcctatgccatcttcgatccgattgtggatgtcatgccaattatacctttatcttctccttcattagctcttgtttggcaagcttctgtaagttttcgatgaatgacacaaccaaatccgaacaaacaaagtgtggaattgaaccgtactagtctctattggggattgcttctgatatttgtacttgctgtttcattttccaattattttttcaattag---------atggaagttaatatctcagcatttattgctacagctctttttatttcaattcccacagcttctttactcattctgtacgtacgaaca---gctggtcaaagcaattga------atggaaactgcaacttcagtcgctatctctatatcttgcttactcatcagtttcactggttatgcgctctacaccgcttttggaaatccggccagtggacttaaagatcctttcgaagggcacgaagactagatggaagcattggttcatacatttctgtcggtagctactttgggaattattttctccgccatctttttcagagaaccacccaaagtaccaaataggggaaagaaataa-------atgattatagcgtttcaactagctgtgtttgcattgatcagtatttcattcctattagtaattggtgtacccgttgtattagcttctcccgatggttggctgagcaacaaaaatgctgttttttcaggtgcatcattgtggattggattagtttccttggtgggtattctgaattcatctatatcttaaatgtcaccacaaacggagactaaagcaggtgttggattcaaagccggtgttaaagattatagattgactcattatacacccgagtacgagacgaaagaaacggatattttagcagcatttcgtatgactcctcaacctggagtaccaccggaagaagctggggctgcggtagctgccgaatcctccaccggtacctggaccacagtttggaccgatggcctcacgagtcttgatcgttacaaaggtagatgctatgacatcgaacctgtcgctggggaagataatcaatatatcgcttacgtggcttatcccctagatttgtttgaagagggttctgttacaaatttgttcacctccattgtcggtaatgtattcggatttaaggcattacgagccctacgtcttgaggatttacgaatccctccatcttatgtaaaaacttttcaaggtccacctcatggtattcaggttgaaagagataagttgaataagtatggtcgtcctttattgggatgtacaataaaaccaaaattgggtttatctgctaagaattacggtagagctgtatatgagtgcctacgaggcggactcgatttcacgaaagatgacgagaacgtgaattctcaaccatttatgcgttggagagatcgcttccttttcgtagcagaatccattttcaaatctcaggcagaaactggcgaaatcaagggacattactcaaatgctaccgcaggtacatcggaagaaatgttgaaaagagcagcatgtgctagagaattaggtgtccctattattatgcatgattacttaacaggtggtttcactgcgaataccagtttagctcactactgtcgagataacggtttacttcttcatattcatcgtgcaatgcatgcagttattgatagacaaaaaaatcatggtatgcacttccgtgtgttagctaaagcattgcgtttatctggtggggatcatatccatgccggtaccgttgtgggtaaattggaaggagaacgtgaagtcactttgggctttgttgatttacttcgtgatgattatatagaaaaagacagaagtcgtggcatctatttcacgcaggattgggtatctcttccaggtgtattacctgtagcctccggaggtattcatgtttggcatatgcctgccctaactgaaatttttggagatgattctgtattacaatttggtggtggaactttagggcacccttggggaaatgcacctggtgctgttgctaaccgagttgctttggaagcttgtgtgcaagcacgaaatgaagggcgtgatctagctcgcgagggcaatgaagttattcgtgaagctagtaaatggagtcccgatttagccgctgcttgtgaagtttggaaggagatcaaattcg---aa---tatgaaacaatagataccctata---------aatgattcaacctcaaacccattcaaatgtcgcagataatagcggagctcagaaattaatgtgtattcgagtgacaggaacaaatgatcgtgaatacgcaggtattggtgacgttatcgtcgctgtagttaaggaagcagttccgaatatgcccacgaagaaatcagaaatagttagagcagttattgtgcgtacccgcaaagaaattggacgaact---gacggttcagtaatagaatttgatgataatgcagcagttactattaatcgagaaaataatccaagaggaactcgtgtttttggtcccatagctagagaattgagaggctccaatttcacgaaaataatttcattagcaccggaagttttatgaatgcctagtgtgtgactcgttttttctgaac---ttcgatacacg--aat-------cggagttatg----aagatcta--gtttct---------------actag-aaaata---attcatagtttt------atattggaatg---aaccaa--ataacaaaccgaagaa-------------------------------gattgcataagaattttt-tccggtgaattttccgtgggaataatgga-tta---gttattattctttcacgaagcg---gaat--------gagaagcac----aaccaat-cgtatggtttggtc--agaaacc-aaaaattctcgg-----acagta-tcacaaaac-------a---aaagg---------------------------------aatccagagct-------tttattc-ggtgaggactaagagacccgaccaa-----t-aaattaatggctacgctgc---g---gaaaaaaacccaatcg--aaagat---ataagaccatgaaaac-gaaggaattttggagaaatg-----------------------a-ttaaaaactcagagataggatggcggaataaaccgatg--act----------------------------------------------------------------------caatacaa----aattgtttgagagttcatatccgcccatgaaattatgcctcattttttcct-----caaatccctgcatacct-------actaaaa------aaatgcctt---------------------------------aatttttggttcatgacgagccggatgctaagaaa-ttatcacgtccagttctgaagtagcg-------------atatcgactataaccccaaaagaacaaaatttcgtaaacaacatagaggaagattaaaaggaatcgctacccgaagtaattccatctgtttcggaaaatttgctttacaggctcttgaacctgcttggattacagcccgacaaatagaagctggacgacgagctattactcgatatgcccgtcggggtggaaagttatggattcgtatattccccgacaaaccgatcactgcacgaccagcagagacacgaatgggatccggaaaagggtctccggaatattgggtagctatagccaaaccagggaaaatactttatgagataagtggagtatccgaaaatgttgcgaaagctgcaatgaaaattgctgcttataaaatgcctatacgtaccgcttttgtcggaat------caatattaatggataa---------------------atgactagagtgaaacgtggttatgtggcacgaaggcgtcgtaagaatcttttcacactcacatctggatttcgtggaactcattcaaaactttttcgaacggccaatcagcaagggatgagagcattagtcgcttcttatcggggtagggttgacagaaaaaagactcttcgacgtttatggattgttagaatcaatgcgtccgtccgaagtgatggaatttcctacaataaattaatccagtacctgtataagaataagattcttttaaatcgcaaaatacttgctcaaattgctatattggatcgattcgctttctctctgataatacgtagtattaggagggagtga------------------------atg---agtacttatgcaataattgaaaccgggggtcaacaactccgagtagaacctgggagattttataatattcgccatttcccctcgatgatcc---cta------tcgaacaagataaaaagatattaatttatcgtgtattaatgattcgtcaaggatctcatataaatctcggacatccgtggttagaaggggctgttgttaggggtagaatttcacatgctcacttcgaaagaaaaattactaatttcaaaatgatacctaaaaaaaagacaagacgggaattgggacatcgacaaaaatcaactcgatttatagtggattctatttccatggacggagaggatatat--cccggtag------------atggacact------ataactgcc------gatccaagaattgaggcttcagctaaatatatacgtatgtctccgcataaagcgcgaagggtggttgatcaaatacgtggtcgtgcctatgaacaggcgctgatgatattggaattcatgccgtatcgagtatgtgattcgatatcccaattactttcttctgccgcagcgaatgcgaatcataatttcggactaagtaaaactgatttattcatagatacaattcaagtggacggaggaagttttttgaaacgaatcagatccggagctcggggacggacctatcctatacacaaacctacttgtcatataaccattgtgatgaga---------atggattcc-----gggtggcgtaataaaatctcattgagaaaattcgggaaataa------------atggatcaaattagatatcccgtactcacggaaaaaacaattcgtttattagaaaaaaatcaatatagttttgatgtcgatcttgggactaataagaaagaagtgaagaaatggcttgaaaccttttttggggtcgaaataattggaatcaatagtcacagacttcctcgtaaggaaagacgtgtgggtacaatgagaggatatatcactcgccataaacgagtaatcataagacttagattgaattcttccatcccattatttttaaacaaatag---------------atggtcatacgttcatatcaagcttatacaccaggtacacgcaataggtccatagtcaaatttgaaaatatgattgagtcagcagaaccgcaaaaagttttggtgcgtggtagacatatggcacgaggtcgaaatcatagaggaataataactagtcgacatcgtggggggggtcatcgacgcctttatcgaatgattgattttcgaaggaataaaaaagatgtatctggagaaataaaaacaattgaatacgatcccaatcgtaacacctgtatttgtctcactaattatggggatggtgaaaagagatatattctttatccccacggtattgaaatcggagataacattatttccggtatagaagcacctatttcgattggaaatacttcatccttgagtgcggtttgagtagtttattcgcgtaatcggaactg----tccgactga-g-ccaaaaaa---ctcgggaatctcacacctattg-----------------------------------ga--tcaagcct--tcggaggaaactca-gaaagtgaaaca-gcaagtgatataa-agtcatt-------------------------------caaatt-aaaaaccttggag----atatct-ttgatatgga---gaa-ttaattgaag--aaaat------gatt-----------gagaaatggatcat------------gattctatcgaaacat-----attcgc---------aat-aaaa------------attgattcgtcataattcgtaagtcaaggacgaatt---a---taactaggtacaa-----taatt-------tgt-gcaatcaagat----ttctacaccacttcctaagtcat------------------------------------atctatcaaacgtaaataaa-tgaaatcattctttctgatgctgaatg-------agtatg-----------gaaaaagccagatgat-gg--aaaaaaccaagggtacggag--ga-gtaaagaaacaaaacatcaaatat--ttttacttccaagcatccgg-agagctgtatgcttcaaacggagcttgtacagttcgggaagggtctacgca-t-----------------acgtcgaagtccacttcaaccaatatgcctttaggtgcttctgtccataatatagaaacaagaccaggggggggaggccgattagtcagagctgctgggactgctgcgaaaattcttgcgaaggaaggccagttagtcacattaaaattaccttcaggagaaattcgctcacttcctcaaaagtgttttgccacgataggacaaattggtaatatcgatgcaaataacctcaaattgggcaaagcaggttctaaacgttggttaggtaaacgtccgagtgtcaggggggtagtaatgaatcctatagatcacccccatggggggggggaaggaaaagtacctatcggacggaagaaaccccttactccttggggtcaccctgcactgggaagaagaagccgaaagagacataaatacagtgacacgctcattctacgtcgtagaatagcttag------atggcagttccaaaaaaacacacttcgaaatctaagacaaaaattcggaaaggtgtatggaagagtgaaaccaatgaggcggcatcgaaagctttttcactagctaaatccgttctgacaaagcgttccaaaagtttttattacatagcgaatgatgaatca---atcaatccgtctgaatccgtatcaattcgtgatgaatga------------atggctagaggtaaggaagtaagagtaacaattaatctcgaatgcatcaattgttgc---cgagat---ttcgaaagaaga------tatcg---tgggatttccaggtatactactcaaaagaatcgtcgaaatacaccgattagattggaattgagaaaattttgtcgctattgcggtgaacataccatccacaaggaaatgaaaaagtag------------atgaagattcgtgcctccgttcgtaaaatttgtgaaaattgtcgattaattcgtcgtcggaaacgggtgatggtggtttgttcaaatccaaagcacaaacaaaaacagggttag---------atgattcaggaaga---gat---tgagatctcgact---cggacattgttgcgatggagatgcatcgaatccaggacggagagtaagcgtttactttatgggcgatttgctatttcacccttcaggaggggtcaggccaatacggttggaatagctatgcgtagggcattactcgatgaaatagaaggagcatcgattacatctgt------tacgattaaggggattaaacacgagtattctgcaataaatggtatccgggaatcaattcatgatattttgattaatttgaaggaaattattttgagaagtgattctcccgaaccccaaaaagcatatatctccgtctcaggacctagcgaagtaactgcccgagctattaagggatcatctctcattcacgtaatcgataacacacaatatatagcaacaataactggaaaaatttcattggatattgaattggatatagaaaaagatcgtggatatcgtatggag---aattcaca------------aaaatctcaa---gaggg---ttttttccctattgatgctgtctttatgccaatcaggaatgcaaattatagcgtccattccttcg---------gaagtcgggagaagactaaagaaatacttcttctcgaaatttggactgatggaagtcttactccggaaaaagcactttatgaagcttctcgaaatttgattgatttattcatcccttcaatgaaccccggggggggagaaaaaaattc---tgggacgaaagagaaac---ctgaatc---tgatctatcccagtctaccattca------attcgtatcgacagatatggaaaaaatgacgaaagatgttgctttcaaacacatatttatcgatcagttagaattacctgctagagcatataattgtctgaaaagagtcaatgtgcatactgtagctgatttattggattatggtgaaaacgatttgatgaagataaagaattttgggaaagaatcaatcaaacaagtttcggaagctttgaaaaaacgttttttggtcaatttaccaaaaaataaaa-actatcttgattga------------------atgcaaactcttgtactccccgaattcggaaggatacaattcgaaggattcaatcgtttcattacccagggtttaatcgaagaacttacaaattttccagagattgaggatacggaacgcgaacttcaatttcgaatatttggtgatgagtacatattaacagaacctttttttgaagaaagaaatgctgtatatcaatctgttacgtattcatcagatttatatgtacccgctagattgttgtacaggagg---ggggaggtccgtaaacaaactgtttttctcggaagtattcctttaatgaattctcaaggtacttttattgttaatgggatagcaagagtaatagtgaatcaaatcctgcgtagtcccggaatttattataattcagaatcagatcggaatggagtctctgtatatacaggaacctttatttccaattggggaggaagactaaaactggaaattgatggtaaggccagagtatgggcacgaataagtaaaaaacgaaaggtttccgttctggttctattatcagcgatgggtttgaacttcgaaaaaatattagcaagtatttgctaccctgaaattttactagaatctgtt------ggggaagagacgggaagagaaaaagctcgttcgaccgaagaagctaccgtcgagctctacagacaattatatcgagtaggtactgatattacgttttcagaatctctacggagagatttacataaaaaattttttcgtcaccgctgtgagttgggtaaaacgggacgttcaaatctgaacgagaaatttgctatcgatatacccgaagacgaaacctgtttgttacctcaagatgttctagcagctgtcgattatccaataaaaccaaaactcggaataggaacaattgataatatagatcacctaaaaaatcgtcgtatctgttccgtagcaaatttattgcaaaatcaattgaaattggcactgaatcgcttagagcattcgatccgacaaatattccggggaacaaccaaacggaaacggttaccaacccccagagctttagtaagctcgacacccttgatgataacttccaaggaatttttcgggtcccatccattatcccaatttctggaccaaacaaacccattaacagaaatagttcataaacggagattaagctctttaggacccggaggattaacaagaagaactgctagctttcaagtacgcgatattcatccaagtcattacggacgtatatgtcccatcgaaacatccgaaggaatgaatgctggactcataggctcattagctattcatgctggaataaactcttcgggtcgtttagaaagtccattttataaaatc---tccgaatcatataaa------gaagatcgaatttataatccatcggcaggaagagatgaatgttatcgcatagccaccggaaattttttagctttggatcagaggggtcgggaggaacaaataacaccggctcgttaccgtcaagatttcgttgccattgcttgggagcaagtacatttcagaagtatttttccctcacaatacttttctgttggtgcctctcttattccctttctagaacataatgatgcgaatcgggccttgatgggttcaaatatgcaacgccaagcagttccacttctaaaaccggagaaatgtatcgtaggaacaggtatagaaagtcaagcagcttcagattcaggtggcacaatcgcctcgatatgggggggaaaaataagtttcgtcagtagtaaccaaataaccttatcactgaacggaaagg---aaatgaatacaaagctgattaattatcaaagtaccaataatggtacttgtatgcatcaaaaaccccgagatgatga---agaggtttatataaagagaggacaaattttagctgatggtgctgctactacaaaaggagaactagccctgggaaagaatgtttcagtagcttatatgccttgggaaggttacaattttgaagatgctattttaattagtgatcgttcagtatatgaagatacttatacttcaattcatattgaaaaatatgtagtcgaggctcgggtgacgagtcggggggttgaaaaattcactagagacatacctcatctagataattatttactacgacatttggatcggaatggttttgcggccataggatcgtgggtaaagacgggagatattttggtgggtaaattgacgccccaagaaacaaaagaaa---cttcgcgcgctccggaaggaaaattattacaagctattttcggtattcagataacaacatcagaagaaacttgtctaagagttcctattggcggaagaggaagggttatagatattcgatcaatctcccgagaggatatcacctccgatgatgcagaaatcattcatgtatatgttccacagcagcgtaaaatacaaataggtgataaaattgctggtaggcacggtaataaaggtattgtttcggaaatactaccaaggcaagatatgccctttctacaaaatggtgtgcctatagatatgatactaagtcctttaggtgtaccttcacggatgaatgtaggacaaattcttgaatgtttactaggattggcgggatacttcctcaataaaaattatagaataactccttctgacgaaaggtatgaacaagaatcttcgagaaagttagtattttctgaactctaccgcgcgagtgaaataacattaaacccatggttgtttgaaccaaataatcctggtaaaaatcgattactcgatgggagaaccggagaagctttcgaacaacctgttactacgggaatagcttatatgttgaaactaattcatcaagtagatgataagattcatgcgcgttcgagtggcccttatgcattggttacgcagcaacctctacgtggcagatcaagacgaggggggcaacgagtgggggagatggaagtttgggctttggaaggcttcggtgtttcctatatattacaagaaatgttgactacaaaatctgaccatattcgtgcccgttatgaagttcttggcgcgattgttactggggaaccggtacataaacctgatacagttccggaatctttcaaattacttgttagggaattacgatccttggctttaggaattgatcataacactacatccgaaaaaaatttggaattacgagtgaaagaaatttaaatgatccatcgaattaaatatcaacgtctccgaattgaattggcttccccagaacaaattcgtaattgggctgaaagaaaattacctgacggagaaatagtaggtcgagtaactaaaccttatacattacattataagacacataaaccagagaaagatgggttatttcgtgaaagaatttttggccccgtcagaagtggggtttgcatctgcggaagatataaaggaattgcgagtggaaaagaaactacaaaattttgtgaacattgtggagtcgatttgacaagatcaagaattcgaagatatcagatgggatatatcgagttggcgtgtcccgtaacacatgtgtggtatctaaaacgcctacctagttgtattgccaatcttttagacaaaccgctcaaagaattggaaagtttggttcattgcgatgtgtgactcgat--ttcgagttctaa-ttttacaga--tttctaccgaactgttatt--ttga----tctcct-----actac----caaaata---ctctatg-tttgacataccttt--atagaagt--------aatgaaatgaagctcaaaaca-------tacaaatt------------------------catccccatttg--ttt---agagattttcg---atctagggttggg----gaaaaacaatt---ctttcagattccgcaatgag------aaaaaa--------------------------------tccagaattgca--------tctcga------attctcgatgtgat----atatcggagtcaattcatcgcaaatcggc-tacggag---gggg----------aggtaagtcaccggagtggtacaacaacctaaaggat--gc-----agga----atcgactcggggacg-aaaaaaacctctaggaat------------------------------------tgattaa-------------------------------------------------------------------------------------------------------atttacagaggatcaagataactcagtaaattcct-------------------------------------gaagtcaat--t--------ttggagaattataacttgagtaataaataatcatt----------tcatcaccta------tt----cggg------------------aagtaaggtct---------------------------------------aattgatt--caaac------aacacctgttga---catggaacaaaggttatttgagccggatgacgggaaactttcacgtccgattcttc--ggggggg----gac--------gaacttacaagaataacctatcccaatctttttaccgccagacct---ataaatgaaaaacctactttgttaaaattgcacggtttatttaagtatgaggatcaatcttggagagatgtatttcctcgctttttctcctgtggaggattcgaaattttccgtgacagagaaatcgctacaggaggtgacgctattaagaaacaattgattgatctcgatctacagggtgttatgagtcatgcacattcggaatgggaagaattaacgaaacaagaatctacgggaacggattggggggatagaaaaattcaaaggaataaagatctcttagtcagacgtatgaaactgtccaaatattttgttcaaacgaatataaaaccggaatggatggtattatccctattaccagttcttcctccagaattgagacccatgattgaattgggtgaaggtgaattgataacttccgatttgaatgaactctatagacgagttatttatagaaataatactttactcgattttctagcacgtagtgattcaacaccgggaggtctaatcatttgccaaaagaggctggttcaagaagctgtggatgcacttatagataatggaatcaggggacaacccatgagagataatcataatagaccctacaaatctttttcggatttgatcgagggtaaagagggtcgattccgcgaaaacttgcttggaaaaagggtggattattcgggacgctccgttatcgtcgtagggccctcccttccattgcatcgatgtggattaccgcgagaaatggcgatggagctttttcaagctttcgttattcgtggtctcatcggccgaaacttagctccaaatctcagggcagctaaaactatgatccggggcaataaacccataatttggaagatacttcaggaggttatcgaagaacacccaatattattaaatcgagcccctacactgcatcgattgggtattcaagcgtttcaacccattctagtgcatggacgtgctattcatttgcaccctctagtccgtagtggcttcaatgcagatttcgatggggatcagatggcagttcatgtacctctatctctggaagctcaggtggaagctcgtttgctaatgctttcccgacgcaatgtattatcaccggcgacgggggaacccctttgcataccgagccaagatatgcttctcggactttacgctttgacaatggaaaatagacgaggtatttatggaaataaatactcattagatagtaacaaagagac------------------------------tt---actt--------aaagaacttttcgtttccaaaaataccatattttcatggttacgaagatgtatataaagcgcatcaacaaagagaaattcattcatatagtgttttatggctccgatggcaaacgaa---tttccaaatgattacttcaatacctcgagaagaacctattgagattcagtacgaaacttcaggaatttcttacagaatttataaccattatcaactcgaaataaacgcacgaagaggaatcatcagcatctatatctgtacaactgtgggacgtgttttattcaatcaacggattgatgaagcaatacaaggtacttgccaagcatcttcaagacaaaccatgt---tgtatatcgggaat----aaggaagatagatttatctcatccg-aaaaattgaatctgagatat------caataaatggca---gaaccagttgagttaatcttttataataaagttatggatcggatcgccataaaacaaataatgaatggattgatgactcatttcggaattacttatgcaacacatgttttagatcaaccaaaaacattgggctttcgacaagctactcgtggcgccacttctttgggtgttgatgacctactaacaacaccatcgaagggttggctaattaaagatgctgaacaccacggtaatctttcgggaaagcattataactacggaaatttatacgccgtagagaaactacgccaactaattgaaacttggtacactacgagtgaatacttaaaacgaggaatgaatcttaacttcagaataacggatccttcaaatccggttcatatgatgtccttttcaggtgctcgtggaagtacatcgcaaattcaccaattggtcggtatgaggggattaatgtcagatccccaaggacaaattattgatttgcccatccaaagtaattttcgagagggtttatccctgacagaatatataatttcctgctacggagctcgtaaaggagtcgttgataccgccgtacgaacatcagatgctggatatcttacgcgtagactcgttgaagtagttcaacgaattgttgtacgtaaatcagattgtggtaccacatccggtatttctatgcatcatgatt---ggaaaaataaaaggattatttaccaaagactaattggtcgtgtactggcagaaaatgtatatataaacaatcgatgtcttgctatgcgaaatcaagatattggaaatctcacggtagataaattcatcggattggcgg------------cagaaccaattcgtataagatctccttcaacatgtaatagtatgctctggatttgtcaattatgctatggttggagtctcacgaacggtgatttggtagaagtaggagaggctgtaggtattattgcaggtcaatcgatcggtgaaccagggactcaactaactttaagaacttttcataccggcggtgtgttcaccggtgatattgctgaacatgtacgaactccttctgacggggtaatcgaatttgatggtaggtttgtttatcctacacgcacgcgtcatggacatcccgcctggatatgtcatactagtctatttctaagtattcgggggaggaataaaagacacaatctactaattccagcaaaaagtttattactaattcggaataatcagtatgtggaatccgaacaggttattgctgaaatccgtaccaaagcatcaccacccaaagaacgaattcataaatatatttattcagatttgggcggagaaatgtcttggattacaggggtttgccatacatccgaatatatgcatagttgtattcaccctacgctcagaacgtgccatgtatggatattgtctggaaaacctgatagtaagaaagataaattccctgtc------tcattttatgataatcaagatagaattaattctaatacctttctcgcggaagataaatcatttcc---gtctactccaaggaataaaaatcgatcaaatatttgtattttcaatccgtatgtatctaaaaagaatagagtttttacgagatggaaattaactcacattgcttttaatagttcaaatcagtcagt---taattctaatattattctgtatgattacgatgtaataagaaaa---cacagaacttttttttcgagagaaatgtatacgaa-----------tatctacttcttcctagaggtcaaaaataatggtgttttacgaaataacgattttttcgcccttacggatcatcccaaatacgaattgaaagaatcgggatttatcaaatatggtaccatcaaaattggttccgacgaccgaaataatga---------atcccgggatgataaaatgaaaaaatttcggtcaacatttagaattatcagagaaggcaacttctttttcattcccgaaagaagatatatttcgacacaagttttatcatcgattctggaaagaaatgataaatctgttcgagtaggtacatcgataacgtcgattattcaaagtgatacaag------cggattggtgaggattgggaaaagaataaacaatacttacgaagtgaaaattttgccaggaattatctattatccagatgaaccaaataaactttcggagcgggtaagtgttttaattccacctggaaaacatctttttaataaattccgatgtgatcactggacatattttcaatggattatacctcttgaagaaaa---accttttgcgttgctaagacctgcgactgagtatgttatatccaatc---gatcaaatagaaaaaaatttttaaacctattaaggaa------tatagatctagagattgatactgcaaattatcttctccatgcagatggtgagcaaatacgggtaattagtgga------------cgatgtaccccattgatccgaacttgtttaatcatatgttggggaaaaaaatatttcacagaaaaagctcatgtttcgttgttaaagattaaaacaacaaataattctaggaattatcttcaaatcagtttgattga------tttttattccctggatgaaaaaggacaaggagata------tggcgtactcccaatacattctgaggaaaaa--------------ctactacgacaattttttctcaatct---gtcaaaaccggctaaaaagtaaacat------aaaggtcttat---tcgtatttcgtc------taatagaaaagatga---atatcgaccctcaattattttatctccccccgatttgattgaggtttcaaaaatgatt---ggatcgaagaatcctatcggaaaa------gatactaa--taattttt------------------cctcaacggaattttttaattttcaaaa---------------------------tcaactagaaaaaataggttcaatacgtaataaaattcattcgaaagcgaaacactttct----------aagaatagtctcatttgatggaatacgttttttaggtaatt------tacggactaaca---------cgagattagctgaagatttctatt---ggattattcata------caggagcaaaaacatctttaagaat------cgat---caatctcgacaaacttttcagaatccacaatgggttctcatcgatgaatacattgaaatctatcgat---gccgttgcgaaaaaaatattaatcaca------------atttatttgaatattatttaccatc------cccgttgagggaa------ggaaccaaaataccaagtctaggacaatttcttttcaaagattttcggatggtggagacaaaacaatttttaccatccggtcaagtaattggtattcatatggactatcttatta---ttagattgggtaaacctcatttagctaatgagggtgctattattcacaataactgtggtggatccatcgaagaaggagatactccaataacactgatttatgagagattgaaatcaggagatattattcaaggattgccaaaggtggaacaattactagaagcacgttcaacgaattcagtatctattgatttaggaagtagtttcagagattggagtaatgatatgaaaagatttattggaaatctctggggattttttctaggtgcaagaataagtatggagcaaggacaaatgattttggtggatcagattcagaaggtttataaatctcaaggggtacaaatatcgaataaacatatagaaattattgttcgtcaaatgacttctagatttttaacttcggaagatgggataatag---atattttcttacccggagaacttattgaattttcacaggcacgaagaatgaatcgtgttttggaagaagtcatttcttacgaaccgatattgttggggataaccaaagcatctttgagcactcggagttttatctcggaagccagttttcaagaaactactcgagttttggctagagctgctttaaagggtcgaatcgactggttgaggggtttgaaagaaaacgtaattgttggtgaaataattcctgctggtactgggtccaaagaagtaatctggcaaagaacacttgaaagggaggaagatattttcct---cagtaatagaaaaaattgtttcgtagaaaatattgaaaatcctttttggcattcagatacttttttcgtttctccaactatggaaactgttcgcaatatattga---------------gagaatccgcatttgcaaacggt------------agaaatat---ttcacctatctag------------------------atgc---caaattctatggaagaaatgaatctacgtcgaagtagacgtagattacccagaggagttattcatattcaagcaagtttcaataatacaattgtaactattacagatacgcgtggacgagttgtttcctggtcctccgccggcgcttgcggattcaaaggtgcgagaaaaagtacaccttttgctgcacaaacagcagcagaaaatgctattcgaattttgattgatcgaggtttaaaacaagctgaggttatgattagtggtccaggtccaggtagagataccgcactacgagccattcgcaggagtggtatagtactaagttttgtacgcgatgtaacacccatgccacataacggatgtagacctcccggaaagagacgtgtataa-------------------------------------------atggcgaaaaagagtcttattcagagggagatgaagaggcgaatattgaacaaaaaatacagttccttacgtaaatttctaaaggaaaaaatcgataaagtatcatcgttggatgagaggtggaagattcgtaagaacttacaatctctccctcgcaatagtgcacccagtcgccaacgccgtcgatgttttttaaccgggagatccagggctaattaccgtgattttggattatccagacatctattgcgtgaaatggctcattcatgtctattaccgggagtcactaaatcgagttggtga---------------atgcataaaaatgactttacttgcttcacacaatccgtttacacgaagaag---gatggatcggtcgaatctcaaatatgctgtctaaccaatcgtattgtgaagcttacgaggcattttcaaacacatcgtaaagattattcatcccagaggggtttgtggaagatattgggaagacgtaaacgtctcttaatttacctactacaaactgatgcaataggttatcgagatttgactactcagttgaaaattcgtaaactgaagaag--aaataa------------atgaacagatccaagaaaaattctcgtaagcgtcttccagcaattaggtctggagaatttatcgattatagaaatataagtttgctcagacgcttcgttagtgagcaaggaagaattttgtccagacggacgaatcgattgacatctaagcagcaacgtgtattgaccgcagcaataaaacaagctcgtatctcagcttcactaccatttctcaatagcgagaattgaatgacacgttcattaggcaaaggtcctttcgtagctaatcatttattgaaaaagatcgaaattttgaattttggggggagcgaggaagtaatagtaacatggtctcgtgcttcgacaattatacctgtaatgattggccatacaatcgcaattcataatgggcgagaacatttacccatctatataacggatcgtatggtgggtcacaaactaggggaatttgcacttacccgcacttttaggggacacgcaagaaatgataaaaaatctcggcgttagatgaaacaaaaatcttgggatattcacttggaagaaatgatggaagcgggtattcattttggtcaccaggcacgcaaatggaatccaaaaatggcaccttttatttttacggaacgaaaaagtattcatatcataaatcttacccaaactgctcgatttttatcagaagcttgtgatttagctgcaaatgccgcgagtaggggaaaacagtttctgatcgtagggactaaacatcaggctgctgatttggtagtctcagccgcttcaagagcaagatgtcactatataaaccagaaatggttggggggtatgctgacaaattggtcgactatagaaacgcgtcttcagaaatttcggaatttggaaaaggaaaaattggctgggatttttgaacgacttcccaaaaaagaagtagctgattcggaaagaagattaagtcggttacgaaaatattttgatggaatcaagtatatgactgccctacctgatattgttataattatcgatcaacgaaaagaatttaccgctattcaggaatgtataactttgggcattccaacaatttgtttagtcgataccgattgcgatccgaatgtgacagatattccaatcccagctaatgatgatgcccgagcatctatcaaatggattttaaataagctaacactagctatttgcgagggtcgtcttaattcgactgggaatggtataaattcgtgaatggggcagaaaataaacccactcggttttagacttggtataacacagaatcataggtcatattggtttgcagaaccaaacgaatattccggattgtgcgaaggggatgaaagaatacgtaattgcatcaaatcctacgtgcgtgaacatattagaaattcctcgaattatggtggaataacacatattgtgattgagaggaaaacggatctgatccgaattgaaatacatacgggatttccggctctcttagtagagaatcgtaatcgcggaatggatcaattaaaaatcaatgtgcagagcacattagaccc---cgtgaataaaagactcgggctgagcttggttgaaatatctaaaccttatggtgaacctaacattcttgcagaatatattgcactacaattagaaaacagagtggctttcagaagaacagtcagaaaagctatcgaattggcaaaaaaaggagatgtcgagggtattaagatacaaatatcaggacgtctaaatggggcagaaatagcacgtgttgaatgggcacgggagggcagggttcctttacaaactattcgagcgaaaatcaattattgctattacgcagcccaaaccgtgtatggagttttgggtataaaagtttggatattcaagaacgaggaataa------------------atgtcccgttaccgcggaccgcgtatgaagataatacgtcgcccaggtactttaccaggtttgactagtaaaacacccggatcgaaagtgggttctagtgatcgatcaacatcgagtaaaaagatttctcaatatcgtatccggttggaggagaaacaaaaattgcgtctccattacggattgacggagagacaattgctaaaatatgtttttaccgctaggggggcgaaaggttcaacgggtcaattattattacagctgcttgaaatgcgtctggataatacaatttttcgtctaggtatagttccaacgattcctgcagcgagacaattggttaatcatcgacatgtgtcaata---aatgaacatataattgatataccaagttataattgcaaaccgggggatgttattacaataaacaatcgtgaaaaatgtcgattagtaa---------atatgaattcattacagaagccggcgataccaaatcatttgacttttgattcaaaagaatttgttggatcggtgcagcaaataattgaccgcgattggatttatttaaaaattaatgaattgttggttgtggaatattactcccgtcaagtttgaatgtcacgtgaaaatgctacggaagaaaaaactacaaaacccgacccgatatatcgaaatcgattgattagtatgttagttaaccgtattttgagaaatgggaagaaatcgctggctcatcgaattctttatggggcaatgagtagtacgcgacgtgatacggggaagaacccattactcatattacgtcaagccatgattaaagtgacccccgatgtggtggtaaaggcaagacgtataggtggatcgacctatcaagtcccactagaagttggttcgatgcaaggaaaggcattagcgattcgttggttactgacagcatcacgaaaacgttcaggtcgaaatatggcttcgaaattaggttatgaattaatcgatgcagcaaaagataatggaacggctgtacgtaggaaggaagaaactcataagatggcagaagctaatagagcttttgcacattttcgttgaatgagtaacgatgccatcaccgatatgataacttccataagaaacgcgaatttgagaaaggtagatatagtccaaatatttgcaacgaacacaaatagaggtattgcaaagattctttcaagagagggtttcacggaaaaattcattgatgatcgacgaaatgcaaaaaatattttgatattgaatccaaaatatcgaggtggaagaagagaaccatacataacaactccaagaagaattagtaaaccaggtttacgaatatattctaattatagagaaattccaaaaattttgggaggaatgggcattgtaattctttcaacctctgaaggaattataactgatcgagaagctcgagaaaaaaaaattggaggagaacttttgtgctatgtatggtaaatgatagtaagtgctcctctatccctttccatttcatgggttacg---------gttctatcatggataaaattttcgagcggattcattttattcggattatactatggcttcctcacaacgttgcctattgggccctcccaactgatagctctaagagcttttctattagaaggaaaccttggtggtacaatagcagttagtggtttagtgacgggacaactaataatatttctctcaatttataattcaccattctatgtagtattactgaagccccatatatttactctatcgattctaccatatacctttttttattggtataggattaaagatcttttggattatcactctttgagatcaataacatcatttagagatgtaaggatttttggattattcctcgacagtatgatttttcaattgctcaatcccatcattctcccaagccccgtacttacgagattacttagtcttttcttcttccgttacagcaacaatttattattcctaacaggtgccacttttggttggttatacggtcaatattcatttattcagtcaggtaaattactcctatttcgtgtggaatctgattcacctgtactttatcttttagtaaaacgcataatttatcgaacttttggtattattatattcattttttcccttctacatttgggtcgaactccagttccttttataacaaaaaaattaattgataatttgcaattcaattcactcaagaggaaagagcta---tttcttccggcgagatcctggataactaattccttattcgatcatcgtcgatggaaaagaccattcagatatataacaaatagtggattcagtaccaaaagtcctgtgaagaagaaagtgtctcaatatttttttcacgcatgtctgagtgatggaaaatccagattatctatcgcctacctacccagtttggccttttctgagagaaactttaaaaaatat---------------cttaacccccaaaaacttttattg---tctaatgaatccttc---atgaaatggattattgacaaggaaagaaggaaggaatgtatatacaatgaattccgagataggatccatttcttgcaaaatggcttgacttcgaaaaagattgaggagaagaaaataaatttattgaattttgaaggcaa------------aatctttataaaattttacgatcctttattgatgga---acggagtcacgaaacagtaataacgtcaaaatcaccttggcttctcgcgaagaaatcgacgacaaaacggcaagaacggttgaaagaaagaaatggtagaa-------------taggaaggaagaataaattgaaaagttggatctccgatcagtggcaggaattggaat------ataaagat---tctgtattaccttgggaaccattaactcgagatgctcaacgtaccttgaggtcactcat---------caacaaatcaaaaggactaaagcttgatacggattcaaaattggttaatttatcaaatgaagatggagtaagaaatatggggagtaatgaaa----------ctaattatctctcca----------------------------ctcgtaagagagtaactcgaaaatcaag---tattacttgggaactcattttaaatatttcttctcgacaaaggaatatgtacttcaattatttattgagggatgggttagatatctcaagaaatcgtcaaaaagactcattccttactggtattacttcattcaagagta---------ttttttcctctcagatcag------tacattaaaaaatgagaatcaatttcgatttagcgaaatgaataaggaaatacctcgatggacatctgatttgagaaatgatagatttgatgtcatagctactggagttactgatactcgtcaaagaagggtcaaaaatttgggatatttgacaagaggagaagatagaaggagaaagatcgtaagacgtttctctcaacaatcagatttccgtcgagaattggtgaagggttcgatgcgtgctcgacgacgtaaaactctgatatggaaaatatttcaattcggaataaaatctccattctttatgcgaattggtgaaaaacccgcttctc---tttggcccc---------------aacgaaatcttgatggat---cagtaaaaactgtacctcagtatgtttcgaaaaaaaa---------------------------ttcctcctatgataaaacaagaacagaccgtcttgccatagcaaatagatgggattttccattagctcaatggggaagaagttggttgttgatgatacaatcacatcttagaaaatatctagcacttccggcagtgataatattaaaaaatattagtcgatttttattatttcagaatccggaatggaacaaagattggttcgaatggaacagggagattcatataagatgtacttatgatggtaccgagatctcggagaaagagttaccagagcaatggcttagagatggccttcagataaagataataaaccctttccatctgaaaccgtggcataagtctgaatttgaaga------------------------------------------------------------------cggagatttcgataaaaacgaagaagatttca------------caagaaaacgaaaatttcgttactgctacttaactgcctggggtttcttgaccgatctaccctttggtgatataaaaaaacaaccttctttttggaaaccactgggaaaagaatttcgaagacgaataggaaca---------------ggttggattaccccaacttatt-------tcgagcaaatgttcgtgaaa---------------aaagaatcatccaaaaattct--------------agaatttttgactcaaaaatagtta--------------atgcccagatgaac---ttcaaaga----atttc-----atttcgataaattaaatctcgatcatgaatctggagcaatcggtacgggaagtgatatagc------taaaa---ttcgtaaatcctcatgcagaggcgaagga------agt-gttgg---------------atcactaatacgtagaaaat---atttgtacgaaag---attggattatctacacaagttagaagatcttgccatggg-agagaaca-----------ctaaagagatagagatatattctcatcgaaacaa----------------------------------agatt--tgaa--------actggcaaggaaagcaatttggataagacaaatgattactcaatcctatcaaaataatcttgcatcggtaaaaggatggtttctttctataaacgttgatgcgagaaagataaaaacaaaattcgaattatggatacaa---atcgcgaaagaatcgatttgggaaatttttgatagaattgatgagactagtgggactcg---------ccgctatggtaatggcgacgttggtgatg------atgacaatggcgatatcaacagtgatgatatc-gatggtgataatggtgatgggtga--------------------------------------------------------------------------------------------------atgatattaatgtctcaagcatatgtacttaaaggaatatgggggatagaaacaagtaataagccatatttgagacgttttttaggatctcaaacatctcgttccttcatctataatagttccaaaatctttttatacgatcgaggagtaatgggttatatggaattattgaattttcgagaaaaaaattggaatgagtggttaaagaattttgatcggtatagtatttctccttcagtttggtctcagatcaggcctcagcaatggcgccttaacgtcggtaggttttgggaaggaaatagt---caaaaatttatccacgaaaaaaat---------------------------ctagttaggaaactttcggtacttgttaacaatcct---ccatctcaacgaattgaaaagcgtaataaattgttgagaaatatttttctagcttatagttattttgattcaaaaaagaatttatcgatc---aaaaagtttttaatatcgaataagaggtccgtt---------------------------------------tgcactgacataactcta---aaaggtacacacaaatcttgtttcgttcatcat---gaacaaaagacaaattctttttccttcgggagtgagggaaacatccttttcggttacaatctcttattatggcttattccggaatttatagaaggacgaaatg------tatatcaatgg---gataagatatcggattcaaaagtttttgttacgaagaatgcggatcaaaatatacttcaaaataagaaattctttcaggatcgggatagggaacttcatcagtccattcgtcagtggagatggaaatccaacgacttggaaaagagatttgaagaattggctaatatggcatctctcatgacttttgtgcaagatcaagaaac---catggtttctatttccgaaaaaatgcgggaggatttgaattcattccgtctattctttcgtgcaaatattagtccaaatcgattaacaattgattcggagcatcgttcgtttcgactactggatgatcgaatcctgatgtacaaaatgataagcacactattgaatttcaagcgacgtttgaaaaaaatatccaattcgggaagtaaaaataaatattattactact---gggatgaagtaattacaaatgatgaggaagaaatgcacttac---tatcgtcaaagccctcgaatctagaagatgttttactctcaaaacgtcgtaaagaattgagagtactgaattgtttatcccca---------acccgaagaga---gtgcgagaactacat------cacaggaat------------------------aaatgcact---------tggaagagaa------------tttaataaa---------agtacacagatcaaatgctttatttggcctagttatcgattcgaagatttagcttgtatgaacagattttggttcgagacgataaatggtagtcgtttcgccatgttgaagtttcgtatgtatcctccgatctga------atgaatttagaagtgatcgcacaactaattgttctggggttgattgttgcgtcaggtccattggttattgcttcattagcagctcgtaggggtaat---ttgtagatgaaacaaaaatcactaagaaagaaatctttgtacaaa------atttttgatttgggtgtaatgct---aggaattcga---actccatcaaagtcgtggccaaaatgtagtttcgtcaaattgttaggtaagatattttc------gagaagaaaggatctaatcg---agtcagtctatttccatc------tcctccttcctacaatc------aatttccgtgattcacgaa---ggaat------gatggattc---atacgaaatactccgattctgtttgcttcattcctctttatctccatctactgctcagataatggga---ggattagaggacgaagggatttttatttcgcgggaattcgaaa-------------acaaacgcgcagcaataacgattatagagatatatatgtgaaatattc-ccaaagtttgaa-------tagaatattac----------------------atactctccagtgtaagtttc-------------------aatttcttaggaataataagaacgagtatgaaatttatctttccaattcgttggtct--------------------------------------------------------------------------------------------------------------------------------------------------------------------------------------------------------------------------------------------------------ttcgtagtaaatct---------------------------------------------------------------------------------------------------------ttactcag-----------------------------tcatgaattaattcctggat-----------------------------------------------------------------------------------------------cagaattcgtcaaat-------------------------------------------------------------------------------------------------------------------------------------------------------------------------------------------------------------------------------------------------------------------------------------------------------------------------------------------------------------------------------------------------------atttc----------------------------------------------------------------------------------------------------------------------tgtga-------------ttccggctcgtacgtgaagaaggg------ataca-------------tatcaattatggatcttgcaccgattcagacaactt---tttcaaatgattcgtcctgtc-------------------------------------tcgaaacaatgaagttttatgaggaatattt---------------------ggaagatgtaggcgatct------agattttttgaccccgcagcaagaaggaaaaagagtaggaatcagaaa--------ttctggaaaatatatt---tatcaaatctttctcaaattattttcgataagaagattaggcagaag------------tatcggcaaaaatttagatcgaattcc---agttagggatataagaaatcgttattactcagataattatataca---aaaagatggtatcacaac---aaattcttctccaaatagccacaagtac---t------attcgaggcttctgtggaattattttcttccaatcaatcctgtgtataatattattcaa--------cccaattttataacgagtcatagaatt---tatggatt------tcggaagggatggaagtatttactcccggagataactcatctgtcgccat---taattca---------t------cctagttctaaaaattcaaaaatatttgtgaatcagataaaattgaaacaagatttgacgagagggaataatcaattgaatatatcgatggat---------------------------------------cgatctataaagattaggga----------------tttgaattcgttgtttttgtcactaccatcggagca-----gattagaaatacgaattctaactacaatctc----------------------gaaaatgag---ttaataaatgattattttatcacc------------------------------------------tcgatct---atattaagccatggaattcttttacttccatcggaaatcgttattcaaaatatttgag----------acaattattgaaaaat---ttgtc-------tggaaaaa------aattgttttctggctcaatttgcaatcaagggcg---aggaaagattactcatgagtactcgatgggtcgagaagcagttgtaatgaagag---ttctatatggaata---ttgaaa--------------catacaaaaacacgatttctcagatt---tataaatggatcgataaaat---------ttacaattgg--------------ataat---ttttaattcatcgaaaaaaattgttccta-------gta------atcttttaagagaatttaaatcact---agaattgtttacaacacttattcgaaac---------------gactattttgaaggtattgatagagcttctaattcttcacaagtttctaccatagagtcggacc------ttcgtttcggatataatcaatcatttc---------atagatctgaaaaa---tatctcgatcgaga---atttctgatgaactcctttaccgttgggg-----------aattttttaatgattgtgtaatcaaatc------attaatagctgaaacgaagaatcatagaataaatcccgag-------------------------------------------------------ttattgaattgcac-----------aacgaatcatggattagtaacaatcccc------------------------------------------gatttacgtttgaattgtgata---aacgatttttattccatacaggaaatatgt---------------------atagtcggaattgtgacatca------------tatattaccaggccctgagaaatctatcagaat---cagatgattttgcttcagc------cattgcgagaaaaaaatatttttc------tttc---gggaaagataattatatcctcgctaagttacaactatgtac------tattgtatcgtcaggaatgttatatgaagatcttaatggggtaaaatcaaagtcttgttgcgtaatttgttatca--------------------------------------------------------------------acttctcat------------aaaatatt-----tatgtacaa--aaatctatttga-------------------------------aaga--------------------------------ttttgttaggattatgccagtatcgggaccgtatggtgg------gatggtggaaaaatctcatcgcaatatgttaagttacgtatcattaatgcgaggtggaaatagaaa------aatatcccaattagtaaaaaggattcc------ttcgtattttggatatgaggattc------------------------ggaatacgggatcaaaaatggagtacctggaga---------tgaaagtgcatcttca--------------------------------------atatttaatcgatcccttaatttttatt------tatttgcaagacca---ttttcgtccaga------aaatatatgtcatggttttttacacctgaatggtgggaatatcacacccatccgttcttgggactatttcgagaagcctcttcagccattaaaaattcctttgaatctttttgg---tcctaccacattcgaatcatggaaaagactttggtgaattcgttgaagaagggaa--gcaatttat------------------atgattcagatt---tcgtttgggcttcagattcttttttcaat------------gaggaaaataaagtattttcaaaattcaatcggt---tggattctcgattaataagtagttggaattggcta---tgggccgttttcatcctcgcatcctttatgctgttgtctcagcaaaatcctatttcaattttgataggttcagattccttgtgtttatgggaacatttcgagaccatcgaatatttagcagatacttcacgagctttttattccaacggatcgatgtctctcaag---gaggc---gagatccaataaaatagaaaattcgataatttatcttttaggaaatttgaagcactgcatgaggaatattagattttatctattgacaaagagacagttggatgagtggttaatcaataacaaaggtttggatctttctcgtaggggaaaaaatctattagtccaatctttgatcacacatacgaggatggaacgatacggttttgaattatatcccaagcgggaacttctgagtaatag---atccggttatcgagtgacgaatcagcaagggttttcatatctccagtatttgtctgagatattaaggaagaatt---------taatttattacccactgggattaacaaataaatggatctatttggcttccttggaaaaaatgatattttcacaaacattatgtcgagaa---------agaaaaattgatgccaagcttccacaaataccaataccgcttcaatccggattatatagtgcgaacggtatcttattggtaggtccaatagaaactggccgttcatttttaattaaaaatttcgcagcagattcctgtgttcctttactaggaatagatatggataggtgtttatataacaaaccagatatcataacagatagctggatgaatattctggtagaaagtctacgcagactgaatctcattctagattttacaaggggaatgtcatcttgcatgatatggatacgaaatattcatcgattagatgtaaattatccaacttggagtattgagtctgaaccgacatttctgctcggtattttattgagatatttcca-----------aaccaattctataaaaactcgagcc---------------------------------------------------------gaaagaaatcttattgtaatcggctcaactcatcttccgggaaaagtcgatcctgccttaatttcgaccgagcgattggatcgggtaataaatactcgagtatgtaataaatctcgaagaaagaaccattttttcatcctattagccaagaataat---ctccgattgataaataatttattataccataatg---tgtattctagaaccacgggatacagtattcgtgatttgtcagtacttactaatgaagtatcactaataagtattacgagaaacaaatcattcgtctgcgccgatactatcgaattagcctttcgcagacaaatttttagatttacc---cacataaacaatcaatcgcatcttcgccacaattttggagtcctcttttacaaaataggaaaagctattatacaaaatattttaat---aaagaaatctttcaccaatcttttaagtattagtaattatttatggaagaaaaatttttactacttatcacaatggtacctagaattgtctattgacaattcaataatgaacgaatttacgatccttattcatattctaaattgtttagccggaatagctgctagggattcgtggttcttaccggaaaagaa------ttcggatacttttatccc------cttggacaaatcattggagaacgatttaagcctagcctctagtatattagaaagttttcctatggaattttcatggttagaaaatcgcggaacccattttgttaatcatgaacagcgagaaaccaaaatattatcaacaagaagttattcaagtatcatacaaaacggactatttgctatatcggatagcagtactattc------gtcttcgaaataattccgaatacaagtcgttgatatttcaaca---aaaaactcttcttgg---tgaaagaaactttgca-----ttccaaaacactgc---ttggtcacccagatcttggtgtttaagcttctcccgcagtcatttattcgattggatgaaaagacccaatgattctgaattcccacacggatttaaatttcttagaagcagagaatatactattctt------gataatttgggagttaataatcattccaatacactgatggaagaa---agagaagatcaactcatttatgaaagaattttaccacgagtaagaaaaaggaatgttcaggaattggaattccgactcgaacagattttgttagatgagcaatcggagatatcgggattttttcagtcatcactacagtatcgaatggagcatctaggagtaggtaataagccgagattctttatcgggaaacgaattctttgggatcctacgggctcatctataccaatacgtaacttcattttttcgcgccgagatttttttgtggatgaagaaatgtcgagaagactatatgttacttacggggtcaggagggaaagggagcggtctcgctttaatcatcggattaagcgtttcttcctccgtcgcggatacaataaagagttgattgataatttatccgtccgttggtggaatcaat---tctccataggagagggacgaaatatcgagaagtggaaacggattgaagagattggtgcccgatcaagacggcctcaagttttcactccggtgtacttatatcaacgttggttgattgaaaatttaccggaaaagtttcctcgtctcgaattggtaactcaaagacagagatggcttggaatcacaaatccattatcgaccagttctttcactcatacagctctttcagagagttatcaatacttgctgggatttttctcatccaataaaatattattggatcgggcgacgaaaatgttattcatgaaaaaaagacttcttggaaatgaaattggatatctc---attaataa-tcgaaacatgagaaataactaa-----------------atgcctagatcccaaaaaaatgataattttattgataaaaccttcacaatcgtagctgatattttattacgaataattccgacgacacagcgtgagaaagaagcattcactcattatagagatggtgcgactcgaactt----gaatcccaaa----attg-------atttgct------------------atcattg------aattctact--------agatacttctgcctagtgagggttaattatc----------gggataagaaataaatccttccgtcgaatatcctcgattgaaataaccttgaatgct---aa--------gatagtatt-gagcg-agaggtcaaacc---tatgc-gtaggc------at----------------------------tactcacac-----------tgggtataggt--atatagatagt---a---ggaagcattacgtgcaggaattggcaatacaaaagcttcgtaacaatc-aaaaa--aatca-------------att-------caagac----caaa---atatggttgggtaaacaaatgtccatttcgtttgtatttcggatatccagaaaaccatcggagattgccggagaagctaa--acc--------taca----taatacgaggcattggaaacgaagaaacttttg-----gagtgtatccata------tgctcct-------cacct-------------ttgtatagaa----------------------------------aaaagggatgattagata-tc-tttca--tagagacactaatcc-aaataa-ttatgatgccggttcggaaacagga----aatactatctc------ataatattgccac--------------------taaagccatcac-cgtagata--------atttat------------------------ttt-tttctc------------------atatattat--aaccgagaagccgtatgaagtttgag-tttcatgtacggttttgaaacggggttcag-----------------aaatgt----acaaccgtaacgaatgtcagctcaatctgaaggtgaatatgcagaagcgttacgaaattattatgaagcaatgcgtctagaaatcgatccatatgatcgaagttatataccctacaatataggtctcatccatacgagtaacggagaccatatcaaagccttggaatattatttccaagccctggagcgtaatccctcccttccccaagctcttaataatatggctgtaatttgtcattacgtgcgactatctatg---tcgcagattctattagtt-agaaaaaactatccgtgaatc------agaagaaatc-ggggttatctacat-atcaa----tcatgaagttgtgatttgtt---tatagccgtag-------------taaaaaatcatgggaacctaatcat-----gat----gagggaacct--gagaactctatggataa-----ttg---------actgaacc---gaa-----gaaagcatcataagaattaatcatta--agaa-----ttctaggttgataca--atgaga-tcctagagatgccatcaattaactaaaaa---t-tggaaatcaatttctgtaattagaattggatgga-ttgctaga------agatggtggtgtagaatcagatcctacggata----tatca---ctaa--tttccaatcgatcgc-ga---attgaaggaataagaagcttctgc-aat-ttcgtcaagatagttctcgtccgaagaaat-------atttc--------tgaatga---aat-----catcttcaatgataggagaaaagata---aattcgtat---tgtttac-agagatatggaatgaaaccttaattcgtgaactttg-ctt------catttatttct--ggtgaattcg-agga-----aaaagaggt-aaaaatccc-aaaat--atatca---catagaaataaatgaagga---tttattgcatgagccgtatgagaaagaaaactctcaagtacggttctatgagaaggaatttctatt-tagaaattaacctatctcgaccgtggagaacaagctatgcaacgaggggatttagaaatttccgaaacttggtttgaccaagctgctgattactggaaacaagcaatatcacttgctccgaataattatatagaagctcataatcggttaaaagtaacaggtcgcgtttag---------------------------atggatacacaagtcgaggatattcgagtggattttataacaggatctcgaagatttagtaatttatgttgggccttgatcttattattaggtgcaattagtttttcctgcgtcggattttcaagttacttgcgaggaaatataatccctttcccatcgtccgaacggattttgttcattccacaaggacttgttatgtgtctttacggtatagcaggcttatttattagtttatacttatggtgcactatctggtggaatgtcggcagtggttacaacaaatttgatagacgaaaggaaattttttccctattccgttggggatttcctggaaagaatcgccgtatcttgatgcagatttctctcatggatattcaagcaatacgtatcgaagttcgagaaggttttttgtcacatgggattctttacatgagaatgaagggtcggcgagatatccccttgagtcgtattgaagaatatcccacattggaagcaatggaaactgaagcggctaaattagctcatttttcaaatatatctatcgagag---tacttgaatgaaccatatggagttaggccccggtactatggtaggggtagctttggtagtagcaggtacactcccatacgcccttagaactagggaaccccacgtttcgagaggtgtgattt-ctgagtgtccccaa------aatcc----------cgaatttcaacatattc-ataacaa--ggtattgatatgaaacttgagaa-------caatggat---tgga---------aaaaatccaacatcg------g-gaaaaatctatgg----ttaaaatttt---tcaact------atttttaagttatttcgaaaacgggcttgg-aatttaaatcc------------------------------------------aatcaatgatgatattcttg------------------------------------------------ctagtgatga--cattcctgttatgtatc-------ttacct--ttccccttcctcc------------------------cgaagatggaaaaaa------at---------gg-tattcgc---------aacggaatttaatacgaacctaaaaagatatggaattttggga-tgatgta-ctaagaaat-aaaaattctt--ccccgttaat---------------------gaaa----gtgat--gta----------agaagattg---gagaaggatgtagacaatccaaaaaa------------------------tt-atttttc------ctaattgatgaggattctgagcaaattggagt-----atacaat----ttctttattttgcccaagccatacagatttgaaaatatcatatatggtttgtaaggggggggagcttta----------------atatattctatcccaatatcatgattttttcttctcccccatcgggttattatgtggaggaattcttttcttccaaggttggcgattggatcctattcttctatcatctcagatacttctcggcggaagcactatatttttcatggcggaaagtctttatttacgaaatggtc---taaatcgcg---agaaaaatcggaatcca-------attgatattgatccagaattc------------cagaaagag------cgacaaaagtatagtcaaaaaa---agttttcgattaatagaagggaatggaaagaagatatatatcctacaagacatatttcttata---------gatatagaattagatag-----------------------------------------------------------------------
>Aneura_pinguis_3
atgtctctaatgaattggttcgaggataaacgaagatttggtggattaatcggagctttcatcgaaaaagctacgaaaggttatatatttagtgaacgagaaagagataaatacatcagaattgacaccacgaaaggtttatggacccgatgcgataattgcgagaatatgttatatgtcagattcttgagacaaaataaacgaatttgcgaagaatgtgggtatcatttacgaatgggtagtaccgaaaggatcgaactcataactgatcgtggaacctggcatcctatggatgaggatatgaccgcccgagacgtcctcaaattttccgacgaagattcttacagaaatcgtattgttttttatcaaaaacgaacaggtttaacagatgctgttcaaacgggtgtgggtgaattaaatgggactttgattgcattgggggttatggattttcaattcatgggaggtagtatgggatctgtagtaggtgaaaaaattactcgtcttatcgaatatgctactgagagatctattccattaataatagtatgttcttccggtggagcacgtatgcaggaaggaacgctgagtctgatgcaaatggctaaaatttcttccgtattacaaatttatcagtcacggaaaaaattactgtatatagctattcttacatatcccacgacggggggagttaccgcaagttttggtatgttaggagatatcattattgctgaacccaaagcttatattgctttcgcgggtaaacgcgtgattgaacaaaccttacgacaaaaaataccggatggttttcaagttgcggaatctttgtttgataatggtttactcgatttgattgttccacgtaatttattgaagggtgttttaggcgaaattattgagctccatgactcagctccg-gc------caacgcatgtaggagtaataatatttcctctgcaggaatagggaattaaatggtaaatattcgacccgacgaaattagcagtgttattcgtacacagattgaacagtacaatcaagaagttaaagttgttaatattgggactgtacctcaagttggagatggtattgctcggatttatggactcgataaagtaatggcgggtgaattggtggaatttgaagatggtacagtagggattgctcctaattcagaatcagataatgtgggagtagtcttaatgggtgacggactaacgatacaggaaggaagttccgttaaagcaaccggtcaaatcgctcaaatacctgttagtgaggcatatttgggccgtgtcgtaaatgcattggcccaacccatcgacggaaaaggcaaaattccagcttctgaatcgagactaatagaatccccagctcctggtattatttcgagacgttctgtttacgaacccatgcaaacaggccttattgctattgactcgatgattcctatcggacgtggccagagggaactaattattggtgatagacaaacaggcaaaacagcagtagctactgatactatttcgaatcaaaagggtcaggatgtaatatgtatatatgtagccattggtcaaaaagcttcctctgtagctcaggtagtaaataccttcgaagaacgtggtgctcttaaatacacaatagttgttaccgaaaatgccaattcaccagctacgttacaatatcttgctccttatacaggagcagcgctagcagaatatttcatgtatcgtaaacaacatactcttattgtttatgatgatctttccaaacaggcacaggcttatcgacaaatgtctctcttactacgaagaccgccaggtcgagaagcttacccgggggatgttttttatctacattcgcgtcttttggaaagagcggctaaattgaattcccaattgggagaaggaagtatgactgccctacccatcgttgaaactcaagcaggtgatgtttcagcttatattcctaccaatgtcatttccatcacagatggacaaatttttttatccgccgatttattcaatgccggaatccgtccagcgattaatgtaggtatttctgtttcaagagttggttctgctgcacagattaaagctatgaaacaagtagctggtaaattaaaattggaacttgcacaatttgctgagctagaggcttttgcacaattcgcttctgatcttgataaagctactcaaaatcagttggcgagaggtcagagattgcgcgaattgttgaagcaatcccaatcagcaccacttggtgtggaggaacaagtagctactattcatacgggagttaatggttattcggatatattggagacgggacaagttaaaaaatttcttgtccaattacgtgaatatttactaactaataaaccacagtttgcagaaattattcgttctaccaaaatctttacggaagaggcagaaaatcttttgaaagaagctattaaggaacatagtgaacttttttcgtcccgggaaagcaaatga---------------------atgataaccaatccttcatttctcgggact---tcaatacccgttactaaaaacgtgggaagtattactcaaataattggtccagtacttgatattgctttttctcccggtaaaatgcctaatatctataattcattaattgttcggggtc---aaaattcggccggacaagaaattaatgtcacctgtgaggttcaacaattattaggaaataatgaggtcagagctgttgctatgagtgctacagatggtttgatgagggaaatggaagttcttgatactggagctccttcaagcgttcctgtcggtgaagcaactctcggaagaatctttaatgtcttgggggaagctgtcgataatttaggtccagtcgatgctgggcttacatctccgatacatagagctgctccttcttttacccaattggatacaaaattatctattttcgagacagggattaaagttgtggatcttttagcaccttatcgccgtgggggaaaaattggcttatttggaggagctggggttggtaagacagtattgattatggagttaatcaataatatagctaaagcacatgggggtgtatctgtatttggtggagtgggagaacgtacccgtgaagggaatgacctttacatggagatgaaagaatctaaagtgattaacgaacaaaatattgctgaatcaaaagtagctctggtttacggtcaaatgaatgaaccaccgggtgctcgtatgagagttggtttaacagctctgactatggcggaatattttcgagatgttaataaacaagatgtactcttatttattgacaatatctttcgattcgtacaggcgggatcggaagtttctgcactattgggaagaatgccctctgctgtgggatatcaaccgacattaggtacagagatgggcactttacaagaaagaattacttcaaccaaagagggatcaataacttctattcaagcagtttatgtacccgcagatgatttgacagatcctgcacctgctacaacttttgcacatctagacgcaacgacagttctatcgcgaggattagcagctaaaggtatttatcccgctgtagatcctttagattcgacgtcaacgatgctacaaccatggatcgtaggtgaagaacattacgaaaccgcacagggagttaaacaaaccctgcaacggtataaggaattacaagacattatagctattccgggattagatgaattatctgaagaagatcgtttgaccgtagcgagagcacgtagaatagaaagatttttatcccaaccctttttcgtagccgaagtttttactggttctccaggtaaatatgtaagtttacgggaaacaataaaaggttttcaaatgattcttgctggcgaattagacaatttgcccgaacaagctttttatctagtaggaaacattgatgaagttgctgcaaaagcagttgtctt---gcaatctggagattag---atgacactgaatttacgcataatggctcctaatcgaatcgtttggaccaatgaagtccaagagattattttatcaacgaatagtggacgaatcggtatattacccaaccatgcccctttattaaccgccttggatataggaattataaaaatacgtctcaggg---aacaatggtccactatggcattaatgggtggttttgctatgatagagaataatcaaatgattgttctagttaatgaagctgaaaaagctattgaaattgattcccgcgaagctcaggaaacttttgaaacggctagaaccaatttaactcaggca---ggaagtaggaaacaaagcatcgaggctaatttggccttcaagagggccaaagcgagattagaagcgattgacacaaata---cttccccagcttct---aactga---atgggaaatgatatcaagttcaatgttttccaaaaattttggactatatctaatgattttggactgaatacggatcttttagaaacgaatttgatcaatttaggtatagtaataagtttattgatttattttgggaagggagtgtgtgcgaattgtatattcggataaaac-aattggaaccgtccaatagtacttgaat---aaccaagtag-aaaa---tcccaacgaattactt---cgcaaa--------gatataatctgaaagaactatagcatttcgtaaaatca------tagatgtttt-------aatgaga---------gggaaa-aaatcgaaatggtcaaagc-ctcatcgcttgaagtcggagcactatctattgggattttcttcgtccc-accatg---------------------caaaacttggttaggga---t-taa-------ttcgatacatgacactcgtatcgatata--attat-----------------------------------------------------atga---------tcctcg-------aaatagaat--------------------tttgtataagtgctgaattgtcgaccta------acctat---gatt--tgtaattattcg----tgaaagaaacaattttatcgacagtttcag--------------------------------------gt--------------atatttgtcg--aaagagttatcaacaattgttttgtatcttt------------------gtatcc----gaggtaggcagaaacaaataaggaggataataagttc------agtcaaattgacgaaagg------------------------ataaatgaactgaacgataaagccggatgaattgaaaaattcatgttcggtttggggagggattatcgaagagattt--acac----gtagtaataatctac-tccattgagtaatttattaagaaatcgtaaactcgctatttcaaataccattcgtgatgccgaagagcgctataaggaagctagctataaactcgagcaggcaaaaattcgtttggaacaagcagagatgaaggcaagaaatattcgaacgagtggattatctcagatggataaggaaaaaaaggatttaattgatggtactgatggagatttgaggagattggaggattcaaaaaatgctacgattcgttccgaaaaacagagagctatcgaacaagtacaacaacaagtttctcgctcggcattagaacggactttggaaacgttaaaaaattgtttggacaatgaattgcatttacgtatgattgatcataatattggcctactcagggccatggaaagtgtgactgattaa---atgaaccccttgatttctgctgcttccgtcatcgctgctggattagccgtaggtttagcttctataggacccggcattggccaaggtacggcagcgggtcaagctgtagaaggtattgcgagacaacctgaagcggaaggtaaaattcggggtactttatcatcaagtccagctttcatggaagctttaactatctatggattagtagtagctctggcacttttgttcgcgaatccttccatttag------------------------------------------------atgctcgataccgtaggaatttctgatatttccaaccacttctgcgaagtatctgatgtcgaagtaggtcaacatttttattggcaattggg---caattttcaggttcatgctcaggtacttataacctcctgggtcgtagctatgatactattgggtttggctatttcagctactcgggatttacaagtaattcctactggtggtcagaattttgtcgaatacatcctagaatttattcgagatttaactagaacccaaattggagaggaggggtatcgaccctgggttcctttcgtggggacgatgtttttattcatttttgtatctaattggtccggtgctatcttaccctggcgagttttgaaattaccaaatggtgaacttgccgcacctacaaatgatattaatactacagtagcattagctctacttacatcaatagcttatttctatgctggtcttcgaaaaaaaggattgagttttttcggtaaatatatccaacccacaccgatccttttaccaattaatattttggaagatttcacaaaacctttatcacttagttttagactttttggaaatatattggccgatgagttagttgttgctgttcttatttctttggtaccttcaatcattcccgttcccatgacgtttcttggattattcacaagcgcaatccaggctttgatttttgccacactagcagcggcctatataggcgaatctatggagggtcatcactaa---------------------------ctgcgttacacaattcaaagaaattttcaatctttaaccatgacactcataattcccgaacaacttttagctaatatctccttcccccttcccttcctcatcacactcattcggtggggacgattcatgcgcatcaacgataagatggttgaagctatggaaaaaaaaggtacgataattgcttttgcatgcatgacaatattcttatcaattcgttggattctttcaaagcattttcctttgagtaatttatatgaatcatctatgttcctttcctggaatttgacattgattcatttagttctagtaagtaaagg---tagggatggttggacaggtataataacagctcccgttgcgatgttaactcatggatttgccactttaggcctacccgaggagatgcatgaacctctgcagttggttcccgctctaaaatctcattggttaataatgcatgtaaccacaatgatattgagttatgctgcacttttatgcggttctttactggcaataacctcattagttgttatgatgactagac---ggaaagattttattccctcac---------------------caatcttttgttacttaaattt---ggatcagaagaaactg---gtgagaaatagt---------aactattcatatgactcgcaaagttctttg---ctgcatttcataaattttcgaaagtggcaattggtcagagaattagatggttggagttataaaactatcggtttgggatttcccctactaacggtgggtattctttccggggcggtctgggctaatgaagcttggggctcttattggaattgggatccgaaagaaacatgggctttaatcacttggttaatattcgctacttatttacatagccgaatgattaaaattcgatgcagaaaacgctcagcccttattggttctttggggttttttataatttggatttgttacttgggagtgaatttagtaggaaaaggattacatagttatggatggttactttag---------------------atgaagaa------ctatcaacaaa------------------tccaaccatatcattgtctgaagaaagcttacgaaataggtaaacatatacggaaaataaaaaagaattatctctcctatag---aacggtatcttttcaccgaaaacgctcttggcaatctatcgtcttttacacgaatacagaattgaataagtgtattttcaaaatatatttgagtcttttaggatatagaatcagcttgtatttcatggatctatatcgatttctaccattt---------------------tataa---tccccgc---agggataataaattatttcatagattccgcgta---agagactacaaaaatcattacatccctatagatcttat---tgatggg------gcattaatcagagaaattaatagaaaattgacttggatcgaagtaactttaagtgatttatatatttggaaacgctattttttattcccgtcat------cgtcttccgacgggaaagaaa---taaatgaccattcctt------attagggatg---aaa---ggaaccgaatc------aataataatagttcatgaatctataggtcttttacctcgttcgataacgcgtaccatttccagattcaaggcggaattgacgaatcagtcgaaaccattaa---ttcttcgggaatttggattgacaagatatcaggcattagcatctttgcaatatattggatgtttaatctctatcccttccataatttctattctttttcaacaatatttttcagaaccttggattaggtattggtggaataatgaacaatcccaaatttttcttgcaccaactcaggaagataaaactttagaagaacttgaaaggatcgaagaactttctcggttagataagatcatagaaaactcatctt------ttgggacacaattacaaggccta------ggtgatggaattcatgaaaaaacaattgaatcagtcaaaaatcgtaatgacaatagtatagagattatttcacattcattaacagatattatttatcttattactttgagtggtttattcgtagcaggtgaggaacgtctcgtcatttcaaattcttgggcccaggaattattttatagtctaagcgatacgatgaaagcctttttcattcttttatcaactgattcatgcattgggtttcattctccacacggttgggaacttgcaataagtttttttctagaacatttcggatttgttcgtgatggacgtataatttcttgtttcgtttcgacatttccagtcgtttcagatacggttctaaaatatttgatttttcgtcatttaaatcgtatttcgccttcgattgtagcaacttatcatactatgaatgaatgaatgaaattagcttattggatgtatgctggacctgctcatatcgggactttacgggtagccagttctttcagaaacgtccatgccattatgcatgcccctttgggggatgattatttcaacgtcatgcgctcgatgttagaacgagagagagacttcacacccgtaactgccagtgtcgttgatcgtcatgtattagctcgtggatctcaggaaaaagtagtggataatatggctcgtaaggataaacaagaacatcctgacttgattgtattaacacctacatgtacttctagtattttgcaagaggatttacaaaattttgttgatagagcttccaccatttcgaattccgacgtaattctcgcagatgttaatcattatcgagtcaatgaacttcaagcagctgatcggacattggaacaagtggtacgatattatgtagaaaaagctcgtagacagggtaatttggatttatctttgacagataaaccatctgtaaatataatcggtatttttacattgggttttcacaatcaacatgattgtcgcgaattgaagcgtctattacaagatttgggtattgaaacgaatcaagtaattcctgaaggtggttttgttgatcaacttcatcaattacccaaagcttggttcaatctagtaccttaccgtgaaacgggcttaatgacagcgatgtttttggaaaaagaattcggaatgtcttatgtatcaacaactcctatgggaattgtagatacagcaaattgtattcgacagatacaggaacgacttaat---gcgtgggcacctgttct---gttgaataaaaaaatcaattacgaatcgtacatcgatgaacaaacaagatttgtttctcaagctgcttggttttcgcgatctatcgattgtcaaaatttgacgggtaaaaaagctgttgttttcggtgatgcaactcatgctgcatcaataactaaaattcttgcctgtgaaatgggaattcgtgtaagttgtgctggtacctattgcaaacacgatggagaatggttcaaagaacaggttcagaatttttgtgatgaaatactcataactgacgatcatacggaagtgggagatatgattgcccgtgcggaaccttccgcgattttcggaacccaaatggaacgtcatattggtaagcgtcttgatatcccctgcggagttatttcttcaccagttcatattcaaaattttactttgggttatcgtccttttctcggatatgaaggtaccaatcagatcgcagatttggtctataattcattcactttgggaatggaagatcatctcctagaaatctttggtggtcatgataccaaagaagccattaccaaatccttatccacggatatggatttaacttggaattctgatagtcaatcggaattgagtaaaattccaggatttgtcaggggtagggtaaaaagaaatactgaaaaattcgcacgacaaaatggtattgcggaaatcactatcgaaattatgtatgctgccaaagaagcgttaaaggcataaacgaagatagcagtttacgggaaaggtgggataggaaaatctaccactagttgtaatatttcgatcgctttagcaagacgtggcaaaaaagttcttcagataggatgtgatcccaaacatgatagtaccttcaccctcacaggattcttgattcctaccatcatagataccttgcagtctaaagattatcactatgaagatgtctggcctgaggatgtaatttatggaggttacggtggtgtcgattgcgtggaagcaggaggtccacccgccggcgcaggctgtgggggatatgtagtaggagaaactgtgaaactgttgaaagaatcgaatgctttctatgaatacgatattattttatttgacgttttaggcgatgtagtatgtggaggatttgctgccccattgaattatgcagattattgtatcatcatcacagataatgggttcgatgccttattcgctgccaatcgaatcgcagcttcagttagggaaaaagctcgtacacacccattgagattagctggtttagtcggtaatcgtacgtcgaaaagagatcttattgataaatatgtagaagcttgtccaatgccggttttagaagttctaccattaattgaagatattagaatctcgagagtaaaaggcaagacgttatttgagatggtggaatctcaatccactcttaaatatgtctgtgaattctatctgaatatagcggaccaagtattatctgaaccagaagggattgtaccgaaagaaattccggatcgagagttgtttagtctgctttcagatttttatttgaaccctgtgagcgaaac------gggtgg------gaagcgtaatcaggaagatttgatcgattttacgatggtttgaatgtcgat---taacatatccgaaactctcactttcgaatgcgaaactggtaattatcatactttctgtcccatcagttgcgtcgcttggttgtatcaaaaaattgaagatagtttctttctagtggtggggacaaaaacatgtgggtattttttacaaaatgctctcggagttatgatttttgctgaacctcgttatgctatggcggagttggaagaaggagatatttcggctcaattgaatgattatcaggaattgaaacgattatgtgttagaataaaaaaagatagaaaccccagtgtaattatatggattggtacctgtacaaccgagattattaaaatggatttggagggcatggctccggaattagagaccgaaattcaagtcccgatcgtagtggctagggcaaacggattggactacgcattcacacaaggggaagatacggtactagcagctatggcgcatcgttgtcccgaatttaaggtttg---gaccgga---gaggat---aaagaaata---cagagtgaatctacacagaaaaattctcttgcgcttcttgaagaagcaacagaaaga---attag---atccac------------cacgaa---gtcgagagacaca---aaacccttggttctttttggttctttacctgcgacagtagcttctcaactcggttcggaattgaaaagtcaatctataagtgtctcgggttggttacccgctcagaggtatacagatttaccaacattgggagatggagtatatgtttgtggtgtcaatccattccttagccggacggcaacgactttaatgcgacgtcgtaaatgtaaattaatcggggcaccatttcccattggtcccgatggaactcgtgcttggatcgaaaggatctgtttcgtgctcggtatcgagacccagggattgaaagagagggaacagaagatttgggataatttaaaaaattatctggatctaattcgtggaaaatccgtctttttcatgggagataatctattagaaatatctctagcgagatttcttattcggtgcggaatgattgtctatgaaataggtattccgtatatggataagagataccaagccgcagaattggcgtttctacaaaccacgtgtgaagaaatgtgtgtgccaatgcctcgaatcgtagaaaaacctgataattacaatcaaatacagcgtatgcgtgaattacaacctgatctggctataactggaatggcacatgccaatccattggaggctagaggaatcaacacgaaatggtcggtcgaatttaccttcgctcaaattcatggatttatcaatgcaaaagatgttcttgaactcgttacacgtcccttgagacgcaataataatttagaaaacttgggttggacggatttggttaaaggaggagactga---------------atgcctattggtgtcccgaaagttccttttcgtctcccaggggaagaagatgccgtatggattgacgtatagtgcgac-ttattaaaca-tattaa-ttatacgg-aaaccta---tccgtc--------attctatccgagag------aatga--ttcgttattcactcgagattgata--aatccatcg-----aaaaatccaga-----gcgtgaaatcacggtaat--------ac-aa---aaaaatcggcgattga---ttcaatctatggttaatta-------cgatgaa-taaggta-ttcaaacctcttccagttc-------tt--taataagtaact----aaattg--------------------acaaaagatt---taaagaattacag-------atgagaaat----tacaa----atatttg-tccgtatgtacagatgg-aaatcggataaga-----tt-tactat------ggagtagagcataaacctaaag-attttgagt-agtaattattct---gta-aatacgaggatt---ttttcaaaata--------------------------gcccat--------ttgggaaaagatgcgaaaatgcattgatat---agaca--taatatcttaaattca--------------atgaaagggattgaataacaaaatgtgtgaatc-----------cccccccccccactttttgca----ataggt-----taagctgtatgcatccag-gaaatgctcgtacagtttctac--ga-gga-aataataagg-aatttatcccaatcaatcgactttatcgagaaagattacttttcctggggcaacaagtagatgacgaaattgcgaatcaactaattggtattatgatgtatttgaatggagaagatgagactaaggatatgtacttgtatataaactctcctggtggtgcggttctggctggaatatctgtctatgacgccatgcaattcgtggtacctgatgtacatacgatttgtatgggattagccgcttcgatgggttccttcattctgacgggaggagaaataaccaaacgtatagcattacctcacgctccgtgccaatgtgtttttctc-----gca-ta------ccatgtctgtcccg----------aag------gagatggaaataacacgacattaa-----attgttacatgc---acccatga------gaaaa----tatcagtat---------gaagtata-----------------------------------t---------aattcatcttagcgtcatgaatttgtttcagaatccatatt-----------aaaaaaatactttat---------------------------------ggaagtttcgat--tgagaaaaaaactttggaattactaattagtatc-----------------------------------tcttcc-tatcatatagcaatagaacgatcatgaaat-----------------aataaca-gatggttctcgg---atcatat--------------ataagaaaaaa--------aga-----ttaaaattttgga--------------------------------------ctta----------------agtccatcaaggagctgtatgcagacac-----gaatgcatgtacagttcattca-------------------attcatt----ccagattctcaat-ta-----------aaagtttggatatag------------------ataccatctaccaattagggtaatgattcatcaaccggctagttcttattacgatggacaggccggagaatgcattatggaagcggaagaagtttcgaaacttcgcgattgcatcactaaagtttatgtacaaagaacaggtaaacctttatggattatttctgaagatatggaaagggatgttttttcgtcggcggaggaagcaaaaattcatggtatcgttgactcggttgctataggaaatgat---tctaattccgt---gaataattgaatgaaaaaacagaatttgattgatatggaaggcgtggttacggaatcccttcccaatgcgatgttccgagtccgtctagataatggatgtcaagttttgactcatatctcgggaaaaatcagacggaattatatacggatactaccaggcgatagggttagggtggaatcgagtccgtatgatttaacaaaaggtcgtataacatacagacttcgtgcaaaatcctctactgattga---------------atagaagatagaattcataatcctagt------aattatttagatatcacgatacctcattgtgttcatcccgaaattttgattcggatttgccgcaaacatattctggatatttcgtttctgcatttattaagattaatgctacatacaagta---ataattttaggcttcc---aaattcg---------tctaaccaggtgataaatcttttttatcgcttcctatggaatttttgcactcagagtatcgaatactgtttgattcacctatggaaacagatcgataaatttcaatgtactccattttggtttcttttcgataaaaccgaattaatacgcaagatacaatcagt------cttgaaaaaatcaaatcttcgacttgacagaactatt------tcgc---gaaaaaattgtttgattcattacgtaagatctaaaaatcatttaattttagttatagatggagag------gaaaattttgaatcaatcaaagattggaaaattttatttattattttttggagtaagtattttcattcctggctcgatccatgcagaatatccgtaaagaatttatc---gaataatcccctatctatcttgggatatattctacataccaaaaatgatttgatcaagattagaattcgattttttgatttttcaatcgatacgagtttagtcattcgaggattttgcggtatcatcccaataatatccttgattagatcgttagccaaagaaggtttttgcaatacttcaggacgccctatttgtaaattgtcctggacaactttgaccgataatgaaattatctatcgatttgatcgaataatgagaaatattttttactactac---agtggatgctgcaagaaaaagggtttgtatcaattacaatatattttccgattttcatgtgccaaaaccctggcatgtagacataaaagtactatacgcactgtctggaaaagatacggttcgaatttcgccagaaattttgttgttttggagggagt---aaagtcaattccctcaaattcgtggcgaagagaatctaatggaaaaaggttttggtgcttaactattacccaaacaaactttttggcagatttgttac------gaaaatca-aaa-aatatttattccgtgagatag-----------------------------------atgagattgaatccagatttgaaagaacagtt---------ttttctcgcccgggctcttgatgaggaatttctgcggcccctgcagattttatttcctcttctcatccttgtgtcaggagttgctctaggagttttagtaattgtctggctcgaaagaaaaatatctgcatcgatacaacaacgtattgggcctgaatatgccggtcctttgggaataattcaagctttagcggatggtataaaactttttctgaaagaaagcattattccatcgc------aagtggatgaaatattatttgatattggccctttcttagttcttgtaccagttttttcgagttatttagtaattcctgttggatatgatattattttagccaattccgatataggtgtgtttttctggatctctatctctagtatcattcctctcggtcttcttatggctgggtacggatcgaacaacaaatattcttttctgggtggtttacgagcagctgctcaatctattagttatgaaattcctttagctctgagtgttttatcagtagctctacgtgtgattcgtta---------------------------------------aaatacccaaaatgta-----tcttttt-------cgaaaagaataattata------------atttattcca-gtgtttgg--gtataactggatagtcatatgggtgcgattgaacggctt------tttattccgcagta-caaaga-tgaaatcccatcctcttcgtgcaagagtgaaagcttcgt----acgattaac----gaaaccgta-cga-tccgggtgact---gttgttcggt---tacga-----gatg-agaaaga--acgaattaat----------------------gcatcta--------------------g-ataagcaaatat----agggg---------agggattatactagaagcctgagaa------ta-gtagagaacgaa----a-------------------------------------------------------------------atat-------atctata-tgaaaaag------gcgaagggac-tcggcattggtagggatgttcgagcagtatctccca----aaaatcccaattgaaggttaa-tccctacctattaaaaa-aaaaatgactatccgggacgaagtaattctttgattgtttccatgtcggcagaag---aagcatgaattt---gaaccatctcagtgatatgaaaaaaaa--taatct----ttgagtatcgatgaattccattcgatgctgac--gaggaactgt-aaagatggagatcgattcaaaagcgcttta---------t-tgagcagcagacggaatctctttggt--agaaaggg--------at------------atatat------------------------------------------------tggttgag-acctatgaagccatcgaggagccgtatgaaat-tgaagtttcacgtacggttttgaagtagaggt-atc----cactatgg----ggtatcgattataattatcaaacagtttgagtacgatcgatatagttgaagcacaatctggctatggattttggagctggaacgtgtggcgtcaacccattggttttatagtctttttcatcgcttctttagcagagtgtgagagattaccttttgatttaccagaagcggaggaagaatcaattgcgggttatcagaccgagtattcgggtataaaatttgcatttttttacctttcttcttatttaaatctcttgatctcctctctgttcgtaacaatcttttattttgggggctggtattttcccatccc------attcatatcgaaattt---gaccagtcgggatgggatccatttatcgtcgaaa---taaatcaagttactgatgtagtaatgggaattattacgacattggctaaggcttttttattcctatctatttccataacgacgagatggactctacctagaataagaatggatcaattacttaatcttggatggaaattcttattacctattgctttaggtaatctactattaacagcatctttccaatctcttctattatga---------------------------------atgaaattagaatttgattcatttgttc------catacggaaatactatttttcccgaatgtattttactccttggcctattaattattttatcaatcgatttgac---atccgat---aggagaaa---tatcacttcattatattctattgctttgggaagtctcctaataacaactattatattattatttggactggaaacagaatcagttataactccttcaagttcacttgaagcagatggtttcagtaaaatatttcaactcctagtcgtactatcctctacgatatgtatatttatatctatcgaatatattgaatgcacggaaagtgcaaccaccgaacttttagtattcctactaacgggtactataggggggatgttcttatgcggtgctaatgatttagtaacaatttctgtatccttagaatgctcaagtctatgttcctattcattatgtagttacacaggaaaggacatcagatcgaatgaagctgcaattaaatatttacccatggggggattaagttcctccatcctagcatacggtttttcatggttatatggttcatcgggaggagaaacaaatatgcacaaagtagtgaatggtcttttactatataaagaaattc------tcaatcccacaggactttctgtcgcattcatatgtatcataatcggacttgcgttcaaactatccttagttcctttccatcaatggactcccgatatttatgaaggagtgtgacctgtgtct-caagaat--tgaaat--------------tatggatgcacgag--------atctt-------------tgttct-----tacc-----------aa--taattc-attgt---aaaaaatctgataggag-tttt----------gtat-ag-g---taaatatgc-tttccactt-ggatc----------gagccagaattctt----gtcgaaatta-aaatttatgatagagcagaatttgaaa----catgtattt------------ctaagag-taagaatt---attt-gaga----------------atgg---aaaaaattatcaaggataattctttccagccat----ataaat----ctgtagtaa-------------ttcatta--------aatgagtaaatgtg----caaagttgctc---ttccct-accatatgttttgttcctatccttcgaaa-cag--acagaagtgatgg--------agggaatatt---aaccagt---acgaaa-caatcctaaaat----------gagaatcta-tgaagcctatcaggacagagt-aaaaaattgaatgatgg-----------------------------aga-----------gaagcgaa----------aatcattgaaatgttaggattccccggaaag-ttttag-attcattg--------------------caact---------------cttttacacagacgcgggggaggtaatctcaataac--------------------------------aaggaacatttctttaattgattaattacttaggagccgtgcgagatcaaaatctcaaacacggttttgaatgagggaaaatgtat------ggggttttccgactctgactcaccaactccagtcgttgcttttctttctgtgacctcaaaaatagctagtatagctttaactactcggattttgaatactctttccataccttcaa---caaatgaatggaaactcatgttggaaatcttagccatttcaagtatgctactgggcaatttggttgcaattacccagacgagtatgaaacggatgcttgcttattccgcaataagtcaaatgggatatataataattggattaataaccggtaattccgacgggtataccagtatgattgtttatatctttttctacatcttcatgagtttaggaacctttgcttgtgtcatatcgttcggattacgaacgggaacggataatattcgcgactacgagggattatacgtaagagaccccttattgggtatctccttaatattgtgtattttgtccctgggaggtattcctccactgactggttttttcgggaaattatatctatttcggtgtggctggcaagcaggtttttatttattggttgtaatagcactaaccacaagtataatttcgatatactattatttgaaaatcgtcaagtcaataatatattctaagaagaagc------aactcaatctttacatggaaa------cctatataaattcttc---aaccttcttcac---gcaaagaaattttatcaagtacattatctctctatgcactattggatctatatttttgggattattaataaatcctcttcgttattctgtgcaagaaattatagaattaagcactcgttctctaaattaa------------atgcctcaatctcaaaaatattcatatttttggatgttattactgatggttagttctttccccacaatcatttctttgctctcgaaattcgtaacaccaataaatggaggtccagaaaaattcacgagttatgagtcaggtatagaaccaattggagaggcttgtattcaattccagattcgctattatatgtttgccttagtctctgtcatctttgatgtcgaaacagtttttctttatccatgggctatgagtttctatgactccggtatacaatcttttatcgaagccttggtctttatctctattccgatcgttggtctggtatacgcatggcggaagggagcgttggaatggtctcaaacttcaggtattccatctgccgggagattttggaatgattaa------------------------------------------atgaataatttcccctggctaactgtaattgttcttctccctctatctgcaggttcattgattccacttcttcgtg---ttaaaggaaacagaatcatccgttggtatactttaggtatttgtctcctagaatttcttttaattacttatattttctgctatcaatatcaattc---------------------agtaataactctattcagttgagagaagactatagctggattgattttatggattttcattggagattgggtgttgatggattttctcttggacttatattactgacgggatttgtaactactttagcagtattagccgcttggcctgtcacacggaatccgcaattatttcacttcttaatattagcaatgtatagtgggcaaataggattatttgcttctcaagatattttactcttttctcttatgtgggaattggaattgcttcctatttatttattattgatagtttggggaggaaaacaccgtctatacgcggctaccaaattcgttctgtacactgccggtggctccatctttattttgataggcgccttgctcatggcatt---tcacgaatctggtgtac---ccacttctgactttcaactcctacttaataagaattattcctcggaattggaaataatcatatacttaagttttttgatagcgtatgctgtgaaattacctatcctgccttttcatacctggctaccagatactcatggggaagcacattatagcacatgtatgcctttggctggaattcttctaaaaatgggagggtatggattaattcgaatcaatatggaattattaccccatgctcattatctatttgctccatggttagttggtttaggagcagttcaaattgtttatggagcttttacttcaataagccaacgaaatttgaagagaagaatagcctactcttcaatatctcatatgggttttgtacttggtggaatcggctctttaacaaatataggtctcaatggtgctatctcacaaatgatttctcatggtttaattggtgcttcactattttttctctcaggaataagttatgatcgaacacgtactctttctctggatcgaatgggtggactagctactccaatgcccaagatatccgtcttgttcaccggtttcttgatggcatcgatggcattaccaggtatgagtggcttcatcgcagaattgatgattctcctcggaatcgtcgagaatctgaattattccatcgtcttcaggatgattgtcattacaattcaagctattggaataattttgactcctatttattcattatcaatatcacgacaaatgtttcatgggtataaatccctcaaagtctcaatttcatatcttatggatgctggaccacgagaaatttttgtttcaacctgtttgttcttacccgtcataggtattggtatttatccaaatttcgttttattcatttggaacaatgaaacagctcatctgttatcacaaaatttttct------cgaaattttt---------------------------------------------------------------aaatgcttgaacatattctcggattgagcgcttccttattccgtatcggtattttcggatcagtaacaagtaggaatatggtaaaagctcttatatgtttggagttaactttcaatgcagtcaatataaatttagtaactttttcaaattttttcgatgattcgcaaatgaagggagaaattttctcgatttttatactagcaattgcagctgctgaagcgactattggatcagctattgtcccagccatttatcgaaatcgaaaatcgattcgtattgatcaattcaatttattaaaatggtaaatggaatttatatctcgt---agtgtctggctcatcccgtcgtttccacttctagctcctctttcgtcgggatttatatcgttttctttaccaagtggtataagaaatcttcgtcgtttgtgtcttttcatcaatgtatcatccttaatcatagctatgtctatttctttttccatcttctgggaacaaataacaggtgattcaattcaccgctatttatggtcatgggccattaatgggaatatcattctacgaatgggttatttgatcgatccattgacttctattatgtcaatttcggtaactacggtggggtttatggttatgatttacagcaacggttacatgttctacgatagagggtatgtgagatttttttgctatctcggccttttcaccgcctcaatgttaggattaattcttagtccgaatttgatacaaatttatatcttctgggaattagttggaatgtgttcctacctattaatcgggttctggttcaccagacctggtgtagctaatgcttgtcagaaagcttttgtaactaatcgtgtaggcgattttggtttgttattaggtattttaggtttttattggataactggtagtttcgaatttcaagatttgcccaagcaattatttaatttgcttggctatgatccaattaatattactactgccaccgtgtttggtattttattcttcctaggtccaatcgcgaaatcagctcaaattccacttcatgtatggttgccagatgccatggaaggcccgacaccggtttcggctcttatacacgctgcaactatggtcgcagcagggatttttctcgtcgctcgaatgcttccggttttccagatgttacctcttgtcatggatactatttcctggataggtgtcataacagccttattgggcgctagtatcgctatggctcagaaggatctgaaaaaaggtttggcttattccacgatttcacaattgggttatatgatgttatcgttaggtattggctcttacaaagctggtttgtttcacctcgtcacgcatgcctattccaaagctttattatttctaggagctggatctgttattcattctatcgaatcaatcgtgggttatcatcccgataagagtcagaatatgaactttatgggtggtttaagaaaatacatgccaatcactgcattgacttttctttcaggaacattatctctttgtggtattcccccctttgcttgtttctggtccaaggatgaaattctcgtcgatagttggacatattctcctctattgggattcattgcgtcctccacagccgccttgaccgcctattatatgttccgtatgtacctactaacctttgagggtgaattccgcggtcgtttcagt---------ggtggataccaaa------tagtttctcac---atat---cgatatgggggggt---ttgg---cttccga-----------------ccgagagg----gaacagaagaatttcataagttctgcccaacgta------taagaccaagagcaaatacacaatgtacccggaagaatccaatattactatgttattacccttgatcggattgacaatacccactctatttgctgga---attctgggaata---tattattatc---gagaacacattccatt---tgattctctatcatattggttccatctatcgttgaatccacccaa---taaagttcattccgagacttttataccattcctgtcggatgcgatcccatccattagtatagcttcttcgggaatattaacagcttcttcatcacatgaacctaactcttta---------------ccgacactg----------agatccaaagaatttcgattc--------------gcacatgttgttctaaaatatgtttccacctattttcataattggtcatattatcgtgggtatattgatgggttgtatgatctcttattcgttaagaattccagattattagcaaaatattttttcatgatagatcaatggatttttgatggaattataaatggaaccagtatcttgagtcttttcggaggtgagggtctgaagcacatggaggggggtctgctatcttcgtattta------ttctttttagtttcctgtatg---------ttcctgtcttctctatatagttatattatttga------------------------------------------------------------------------------------------------------------------------------------atggatttatctgactcatttcatgaaactgtttttatttttccggaatcaggcctcatactaggaagtttaggtgttattccactcaccaatatagttcattccgcttttttgctaggatttgtttctgcttgtacggctcttctatacctttcactagattcagatttcatcgctgcggcacaagtcctaatttatgttggagccataaatgttttacttatattcgcggtaatgttgataaa---gaaagggac---tgaagattcttccgcataccgaactgttggtgatggaattacgttagttccttgtatcggtatctttttactatcggataataccatttcaaacacatcatggtctgaagtatatttgattgcacgatcaaat---gaggatgaaggaatagtt------ccaatggataatattcgacgaatcggattggaattggtaaccgaattttttatcccgttcgagcttatgtcactaattcttttgattgctttggtaggcgctattactttggctcgtg------cgag------aaaaacaatcaactcggagcg---aaa---aatattacgaaatgaaaaaaat------ttata---a------------------------------atgatagttaatatgggtccccatcatccatcaatgcatggtgttttacgactcattattgctttggatggtgaaaatatttcagattgtgaacctatattgggttatttgcaccggggaatggaaaaaatagctgagaaccgaacagtcgttcaatatctaccttatgtaacacgatgggactatttagctacaatgtttacagaagctattacagtcaatgccccagagaaactaacaaatattcaagtacctagaagggcacgttatataagggtcattatgctcgaacttagtcgtattgcatctcatttattatggcttggaccctttatggctgatatcggtgcacaaactcccttcttctatatcttcagagagagggaaatggtatatgatttatttgaagctgctactggtatgcggatgatgcataattccttccgggtcggaggggtagccgtagatttaccctatggatggatagacaaatgcctggatttttgcgattactttctaccaaaaattagtgaatacgaaaggcttataacaaataacccaatttttctaaaacgagtggaaggtattggtattattgagaagaacgaagctataaatcggggtttgtcagggcctatgttacgagcttcgggaattcgatgggatcttcgaaaaacagatcattatgagtgttatgacgaattagattggcaaattcaatggcaaagggaaggagactcccttgctcgttatttagtaaggattggggagatgagagaatcagtcagaatgattcagcaggctttaaaagctattcccggcggtccctacgagaatttggaagcccgtagat------tgaataaagaaaaaaattcggaatggaattctttcgaatatcaatttatcagtaaaaaaccttctccaactcttaaattacctaaacaagaacattatataagaattgaggctcctaagggggaattgggaattttttcaataggagatgatagtgtctttccctggagattgaaaataagatcacccggttttataaatctgcagattcttccacaattggtgagagggacaaaactcgcagatattatgacaatttcaggtagtatagatatcatcatgggagaggttgatcgttag---------------atgaatagatttttaaattatagtcaggacgcgatacaagccgcgagatatatagggcaaggttttatagttacgctcgatcacatgaatcgtttcccaataactattcaatacccctatgaaaaattgattccatctgaacgatttaggggtcgtatccattttgaattcgacaaatgcattgcatgtgaagtatgtgtgcgtgtgtgtccaatgaatttacccgttgtcgattgggaattgagaagaactatgagaaggaaacgattgataagttatagcatcgatttcggaatctgcatattctgtggtaactgcgtcgaatattgcccaacaaactgtttatcaatgactgaggagtatgaactttcgacacatgatcgtcatgacttaaattatgatcaagtagcattaggtcgtttacccatatcagtaattgaagatactgcaatcaaaactttgtcaaatgcaatatccctacccaagggagttat---ggaaggacattcgggtttacaaaaaattact--------tcgaattag-----------------------------------------------------------------atgcagggacggttatctgcatggttaattaaacatggtttgactcacagacccttaggttttgattaccaaggtgttgaaaccttgcaagttaaatcccaggattggccctacatagctgtttctctatacgtctatggcttcaattatctacgctcccaatgtgcgtatgatcctgaaccaggtagtttattggctagcatatatcatttgactaaaatatatgatgatgcagatcaacccgaagaaatatgtatcaaaattttcgtatcaagaaaagacccaataatcccatctattttttggatatggaaaggcgccgattttcaggagcgagagtcgtatgatatgtttggaatagtttatgaaagacatccacatttgaggcgtatcttaatgcctgatagttggattggttggcctttgcgaaaagattacatcgtaccagatttttatgaactacaaaatgcatattga------------------------------------------------------------------------atgaatgatacgaaattttatccctccgataaaactatagcagattctattattttaacaactctcaatgatttttcgaactgggctaggctttccagtttgtggccacttctatacggtaccagttgttgcttcatcgaattcgcctcattgattggatcaaggtttgacttcgatcgttatggtttggtaccccgatctagtccccgacaagccgatctcgttattacagccggcactgtgacaatgaaaatggctccatctcttgttagactatatgaacagatgcccgaaccaaaatatgttattgcaatgggagcttgtacgataacggggggtatgtttagtacggattcttatacaacagttcgcggagtagataaattaattcctgtagatatttatttacccggatgtccaccgaggccagaggcaattatagatgccataataaaactacgtaaaaaaatagctcgagagatacgcagggatgagaaaagactcggac---aaggaaaaaggtatttgacttcaaatcatcgattcgattca---ctaccaaatattggaat---cagacaatataataag---aaatt------cccgaa------tgaatttttggatctcgaaaaggctt---------ctgaatcattgtctgggcctg------aa-------gtaatgaaatctgaaat-ctctccgatttggagacggaggatgacgaaatcataaatgcaaaataagaaattaaaaaatttgattaggaaatggataactcaattggtttctataata------gtgattgcgaatacagtaatt---tgtccacctatttcggaggcatatcccatttttgcccagcaaagttatgatgatccaagagaagctactggacgtattgtatgtgccaattgccatctagccaaaaaatctgttgaaattgaggttccacaatctgttcttccagatacagtatttgaggcaattgttagaatcccctacgattcacaggtgaaacaagtgcttgctaatggtaagaaaggttccttaaacgttggagcagttcttattttaccagaaggttttgaattagctccccctaatcgtatttcccccgaaatgaagaaaaagataggtagcgcttttattaaaccttataaagacgacaaaaaaaatattctagtcataggtccgattcctggtgaaaaatatggcgaaattatttttccgattctttctccggatccaactactaataaagaagttcacttcctgaaatatcctatctatgtaggtggaaatcgaggcagaggccaaatctatcccgacgggagtagaagtaataatacagtctatgatgcttcggtgacgggacaggtaaataaaatccttcgaaagggaaaa---atgggatatgagataataataacggatgcatcggatggccatgaagttattgatactatacctgcagggccagagattattgtttcggaaggtgagtttgtgagaattgatcaacctctaaccaataatccaaatgttggtggatttggtcagagtgatgcggaggtagtgcttcaggatccatcgcgtattcgaggtccttcattgtttttcgggtcagttattttggcacaaatatttttggtacttaagaaaaaacaatttgaaaaagtacaattagctgaaatgaatttctga------------------------------------------------------------------------------------------------atggga--------gttttgtattctgccaaatttttat-----agaat------tgtgatct-tttgaagcgc-ag-aaata-----------------gtacaactagaaactatggtta---attcatataaac---ccattcactacgctccgttatcgagttcctattgcttgcggat-t------------------------------------cgatctttt--------------------gataca----------------------aaa-----------------atccgga---------------ttcaaggaatttactt------------------------aat-------aaatggta---aggagtggatttaatccattgtatcttc--tcccatttctt-----ttaagacatcggagcgtggaaggaatctaaggttcag-aaaatcgtttatacagtttgaacgagataatcttggtattgggtc--accaaagaa-gagagagatttctcaaattttttttttttttaattttca-----------------------------------------aagatatg-gaaagacaaattaactcgagacgataccgagtagga-att-tgaaat-a-tttaa--------------------aaatattcgaaatatttc-actttcttcatttgttcgagccgtgtgatcagaaataatcattcacgactcttt------gggggggc---------------------------caacctatctcaataaagtttatgattggttcgaagaacgtttagagattcaagcgattgcggatgataccaccagtaaatatgtacctccacatgttaatatattttatcgcttagggggtattactttaacctgttttttagtccaagtagctactggctttgctatgactttttattatcgtccaaccgtaactgaagctttttcttcggttcaatatataatgactgaggttaattttggttggctcattagatcggttcatagatggtcagcaagtatgatggtttcaatgatgattttgcatatctttcgtgtatatctcacgggaggctttaaaaaaccccgtgaattaacttgggtaacgggtgttattttggcggtattaaccgtatctttcggtgtaacaggttattcgttaccttgggatcagattggttactgggctgtaaaaattgtaacaggtgtacctgaagctattccaataattggatctccattggttgaattattgagaggaagtgtgagtgtcggtcaatctacgctaacccgtttctatagcttgcacactttcgtattaccattgcccactgcggtagttatgttaatgcattttttaatgattcgtaaacaaggtatttcaggtccattatagatgggagtgtacgac-tctat-ccgaaaa-tctatt----ttgccatacagaagatttattagttctgtcacatagga-cgttataatagcaatatcgacaaaaccatgtgttttta-ccccccaatcc-ttt----ctcgtcaatcacgaagttg----gaatttgggcta-tt--------tttt-aatc---aagaa----------atataattctatgatcgaatctcgaattgatgagagaggattccgtcagatccgagaatttggtga-----tcgtggattccggacttg-----------------------------gtagta-gggagatacattcatttcc--tttgta--tctct--actca-tgataaactatcgggacgat----aatagatctaaggaaacagcattg--gagggcaaa--atga--ttgatgagtaaattcttactatttgat-----------------------taaatac-----gaatgg--aaaaagattatccgtgtagt---aat-aaaattgat--taattcggattataagtatttttataagtatttgctgaagt-----------------tttagatacttttaa-------------------tacatcgaga---------------------------------------------------------------------------------------------------------------------------------------------------------------------------------------------------------------------------------------------------------------------------------------------------------------------------------------------------------------------------------------------------------------------------------------------------------------------------------------------------------------------------------------------------------------------------------------------------------------------------------------------------------------------------tcgcattcgaccatcgcttgagctggatggc-aataaattgtcacgtccagttctttg---gggggggaaaa-----aaagaggggaa-----aagagcctatcccaataacaaaaaaacctgaattgagcgatcccatattaagagctaaactagctaaaggtatgggacataattattatggagaacccgcttggccaaatgatcctttgtatatttttccagtcgttatttcaggtactattgcatgcactgttggattagctgttttggaaccttcaatgattggtgaacctgcgaatccttttgcaacacccttggaaatattgcccgaatggtattttttcccggtatttcaaatacttcgtacagtacctaataaattgctaggtgtacttttaatggctgctgtgcctgtaggattgttgacggtaccgtcctcggaaaatgttaataaatttcagaatcctttccgtcgtccggtggctacaacagtttttttaatcggtaccgtcatagctctttggttaggtatcggagcagctctaccaattgataaatctctcactttgggattattttagatggttgaagctttattgtctggaattgttccaggtcttattcctataactctggctggatcatttgtgactgcatatttacaatatcgacgcggtgaccaattagatctctgaatgc---ttactatattcagttatttcttgttcttaataggagctttgattttagcactaattccattcattggttttggcaaaatacaacttatttagatggatattactagtatagcttggggtgcattaatggtcgtttttaccttctcactctcacccgtcgtatgggggagaagtggcttatag---------atgactattcgttcaccagagccggaagtcaagattgtagtggaaaaagatcctgttggaacctcttttgaaaaatgggccaaacctggacatttctcaaggactctagtaaaaggtcctaatacgactacctggatctggaatttacatgccgatgcccatgattttgacagccatacgaatgatttggaagaaatttctcgaaaagtttttagtgctcatttcggacaactagcaataatttttatatggttgagcggtatgtatttccacggtgcccgtttctccaactacgaggcatggttgggtgatcctattcatatcaaaccgagcgcccaagttgtttggccaatagtaggtcaagaaattttgaatggagatgttggtggaggttttcaaggaatacaaataacgtccggctttttccaactttggcgagcttctggaataactagtgagttgcaactatattctactgccattggtggattgatttttgcggtattaatgctttttgctggttggttccattaccataaagccgctccgaaattgtcctggttccaggatgtcgaatccatgctaaatcatcatttagccggccttctgggattaggttctctttcttgggctggtcatcaagtacacgtctctttacctattaatcaacttctggatgcgggagtggatccgaaggaaatacctctaccacatgaatttattctgaatcgagatctcctagcggaactctatcctagtttctcgaaaggattaaccccattttttactctgaattgggctgagtattcggattttctaactttccgtggagggttaaatccaatcactgggggtttatggttgaccgatactgtacaccatcatttagcaattgcagttttattcttagtagctggccatatgtatagaactaactggggtatcggccatagtttcaaagagattctggaagctcacaaaggtccttttactggagaaggtcataaaggtatttttgaaattttaacgacttcatggcatgctcaattatctctgaatttagctacgttaggttcattgaccataattgtagctcatcacatgtattcgatgcctccttatccgtacttagctatcgattatggtactcaactatctcttttcacacatcatatgtggattggtggatttctaatagttggagctgctgcgcatgcggcaattttcctagtaagggattatgatccaactacacaatataataatttattggatcgtgttcttcgacatcgtgatgcaataatatctcatcttaactgggtatgtatctttttaggatttcatagtttcggattgtatatccacaacgatacaatgagtgctttgggacgtcctcaagatatgttttcagatactgctatacaattacaacccatttttgcccaatgggtacaaaatacccatgccttggcaccagaatttactgctcccaatgcctcagcaagtacaagtttgacttgggggggaggtgacataatcgctgtgggtagtaaagtcgctctattaccaattccattaggaaccgcagattttttggtacatcatattcatgcattcacgattcatgtgacggtattgattttgctgaaaggtgttctatttgctcgtagttctcgattgataccagataaagcgaatctcggttttcgttttccttgtgatggacccggtcggggcggaacctgtcaggtatcagcatgggatcacgtctttctaggtcttttttggatgtacaattcaatttccgttgttattttccacttcagctggaagatgcaatctgacgtttggggcaatataagcgaacaaggaattgttactcatatcactggagggaatttcgcgcaaagttcaattactatcaatggttggttacgcgatttcctatgggctcaggcttctcaggtgattcaatcctatggatcctctctttctgcttacggtcttttgttcctaggtgctcattttgtttgggccttcagtccaatgtccttatctagtggtcggggttattggcaagagcttattgaatcaatcgtttgggctcacaataaattaaaagttgctcctgctattcagcctagggccctgagtattatacaaggccgtgctgtgggagtagctcattaccttctaggtggaattgctacgacatgggcattttttctagcaagaattattgcagtaggataaatggcatcaagatttccaaggttcagccagggcctatcccaagacccaacaactcgtcgtatttggttcggtattgccaccgcacatgacttcgaaagtcatgatgatatgaccgaggagcgtctttaccaaaaagtttttgcttcgcatttcggtcaattagctataattttcctatggacttctggtaatttattccatgtcgcttggcaaggtaatttcgagatatgggtgcaagaccctttacatgtaagaccaatcgcccatgctatttgggatcctcattttggtcaaccagcagttgaagcttttactcggggaggagcttcgggaccagttaatattgcgtattccggggtatatcaatggtggtatacaattggtttacgcacgaatcaagatctctataatggagctcttttcctggtttttctttcttccctttgtctattggcgggttggttgcacctgcaaccaaaatgggaacctcgagtttcgtggttcaaaaacgctgaatcccgtttaaatcatcatttggcaggactttttggtgtgagttctttggcttggacgggtcatttggttcatatcgcgattcccgaatcaagaggtggacatgtaagatggaataattttctgaccgccttgccgcaccctcagggtctagggcctttcttcacgggtcagtggaatatatatgctcaaaacgttgattcgagtgatcatttctttggtacttcccgaggtgctggtactgccatcttaaccttcatcggagggttccatccacagactcaaagtttatggttgacagatatggcccatcatcatttagctattgcagttatttttattatagctggtcatatgtatagaaccaatttcgggattggacatagtatcaaagaaatccttgaaacgcatactccccctggggggcgactgggtcggggacataaaggtctctatgacacaataaataactccctccatttccaattaggtctggctttagcttctttgggagtgataacctcattagttgcgcagcatatgtactctttacccccttatgcatttcttgcacaagattttacaacccaggctgcgttgtatactcatcatcaatacatagctgggttcattatgacaggtgcttttgctcatggggctattttcttcatcagagattacgaccctgaacgaaatagagataacgtcctggctcgaatgttggaacataaagaagctattatatcccacttgagttgggctagtttatttttaggttttcataccctaggactttatgttcataacgacgcaatgcttgctttcggtacccccgagaaacaaatcttaatcgaacctgtttttgcccagtggatacaatctactcatggtaaagcattctatggtttcgatgtacttctatcttcaccaagtagtccagcttccaatgccggtcagagtatttggttacctggttggttagatgctataaatgacagcagcaattcactcttcctaacaataggtccgggtgatttcttagtccatcacgctattgccttaggtctacatacaactacgctcattttggtcaaaggtgctttagatgcacgtggatcaaaattgatgccggataagaaagaatttggttatagttttccatgcgacggtcccggtcgaggtggaacctgtgatatctctgcctgggatgctttctacttagcagttttttggatgctaaatactattgggtgggttactttctactggcattggaaacatattacactttggcaaggaaatgtggcacaattcaatgaatcctccacctatttaatgggttggttaagagattatttatggttaaactcttcacaattaattaatggatataatccctttggaatgaatagtttatcagtctgggcttggatgtttttattcggacatctcgtttgggcgaccggattcatgttcctaatatcatggcgtggttattggcaagaacttattgaaactttagcttgggctcatgaacgtactccgttagctaatttggttagatggaaagataaaccagttgctctctccattgttcaagcgagattagttggattggctcatttctccgtaggttatatatttacttatgctgcttttctaatcgcttctacatctggtagattcggttgaatggcacattccgtcaaaatatatgatacttgcatcggttgcacccaatgtgtaagagcttgtccgacagatgtgttggaaatgatagattgggggggttgtaaagccaagcaaattgcgtccgctcccagaacagaagattgtgtcggttgcaaaagatgtgaatccgcctgtccaacagatttcttgagtgtacgtgtctatttgggatccgaaaccactcgtagtatgggtcttggatattaaatgacagcttcttatttgccttcgattctcgtccctttggtaggcctagtttttcccgctattgcgatggcttctttgtttatatatatcgaacgcgaggatattctatagatgcaagatgcaaagacttatctatccacagcacctgttttggctacattgtggttcggttttttggctggtttattaatagaaatcaatcgtttctttccggatgcgttaattctcccatccctctag------------atgcttgcaatttcagacaatcaaattattgtaattctatcaagcgtttttgtaacgggtattttggctctcaggttgggtaaaaaattgtatcaatgaatgaccgcaactttagaaagacgcgaaagcgcaagcatttggggtcgcttctgcgactgggtcactagtaccgaaaatcgtctatacatcggatggttcggtgtattgatgattcccacgttattaacagcaacttccgtattcattatcgccttcgtcgcggctcccccagtggatattgatggtattcgcgaacccgtatctggctcccttctttatggaaataatatcatttcaggtgcaattattccaacctctgcagctattggtttacatttttatcccatctgggaagctgcttccgttgatgaatggttatacaacggtggtccctacgaactgatcgttcttcactttctacttggtgtagcctgctacatgggtcgtgagtgggaactaagtttccgtctaggtatgcgtccatggattgctgttgcctactcagctcctgtcgccgctgctaccgcagttttcttgatttacccaatcggtcaaggaagtttctctgacggtatgcctttgggtatctctggtactttcaatttcatgatcgtattccaggctgaacataatatccttatgcacccgtttcacatgttaggtgttgctggtgtatttggaggttctttattcagtgctatgcatggttcccttgtaacttccagtttgattcgagaaactaccgaaaacgaatccgctaatgcaggttataaatttggtcaagaagaagaaacttataacattgtagctgctcatggatatttcggtagattgatctttcaatatgctagtttcaataattcccgttcactgcatttcttcctggctgcttggcccgttgtaggtatttggttcaccgctttaggtatcagtaccatggctttcaatctgaatggttttaatttcaaccaatccgtagttgatagccagggtcgtgtcatcaacacctgggccgatataataaaccgtgccaaccttggtatggaagttatgcatgaacgtaatgcccacaatttccctctagatcttgcctctgtcgaagctcctactattaatggttag---------------------------------atgggtttaccttggtatcgtgtccataccgtcgttttgaatgatcctggtcgcttaatcgctgtgcatctaatgcataccgcactagtttctggttgggcgggatcaatggctttgtatgaattagccgtttttgatccctcagatcctattttggatccgatgtggaggcaaggtatgtttgttataccttctatgactcgttcgggaataacaaaatcatggggaggctggagtgtagccagagaaaccgcaaccggtgctggtttatggagttatgaaggtgtcgctgctgcacatattgtatcatcgggttcattattttcagccgctatctggcattgggttttttgggatctggaattatttcgtgatgaacgtacaggtaaaccttctcttgatctcccaaaaatatttgggattcatttatttctttccggagtactttgttttgcatttggagctttccatgtgacaggtttatttggtccggggatatgggtgtctgatccctacggattgggcgggagggtgcaacctgtagcgcctgcctggggtgccgagggttttgatcccttcgccccaggggggatcgcctctcatcatatcgctgcaggtattttaggtatattggcgggattgtttcatcttagtgttcgacctccccaaagattatataaaggattgcgtatggggaatgttgagacggtactatctagtagcatcgctgctgtcttttttgcggctttcgttgttgcgggaaccatgtggtatggttcagcagctactccgatagaattatttggtcctacacgttatcaatgggatcaaggttttttccagcaagaaatagatcgtcgaattcgtctgagcaagtccgaaaatctcagcctatcccagtcttggtccaaaatccccgaaaaattagctttttatgattatatcggtaataatccagcaaaaggcggtttattcagagcaggtgcaatggataatggagatgggatagcaattggttggttgggtcacgcagttttccgagatagagcaggacatgaactttttgtacgtcgaatgcctactttttttgaaacttttccagttgttttggtggatgaagaaggaattgttcgagccgatgttcccttcagacgggcagagtctaaatatagtgttgaacaagtaggagttactgttgaattctacggtggtgaacttgccggagtagtatttgatgatccatctactgtaaaaaaatatgcaagacgagctcaattaggcgaaatttttgaatttgatcgcgctactttaaaatccgatggtgttttccgaagcagtcctagaggttggtttaccttcggccatgttacgtttgctcttcttctttttctgggccacatctggcatggggctagaacattattcagagatgtttttgcaggtatcgatccagatttagatgctcaattggaattcggagcatttcaaaaactgggagattcgacaacgaaaagatag---------atgaaaatcttgtattccccgaggaggttctaccacgtggaaacgctctttaatggaaccttagctttaggtggtcgtgatcaagaaactacaggttttgcctggtgggcaggtaatgccagactcattaatctatccggtaaattactaggtgctcatgttgctcatgctggatcaatcgtttcttgggcgggagcaatgaatctgttcgaagtagctcattttgtcccagaaaaaccgatgtatgaacagggattgattctactacctcatcttgccactttgggctggggcgtcggtccggggggagaaatcgtggatactttcccgtacttcgtatctggagttattcatctaatatcctctgctgtcttaggttttgggggtctctatcacgcacttatcggaccagaaactttagaagaatctttccccttcttcgggtacgtgtggaaggacaaaaacaaaatgactactattttaggcattcatttgattctattaggtgttggtgcttttctcctggtttttaaagcttcttatttcgggggtatatatgacacttgggcccctggtggtggagatgttagaagaataacgaatttgaccctcaatccaagtataatattcagttatttactcaaatcaccctttggtggtgaaggttggatcgttagtgtcgataatctcgaggatataattgggggacatgtgtggctgggctgtatctgtctctcaggtggggtatggcatattttgacaaaaccttttgcttgggcccggcgtgctctcgtttggtctggagaagcttatttatcttatagtttagcagctatttccatttttggtttcatcgcctgttgtttcgtttggttcaacaatacagcttatcccagcgaattttatggaccaactggtccagaagcttctcaagctcaggcttttacttttttggtcagagatcagcgtctcggagccaatgtaggttcagctcaaggaccaacgggtctgggtaaatatattatgcgttcacccaccggagaaattatttttggtggagaaactatgcgtttctgggatttacgggctccatggttagaaccattacgaggcccaaatggtctagatctgagtaaattaagaaaggatatacaaccgtggcaagaacgacgttccgctgaatacatgactcatgcccccctagggtcacttaattctgtcggtggagtagccaccgaaattaatgccgtcaattatgtctcgcctcggagttggttatcaacttcccatttcgttttggggttctttttcttcgtgggtcatttgtggcatgcaggaagggcacgcgcggctgctgccggtttcgaaaaaggaattgatcgcgatttcgaaccagtattatctatgactcctctcaattag---atgactatagccattggaaagtcttccaaagaaccaaaaggtttattcgatagcatggatgattggctgaggagagaccgtttcgtattcgtaggttggtctggtctattactttttccatgcgcgtatttcgccttgggtggttggttcaccggcacaactttcgtgacctcatggtatactcatggattagcgagttcctacttggaaggctgtaattttttaaccgccgcggtctcgaccccagcgaatagtttggcacattccctattattacttcggggacctgaagcacagggtgatttcactcgttggtgccaattaggtggtttatggacgttcgttgctcttcacggttcttttggtctaatcggttttatgttacgccaatttgaacttgctcgatctgttcaattacgtccttataatgcaatcgctttctccggtccaatcgcagtttttgtatccgttttcttgatctatcccttgggtcaatctgggtggttttttgcacccagttttggtgttgctgctatttctaggtctatcctttccttccaaggcttccataattggaccttgaatccattccatatgatgggagttgccggtgttttaggtgcagctcttctatgcgctatccatggcgctaccgtcgagaatactttgttcgaagatggtgacggtgcaaacacgtttcgtgccttcaacccaacccaatcggaagagacatattccatggttactgcgaataggttttggtcccaaatttttggtgttgctttttccaataaacgttggttacatttcttcatgctatttgtaccagtaactggtttatggatgagtgccattggagttgttgggttagctctgaacctacgcgcatatgattttgtctcccaggaaattcgtgcagcagaagatcctgaattcgaaactttctataccaaaaatattctattaaatgaaggtattcgggcctggatggcggctcaggatcagcctcatgaaaatcttgtattccccgaggaggttctaccacgtggaaacgctctttaaatgtctggaaataccggagaacgtcctttcgctgatataattaccagtattcggtattgggtaatccatagcattacgataccttccttattcattgcgggttggctattcgtcagtacgggtttagcttatgatgtgttcggaagtccccgtccgaatgaatattttactgagaatcggcaggaagttccacttattactggccgcttcaattccttagaacaaattaatgaattcactaaatccttttag----atgactatagataggatctatccgatttttacagtaagatggttagctgttcatggattagcagtacctacagtttttttcctgggagcgatatcggcaatgcaatttattcagcgttaaatggctacacaaattatagatgacgttcctaaaactagaggcaaaaaaagtggtgtgggtgatatattgaagccattaaattcggagtatggcaaagtagctcctggttggggtacaactccttttatgggtattgcgatggctctttttgcgatttctttagtaactattccggaactttataattcttccgtccttttagatggagtttcaattagttggtgaatgcctactcttaagttattcgtttatgcaatagttatatttttcgtttctcttttcgtctttggattcctatctaatgatccaggacgtaatcctggacgtaaggattgaatggtcaatactaccggaaggattcctttatggctaattggtactataacgggtatcatcgtaattggtttggtgggtgtcttcttctatggttcatattccggattaggttcatccctatga---atgtttaatacttattttgagaatggattccatcaagatggtttc------gtttttagcaaattacctgaagcctatgccatcttcgatccgattgtggatgtcatgccaattataccttcatcttctccttcattagctcttgtttggcaagcttctgtaagttttcgatgaatgacacaaccaaatccgaacaaacaaagtgtggaattgaaccgtactagtctctattggggattgcttctgatatttgtacttgctgtttcattttccaattattttttcaattag---------atggaagttaatatctcagcatttattgctacagctctttttatttcaattcccacggcttctttactcattctgtacgtacgaaca---gctggtcaaagcaattga------atggaaactgcaacttcagtcgctatctctatatcttgcttactcatcagtttcactggttatgcgctctacaccgcttttggaaatccggccagtggacttaaggatcctttcgaagggcacgaagactagatggaagcattggttcatacatttctgtcggtagctactttgggaattattttcttcgccatctttttcagagaaccgcccaaagtaccaaataggggaaagaaataa-------atgattatagcgtttcaactagctgtgtttgcattgatcagtatttcatttctattagtaattggtgtacccgttgtattagcttctcccgatggttggctgagcaacaaaaatgctgttttttcaggtgcatcattgtggattggattagtttccttggtgggtattctgaattcatctatatcttaaatgtcaccacaaacggagactaaagcaggtgttggattcaaagccggtgttaaagattatagattgacttattatacacccgagtacgagacgaaagaaacggatattttagcagcatttcgtatgacccctcaacctggagtaccagcggaagaagctggggctgcggtagctgccgaatcctccaccggtacctggaccacagtttggaccgatggcctcacgagtcttgatcgttacaaaggtagatgctatgacatcgaacctgttgctggggaagataatcaatatatcgcttacgtggcttatcccctagatttgtttgaagagggttctgttacaaatttgttcacctccatcgtcggtaatgtattcggatttaaggcattacgagccctacgtcttgaggatttacgaatccctccatcttatgtaaaaacttttcaaggtccacctcatggtattcaggttgaaagagataagttgaataagtatggtcgtcctttgttgggatgtacaataaaaccaaaattgggtttatctgctaagaattacggtagagctgtatatgagtgcctacgaggcggactcgatttcacgaaagatgacgagaacgtgaattctcaaccatttatgcgttggagagatcgcttccttttcgtagcagaatccattttcaaatctcaggcagaaactggcgaaatcaagggacattacttaaatgccaccgcaggtacatcggaagaaatgttgaaaagagcagcatgtgctagagaattaggtgtccctattattatgcatgattacttaacaggtggtttcactgcgaataccagtttagctcactactgtcgagataacggtttacttctccatattcatcgtgcaatgcatgcagttattgatagacaaaaaaatcatggtatgcacttccgtgtgttagctaaagcattgcgtttatctggtggggatcatatccatgccggtaccgttgtgggtaaattggaaggagaacgtgaagtcactttgggctttgttgatttacttcgtgatgattatatagaaaaagacagaagtcgtggaatctatttcacgcaggattgggtatctcttccaggtgtattacctgtagcctccggaggtattcatgtttggcatatgcctgccctaactgaaatttttggagatgattctgtattacaatttggtggtggaactttagggcacccttggggaaatgcacctggtgctgttgctaaccgagttgctttggaagcttgtgtgcaagcacgaaatgaagggcgtgatttagctcgcgagggcaatgaagttattcgtgaagctagtaaatggagtcccgatttagccgccgcttgtgaagtttggaaggagatcaaattcg---aa---tatgaaacaatagataccctata---------aatgattcaacctcaaacccattcaaatgtcgcagataatagcggagctcagaaattaatgtgtattcgagtgacaggaacaaatgatcgtgaatacgcaggtattggtgacgttatcgtcgctgtagttaaggaagcagttccaaatatgcccacgaagaaatcagaaatagttagagcagttattgtgcgtacccgcaaagaaattggacgaact---gacggttcagtaatagaatttgatgataatgcagcagttactattaatcgagaaaataatccaagaggaactcgtgtttttggtcccatagctagagaattgagaggctccaatttcacgaaaataatttcattagcaccggaagttttatgaatgcctagtgtgtgactcgttttttctgaac---ttcgatacacg--aat-------cggagttatg----aagatcta--gtttct---------------actag-aaaata---attcatagtttt------atattggaatg---aaccaa--ataacaaaccgaagaa-------------------------------gattgcataaaaattttt-tccggtgaattttccgtgggaataatgga-tta---gtttttattctctcacgaagcg---gaat--------gagaagcac----aaccaat-cgtatggtttggtc--agaaacc-aaaaattctcgg-----acagta-tcacaaaac-------a---aaagg---------------------------------aatccagagct-------ttgattc-ggtgaggactaagagacccgaccaa-----t-aatttaatggctacgctgc---g---gaaaaaaacccaatcg--aaagat---ataagaccatgaaaac-gaaggaattttggagaaatg-----------------------a-ttaaaaactcagagataggatggcggaataaaccgatg--act----------------------------------------------------------------------caatacga----aattgtttgagagttcatatccgcccatgaatttatgcctca-ttcttcct-----caaatccctgcatacct-------actaaaa------aaatgcctt---------------------------------aatttttggttcatgacgagccggatgctaagaaa-ttatcacgtccagttctgaagtagcg-------------atatcgactataaccctaaaagaacaaaatttcgtaaacaacatagaggaagattaaaaggaatcgctacccgaagtaattccatctgtttcggaaaatttgctttacaggctcttgaacctgcttggattacagcccgacaaatagaagctggacgacgagctattactcgatatgcccgtcggggtgggaagttatggattcgtatattccccgacaaaccgatcactgcacgaccagcagagacacgaatgggatccggaaaagggtctccggaatattgggtagctatagccaaaccaggaaaaatactttatgaaataagtggagtatccgaaaatgttgcgaaagctgcaatgaaaattgctgcttataaaatgcctatacgtaccgcttttgtcggaat------caatattaattga------------------------atgactagagtgaaacgtggttatgtggcacgaaggcgtcgtaagaatcttttcacactcacatctggatttcgtggaactcattcaaaactttttcgaacggccaatcagcaagggatgagagcattagttgcttcttatcggggtagggttgacagaaaaaagactcttcgacgtttatggattgttagaatcaatgcggccgtccgaagtgatggaatttcctacaataaattaatccagtacctgtataagaatcagattcttttaaatcgcaaaatacttgctcaaattgctatattggatcgattcgctttctctctgataatacgtagtattaggagggagtaa------------------------atg---agtacttatgcaataattgaaaccgggggtcaacaactccgagtagaacctggaagattttataatattcgccatttcccctcggtgatcc---cga------tcgaacaagataaaaagatattaatttatcgtgtattaatgattcgtcaaggatctcatataaatctcggacatccgtggttagaaggggctgttgttaggggtagaatttcacatgctcacttcgaaagaaaaattactaatttcaaaatgatacctaaaaaaaagacaagacgggaattgggacatcgacaaaaatcaactcgatttatagtcgattctatttccatggacggagaggatatat--ctcggtag------------atggacact------acaactgcc------gatccaagaattgaggcttcagctaaatatatacgtatgtctccgcataaagcgcgaagggttgttgatcaaatacgtggtcgtgcctatgaacaggcgctgatgatactggaattcatgccgtatcgagtatgtgattcgatatcccaattactttcttctgccgcagcgaatgcgaatcataatttcggactaagtaaaactgatttattcatagatacaattcaagtggacggaggtagttttttgaaacgaatcagatccggagctcggggacggacctatcctatacacaaacctacttgtcatataaccattgtgatgaga---------ctggattcc-----gggtggcgtaataaaatctcattgagaaaattcgggaaataa------------atggatcaaattagatatcccgtactcacggaaaaaacaattcgtttattagaaaaaaatcaatatagttttgatgtcgatcttgggactgataagaaagaagtgaagaaatggcttgaaaccttttttggggtcgaaataattggaatcaatagtcacagacttcctcggaaggaaagacgtatgggtacaatgagaggatatatcactcgccataaacgagtaataataagacttagattgaattcttccatcccattatttttaaacaaatag---------------atggtcatacgttcatatcaagcttatacaccaggtacacgcaataggtccatagtcaaatttgaaaatatgattgagt---cagaaccgcaaaaagttttggtgcgtggtagacatgtagcacgaggtcgaaatcatagaggaataataactagtcgacatcgtggggggggtcatcgacgcctttatcgaatgattgatttccaaaggaataaaaaagatgtatctggagaaataaaaacaattgaatacgaccccaatcgtaacacctgtatttgtctcactaattatggggatggtgaaaagagatatattctctatccccacggtattgaaatcggagataaaattatttccggtatagaagcacctatttcgattggaaatacttcatccttgagtgcggtttgagtagtttattcgcgtaatcggaactg----tccgactga-g-ac-aaaaa---ctcgggaatctcacacctagtg-----------------------------------ga--tcaagcat--tcggaggaaactca-gaaagtaaaaca-gcaagtgatataa-ag--att-------------------------------caaattaaaaaaccttggag----atatct-ttgatatgga---gaa-ttaattgaag--aaaat------gatt-----------gagaaatggatcat------------gattctatcgaaacat-----attcgc---------aataaaaa------------attgattcgtcataattcgtaagtcaaggacgaatt---a---taactaggtacaa-----taatt-------tgt-gcaatcaagat----ttctacaccacttcctaagtcat------------------------------------acctatcaaacgtaaataaa-tgaaatcattctttctgatgctgaatg-------ggtatg----------gaaaaaagccagatgat-gg--aaaaaaccaagggtacagag--ga-gtaaagaaacaaaacatcaaatat--ttttactttcaagcatccgg-agagctgtatgcttcaaacggagcttgtacagttcgggaagggtctacgca-t-----------------atgtcgaagtccacttcaaccaatatgcctttaggtgcttctgtccataatatagaaacaagaccaggggggggaggccgattagtcagagctgctgggactgctgcgaaaattcttgcgaaggagggccagttagtcacattaaaattaccttcaggagaaattcgctcacttcctcaaaagtgttttgccacgataggacaaattggtaatatcgatgcaaataacctcaaattgggcaaagcaggttctaaacgttggttaggtaaacgtccgagtgtcaggggggtagtaatgaatcctatagatcatccccatggggggggggaaggaaaagtacctatcggacgtaagaaaccccttacaccttggggtcaccctgcactgggaagaagaagccgaaagaaacataaatacagtgacacgctcattctacgtcgtagaatagcttag------atggcagttccaaaaaaacacacttcgaaatctaagacaaaaattcggaaaggtgtatggaagagtgaaaccaatgaggcggcatcaaaagctttttcactagctaaatccattctgacaaagcgttccaaaagtttttattacatagcgaatgatgaatca---atcaatccatctgaatccatatcaattcgtgatgaatga------------atggctagaggtaaggaagtaagagtaacaattaatctcgaatgcatcaattgttgc---cgagat---tttgaaagaaga------tatcg---tgggatttccaggtatactactcaaaagaatcgtcgaaatacaccgattagattggaattgagaaaattttgtcgctattgcggtgaacataccatccacaaggaaatgaaaaagtag------------atgaagattcgtgcctccgttcgtaaaatttgtgaaaattgtcgattaattcgtcgtcgaaaacgggtgatggtggtttgttcaaatccaaagcacaaacaaaaacagggttag---------atgattcaggaaga---gat---tgagatctcgact---cggacattgttgcgatggagatgcatcgaatccaggacggagagtaagcgtttactttatgggcgatttgctatttcacccttcaggaggggtcaggccaatacggttggaatagctatgcgtagggcattactcgatgaaatagaaggagcatcgattacatctgt------tacgattaaggggattaaacacgagtattctgcaataaatggtatccgggaatcaattcatgatattttgattaatttgaaggaaattattttgagaagtgattctcccgaaccccaaaaagcatatatctccgtctcaggaccttgcgaagtaactgcccgagctattaagggatcatctctcattcacgtaattgataacacacaatatatagcaacaataactggtaaaatttcattggatattgaattggatatagaaaaagatcgtggatatcgtatggag---aattcaca------------aaaatctcaa---gaggg---ttttttccctattgatgctgtctttatgccaatcaggaatgcaaattatagcgtccattccttcg---------gaagtcgggagaagactaaagaaatacttcttcttgaaatttggactgatggaagtcttactccggaaaaagcactttatgaagcttctcgaaatttgattgatttattcatcccttcaatgaaccccggggggggagaaaaaaattc---tgggacgaaagagaaac---ctgaatc---tgatctatcccagtctaccattca------attcgtatcgacggatatggaacaaatgacgaaagatattgctttcaaacacatatttatcgatcagttagaattacctgctagagcatataattgtctgaaaagagtcaatgtgcatactgtagctgatttattggattatggtgaaaacgatttgatgaagataaagaattttgggaaagaatcaatcaaacaagtttcggaagctttgaaaaaacgttttttggtcaatttaccaaaaaataaaa-actatcttgattga------------------atgcaaactcttgtactccccgaattcggaaggatacaattcgaaggattcaatcgtttcattacccagggtttgatcgaagaacttacaaattttccagagattgaggatacggaacgagaacttcaatttcgaatatttggtgatgagtacatattaacagaacctttttttgaagaaagaaatgctgtatatcaatctgttacgtattcatcagatttatatgtacccgctagattgttgtacaggaggggaggggaggtccgaaaacaaactgtttttctcggaagtattcctttaatgaattctcaaggtacttttattgttaatgggatagcaagagtaatagtgaatcaaatcctgcgtagtcccggaatttattataattcagaatcagatcggaatggagtctctgtatatacaggaacctttatttccaattggggaggaagactaaaactggaaattgatggtaaggctagagtatgggcacgaataagtaaaaaacgaaaggtttccattctggttctattatcagcgatgggtttgaacttcgaaaaaatattagcaagtatttgctaccctgaaattttactagaatctgtt------ggggaagagacggcaagagaaaaagctcgttcgaccgaagaagctaccgtcgagctctacagacaattatatcgagtaggtactgatattacgttttcagaatctctacggagagatttacataaaaaattttttcgtcaccgctgtgagttgggtaaaacgggacgtttaaatctgaacgagaaatttgctatcgatatacccgaagacgaaacctgtttgttacctcaagatgttctagcagctgtcgattatccaataaaaccaaaactcggaataggaacaattgataatatagatcacctaaaaaatcgtcgtatctgttccgtagcgaatttattgcaaaatcaattgaaattggcactgaatcgcttagagcattcgatccgacaaatcttccggggaacaaccaaacggaaacggttgccaacccccagagctttagtcagctcgacacccttgatgataactttcaaggaatttttcgggtcccatccattatcccaatttctggaccaaacaaacccattaacagaaatagttcataaacggagattaagctctttaggacccggaggattaacaagaagaactgctagctttcaagtacgcgatattcatccaagtcattacggacgtatatgtcccatcgaaacatccgaaggaatgaatgctggactcataggttcattagctattcatgctggaataaattcttcgggtcgtttagaaagtccattttataaaatc---tccgaatcatataaa------gaagatcgaatttataatccatcggcaggaagagatgaatgttatcgcatagccaccggaaattttttagctttggatcagaggggtcgggaagaacaaataacaccggctcgttaccgtcaagacttcgttgccattgcttgggagcaagtacatttcagaagtatttttccctcacaatacttttctgttggtgcctctcttattccctttctagaacataatgatgcgaatcgggccttgatgggttcgaatatgcaacgccaagcagttccacttctgaaaccggagaaatgtatcgtaggaacaggtgtagaaagtcaggcagctttagattcaggtggcacaatcgcctcgatatggggggggaaaataagtttcgtcagtagtaaccaaataaccttatcactgaacggaaagg---aaatgaatacaaagctgattaattatcaaagtaccaataatggtacttgtatgcatcaaaaaccccgagatgatga---agaggtttatataaagagaggacaaattttagctgatggtgctgctactacaaaaggagaactagccctgggaaagaatgtttcagtagcttatatgccttgggaaggttacaattttgaagatgctattttaattagtgatcgttcagtatatgaagatacttatacttcaattcatattgaaaaatatgtaatcgaggctcgggtgacgagtcggggggttgaaaaatttactagagacatacctcatctagataatgatttactacgacatttggatcggaatggttttgcggcgataggatcgtgggtagagacgggagatattttggtggggaaattgacgccccaagaaacaaaagaaa---cttcgcgcgctccggaaggaaaattattacaagcgattttcggtattcagataacaacatcagaagaaacttgtctaagagttcctattggcgggagaggaagggttatagatattcgatcaatctcccgagaggatatcacctccgatgatgcagaaatcattcatgtatatgttccacagcagcgtaaaatacaaataggtgataaaattgctggtaggcacggtaataaaggtattgtttcggaaatactaccaaggcaagatatgccctttctacaaaatggtgtgcctatagatatgatactaagtcctttaggtgtaccttcacggatgaatgtaggacaaattcttgaatgtttactaggattggcgggatacttcctcaataaaaattatagaataactccttctgacgaaaggtatgaacaagaatcttcgagaaagttagtattttctgaactctaccgcgcgagtgaaataacatcaaacccatggttgtttgaaccaaataatcctggtaaaaatcgattactcgatggaagaaccggagaagctttcgaacaacctgttactacgggaatagcttatatgttaaaactaattcatcaagtagatgataagattcatgcgcgctcgagtggcccttatgcattggttacgcagcaacctctacgtggcagatcaagacgaggagggcaacgggtgggggagatggaagtttgggctttggaaggcttcggtgtttcctatatattacaagaaatgttgactactaaatctgaccatattcgtgcccgttatgaagttcttggcgcgattgttactggggaaccggtacataaacctgatacagttccggaatctttcaaattacttgttagggaattacgatccttggctttaggaattgatcataacactacatccgaaaaaaatttggaattacgagtgaaagaaatttaaatgatccatcgaattaaatatcaacgtctccgaattgaattggcttccccagaacaaattcgtaattgggctgagagaaaattacctgacggagaaatagtaggtcgagtaactaaaccttatacattacattataagacacataaaccagagaaagatgggttatttcgtgaaagaatttttggccccgtcagaagtggggtttgcatttgcggaagatataaaggaattgcgagtggaaaagaaactacaaaattttgtgaacattgtggagtcgatttgacaagatcaagaattcgaagatatcagatgggatatatcgagttggcgtgtcccgtaacacatgtgtggtatctaaaacgcctacctagttgtattgccaatcttttagacaaaccgctcaaagaattggaaagtttggttcattgcgatgtgtgactcgat--ttcgagttctaa-ttttacaga--tttttaccgaactgttatt--ttga----tctcct-----actac----caaaata---ctctatg-tttgacataccttt--atggaagt--------aatgaaatgaagctcaaaaca-------tacaaatt------------------------catccccatttg--ttt---agagattttcg---atctagggttggga--gaaaaaacaatt---ctttcagattccgcaatgag------aaaaaa--------------------------------tccagaattgca--------tctcga------attctcgatgtgat----atatcggagtcaattcatcgcaaatcggc-tacggag---gggg----------agttaagtcaccggagtggtacaacaacctaaaggat--gc-----agga----atcgactcggggacg-aaaaaaacctctaggaat------------------------------------tgattaa-------------------------------------------------------------------------------------------------------aattacagaggatcaagataactcagtaaattcct-------------------------------------gaagtcaat--t--------ttggagaattataacttgagtaataaataatcatt----------tcatcaccta------tt----cggg------------------aagtctggtct---------------------------------------aattgatt--caaac------aacacctgttga---catggaacaaaggttatttgagccggatgacgggaaactttcacgtccgattcttc---gggggg----gac--------aaacttccaggaataacctatcccaatctttttaccgccagacct---ataaatgaaaaacctactttgttaaaattgcacggtttatttaagtatgaggatcaatcttggagagatgtatttcctcgctttttctcctgtggaggattcgaaattttccgtgacagagaaatcgctacaggaggtgacgctattaagaaacaattaattgatctcgatctacagggtgttatgagtcatgcgcattcggaatgggaagaattaacgaaacaagaatctacgggaacggattggggggatagaaaaattcaaaggaataaggatctcttagtcagacgtatgaaactgtccaaatattttgttcaaacgaatataaaaccggaatggatggtattatccctattaccagttcttcctccagaattgagacccatgattgaattgggtgaaggtgaattgataacctccgatttgaatgaactctatagacgagttatttatagaaataatactttactcgattttctagcacgtagtgattcaacaccgggaggtctaatcatttgccaaaagaggctggttcaagaagctgtggatgcacttatagataatggaatcaggggacaacccatgagagataatcataatagaccctacaaatctttttcggatttgatcgagggtaaagagggtcgattccgcgaaaacttgcttggaaaaagggtggattattcgggacgctccgttatcgtcgtagggccctcccttccattgcatcgatgtggattacctcgagaaatggcgatggaactttttcaagctttcgttattcgtggtctcatcggccgaaacttagctccaaatctcagagcagctaaaactatgatccggggcaataaacccataatttggaagatacttcaggaggttatcgaagaacacccaatattattaaatcgagcccctacactgcatcgattgggtattcaagcgtttcaacccattctagtgcatggacgtgctattcatttgcaccctctagtctgtagtggcttcaatgcggatttcgatggggatcagatggcagttcatgtacctctatctctggaagctcaggtggaagctcgtttgctaatgctttcccgacgcaatgtattatcaccggcgacgggggaacccctttgcataccgagccaagatatgcttctcggactttacgctttgacaatggaaaatagacgaggtatttatggaaataaatactcattagatagtaacaaagagac------------------------------ct---actt--------aaagaacttctcgtttccaaaaataccatattttcatggttacgaagatgtatataaagcgtatcaacaaagagaaattcattcatatagtgttttatggcttcgatggcaaacgaa---tttccaaatgattacttcaccacctcgagaagaacctattgagattcagtacgaaacttcaggaatttcttacagaatttttaaccattatcaactcgaaataaacgcacgaagaggaatcatcagcatctatatctgtacaactgtgggacgtgttttattcaatcaacggattgatgaagcaatacaaggtacttgccaagcatcttcaagacaaaccatgt---tgtatatcgggaat----aatgaagatagatttatctcatccg-aaaaattgaatctgagatat------caataaatggca---gaaccagttgagttaatcttttataataaagttatggatcggatcgccataaaacaaataatgaatggattgatgactcatttcggaattacttatgcaacacatgttttagatcaaccgaaaacattgggctttcgacaagccactcgtggcgccacttctttgggtgttgatgacctactaacaacaccatcgaagggttggctaattaaagatgctgaacaccacggtaatctttcgggaaagcattataactacggaaatttatacgccgtagagaaactacgccaactaattgaaacttggtacactacgagtgaatacttgaagcgaggaatgaatcttaacttcagaataacggatccttcaaatccggttcatatgatgtccttttcaggtgctcgtggaagtacatcgcaaattcaccaattagtcggtatgaggggattaatgtcagatccccaaggacaaattattgatttgcccatccaaagtaattttcgagagggtttatccctgacagaatatataatttcctgctacggagctcgtaaaggagtggttgataccgccgtacgaacatcagatgctggatatcttacgcgtagactcgttgaagtagttcaacgaattgttgtacgtaaatccgattgtggtaccacatccggtatttctatgcatcatggtt---ggagaaataaaaggattatttaccaaagactaattggtcgtgtactggcagaaaatgtatatataaacaatcgatgtcttgctatgcgaaatcaagatattggaaatctcacggtagataaattcatcggattgttgg------------cagaaccaattcgtgtaagatctccttcaacatgtaatagtatgctctggatttgtcaattatgctatggttggagtctcacgaacggtgatttggtagaagtaggagaggctgtaggtattattgcaggtcaatcgatcggtgaaccagggactcaactgactttaagaacttttcataccggcggtgtgttcaccggtgatattgctgaacatgtacgaactccttctgacggggtaatcgaatttgatgggaggtttgtttatcctacacgcacgcgtcatggacatcccgcctggatatgtcatactagtctatttctaagtattcgggggaggaataaaagccacaatctactaattccagcaaaaagcttattactaattcggaataatcagtatgtggaatccgaacaggttattgctgaaatccgtaccaaagcatcaccacccaaagaacgaattcataaatatatttattcagatttgggcggagaaatgtcttggattacaggggtttgccatacatccgaatatatgcatagttgtattcaccctacgctcagaacgtgccatgtatggatattgtctggaaaatctgatagcaataaagataagttccctgtc------tcatttcatgataatcaagatagaatcaattctaatacctttctcgcggaagataaatcatttcc---gtctactccaaggaataaaaatcgatcaaatatttgtattttcaatccgtatgtatctaaaaagaatagagtttttacgagatggaaattaactcacattgcttttaatagttcaaatcagtcagt---taattctaatattattctgtatgattacgatgtaataagaaaa---cacagaacttttttttcgaaagaaatgtatacgaa-----------tatctacttcttcctagaggtaaaaaataatggtgttttacgaaataacgatttttttgcccttacggatcatcccaaatacgaattgaaagaatcgggatttatcaaatatggtaccatcaaaattggttccgacgaccgaaataatga---------atcccgggatgagaaaatgaaaaaatttcggtcaacatttagaattatcaaagaaggcaacttctttctcattcccgaaagaagatatatttcggcacaagttttatcatcgattctggagagaaataataaatctgttctagtaggtacatcgataacgtcgattattcaaagtgatacaag------cggattggtgaggattgggagaagaataaataatacttacgaagtgaaaattttgccaggaattatctattatccagatgaaccaaataaactttcggaacgggtaagtgttttaattccacctggaaaacatctttttaataaattccgatgtgatcactggacatattttcaatggattatacctcttgaagaaaa---accttttgctttgctaagacctgcgactgagtatgttatatccaatc---gatcaaatagaaaaaaatttttaaacctattaaggaa------tatagatctagacattgatactgcaaattatcttctccatgcagatggtgagcaaatacgggtaattagtgga------------cgatgtaccccattgatccgaacttgtttaatcatatgttggggaaaaaaatatttcacagaaaaagctcatgtttcgttgttaaagattaaaacaacaaataattctaggaattatcttcaaatcagtttgattga------tttttattccctggatgagaaagaacaaggagata------tggcatactcccaatacattcttaggaaaaa--------------ctactacgacaattttttctcaatct---gtcgaaaccagctaagaagtaaacat------aaaggtcttat---tcgtatttcgtc------taatagaaaagatga---atatcgaccctcaattattttatctccccccgatttgattgaggtttcaaaaatgatt---ggatcgaagaatcctatcggaaaa------gataccaa--taattttt------------------cctcaacggaattttttaattttcaaaa---------------------------tcaactagaaaaaataggttcaatacgtaataaaattcattcgaaagcgaaacactttct----------aaaaatagtctcatttgatggaatacgttttttaggtaatt------tacggactaaca---------cgagattagctgaagatttctatt---ggattattcata------caggagcaaaaacatctttaagaat------cgat---cagtctcgacaaacttttcagaatccgcaatggtttctcatcgatgaatacatcgaaatctatcgat---gccgttgcgaaaaaaatattaatcaca------------atttatttgaatattatttaccatc------cccgttgagggaa------ggaacccaaatcccgagtctagggcaatttcttttcaaagattttcggatggtggagacaaaacaatttttaccatccggtcaagtaattggtattcatatggactatcttatta---ttagattgggtaaacctcatttagctaatgagggtgctattattcacaataactgtggtggatccgtcgaagaaggagatactttaataacactgatttatgagagattgaaatcaggagatattattcaaggattgccaaaggtggaacaattactagaagcacgttcaacgaattcagtatctattgatttaggaagtagtttcagagattggagtaatgacatgaaaagatttattggaaatctctggggattttttttaggtgcaagaataagtatggagcaaggacaaattattttggtggatcagattcagaaggtttataaatctcaaggggtacaaatatcgaataaacatatcgaaattattgttcgtcaaatgacttctagatttttaacttcggaagatgggataatag---atattttcttacccggagaacttattgaattttcacaggcacgaagaatgaatcgtgttttggaagaagtcatttcttatgaaccgatattgttggggataaccaaagcatctttgagcactcggagttttatctcggaagccagttttcaagaaactactcgagttttggctagagctgctttaaagggtcgaatcgactggttgaggggtttgaaagaaaacgtaattgttggtgaaataattcctgctggtactgggtccaaagaagtaatctggcaaagaacacttgaaagggaggaagatattttcct---cagtaatagagaaaattgtttcggagaaaatattgaaaatactttttggcattcagatactttttttgtttctccaactatggaaactgttcgcaatatattga---------------gagaatccgcattcgcaaacggt------------agaaatat---ttaa---------------------------------atgc---caaattctatggaagaaatgaatctacgtcgaagtagacgtagattacccagaggagttattcatattcaagcaagtttcaataatacaattgtaactattacagatacgcgtggacgagttgtttcctggtcctctgccggcgcttgcggattcaaaggtgcgagaaaaagtacacctttcgctgcgcaaacagcagcagaaaatgctattcgaattttgattgatcgaggtttgaaacaagctgaggttatgattagtggtccaggtccaggtagagataccgcactacgagccattcgcaggagtggtatagtactaagttttgtccgcgatgtaacaccaatgccacataacggatgtagacctcccggaaagagacgtgtataa-------------------------------------------atggcgaaaaagagtcttattcagagggagatgaagaggcgaatattgaacaaaaaatacagttccttacgtaaatttctaaggggaaaaatcgataaggtatcatcgttggatgagaggtggaagattcgtaagaacttgcaatctctccctcgcaatagtgcacccagtcgccaacgccgtcgatgttttttaaccgggagatccagggctaattaccgtgattttggattatccagacatctattgcgtgaaatggctcattcatgtctattaccgggagtcactaaatcgagttggtga---------------atgcataaaaatgactttacttgcttcacacaatccgtttacacgaagaag---gatggatcggtcgaatctcaaatatgctgtctaaccaatcgtattgtgaagcttacgaggcattttcaaacacatcgtaaagattattcatcccagaggggtttgtggaagatattgggaagacgtaaacgtctcttaatttacctactacaaacggatgcaataggttatcgagatttgactactcagttgaaaattcgtaaactgaagaag--aaataa------------atgaacagatccaagaaaaattctcgtaagcgtcttccagcaattaggtctggagaatttatcgattataaaaatataagtttactcagacgcttcgttagtgagcaaggaagaattttgtccagacggacgaatcgattgacatctaagcagcaacgtgtattgaccgcagcaataaaacaagctcgtatttcagcttcactaccatttctcaatagcgagaattgaatgacacgttcattaggcaaaggtcctttcgtagctaatcatttattgaaaaagatcgaatttttgaattttgggaggagcgaggaagtaatagtaacatggtctcgtgcttcgacaattgtacctataatgattggccatacaatcgcaattcataatgggcgagaacatttacccatatatataacggatcgtatggtgggtcacaaactaggggaatttgcacttacccgcacttttaggggacatgcaagaaatgataaaaaatctcggcgttagatgaaacaaaaatcttgggatattcacttggaagaaatgatggaagcaggtattcattttggtcaccaggcacgcaaatggaatccaaaaatggcaccttttatttttacggaacgaaaaagtattcatatcataaatcttacccaaactgctcgatttttatcagaagcttgtgatttagctgcaaatgccgcgagtaggggaaaacagtttctgatcgtagggactaaacatcaggctgctgatttggtagtctcagccgcttcaagagcaagatgtcactatataaaccagaaatggttggggggtatgctgacaaattggtcgactatagaaacgcgtcttcagaaatttcggaatttggaaaaggaaaaattggctgggatttttgaacgacttcccaaaaaagaagtagctgattcggagagaagattaagtcggttacgaaaatattttgatggaatcaagtatatgactgccctacctgatattgttataattatcgatcaacgaaaagaatttaccgctattcaggaatgtataactttgggcattccaacaatttgtttagtcgatactgattgcgatccgaatgtgacagatattccaatcccagctaatgatgatgcccgagcatctatcaaatggattttaaataagctaacactagctatttgcgagggtcgtcttaattcgaatgaaaattgtataaattcgtgaatggggcagaaaataaacccactcggttttagacttggtataacacaaaatcataggtcatattggtttgcagaaccaaacgaatattccggattatgcgaaggggatgaaagaatacgtaattgcatcaaatcctacgtgcgtgaacatattagaaattcctcaaattatggtggaataacacatattgtgattgagaggaaaacggatctgatccgaattgaaatacatacgggatttccggctctcttagtagagaatcgtaatcgcggaatggatcaattaaaaatcaatgtgcagagcacattagaccc---cgtgaataaaagactcgggcttagcttggttgaaatacctaaaccttatggtgaacctaacattcttgcagaatatattgcactacaattagaaaacagagtggctttcagaagaacagtcagaaaagctatcgaattggcaaaaaaaggagatgtcgagggtattaagatacaaatatcgggacgtctaaatggagccgaaatagcacgtgttgaatgggcacgggagggcagggttcctttacaaaccattagagcaaaaatcaattattgctattacgcagcccaaaccgtgtatggagttttgggtataaaagtttggatatttaagaacgaggaataa------------------atgtcccgttaccgcggaccgcgtatgaagataatacgtcgcccaggtactttaccaggtttgactagtaaaacacccggatcgaaagtgggttctagtgatcgatcaacatcgagtaaaaagatttctcaatatcgtatccgattggaggagaaacaaaaattgcgtctccattacggattgacggagaggcaattgctaaaatatgtttttaccgctaggggggcgaaaggttcgacaggtcaattattattacagctgcttgaaatgcgtctggataatacaatttttcgtctaggtatagttccaacgattcctgcagcgagacaattggttaatcatcgacatgtgtcaata---aatgaacatataattgatataccgagttataattgcaaaccgggggatgttattacaataaataatcgtgaaaaatgtcgattagtaa---------atatgaattcattacagaagccggcgataccaaatcatttgacttttgattcaaaagaatttgttggatcggtgcagcaaataattgaccgcgattggatttatttaaaaattaatgaattgttggttgtggaatattactcccgtcaagtttgaatgtcacgtgaaaatgctacggaagaaaaaactacaaaacccgacccgatataccgaaatcgattgattagtatgttagttaaccgtattttgagaaatgggaagaaatcgctggctcatcgaattctttatggggcaatgagtggtacacgacgtgatacggggaagaacccattactcatattacgtcaagccatgattaaagtaacccccgatgtggtggtaaaggcaagacgtataggtggatcgacctatcaagtcccactagaagttggttcgatgcaaggaaaggcattagcaattcgttggttactgacagcatcacgaaaacgttcaggtcgaaatatggcttcgaaattaggttatgaattaatcgatgcagcaaaagataatggaacggctgtacgtaggaaggaagaaactcataagatggcagaagctaatagagcttttgcacattttcgttgaatgagtaacgatgccatcaccgatatgataacttccataagaaacgcgaatttgagaaaggtagatatagtccaaatattcgcaacgaacacaaatagaggtattgcaaagattctttcaagagagggtttcacggaaaaattcattgatgatcgacgaaatgcaaaaaatattttgatactgaatccgaaatatcgaggtggaagaagagaaccatacataacaactccaagaagaattagtaaaccaggtttacgaatatattctaattatagagaaattccaaaaattttgggcggaatgggcattgtaattctttcaacctctgaaggaattataactgatcgagaagctcgagaaaaagaaattggaggagaacttttgtgctatatatggtaaatgatagtaagtgctcctctatccctttccatttcatgggttacg---------gttctatcatggataaaattttcgagcggattcattttattcggattatactatggcttcctcacaacgttgcctatggggccctcccaactgatagctctaagagcttttctattagaaggaaaccttggtggtacaatagcagttagtggtttagtgacgggacaactaataatatttctatcaatttataattcaccattctatgtagtattactcaagcctcatatatttactctatcgattttaccatatacccttttctattggtacaggattaaagatcttttggattatcactctttgagatcaataacatcatttcgagatggaaggatttttggattattcctcgacagtatgatttttcaattgctcaatcccatcgttctcccaagccccgtactaacgagattacttagtcttttcttctttcgttacagcaacaatttattattcctaataggtgccacttttggttggttatacggtcaatattcgtttattcagtcaggtaaattactcctatttcgtgtggaatctgattcacctgtactttatcttttagtaaaacgcataatttatcgaacttttggtgttattatattcatttttttccttctacatttgggtcgaactccagttccttttataacaaaaaaattgattgataatttgcaattcaattcactcaagaggaaagagcaa---tttattccggcgagatcctggataactaattccttatttgatcatcgtcgatggaaaagaccattcagatatataacaaatagtggattcagtaccaaaagtcctgtgaaaaagaaagtgtctcaatatttttttcatgcatgtctgagtgatggaaaatccagattatctatcgcctacctacctagtttggccttttctgagagaaactttaaaaaatat---------------cttaacccaaaaaaacttttattg---cctagtgaatcctta---atgaaatggattattgataaggaaagaaggaaggaatgtatatacaatgaattccgagataggatcaatttcttgcaaaatggcttgacttcgaaaaagattgaggagaaaaaaataaatttattgaattttgaaggcaa------------aatctttataaaattttacgatcctttattgatgga---acggagtcacgaaacagtaataacgtcaaaatcaccttggcttctcgcaaagaaatcgacgacaaaatggcaagaacggttgagagaaggaaatggtagaa-------------taggaaagaagaatagattgaagagttggatctccgatcagtggcaggaattggaat------ataaagat---tctgtattaccttgggaacctttaactcgagatgctcaacgtaccttgaggtcactcat---------caacaaatcaaaaggactaaagcttgatacggattcgaaattggttaatttatcaaatgaagatggagtaagaaatatggggagtaatgaaa----------ctaattctctctcca----------------------------ctcgtaagagagtaactcgaaaatcaag---tattacttgggaactcattttaaatatttcttctcgacaaaggaatatgtacttcaatcatttattgagggatgggttagatatctcaaggaatcgtcaaaaacactcattccttactggtattacttcattcaagagta---------ttttttcctctcagaccag------cacattaaaaaatgagaatcaatttcgatttagcgaaatgaataaggaaatacctcgatggacatctgatttgagaaatgatagatttgatgtaatagctactggagttactgatactcgtcaaagaagggtcaaaaatttgggatatttgacaagaggggaagatagaagaagaaagatcgtaagacgtttctctcagcaatcagattttcgtcgagaattggtgaagggttcgatgcgtgctcgacgacgtaaaactctgatatggaaaatatttcaattcggaataaaatctccattctttatgcgaattggtgaaaaacccgcttcta---tttggcccc---------------aacgagatcttgatggat---cagtaaaaacggtacctcagtatgtttcgaaaaaaaa---------------------------tacctcctatgataaaacaagaacagaccgtcttgccatagcaaatagatgggattttccattagctcaatggggaagaagttggttgttgatgatacaatcatatcttagaaaatatctagcacttcccgcagtgataatattaaaaaatattagtcgatttttcttatttcagaatccggaatggaacaaagattggttcgaatggaacagggagattcatataagatgtacttatgatggtaccgagatctcggagaaagagttaccagagcaatggcttagagatggccttcagataaagataataaaccctttccatctgaaaccgtggcataagtctgaatttgaaga------------------------------------------------------------------cgtagatttcgagaaaaacgaagaagatttca------------caagaaaactaaaatttcgttactgctacctaactgcctggggtttcttgaccgatctaccctttggtgatataaaaaaacaaccttctttttggaaaccactgggaaaagaatttagaagacgaataggaaca---------------ggttggattaccccaacttatt-------tcgagcaaatgttcgtgaaa---------------aaagaatcatccaaaaattct--------------agaatttttgactcaaaaatagtta--------------aagcccagatgaac---ttcaaaga----atttc-----attttgataaatcgaatatcgatcatgaatctggagcaatgggtacgggaagtgatatagc------taaaa---ttcgtaaatcctcatgcagaggcgaagga------agt-gttgg---------------atcactaatacgtagaaaat---atttgtacgaaag---attggattatctacacaatttagaagatctcgccatggg-agagaaca-----------ctaaagagatagagatatattctcatcgaaacaa----------------------------------agatt--tgaa--------actggcaaggaaagcgatttggataagacaaatgattactcaatcctatcgaaataatcttgcatcggtaaaaggatggtttctttctataaacgttgatgcgagaaagataaaaacaaaattcgaattatggatacaa---atcgtgaaagaatcgatttgggaaatttttgatagaattgatgagactagtgggactcg---------ccgctatggtaatggcgacgttggtgatgatgacaatgacagtggcgatatcaacagtgatgatgtc-gatggttag-----------------------------------------------------------------------------------------------------------------atgatattaatgtctcaagcatatgtacttaaaggaatatgggggatagaaacaagtaataagccatatttgagacgttttttaggatctcaaacatctcgttccttcatctataatagttccaaaatctttttatacgatcgaggagtaatgggttatatggaattattgaattttcgagaaaaaaattggaatgagtggttaaagaattttgatcggtatagtatttctccttcagtctggtctcagatcaggcctcagcaatggcgccttagcgtcggtaggttttgggaaggaaagagt---caaaaatttatccacgaaaaaaat---------------------------ctagttaggaaactttcggtacttgttaacaatcct---ccatctcaacgaattgaaaagcgtaataaattgttgagaaatatttttctagcttatagttattttgattcaaaaaacaatttatcgatc---aaaaagtttttgagatcgaataagaggtccgtc---------------------------------------tgcactgacataactcta---aaaggtacacacaaatcttgtttcgttcataat---gaacaaaagacaaattctttttccttcgggagtgggggaaacatccttttcggttacaatctcttattatggcttattccggaatttatagaaggacgaaatg------tatatcaatgg---gataagatatcggattcaaaaatttttgttacgaagaatgcggatcaaaatatacttcaaaataagaaattctttcaggatcgggatagagaacttcatcagtccattcgtcagtggagatggaaatccaacgacttggaaaagagatttgaagaattgggtaatatggcatctctaatgatttttgtgcaagatcaagaaac---catagtttctatttccgaaaaaatgcgggaggatttgaattcattccgtctattctttcgtgcaaatattagtccaaatcgattaacaattgattcggagcatcgttcgtttcgattactggatgatcggatcctgatgtacaaaatgataagcacactattgaatttcaagcgacgtttgaaaaaaatatccaatttgggaagtaagaataagtattattactacc---gggatgaagtaattacaaatgatggggaagaaatgcacttac---tatcatcaaagccctcgaatctagaagatgttttactctcaaaacgtcgtaaagaattaagagtactgaattgtttatcccca---------acccaaagaga---gtacgaaaactacag------cataggaat------------------------aaacgcact---------tggaagagaa------------tttgataaa---------ggtacacagatcaaatgctttatttggcctagttatcgattcgaagatttagcttgtatgaacagattttggttcgagacgataaatggtagtcgtttctccatgttgaagtttcgtatgtatcctccgatctga------atgaatttagaagtgattgcacaactaattgttctggggttgattgttgcgtcaggtccattggttattgcttcattagcagctcgtaggggtaat---ttgtagatgaaacaaaaatcactaagaaagaaatctttgtacaaa------atttttgatttgggtgtaatgct---aggaattcga---actccatcaaagtcgtggccaaaacgtagtttcgtcaaattgttaggtaagatattttc------gagaagaaaggatctcatcg---agtcagtctatttccata---tcctcctcctccccacaatc------aatttccgtgattcacgaa---ggaat------gatggattc---atacgaaatattccgattctgtttgcgtcattcctctttatctccatctactgctcagataatggga---ggattagaggacgaagggatttttatttcgcgggaattcgaaa-------------acaaacgcgcagcaataacgattatagagatatatatgtgaaatattc-ccaaagtttgaa-------tagaatattac----------------------atactctccagtgtaagtttc-------------------aaattctcaggaatagtaagaacgagtatgaaaattctctttccaattcgttggtct--------------------------------------------------------------------------------------------------------------------------------------------------------------------------------------------------------------------------------------------------------ttcgtagtaaatct---------------------------------------------------------------------------------------------------------ttactcag-----------------------------tcatgaattaattcctggat-----------------------------------------------------------------------------------------------cggaattcgtcaaat-------------------------------------------------------------------------------------------------------------------------------------------------------------------------------------------------------------------------------------------------------------------------------------------------------------------------------------------------------------------------------------------------------atttc----------------------------------------------------------------------------------------------------------------------tgtga-------------ttccggctcgtacgtgaagaaggg------ataca-------------tatcaattatggatcttgcaccgattcagacaactt---cttcaaatgatttgtcctgtc-------------------------------------tcgaaacaatgaagttttatgaggaatattt---------------------ggaagatgtaggcgatct------agactttttgacctcgcagcaagaaggaaaaagagtaggaatcagaaa--------ttctggaaaatatatt---tatcaaatctttctcaaattattttcgataagaagattaggcagaag------------tatcggcaaaaatttagatcgaattct---agttagggatataagaaatcgttattactcagataattatataca---aaaagatggtatcgcaac---aaattgttctccaaatagccacaagtac---t------attcgaggcttctgtggaattattttcttccaatcaatcctgtgtataatattattcaa--------cccaattttataacgagtcatagaatt---tatggatt------tcggaagggatggaagtatttactcccggagataactaatctgtcgccat---taattca---------t------cctagttctaaaaattcaaaaatatttgtgaatcagataaaattgaaacgagatttgacgagaggaaataatcaattgaatatatcgatggat---------------------------------------cgatctataaagattaggga----------------tttgaattcgttgtttttgtcactaccatcagagcg-----gattagaaatactaattctaactacaatcgt----------------------gaaaatgag---ttaataaatgattattttcttacc------------------------------------------tcgatct---atattaagtcatggaattcttctaattccatcggaaatcgttattcaaaatatttgag----------acaattattgaaaaat---ttgtc-------tggaaaaa------aactattttctggctcaatttgcaatcaaggacg---aggaaagattactcatgagtactcgatgggtcgagaagcagttgtaatgaagag---ttccatatggaata---ttgaaa--------------catacaaaaacacgatttctcagatt---tataaatggatcgataaaat---------ttacaattgg--------------ataat---tttcaattcatcgaaaaaaattgttccta-------gta------atcttttaagagaatttaaatcact---agaattgtttacaacacttattcgaaac---------------gactattttgaaggtattgatagagtttctaattcttcacaagtttctaccatagagtcggacc------ttcgtttcggatataatcaatcattcc---------atagatttgaaaaa---tatctcgatcgaga---gtttatgatgaactcctttaccgttgggg-----------aattttttaatgattgtgtaatcaaatc------attaatagctgaaacgaagaatcatagaataaatcccgag-------------------------------------------------------ttattgaattgcac-----------aacgaatcatggattagtaacaaccccc------------------------------------------gatttacgcttgaattgtgata---aacgatttttattccatccaagaaatatat---------------------atagtcggaattgtgacatca------------tatattaccaagccctgagagatctatcagaat---cagatgattttgcttcagc------cattgcgagaaaaaaatatttttc------tttc---gggaaaaataattatatcctcgctaagttacaactatgtac------tactgtatcgtcaggaatgttatatgaagatgttaatggggtaaaatcaaagtcttgttgcgtaatttgttatca--------------------------------------------------------------------acttctcat------------aaaatatt-----tatgtacaa--aaatctatttga-------------------------------aaga--------------------------------ttttgttaggagtatgccggtatcgggaccgtatggtgg------gatggtggaaaaatctcatcccgatatgttaagttacgtatcattaatgcgaggtggaaatagaaa------aatatcccaattagtaaaaaggattcc------ttcgtattttggatatgaggattc------------------------ggaatacgggatcaaaaatggaatacttggaga---------tgaaagtgcatcttca--------------------------------------atatttaatcgatcccttaatttttatt------tattcgcaagacca---ttttcgtccaga------aaatatatgtcatggttttttacacctgaatggtgggaatatcacacccatccgttcttgggactatttcgagaagcctcttcagccattaaaaattcctttgaatctttttgg---tcctaccacattcgaatcatggaaaagactttggtgaattcgttgaagaagggaa--gctatttat------------------atgattcagatt---tcgttttggcttcagattcttttttcaat------------gaggaaaataaagtagtttcaaaattcaatcggt---tggattctcgattaaaaagtagttggaattggcta---tggaccgttttcatcctcgcatcctttatgctgttgtctcagcaaaatcctatttcaattttgataggttcagattccttgtgtttatgggaacatttcgagaccatcgaatatttagcagatacttcacgagctttttattccaacggatcgatgtctctcaat---gaggc---gagatcaaataaaatagaaaattcgataatttatcttttaggaaatttgaagcactgcatgaggaatattcgattttatctattgacaaaaagacagttggatgagtggttaatcaataacaaaggtttggatctttctcgtaggggaaaaaatctattagtccaatctttgatcacacatacgaggatggaacgatacggttttgaattatatcccaagcgcgaacttctgagtaatag---atccggttatcgagtgacgaatcagcaagggttttcatatctccagtatttgtctgagatattgaggaagaatt---------taatttattacccactgggattaacaaataaatggatctatttggcttccttggaaaaaatgatattttcacaaacattatgtcgagaa---------agaaaaattgatgccaagcttccacaaataccaataccacttcaatctggattatatagtgcgaacggtatcttattggtaggtccaatagaaactggacgttcatttttaattaaaaatttcgcagcagattcctgtgttcctttactaggaatagatatggataggtttttatataacaaaccagatatcataacagatagctggatgaatattctggtagaaagtctacgcagattgaatctcattctagattttacaaggggaatgtcatcttgcatgatatggatacgaaatattcatcgattagatgtaaattatccaacttggagtattgagtctgaaccaacatttctgctcggtattttattgagatatttcca-----------aaccaattctataaaaactcgagcc---------------------------------------------------------gaaagaaatcttattgtaattggctcaactcatcttccgggaaaagttgatcctgccttaatttcgaccgagcgattggatcgggtaataaatactcgagtaggtaataaatctcgaagaaagaaccattttttcatcttattagccaagaataat---ctccgattgataaataatttattataccataatg---tgtattctagaaccacgggatacagtattcgtgatttgtcagtacttactaatgaagtatcactaataagtattacgagaaacaaatcattcgtctgcgccgatactatcgaattagcgtttcgcagacaaatttttagatttacc---cacataaacaatcaatcgcatcttcgccacaattttggagtcctcttttacaaaataggaaaagctattatacaaaacattctaat---aaagaaatctttcaccaatctcttaagtattagtaattatttatggaagaaaaatttttactacttatcacaatggtacctagaattgtccattgacaattcaataatgaaggaatttacgatccttattcatattctaaattgtttagccggaatagctgctagggattcgtggttcttaccggaaaagaa------ttcggatacttttatccc------cttggacaaatcattggagaacgatttaagcctagcctctagtatattagaaagttttcctatggaattttcatggttagaaaatagcggaacccagtttgttaatcatgaacagcgagaaaccaaaatattatcaacaagaagttattcaagtatcatacaaaacggactatttgctatatcggatagcagtactattc------gtcttcgaaataattccgaatacaagtcgttgatatttcaaca---aaaaactcttcttgg---tggaagaaactttgca-----ttccaaaacactgc---ttggtcacccagatcttggcgtttaagcttctcccgcagtcatttattcgattggatgaaaagacccaatgattctgaattcccacacgaattaaaatttcttagaagcagagaatatactattctt------gataatttgggagtgaataatcatcccaatacactgatggaagaa---agagaagatcaactcatttatgaaagaattttaccacgagtaagaaaaaggaatgttcaggaattggaattccgactcgaacagattttgttagatgagcaatcggagatatcgggattttttcagtcatcactacagtatcgaatggagcatctaggagtaggtaataagccgagattctttatcgggaaacggattctttgggatcctacaggctcatctataccaatacgtaacttcattttttcgcggcgagatttttttgtggatgaagaaatgtcgagaagactatatgttacttacggggtcaggagggaaagggagcggtctcgctttaatcatcggattaagcgtttcttcctccgtcgcggatacaataaagagttgattgataatttatccgtccgttggtggaatcaat---tatccataggagagggacgaaatatcgagaagtggaaacggattgaagagattggtgcccgatcaagacggcctcaagttttcactccggtatacttatatcaacgttggttgattgaaaatttaccggaaaagtttcctcgtctcgaattggtaactcaaagacagagatggcttggaatcacaaatccattatcgaccagttctttcactcatacagctctttcagagagttatcaatacttgctgggatttttctcatccaataaaatattattggatcgggcgacggaaatgttatttatgaaaaaaagacttcttggaaatgaaattggatatctc---attaataa-tcaaaacatgagaaataactaa-----------------atgcctagatcccaaaaaaatgataattttattgataaaaccttcacaatcgtagctgatattttattacgaataattccgacgacacagcgtgagaaagaagcattcactcattatagagatggtgcgactcgaactt----gaatcccaaa----attg-------atttgc-----------------------------------------------------acttctgcctagtgaaggttaattatc----------gggataagaaataaaaccttccgtcgaatatcctcgattgaaataaccttgaatgct---aa--------gatagtatt-gagcg-agaggtcaaacc---tatgc-gtaggc------at----------------------------tactcatac-----------tgggtataggt--atatagatagt---a---ggaagcattacgtgcaggaattggcaatacaaaagct-----------------------a-------------att-------caagac----caaa---atatggttgggtaaacaaatgtccatttcgtttgtattttggatatccagaaaaccatcggagattgccggagaagctaa--acc--------taca----taatacgaggcattggaaacgaagaaacttttg-----gagtgtatccata------tgctcct-------cacct-------------ttgtatagaa----------------------------------aaaagggatgattagata-tc-tttca--tagagacactaatcc-aaataa-ttatgatgccggttcggaaacagga----aatactatctc------ataatattgccac--------------------tagagccatcac-cgtagata--------atttat------------------------ttt-tttctc------------------atatattat--aaccgagaagccgtatgaagtttgag-tttcatgtacggttttgaaacggggttcag-----------------aaatgt----acaaccgtaacgaatgtcagctcaatctgaaggtgaatatgcagaagcgttacaaaattattatgaagcaatgcgtctagaaatcgatccatatgatcgaagttatatactctacaatataggtctcatccatacgagtaacggagaccatatcaaagccttggaatattattttcaagccctagagcgtaatccctcccttccccaagctcttaataatatggctgtaatttgtcattacgtgcgactatctatg---tcacagattctattagtt-agaaaaaactatccgtgaatc------agaagaaatc-ggggttatctacat-atcaa----tcatgaagttgtgatttgtt---tatagctgtag-------------taaaaaatcatgggaacctaatcat-----gat----gagggaacct--gagaactctatggataa-----ttg---------actgaacc---gaa-----gaaagcatcataagaattaatcatta--agaa-----ttctaggttgataca--atgaga-tcctagagatgccatcaattaactaaaaa---t-tggaaatcaatttctgtaattagaattggatggg-ttgctaga------agatggtggtgtagaatcagatcctacggata----tatca---ttaa--tttccaatcgatcgc-ga---attgaaggaataagaagcttctgc-aat-ttcgtcaagatagttatcgtccgaagaaat-------atttc--------tgaatga---aat-----catcttcaatgataggagaaaagata---aattcgtat---tgtttac-agagatatggattgaaaccttaattcgtggactttg-ctt------catttatttct--gatgaattcg-agga-----aaaagaggt-aaaaattcc-aaaat--atatca---catagaaataaatgaagga---tttattgcatgagccgtatgagaaagaaaactctcaagtacggttctatgagaaggaatttctatt-tagaaattaacctatctcgaccgtggagaacaagctatacaacggggggatttagaaatttccgaaacttggtttgaccaagctgctgattattggaaacaagcaatatcacttgctccgaataattatatagaagctcataatcggttaaaagtaacaggtcgcgtttag---------------------------atggatacacaagtcgaggatattcgagtggattttataacaggatctcgaagatttagtaatttatgttgggccttgatcttattattaggtgcaattagtttttcctgcgtcggattttcaagttacttgcgaggagatataatccctttcccatcgtccgaacggattttgttcattccacaaggacttgttatgtgtctttacggtatagcaggcttatttattagtttatacttatggtgcactatctggtggaatgtcggcagtggttacaacaaatttgatagacaaaaggaaattttttccctattccgttggggatttcctggaaagaatcgccgtatcttgatgcagatttctatcatggatattcaagcaatacgtatcgaagttcgagaaggttttttatcacatgggattctttacatgagaatgaagggtcggcgagatatcccgttgagtcgtattgaagaatatcccacattggaagcaatggaaactgaagcggctaaattagctcatttctcaaacatatctatcgagag---tacttgaatgaaccatatggagttaggccccggtactatggtaggggtagctttggtagtagcaggtacactttcatacgccctcagaactagggaaccccacgtttcgagaggtgtgattt-ctgagtgtccccaa------aatcc----------cgaatttcaacatattc-ataataa--ggtattgatatgaaacttgagaa-------caatggat---tgg----------aaaaatccaacatcg------g-gaaaaatctatgg----ttaaaatttt---tcaact------atttttaagttatttcgaaaacgggcttgg-aatttaaatcc------------------------------------------aatcaatgatgatattcttg------------------------------------------------ctagtgatga--cattcctgttatgtatc-------ttacct--tcccccttcctcc------------------------cgaagatgg-aaaaa------at---------gg-tattcgc---------aacggaatctaatacgaacctaaaaagatatggaattttggga-tgatgta-ctaagaaat-aaaaattctt--ccccgttaat---------------------gaaa----gtgat--gta----------agaagattg---gagaaggatgtagacgatccaaaaaa------------------------tt-attttt-------ctaattgatgaggattctgagcaattttgagt-----atacaat----ttctttattttgcccaagccatacagatttgaaaatatcatatatggtttgtaa-gggggggagcttta----------------atatattctatcccaatatcatgattttttcttctcccctatcgggttattatgtggaggaattctttttttccagggttggcgattggatcctattcttctatcatctcagatacttctcggcggaagcactatatttttcatggcggaaagtctttatttacgaaatggtc---taaatcgcg---agaaaaatcggaatcca-------attgatactgatcaagaattc------------cggaaagag------cgacaaaagtatagtcaaaaaa---agtttttgattaatagaagggaatggaaagaagatatatatcctacaagacatatttcttata---------gatatagaattagatag-----------------------------------------------------------------------
>Aneura_pinguis_4
[truncated: 7,528,185 more chars]
