# Supplementary material for: Comparative Organellar Genomics of Pellidae: Insights into Codon Usage, Nucleotide Diversity, and Structural Evolution
Source: Plants (Basel). 2026 Mar 24;15(7):997. doi: 10.3390/plants15070997 (PMC13074886; doi:10.3390/plants15070997)
Supplement: Supplementary file 1 [file plants-15-00997-s001.zip › Supplementary File S8.fasta]

>Aneura_pinguis_10
atgaacaa---attg---gctggagctgaactccccactttattagaacaaagaattaccaactattacaccaaattgcaagtggacgagatcggtcgagtggtttcagttggagatggaattgcacgtgtttatggatcgaacaagattcaagcgggggaaatggttgaattcgccagcggtgtaaaaggaatggctttgaatccagaaaatgaaaatgtaggaattgctatatctggtagtgatactgccatcaaagaaggagatattgtaaagcgcactggatctattgtggatgttccggtaggaaaggccatgtcaggtcgtgtggttgatgcgttaggagtacccattgacggaaaaggtgct---ttaagcgctgtagaacgaagacgtgtagaagtgaaagccccagggattattgcacgtaaatctgtgcacgaaccgatgcagacgggattgaaagcagtggatagcctggttcctataggtcgtggtcaacgagaacttataataggagacagacaaaccggaaagaccgctatagctattgataccataccgaaccagaaacaaatcaacgcacagggcacctctgatag------------tgaaaaattgtattgtgtgtacgtagcgattggacagaaacgttcaaccgtggcacaattagttaagattcttccagaggcgggtgcttcggaatattccattattgcagcagccactgcttcggatccagctcctccgcaattcctggcaccatattcaggttgtgctatgggagaatattttagagataatggaatgcacgcattaataatctatgatgatctgagtaagcaatcagtggcgtatcgccaaatgtcattattattacgtcgaccaccaggtcgtgaggcgttccccggagatgtcttctatttacattctcgttcattagaaagagccgctaaaatgtcagaccagactggtgcgggtagcttgactgcgctacctgtgattgagtgcgccccgacgggacgtagtatgattcaaacaatggttggaggggaagtcgctggcaggtactaccaaaccacgacgagaagcaacccgaaagaccagagcgctaggaggataggaggagcggatattcacggggtccataagccaaaaaataagccttcttcgcctgttattaaccttgttcaatgggtgaacgcggcatcg-----tcgaaa----tacgatgagagc---tccgggtataagcatatac------cttacccaagaatccactccggcagcgctcaccttac---------gagacaggggcgtctaccacgtccgagcggggttgttac---tgagggttataggct------gaaggc---ttacgctctcggtacgaggaattattccaaagacagctttcagcctccgtcaactgaaggcgtccatacgaatgaaggtactggaacgaatctcgag------ctcctaacagggctccgaaacagatggaaggtgaaaacgggaaaatatgaagacatcttttcgcttatcgcgagtgaagataatccaatcctggcatggaacagcataagaagcaagccaggtaac----ttaacccccgggacaactcccgaaactctagatggtatcgaca--------------------------------ccgagtggttccaaaacactagttcgaaactaaagagcgggacttacaggtataccccggcgaggagagtttatgttc---caaaac------------------ccaacaaacc---------cggggagacgcgtccc---ctaacagttcgtaacccccgagacaggatcattcagcaagcgttcttgaacgtattgcaacccatcctcgaaggtggctccgtctggcggcaagaaagcgagcaatcgacctacgaagaccactcccgggaatacacccaa------tgccacccctcccta-accagaaggaaacca--tcacacctcaa-----aggtggaagcggtagcta--taccaagaagttcctgac---cagacattggctattatcccctatattccttaacgtcgcccacggatt---cagacctaacc---gaggcgttcactcggcgcttaaaggaatcaagcaattctggggcgccccgaatcggttccttaggttcgctgttacgaaggccttcgacaatacgaaccataacctgattgtaaatctcttgaagcaacacgttgcggaccaacgtgtggaggacgagcttcggaaaatgctgaaggcccgcgtcatcaacttcgtgcttggagaagaatcaac---tatgaccttaggtgtgcctcagggttctgtctcgagtcccttcccattcaacgtagccatgcatcatctggacgtgttcgtgatcgatcccaaaaaaaagcatcaggtgccaccggaaaaaatacccaataaggtgtacgtaagcgaaagacgtaaattgctaacgttagcaaagaaacaaggatggggcatcggaaaagaactgagagccaacaaggacttaagaaaagaccccaagcgcagggggattagcc---tttttgaatacaaggttcatccccgtaacatttattatgtccgatatgcggacgattctatcgtcggggtccagggggataaagcctttgccaaggacacggctacgtcgatctccaattttcttaggagtagtatgcactttgaagtctcggagtgca---tatttcacaccaaaagcgggaaaactccttccttagggtttcacccatcggtcggactccttg---gccgcccctcggt---aaggggtaaaatagcggagcgctttgcacggctcaaggcacgaatccgaggcgcgcgcaggggggaatataagcaatacctcaaaatggtgag-caaggcgtacaccaaatactataggaaggtcccggagggtcaccttcgacaggcccatcagactatgttgtctagcaagctattgaggtccggaggcttcactctggcgcgccaaggaactatcgacgcatcggaagagatgctgaaccagatcaagagg------------------------------gaagcgcag------cgaggctcggaggagggccgccgagggccggagtgctttccgacgggcgtttcaatatcggacgacccggcggcagcccgcagggccctcgggaatccgcctgctaactctaggtaccaagaggcagaggaagaatgggataaggaatggggattcttggtctcggcttggggttcgagggccctatcactagcc------aggattgagcccgcc---ggggccgacctgttcaacatcatggggagggaagaccttagcaaactgattggtccgagagagcaataccacagcgcgctggatgaactcctgagcggagaaacctcgggcaagatggttaaa------tacgttcaggg------taagttcgcggccgcagacagaggaa---------ccgccgctgtttcgg------cttcacagctcactagcaatagat---atcgcagtacggtttatctggagatgccttattcaaaaattagagagaagctgcgatcggttggattcattcgggacgaacggggcgcattccctaaatccctgccccagatcacagagcttgaggatattcgaataatcgatttttctaagcagaaggcctatggcctgcttaacttatatcaatgtgcggacaaccgatgggagcttatcaagatcgtgaattggatgcttagatatcccctcctgcacacactggcgcacaagtataacactactgtgtccaaaataatgggcgtatactccaaatctccgaaagtcttcatagaatcggggaaacctggcgaatattccatgctcaccggttttcctaccccactggagataagcactaggcgcaaagaattcctcgtttcgggggatgaaaccc--------------------------------ccgaaagcttggaaaaactctttgacgatacgc---ggacccttctcacccgatcgaa---gaagttccataaacgctgtgtcgctgattgccccgaaact---------agcataaag---------------ctccatcacattcggaagctggtaa---------------------------aagggttcgggggcaacatcgtcaccatcaa---cgttgggggcaaacgcaccgtgaaacggggtctggacaaggtgcgtcttccggcggcggccccacccaggaaacaaatccc--------------cctctgccccaaacatcactcc---------gactttcgtgaaggcaccataacattggaaaacataga------------------------------------------catcaaatattcgta------tcccaa----gaccttatatgtgggcggagaacag---gggaag-----ttggtgaacgtaggagacgtcaccaaacaacgttttctgg------aaaaacactagttttttttaccccctac----------------------------------------gcctcgttttca------cccccggaatgttccagtaggagccgtatgatgggaaaccatcacgtacggttcggtgacggcctgcgggctagttctacaacacaagctggagacgtatccgcttatattcctaccaatgtgatttccattacagatggagtgcgacgtgacgtgtgtgggatcggtgagtcgggggcggcgcatcgtcgt---ccccggcaacggagccaaggattaaggggtggtcggacccttcctaccccaagtagcaacaccgtaggcgatctcaacagagcttcttcg------------------ggggagtcctccg------------------------------agactcgagtggaagccccctaccacggtttgtctgttagcactag---gccgtatcctcttgatactgtgagtcctagccccgatacgaaagcccaggtccatgggcggttttcgggaatcggtgggcggttgcccgcagagattaga--agcttggcgttaggaaatgtcgatcctcgtacgagcgcggcgagctccttcggcggatccc----------tacaaagacacaactacagttcgctgtcaaaagact---------------cgagggccgccgcaggcgcggagatggaggtggaaaaccccgaatcagccggtggatgcgctgagaagcagaac---c------cggtcgacacgggacctaataccttctgcatggaagatgtgcaggct----agagcgggcgcgagcgcgt---------------------acttgga------gtctacgga---------cgtagcaaaagttccagcctcgaaaaggagtg---ataaa------ggcaaataccaagatcttttcggccttgtaataagcccggataattcgaaacaggcgtggctag---agataagaaacgaaccagccaatctgacgc---ccggtggcacg---ggcgaa------accggggaagactggtttacggagaccagcataagcttgcacgggggaatctataaataccaactagccaggaaagttggcataccgggcggcggggggcgcccccttactatagcttctccccgggacgaaatgattcaacaggccttcaaaagaattttagagcctatcctcgaaggttatgttgtcggggttacagcccct---cggaac---cggcggggcaacgacatggttaaaca---ctggatcctcccagttgtgtttagcgacttatcccacggattcagacccggaaagagcgcccactcggcgctccaacaaatg---cgatttggttggagggacgtgcattggcttctcgactacgacgtgaggaaagcttttggtaacgttaaccaccacgtactgtgtgctgcgctggaagagcagatagcggaccgtagggttatcgacgag---attcgcaagatgcttaatgtgaaagggataaac------tttgacatc---cgggaaaacctgggcaccccacaggggtccgttctatcccctttcctgttcaacgtttacatgcacaaatttgaccaattcatgcataa----tcttatagcacactacgaccg---ttcgggcgaggggttaat------aaaccccgaatggaaagaa---gtgagtcgagtcagagctgat------gagaagggccagctgccg-----gagg---accctactaggaa------ccggcagagacggttagccgctgcccgcagaggta------tcaagcgatacatctaccatc---cggcggccaatatcaagatccgatacgtccgctatgctgacgattttttggtaggtatcgagggcccgaaggacttgagtaagaccattagaggggaaatcaacgattaccttcaatccgccctgcacctagagataaagaaggacaactcggtccatgcgcgttccgattgggttcgttctataggctccgacactcaagctagaatgac---aggttcctc---ctgccttatcaagggtaa------ggagctagaggctattaacagattcaaacaaagagcccgtagggccaaagagaaggcacataagaaataccaatctatgatgaacaaggtgggagcctcgatccaacgccgaaccgtagaggatacctttgccagagctgggcaaacctaccttaagcaagtacagatcgcaatgggagccgcaacccttagtcgatcgcaagctttggacgctctgcaagagtcgctcaatgtactaaga------catgagtactcatgggaa---cggggtaacggcggccctccggcccgaatgcccg--------ataattatcggaacaccgattcggcaagcataaggggagtagctgggcagtggattcgaggggctaaatcccttggaaacctcagggtcgaacaagaagttagacaagccccgaaagatctatacggggtagacattgtggagaaggtggaggaacccagtaagttcttggacaacttggactctgggcggggtgagataacacggtgcatcagagatgagtat--------aaaggtaagggtgcagctata---------gcctcg--------gtcaaccctt---------atataagatgcccgatacctcacatactggaatgtctgcggtctcaaaat------attgtagccaagaatacccgaagacctattgcggtcgctgctattcccaatccggatgatctaactattatcgactggttcaaatctaaagcccatgggatcccaagctattacagatgcgcgcacaacatctgggaagtccgagacttggtcaactaccatttgagatattctctccttagcaccttagccctcaagcataagtcctcaatttccgggattataagagggtacggtaaagccccgaaaatacgaacaattaatgagaagggccaggag---tccgcagag---tttcccacagtacacagagtgaatggcacccgccgaggatttaacaccaaaccaataa---gcctaataacgttccaggattttcgggatctcctgatgagaccat---gcgtggcgcggaaac-----ggtactatgacctgcttt-atgcgggtaaccgccagaa--tcatcggtagtatc-----gacccgataaaact---actgcagaactgggagactagccgccactggtctacct-------------------agatgcctttgatcattcctccagtctcccatgggagccggat-gagggagaaatttctcacgtccggatctttgagagcctccgggctactctctcaaatctttttggaaacagaacccttctatcgtggaagtcgacctgctattaacgtgggattatccgtgagtcgcgtcggttctgcggctcagttgaaagccatgaaacaagtatgcggtagcttaaaactagaattggcacaatatcgtgaagtagccgcttttgctcaatctggttcagatcttgatgctgcgactcagtatttattaaaccgtggggctaggttaactgagatacttaaacaaccacaatatagcccaattcctattgaaaaacaaatcgtggttatttatgcagctgtcaaaggttacttagaccaaatacccgtcgttcccataacacactatgagcaagagctattggaatctatcgacccaggtatactttccgctattgtacaacaaaaaaacatcactgagcaaattagtagtcaactggctaccttttgccaaaaatttacgcagggcttcttagc---aactcatcaatcataaatgcgtgaagtattaatatttgcaatttcaagctttagcgttttgagttcgaaaaaaatcctaatatataatgaagaagttattgtagcttcaagttttgtgtgttttgttatatttagtcaaaaaacatttggtgaaact---ataaaagctactcttgatgcgagaagcgaagctctcctttccgattcacagcaatggatgagtcatcaagaagctatgttgtccgaattgaagaaacagcatgaattacgtagtataagcttgcgttcaagtacacaaatgattggagaatcatgtataaatgatatggttacgcgctgtgcgccaaagtgcaaacagacggtgaaatctgtgttatgccaacaaatggagcaaaagttaaaaacactgttagctattcaagagcattcccgtatcggtttacaggagaagatagtaacttgttttcgcgaaacagtttgtgacgaatctcgcttttccaaatcgcggaaacatcagtcagaactagttcaacaaagcatggtattattg------aaagatggggttccgaaacga---acggcgtgcagcccgctagaacaatttgcaattattcaattgattcctattcatataggaaacttgcatttcccatttaccaactcctctctgttcatgctactaactatcggtttagtattgcttctggttcattttgtcaccctggatggaggacacttagtaccaaatgcttggcaatccttcgtggaaatgatttatgattctgtgcctaacttggtgaacgaacaaataagtggtgctttttcggtgaaacaacggtttctccccctaatctatgtcacctttacttttttattatttcgtaatcttatcggtatgataccatatagttttacggtaacgagtcattctataattaccctaggtctttcattctctccttttattggaataactatagttggatctcaaacgcatgggctccatttttttagtttctcattaccgcaaggagtacccctgccgttagcacctttctcagtacttcttgagccaatctcttatcgtttccgcgcattaagcttaggaatacgtttatttgccaatatgatggctggtcatagtttagtcaagatttcgagcgggttcgcttggaccatgctatccgtggggggtattctgtatctggcgcagcttgctcccttttttatagtattcgcatcaactggttcagaattaggtgttgccattccacaggcttatgttttcacaatttcgccatgtatttacctaaatgatgctataaaccttcatcaaggg--------acttc-----cgcgt----cataa-----------------------------------------------------------------------------------atgcctcaactagatcaatttacgtatttgacacaattcgtttggttatgcgtgttttatatgactttttatgtattattatataatgatggattacccaaaatgagtcgaattatcaaaccgagaaaacgac---------tggtatcgcaggaa---aaagtaggcgcgaagcggagcaatgaccgtatggaacaggatgtggttttcagagaatgttttcaagccagtgcaaactatccgtactcaggtgtatccggagcatccaagtggtgtaaaggaatggtccaactcgcgaatgctaataaattgcaacgaatgaataaagattatgtatgttctttgggagagattagtgtatcacaagtgatcaaaaagaacgcactttcggcctcgagtccttctactcatcaaacaacttctctagcttcacgtcaa---accaccgctcttaacaaaatctatgttttacgcggacaaaagagaactccggc--gaagataaagaacggaccaagaaaaaaaaaaatttcgtga------------------------acgctagaaggtgcaaaattaattggagcaggagcagcgaccattgcttcagcgggagctgctgcaggtattggaaacgtttttagtgtgcgcctcgc---cggagcgcgtttggatcagcgaaggtt----aacagattatcgcacggcctcagccctaacctgtagcgggaacagaccgcggggaaccatagcatgg---gtttcg---gccgagtctcgtcgcacggtgttcacgagtgcttcagagtcaagcgttactcc---ctccaacgaaggagg---ccc---ggaagg--------cactaagggccaactaaaccctc-----tgtgcaaa----caaccccacgggggaaactgcaggaagcaggaaaa------gtcgctcact---------aacctaaacgacgagcaagcaaccaaacgtgaaagcgagggatcacccc---aatgg------------------accccgaaaaggttagcac------------------ctaggtgccaaaacg----------------------c---ggac---caggg-------tatatccaaaaatgtaatgggtgacagatcagtcataagtactccgaggg------------------------atacactgggc---aaaccaagtcgcgtatacgacgatgccc------------------gtaatgtgaaagactccgagggaaggactgtagatggtaatgcgccac------------cggaa---------aaaacttttttt---tgtcgaacag---ccc------gcaggcacgtggtgcgaagacaaaagaagggggtcgaccaacgggagagggcaggaaatggaagactgagaaaggctgaaatatttcttcttggg----g--------------cggaaccggcggaagc-aactactaaaaccaa---------ggccaatggaagtgagtctagac------cagtgacgcctcccgccgcgctcggtcacgtcttctatgaagacatttacaatatagacaaccttagggctggctacaaaaggc---taaaaggaaatgtagccccgggaatcgacggtagaaccaaagcggacatgaccgacgaggccctcgaaaaactatccaaagagttgggaaggcaggcatatgccccaaaaccggccaaacggataatgattcctaacccagat---ggcggtagtaggcccctttctattgcttcgacggttgacaaagttgtgcaatccactttgaaaggactggtggaaccgc---actttgagtcgc---tttttagagac----tcgagccacgggttccgccccgg---gagaagctgtcataaagccctccga--------gacctccgttactcgtggacggcaccgactcggcttgtacaaattgatactaagaaagactttgacaagattcatcacgacctgcttattaaggaaatgaaatcagtaccgcgatctaaagcactacaggatcttatgcgaaagctacttaac---gcaggatacatagatgta-------------tataaccctacggatcgaac----------------------------------gcgatacgaca-cagagggcgttc---------------cgcggggctctataatatccccgcttcgtgccaatatctcc-----ccacataagttggattgctacgtcgaagacatactcatacccaaatacaac---gtaggg--------------------------------------------aatatg---cgccccg-------cgtcggcagaatatag-------------------gaggcttaatatccattcaaaagacaaagcc---ttcttcaagtactatacaga-attgg--gggaggccatcagaaacatc------aaaaacctagagtgggt------gaaccg---------------------------cgagcaaca------------------------aaaaaaatatattttagtgagaaaaaaatat---tttttcgaaaatttctttttcttccgaaaccc---taaag------gccctttgg---gccg---aaagac---gcttccagaaatggc------tgagaaaga------aggattaaaaacacttaagtacctac-ggtacgcggataacataatttcaggtgttataggcaccaaacaagatgccctagatattataaaagccgtacaaaacttcccgcaggaagaa-ctggagttggacataaacgaacagaaaagtgaaatcttacacgcaaaatccgggatggccaaatacttaggcgcattagtaatatattacggcacccgaa------gtgtgaa------aatctcaagcac---------tgacgaggt---atccg---atgcaaaccga---------------gtaagactccgccgatctcgtccacaaccaatagctcccataaaggactcaataactgaagccttggaacttggatacgcg-ggaaaaaacgccaaggg---------cttagctcgagcaacctccaatccacgattggcttcctta---ggggacaaacacatcgttacccacttctcatcggtgatacgcggcattgttaactactattcattcgtgagcaagcgctcttccctgtggaaagttgtgtccatccat-----aaaaagtcccgcgcgctaaccttggccaggaagcacggctta-cggtcagccaaggctgctttactcaagtttggtccgaacccgcggatcacagaaaagggcaaggaggttgcgtcaccatactaccccacctctctaaaaaccacgggaaagtt-ccacgtcac-----------taggttcagtca--------ggttactatactcgag---gaaccatattatggagtcaggtg------------------------actat-----attc--------gaggaacctcgtgat------gga--gtggc---------ggagcgg--------------gctcac---------------------tcc--cgc----ggcgc--c------c----gagaaaaaatc-------tggcc---------------ctcctccgt-----gtctcgctctggtcgacct--------tctctctctggtc-----------------------tccgcgcctct-cccctcttttccctctagca------------------------------------ctcgtgcgtgg-----------------aaatc--tacgagccatttccagtctgcgaa----cccttcctcatca-gccat-------------ttcggctagtgaaaaatcctttcgat-----------tat----cg----c----tt----------------actcaaaata----tccccg---------------c------c---cggggaccata-------------------gccaaatcg--aga-----------------------------------aagcggatcacgctat-----gcctac-----aatgactaagttac---gaggtgcag---ggg----------ggggg-----------------------------------------------------cc-----------gggg----------ggc--tagtagcgcttatg------catacggccaagccacagaagc---------tggagaaattgccatggacgagccacatgcagggaaacttgcacgtgtggttctgacc--ggggggg------------------------------------------------------------gccctatcggtattctttgattcattccgttgcgcgaaatccatcattggctaagcaatcatttggttatgctattttaggttttgctctaactgaagctattgcttcgtttgcctcaatgacggcatcttcaatatcattcgtctttcaa------------------------------------atggtgttcgcgccacgtgcctttaaaa----tctttctgaaactgttttatcaacatattctacccaattcatctacact-aataacgactttttctccattttcgttgtatatcgtagccatgcccttaatgataggctcttctaaagatttcttatgtcatttccatttaggtttaattcggattcgtttgctgtttgcctttcttcctgaacgtttttttcgaaacgattttgaagacggtacactcgaattgtattatttaagcggttattgtttgcaaaaaatctcactttctaaatcgtatggtcactgggttccgcaaataagtggtgtttcccgtagtttccctgcgttacaacttctgtaccaatttgatcaatccagaatggattggttcaccattattataggaagccagatatttactcttacgtgtggtattcatccccgtttggctcttggaatcgcatcc---------aatggttggaacagcttgcaaaatctagcaaccttacccacttcattgcccttaatcgtttcttgtac------ttctatt------------gaaacggaatggttccatgttatt------tcattaatgggatatttacttttgtttctatttctttatcccattctggtctcaatcacttttcgaactttactagcagaatga-----------------atgta-------------tgtaccattattacgtccttctctttttatgtgctgctccttccgctacgcgcgaattctcattggattttg---ccggtttctaacagcgatagctatttattcaagtatttgggtagcaccatccgattctcaacagggtgaaaattatcgcattatttatgtgcatgttcctgcagcttggatgagttcactcattcatattgcaatggctattagcagtgtgttattctcattaacaaaacatcccctttttcagttattttccgaaaccggtgccaaaataggtgcttcgttcacgttgtttaccctagtcaccggggggttttggggaaaacctatgtgggggacctttcgggtatgggatgctcgtccaacccctgcatcgatcttgtttttcattcacctgggtgcactgcgttttcaagagtttcccgcggatgttgcttctatttctacatgtatagggctaatcaatataccaataattaagttttctgtcaactggtggaatacattgcatcaaccttcaagcattagccaatttggtactccaatacatatttctatgcccattccaatcttttcaatctttgctagctttttgttttcaactgggattttgtttatttcggaaacacgtcaaataattctatc-ttttcatttccagcgaaaaagccaatga----------------------------------------------------------------------------------------------------------------------------------atggtccaaccacagaattttccccttttccccattcttccggttgtgcctcgtggcacagcagcacccatactatttcaatggttggtaagtagagatgtttccacaggtgctccttcttccaatggtactataatacccatttctacatctttattacttgtttcagttctcatacattccagggggt---------------------------------------tcatgcgctc---------tctggacggagcaaaaagg---atagtttcg---ataagagcaaga---cccgttctgtt---acccaacataattgagagaagctcacctaaaaaaatcca------atatattccctcttttctggatgaaaaagccttttcaatt---ctttccttttttcgtcagttt-ctt---tctcct-------tttcttggcagacagtccccgccg-gc---ccttgtcggacagtat---cttg---gttttgtggtgtccgaaaagtccgg---------cg-gggccc------tggctgacagtgt------ccgccggggggccctggcctcgttgttgttttttcattttactattatcaaatccatgggagacttttcatatttagaatctttccgcggtgtgcttcgtttcttcctcttccgcacgctctttttatcgtttcatcata---ggcgc---gataggtta---gcgagg---cacga---attt---cctttctttgtttctcacaggcagagaagacgcgagctcattctatcgtcactgagaagaaataacttgaattggagtagatgttttcttgtt---cgc----gccttactgagtagaccgatgactg---ttggtc---acgactttcgaaaagctc--------------------------ccgttaatatgaagatttcacacggaggagtttgcatctttgttatgggtgtgattctgcccaacgcgaaaaaga---tacaatctacagggaaaacacctttgggttccgaactacatataggtaa---ggttcgtagcacttcgcgaggtattgatcaattacatgggcccacttttcactccatttgtggtaatttaatcatttacgaacc---------------------gtccccggaaaacccatta------------atgtttgagcatgatggatcgcgt------cctgccctgtcgca---atccccccggcctaccgaaggt---gcgaagctcc---cgcccgacg------------gc---tctctaccaac---------aaactt---ctttggt---ccgaag---ggc---cgggggcca------gctggtggatttacgcacactt------ctttacgaaagaggggctttacagttcccgaac---ataatagtt------------tttcacattggttgactatgttcccagaaaaaagattctatctctcgaatcaaggagcgagcactaccaaagtggctatacataccaatctctttacggatccatacgctttgatcggaactggaagttttgaaaca---ggctggtatacgacagtaattaagctccctcttattccccgtattcggatagggttcattatggcttcgttgggaggcttgcttagtcttttccgtaagctcaccttttac------agattggattggaattaa--------------------------atgccgaatgccgtaacgaa------cccagc---tgtacggcaaagaaagatttctttgttgccaattataagcaaagtttataatgttatgtcaccggaattgggccattattttttagtaccgagtatttccgttgcgttaactaacaagct---gcgcc---ccgtggttgttccaccctattctttcccgtccactatgtctttctctggtattttgtttcgctatattcctcccgacttttccaattacaatgtatttaccaact---------caaatgctaatgcgccttcgtctcataaaatatcaggaacctggtctaatcatgaaggtagtctgttattatggtgttggatcccaagtttttacggattcctcctttgt---tacc---cggctcgacccagcaatgtatcggaacaagcaaagggcgcagaaagaagaaatatttattttttgttttcgtccgaag---------gtctcgaccagc------gggcagtttcgctcatggatgaacagcaa------atttatgaaggcattgctttattcttttctatttttccattagcaagttccaatcctttcgttcgaatttcatttgttcgtaccaaatcacttgcggaatcaaatcctgtttcacaagatcctgtaccagctatacatcccccttgcatttatgcgggatacgtcgcaagtgctattggcttttgcttatgtctatc------tggaatgataaacag---gccgc------------------gtctg---aagaatatatttttgtttcttggtcctttcccggtaaagccaaggaa------gggccgaa---ggcca---gaaatggctggtagattccc-----------acgc---acgggaac---cgctcc----cc------gcgt---gcccttcgg---gtcat---tggcccatag---ggagcggcgggctaagagtgtcgttcgtaaaacaaata------------------ctatgtattttcattttggtcggacccgccacagcgcgaatacggtg---gtgtgggaacaaattcaaattcggatcttgacatgtcggtgctttttaacggtaggcatatcgctgggaagttggtgggcttatcatgaatcaggccggggcggctggtggttctgggatcccgtagaaaatgcttctttcatgccttgggtattagctacggcttgtatccattcagtcatttcacctagattgaatgattggaccttgtttctcaatatggttacttttttatgttgtatttcaggaaccttttccgtgcgttctggattgctagctcccgttcacagttttgctacagattctacacgaggaatctttttatggtgttttttctctataattaccagcatatcttttatttattttttcagaatgaagcagcgatcaagtacccagcta---------gcattatctgttccatcatcaacccaagatcctacggtctcaaaacctgtgaac---cagatcttgtggcatt---cgcgaagcactctatttgcgcactcgtatcgat---ccgatcgtttagcaaagctcatggagg-----gc---acagc----agaaggtcgcgac---agagtcattgtatacagagcgggt---agaaagcc---taaataa---------------------------------------------------------------------------------------atggcaagacgactatcgattcttaaacaacctatatttcctgcacttaacaatcatttgatagattatccaactccgagcaatataagttattggtggggttttggttcgttggctggtctttgtttggttatccaaatacttacaggtgttttcttagctatgcattatacacctcatgtggatttagctttctcaagcgtagaacacatcatgagagatgtgaaagggggctggttgcttcgttatatgcatgctaatggagccagtatgttttttattgtcgtttatctccatttttttcgtggtttatattatggaagttatgcgagtcctagagaattagttcggtgccttggagtggtaatttcagtgcgcctgggaagtctcgttc----------aaagatgcgaaggttgaaag-------cgatcg----ccc------------------------------gggtaagactcctaacccgaagcgggac---cgtaccgcagggaactaaagcatggggcctatcc---------gttgtttcgccgcacggcaaaaaaaagattttcttttcgtacgcaacagggtcacg-----------cggc---cccccctccca-------------accac----gggggtccggaaggcaagagggtccataaaatattctcgcgcgaa----caaccctcc---ggaggtaactgtaactgacaggaaaagtcgtacacggtcctaaacggcgagcaaacgaacaaacgtgaaaacctacctagggatcacc------ca---a-gaagac-----tctataaggaccctgat--tagagagaagcgggaacca-----gtcccaagagcacgaggct----------ttggccaa-----------------at-gggtgacagatcagccataaatgtactcc----------------------------------------------------------gagagagacaccgggcgatcaatgtcg---agcat---------acgacgaag----cccc-aac-------gagtga------aatgctcggcggaaagggctgtagatgataaaatgctatgc--------c--ggcgcggaa--------g------ggctctc---------tgatagtgactgaccc-----c-------c-tccacgtagtg--aggggtgagcgctcgccgccgcgccagg---cggcggcggaat-cggataaagcgaagtaggagtag--aggctggcc---tactaatttcggtcgagtttcgtgtgaga-----------caaacctcga----ggctggctac------gc---ggagg-----aatt----ggcggtggaccccagaaactgaagaggcaagaaacaaaggta----c-----gaggtagggaaagaaaaaaag-----------atgaa----tttttccctacaacagctacaatcccaacctggatagcgtat----agtta----cccc---ggtgctgtctgagaa------------------gc----ag-----gagacgtgccactgg----aatct--ggtttcctag----gtg------gcggcgccggacat--gcttagtaac-----cccagaatccgag--------------gccc---tgac--tcgccatccgggcg-----ggcggcatctc------ggcggc--c---------------cgacgacacgac------cc---------------gagcctaaag-----ccc----caa---cgtagcgaacgtgatgctcc-----------agcctagatgcctacg---ggcgggtc------------ag-----aatc---------cgcc-ggatgtcaattttggagccttcaaac----gaagcttactacgtc----aaaaagtccaaccct---------cag------tc------cccgg---gcctgaatggggggatgaatgcaacggctggtaagccgtt-------acgcgg----------cctccatttgg----act---taaccaata-----tatcccg-----------aatcagga-ttttcaatca---cggcggaatg----ccctg-----------------c---cggataggag-atatcgc-ttatgcgggc----cacgaaggccc-------gt------------aaaacctgaataagttatcatggacgagccacatgcaggaaaacttgcacgtgtggttctgacc-gggggggggaggga-------------------------------------------agaaccccatcggtatttatcaatgattataacagcttttataggatacgtaccacctcggggtcaaatgagcttttggggggccacagtaatcacaagcttagctagcgcaatacctgtcgtgggggacactatagtaacttggcttcggggtggcttttccgtagacaatgcgacctcgaatcgtttttttagccttcattacttacttccttttataatagcaggtgctagtattcttcatccggctgcattgcatcaatatggttccaataatccactgggtatcaattcttctgtagataaaatagctttttatccctatatttacgtaaaagatttagtaggttgggtagctttcgcaatctttttttctattttcgtttcttacgcacccaatgtattggggcatcccgacaactatatagggcgaccggtccagatcccgcacga-------------------taaaaagcacaagtccatttctgtgc---------agagg-----------cgttgcactcacccttgttcggcaacgaacacggagaccttagcatgtgca----------------agaagctccgttgagggggtttcattcacctcc---------------------------------ggcggggg----------------------------------------------------taacccaaaagtatggagcaagccggttctcttgtat-ttaagatgaggttctgtactggcgaatcggagactctttcggtccttgtcaaccagcaa--------------------ttaaccattggcacctg----------agctctgcaaatggcgaggcgcatgaacgtacgttgctcgctccatgcctattgatggtatatatcaaccgggtcataa---------------------------atgg------------tttgtcctctac--ctactctcttgtgtggaaggatagagtt-----------caagatgga--------gcggattaccta-------------------------------------------tactactaggggcaggagtctaaacgacatcttaagca----------------------cagggc--------------gttcggaa--gcgaaggtttctg-gacgaggagccgtgtaggaaacaacggtgaggtccta------ggggt-cg-------------------tcctaggaagtcagagggcccgtattacccgcctacccg---aaagggacctagcaataggaaagcgcttgata-----ccaagcagcagggaaggagcctatgtacttactgaatggttaccgttcggcaagtttcacttcgac-gcagtctat---------cag---------gccat----cttc-----caggga------------------------------------ccgtgtaata-----------ggcg---cccgaaagagagagggaatgtg---cg-----ttgaatagaccttccgggtttgaagaagctc----cgaagaaagtcaggttagagagccgtgtgatgggcgactatcccgtacggttcggag----agcacttgagtagccc--gccggatcggttaac-ggggtgaacct---ggggccgta--------t-ggggtggactcttgactctatcccgcaaatcccatgtcaaccccggctcatatagtgccggagcgcggttcggacccaacaatatccgctaccgacg---gaaatcggtgccttgagggcgttaaggctaatccctaccgaaactggggagtgagtga---------ccccagggcaagctctttggatgggaaaatgctctttgtggttcctgctgatacaa---gcccaagccgccttctcactataaggggctgccg---cctccgcc---------cggcggcggtcacgtcg---ttttgccggactcacgcgagtactcctaattccgggggaggaaagggcccctctgaggaaggaccaaacaagacggcgtcgccaa---gttcgcagactggtaaatgc---ttagggaggaccacaccgagtgcttcggattggctgggaccgaaacaagattggccggggggaa------ccccggaactgataagcgaagcctcgaat---gaagccttaggcctttatg---aggtacgggcccag---------aatgaggcgaacccgatccatggacagatgggtggagcgattaag------------------------aattcgaatcttgacgttcctcttaaccccttagagt------tttcgcatccggcccagcttgtagagaaacaattcatcgatggcaaatatcgccatctggtaagggagattatatctaaaccggaagtgctactcacggcc---tataacaac-atcaaatccaaacc---gaatatgaccggaggaggaagtccagggag---cgccacgcccttccctcgtc------------gagtggcttcgcc---cggcggcataagcctgaaatgg---tttcatgaaacgggccggaaactgagg---gagggtacatacgagttt---gagccaatttgga---gatcc------gaaggacc-----gaagccg---ccgggtggagctgaaaagcgc-------------------cgccccccaacggtagcgaa------------------------ccctagagacaagataatacaggaggctttccggatggtaccggaaattatctacgaaccaaggttccgagatatatc------ccatggct---tccgaaggaacaggggtactcactcagccctgagggacatcaagatgcggtggaagaacccatcgtggtggctcgaattcaat------atttggaattgcttcaacactatcaacaagaaaatactagtgtcaatactaagcgaaaccattcgagatagtagactcgaaagtacctt---gaaccaaatgtggaacgcg------aagattatggatgtcgaattg-------------gga---ggcggcccggcggtt------------cg----------ggggagcgtcatatctcccatcccgaccaattcataccccgacagactcgacagggagatcctaaggatccgaaag------------gaactcgagaga-------ggcggc---tc---gcatcgtcgagccaatcccgtgtatg---agcgactgctgcacatc---ccgaagaactcggtgatggagatg------gga---------ccggcagccgccttgcttc---------gggga-cggcttcgaattg----------tcaggagaaagggtatagcgga---ggaggatctc---------------agggaccctaaattcgtgcaagtctacgcgtgtcgctacgccgacgacattctgatggcagtttc-ggggtcgaaagctttggcccgcgaagtcatggaacgagtcccccggttcctcgaagacgttccccacctgaagataaacccggataaaaccc---gtctgggacacgtagtggaagagaaggcaa-ccttcttaggtatgagtctct------cggg---cccgaaaccgagtcaat---tgcacgtgaggtcagacaa------------------------agcgactcgg--------gccgggaataaatatcggggccgcgtccgaaaggccgcgttggagctttcgaatgggtgggagaaagggctcaagaagctcggagagaagttactggtgtgcgccctcaagag------ggcctcgaaggaggccgccggg---agaaaccttacacttattaaatccga------ccaagaggtgcgggaaacgccagaacaaatttgtcgagaaattgtgagtgaggtacgaag---agcg---gggattcgtcgggacgccg---cccggtgggcacgtgaattgagtgaaggggacat------cttcacgaatattattgagcgggatgg---acagggagtggtgagagaat--tcgacgaattcgtcgcatcggtgcacgagctcctatacccagagtccaaggttgagcggaaagaa---acgggtc------caggcc---ccgaaagg------gacgcaaa---gcacgtccccacgaaccaacgcca---ggcgtt---ccgaatacagatatacgcac-cgcttccgcggatactagacgagttaagggccagaggaataattaacgctgagggaagaccaacctccgtacctgtcctcgcgacccaagacgatgtcactatcacgcaatggtacggaagtgtggcgcacgggttcttaagttattaccgatgttgtgataacttctacaaggtcaaaaaggtggtagactatcagctcagatggtcctgcctacacaccctatcacacaagatgaaagccaagggcgtgggtaaagtcatag-------acaaat---atacccacgagctgcgggtggaaacggcgaa------gggcccaagggtata------------tttccctacacctactgaactgagggttatggggaaacaattcttggtgaagagcatcaaagacccagagagaatccttggtctgatg------------------ttcctacg--caccacta----------------gg---cacccgg------------------ccgatagatgctcggtta--------caggttgcct-----------ggagagtaagatcgaaatgcaccatatccgtgcgctgaaacgcagtggagcgggcggcgcccc--------cgtcgatagtcaactctagcagcgaccgaatcagtgggctagaagctcgc---------ggcgcttaaccggaaacaaaaatcc-----cagggagcaccacaaggcgatgcat----gcgggggatataagtctgcaggatatagatgcatctgtggttctgaacccgaaaccag----gaa-gag---ggcaggcctgtga----ctctcgatgattaaactctacaa------cgaaaaagattggggggtgggagccgtatgagcggtaacgttcacgtacggttctgtgagaagggttgggga-----------cggaaatg-gcccca--ttcccttactctcgatggtatttcttaccagtctatgcgattcttcgaagtatacctaacaaattagggggtgtagccgccataggactagtttttgtgtcactattggctctacctttcattaacacttcatacgtacgtagttcaagtttccgaccaatccaccaaaaattgtttcggttgcctgtagcagatcgcttgcttttaggttggattggatgtcaacctgtggaagcaccatatgttactattggacaaattgcttcagtgggttttttcttctattttgctataacgcccattcctggcaaatgtgaagccggattaatcaaa----aattttaatgcttgcgag-----gcgcgtagcgtcctagcaagctttctcacttctactggct-----------------------------------------cgcttcggtggtga-----------------------------------------------------------------------------------------------------------acgaacaattttgcacaaagatggctgttttccacgaaccacaagtgcgacgctatgcatgccataatcgctgggtc------aaaccgcgccgggacgactggtgctaaaccccacgcaactcagccgaaagttagtaggagagtgatgtcccgcgttggggtagacggtctggtaa------------gtctagggaaacgaatactaacgatgcgccctccgtttctgtggagcgtaggcgggaac--------ccgcccacggcttacgagt---gccgttctcatccgaatatcttactttgtgggggaaaaggagcgtccctgagaaccggaacgaaa--cgctcgtactgcggtgatgctacaagctcacccgatgcgctaggtaggacaagccattctgcgcgattcaggcatgacggcggcgagggtgg---ggc------tgg--gtcacgccccaggatgagttgtaaaccccatgccaatggcggacgggatagtgattcaactgagaaccggtcgggtaatgaaccccctgctgtaaccgtccatatggacggtggtggttggaggcggaaactcgaaactctcgaacgaaacgaaaaatccgggaaatctggaaacatctactccatatgcacggacccggacttattgattgcggcctatgaacagattaagtcccgcacag-gtaacatgaca---cc------------------------ggcggaaaacc------ttcgtcgagtgg---ctccgtccc---------cggaaagtatggatcg-------ggcgtggttcgaaagaaccgccgaattacttcgaagcgaacggtttcgct---tcaaac---ccgcacgtaggatcgtgataccca---cgcc------g-ggtc--------aatt------c---ag------accttta------actatcgggagcgacgagattgctcagcaagccatgaaaatagtcatggaacatatacacgaacctagattcctggacatctcccacgggttccgtcccggaagagggtgtcactcggggttagaacaaatttgcctgaaatggacaggagcgtcgtggttccttgaatttgacataaaaaggtgcttcg---------attctatggatcgacacaagctagtcttcatcttacaaaaggatatagaagatcagaggtggatggatctcgtgcataaactgttcaccgcggaactcgtcggcggcgagcttggcgg---tgaccccc------g---ctcagtcct---ctcccgttg---------------cccttgggccctcgcccctctactttgtaatattcactcgcacgaattggaccaagaagtggccaagatggctaatgaactcccacgaagcc---gcaagcgaagagacgaaag------------ggcggctatg------aggacgacg---cccaggac---gaaggcgttcggactg---accc------------------cgaaaatcatgacgg---------gggccggcggcgga---ctgtccccgactgattggaagga---------ccccgcacg---cgcattttacgctcgatatgcgggcaatt------tcctcctaggtat---tgccggaccc--aaggaactggtggtcacggtcaagagtaggattgtgcagttcgttaattcggagctgcgcccggaactcgccgggggtgatatatcccacataagcgccggaagcgtgaaatttatgggaatggagat---aaa------gcc---ctcctcgaaac------ggagatt---cggcaaggccatggagaagcgacgcaggattaggaaccgtatctctaccctaagggtacaaagacgcgaacgccaagactcctt-ggtccacgatgc------ctt-ggttagggcgctggggaaattgtcgaggaagcagaac-------------catgcggggctggccctgc------tgagtcctcctaaat--------ccccggaaatggcggagttagttaaagc------cttgttaagagaaatgcaa---gccgataacgatctagtaaccgacatt---cgggactcgcagaaaaacttccactcggctttagcgagcaggctatacttt---gccccggatga---ggcgcgggaagcg------atggataacctcgagaggaaactcgacaagtggtgcgatgagcgtg--gagtccgaaccccttttgataaagagag------------ggctccac---gagagcacgtggg---aagatacgaggcggcgcta--------------tccctgcaaattctggccccattgaaggagataaggaaaaggctcaaatcgcggggccttatcgcgg---agaataacaaacctcgttgtgtggttagatcgattcaactcaacgacgaagacattgtgctttggtttaacttcgtagcccgagacctattgagttactaccgttgctgcgccaatttctacaaggtacgagactatgtggattatttttcacgctggtccttgatacacacaatggccgggaagcataagacatcggcggcggagctcatcggggcattatcgatagatatggtcataaaggatgacgaggggaaa------gaaacaataagctttctaagctccaacgaaattcgacggatgggaagaatgttcctgaggggcatccaatgtggctccgatatgcggactctggac-cgccgtatttacg---c---cacgttcgggcgg-----------c------------------g---gcgccgtgcattgcggtgctctgtgaa--------ggcg------------c----gaggataaggtgtaaat---gcaccat----gcgcgcaagagg---------------------cacctggatgc--------------------------gagggggtagtgacc-----ga-------gggttacggtaa------tgtaa--gcgtt------cgaggttgcc-----atcaatagaaagcaaatacctccgtgtacggatc--atcacgatgaattgca----caagaggttatt---------gtagtttggggaactagatcg--------agagtaggccccatagaattccaggtgtatacgtccaatcgagagtaggctcttggagagccgtgtgatggaagactatcaagcacggttccacgagaagggc----taa---tccctcactcgacagatataggtactctatatttaattttcggtgccattgctggagtaatgggtacatgcttttcagtactaattcgtatggaattggcacaacccggcaatcaaattcttggtgggaatcatcaactttataatggtgcgcccggatatacatcgtccgac---aggaagagctatccactcctctttttgccatc---caggctagctaaca------------------------------------agctagggcacaggctcgactcgc---ggaggcgccatagtaat-------atggctcac---------------------tcgggagcagc---aagtctaaatcggggaa---cggtcgggctgccaccgctaggacgccccgagagagcagaaggtacggccaggataactgactcgacacgcaatgctcg---tattacagtggacctcttgtc---tcaagcagcacatt---atggcaagagc---acggtgagtaa------gcctct---------aaggaggtcggaagaactgtgcacaatacattgtgtgtgcacagtccctggaagaatgtggggcactcta---------cacagatacca---gctgagtaatcagctaattgcgcaagggcctaacc---cttcag--------gatctaagatc------------tttctcggctttacgaagaaaggat------c---gaagtgtcctccggacacgaatgac----aaggactatgtaggagccggggaaataac---ccgccctaatcggggtggggttcggagggcccgtaatagct--tcggatttttgcaatccag------------------cctggcagttaaggagcctagctctcgatcgta------ctgttctatc------ccggaggtctcggatgacgaaaca------------tcgtctcgttccaacggctccgccg---gctcagcccccaaagctgactggtccgaccgtgtccgtatgtccgtttcgg---------aacagattcaagcttatt---caggccc-----------ggacaatagatacaatg---ggctgattcatgtcataccagaccctacatttttggccttgtgctatgaatccatccgaggtgagccag---gcccccccgggt---------------------ctgatgcgaaaacttcggatgg----------tccaa-----------aatggtttgtacaagtaggtgagaaact---taagaagggcctgt------ttgagtt---gcccgcgcgaggaattacaaa---gc---cc----------------ggcaggaggc---------------taggcggc------------------gtcaaacagaaaaagtgctacggggaaaaca---------tcgtacagaaggccttacagcttgtgcttgaggccat------ctatgaacctatt-------------tttctagattgctcgcatgga---tttcgtccccaccgaagctgtcacacagcatcaaagaggctctgctt---------agagggaggtcactatccctgggttgtgaagggaaacattcga---aagttttttgattcgacacctca------------gatcctccacaaaatttcgc-aaagggtaaagtgtcatcgtacgctcgaattactccaaagggctctccgt------gcgggttacaaggatcctact------cccggtc-----------aggtcatagg----------------------tttagacggaggca-------cttcgcagggctcggtgctgagtccgctactccgcaacatcatactacatcacctcgacgaatttgtgatga---aacttcgtgatcgatttaacaagggcaaaaatagaagactcaacccagagtacgagctattgactcgtcgtatgaatgcgaacagacaggatagatctctcctgattaagcgcggattaatcccgtcgaaa-------gatcccttgg----acccttactttcgaagaattttatatgtacgatatgccgatgactttgccattttagtaagcggaactcggttagaaactttcgcgattcagacgtcgttacaaaactttctgcaccggagtcttgggttagag---cttagtttggagaaaaccatggtcttacaccttgcaaacaagggattccatttcttagg-------tgcatactgcaaacgcacccggtctagtca--------------tcggatcttccatgtgcgcacggtgggaggcaagacgattaagcagcgttcaacagaacgtgttcgggtttgtgcccccattacgaaacttttttacaagttaaaagagaaaggttttgtaaaacggaatgagatggggaaacatgtacccacggcgaagagtgatctaaccccatgggctcatgcagacatttcggaattctacaatcagaaagttcggggaacctcgaattactactcgttcgcgtcgaatcgcagtagtcttaat---cagattgtacatgtgttgtatatgccccgtgccccgactcccgcttcaaaatacaaactgaagacagctagtaagacttttaaccgctttggtaagtgccttgcctgtcccgctac-gggtatgagtctacttcgaccaggt---gcggcga-------gccatacacctat---------acaatcccgatccgatcgcc------cgggccg---agcaggttat---tgatattagc---tggaggtcgacccg-----------------cttagaacatgtgctctttgcggatcaa------cgggga---cgcatcatatcccgttatgtcg---aagac--gttaaggcc---aggatccgccgatacgtcacttccgctt---attctg------agggcgccttgaaacgga---agcggc----cgccc----------cctcttcaccatcacagtgcgt--------acggccagttatctgagtcggaaatgttagcactg-----tctttgta---cacgatccatggagggatgt--tcaattg--taagattgaaagttcatag---------c------------aataagtggagaccggagttgcgagccgtttgaggtgaaagcctcacgtacggttctgggggcagctgt----gtcg---------gaagacccg-----actgaccccctactgttaataacagctcacgcttttttaatgatcttctttatggttatgccggcgatgataggtggttttggtaattggttcgttcccattcttataggaagtccggatatggcattccctagattaaataatatttcatttcggcttttgccaccatcattgttacttcttctaagctcagccttagtagaggtgg------gttgctgaa--------------------------gccgcagcccacccc----aaaaacttcactatatgctggaaatcctc-------------cggacaatcagcagggaagta------------------------------------gaaaatacc-------------------------------------------ccctcagagactatacgtgaagcgagcttccagctcgaagaaatagtccaa----gaaa---c-tccggaagagtctagttcg---------------------------ggcaccgggcg----ataa-gcttgatg-----cttattc---ggctggttt-aat-----gggatggttctctactaactcctgaaagcgat--------aggggc--------------g------------------cc------aaaattgtgttccgtcgtgaagacgag---cctttcgttccaaagctt---cgcgcc----aggga---g-------------gtgtcatacgatgttaac----catttaggcggatggaccgccgggtgcacgatatgcctgcagtattc-ggcggaatagtcac---ccgcatcagcggc-----aggaggcgcacccca----aaaa-tggaagcgcttcaccgtatg---------------------------------------------------ctctgcaacc--------------------------------tagagatcgataaacag---cgccc--------------------cggttggtt----------atgttcga----ggcggatg----acc---acttcgctgttcgatacgacatcggtg-----aag----aaaaagctgttgcatccacatgcgtat-----acgggt---ttgtcccacgc----aaagtgcga----ag-----g---tatcagatgatct---cgctttgttgcaac-----atgtta---tgacaacc----attgcttgggca---------atgcgctg-------------caccattccggcggagtttg---------cgtgagc----------------ggggggcgggtt----ctccgtgtttatggcactagcctggaatcaagaaacct----gttagagacttatcttccga----g---gctgcg-----cca--aata-----tctcgattt---ccg-----ggtcacgcgttctctttt----tgcatagaagcaaac---ttcacaaga--agagcgcgt---------acc-------------------caaaaaagaatagctttgaaagctaccatg----a----ctactggtcga-aaagat--tccagt---tttccga---------atctgtactggctaaat---gccgatta-------gactcctacataa--------------ggag----------ct---tccatgtgcggttcggggtggacggtcga-------aaaagaggccgtaccctgtggagacatagggaacaatatttctgctcgatgcgggaacatcctcaccacagagagaagtgctcagtcag---gccgca--ggccttttcgattaagaccaaaagcaaaaaccttctctacaaggggacaacccgcctg-----gggg---------------gccgccccccatcagagactcaacgcggaatatctatcattttgcagatggctt-------------------gttggtatgacagacggagatg---------gctgcttcagcattgtgcttcgaaacggc------------aggtacaacctcgacttctctatt--gct---caaggcaagtac-aatctacggatcttgtattacatcaaggagata----cttggtgtaggg------tccgttaat---gtgcataagaccataggagtgtatcggatccgggataaag----ggggggagctagcagagataatatttccta--tctttgatcaatacccatgccta------acgagcaagcaattccattaccagaggcttcgtcaagctcatcg-gatctcggaagatc------------------caaagttattgacagagcacaag------------------------------tattccattcgcgagcaattgcggag---tgctactcttccgg-----agaagacatatgtcaatcccgtttggacggtaaatatggctgctcacatcgattggcttactggctttatcgaggcagaagggtccttctccttgt---ataacagagacggcaaacaacggatctctatcg-----------cgtttggct------------------------tgactcgaa------agttggacaggcttttattagaggctataagacgtaggctacacatacctac-----tcagatcatc------gaaaggccacacttc------------------tatcgattagagactactc-----acggtaggg----------ctgtgctcggcatgagccaac-----------------------------tctttcaaggccgattca------aggggatgaaatcattgga------------gctgaagctccggtcgagagccgtctactacaagaaggatcgagaaaagctcg-----agcagatccgaagtattc------tccaaaggcttcgtggcaagatgatagataaaggtatagtccgatccatatagagatatatggcgtataacgttaagcaatcacaacgc--------tgaggttatccaacacatatgctatccacccctaagtggtataaccagtcattccggaggatctgttgatttagcaatttttagccctcacttatcaggtgtttcctctattttaggttctattaattttataacaagtgcgccgtgcgaggctcgttttcggttaggaataatacccata-------ttcctg----cggcgcgtatgtct---gacttcc---atggggaaatacgtgcagcaggccaatgcggcatcttgggctaataatccatcatgtttgcgagcagttggt----cgaaggggacgccaaa-ggggactgcccctctcggtggtgtctcttagct----ggggtggtc---gaagtcaggttaaccaactt----gatacgcactcact---gcctga-gaagg----ggctacatatctc-------------------------aagcagaata------cgtcggtatgtgtgtggcggagtaacccaggg--a---------tccagctgggcgaaagctttgactgatgctgttagcggtcggggctgtcggacagtcacaagtaattctagcataggaactgacttgagcaatcaagcaagtgcgcaaggaccttacaccacta------------------------------------------------ggtgccccggtcgggggg---a---cgaaaacacgaaaatagagcaaccacgggaagtaaccgcttcacatcgtccagcagacgatg---cgcgggctcagaggtcccgtagt-----agtgagggggaagg-------gaagccaacccagccaggccacgaaggcgactagtcagaacacgatccatag--ttcttcaaatgtctcgggcaaatcctct------------cctaccc-----------------gggga---cgccagtacatatgctaagaaag-tggtgaacaattgcaaagctaa----ccagg---gacgctataacggacttat----aagaattataccggatccaatgtttctggttcacc----------gggagtatcaaagg---taggattggcaatatgactccaagat---cagatggtc------aaa---------------------cggcaattcgttcgtacaacttgcggag-gt------aagggtcag-------caga-------------ccggagagtacttatacctaagcccgctgagagaga-------ggcctctgggttc--gagggggggggcgccgccccgcc----------ggactgtcagacag------ggcgc-----------------cccgccaccacaaaaccaagatactgtcc----gggcgg-c-ccccccccggtactgtcagacaagga---------ggaaaaactcgcggaggaaaa-ggacgaggg-----------------ttagggag----aggcacgtagtgctcgacca----acggg-----ttatcgcctctccgagagaaaggata---gtgc----aagaagcactccaatta-----gt----cttggg---agc--------------gggaagatttctagctgctc----------------------------------ccact-ccact---ccgccctccgttttctccat------gg---cagtcaccat-------------------ggga----tatatctaa----cggcttcgacaagata---ccgtaccccaccatcatg-----aaaaggctgacggccttgctg----aaatgtcaacggaccccagaactgg---t------tatgaaaacct-------------agcagctta----catcgagctggaaaaaggt-----catccattcggcggcgg------------gtagtgttttgagtccactcctatgtaacatagttttgcacgaaccggatcaattcatgctcagtatgtaa----aacagattcgagaaagggattaatagac----gtga----accac------------cgttcttccgtgggaaaataaaatattctaataatccagcggttcgaaaagctatgctgatggaaatggggagaaat----ccca---aatatgatgtgattgatcctaatttccgacgattaagtcacgtaagat-acgc----tgacgattcc-gc---agtt----tttatctacggcacc-----agaaat---g---ccgagaaaataaga-gcgggg----atcgagag----cttccttgaacaagcgtgcggtctagagctaaatgtggataagactc----ccatcacacatttgagtagcgaatgg----------ccttttc-------gggccgaa----------acccca---------gaaagaaaagg----ccattctacacaatcaaaggtt----cctcc---------cacacggagaggtcggacccga----------------gctcccatcaaagccttgctgttcaaatcaaacg---------tctta-gaaaaaaaccat----atgactataatgtacccaactgcgatgagaggactagt--gggactatcgca----ccttgatatcct---ggctttccacaatcataggattggaggactgcttaa----------------ctattactcttttgcgggtaataggggaaatctgc----aagaagtgatatggttcctagtta---cctcatgtgctccaaccctagctttggaatggaagctccgaactataaaaaa----ggcgc---------gaattcggagctc-----attttatgtgcccgaata-ccaagagcagcc-----gttccaaataactatag-------ggttctgcactattacaaaatggagagtccaa-tggcggctactctggattcggttat----ccaggtttcttgggctgggaaactttacaagtctgggttag----ggcaggtttgc----gccgtctgtggtga----taagaacgtggcgatgcttcgcgtaagggggggcgggcggctgttcga----gacgttcgag-----c----caaaat----tagaatagataaggcaactta--------ggttgggggcgtacgaacgagaacagattccatcatgtgga-gctcacc--accaagcttatcatgc---gggg----------g----------ggaggaaattcagataatatcatcctattagtaa----ac-------gttaagcc----------------------------ccctctataaat--aaagtga-cccatctattacagagatagacttgatac----aataaacccagcaa----ttgaagttttctgagggagagccgtatgacgataaattgtcacgtatggttcggagggcagcatcgactgaccctatctatcttcaatatgaggggccccggatcgaccatgcatagattacccctatttgtgcggtctgttccagtcacagctttcccacttttattatcccttccagtattggcaggtgtatttgcgcctgatgaggtag----cgatgcctcggtcgaatttgactatatgccggaaactccg-----------caaggacaatcagcagggaacgaaccgt-----------------------------------------------------------------------gacggttccccctcagagactatacgccaaacatctc-----tggcca-aaac------cccttccgt---gc----ctctgccacccgaacattagtttgg--tgccgg----ctcgattgggagt-gatggctgcatggtcataccttat--aaatcgaacccctcgtggtcggagacgata--------cccttccatctgaatcagttt-ccgagaca-------------------------gggg------------tgac------attgtccgg-gccgaatcgctgcgtgcgcttctaggctc-------------g---tcgatccagaccgaaa--------caaaaaacgg-----------------------------------------------c-----gctttctcaatgcgttagatggtata---cgagttattcatggaatcaa----tggcttcatgcgtacttccgagcacgaaacgcttc-------------------------------acagattgatagattggttgcacgcatatgacacaacactctatttt---------ccccggat----ccgagtgcttcgttttccaat-----gctct---gcggttctgccgagg--------------ggcggcttt---cgggttcgaatcaccatatccagtagata----cgcgttccca---ttccgtttgagctagaat--------------ggagtcggctgcaagaac---aaacgaaaatggatacta---g-----accgacgc----------------g-----ggcacaagtgatac------------gtgagtgcttct----ggagtaaattggcg------tagtcgcacatgcagcgtggcaggcaatgc---ccatgtggttgcttactctgatg----cctctcctc-gggca-------------gcggattggcgtgactggca-------atgcatctatggcatgatcttacacaa---agcacatctga----ccaat----gt-ggggtttgctgagattgcgcgcatcgaagcaggtatgaatagaaagagatgaagatatagtccaaaacca---cgccgggcattaagagaaaatattagtttccggtg--t-----ctttttt------cgtcagac----ag--------------ggcggcccggacaccacaaaaccaaaatactgtccgg-------gcggcggccccgggactgtcggacgagagg----gggaaaaaaaactggaaagaaaaaa-------acagacgaaaaaaaggcaattaccatgttattaactgatagaaactttaatacaactttctctgatcctgccggtggcggggatcccattctataccagcatcttttccggttcttcggtca-----------------aagaataa----ccacgggatggccgcatttg---ggagcaatcccagattgaatagtgccgctatttgctggaaaggct---------------aaatgccactaagtactcggttcgtaag--tgcgc-aaaaaaata-------gattttctcacgcccgaacctgtgaaaagcttatatatagatctgaa---tcggattttc-ggttccataggcaatgcacaatcagcaggaaacttcgaaa---aagaaggaaaatgtaaatgaatgaa--------------------------------acagatatttcgactttacaaacaggtgaaggatcctcagagactacacgcagcgcatctcccattgaaacaagaaatgatgagtat----------aaattct----------gaaattggttagct---ggggtggaggtt------tttcaaacccggctgg------atatataagc---tgtgaagtaacaatgcata------cgaaggaagtacaaaccctgt--actttttcgaacaaaggcacccggg----------------aaaagaatctctattcggtccatcggag--ga-gg------cactccagcagctt---tcgttggaaattgcataatagatcggctatagaaaga-ttggttgattcggtgaatggaag--aatgagaacaataagcaagcaaaaacaaa-----------------tgcgaagag-------tctgttgtgctatgataatagaatttattgaaccaaaacctc-------tagagaacgcctgggtttcaggatttggagatgg---c-cgccgttttaacattaaccgaataaacttccaaccct-----------------------tcgggtataggtcagaaagataaaaagatactgaaagatatagccacggc-------ggggtggatctatctattatgacaaaagccgggatggacggattttgtggtattcaggtatgact---cagc-taaagctaatgattccttattcatacgttcatccattacgcaacc---c-ttatgagatagctaaatc----------gaaagggccgccggggc------ggc-----------------ggaagaaggattcgagcgttccttaagatat----ctggagagaggtgatcatctagatccagct-----aaacaaattgttccattct-attcg--attgtttcaatcgat---------tggagatgaagatacagtccat------------------------tagcatcctgaagtttatattccgattctgccaggatttggtatcattagtcatatcgtctctaccttttcaagaaaacccgtattcggttatctgggcatggtgtacgccatgatcagtattggagttcttggatttattgcatgggctcatcacatgtttactgtagggttagacgtcgatacacgtgcttacttcaccgcggctaccatgattatagccgtgcctactggaataaagatttctagtcggattgcaaccatgtggggggggtcaatacgatacaaaacacccatgttattcgctgtagggttcatatctttgttcacggtaggggggcttactggaatagtatcggccaattctgggctagatattgctctacatgat-------------------------------------------------------aaactattat--------------------------------------------------------------------------------------------------------------gcactatcatcgctt-------------------------------------------------------------------------tcttcgaaccc---------------------------------------------------------------------tgccccaagtggaat------------gtaaatcat-acggaagctataaa--acaattttttgtaggtcttattgacggc---ga--cggctcgattcaagt-----------taatcattggagagacaca--------atattacgatttaggattattattaaatcgaaatatacaggaggcaaccatctcatgt--------------taaagcaact----------------------------------------atcgaaagttccaaatataggtcagata------tatatccaaaga----------------aaatatgttcttttacaaatagatcacaaaactgaaatagaggtagttttaggtatattaacagattatcctttagtaactact---------aatgcttatactcgt-----------tatttatttccgcgattccgc--------------------tttctgaataga------------------atttccctaaaagag-------tatcagtttatgaag--catttcttagaatctgt-------------------------------atctagaaagttgactccatt---agagttaact-----aacctatcctatttcgata-------attgg-----ttcgtagg-----ttttgcaactgctgaaggttgttcctgtattggattgaatggttcacat-----tcattcagt----------------------------------atatctcaagcttccgatca--ttatatt----------------------------ctggagggtgtaaaaaccaaattc--------agtctacctaatcgagttagatcaatcgctgctaagaat-----------------------gggaaacctatcc---attcaatagggacccataatcgt---aattctttagcaagagttatagactaaagaagtctataactcattattagttt------------aggtggagagaagttgttccaatttcataaattcataccggctttttatagaaaca------aaaa-ggggctttagc-----ccgtgcaaa----agtgtcatggctaaatttggctgtatgcgggaaattcc-----------taaagacttgagtactagaggcctttca------cttcattcg-caagcgaata--aaggtcgagggaagag---------cagaaa--------------------------------------------------------aaatagatttttttgcgctccggcgccga--------agg-----------------------------------------cgcccggaaaa-------------------------------cgtaaacc----------------------------------------------------cgccgtaagtagtaga------------gccctttactccgggcgg-----------------------cgcc-------gggaggc-------------ggccggg------gcctgc-gggcg------ataaaccgttaagtttatg--cgctacgcgcgtag--------cgctggcc---------tcgtgcgcggggatctacaagccatttctggtcttcggcggcgg----------------------------------------------------------------------ccccccttcgtacct-acgggc-----------------------------------ggcttgac-----------------gattcacgg------ggc------cg----taacgtttcgcgc-------gggcc------gg-------------------------------------------cagagaa-------------------ggggaaaga------------accagac--------aaaga----aggggcagatactgtgaagtttctggctt-------tacgttccccgc----------------------ttagccg----------------------------------cggcctct----------------ccctcccagggc--------------------ttcagtaataatc------------------ccgagtatgacgtagatc---taaaatctactgaaatggacaatccgccggaaaccaaactcaaaaaaa----------agggccgccgtagggcgtgagactgtccgaca----ggtt-----ggggcactgtcagaca----aaaaaagggc---ggacg--ccgtgaatttacgatttccgt--------ctattcacccgagaccaacgagag-------ccctcg--------gcccttacaagcca----aagaagcagccga----------------ccctc-----gcccacggcctctgcg----ctttatggagagtaggattctcagagactataggccaaacgcatctgttggtcaatggtgggatcgacggagcgatgatacagtccaa-------gtagatatg---aaaatatctaggt-aaagttgacttattatgtggttgcacatttccattacgttctttctatgggagccgtttttgcttcatttgcgggattctattactggataggtaaaataactggtcttcaatacccagagactttaggtcaaattcattttcggattactttctttggtgtgaatccgactccctttcctatgcatttcccagg---tc--aa---tat----caggcccacttc----------------cgga---gtcaattttggagtgaaacatcactatacgctggaaattcctcagagcccttggtactcacgtcgagcagtaaccatc-tcagggattggacaatcagcagg-aaaccaaagtctaatctcgacgccg-----acgaa--------taggatcctcagagactacacgtgatgcccctataca----------------------------attagggtgaagatatagtccggcctcgttagaaatatcaaggatattccttatttatcattggactagtttgccttttgaggcaggaaggaagaatcagtagcagaaaggaagaat---tagtagtagactcttgaaatggtaactcgctgc------------------taat---------aggata------------------------------tactattcaggat-aaccttaactcgagcgtaaa-----------ttatattcgagagtccttataattaat--tatccgatgctaaaccg----aaaaggattcgaaactggcgatcagtccgcc---gccgggtctaatggtaattcagaagagcc-----------aaaaggctctggaaataattctatcgctaattctgacggaccaattacggtcaaatcagatcataaattctcg---attaatcacccattcattattgataattcaccaggga-----aac------cttccagtatatga--taacgcttggttaaatggagagcaaatcgtttctgattatctaacggaaactggaat-------ctatc--tctggcatgattc--------agttaat--------------------gg----taaaca----atatgtaggtagtggttataaattaagcgatagacttgctgaatactatca---cccctccgaattatccgataacagatgtacctataattccatttggaaatatggtcatgacaat-----tttagttattattgagtcatg----tggttcaaca-------gg----tactattac-------cgaaaaggattatttggctcg--------actatttcgatctttat--gaaccagttcctaat------accaataaaagaactgattcaacattgagatttaaacacactgaaa---cgtctgagagactaattccggat---gaagtttacgaaagaaaaatatttagtcgcga------------tccattaacatttgataaataggggaaaaaccgcttgcgggtatgccacgtcgcattcctgattatccagatgcttacgctggatggaatgccttcagtagctttggctcatatgtttctgtagtagggattttttgtttctttgtagtggtttctccta---ctccaactagtgaaaacaagtgtgcttcgagtccttgggctg---tcgagcagaattcaacgacacctgagtggatggtcccaagccctccggcatttcatacttttgaagaacttccagctatcaaggaaagcatctaa---atgaatctgatatggatatt---tccaatagctttttgtgacgctgcggaaccttggcaattaggtttccaagaccctgccactcctatgatgcaaggaagtgcgacatgatgacattgagagcaatat------------------ggggggattc----cccatctggcaacg-----gtttctgccggaccctactcgagcatgc--cttgactcgagagactgggtttgaagccttgggg---ataggg---ttagctgatagaggcagtgtaagcgaatgtatataaatctcgtcaa--------tcgtaaggctcgacgt---------gaacggatta---gcccctttccttcgggcgtatcga-------aa---ccgc------gagttcaccgggg-------taaggta----cagt---cggaaaaat---------------------cagcaaaggttaggtgctattaatgtaacatggtaagcccag----atttatc-------------------------------------cactccctatggaggt---gcacccgtaa---gggcacataacg-agat---gtgggtagaggaagccccacgaagc-------------aaaagaggtggctgacttggggcggcattcagcacaatgagatcgaggcaagtc-------tggggtcggc---------ggcgcaagcgga---ctgacaaagaaacgagcgcgaaagaac----gaacggaacagtcaa-------------cgatt-----aagaaccggcggtggtggcatggaagtttggagaccgac-----------cggcggcctc-caacacagattagccaccagtccca-------gctat-cag---gcccgactcc------------------ggcggcgcgcattacgtgcct---ggcagtaa-----gtgc---cggcgg----cgggtgtagatggttaaaattgggca----gcaagggagac---tggaa---------cggcctacgcat--cgatat-----tccccaa----ccccccgagtggggcg-gccgctcgatacaa------tataccgtaatgaccggtgcgta-------------gtctcttctt---------------------------gg--------------gggggggtgcgtctgca--------------------ccacatggaagta----ggcgg------cccgtgacacaaaatttgcaaatgaatctagaat---gccc--------tctctctttggtcgagtgtttgaaggg-----cactcttcgccgaaatggctgagaaa-----------------aac-tttgcactacgtgcctc---tccttcta---gtcttcgtgcgcg-----ggaat-cgtca---agccatttc---cggtgcgt----aggcctgtagatgaatttcgagaatgaaat--ggagctgtatgaaagtaaactttcacgtacagttctta-ggggggaa---agcccgtaagggcctacctatcc-aaactaattgacttacatcatgatatttttttcttcttaatcgttatttcgatctttgtattatggatgttggttcgcgctttatggcattttcactatgaaagaaatccaattccagaaaggattgttcatggaactactatagaaattattcggagggcgaccgttaggtcacccatagttatgtcaatggggctc------aacacacgggctctaaaccgcgcgagcctatcctccgcgcgccgggtatacgactcatcctt--------gccacgtaagtggtgggagaccgaagcatgtcgtaaaagcgagattgaggggtccttgtcgttcgcagctggactgtggaaa---------gcccaagatcatcttgctaacccgccatcgctat----tcgagatgaggagctgctctggcgaatctaagttcctttcggtcgaatt---gaacctgatgctatccggcggattcaacccg-----ccggtgacacgcacgagcgcacgcattcaagctctcagcctgacaatggtccaaagtgtacaggccggagatagt---gcggtgcccacacc---ccgcatgagagcggattacctacat---------------cactggggacagggaacc--aaaagacatctcgtggcgacacggcctatcggtgataccggtgagatcccagcg-----------------tggtcacacgtctcgggaagtcagaggatccatacgacctgcctactgttaacgcagcctcgtaagaggaaagcgct------ttgcgaacac---------aaagcaacggggaagggatctaagcatctgccataccttt------------gcagattttactcgatatcgtctacgga---ctcacccccctgggatcccaaggtggatgtgtccgacta----------tgcgcggaatggggctgatgcccccgtg---gacctttggatctcgtcttttcgaaggcgtgactggatataccatgatctaagcaatcacctaaagagtatggacatatggagcatagccta-ccagaaactgagaccaaatc---------cagggtca---------atgagcc---ctgggactg---gcggcgg------ccccccgaccatcgatggcacgtcttt----tcgtaagcctcaagcgctgaaagatgc--------agtcctgaacagcggcggaagaagcccatatgaatggg---gc-------------------------------gcaggaatcatttccaagccg------ggtaagcgcgatcaaata---tcat-----ttggaattccctgcttccaagaccgtatcgtgcaaggggtgccgagaatgcctccagagcctatctatgaatcagtattctctcggagatcccacggctggcg---accg------gggcgtagcgcgcacacggccctacgaaccatacgcagcgacttcaaaggaactaattggat-tgtac-------------caggcaacattaacggagtcgtcga---caccg----tgaa----------ccat------ggcgtcctctgccacattatgagacgca-----agatccgagacaaaaaactgctaaaactcattagt-----ggcggattggaagcgaagatgcacat---gccccatgggaacattgaggaatc-----gaacttgctaac---cccggaaggcggaatactgagtccaatactgtccaatatatatctacacg---ggttcgacatatggatagaagagcgcatccggcaatac------ggaaggaaggataatcgtagctgga-----tgctgcttcggcggaaccagggaaagatgcgtaaagcgcg---ccgccgcagcga---cccattcgacccattgcatcgaagaat-ggagtaca-gacgatacggagatgacttccttatagctatccgtggcgccctgtctgatgctaaagtcattcgtcaggaatgcgaaaccttcctgggagagaaactcaaattgct---actgaacatggaaaagacccatataaaacatatatccgtgggaattcctttcttggggcaccgtatcggacgccg---agtagtacacacgaaacagaggtaccagacccgaga----gggttggcgatgggggag---aaaaaggagagtcatcctcaccatggacgcagacatgaaccagttgaagctgcgattgcaacagcagg-----cttacct---tgctgggaatggggatcccc-taccaaa---cttcggcttggtg------------aggttacctcgaagcgaagcaaaccgacgaatgaattcaattttgcgcggatacgccaattggtatcagtttgccggaaacaaacgccgggccatcgcctatttggcttacgccctgcgttattccctggccaagatgtttgcagcgaaacctaaaccgcactctctgaggaaggtattccagatagcaggtaacgatttgggtgg---ggcgctcgaag---cccgatatcca----------gtgggagtcactgactcacaagtggaagcttg-----gcaacggtctgtgagtgggaaaggtacgcctagagacat------------------cccc------ggaatcagccaaccgaacagggtccgccggagtagacttctccgacgcgcg-aaaaagcgttgattggcctgagcgataaaccggagggagat-agcaagagcgcgcgaaatt----gaagtacgtgtacggtcgtggagttccgactgacccaatgatgcgctac----tcgtgtg----gcgttttgctc------------------gccccatgtggacgg----tctccggacaatgtaaa---aatcacgtgc----c----------ccccgccggcccctc----------g---cccgctccccgc-gcctccgccgtgcct-----atgggt----cctccggagactct---t------ctacagggctc------------cagtgcgcggaaatcgtaaagccaaagg----------acaagctgaagaagt----------------------c-ttc------cggccgagaaa---gcgcagcgcg-----cgctgcgccttccttctaggtgcccacc---gggcaactggcagactgggccagccccgctatc--------tgaactcggagagtaatccgaagcaagtcgagttagtgagccgtagcacggtgacgtgctcatacggttcggagagcacctgag--------------------taatc------------------ttacaatgaggtgaaat-ttttactccatctatttttccaagtattattccgatgtttattgcaatacctccgttcgcccctctttattcaatggacgaggtagtagatccagctattactatcaaagctattggacatcaatggtatcggacctatgagtattcagactataacagttctgatgaacagtcactaacttttgacagttatatgattccggaggatgatttagaattgggtcaattacgtttattagaagtggacaatcgaatggttgtaccagcaaagactcatctacgtatgattattacttccgccgatgtacttcatagttgggctgtaccttccttaggtgtaaaatgtgatgctgtacctggtcgttcgaatcagacttccatttttattaaacgagagggtgtttactatggtcagtgcagtgaactttgtggaactaatcatgcctttatgcctattgtcgtagaggctgttcccttggatgattatgtttcttgggtatccaataaattggactag------------atgagtgtctct---caaaaacatccttttcattcggtagatcccagcccatggcctcttttgggttcactcggagccttggcaagcactactggtggtgttatgtacatgcactctttcacggggggcggaacacttctttgtttaggcttgggaatgatcttatataccatggtgcgcccgaagat--acatcgtacgac---agggagagctatccactcttttccgtgccgttcaggctagctcata----------------------------------agctaggacacaggct---ca---acttgcagatgagccatagtaacatgg----ctta---------------------------------------ctcgggagcagcaagtttcaatcagagaactgtggggctgccaccgct---aagacgctctgaaagagcag-------g----a-ggtagggctagtataactaactcgatacgcaatgctcgcgtcacatagctcctcttgtc---tcaagcagaatattacggcaagagcacggtaa-gtaggcctcctc----------------------------------gg---agaccg---aaacagtccacaatacatggtgtgtgtacagtacctga---------aagaccgtggg---gcactccgaca---------aggaactagctga------------gcgatcagctaattgcgcaagggcctaaacccttctggatcgttgtct---ccccaaagacacgaaaataagtactatgttgagtcggggaaata----acccatcg---------------------ggtgatggggttcggagggctcgtaatagc--------------tttggcagtccag------------------cct------------ggtt-----aaggagcctagccatcgatcgcac-------tgttccacc-----------------ggtcttggat----gtcgagacattg------tcttgtctcgg----------gccgccaatca------gcgccc----gaa---------------------gtccgcg-ttcgtatc--tccatta--------------ttcggaacggaatcaagcttatt----ctg---------------------------------ggagt---------------aatcc---tatttggttatga----atc------------cgg-taagccgggaaatttatgctacaacgccctcgg----------cctcccatagagatttgaatcacaagattgaaagttca----tag-----ttataag---cggagatcggaggaggtgagagccgtttgaggtgaaagcctctcgtacggttcggagggcagctg---tgtt----------------------------------gaaagaccc---gaccgacccctactttgtatggtggcgcgatgttgtacgtgaatccacctacgaaggacatcatacattcgtggtccaattaggacttcgctatggtatgattcttttcatcgtttctgaagtcatgtttttttcagcttcctttcgggctttttcccattcctcttcggcacctacggttgagatcggagctatccggcccccaaaaggtatttctgtttcagatccttggggaattccttttctaaatacccttattccactcccatctggagctgccgtaacttgggctcatcatgctatactcgcag------gtttgaaacaacaagcagtttacgcttcaatagctaccgcttccctggctctagtccttactgggtttcaaggaattgaatatatagaggccccctccactatttccgatggaatttatggttctacgtcttttttagctacagggtttcatggttgtgcgact--tgaaggacataagacaatgcgtatagcccaccggactatattgccatccccgccga-------------------cgggatgctcctacctcaccctgcgctcccggaaacggagagggctcgaagcgtgagggg-----cagagtaagaag----tttatgatacagca---tacaacctgc----caggagtgccaaggctactgatcaacgca----------------agtgaactgtgcaaggacgtttcgtaaaaccgcacctacgac---------------------------------------------gagttctcat---------tgagta---gggccggatgtga-------tttgggaca---cggtgaa---tcggtgcgtgcccc--------------------------gatcggc---aaatgatcaccggagtatagcacgggatc-tgaaac---cttgc--at---tggagtc------aaaatgtcaacgaggtaaacccaatgggct----ccc---cgtc-----------------gggaggtttgatcgtgagatcggataccgtccaatgggcagaagacgattcaaaaagccaagcgaagtcggccaa----------tcctttc---aa----------cc--------c------ccagcggctttatc-agccatttctcccggcggcgg----------------------cctccctccggggc-------------------------------------------------------------------ttgggtctggaacaatctacattt---cgcc--------ctcggtgctgacccgaatcttgggtgacgaaa---cactaaaaaa-caaa---gccacgcg----------aaattcgggtgaat-----aa---ctgcaagcagtgcgcgtgtt---------------------tggccaatcgcggcataagcaactcgcagagttac----ag---aaca----cttt---------------------------agtgata--gcatagtgcatca----taggcgcgaagcgcaccaacagc----------cggaggtcaagtcgcgga-----tcggttggttgacc-----------ggcggcctctccgttgcctgagccgcatgcggggaaactcgcacgtgcggttcttaggggggggaagcttgaaag---agcctacctatctcgatttcatgtcattataggtactattttcttaataatatgtgggattcgtcaatatctgggtcattttaccccgaagcatcactttggctttgaagcagctgcttttcattggcattttgtcgatgttgtatggctttttccccttgtttctatatattggtggggcgggaattagatgagaatttatctaatcggtcttgtcgctaagatacttggaattataatacccctgttactgggcgtcgcgttcctggtactagcagaacgaaaagtcatggcgtctatgcaaaggagaaaaggaccgaacgtagtcggcattttgggactgttgcaacctttagcagatggtttgaagctcatgacgaaagagccaattttgcctagtagcgcgaatatctttatttctccaatggcacccgttccgacgtttacactggctctgtgcgctcgggccgtgatccctttcgattatggtatggttttttcagatccaaatgttggggttttgtatctatttgcgatatcttcactcggagtgtatggaattattacggcaggctgggcaagtaactccaagtatgcttttttgggagcattacgatctgccgctcaaatggtttcctacgaagtttccataggattgcttctgatatccgtcatactatgcgcaggttcccgcaatttcagcgagattgtcctagcgcaaacacggatatggttcgtttttcccctgtttcctgtgtttcttatgtttcttatttctcgtttagcagaaactaatcgagctccttttgatccaccagaggccgaggcagaactcgtagcgggctacaatgtagaatattcctccatggggtttgctccttcttcttcgggggagtatgctaatatgatcttaatgagtagtctctgtacattgctttttctaggaggttggctgcccatcctggatattcccattttccgggtaattccgggctctatctggttcagtataaaggttcttttctttctgtttgtatatatatgggtccgcgcagcatttccacgatatcgttatgatcaattaatgagacttggctggaaagtattcttgcctttaccattagcacgggtagtttttgcatctggtgttccagtagccttcgaatggctccctt---aaacgtttgagcatgatttcttagcgcttttcccggagatctttcccattaacgcaaccatcatttcgcttatttatggagttgtatttagtacctctgaaaaa---tacgattatccaccgttagtgcgtaatgtgggttggcttggtttacttagtgttctaataaccatcctattggtcgccgttggctcacctccagctgttgccaatttagtatataataatttaataatagacaattttacatatttttgccaaatctttctattattaagtacggctagtaccatggctatgtgtttggattattccaaacaggagagttcgaatgctttcgaatctatcgtaccaattctatttcctactcgcagtatgctttttatgatctcggcttatgattcaatcgccatgtatttagctattgagcttcaaagtctatgtttttatgtgatcgcagcatcaagaagagactctgaattttccgcggaagccggcttgaaatattttattttaggtgctttctcctccggaatattattgtttggtcgttccatgatttatgggtttactggagttaccaacttcgaggaattagctaagattttcactggatatga---aatcactttgttcggtgctcaatctagtggtatctttatgggaattttatttatcgctgcaggttttttattcaagatcactgcagttccttttcgggcggccgtt---agacggcctatgggtaccgacagat---tgcggccaatctcaatactttcggggcgccct-------------gtgcgccgagcgtggaga--------ac-tcatcactacctcgtgaga-------gcgctgagaccatagca----tgttacaaaaacgcggttgagacc-----ctaaatgg--------aatagttt-------tttgctgctcaatag------caccgcgtgagc----tctaatagtg----tca----cacgagataagccc-----gcctggcgaatcgaagttatcttcttgtcaactggctacccagttcacccgtcgaa-------ggggaaacgcgcgaacgcacgctggtgtgcttcctgcctgtcgaggtgaaaaggcgacaaggtctagattggagct-ttaaactgcatggaagctgattacccaactct------ttggggacaattaacaaaacgatatctc-------------aaggcacc----aaaaaccataggctgtaccggcgagatccaacggtg-------------------aaataaat------cgtctggaagtcagaggacctttagtacc--------cccagcgcccaaata------ttccattcggccgc-----gaaccaagtgcgaaagcgggagaagaa---aacaagttttcttc---tcggcccag-tgaagcgct------ggcaacgacggaggggaaggggtccatgcggtacctgcctat---------------------------------------------------------------------------------actt--ggcgggttgaact----ctacaaaatcaacc--------gatatcattccaggtg---------atcc----------gatccggctgcgtgtggagtggaatggc-tgaaagcaggaag---ggtcc-gg---ggg---ggcggcgcgaagaggcc-------gcccg---gtcgacct-------gccgg------caaagaa----atataga---------------------------------------------------------------------cttcttgctgtg-----------------------------cgggg---agagtgct------gcgccctttagatacataatccgagagttgggtagagttagagagccgtatgat-gggccactatctagtacggttcggagagcactgtagtaagtcatttggg----aattatctcaaccgtttgctaagcgaacagcgagtgaacgacaaatagaga------atatatata--tatttccagaaac-------ttatcgga---atcatc--------ccttctttt-cccggtagtgccc----------------------ttgtagaacagagaaatc-----tccctacgggcc------------------tggtatcgt---------ccctttcggcc----------------------agtgcgcggg----aatctacgagccatttccgg-----------------ggcggg-----------------------ccccgg---aa--------ccac-----aaggtgct--------gcgcacctctc----cttacagt-ctcgcgcctctg---gcggccat----aggcacgtagtgcgggggg----------agcccgttgttccgggag---ggagaggtgcatagcactcgaccagagggggagcg----cttcacgagg----gcggccc------------------------------ggataggaaaa--atatagatttttcattgacttgttgcgcgactcggtgaatgtatctttgactctatatatgcgggcacccgatgtatacgagggttcacccactatagttacagcattcttttcgattgcacctaaaatatctattcttgccaatatgttacgtgttttcatttatagtttctatgatccgacgtggcaacaactattctttctttgcagcattgcttctatgatcttaggagcactggccgccatggcccaaaacaaagtcaaaagacttttagcttatagttctattggacacgtaggttatcttttaattgggttttcacgcggaaccatagaggggattcaatcactactaattggtacctttatttatgtattaatgaccgttaatgcattcgccatggttttagcgttacgt---caaaatcgtt---tcaaatatatagcagatttaggtgctttagccaaaactaatcctattttagctattaccccgtccattactatgttttcatacgcaggagtacccccattagctggattttgtagcaaattctatttgttctttgccgctttaggctgtggggcctactcactagccctaataggagtagttactagcgttatcagtcgtttttattatatacgcttcgtgaaaataatgtattttgatacacccgaaaca---tggattttatacaaacccatggatcgtgaaaaatcgttactaccagcaatcactgtctttttcattacttttttctttccatatccctctccctcgtttttagttactcatcaaatggcactttgcccatgtttat---------gaacggaatttgcacctatttctgtctattcagtaatcagtttgctactttcttcgatctcaattggtgtttcttttccattcgcttcttcttccagtttggcttacccagagaaattgtcagctcacgaatgtggttttgagggcggccgttaggttacctacagtc---ataaacgtgtgtggccgaactccacacgaggggtatatggcttactggaagctggtaacagcggaggaaccgaagcatgccataaaagcatcactggggggaggcggc---gctg-g-gggga---gag---ggccaacc---aaagc---gatacactcgaccaaagg---------gtccgaaggagtatt------cttca-----cagggtcaataggtcggaaatggcttgac-------------------------------------------------------------------------------------------------------------------------------------gatttcggcacacgaagac-------c---cggcggggggcggcggccca-------aagg----gcgcgatacttg----ccg----------------------gctacgcact---ttgggcc---aaagagtt---cgggtcgaaggcgctcgctttac-gtggccctacggaccacctcgctttctgcccgagaccgtgatgcgagccccctggcactaac--gagatgag----------gtgctgttatggcgaatcggagtcgttttcggg---aaagcataccctgcct--------gcagc---taactccg---tgccttgcgcacgcggga---cgcgaaaa---aa---aaggaggacgcagtcatgccctctgcctgcagatgatcagaatcggccaggccacggg---tcggagtgaaaatat-gggggcggattaccc----aacacattggggacagacgactaaacgacatctcgaagtgc-----tacagcctgtaggcgataccggcga---ggtcca---gccggatga--gcgccg------gccga------ggc----gggttggaagtcagaaggcccgcagtacccgcct----aaaccttcgcttcg--------ggaaggcaccggaagcaccagtaatcgggaaaggggcctaggtatctgcttg---------gtctaggcggatctaactctacacagcttatcaaagcaactcc----cacggatcccagattggatgtgcccgac-----acggtc-----t---gcggtttgctccctgttaggcctttggatctctagctatgaaaaaaaaa-----agcgaacaggcgga----------------------------ctcc--agcttc----tctatcgagctata-ggggg-------cggcgcagcac------aaagtggttttcattc---acct-agtccac---ctgcc---cccccggctcc------ccga---------aactc-----gccaag--------tcgaaccccgt------------------------------------taa--------ctctgga---atcgttcaaaaa-gcagagcaacccgac--------------aaatac--gagat---cattctacgccc-------tgtcttgcgtggctccaccc-----aa-------------gttcagcactgc---------------------------tccctcccgctctctgcgcatcgacg----gagagcgcggaatggaatcatgcttt--------acgaagaaacctatt---------ccgtttat----tcggcgggg----------------actggagg-----cc-----ggaacacctagaggagataa------------------------tcggt----tctcgagaaccggaaataaatatataaatatatat------------------------------------------------------------------------atattaac-atatatatatatgctgcgcccgtagt------ggaaaaaggaccgaagcaagtagagttagtgagccgtgtaatgggcaactatttcgcacggttcggagggcacttcagtaagcc-----cta-------------catgggc----gtcttgacccctattccttttgatgatgccagaagtcgtttcgatatacgattttatcttgtttctatttcatttattatatctgattcggaagtcacctctttatttccttgggcagtttctcttaacaggattggttcgtttggattctggtctatgatggtacctccacctattttgacgattggatctgtatatgaatggaaaaagggcgctttagattgggagtaa---------------------------------------------------------ttgctgggaagcctcattattttggtgatcccgaat---tcgagagtacgtctgatacgaggtatcacaatttggacctctttgatcacttttttatattctctctttctttggatacgcctcgagaatgatacagcaaaatttcagtttgtggaaactattcgatggcttccgtatccaaatatcaatttctatataggtatagatggtatctcgtcattctttgtgatcttgaccacgtttttaacccctattcgcattcttgttggcctttatagcgtcaagagttatgaaaaagagtatatgatagcgtttcccgttcgtgaatctttcccaattgctgtgtcttgctcacccgatcttttaatattttacgtttttcccgaaagcgtgttaattcccatgtttattattataggtgttcgggggtccagacagaggaaaatcaaagcagcatatcggttcttcttgtacaccttgatgggatccttgtcgtgcgccacgttggtactagtgagtctccgggcaacaat----aaaataagccggcatggggtgttctatgtaaagcgtcccactatccttgcggggaaagcc---caaagggtatcgtagcatgtggggaaaaggggaacacggcgtgaaaccgatagcgc---taagga----gttccccgagctagaagttctacggctc--------gtcttgtgagtcta-------------------------------------ctggaggtatcccactcag--------tctggctgggaaaa---ggcc-------------------cagctattacgtcgccagcggggacagcgatcttcttcacagccaccgcccctgaacggggggc-----aaaagagtggaacgcacttggagacagctaccgtatagatacgg---gcaaggactcagaacccaaggaa-ccg---a-------------ttcgacacactagcatgaaacgtgggattgtct----cc-----actcc---ggggaa----c-tttttaacctctcc--ggcgg---------------------------gggg----ccggggtaggcaacggggggcccgtaat-----aacaga---------catgattctgctaaggggcccagagggaacaaacaggtgatggcattataagtaaaaa----ccttatactgttcatcccgtcttggag---gaag---ctgaa----cccaagg-----------------------ggcggggtccgac------cgcggttagttggattggaatcc----ccgtgataggaacgcagggtatactggaagc---gaggggaggcc----------------------------agacgcacttccaaccaatccataagctcaagcat---cactcggagagccgtatgcggggagacttgcacgtacggttcggaggaaggccattga---------tacctaat----atatcaccatgactgaaatataagc----cacg--cccc----gtgcggagga----cttggttttatcggatag--------tttaggttggtggcccatctcttaccatgctcttagccattttatttatttctttccaaacaggaaccactgatccacaaatattactaaccacagaatttagtgagcggcgccaaatcttgctacggattgcttttttcgcttctttccccgtgaaagtgcctatggtaccagttcatattcggttacctgaagctcatgtggaggcacctacggctggatctgtaacctcggcaggaattctttcaaaatcgggaacctatgggtttttaagattttccatacccatgtttcctgaagcgacacttcattccactcctttcatttatgttccaagcgtgattgctattatatacacttccttaaccacaataagacaaatcgatttgaagaaaattattgcttactctccggtagcccatatgaattttgtgactattggtatgttcagtccgaacatacagggaattgagggtagcattttacttatgttaagtcatggactggtttcttcagccccttcttcatgtgttggggctccatacgaccgacacaagacaagaattgttaaatattatggaggtttagtcagcaccatgcctatttcctctaccattttcttattctttaccctagccaatatgagtttacccggtactagcagctttatcggggaatttctcattttagtaggggctttccaaagaaatagcttagtggccacattagcagcacttgggatgattttaggcgccgcttactccccctggctatataatcgtgtggttttcggtaattccaaacccaattttatcctcaaattctccgattcaaatagaagagaagttctcatctttttaccctttattgctggagttattcggatgggtgtttaccccgaagtgttcctagagtgtatgcatacttccgtgagtaacttagtgcaacatggaagatttgattaa---acggatctagtaaaatattcaacattttctatgattccttttcttttaggtatttggggaattttcttgaatagaaaaaatattctcattatgtcaatgcgtgcgccgcgtagagtagagtgtgctcgtac----------gaaacgtaccatgaatatgt--tcatcatgtaaagcatcccgctatcctt--------taggggaaatcccaaggggtattgtagcatgctgggaaaagggg-agtggaa---ccgaaagaaaca-------attctttcgccccgagctattaggtgctatggattcgtt--cccaagttagctggagggtgt---aacctcagtctggtaacgacgacccgacgatcgt------gactatat---gccgccggcaggaagagcggccttctcacagccaccgcctctggcattggggttagttgaaagagtggaaacatactgc-----gggacagctacc----acaaaatgtgggtaatgactcg------aatcctaaagaaccta-------ttttgacacacaaacacgaaacgtgggaatgcccgaggccggtgacggctaatccgcttagggagggggtgacactaag------------------gt----cggag----agaggcatcgggtgttccgtagtagcga---------------------ttatcgcgaagggatca--agagagagatcacttaccgcc-gggggg---gacgactggctc----gtatgagttgtatcgccc-----gggggaggctcgg------cccgaactaac---cgggactcg------ggg-----agggaaga-----gataaccccgaaatcgtc---aagccgag--g---ggctataggcacgtagtg------cgcgggg--------agc----gcggat---atcgtgcg----c-----tcg---taaa-----------ccggccttc----------------------------------g--gc---gcttctttcataaagccaaagaa--------gtctccgc-------cg----------------------tcggccagcggg----------------------------------------------------------------------------tcggtacga------aggag--gacctggag--------------ggaaatagcttgtagatt---------------c-------ccgcaccctagcg--------gagagaactcgag--cccacaggctcttgga------tttctggaaggaggagttgtgaaagac----acttgaaaaagtcgat---acca---ccccccccctat------ctagtcatggtcattcaagtac--------------ggactcctccgtaagaacattgt---gtggcggg-----------tccgaagg--------------------cctttggctt----taca--------------------g--gccc------tc--------tccctatagtcgggtgccacgcatctct----------------ccccccctcgt-----------agtttgcggaaatggctt--------atttccgcg-------------ccacggcacgagtgccgtagggagggg-------tgcatagcac--------------------t------gg---tccg----tccacgctta----------------acctatcgggtcgagcactatg----tgcctatcgggt-------ctcgcgtccctcg--gacctgccgggagagg--gcgcaacta--------ccgatagaggattt---ttctcttcgtctcggagagccgtatgcgaggaaatcttgcacgtacggttcgtgggggggccac--------ccaagcataaaaaata--------------ttctcttc-------------------------ccctccctctggtcttcgcacc---acgtgcctctctttatg--------ggtc---cggaggtgcg-taagcactttca--------gggatactgactt------ctccacgaa---------agaagcgccgagggcc---ggcggaaatg---gcttgacgat----ttccgcgcacgaagactagagg-----gagag---------gtgccctc---tggccgg-------------------ggagggttcgtggcc----tttgagctttg--------------aaactgaaaag-------------ccc-------------gcgggctcgtagtgctcgacaaaagagagaaggtccctgctat----cgggcggcgggtggcccaccccctaccaattgagttaatgctacttgctgtcaatctgaactttttggtattttctgtttattcggatgatatgatgggtcaattatttgctttattcgttttaacggtggctgctgcggaatccgctattgggttagccattccggttattacttctcgaattcgcggtactattgcagtggaatttagggcgaccgttcgcgtcgcttacagtcattgtttggccat-----atggggaagaa----ttgctattctgtgctcaccatag----------agtaaaccacgcgagaccctattccgcgtgccgggcatagagcttacctaaaccccgtgtaaac-gggtgggaaccgcagcatgctctaaaagcgcagttga----gggg------------ggttgaacccttagactactaag-tcagctcgctattgtacgagatgagag--------gacaaatcgaagtctctttcggttaaactggacccgcc----gcggcggtgaaccgtgcgaatgtggtgacgcgcacgaatacacgctgtcaagctctcagtctgccgctgataaattacggtaagaccagaatg---ggaacttccggcctgcagacat-----------------------------------------------------------------------------tgcagagcctcgaggag---------------ggagcagattac----------------------------------ccaaactactgg-ggacaa-----------------------------gagactgaacgacatctcgatgcgaaacggcct-------tgcacgaacaaccggccaagaactgtaggcaacaccggtgaagtccac-----------------------------------ttcagtcatctggac-ggaggtggacgtcagagagcccgtagtactcgcc---------ggggggtggaaaa---aataaaaaaaaga---tttttttttcgctaat--------------------------cggcacagaggaaggggctt------------aagcgtctgctatatctt--------------agcggatcggattcaaccaagtcct----cgagtaagg----ctcccaagcatc----------ccggacgggtcgatacaaagaa------------------tatttggg---ctggc----gcggatctttggatttttagatttcgg--agaaaaaatacgctacgcgccag------------gtttcggaaatgcatcatgttc-----ggggtctcggggacg--------gg--ctcgt----ataagagaatgctcgg------ttctattccctccc----act--------agaatc----gcgcatgat-cgctatagtgagag-agcaagttacttcatgt---------tactcacgccg-----------ggcccgcataggtcg----ctggaaaaaca---agccaagacc------------------------ttgcgacg----gaag-caaatcctccaaaggaag---------------gttgaatcggagagccgtatgatgggcgaccatctcgtacggttcggagagggc----------tcgagtaccaatgcattcaat-------atgtgtctgggaaagaacagat------atatatat-----------------------------------------------------------------------------------------------------------atatatatata--------------------tata--------------------------------gatttat---------------------------------------ccactccattcaattgcatgaagggttag---------------------------ttgattgggagttttgcggcaggtttttttggtcgtttccttggttcaaggggagtggctgtagtcacaaccacgtgtgtttcattatcttctattttatctcgtattgcattctacgaagtcgcgctgtgtgccagtgctcgctatatagggattgctccttggattttttcggaaccctttgacgctgcttggggctttttatccgacagccttacagtcattttattattggtcgtcacaattgtaagtagcttagttcatatttattcaatttcctacatgtctggggatccgcatagtccacgtttcttttgctatttgtcaattcctacttctttcatgcttatgttggtaactggagataattccattcagttatttttaggatgggagggggttggactcgcgtcatatttattgatcaatttttggtttacgcgcattcaggcgaataaggcggctattaaagctatgctcataaatcgcgtaggtgattttggattagctctcgggattatgggttgttttaccatttttcaaacagttgacttttctactatttttgcttgtgccagtgcctcttccgaaccccatcattatttccttttttgtaacatggaatttcacgccataactgttattcgtattttagtgtttattggcgctgttggaaaatccgcacagattggattgcatactcggttacccgatgcaatggagggtttta---------------taata-----tttgagggctctcacg---tgc--------cat----taggtacattccaacaatctcactgtatgccggaatcgtcgaccaa----------atgagagtccc-----gcggaaaaatatctca---ttttgaccaatcagcaggaaacctatcg-----------------------gggt-------------cacccggcgaa---gaggccaa------------ag----gagctctataggatccccagagactgtacgtaagacctcttgttcgaa----------atggaatctctcct-------cccgaac---ccgccgct----ggcccaaa-----ggg--cac---gaagaccagaaggagagcg--------------------------gaggggggac----tttttccgcc---------------------------------------ccctatcagacgagagggagaaaaagaacttaaaaaaa-a--------------------------gggaaaaagg---------aaaaaaactgacgg-----gga-------tgcggagagaaatagacaaaaaagaaa-ggggcagaaactgataagtttttgtagga------a---tctatatcttcggcgtcgagtctattcgtgtatga------aggaaaaaccac--------------------------------------------------------------------gggcacagcggccacccgtaagattattgg---gagagcccatattccataagtggaagatccagtccctactcttgcc-agaggtagactca-----ccaaccaat---tacccag------gg-agaaa--------------------------------atatata------------ttttccggccttgtgaaat----cgtaaacggttatgcaagagtagcccactccagtatccgctttgattcacgcagctactatggtaacagcaggcgtttctatgatagcgaggtgctcccccttatttgaatactcacctaatgctttgattgttattacttttgtaggcgctacgacgtcattctccgcggcaaccaccggagtattacaaaacgatttaaaaagggttatagcttattcaacttgtagtcagtcaggctatatgatctttgcttgcggcatttccaactattccgttagcgtatttcatttaatgaatcacgcctgcttcaaagcacttttatttctgagtgcgggttcagtgattcatgccatgtcggatgagcaagatatgcgtaagatgggagggctcgcttccttgttcccttttacctacgctatgatgcttataggtagcttatcctcgattggtttccctctcttaacgggattttattcaaaagatgttattccggaacttgcttacacgaaatatactatcagtggtaacttcgctttctggttaggaagtgtatcggtcttttttacttcttattactctttccgtttgctgtttctaacctttctagcaccaactaattcgttcaagcgagacttgagtaaatgtcatgatgcgcccattcctatggcaatacctctaatccttttggcttttgggagtattttcgtaggatacttggccaaagatatgatgattggttcaggtaccaatttttgggctaattcacttttcatactacccagaaatgaaattctggccgaatccgagtttgctactccaaccattatcaaactaattcctattttgtttagtactccaggttcattcgtagcgtatagtgtaaattttgtggtgaatccactcattctcgctttgaaaactagta---ccttcggtaatcgactatattgctttttcaataagcgttggtttttcgatagagtttttaacgacttcttagctagatcgtttttgcgtttcgggtatgaagtctcgttcaaagcttcagacaaaggtgccattgaaatctcgggtccttatggaatttcgtacacgattcgaaaaatggcccagcgaataagtaaaattcaaagtggatttgtttatcattatgcctttgttatgttgctcggattaacaatattcatttccgttataggcctgtgggatttcatctctttctgggtagataatcgattgtatttcatttgcatagttagctttttatttattaatatctaa------------------------------------------------------------------------------------------------------------------------------------------------------------------------------------------------------------------------------------------------------------------------------------------------------------acgatacttttttatgtttttgtggtcctcgctccagtgtcaggcgctatggtgatacgtgccaaaaatccagttcattctgttttattttcaatctcagtttttcgcaatacttccgggttactcgttttgttaggtcctgacttctttgctatgattttcctagtggtttatgtaggagctattgccgcttcatcctcgtttgtcgttatgatgttacatacaaggatagaagaaattcacgagaatgtattgcgctatctacccgtaggtggtattattggacttatttttttgttggaaatctttctaatggtagataatgattacatcccaatattaccaacgaa---atcgggtgca---ac------------ctatctaacatatacagttcatgccggaaagatacatagttggactaattcggagacattgggcaatttactttatacaacctattttttctcgtttctggtttctagtccaattccattagtagcacttattggggcaatagtacttacaatgcataaaacgactagggtcaaacgtcaggatgttttcatacaaaatgctatagattttcggaatactatcagaaaagttcgttga---------------------------atgcataaccaattgtttctcaaatctctgatagccactttaccgaaatggatacataaatgtcaaacatcgaaacatgaaaatatattatataccaacccgaacagtctatttcaattattatattttctgaagtatcataccaatacgcgttttaaagtttcgattgatattcgtggagttgatcatccctctcgaga---acgaagattcgaagtggtttataattcacttagtattgactataatacgcgcatacgtatattaacaggtgtagatgaaatcactccgatttgttcggtagtcggtatattcccatcggccggctggtgggaacgagaaacttgggatacgtttggtgtgtatttctccaatcatcccgatttgcgacgtatattaacagattacggttttgagggtcatccattaagaaaagactctcctttaagtggatatgtggaagtacggtatgatgattcagagaaacgtgtggtttctgaacctattgagatgactcaagaatttcgctattttgatttcgcaagtccctgggaacaaatgtcgcgtagtgac---ggatcgaatcagaa------------------------------------gtaaatgcaacgaaaatttctacgaaaaaaagccctctccctaaggtcgggtgcc---gcccctcgggccca---agagatcgaaaaacaatctccatatattcttttatttcattgtagtggcttgacaagccgacaatggcgacgaatcaagaatatattgtgtaccattgaa------gggaaaactttatttaaaccgagagagaaaaaaaagaata------------taaacaatcgg------ggccattggatcgcacagcttgcttttg---gcgcaggtcctacttgtatcttgtacttgactgagaaagcaccaaacaatacatggtcacaattgccgctctctcca---gcctcctacagccaaa---atttagttttattatatggacaagacggaggagccac---------tgctttcaatcatatggatatggaagaagcgactacttta---gaaacaacatcggtatttcaacaacttcttggtcttatgtctttacccggcgcatgttttttgtttctggttgaacaagccaac-----------------------ggacaaaagtga-----------------------------gcgctatatccaaaacgtacgaaatttcgtaaatatcgaagaggcagatg---tgaaggttgcgaagcggacggtacagaa------ctttgttttggaaaatacggcatcaaaagttgcgaagctggccgtatttcgtatcaagcaattgaagcagcgcgtcgtgctataagcagaaaatttcgaagaaattctaaaatatgggtaaaagttttcgcagatattcctattaccagtaaaccggcagaagtgcgaatgggaaagggcaagggaaatactaaaggttggattgctcgtgtgttgaagggacaaatcctatttgaaatggattgcgtcagtccgtcaaatgctcaacaagctgctacattagccgcgcataaacca---ggtttgtcgataaagttttttaagtggtcgtaaacgagaaatagttg---ctggaagggaaaaggtgcgccaagttag-taataatgcgtctcc----ggcga-----cg--agccggcacggagtgttctgtgtaaagcgtcccactatcctcgcggggaaagccc---------aaggggtattgtagcatgtaggtgagaaggggaacacggcgtg--------------------aaaccgatagcgc---ta---agccgttctccgagctagaggttctatggatc---gtatcggaggtctactggaggtattccactca---gttc---ggctgtggcct-cctcg-------gcccagccaccatgtcgccagcgggaagcgcgaccttctccccagccaccg-ccccctgcttttcgggttagaaaacggagtggaacacactgggagaca--gctaccgtacagatacgggaaa-tgacc----aaaaagcccaatgaaccggcggc---------ccgacacactagaaacgaaacttgggattgcctagggtcactc---tc---aacccg----gctagg-aaaata--------------------------tttccgtgtcag---aaccgagggaagt------------ag-gagggcaacg-----ggggactcgtagtaacggaaa------ta----ccgcgaaggggcccagagca----------aaagagat---cggagatta-------cttcggtaag---gaagaaccttatcccgttcatcctgactggg---ag---------cttacc--------------cg---aacaaatac-----gggcaacagtcccggacgccggccg-ccg-ccccc---------ccg---------------gc--------cta---accaaccggctgagtcaaaaggatcgcttggagagccgtatgcggggagactcgcacgtacggttcggaggaag----------gccttc---c-------------------------------------------------------cagacgagg----gatcag-g-------------------ccccctaccactaaaacgattaacttttcattt---gaaacgg---agttctgctggaagaaattcatcagggcgtattacggtttttcaccgagggggtggatcgaagcgattgcagcgaaaaattgatttcaaacgaagcacttc---gtctatgggcattgtagaaagaatcgaatatgacccaaatcgttcgtcttggattgctttagtacgatggatcgaagggg---ttcta---cgcccgccgcacccgccgg------ctttttatagagcgaatagtcgaagagaaaaaaatatgttctttttcggcctcttattctcgttctcttcgctgcctagacgagctcg------gggaatgaaatacgaaaaaacgaggcccggagggt------gcgggcaggtactggaaa---gttcttgggtcttaagggcacgaggaggagaccttagg---gcca------aagaggt------ggccttaag--------acctttgggtagctttctcgggttacccggcgtagcagtagctggggcaaagcccg------ctttcttcgcttttcgaatgaaa---g---gcccct------ccctaacgggaagagag------cgcctgtcg---gccctcagggaagaaaatacgtt---ctctcga---agcgaaggccaaaggtggagaacgcata---gcggggcgacgaagat------aaaaagaagcctagtactcccttggtcccaagggc---cgagg---gccggcggaaatggcttg---acgatttccgcacacgat------actgagaagaaggaccgaaggccgggaatggctggtagattctcgcacacgatattggggagaaggagacgagacccgaggg---agaggcacgtagtgct---cggcccttctttctacaa---gcccgaaca------tgcccc---ccgcgcact---ccatgccgtcgg---gccgccttcg---ggttcgggtcgagtgctacgcacctccgagcctttcacttatatattagccagtgaaaaattggaagcgggcaagacggtgatgaattttcatcggtctaaaccttcgaccccgttaaactaccatcaaccttcccagaaag---ctaatgaggcggcgg-------------gcctcctcagggta---gagaccgcggcgccgcgggata---gcca------agcttggctacac------ggagactacgcttctagtgagaat---aaatacatac---ttgattcgtattatca---aatggtcggaaattgcataccattagccaaaatacctataggcacgtgggtacataatattgaaaggaacccaggtcaaggcgcaaagttgactcgagctgcgggaacctttgctcaaataattaagaaagttgagaatacaccacaatgtattgtgcggttaccttcgggtgttgacaaactaatagattcccgatgccgagctactattggtatagtttctaatcctaatcatggtagacataagcttaac---aaagcaggacgaagccggtggttaggcagacgccccatcgttcggggtgttgctatgaatccagttgatcatcctcatggaggcggtgaaggacgcactaaaggaggtagaccttcggtatcaccttggggcaagcctaccaaaggtggatttaaaacagta---gtaagaaaacgcagaaattag---atgttctctcc------aaatagactcgagtttcattacgatcgggtaatacgtccagatttattgctaaaaatgaattacgaaaacataatggaagttcccagattgtgtaaaataatagtagttcc------------aaaggcaccctc------aaatttcataaagaatgtcgaattagccatggaaattgtttgtggtcaaaaattcatacagacacgaagtagaggttcgacgggaaag---tcgtttcgattcaataaattcgtattgaatcaggagtcc--aagagaga------------cacaggatatgtca---cttacctagcacgaagcactccacgggggcatatcatgtataatttcttggaaaaacttgttacgataatatctttttacgattatccagtcgaaatacgaaaaaactccattcaattatcaatggcaacgtcgttgttacgattatttcccgaaatacaagatcatttcgagattttcgagcatattcgggggtttgatgtaactattgtcacttcagccaacacaccagatgagactgtaatttcgtggagtggctttttgcaaaaagaggttc---agacggaagccaaattcttttgttttttggaaataattggagttggatatagagccagtactaacgcacaaggctctatttcatattcgaaattaggatttagtcatgggattcgacttca------agttacaccttcagttcgcgttttttgctcaaagcctaatcttattcgttgtactggaatggatcatcaaaaagtcaatcaatttgctgccattgtcaaaagttgtaaacctcccgaagtttataaagggaggggtatacaatatcgaaacgaaattatacataaaaaacaagggaaaaagaaataaatgactgccaaaatatgcatcgttattaaatcttttgagaatc---agaggtcgg------ggcttctgcttagcacac---gcaagattggattgcctaaaaaacaaattttatatacagtattacgatcacctcatattgataaaaagtccagag---aacaatttgaaacgagaatacataaacaattgctggtcatggaaacggaaacgcataaattgcgtgaaaagttgaattggttaaaactacatgatctacttggagttcaattggaaattatcttttattatcaaacccgtttggat---aaagtttgcgaaccctagatgc---aagaaaagc---------------acggtattactaat---atgcaaaaaaaacaccgtattacttatattcaatcaacttttggtaatacaattattactttaacggattatgacggaaatgcaaaaacttggtcctcctcgggttcggtggggtttaagggatctcgtcgctcaaccaattatgctgctcaagcaactgcagaaaatgccgcgcgagctgccactcgactcggatccaagtctgttgaagtgagaatcaaaggattgggttatgggaaggaatcttcgctacgtggtttaaaactgggaggtcttattattaccaaaatccgcgatgtaaccccaacgccacataatggatgccgacctcccaaaaaacgtcgtgtttaaatgccaacaatgaatcagcttgttcgt---aaaggcagagagtcgaaacgacgcacgaagcgtactcgagctttgaataaatgtccccaaaagcagggggtttgcctgcgtgtttcgacgagatcgccgaaaaaacctaattcagctctacgcaagatagctaaggtacgtttaaccaatcgaaatgaaataattgcttacattcccggcgagggtcataatttgcaggagcattctgtggttatggttcgaggaggtagagtgcaagatttgccaggcgtaaaataccattgtattcgaggagttaaagatcctcaaggaataccgggtcgacgccgaggcagatccaaatatggtacgaaaaaac------ccaaagattatatacgaatttatccgaaaaatcgaattccaaccgtgttttcagttcatctcccgattggtttcactcatcaggactttcagagagggtgggaacgaaaagaaatagattttgtcgcggaacagaaagcttttatgcgctttgcttatcccaccgtagatatttatgctacgccctggaa---gggcttttgccatcaagacctaggg---gccgtggggcaagcacatacaattgctcagacaatttgggctatatccgggggggcttgaatg------tcat---atattttaggaaccaatccaaattccaataaacaggttaaaattgcctcaactcgaatctttggaattgggcctaaagaggcaattcaagtttgtgatcgattaggccccagcgataacattagggttaataagttaactaagtatcaatttgaccaaattatagagataatgagtcaaaattatttagtcgattcggaattggagagagtcattcagagagacatcaaacgattaattagtattggttgttatcgcgggtttcgccataatgcaggattgcccctacgcggccaacggactcataccaatgctaagacttctcgcaaatcgagatacat---ttcgatcagaag---------ttgaatgtcaaatcaaattatgcgagatcacaaacgtagattgcttgtggctaaatatgaattgaaacgaatgtattataaagccatttgtcaagatagaaatcttcctaataggatggtgc-gacctgttcacaggtcaagacgtt-------gagtcacgcctgtgcgctctagtc--cgcattcatcc----------gcattc---ggatgg------cg--gag---tgagtgaactga----------gtttccatgaaggtg--------------aaagtccttctcc-------cttgagaacagggtaacagcgtacccacatgcgtttggagcggcatc-----------------caaaggtgtgaagctgggtagaaaagggatgaagaacccgga----aattttg----aagccttttccgcagt----cttcg----cc---cccccggggataa---gcgggtttcg-ccccctaggaagt------------ggggaacaaacaatct----ctagcaagggcgtgacaaatatcct---tc-gttgggtattgtccgggtgaatac----tacag-ggtggttattctacccacgaaggctaattactg---aaccgtagcacctgaagcgtcgtaata--------ggaaagc-g----gggtggtattgct--tcctactctt------tga--------ccccccgtg-t------------ccggaat----atcagacagagg----ccaaggggaaggaatt--ttctgcccttccccg---ttcttt-----------------cggtgcgcctccggcgtagag-cgggagccttacggcccaatccaagaggattaatggaatctcggaactgtgtaatcctgcgcacctct-----------------------------------------gagcttcgactcaggcgggctaacctcatggtgtgtaggattaggatggggcaaaaagcta-a----------gaaaaa-attcttttcgcccggttg--------------tcgggatatgctaaagtgtccatgcatcc--------gaaaggatgaaa-------------gagcagtcaacatat-atgcctcgaaatcgaggatgagagacacaacgtgtctttaagttg-taataattt-ctcaatct---gggtgcaaggagccgtatgatgggagactatcacgtacggttttgaaccaggggcgt---cagagga------aactcca--cgtctaccgtaaccgttacgaatatttttttaagttgtctaagttgccaagaaatagttccaagacacgagtaagaaaccggtgtattttcacagggcgccctcgttccgtgtataagttatttcgcatttctcgtatagtttctcgtgaattagcgtctaaaggttctttaataggcataaacaaatcgtgttggtagatgacacgctctatatggaaaggtccttttgtggatacttgcttgttcaag---caaaaaaagattaagtggagaattcggtcacgtagatcttgtattttgccccaatttgttggttgctatgcacgaatctataacggaaaaggttttgttggttcaaagattactgaagaaatggttggtcataaatctggagagtttgcttctacacggaaaacctccttcttgggtaagagagctttgctctcgaaaaccaagatcgaaccaatcaa----------aaaggtacgatag-------atga---gctttagtcaattatttcccaaatataattccagtttcaatccattacgtgggagcgctatacaatgttcagtgatacgattacaacagaacaaggtct---tggtggatacaggactgaaaactccaataatttgtttccaacatgaac---tgaaaagagtgccaatcaccaagc------aagcaagg---tttcatttcggaattgaagatgtagaagtgtttggtgaaccaaagatgcttttgccgaaaccattagaaataaaatgtaaagggaaaccagtttggattgaacccaccaagatttggcaaagtgac---caaaatttggtcaaaggatttattttgaattcagtgaaaggaggttatgctgtagcaatcgcaggttatatagcttccccccccaagagtcttctcagaagtagaaaagtattttatagtcaatggagaatattctccattttgaacatgaaaccagaaataagtaatatcgtggtaaaagagattggtgatggcaaaata---gattatttatcgc---cgacaagatcgca---------tcaggaacgaacgaagcatttaggcgcgaagctaaaacaccggcgagac---gaaaggaacaccaacgtcaagaaaaaaaatcttttttccgagaaag------cgaccaaa---aggaccaaacagagctttaagcatc---taggtacaaag---cctcccgcctataccgagaaaaaacgtgaaactactaaacaatccaccaaaaataacg---tatttcgacc---caaagaccaaggc---caggcaaataattag------------acgtgcaattctaatttgttggttattcaaaaattactgagtacaaacgcatatctgggccatcggataccaacttctgattttcagggatatttatatggatttagaaatgaaatggctattattgattcggaaaaaacacttatttgtttacgaagggcttgtaatttgattggatctatcattggtgcgaaaggccattcattattggtaaataccaatccggaatataatagaataattcaacgaatggcgaaaagaaccaatcagagctatatcaatcacaaatggattggggggtttttgaccaattggaaa---catatgaggagagtgcaaaaacactttcaagatttatctgc------acat---ccc------gattcggaagacgcttctacatc------ttcgcctttcgattatttcccacgtttcagaaagatgcaaaaatgttttgaaggaatcgtgacacacaatattccagattgttcagtaataatg---aatgcaaatcaaaattccatggctatacttgaagctaatcaattacaaatacctattgtagcttcggtggattctaatattccaaacagattacataaatcaataacttatcccgttccagtgaatgatgattctataaagtttgtatattcattccgtaatttggttacgaaaacagtcattctttcgaaaagatcgcaggggccaaagg------------------------------ttaaagtaaaaaggct------------------------------------------ttgaatggcacaaaaagtcaatccgatttcagtcagactaaatctgaatcgtagttcagattccagttggtttagtgattattactacgggaaatcgttgtatcaagatttgaatcctagagattatttcggttcaatacgtccacctacgggaaacacgttcggcttccgtctcggtaggtgtattattcaccattttcctaaaaggacatttattcatgtatcttttccggatcgacttagccaatcaagacatcaa---------------------------ggcggccttggggcaataccatctgtc---------------aagttgatcg---ggcgtat------taacgacaatacagtgagacagagaa------------atgaa------gagatttggccca------gccgctatgaataccatgatcgatcgccatcgatacagaagattgaccaattacttcgagtcagcgattggatgg-ccgacatacactctacttttc--------aaagtatctggccggaagacg---------------aaaatgatgacggaa---------------------------gagcgtcaga---agaa------cgctatg------cgttctctcgcttc---gcgccttccgt--------c-ccggtagctgtgcgtgctg---aggaaaaaaaagagacttttgggt---------ccgaagga---------------------------------------------------------------------------------------------------------------------------------------------------------------------------------------------------------------------------------------------------------------------gacttctttggttttaccgggcgcgcttcctcggattatttcgtaatgcaatatttcttcaatctaaagaaccaaa---ttcaattcgatcct---------atg---gttaacagaagtcctg---tggcacag---ggcctagctggaacatccacgattggggaagcaattccgccggccaagaccgagcaaggaacac-aaagc---gggaagtcaattcgtcaacccag-----------------gtccacattgtatttcgatgctaccatattcttgaagtatg------cccgatt---caggaaagcta------catctctttccagtcgttattattatttgaaaaaaatgcaatctttatttcctaatcgaaccaaaactaataccttaattcagccagtcaaaatagcttctgtttatcgaagtgcctctccaattgctcaagaaatatcttggaaaccagaacaaaaaaaatcatttcgacaaatatgtagatctatatttaaacagattaaaaaatgcccatatgtgaaggggatccgtattggttgttcaggtcgattaaatggtgcggaaatagctaaaactgaatgcaaaaagtacggtgaaacatcttcacatgtttcttccaatcaaatcgattatgcgaaaacacaagcatctactccttatggaatcttaggtgtcaaagtgtgggtttcgtattttctaacaaaaaaaaaagggac---aagctgcgctatatccaaaacgtacgaaatttcgtaa------------------------------------ttggaaaatg--------tttggcagaccaaaaaacttactctaaaacaagaattacttatttcagagcttcgaaaaaacgaaaagaataaaaaacaatctgacttttccgtacaattacgaactatgaaaaagttgtcccttttttatggaaatctaccgataagaaagatgcaaagggctaaaaca---cgcacctatatagataaaaagaacagtttgctattcaatatagaaaaaagatcggacgttactccggttcgtcctaatcattgctcaactatgtttcaagcgaggcaaccgataagtcatcgaaatatttgtgtcaattataaaagggtcaatattcctgggtttcaagtatccaacggtgatcttatatctattcgagaaaattctttagcttctttcgaatc---aaacataagacgaaatttacgaactaaccgaataggg------agaatgaaacctaatcatttggaagtgaatcataaagcactaaaagctgcggtatcgtatgaacctcaacaaatacgatttccttataaaatagatctggaccttcttgc--tcga-------------acgaatttatccgaaaaatcgaattcca------------accgtgttttcag---------ttcatctcccgat---------------------tggtttca------ctcatcaggactttcagagagggtggga-----------acgaaaagaa------atagatttt---gtc---gcggaaca----------------gaaagcttttatg---cgctttgcttatccca---ccgtagatattt-----------atgctacgccctg------gaagggcttttgccatcaagaccta-g---gg---gccgtg---gggcaag---ca---------------------------------------------catacaattgctcagacaat---ttgggctatatccgggggggcttgaatgataaacaaaaacaattaataaagaaatcggttcacatttgcatgattgatgggaaaaaaacgagatctcgtgctattgtttataaaacgtttcatcgtctagctcctcatggcgatgtaataagacttttgattaacgccatagaaaatgtcaagcctatttgtggagtgaaaaaagtaagaatcccaggcattactcgattagtaccgtctattacagcaacgaatcgtcaagaaaccttagctattcgttggatgcttgaatcagcagccaaacgacgtatg------ggcaaaaagagcatgagcttggatcaatgtttatacgctgagatactggaggcttcccaaaagatggggattgcccgtaagaaaagggatgatcttcataaacttgctgaagccaatcgtagtttctcccattatagatggtggtgaatgcatacattg---agtaatcctttatctagtataaagaatgcgcaaaaagctcaaaagcgtgttctttatttttcctcc------gg---------aataagcgggaggagaaaacgctttgtccgctctgcttgtaagatta---cgccccgtgtt---ttcgtttcgcgtctctgttgggatttttgcagaattctgtacaatgagggttatatccacggattctctcaggaagcagacggaagcttgagaatagtcttgaagtatcatttttctggaataggtgtaataaaagaaatggaaacggtatctaaaccaggttttcggatttattcatc---aaaaaatcgtttatcaaaaa------------aaagggaaggacttggtataaccatcccatccacttc------------gaggggaaatttgatacgtgatcgtgaagcacaaaaaaccaattt----tggtggcggtgagattctgtgccaagttttttgaatggataa------ccaattgtttttcga---atctccaatagcta---cttcacc---------gaaaaggatacataaat---gtcg------aacggtatct------aaagcacctgaaaactg-------------------------cgcgaaga-----------tgcccaagagcgtccaattc---cgagcattcggtggaaccg---------------gtgaaccatttgtacgtttggattt---ccgaatggggc---ggagggc------ctttagctctgaaaggc------------cctttcta------agctctcgcc------ccggtg------------------------------------------gaagagaaggttcgaccgagg---------agcgt---gcccttc----ggaaacactgtcaaaaag---------agcagttcaaggcagaa---ggcctgtttcggctcatgaaagacataaatctgtggatagcg---gccgcctataagaagctgtcaccaggcg----------------------------------------agaacagtggtg---------aaaggcc-gaaa---ggcacctcg--atcaaagcactagaaacactgagggactctgtgatgag-----------------------------------------------------------------gggcc------------gccgg------agtcgccggccc---aaagggcacgagactctagggacagagggc---aaagcccc------gga-------------gg---------------------aggttc---------------------------------------cgacttctttggcctcacgaaggaagagccgaag---ggaaatggctggtacatttccgcaca-----cttcttcgccccgtgtccttcg---gacccacgaagtgtctcgtgc--ccctt---------gggt-----cgtagatccttcg--------gacgct---tcttta------------cgggggc---ttacccaaaaagacaaggatata------------------------------------------------------------ctggtacaggaagtg-attcgcagcatcccagagacggtttacgaaccatgcttcccttcgtgttcccatg----------gatttcgaccgggccgctcccaacatacctgcttgaagcagatacgccgtgactttgtgggtaccgtctggttcatagaaggc---gaaacctcgcaatgcttcaataaaa------------tagataagcaagtgcttataggcctcatgcggcgaagaattcgagacaacagattc---ttgaacctggt---tcgaaa----------------ggagctagaaacgacga------gcccaagggcc--------------------------------gccggggaggaggagggcaccacca------------aggccaaacgg------------------cgg--------------------ccccttctatgcaacatagtgctgcatgagccggacctttttgttatgcgaccgaaacgtattgttgacagggga---cggc---gcggggcagtcaat------------ctggagtctaaggaattgtg------gcgtcagtccg------ctctaatcga---ccgcact---tcggcacacggagccggggg---c------ggggcggcctcc------tc---------------------------------cggcg---g---------ccgcctcggc---gggccgccgcaaggaa------------------ctcggcaaataaaccatgtgcgcttcgcggatgattctctcattggagtcattggtccaagagctccggcagaaaggatacgcggcttggttacacgatttattgaagtgcggctcaa------gctcagcctggataa------gacccgtaa---acccattcaattt---cgcccgaacacgctccccgcgca---------------------------------------ctacgtgcc---aatgggtcc------tccgaaagagacag---ggccggaggccggaaatgactttacaat---ttccgcacatggggc---------ggggaagaaacaaagtttttg---cataaggggcggagcgaa---gaagattgctttccctggatacct------tatta---gtcgcgattcgacctacctt------------agac------gag---gacggaggtacggaatac---gtagatctggtgggcttagttca-cttgtagatatgcgaaaagttataaaccgtttggcggggaagggattttgtgataaatcgggtcacccaaaacctaattttgcttactttcggtatccccaaacctactcggttgcccgcatagcctccattctacgcggccttgccaactattaccatctcg---caaactccaaacgccgatgtgtcacgcgcttgtgctacatactacgtacgtcattggccgaaacatatgcggccaaattcaaaccaggcacagcagctaaggtttctgccaagggtggcagggacctgtcgaaaccaattaaggctgggaggggcctcaa-------------------------------------cgccgtgtccaatc-------------gga------ggggggggagtgaacgc---ca---cttgccagccattccctacacgcgatatggtcaaataaagctacccgacatgaaaccgctaaccaaaaactggcaaccag---gccaattcattgcccgggtgaacga----------------------------------------ggcatacgattgt--------------ttataa----------------------------------------------------------------------------------------------------atgaaaatgaatcgaccgttaccacctcaccttaccgtctataaaccacagcttacttcgacgtttcctgtttcccatagaatatccggggcgttcttggccactatggttttgtttagtattttttctttcaaaataggtgatctcagccccacgttttatcatttttaccagtatctcttccttctcactttctatttgaattgggtcattatcagcttagtcaatttcactttattagcgttgtgctatcatatgagtaatggagttcgtcatttattgtgggattcgggtcttttcctagaattatctaaagcgtatacttccggaattattatgttattctgtgcagctttctcagctttattgaatattatccgacaacactggtcaaatggccaaataccttatcgaatgaaaactcatag---------agaaaccttagggcat---------tggcttcttcaaagaattactgctgcttcctcaatccctaccattcctatagcaa------atgtatccactccgattctgctaaatatcttgctattctggcatattcatgtgggaatcgaagagattttggcagattatgttcaccacgaagtaacacgaaattggattttgattcttctcagagtattctgtttaataattatcaaatatgttttt------gttttttttgttttttaa-------------------------------------------------------------------------------------------------------atgaattttgtatcaaaaactattttggaggaagttcgaattcgtgttttttggatattgattcgctttagttttacatggttcacgcgttattggttcccggaagagttcatttcttcattagctaaaccctctcccac---ttcgccttattcagactcatccctcatttgtacacaattaacggaggcctcgggcacatatgttactacgtctttaatatcatgcttccacttcctatttcccttctcaagttatcagatttggtgtttttcgatgcccagttgctatgaggaacggagacgaaaatacaataaattgttttacttaagtggtttttgctcctttctgttttttctcgtgacttttgtttgggtagttcccaacgtttggcactttttatacgaattaagtaaaac---atcaactaatttatctgtaataaagtcacaacctaagatttttgactatatcatgttaaccgttcgtatctcatttattccatcaatatgctctcaagtacccgtacttgtgatctgttcgctggaatcgagaggagtgaaa------------------acccttataaaaaatcgtcg-ttttttcgtggttttttcgcttttcgtagcagctttttttacacctccggatatctggtgtcaaattgttgcttgtttacctatttattttgtaatagagttgaccatttcttacgcatcgattatacaagtttataagagg------caacta-----gcc--------ctttaa----------------
>Aneura_pinguis_1
atgaacaa---attg---gctggagctgaactccccactttattagaacaaagaattaccaactattacaccaaattgcaagtggacgagatcggtcgagtggtttcagttggagatggaattgcacgtgtttatggatcgaacaagattcaagcgggggaaatggttgaattcgccagcggtgtaaaaggaatggctttgaatccagaaaatgaaaatgtaggaattgctatatctggtagtgatactgccatcaaagaaggagatattgtaaagcgcactggatctattgtggatgttccggtaggaaaggccatgtcaggtcgtgtggttgatgcgttaggagtacccattgacggaaaaggtgct---ttaagcgctgtagaacgaagacgtgtagaagtgaaagccccagggattattgcacgtaaatctgtgcacgaaccgatgcagacgggattgaaagcagtggatagcctggttcctataggtcgtggtcaacgagaacttataataggagacagacaaaccggaaagaccgctatagctattgataccataccgaaccagaaacaaatcaacgcacag---acctctgatag------------tgaaaaattgtattgtgtgtacgtagcgattggacagaaacgttcaaccgtggcacaattagttaagattcttccagaggcgggtgcttcggaatattccattattgcagcagccactgcttcggatccagctcctccgcaattcctggcaccatattcaggttgtgctatgggagaatattttagagataatggaatgcacgcattaataatctatgatgatctgagtaagcaatcagtggcgtatcgccaaatgtcattattattacgtcgaccaccaggtcgtgaggcgttccccggagatgtcttctatttacattctcgttcattagaaagagccgctaaaatgtcagaccagactggtgcgggtagcttgactgcgctacctgtgattgagtgcgccccgacgggacgtagtatgattcaaacaatggttggaggggaagtcgctggcaggtactaccaaaccacgacgagaagcaacccgaaagaccagagcgctaggaggataggaggagcggatattcacggggtccataagccaaaaaataagccttcttcgcctgttattaaccttgttcaatgggtgaacgcggcatcg-----tcgaaa----tacgatgagagc---tccgggtataagcatatac------cttacccaagaatccactccggcagcgctcaccttac---------gagacaggggcgtctaccacgtccgagcggggttgttac---tgagggttataggct------gaaggc---ttacgctctcggtacgaggaattattccaaagacagctttcagcctccgtcaactgaaggcgtccatacgaatgaaggtactggaacgaatctcgag------ctcctaacagggctccgaaacagatggaaggtgaaaacgggaaaatatgaagacatcttttcgcttatcgcgagtgaagataatccaatcctggcatggaacagcataagaagcaagccaggtaac----ttaacccccgggacaactcccgaaactctagatggtatcgaca--------------------------------ccgagtggttccaaaacactagttcgaaactaaagagcgggacttacaggtataccccggcgaggagagtttatgttc---caaaac------------------ccaacaaacc---------cggggagacgcgtccc---ctaacagttcgtaacccccgagacaggatcattcagcaagcgttcttgaacgtattgcaacccatcctcgaaggtggctccgtctggcggcaagaaagcgagcaatcgacctacgaagaccactcccgggaatacacccaa------tgccacccctcccta-accagaaggaaacca--tcacacctcaa-----aggtggaagcggtagcta--taccaagaagttcctgac---cagacattggctattatcccctatattccttaacgtcgcccacggatt---cagacctaacc---gaggcgttcactcggcgcttaaaggaatcaagcaattctggggcgccccgaatcggttccttaggttcgctgttacgaaggccttcgacaatacgaaccataacctgattgtaaatctcttgaagcaacacgttgcggaccaacgtgtggaggacgagcttcggaaaatgctgaaggcccgcgtcatcaacttcgtgcttggagaagaatcaac---tatgaccttaggtgtgcctcagggttctgtctcgagtcccttcccattcaacgtagccatgcatcatctggacgtgttcgtgatcgatcccaaaaaaaagcatcaggtgccaccggaaaaaatacccaataaggtgtacgtaagcgaaagacgtaaattgctaacgttagcaaagaaacaaggatggggcatcggaaaagaactgagagccaacaaggacttaagaaaagaccccaagcgcagggggattagcc---tttttgaatacaaggttcatccccgtaacatttattatgtccgatatgcggacgattctatcgtcggggtccagggggataaagcctttgccaaggacacggctacgtcgatctccaattttcttaggagtagtatgcactttgaagtctcggagtgca---tatttcacaccaaaagcgggaaaactccttccttagggtttcacccatcggtcggactccttg---gccccccctcggt---aaggggtaaaatagcggagcgctttgcacggctcaaggcacgaatccgaggcgcgcgcaggggggaatataagcaatacctcaaaatggtgag-caaggcgtacaccaaatactataggaaggtcccggagggtcaccttcgacaggcccatcagactatgttgtctagcaagctattgaggtccggaggcttcactctggcgcgccaaggaactatcgacgcatcggaagagatgctgaaccagatcaagagg------------------------------gaagcgcag------cgaggctcgggggagggccgccgagggccggagtgctttccgacgggcgtttcaatatcggacgacccggcggcagcccgcagggccctcgggaatccgcctgctaactctaggtaccaagaggcagaggaagaatgggataaggaatggggattcttggtctcggcttggggttcgagggccctatcactagcc------aggattgagcccgcc---ggggccgacctgttcaacatcatggggagggaagaccttagcaaactgattggtccgagagagcaataccacagcgcgctggatgaactcctgagcggagaaacctcgggcaagatggttaaa------tacgttcaggg------taagttcgcggccgcagacagaggaa---------ccgccgctgtttcgg------cttcacagctcactagcaatagat---atcgcagtacggtttatctggagatgccttattcaaaaattagagagaagctgcgatcggttggattcattcgggacgaacggggcgcattccctaaatccctgccccagatcacagagcttgaggatattcgaataatcgatttttctaagcagaaggcctatggcctgcttaacttatatcaatgtgcggacaaccgatgggagcttatcaagatcgtgaattggatgcttagatatcccctcctgcacacactggcgcacaagtataacactactgtgtccaaaataatgggcgtatactccaaatctccgaaagtcttcatagaatcggggaaacctggcgaatattccatgctcaccggttttcctaccccactggagataagcactaggcgcaaagaattcctcgtttcgggggatgaaaccc--------------------------------ccgaaagcttggaaaaactctttgacgatacgc---ggacccttctcacccgatcgaa---gaagttccataaacgctgtgtcgctgattgccccgaaact---------agcataaag---------------ctccatcacattcggaagctggtaa---------------------------aagggttcgggggcaacatcgtcaccatcaactgcgttgggggcaaacgcaccgtgaaacggggt---gacaaggtgcgtcttc------cggccccacccaggaaacaaatccc--------------cctctgccccaaacatcactcc---------gactttcgtgaaggcaccataacattggaaaacataga------------------------------------------catcaaatattcgta------tcccaa----gaccttatatgtgggcggagaacag---gggaag-----ttggtgaacgtaggagacgtcaccaaacaacgttttctgg------aaaaacactagttttttttaccccctac----------------------------------------gcctcgttttca------cccccggaatgttccagtaggagccgtatgatgggaaaccatcacgtacggttcggtgacggcctgcgggctagttctacaacacaagctggagacgtatccgcttatattcctaccaatgtgatttccattacagatggagtgcgacgtgacgtgtgtgggatcggtgagtcgggggcggcgcatcgtcgtcccccccggcaacggagccaaggattaaggggtgggaggacccttcctaccccaagtagcaacaccgtaggcgatctcaacagagcttcttcg------------------ggggagtcctccg------------------------------agactcgagtggaagccccctaccacggtttgtctgttagcactaggccgccgtatcctcttgatactgtgagtcctagccccgatacgaaagcccaggtccatgggcggttttcgggaatcggtgggcggttgcccgcagagattaga--agcttggcgttaggaaatgtcgatcctcgtacgagcgcggcgagctccttcggcggatccc----------tacaaagacacaactacagttcgctgtcaaaagact---------------cgagggccgccgcgggcgcggagatggaggtggaaaaccccgaatcagccggtggatg---tgagaagcagaacccgc------cggtcgacacgggacctaataccttctgcatggaagatgtgcaggct----agagcggcgggcagcgcgt---------------------acttgga------gtctacgga---------cgtagcaaaagttccagcctcgaaaaggagtg---ataaa------ggcaaataccaagatcttttcggccctgtaataagcccggataattcgaaacaggcgtggctag---agataagaaacgaaccagccaatctgacgc---ccggtggcacg---ggcgaa------accggggaagactggtttacggagaccagcataagcttgcacgggggaatctataaataccaactagccaggaaagttggcatacc---------ggggcgcccccttactatagcttctccccgggacgaaatgattcaacaggccttcaaaagaattttagagcctatcctcgaaggttatgttgtcggggttacagcccct---cggaac---cggcggggcaacgacatggttaaaca---ctggatcctcccagttgtctttagcgacttatcccacggattcagacccggaaagagcgcccactcggcgctccaacaaatg---cgatttggttggagggacgtgcattggcttctcgactacgacgtgaggaaagcttttggtaacgttaaccaccacgtactgtgtgctgcgctggaagagcagatagcggaccgtagggttatcgacgag---attcgcaagatgcttaatgtgaaagggataaac------tttgacatc---cgggaaaacctgggcaccccacaggggtccgttctatcccctttcccgttcaacgtttacatgcacaaatttgaccaattcatgcataa----tcttatagcacactacgaccg---ttcgggcgaggggttaat------aaaccccgaatggaaagaa---gtgagtcgagtcagagctgat------gagaagggccagctgccg-----gaggaccaccctactaggaa------ccggcagagacggttagccgctgcccgcagaggta------tcaagcgatacatctaccatccggcggcggccaatatcaagatccgatacgtccgctatgctgacgatttttcggtaggtatcgagggcccgaaggacttgagtaagaccattagaggggaaatcaacgattaccttcaatccgccctgcacctagagataaagaaggacaactcggtccatgcgcgttccgattgggttcgttctataggcttcgacactcaagctagaatgac---aggttcctc---ctgccttatcaagggtaa------ggagctagaggctattaacagattcaaacaaagagcccgtagggccaaagagaaggcacataagaaataccaatctatgatgaacaaggtgggagcctcgatccaacgccgaaccgtagaggatacctttgccagagctgggcaaacctaccttaagcaagtacagatcgcaatgggagccgcaacccttagtcgatcgcaagctttggacgctctgcaagagtcgctcaatgtactaaga------catgagtactcatgggaa---cggggtaacggccctccggcggcccgaatgcccg--------ataattatcggaacaccgattcggcaagcataaggggagtagctgggcagtggattcgaggggctaaatcccttggaaacctcagggtcgaacaagaagttagacaagccccgaaagatctatacggggtagacattgtggagaaggtggaggaacccagtaagttcttggacaacttggactctg---ggggtgagataacacggtgcatcagagatgagtat--------aaaggtaagggtgcagctata---------gcctcg--------gtcaaccctt---------atataagatgcccgatacctcacatactggaatgtctgcggtctcaaaat------attgtagccaagaatacccgaagacctattgcggtcgctgctattcccaatccggatgatctaactattatcgactggttcaaatctaaagcccatgggatcccaagctattacagatgcgcgcacaacatctgggaagtccgagacttggtcaactaccatttgagatattctctccttagcaccttagccctcaagcataagtcctcaatttccgggattataagagggtacggtaaagccccgaaaatacgaacaattaatgagaagggccaggag---tccgcagag---tttcccacagtacacagagtgaatggcacccgccgaggatttaacaccaaaccaataa---gcctaataacgttccaggattttcgggatctcctgatgagaccatgcggcgtggcgcggaaac-----ggtactatgacctgcttt-atgcgggtaaa---cagaa--tcatcggtagtatc-----ga---gataaaact---actgcagaactgggagactagccgccactggtctacct-------------------agatgcctttgatcattcctccagtctcccatgggagccggat-gagggagaaatttctcacgtccggatctttgagagcctccgggctactctctcaaatctttttggaaacagaacccttctatcgtggaagtcgacctgctattaacgtgggattatccgtgagtcgcgtcggttctgcggctcagttgaaagccatgaaacaagtatgcggtagcttaaaactagaattggcacaatatcgtgaagtagccgcttttgctcaatctggttcagatcttgatgctgcgactcagtatttattaaaccgtggggctaggttaactgagatacttaaacaaccacaatatagcccaattcctattgaaaaacaaatcgtggttatttatgcagctgtcaaaggttacttagaccaaatacccgtcgttcccataacacactatgagcaagagctattggaatctatcgacccaggtatactttccgctattgtacaacaaaaaaacatcactgagcaaattagtagtcaactggctaccttttgccaaaaatttacgcagggcttcttagc---aactcatcaatcataaatgcgtgaagtattaatatttgcaatttcaagctttagcgttttgagttcgaaaaaaatcctaatatataatgaagaagttattgtagcttcaagttttgtgtgttttgttatatttagtcaaaaaacatttggtgaaact---ataaaagctactcttgatgcgagaagcgaagctctcctttccgattcacagcaatggatgagtcatcaagaagctatgttgtccgaattgaagaaacagcatgaattacgtagtataagcttgcgttcaagtacacaaatgattggagaatcatgtataaatgatatggttacgcgctgtgcgccaaagtgcaaacagacggtgaaatctgtgttatgccaacaaatggagcaaaagttaaaaacactgttagctattcaagagcattcccgtatcggtttacaggagaagatagtaacttgttttcgcgaaacagtttgtgacgaatctcgcttttccaaatcgcggaaacatcagtcagaactagttcaacaaagcatggtattattg------aaagatggggttccgaaacga---acggcgtgcagcccgctagaacaatttgcaattattcaattgattcctattcatataggaaacttgcatttcccatttaccaactcctctctgttcatgctactaactatcggtttagtattgcttctggttcattttgtcaccctggatggaggacacttagtaccaaatgcttggcaatccttcgtggaaatgatttatgattctgtgcctaacttggtgaacgaacaaataagtggtgctttttcggtgaaacaacggtttctccccctaatctatgtcacctttacttttttattatttcgtaatcttatcggtatgataccatatagttttacggtaacgagtcattctataattaccctaggtctttcattctctctttttattggaataactatagttggatctcaaacgcatgggctccatttttttagtttctcattaccgcaaggagtacccctgccgttagcacctttctcagtacttcttgagccaatctcttatcgtttccgcgcattaagcttaggaatacgtttatttgccaatatgatggctggtcatagtttagtcaagatttcgagcgggttcgcttggaccatgctatccgtggggggtattctgtatctggcgcagcttgctcccttttttatagtattcgcatcaactggttcagaattaggtgttgccattccacaggcttatgttttcacaatttcgccatgtatttacctaaatgatgctataaaccttcatcaaggg--------acttc-----cgcgt----cataa-----------------------------------------------------------------------------------atgcctcaactagatcaatttacgtatttgacacaattcgtttggttatgcgtgttttatatgactttttatgtattattatataatgatggattacccaaaatgagtcgaattatcaaaccgagaaaacgac---------tggtatcgcaggaa---aaagtaggcgcgaagcggagcaatgaccgtatggaacaggatgtggttttcagagaatgttttcaagccagtgcaaactatccgtactcaggtgtatccggagcatccaagtggtgtaaaggaatggtccaactcgcgaatgctaataaattgcaacgaatgaataaagattatgtatgttctttgggagagattagtgtatcacaagtgatcaaaaagaacgcactttcggcctcgagtccttctactcatcaaacaacttctctagcttcacgtcaa---accaccgctcttaacaaaatctatgttttacgcggacaaaagagaactccggc--gaagataaagaacggaccaagaaaaaaaaaaatttcgtga------------------------acgctagaaggtgcaaaattaattggagcaggagcagcgaccattgcttcagcgggagctgctgcaggtattggaaacgtttttagtgtgcgcctcgc---cggagcgcgtttggatcagcgaaggtt----aacagattatcgcacggcctcagccctaacctgtagcgggaacagaccgcggggaaccatagcatgg---gtttcg---gccgagtctcgtcgcacggtgttcacgagtgcttcagagtcaagcgttactcc---ctccaacgaaggagg---ccc---ggaagg--------cactaagggccaactaaaccctc-----tgtgcaaa----caaccccacgggggaaactgcaggaagcaggaaaa------gtcgctcact---------aacctaaacgacgagcaagcaaccaaacgtgaaagcgagggatcacccccccaatgg------------------accccgaaaaggttagcac------------------ctaggtgccaaaacg----------------------c---ggac---caggg-------tatatccaaaaatgtaatgggtgacagatcagtcataagtactccgaggg------------------------atacactgggc---aaaccaagtcgcgtatacgacgatgccc------------------gtaatgtgaaagactccgagggaaggactgtagatggtaatgcgccac------------cggaa---------aaaacttttttt---tgtcgaacag---ccc------gcaggcacgtggtgcgaagacaaaagaagggggtcgaccaacgggagagggcaggaaatggaagactgagaaaggctgaaatatttcttcttggg----g--------------cggaac---cggaagc-aactactaaaatcaa---------ggccaatggaagtgagtctagac------cagtgacgcctcccgccgcgctcggtcacgtcttctatgaagacatttacaatatagacaaccttagggctggctacaaaaggc---taaaaggaaatgtagccccgggaatcgacggtagaaccaaagcggacatgaccgacgaggccctcgaaaaactatccaaagagttgggaaggcaggcatatgccccaaaaccggccaaacggataatgattcctaacccagatggcggcggtagtaggcccctttctattgcttcgacggttgacaaagttgtgcaatccactttgaaaggactggtggaaccgc---actttgagtcgc---tttttagagac----tcgagccacgggttccgccccgg---gagaagctgtcataaagccctccga--------gacctccgttactcgtggacggcaccgactcggcttgtacaaattgatactaagaaagactttgacaagattcatcacgacctgcttattaaggaaatgaaatcagtaccgcgatctaaagcactacaggatcttatgcgaaagctacttaac---gcaggatacatagatgta-------------tataaccctacggatcgaac----------------------------------gcgatacgaca-cagag---gttc---------------cgcggggctctataatatccccgcttcgtgccaatatctcc-----ccacataagttggattgctacgtcgaagacatactcatacccaaatacaac---gtaggg--------------------------------------------aatatg---cgccccg-------cgtcggcagaatatag-------------------gaggcttaatatccattcaaaagacaaagcc---ttcttcaagtactatacaga-attgg--gggaggccatcagaaacatc------aaaaacctagagtgggt------gaaccg---------------------------cgagcaaca------------------------aaaaaaatatattttagtgagaaaaaaatat---tttttcgaaaatttctttttcttccgaaaccc---taaag------gccctttgg---gccg---aaagac---gcttc---aaatggc------tgagaaaga------aggattaaaaacacttaagtacctac-ggtacgcggataacataatttcaggtgttataggcaccaaacaagatgccctagatattataaaagccgtacaaaacttcccgcaggaagaa-ctggagttggacataaacgaacagaaaagtgaaatcttacacgcaaaatccgggatggccaaatacttaggcgcattagtaatatattacggcacccgaa------gtgtgaa------aatctcaagcac---------tgacgaggt---atccg---atgcaaaccga---------------gtaagactccgccgatctcgtccacaaccaatagctcccataaaggactcaataactgaagccttggaacttggatacgcg-ggaaaaaacgccaaggg---------cttagctcgagcaacctccaatccacgattggcttcctta---ggggacaaacacatcgttacccacttctcatcggtgatacgcggcattgttaactactattcattcgtgagcaagcgctcttccctgtggaaagttgtgtccatccat-----aaaaagtcctgcgcgctaaccttggccaggaagcacggctta-cggtcagccaaggctgctttactcaagtttggtccgaacccgcggatcacagaaaagggcaaggaggttgcgtcaccatactaccccacctctctaaaaaccacgggaaagtt-ccacgtcac-----------taggttcagtca--------ggttactatactcgag---gaaccatattatggagtcaggtg------------------------actat-----attc--------gaggaacctcgtgat------gga--gtggc---------ggagcgg--------------gctcac---------------------tcc--cgc----cgcgc--c------c----gagaaaaaatc-------tggc------------------cctccgt-----gtctcgctctggtcgacct--------tctctctctggtc-----------------------tccgcgcctct-cccctcttttccctctagca------------------------------------ctcgtgcgtgg-----------------aaatc--tacgagccatttccagtctgcgaa----cccttcctcatca-gccat-------------ttcggctagtgaaaaatcctttcgat-----------tat----cg----c----tt----------------actcaaaata----tcatc----------------c------c---cggggaccata-------------------gccaaatcg--aga-----------------------------------aagcggatcacgctat-----gcctac-----aatgactaagttac---gaggtgcag---ggg----------gggggcaccc----------------------------------------------------------------g----------ggc--tagtagcgcttatg------catacggccaagccacagaagc---------tggagaaattgccatggacgagccacatgcagggaaacttgcacgtgtggttctgacc--ggggggg-------------------------------------------------------------ccctatcggtattctttgattcattccgttgcgcgaaatccatcattggctaagcaatcatttggttatgctattttaggttttgctctaactgaagctattgcttcgtttgcctcaatgacggcatcttcaatatcattcgtctttcaa------------------------------------atggtgttcgcgccacgtgcctttaaaa----tctttctgaaactgttttatcaacatattctacccaattcatctacact-aataacgactttttctccattttcgttgtatatcgtagccatgcccttaatgataggctcttctaaagatttcttatgtcatttccatttaggtttaattcggattcgtttgctgtttgcctttcttcctgaacgtttttttcgaaacgattttgaagacggtacactcgaattgtattatttaagcggttattgtttgcaaaaaatctcactttctaaatcgtatggtcactgggttccgcaaataagtggtgtttcccgtagtttccctgcgttacaacttctgtaccaatttgatcaatccagaatggattggttcaccattattataggaagccagatatttactcttacgtgtggtattcatccccgtttggctcttggaatcgcatcc---------aatggttggaacagcttgcaaaatctagcaaccttacccacttcattgcccttaatcgtttcttgtac------ttctatt------------gaaacggaatggttccatgttatt------tcattaatgggatatttacttttgtttctatttctttatcccattctggtctcaatcacttttcgaactttactagcagaatga-----------------atgta-------------tgtaccattattacgtccttctctttttatgtgctgctccttccgctacgcgcgaattctcattggattttg---ccggtttctaacagcgatagctatttattcaagtatttgggtagcaccatccgattctcaacagggtgaaaattatcgcattatttatgtgcatgttcctgcagcttggatgagttcactcattcatattgcaatggctattagcagtgtgttattctcattaacaaaacatcccctttttcagttattttccgaaaccggtgccaaaataggtgcttcgttcacgttgtttaccctagtcaccggggggttttggggaaaacctatgtgggggacctttcgggtatgggatgctcgttcaacccctgcatcgatcttgtttttcattcacctgggtgcactgcgttttcaagagtttcccgcggatgttgcttctatttctacatgtatagggctaatcaatataccaataattaagttttctgtcaactggtggaatacattgcatcaaccttcaagcattagccaatttggtactccaatacatatttctatgcccattccaatcttttcaatctttgctagctttttcttttcaactgggattttgtttatttcggaaacacgtcaaataattctatc-ttttcatttccagcgaaaaagccaatga----------------------------------------------------------------------------------------------------------------------------------atggtccaaccacagaattttccccttttccccattcttccggttgtgcctcgtggcacagcagcacccatactatttcaatggttggtaagtagagatgtttccacaggtgctccttcttccaatggtactataatacccatttctacatctttattacttgtttcagttctcatacattccagggggt---------------------------------------tcatgcgctc---------tctggacggagcaaaaagg---atagtttcg---ataagagcaaga---cccgttctgtc---acccaacataattgagagaagctcacctaaaaaaatcca------atatattccctcttttctggatgaaaaagccttttcaatt---ctttccttttttcgtcagttt-ctt---tctcct-------tttcttggcagacagtccc---cc-gc---ccttgtcggacagtat---cttg---gttttgtggtgtccgaaaagt----------------gggccc------tggctgacagtgt------ccgccggggggccctggcctcgttgttgttttttcattttactattatcaaatccatgggagacttttcatatttagaatctttccgcggtgtgcttcgtttcttccccttccgcacgctctttttatcgtttcatcata---ggcgc---gataggtta---gcgagg---cacga---attt---cctttctttgtttctcacaggcagagaagacgcgagctcattctatcgtcactgagaagaaataacttgaattggagtagatgttttcttgtt---cgc----gccttactgagtagaccgatgactg---ttggtc---acgactttcgaaaagctc--------------------------ccgttactatgaagatttcacacggaggagtttgcatctttgttatgggtgtgattctgcccaacgcgaaaaaga---tacaatctacagggaaaacacctttgggttccgaactacatataggtaa---ggttcgtagcacttcgcgaggtattgatcaattacatgggcccacttttcactccatttgtggtaatttaatcatttacgaacc---------------------gtccccggaaaacccatta------------atgtttgagcatgatggatcgcgt------cctgccctgtcgca---at---cccggcctaccgaaggt---gcgaagctcc------ccgacg------------gc---tctctaccaac---------aaactt---ctttggt---ccgaag---ggccggcgggggcca------gctggtggatttacgcacactt------ctttacgaaagaggggctttacagttcccgaac---ataatagtt------------tttcacattggttgactatgttcccagaaaaaagattctatctctcgaatcaaggaacgagcactaccaaagtggctatacataccaatctctttacggatccatacgctttgatcggaactggaagttttgaaaca---ggctggtatacgacagtaattaagctccctcttattccccgtattcggatagggttcattatggcttcgttgggaggcttgcttagtcttttccgtaagctcaccttttac------agattggattggaattaa--------------------------atgccgaatgccgtaacgaa------cccagc---tgtacggcaaagaaagatttctttgttgccaattataagcaaagtttataatgttatgtcaccggaattgggccattattttttagtaccgagtatttccgttgcgttaactaacaagct---gcgcc---ccgtggttgttccaccctattctttcccgtccactatgtctttctctggtattttgtttcgctatattcctcccgacttttccaattacaatgtatttaccaact---------caaatgctaatgcgccttcgtctcataaaatatcaggaacctggtctaatcatgaaggtagtctgttattatggtgttggatcccaagtttttacggattcctcctttgt---tacc---cggctcgacccagcaatgtatcggaacaagcaaagggcgcagaaagaagaaatatttattttttgttttcgtccgaag---------gtctcgaccagc------gggcagtttcgctcatggatgaacagcaa------atttatgaaggcattgctttattcttttctatttttccattagcaagttccaatcctttcgttcgaatttcatttgttcgtaccaaatcacttgcggaatcaaatcctgtttcacaagatcctgtaccagctatacatcccccttgcatttatgcgggatacgtcgcaagtgctattggcttttgcttatgtctatc------tggaatgataaacaggccgccgc------------------gtctg---aagaatatatttttgtttcttggtcctttcccggtaaagccaaggaa------gggccgaa---ggcca---gaaatggctggtagattccc-----------acgc---acgggaac---cgctcc----cc------gcgt---gcccttcgg---gtcat---tggcccatag---gga---gcgggctaagagtgtcgttcgtaaaacaaata------------------ctatgtattttcattttggtcggacccgccacagcgcgaatacggtg---gtgtgggaacaaattcaaattcggatcttgacatgtcggtgctttttaacggtaggcatatcgctgggaagttggtgggcttatcatgaatcaggccggggcggctggtggttctgggatcccgtagaaaatgcttctttcatgccttgggtattagctacggcttgtatccattcagtcatttcacctagattgaatgattggaccttgtttctcaatatggttacttttttatgttgtatttcaggaaccttttccgtgcgttctggattgctagctcccgttcacagttttgctacagattctacacgaggaatctttttatggtgttttttctctataattaccagcatatcttttatttattttttcagaatgaagcagcgatcaagtacccagcta---------gcattatctgttccatcatcaacccaagatcctacggtctcaaaacctgtgaac---cagatcttgtggcatt---cgcgaagcactctatttgcgcactcgtatcgat---ccgatcgtttagcaaagctcatggagg-----gc---acagc----agaaggtcgcgac---agagtcattgtatacagagcgggt---agaaagcc---taaataa---------------------------------------------------------------------------------------atggcaagacgactatcgattcttaaacaacctatatttcctgcacttaacaatcatttgatagattatccaactccgagcaatataagttattggtggggttttggttcgttggctggtctttgtttggttatccaaatacttacaggtgttttcttagctatgcattatacacctcatgtggatttagctttctcaagcgtagaacacatcatgagagatgtgaaagggggctggttgcttcgttatatgcatgctaatggagccagtatgttttttattgtcgtttatctccatttttttcgtggtttatattatggaagttatgcgagtcctagagaattagttcggtgccttggagtggtaatttcagtgcgcctgggaagtctcgttc----------aaagatgcgaaggttgaaag-------cgatcg----ccc------------------------------gggtaagactcctaacccgaagcgggac---cgtaccgcagggaactaaagcatggggcctatcc---------gttgtttcgccgcacggcaaaaaaaagattttcttttcgtacgcaacagggtcacg-----------cggc---cccccctccca-------------accac----gggggtccggaaggcaagagggtccataaaatattctcgcgcgaa----caaccctcc---ggaggtaactgtaactgacaggaaaagtcgtacacggtcctaaacggcgagcaaacgaacaaacgtgaaaacctacctagggatcacc------ca---a-gaagac-----tctataaggaccctgat--tagagagaagcgggaacca-----gtcccaagagcacgaggct----------ttggccaa-----------------at-gggtgacagatcagccataaatgtactcc----------------------------------------------------------gagagagacaccgggcgatcaatgtcg---agcat---------acgacgaag----cccc-aac-------gagtga------aatgctcggcggaaagggctgtagatgataaaatgctatgccg-----gc--ggcgcggaa--------g------ggctctc---------tgatagtgactgaccc-----c-------c-tccacgtagtg--aggggtgagcgcgc-tcgccgcgcca---------ggcggaat-cggataaagcgaagtaggagtag--aggctggcc---tactaatttcggtcgagtttcgtgtgaga-----------caaacctcga----ggctggctac------gc---ggagg-----aattgg-cggcggtggaccccagaaactgaagaggcaagaaacaaaggta----c-----gaggtagggaaagaaaaaaag-----------atgaa----tttttccctacaacagctacaatcccaacctggatagcgtat----agttac-cccccc---ggtgctgtctgagaa------------------gc----ag-----gagacgtgccactgg----aatct--ggtttcctag----gt----------gcgccggacat--gcttagtaa--------cagaatccgaggc-----------cgccc---tgac--tcgccgcc------atccgggcggcatct---------cggc--c---------------cgacgacacgac------cc---------------gagcctaaag-----ccc----caaccgcgtagcgaacgtgatgctcc-----------agcctagatgcctacg------gggtc------------ag-----aatc---------cgcc-ggatgtcaattttggagccttcaaac----gaagcttactacgtc----aaaaagtccaaccct---------cag------tc------cccgg---gcctgaatggggggatgaatgcaacggctggtaagccgtt-------acgcgg----------cctccatttgg----act---taaccaata-----tatcccg-----------aatcagga-ttttcaatca---cggcggaat-------ctg-----------------c---cggataggag-atatcgc-ttatgcgggc----cacgaaggccc-------gt------------aaaacctgaataagttatcatggacgagccacatgcaggaaaacttgcacgtgtggttctgacc-gggggggggaggga-------------------------------------------agaaccccatcggtatttatcaatgattataacagcttttataggatacgtaccacctcggggtcaaatgagcttttggggggccacagtaatcacaagcttagctagcgcaatacctgtcgtgggggacactatagtaacttggcttcggggtggcttttccgtagacaatgcgacctcgaatcgtttttttagccttcattacttacttccttttataatagcaggtgctagtattcttcatccggctgcattgcatcaatatggttccaataatccactgggtatcaattcttctgtagataaaatagctttttatccctatatttacgtaaaagatttagtaggttgggtagctttcgcaatctttttttctattttcgtttcttacgcacccaatgtattggggcatcccgacaactatatagggcgaccggtccagatcccgcacga-------------------taaaaagcacaagtccatttctgtgc---------agagg-----------cgttgcactcacccttgttcggcaacgaacacggagaccttagcatgtgca----------------agaagctccgttgagggggtttcattcacctcc---------------------------------ggcggggg----------------------------------------------------taacccaaaagtatggagcaagccggttctcttgtat-ttaagatgaggttctgtactggcgaatcggagactctttcggtccttgtcaaccagcaa--------------------ttaaccattggcacctg----------agctctgcaaatggcgaggcgcatgaacgtacgttgctcgctccatgcctattgatggtatatatcaaccgggtcataa---------------------------atgg------------tttgtcctctac--ctactctcttgtgtggaaggatagagtt-----------caagatgga--------gcggattaccta-------------------------------------------tactactaggggcaggagtctaaacgacatcttaagca----------------------cagggc--------------gttcggaa--gcgaaggtttctg-gacgaggagccgtgtaggaaacaacggtgaggtccta------ggggt-cg-------------------tcctaggaagtcagagggcccgtattacccgcctacccg---aaagggacctagcaataggaaagcgcttgata-----ccaagcagcagggaaggagcctatgtacttactgaatggttaccgttcggcaagtttcacttcgac-gcagtctat---------cag---------gccat----cttc-----caggga------------------------------------ccgtgtaata-----------ggcg---cccgaaagagagagggaat------cg-----ttgaatagaccttccgggtttgaagaagctc----cgaagaaagtcaggttagagagccgtgtgatgggcgactatcccgtacggttcggag----agcacttgagtagccc--gccggatcggttaac-ggggtgaac-------ggccgta--------t-ggggtggactcttgactctatcccgcaaatcccatgtcaaccccggctcatatagtgccggagcgcggttcggacccaacaatatccgctaccgacg---gaaatcggtgccttgagggcgttaaggctaatccctaccgaaactggggagtgagtga---------ccccagggcaagctctttggatgggaaaatgctctttgtggttcctgctgatacaa---gcccaagccgccttctcactataaggggctgccg---cctccgcc------------cggcggtcacgtcg---ttttgccggactcacgcgagtactcctaattccgggggaggaaagggcccctctgaggaaggaccaaacaagacggcgtcgccaa---gttcgcagactggtaaatgc---ttagggaggaccacaccgagtgcttcggattggctgggaccgaaacaagattggccggggggaa------ccccggaactgataagcgaagcctcgaat---gaagccttaggcctttatg---aggtacgggcccag---------aatgaggcgaacccgatccatggacagatgggtggagcgattaag------------------------aattcgaatcttgacgttcctcttaaccccttagagt------tttcgcatccggcccagcttgtagagaaacaattcatcgatggcaaatatcgccatctggtaagggagattatatctaaaccggaagtgctactcacggcc---tataacaac-atcaaatccaaacc---gaatatgaccggaagaggaagtccagggag---cgccccccccttccctcgtc------------gagtggcttcgcc---cggcggcataagcctgaaatgg---tttcatgaaacgggccggaaactgagg---gagggtacatacgagttt---gagccaatttgga---gatcc------gaaggacc-----gaagccg---ccgggtggagctgaaaag----------------------cgccccccaacggtagcgaa------------------------ccctagagacaagataatacaggaggctttccggatggtaccggaaattatctacgaaccaaggttccgagatatatc------ccatggct---tccgaaggaacaggggtactcactcagccctgagggacatcaagatgcggtggaagaacccatcgtggtggctcgaattcgat------attcggaaatgcttcgacactatcaacaagaaaatactagtgtcaatactaagcgaaaccattcgagatagtagactcgaaagtacctt---gaaccaaatgtggaacgcg------aagattatggatgtcgaattg-------------gga---ggcgggccggtgcgg------------cg----------ggggagcgtcatatctcccatcctgaccaatttatacctcgacagactcgacagggagatcctaaggatccgaaag------------gaactcgagaga-------ggcggc---tc---gcatcgtcgagccaatcccgtgtatg---agcgactgctgcacatc---ccgaagaactcggtgatggagatgggaggagga---------ccggcagccgccttgcttc---------gggga-cggcttcgaattg----------tcaggagaaagggtatagc---------ggatctc---------------agggaccctaaattcgtgcaagtctacgcgtgtcgctacgccgacgacattctgatggcagtttc-ggggtcgaaagctttggcccgcgaagtcatggaacgagtcccccggttcctcgaagacgttccccacctgaagataaacccggataaaaccc---gtctgggacacgtagtggaagagaaggcaa-ccttcttaggtatgagtctct------cggg---cccgaaaccgagtcaat---tgcacgtgaggtcagacaa------------------------agcgactcgg--------gccgggaataaatatcggggccgcgtccgaaaggccgcgttggagctttcgaatgggtgggagaaagggctcaggaagctcggagagaagttactggtgtgcgccctcaagag------ggcctcgaaggaggccgccggg---agaaaccttacacttattaaatccga------ccaagaggtgcgggaaacgccagaacaaatttgtcgagaaattgtgagtgaggtacgaag---agcg---gggattcgtcgggacgcc------cggtgggcacgtgaattgagtgaaggggacat------cttcacgaatattattgagcgggatgg---acagggagtggtgagagaat--tcgacgaattcgtcgcatcggtgcacgagctcctatacccagagtccaaggttgagcggaaagaa---acgggtc------caggcc---ccgaaagg------gacgcaaa---ggacgtccccacgaaccaacgcca---ggcgtt---ccgaatacagatatacgcac-cgcttccgcggatactagacgagttaagggccagaggaataattaacgctgagggaagaccaacctccgtacctgtcctcgcgacccaagacgatgtcactatcacgcaatggtacggaagtgtggcgcacgggttcttaagttattaccgatgttgcgataacttctacaaggtcaaaaaggtggtagactatcagctcagatggtcctgcctacacaccctatcacacaagatgaaagccaagggcgtgggtaaagtcatag-------acaaat---atacccacgagctgcgggtggaaacggcgaa------gggcccaagggtata------------tttccctacacctactgaactgagggttatggggaaacaattcttggtgaagagcatcaaagacccagagagaatccttggtctgatg------------------ttcctacg--caccacta----------------gg---caccccc------------------cggatagatgctcggtta--------caggttgcct-----------ggaga----gatcgaaa---accatatccgtgcgctgaaacgcagtggagcgggcgcc--------------gtcgatagtcaactctagcagcgaccgaatcagtgggctagaagctcgc---------ggcgcttaaccggaaacaaaaatcc-----cagggagcaccacaaggcgatgcat----gcgggggatataagtctgcaggatatagatgcatctgtggttctgaac---aaaccag----gaa-gag---ggcaggcctgtga----ctctcgatgattaaactctacaa------cgaaaaagatt---gggtgggagccgtatgagcggtaacgttcacgtacggttctgtgagaagggttgggga-----------cggaaatg-gcccca--ttcccttactctcgatggtatttcttaccagtctatgcgattcttcgaagtatacctaacaaattagggggtgtagccgccataggactagtttttgtgtcactattggctctacctttcattaacacttcatatgtacgtagttcaagtttccgaccaatccaccaaaaattgtttcggttgcctgtagcagatcgcttgcttttaggttggattggatgtcaacctgtggaagcaccatatgttactattggacaaattgcttcagtgggttttttcttctattttgctataacgcccattcctggcaaatgtgaagccggatcaatcaaa----aattttaatgcttgcgag-----gcgcgtagcgtcctagcaagctttctcacttctactggct-----------------------------------------cgcttcggtggtga-----------------------------------------------------------------------------------------------------------acgaacaattttgcacaaagatggctgttttccacgaaccacaagtgcgacgctatgcatgccataatcgctgggtc------aaaccgcgccgggacgactggtgctaaaccccacgcaactcagccgaaagttagtaggagagtgatgtcccgcgttggggtagacggtctggtaa------------gtctagggaaacgaatactaacgatgcgccctccgtttctgtggagcgtaggcgggaac--------ccgcccacggcttacgagt---gccgttctcatccgaatatcttactttgtgggggaaaaggagcgtccctgagaaccggaacgaaa--cgctcgtactgcggtgatgctacaagctcacccgatgcgctaggtaggacaagccattctgcgcgattcaggcatgacggcggcgagggtgg---ggc------tgg--gtcacgccccaggatgagttgtaaaccccatgccaatggcggacgggatagtgattcaactgagaaccggtcgggtaatgaaccccctgctgtaaccgtccatatggac---ggtggttggaggcggaaactcgaaactctcgaacgaaacgaaaaatccgggaaatctggaaacatctactccatatgcacggacccggacttattgattgcggcctatgaacagattaagtcccgcacag-gtaacatgaca---c---------------------------cggaaaacc------ttcgtcgagtgg---ctccgtccc---------cggaaagtatggatcg-------ggcgtggttcgaaagaaccgccgaattacttcgaagcgaacggtttcgct---tcaaac---ccgcacgtaggatcgtgataccca------c------g-ggtc--------aatt------cagcag------accttta------actatcgggagcgacgagattgctcagcaagccatgaaaatagtcatggaacatatacacgaacctagattcctggacatctcccacgggttccgtccgggaagagggtgtcactcggggttagaacaaatttgcctgaaatggacaggagcgtcgtggttccttgaatttgacataaaaaggtgcttcg---------attctatggatcgacacaagctagtcttcatcttacaaaaggatatagaagatcagaggtggatggatctcgtgcataaactgttcaccgcggaactcgtcggcggcgagcttggcgg---tgaccccc------g---ctcagtcct---ctcccgttg---------------cccttgggccctcgcccctctactttgtaatattcactcgcacgaattggaccaagaagtggccaagatggctaatgaactcccacgaagcc---gcaagcgaagagacgaaag------------ggcggctatg------aggccgccg---cccaggac---gaaggcgttcggactg---accc------------------cgaaaatcatgacgg---------gggc---------a---ctgtccccgactgattggaagga---------ccccgcacg---cgcattttacgctcgatatgcgggcaatt------tcctcctaggtat---tgccggaccc--aaggaactggtggtcacggtcaagagtaggattgtgcagttcgttaattcggagctgcgcccggaactcgccgggggtgatatatcccacataagcgccggaagcgtgaaatttatgggaatggagat---aaa------gcc---ctcctcgaaac------ggagattcggcggcaaggccatggagaagcgacgcaggattaggaaccgtatctctaccctaagggtacaaagacgcgaacgccaagactcctt-ggtccacgatgc------ctt-ggttagggcactggggaaattgtcgaggaagcagaac-------------catgcggggctggccctgc------tgagtcctcctaaat--------ccccggaaatggcggagttagttaaagc------cttgttaagagaaatgcaagccgccgataacgatctagtaaccgacatt---cgggactcgcagaaaaacttccactcggctttagcgagcaggctatacttt---gccccggatga---ggcgcgggaagcg------atggataacctcgagaggaaactcgacaagtggtgcgatgagcgtg--gagtccgaaccccttttgataaagagag------------ggctccac---gagagcacgtggg---aagatacga---ggcgcta--------------tccctgcaaattctggccccattgaaggagataaggaaaaggctcaaatcgcggggccttatcgcgg---agaataacaaacctcgttgtgtggttagatcgattcaactcaacgacgaagacattgtgctttggtttaacttcgtagcccgagacctattgagttactaccgttgctgcgccaatttctacaaggtacgagactatgtggattatttttcacgctggtccttgatacacacaatggccgggaagcataagacatcggcggcggagctcatcggggcattatcgatagatatggtcataaaggatgacgaggggaaa------gaaacaataagctttctaagctccaacgaaattcgacggatgggaagaatgttcctgaggggcatccaatgtggctccgatatgcggactctggac-cgccgtatttacgccac---cacgttcggg-----------------------------------------cgtgcattgcggtgctctgtgaa--------ggcg------------c----gaggataaggtgtaaat---gcaccat----gcgcgcaagagg---------------------cac---gatgc--------------------------gagggggtagtgacc-----ga-------gggttacggtaa------tgtaa--gcgtt------cgaggttgcc-----atcaatagaaagcaaatacctccgtgtacggatc--atcacgatgaattgca----caagaggttatt---------gtagtttggggaactggatcg--------ggagtaggccccatagaattccaggtgtatacgtccaatcgagagtaggctcttggagagccgtgtgatggaagactatcaagcacggttccacgagaagggc----taa---tccctcactcgacagatataggtactctatatttaattttcggtgccattgctggagtaatgggtacatgcttttcagtactaattcgtatggaattagcacaacccggcaatcaaattcttggtgggaatcatcaactttataatggtgcgcccggatatacatcgtccgac---aggaagagctatccactcctctttttgccatc---caggctagctaaca------------------------------------agctagggcacaggctcgactcgc---ggaggcgccatagtaat-------atggctcac---------------------tcgggagcagc---aagtctaaatcggggaa---cggtcgggctgccaccgctaggacgccccgagagagcagaaggtacggccaggataactgactcgacacgcaatgctcg---tattacagtggacctcttgtc---tcaagcagcacatt---atggcaagagc---ac---gagtaa------gcctct---------aaggaggtcggaagaactgtgcacaatacattgtgtgtgcacagtccctggaagaatgtggggcactcta---------cacagatacca---gctgagtaatcagctaattgcgcaagggcctaacc---cttcag--------gatctaagatc------------tttctcggctttacgaagaaaggat------c---gaagtgtcctccggacacgaatgac----aaggactatgtaggagccggggaaataacccgccgccctaatcggggtggggttcggagggcccgtaatagct--tcggatttttgcaatccag------------------cctggcagttaaggagcctagctctcgatcgta------ctgttctatc------ccggaggtctcggatgacgaaaca------------tcgtctcgttccaacggctccgccg---gctcagcccccaaagctgactggtccgaccgtgtccgtatgtccgtttcgg---------aacagattcaagcttatt---caggccc-----------ggacaatagatacaatg---ggctgattcatgtcataccagaccctacatttttggccttgtgctatgaatccatccgaggtgagccaggccgccccgccgggt---------------------ctgatgcgaaaacttcggatgg----------tccaa-----------aatggtttgtacaagtaggtgagaaact---taagaagggcctgt------ttgagtt---gcccgcgcgaggaattacaaa---gc---cc----------------ggcaggaggc---------------taggcggc------------------gtcaaacagaaaaagtgctacggggaaaaca---------tcgtacagaaggccttacagcttgtgcttgaggccat------ctatgaacctatt-------------tttctagattgctcgcatgga---tttcgtccccaccgaagctgtcacacagcatcaaagaggctctgctt---------agagggaggtcactatccctgggttgtgaagggaaacattcga---aagttttttgattcgacacctca------------gatcctccacaaaatttcgc-aaagggtaaagtgtcatcgtacgctcgaattactccaaagggctctccgt------gcgggttacaaggatcctact------cccggtc-----------aggtcatagg----------------------tttagacggaggca-------cttcgcagggctcggtgctgagtccgctactccgcaacatcatactacatcacctcgacgaatttgtgatga---aacttcgtgatcgatttaacaagggcaaaaatagaagactcaacccagagtacgagctattgactcgtcgtatgaatgcgaacagacaggatagatctctcctgattaagcgcggattaatcccgtcgaaa-------gatcccttgg----acccttactttcgaagaattttatatgtacgatatgccgatgactttgccattttagtaagcggaactcggttagaaactttcgcgattcagacgtcgttacaaaactttctgcaccggagtcttgggttagag---cttagtttggagaaaaccatggtcttacaccttgcaaacaagggattccatttcttagg-------tgcatactgcaaacgcacccggtctagtca--------------tcggatcttccatgtgcgcacggtgggaggcaagacgattaagcagcgttcaacagaacgtgttcgggtttgtgcccccattacgaaacttttttacaagttaaaagagaaaggttttgtaaaacggaatgagatggggaaacatgtacccacggcgaagagtgatctaaccccatgggctcatgcagacatttcggaattctacaatcagaaagttcggggaacctcgaattactactcgttcgcgtcgaatcgcagtagtcttaat---cagattgtacatgtgttgtatatgccccgtgccccgactctcgcttcaaaatacaaactgaagacagctagtaagacttttaaccgctttggtaagtgccttgcctgtcccgctac-gggtatgagtctacttcgaccaggt------gcga-------gccatacacctat---------acaatcccgatccgatcgcc------cgggccg---agcaggttat---tgatattagc---tggaggtcgacccg-----------------cttagaacatgtgctctttgcggatcaacg---gcgggga---cgcatcatatcccgttatgtcg---aagac--gttaaggcc---aggat---ccgatacgtcacttccgctt---attctg------agggcgccttgaaacgga---agcg-------gccc----------cctcttcaccatcacagtgcgt--------acggccagttatctgagtcggaaatgttagcactg-----tctttgta---cacgatccatggagggatgt--tcaattg--taagattgaaagttcatag---------c------------aataagtggagaccggagttgcgagccgtttgaggtgaaagcctcacgtacggttctgggggcagctgt----gtcg---------gaagacccg-----accgaccccctactgttaataacagctcacgcttttttaatgatcttctttatggttatgccggcgatgataggtggttttggtaattggttcgttcccattcttataggaagtccggatatggcattccctagattaaataatatttcatttcggcttttgccaccatcattgttacttcttctaagctcagccttagtagaggtgg------gttgctgaa--------------------------gccgcagcccacccc----aaaaacttcactatatgctggaaatcctc-------------cggacaatcagcagggaagta------------------------------------gaaaatacc-------------------------------------------ccctcagagactatacgtgaagcgagcttccagctcgaagaaatagtccaa----gaaa---c-tccggaagagtctagttcg---------------------------ggcaccgggcg----ataa-gcttgatg-----cttattc---ggctggttt-aat-----gggatggttctctactaactcctgaaagcgat--------aggggc--------------g------------------cc------aaaattgtgttccgtcgtgaagacgag---cctttcgttccaaagcttcgccgcgcc----aggga---g-------------gtgtcatacgatgttaac----catttaggcggatggaccgccgggtgcacgatatgcctgcagtattc-ggcggaatagtcac---ccgcatcagcggc-----aggaggcgcacccca----aaaa-tggaagcgcttcaccgtatg---------------------------------------------------ctctgcaacc--------------------------------tagagatcgataaacagcgccgccc--------------------cggttggtt----------atgttcga----ggcggatg----acc---acttcgctgttcgatacgacatcggtg-----aag----aaaaagctgttgcatccacatgcgtat-----acgggt---ttgtcccacgc----aaagtgcga----ag-----g---tatcagatgatct---cgctttgttgcaac-----atgtta---tgacaacc----attgcttgggca---------atgcgctg-------------caccattc---cggagtttg---------cgtgagc----------------ggggggcgggtt----ctccgtgtttatggcactagcctggaatcaagaaacct----gttagagacttatcttccga----g---gctgcg-----cca--aata-----tctcgattt---ccg-----ggtcacgcgttctctttt----tgcatagaagcaaac---ttcacaaga--agagcgcgt---------acc-------------------caaaaaagaatagctttgaaagctaccatg----a----ctactggtcga-aaagat--tccagt---tttccga---------atctgtactggctaaat---gccgatta-------gactcctacataa--------------ggag----------ct---tccatgtgcggttcggggtggacggtcg----------aagaggccgtaccctgtggagacatagggaacaatatttctgctcgatgcgggaacatcctcaccacagagagaagtgctcagtcag---gccgca--ggccttttcgattaagaccaaaagcaaaaaccttctctacaaggggacaacccgcctg-----gggg------------------gccccccatcagagactcaacgcggaatatctatcattttgcagatggctt-------------------gttggtatgacagacggagatg---------gctgcttcagcattgtgcttcgaaacggc------------aggtacaacctcgacttctctatt--gct---caaggcaagtac-aatctacggatcttgtattacatcaaggagata----cttggtgtaggg------tccgttaat---gtgcataagaccataggagtgtatcggatccgggataaag----ggggggagctagcagagataatatttccta--tctttgatcaatacccatgccta------acgagcaagcaattccattaccagaggcttcgtcaagctcatcg-gatctcggaagatc------------------caaagttattgacagagcacaag------------------------------tattccattcgcgagcaattgcggag---tgctactcttccgg-----agaagacatatgtcaatcccgtttggacggtaaatatggctgctcacatcgattggcttactggctttatcgaggcagaagggtccttctccttgt---ataacagagacggcaaacaacggatctctatcg-----------cgtttggct------------------------tgactcgaa------agttggacaggcttttattagaggctataagacgtaggctacacatacctac-----tcagatcatc------gaaaggccacacttc------------------tatcgattagagactactc-----acggtaggg----------ctgtgctcggcatgagccaac-----------------------------tctttcaaggccgattca------aggggatgaaatcattgga------------gctgaagctccggtcgagagccgtctactacaagaaggatcgagaaaagctcg-----agcagatccgaagtattc------tccaaaggcttcgtggcaagatgatagataaaggtatagtccgatccatatagagatatatggcgtataacgttaagcaatcacaacgc--------tgaggttatccaacacatatgctatccacccctaagtggtataaccagtcattccggaggatctgttgatttagcaatttttagccctcacttatcaggtgtttcctctattttaggttctattaattttataacaagtgcgccgtgcgaggctcgttttcggttaggaataatacccata-------ttcct-------gcgcgtatgtct---gacttcc---atggggaaatacgtgcagcaggccaatgcggcatcttgggctaataatccatcatgtttgcgagcagttggt----cgaaggggacgccaaa-ggggactgcccctctcggtggtgtctcttagct----ggggtggtc---gaagtcaggttaaccaactt----gatacgcactcact---gcctga-gaagg----ggctacatatctc-------------------------aagcagaata------cgtcggtatgtgtgtggcggagtaacccaggg--------------cagctgggcgaaagctttgactgatgctgttagcggtcggggctgtcggacagtcacaagtaattctagcataggaactgacttgagcaatcaagcaagtgcgcaaggaccttacaccacta------------------------------------------------ggtgccccgcc----ggg---a---cgaaaacacgaaaatagagcaaccacgggaagtaaccgcttcacatcgtccagcagacgatg---cgcgggctcagaggtcccgtagt-----agtga-ggggaagg-------gaagccaacccagccaggccacgaaggcgactagtcagaacacgatccatag--ttcttcaaatgtctc---caaatcctct------------cctaccc-----------------gggga---cgccagtacatatgctaagaaag-tggtgaacaattgcaaagctaa----ccagg---gacgctataacggacttat----aagaattataccggatccaatgtttctggttcacc----------gggagtatcaaagg---taggattggcaatatgactccaagat---cagatggtc------aaac------------------ggcggcaattcgttcgtacaacttgcggag-gt------aagggt----------caga-------------ccggagagtacttatacctaagcccgct----gaga-------ggcctctgggttc--gagggggcg----------cccc----------ggactgtcagacag---ggcgccgc-----------------cccgccaccacaaaaccaagatactgtcc----gggcgg------cccccggtactgtcagacaagga---------ggaaaaactcgcggaggaaaa-ggacgaggg-----------------ttagggag----aggcacgtagtgctcgacca----acggg-----ttatcgcctctccgagagaaaggata---gtgc----aagaagcactccaatta-----gt----cttggg---agc--------------gggaagatttctagctgctc----------------------------------ccact-ccact---ccgccctccgttttctccat------gg---cagtcaccat-------------------ggga----tatatctaa-------cttcgacaagata---ccgtaccccaccatcatg-----aaaaggctgacggccttgctg----aaatgtcaacggaccccagaactgg---t------tatgaaaacct-------------agcagctta----catcgagctggaaaaaggt-----catccatt---cggcgg------------gtagtgttttgagtccactcctatgtaacatagttttgcacgaaccggatcaattcatgctcagtatgtaa----aacagattcgagaaagggattaatagac----gtga----a----------------cgttcttccgtgggaaaataaaatattctaataatccagcggttcgaaaagctatgctgatggaaatggggagaaat----ccca---aatatgatgtgattgatcctaatttccgacgattaagtcacgtaagat-acgc----tgacgattcc-gc---agtt----tttatctacggcacc-----agaaat---g---ccgagaaaataaga-gcggg--------gagag----cttccttgaacaagcgtgcggtctagagctaaatgtggataagactc----ccatcacacatttgagtagcgaatgg----------ccttttc-------gggccgaa----------acccca---------gaaagaaaagg----ccattctacacaatcaaaggtt----cctcc---------cacacggagaggtcggacccga----------------gctcccatcaaagccttgctgttcaaatcaaagg---------tctta-gaaaaaaaccat----atgactataatgtacccaactgcgatgagaggactagt--gggactatcgca----ccttgatatcct---ggctttccacaatcataggattggaggactgcttaa----------------ctattactcttttgcgggtaataggggaaatctgc----aagaagtgatatggttcctagtta---cctcatgtgctccaaccctagctttggaatggaagctccgaactataaaaaa----ggcgc---------gaattcggagctc-----attttatgtgcccgaata-ccaagagcagcc-----gttccaaataactatag-------ggttctgcactattacaaaatggagagtccaa-tggcggctactctggattcggttat----ccaggtttcttgggctgggaaactttacaagtctgggttag----ggcaggtttgc----gccgtctgtggtga----taagaacgtggcgatgcttcgcgtaagggg----gggcggctgttcgag-acgacgttcgag-----c----caaaat----tagaatagataaggcaactta------------gggggcgtacgaacgagaacagattccatcatgtgga-gctcacc--accaagcttatcatgc---gggg----------g----------ggaggaaattcagataatatcatcctattagtaa----ac-------gttaagcc----------------------------ccctctataaat--aaagtga-cccatctattacagagatagacttgatac----aataaacccagcaa----ttgaagttttctgagggagagccgtatgacgataaattgtcacgtatggttcggagggcagcatcgactgaccctatctatcttcaatatgaggggccccggatcgaccatgcatagattacccctatttgtgcggtctgttccagtcacagctttcccacttttattatcccttccagtattggcaggtgtatttgcgcctgatgaggtag----cgatgcctcggtcgaatttgactatatgccggaaactccg-----------caaggacaatcagcagggaacgaaccgt-----------------------------------------------------------------------gacggttccccctcagagactatacgccaaacatctc-----tggcc----ac------cccttccgt---gc----ctctgccacccgaacattagtttgg--tgccgg----ctcgattgggagt-gatggctg---ggtcataccttat--aaatcgaacccctcgtggtcggagacgata--------cccttccatctgaatcagttt-ccgagaca-------------------------gggg------------tgac------attgtccgg-gccgaatcgctgcgtgcgcttctaggc-------------------tcgatccagaccgaaa--------caaaaaacgg-----------------------------------------------c-----gctttctcaatgcgttagatggtata---cgagttattcatggaatcaa----tggcttcatgcgtacttccgagcacgaaacgcttc-------------------------------acagattgatagattggttgcacgcatatgacacaacactctatttt---------ccccggatcc-gccgagtgcttcgttttccaat-----gctct---gcggttctgccgagc--------------------ttt---cgggttcgaatcaccata---agtagata----cgcgttccca---ttccgtttgagctagaatgg-----------aggagtcggctgcaagaac---aaacgaaaatggatacta---g-----accgacgc----------------g-----ggcacaagtgatac------------gtgagtgcttct----ggagtaaattggcg------tagtcgcacatgcagcgtggcaggcaatgc---ccatgtggttgcttactctgatg----cctctcct-----ca-------------gcggattggcgtgactggca-------atgcatctatggcatgatcttacacaa---agcacatctga----ccaat----gt-ggggtttgctgagattgcgcgcatcgaagcaggtatgaatagaaagagatgaagatatagtccaaaacca---cgccgggcattaagagaaaatattagtttccggtg--t-----ctttttt------cgtcagac----ag--------------gcccccccggacaccacaaaaccaaaatactgtccg----------ggcggccccgggactgtcggacgagagg----gggaaaaaaaactggaaagaaaaaa-------acagacgaaaaaaaggcaattaccatgttattaactgatagaaactttaatacaactttctctgatcctgccggtggcggggatcccattctataccagcatcttttccggttcttcggtca-----------------aagaataa----ccacgggatggccgcatttg---ggagcaatcccagattgaatagtgccgctatttgctggaaaggct---------------aaatgccactaagtactcggttcgtaag--tgcgc-aaaaaaata-------gattttctcacgcccgaacctgtgaaaagcttatatatagatctgaa---tcggattttc-ggttccataggcaatgcacaatcagcaggaaacttcgaaa---aagaaggaaaatgtaaatgaatgaa--------------------------------acagatatttcgactttacaaacaggtgaaggatcctcagagactacacgcagcgcatctcccattgaaacaagaaatgatgagtat----------aaattct----------gaaattggttagctgggggggtggaggtt------tttcaaacccggctgg------atatataagc---tgtgaagtaacaatgcata------cgaaggaagtacaaaccctgt--actttttcgaacaaaggcacccggg----------------aaaagaatctctattcggtccatc---g--ga-gg------cactccagcagctt---tcgttggaaattgcataatagatcggctatagaaaga-ttggttgattcggtgaatggaag--aatgagaacaataagcaagcaaaaacaaa-----------------tgcgaagag-------tctgttgtgctatgataatagaatttattgaaccaaaacctc-------tagagaacgcctgggtttcaggatttggagatgg---c-cgccgttttaacattaaccgaataaacttccaaccct-----------------------tcgggtataggtcagaaagataaaaagatactgaaagatatagccacggcgg----gggggtggatctatctattatgataaaagccgggatggacggattttgtggtattcaggtatgact---cagc-taaagctaatgattccttattcatacgttcatccattacgcaacc---c-ttatgagatagctaaatc----------gaaagggcc------gg------ggc-----------------ggaagaaggattcgagcgttccttaagatat----ctggagagaggtgatcatctagatccagct-----aaacaaattgttccattct-attcg--attgtttcaatcgat---------tggagatgaagatacagtccat------------------------tagcatcctgaagtttatattccgattctgccaggatttggtatcattagtcatatcgtctctaccttttcaagaaaacccgtattcggttatctgggcatggtgtacgccatgatcagtattggagttcttggatttattgcatgggctcatcacatgtttactgtagggttagacgtcgatacacgtgcttactccaccgcggctaccatgattatagccgtgcctactggaataaagatttctagtcggattgcaaccatgtggggggggtcaatacgatacaaaacacccatgttattcgctgtagggttcatatctttgttcacggtaggggggcttactggaatagtatcggccaattctgggctagatattgctctacatgat-------------------------------------------------------aaactattat--------------------------------------------------------------------------------------------------------------gcactatcatcgctt-------------------------------------------------------------------------tcttcgaaccc---------------------------------------------------------------------tgccccaagtggaat------------gtaaatcat-acggaagctataaa--acaattttttgtaggtcttattgacggc---ga--cggctcgattcaagt-----------taatcattggagagacaca--------atattacgatttaggattattattaaatcgaaatatacaggaggcaaccatctcatgt--------------taaagcaact----------------------------------------atcgaaagttccaaatataggtcagata------tatatccaaaga----------------aaatatgttcttttacaaatagatcacaaaactgaaatagaggtagttttaggtatattaacagattatcctttagtaactact---------aatgcttatactcgt-----------tatttatttccgcgattccgc--------------------tttctgaataga------------------atttccctaaaagag-------tatcagtttatgaag--catttcttagaatctgt-------------------------------atctagaaagttgactccatt---agagttaact-----aacctatcctatttcgata-------attgg-----ttcgtagg-----ttttgcaactgctgaaggttgttcctgtattggattgaatggttcacat-----tcattcagt----------------------------------atatctcaagcttccgatca--ttatatt----------------------------ctggagggtgtaaaaaccaaattc--------agtctacctaatcgagttagatcaatcgctgctaagaat-----------------------gggaaacctatcc---attcaatagggacccataatcgt---aattctttagcaagagttatagacttctttagtcgtaatgacattattagttt------------aggtggagagaagttgttccaatttcataaattcataccggctttttataaaaaca------aaaa-ggggctttagc-----ccgtgcaaa----agtgtcatggctaaatttggctgtatgcgggaaattcc-----------taaagacttgagtactagaggcctttca------cttcattcg-caagcgaata--aaggtcgagggaagag---------cggaaa--------------------------------------------------------aaatagatttttttgcgctccggcgccga--------agg-----------------------------------------cgcccggaaaa-------------------------------cgtaaacc----------------------------------------------------cgccgtaagtagtaga------------gccctttactccgggcgg------------------------gcc-------gggag-------------------ggg------gcctgc-gggcg------ataaaccgttaagtttatg--cgctacg---gtag--------cgct---c---------tcgtgcgcggagatctacaagccatttctggtcttcgg-----------------------------------------------------------------------------cccccttcgtacct-acg--------------------------------------ggcttgac-----------------gattcacgg------ggc------cg----taacgtttcgcgc-------gggcc------gg-------------------------------------------cagagaagg----------------gggggaaaga------------accagac--------aaaga----aggggcagatactgtgaagtttct---tt-------tacgttccccgc----------------------ttagccg----------------------------------cggcct--------------------ctcccagggc--------------------ttcagtaataatc------------------ccgagtatgacgtagatc---taaaatctactgaaatggacaatccgccggaaaccaaactcaaaaaaa----------agggccgccgtagggcgtgagactgtccgaca----ggtt-----ggggcactgtcagaca----aaaaaagggc---ggacg--ccgtgaatttacgatttccgt--------ctattcacccgagaccaacgagag-------ccctcg--------gcccttacaagcca----aagaagcagccga----------------ccctc-----gcccacggcctctgcg----ctttatggagagtaggattctcagagactataggccaaacgcatctgttggtcaatggtgggatcgacggagcgatgatacagtccaa-------gtagatatg---aaaatatctaggt-aaagttgacttattatgtggttgcacatttccattacgttctttctatgggagccgtttttgcttcatttgcgggattctattactggataggtaaaataactggtcttcaatacccagagactttaggtcaaattcattttcggattactttctttggtgtgaatccgactccctttcctatgcatttcccagg---tc--aa---tat----caggcccacttc----------------cgga---gtcaaatttggagtgaaacatcactatacgctggaaattcctcagagcccttggtactcacttcgagcagtaaccatc-tcagggattggacaatcagcagg-aaaccaaagtctaatctcgacgccg-----acgaa--------taggatcctcagagactacacgtgatgcccctataca----------------------------attagggtgaagatacagtccggcctcgttagaaatatcaaggatattccttatttatcattggactagtttgccttttgaggcaggaaggaagaatcagtagcagaaaggaagaat---tagtagtagactcttgaaatggtaactcgctgc------------------taat---------aggata------------------------------tactattcaggat-aaccttaactcgagcgtaaa-----------ttatattcgagagtccttataattaat--tatccgatgctaaaccg----aaaaggattcgaaactggcgatcagt---cc---gccgggtctaatggtaattcagaagagcc-----------aaaaggctctggaaataattctatcgctaattctgacggaccaattacggtcaaatcagatcataaattctc------taatcacccattcattattgataattcaccaggga-----aac------cttccagtatatga--taacgcttggttaaatggagagcaaatcgtttctgattatctaac--aaactggaat-------ctatc--tctggcatgattc--------agttaat--------------------gg----taaaca----atatgtaggtagtggttataaattaagcgatagacttgctgaatactatca---cccctccgaattatccgataacagatgtacctataattccatttggaaatatggtcatgacaat-----tttagttattattgagtcatg----tggttc-----------gg----tactattac-------cgaaaaggattatttggctcg--------actatttcgatctttat--gaaccagttcctaat------accaataaaagaactgattcaacattgagatttaaacacactgaaa---cgtctgagagactaattccggat---gaagtttacgaaagaaaaatatttagtcgcga------------tccattaacatttgataaataggggaaaaaccgcttgcgggtatgccacgtcgcattcctgattatccagatgcttacgctggatggaatgccttcagtagctttggctcatatgtttctgtagtagggattttttgtttctttgtagtggtttctctta---ctccaactagtgaaaacaagtgtgcttcgagtccttgggctg---tcgagcagaattcaacgacacctgagtggatggtcccaagccctccggcatttcatacttttgaagaacttccagctatcaaggaaagcatctaa---atgaatctgatatggatatt---tccaatagctttttgtgacgctgcggaaccttggcaattaggtttccaagaccctgccactcctatgatgcaaggaagtgcgacatgatgacattgagagcaatat------------------ggggggattc----cccatctggcaacg-----gtttctgccggaccctactcgagcatgc--cttgactcgagagactgggtttgaagccttgggg---ataggg---ttagctgatagaggcagtgtaagcgaatgtatataaatctcgtcaa--------tcgtaaggctcgacgt---------gaacggatta---gcccctttccttcgggcgtatcga-------aa---ccgc------gagttcaccgggg-------taaggta----cagt---cggaaaaat---------------------cagcaaaggttaggtgctattaatgtaacatggtaagcccag----atttatc-------------------------------------cactccctatggaggt---gcacccgtaa---gggcacataacg-agat---gtgggtagaggaagccccacgaagc-------------aaaagaggtggctgacttggggcggcattcagcacaatgagatcgaggcaagtc-------tggga------------tcggcgcaagcgga---ctgacaaagaaacgagcgcgaaagaac----gaacggaacagtcaa-------------cgatt-----aagaaccggcggtggtggcatggaagtt---agaccgac--------------cggcctc-caacacagattagccaccagtccca-------gctat-cag---gcccgactcc---------------------ggcgcgcattacgtgcctggcggcagtaa-----gtgc------cgg----cgggtgtagatggttaaaattgggca----gcaagggagac---tggaa---------cggcctacgcat--cgatat-----tccccaa-----cccccgagtggggcg-gccgctcgatacaa------tataccgtaatgaccggtgcgta-------------gtctcttctt-------------------------------------------gggggggtgcgtctgca--------------------ccacatggaagta----ggccc------cccgtgacacaaaatttgcaaatgaatctagaat---gccc--------tctctctttggtcgagtgtttgaaggg-----cactcttcgccgaaatggctgagaaa-----------------aac-tttgcactacgtgcctc---tccttcta---gtcttcgtgcgcg-----ggaat-cgtca---agccatttc---cggtgcgt----aggcctgtagatgaatttcgagaatgaaat--ggagctgtatgaaagtaaactttcacgtacagttctta-ggggggaa---agcccgtaagggcctacctatcc-aaactaattgacttacatcatgatatttttttcttcttaatcgttattttgatctttgtattatggatgttggttcgcgctttatggcattttcactatgaaagaaatccaattccagaaaggattgttcatggaactactatagaaattattcggagggcgaccgttaggtcacccatagttatgtcaatggggctc------aacacacgggctctaaaccgcgcgagcctatcctccgcgcgccgggtatacgactcatcctt--------gccacgtaagtggtgggagaccgaagcatgtcgtaaaagcgagattgaggggtccttgtcgttcgcagctggactgtggaaa---------gcccaagatcatcttgctaacccgccatcgctat----tcgagatgaggagctgctctggcgaatctaagttcctttcggtcgaatt---gaacctgatgctatccggcggat---acccg-----ccggtgacacgcacgagcgcacgcattcaagctctcagcctgacaatggtccaaagtgtacaggccggagatagt---gcggtgcccacacc---ccgcatgagagcggattacctacat---------------cactggggacagggaacc--aaaagacatctcgtggcgacacggcctatcggtgataccggtgagatcccagcg-----------------tggtcacacgtctcgggaagtcagaggatccatacgacctgcctactgttaacgcagcctcgtaagaggaaagcgct------ttgcgaacac---------aaagcaacggggaagggatctaagcatctgccataccttt------------gcagattttactcgatatcgtctacgga---ctcacccccctgggatcccaaggtggatgtgtccgacta----------tgcgcggaatggggctgatgcccccgtg---gacctttggatctcgtcttttcgaaggcgtgactggatataccatgatctaagcaatcacctaaagagtatggacatatggagcatagccta-ccagaaactgagaccaaatc---------cagggtca---------atgagccctgctgggactg---gcggcggc---------ccgaccatcgatggcacgtcttt----tcgtaagcctcaagcgctgaaagatgc--------agtcctgaacagcggcggaagaagcccatatgaatggg---gc-------------------------------gcaggaatcatttccaagccg------ggtaagcgcgatcaaata---tcat-----ttggaattccctgcttccaagaccgtatcgtgcaaggggtgccgagaatgcctccagagcctatctatgaatcagtattctctcggagatcccacggctggcg---accg------gggcgtagcgcgcacacggccctacgaaccatacgcagcgacttcaaaggaactaattggat-tgtac-------------caggcaacattaacg---tcgtcga---caccg----tgaa----------ccat------ggcgtcctctgccacatcatgagacgca-----agatccgagacaaaaaactgctaaaactcattagt-----ggcggattggaagcgaagatgcacatgccgccccatgggaacattgaggaatc-----gaacttgctaacccccccggaaggcggaatactgagtccaatactgtccaatatatatctacacg---ggttcgacatatggatagaagagcgcatccggcaatac------ggaaggaaggataatcgtagctgga-----tgctgcttcggcggaaccagggaaagatgcgtaaagcgcg------ccgcagcga---cccattcgacccattgcatcgaagaat-ggagtaca-gacgatacggagatgacttccttatagctatccgtggcgccctgtctgatgctaaagtcattcgtcaggaatgcgaaaccttcctgggagagaaactcaaattgct---actgaacatggaaacgacccatataaaacatatatccgtgggaattcctttcttggggcaccgtatcggacgccg---agtagtacacacgaaacagaggtaccagacccgaga----gggttggcgatgggggag---aaaaaggagagtcatcctcaccatggacgcagacatgaaccagttgaagctgcgattgcaacagcagg-----cttacct---tgctgggaatggggatcccc-taccaaa---cttcggcttggtg------------aggttacctcgaagcgaagcaaaccgacgaatgaattcaattttgcgcggatacgccaattggtatcagtttgccggaaacaaacgccgggccatcgcctatttggcttacgccctgcgttattccctggccaagatgtttgcagcgaaacctaaaccgcaccctctgaggaaggtattccagatagcaggtaacgatttgggtgg---ggcgctcgaag---cccgatatcca----------gtgggagtcactgactcacaagtggaagcttg-----gcaacggtctgtgagtgggaaaggtacgcctagagacatccc---------------------------aatcagccaaccgaacagggtccgccggagtagacttctccgacgcgcg-aaaaagcgttgattggcctgagcgataaaccggagggagat-agcaagagcgcgcgaaatt----gaagtacgtgtacggtcgtggagttccgactgacccaatgatgcgctac----tcgtgtg----gcgttttgctc------------------gccccatgtggacgg----t---cggacaatgtaaa---aatcacgtgc--------------------ccggccc-----------------tccgctccccgc-gcctccgccgtgcct-----atgggt-----ggtcggagactct---t------ctacagggctc------------cagtgcgcggaaatcgtaaagccaaagg----------acaagctgaagaagt----------------------c-ttc------cggccgagaaa---gcgcagcgcg-----cgccgcgccttccttctaggtgcccacc---gggcaactggcagactgggccagccccgctatc--------tgaactcggagagtaatccgaagcaagtcgagttagtgagccgtagcacggtgacgtgctcatacggttcggagagcacctgag--------------------taatc------------------ttacaatgaggtgaaat-ttttactccatctatttttccaagtattattccgatgtttattgcaatacctccgttcgcccctctttattcaatggacgaggtagtagatccagctattactatcaaagctattggacatcaatggtatcggacctatgagtattcagactataacagttctgatgaacagtcactaacttttgacagttatatgattccggaggatgatttagaattgggtcaattacgtttattagaagtggacaatcgaatggttgtaccagcaaagactcatctacgtatgattattacttccgccgatgtacttcatagttgggctgtaccttccttaggtgtaaaatgtgatgctgtacctggtcgttcgaatcagacttccatttttattaaacgagagggtgtttactatggtcagtgcagtgaactttgtggaactaatcatgcctttatgcctattgtcgtagaggctgttcccttggatgattatgtttcttgggtatccaataaattggactag------------atgagtgtctct---caaaaacatccttttcattcggtagatcccagcccatggcctcttttgggttcactcggagccttggcaagcactactggtggtgttatgtacatgcactctttcacggggggcggaacacttctttgtttaggcttgggaatgatcttatataccatggtgcgcccgaagat--acatcgtacgac---agggagagctatccactcttttctgtgccgttcaggctagctcata----------------------------------agctaggacacaggct---ca---acttgcagatgagccatagtaacatgg----ctta---------------------------------------ctcgggagcagcaagtttcaatcagagaactgtggggctgccaccgct---aagacgctctgaaagagcag-------g----a-ggtagggctagtataactaacttgatacgcaatgctcgcgtcacatagctcctcttgtc---tcaagcagaatattacggcaagagcacggtaa-gtaggcctcctc----------------------------------gg---agaccg---aaacagtccacaatacatggtgtgtgtacagtacctga---------aagaccgtggg---gcactccgaca---------aggaactagctga------------gcgatcagctaattgcgcaagggcctaaacccttctggatcgttgtctcccccccaaagacacgaaaataagtactatgttgagtcggggaaata----acccatcg---------------------ggtgatggggttcggagggctcgtaatagc--------------tttggcagtccag------------------cct------------ggtt-----aaggagcctagccatcgatcgcac-------tgttccacc-----------------ggtcttggat----gtcgagacattg------tctcgtctcgg----------ggggccaatca------gcgccc----gaa---------------------gtccgcg-ttcgtatc--tccatta--------------ttcggaacggaatcaagcttatt----ctg---------------------------------ggagt---------------aatcc---tatttggttatga----atc------ctc---cgg-taagccgggaaatttatgctacaacgccctcgg----------cctcccatagagatttgaatcacaagattgaaagttca----tag-----ttataag---cggagatcggaggaggtgagagccgtttgaggtgaaagcctctcgtacggttcggagggcagctg---tgtt----------------------------------gaaagaccc---gaccgacccctactttgtatggtggcgcgatgttgtacgtgaatccacctacgaaggacatcatacattcgtggtccaattaggacttcgctatggtatgattcttttcatcgtttctgaagtcatgtttttttcagcttcctttcgggctttttcccattcctcttcggcacctacggttgagatcggagctatccggcccccaaaaggtatttctgtttcagatccttggggaattccttttctaaatacccttattccactcccatctggagctgccgtaacttgggctcatcatgctatactcgcag------gtttgaaacaacaagcagtttacgcttcaatagctaccgcttccctggctctagtccttactgggtttcaaggaattgaatatatagaggccccctccactatttccgatggaatttatggttctacgtcttttttagctacagggtttcatggttgtgcgact--tgaaggacataagacaatgcgtatagcccaccggactatattgccatccccgccga-------------------cgggatgctcctacctcaccctgcgctcccggaaacggagagggctcgaagcgtgagggg-----cagagtaagaag----tttatgatacagca---tacaacctgc----caggagtgccaaggctactgatcaacgca----------------agtgaactgtgcaaggacgtttcgtaaaaccgcacctacgac---------------------------------------------gagttctcat---------tgagta---gggccggatgtga-------tttgggaca---cggtgaa---tcggtgcgtgcccc--------------------------gatcggc---aaatgatcaccggagtatagcacgggatc-tgaaac---cttgc--at---tggagtc------aaaatgtcaacgaggtaaacccaatgggct----ccc---cgtc-----------------gggaggtttgatcgtgagatcggataccgtccaatgggcagaagacgattcaaaaagccaagcgaagtcggccaa----------tcctttc---aa----------cc--------c------ccggcggctttatc-agccatttctcc------cgg----------------------cctccctccggggc-------------------------------------------------------------------ttgggtctggaacaatctacattt---cgcc--------ctcggtgctgacccgaatcttgggtgacgaaa---cactaaaaaa-caaa---gccacgcg----------aaattcgggtgaat-----aa---ctgcaagcagtgcgcgtgtt---------------------tggccaatcgcggcataagcaactcgcagagttac----ag---aaca----cttt---------------------------agtgata--gcatagtgcatca----taggcgcgaagcgcaccaacagc----------c----gtcaagtcgcgga-----tcggttggttgacc-----------ggcggcctctccgttgcctgagccgcatgcggggaaactcgcacgtgcggttcttaggggggggaagcttgaaag---agcctacctatctcgatttcatgtcattataggtactattttcttaataatatgtgggattcgtcaatatctgggtcattttaccccgaagcatcactttggctttgaagcagctgcttttcattggcattttgtcgatgttgtatggctttttccccttgtttctatatattggtggggcgggaattagatgagaatttatctaatcggtcttgtcgctaagatacttggaattataatacccctgttactgggcgtcgcgttcctggtactagcagaacgaaaagtcatggcgtctatgcaaaggagaaaaggaccgaacgtagtcggcattttgggactgttgcaacctttagcagatggtttgaagctcatgacgaaagagccaattttgcctagtagcgcgaatatctttatttctccaatggcacccgttccgacgtttacactggctctgtgcgctcgggccgtgatccctttcgattatggtatggttttttcagatccaaatgttggggttttgtatctatttgcgatatcttcactcggagtgtatggaattattacggcaggctgggcaagtaactccaagtatgcttttttgggagcattacgatctgccgctcaaatggtttcctacgaagtttccataggattgcttctgatatccgtcatactatgcgcaggttcctgcaatttcagcgagattgtcctagcgcaaacacggatatggttcgtttttcccctgtttcctgtgtttcttatgtttcttatttctcgtttagcagaaactaatcgagctccttttgatccaccagaggccgaggcagaactcgtagcgggctacaatgtagaatattcctccatggggtttgctccttcttcttcgggggagtatgctaatatgatcttaatgagtagtctctgtacattgctttttctaggaggttggctgcccatcctggatattcccattttccgggtaattccgggctctatctggttcagtataaaggttcttttctttctgtttgtatatatatgggtccgcgcagcatttccacgatatcgttatgatcaattaatgagacttggctggaaagtattcttgcctttaccattagcacgggtagtttttgcatctggtgttccagtagccttcgaatggctccctt---aa------------------------------------------------------------------------------------------------------------------------------------------------------------------------------ttggtcgccgttggctcacctccagctgttgccaatttagtatataataatttaataatagacaattttacatatttttgccaaatctttctattattaagtacggctagtaccatggctatgtgtttggattattccaaacaggagagttcgaatgctttcgaatctatcgtaccaattctatttcctactcgcagtatgctttttatgatctcggcttatgattcaatcgccatgtatttagctattgagcttcaaagtctatgtttttatgtgatcgcagcatcaagaagagactctgaattttccgcggaagccggcttgaaatattttattttaggtgctttctcctccggaatattattgtttggtcgttccatgatttatgggtttactggagttaccaacttcgaggaattagctaagattttcactggatatga---aatcactttgttcggtgctcaatctagtggtatctttatgggaattttatttatcgctgcaggttttttattcaagatcactgcagttccttttcgggcggccgtt---agacggcctatgggtaccgacagat---tgcggccaatctcaatactttcggggcgccct-------------gtgcgccgagcgtggaga--------ac-tcatcactacctcgtgaga-------gcgctgagaccatagca----tgttacaaaaacgcggttgagacc-----ctaaatgg--------aatagttt-------tttgctgctcaatag------caccgcgtgagc----tctaatagtg----tca----cacgagataagccc-----gcctggcgaatcgaagttatcttcttgtcaactggctacccagttcacccgtcgaa-------ggggaaacgcgcgaacgcacgctggtgtgcttcctgcctgtcgaggtgaaaaggcgacaaggtctagattggagct-ttaaactgcatggaagctgattacccaacttt------ttggggacaattaacaaaacgatatctc-------------aaggcacc----aaaaaccataggctgtaccggcgagatccaacggtg-------------------aaataaat------cgtctggaagtcagaggacctttagtacc--------cccagcgcccaaata------ttccattcggcc--------aaccaagtgcgaaagcgggagaagaa---aacaagttttcttc---tcggcccag-tgaagcgct------ggcaacgacggaggggaaggggtccatgcggtacctgcctat---------------------------------------------------------------------------------actt--ggcgggttgaact----ctacaaaatcaacc--------gatatcattccaggtg---------atcc----------gatccggctgcgtgtggagtggaatggc-tgaaagcaggaag---ggt----g---gtc---cggggggggaagaggcc-------gcccg---gtcgacct-------gccgg------caaagaa----atataga---------------------------------------------------------------------cttcttgctgtg-----------------------------cgggg---agagtgct------gcgccctttagatacataatccgagagttgggtagagttagagagccgtatgat-gggccactatctagtacggttcggagagcactgtagtaagtcatttggg----aattatctcaaccgtttgctaagcgaacagcgagtgaacgacaaatagaga------atatatata--tatttccagaaac-------ttatcgga---atcatc--------ccttctttt-c---gtagtgccc----------------------ttgtagaacagagaaatc-----tccctacgggcct-----gc----------tggtatcgt---------ccctttcggcc----------------------agtgcgcggg----aatctacgagccatttccgg-----------------ggcggc---------------------ccccccgg---aa--------ccac-----aaggtgct--------gcgcacctctc----cttacagt-ctcgcgcctctg---gc--ccat----aggcacgtagtgcgggggg----------agcccgttgttccgggag---ggagaggtgcatagcactcgaccagagggggagcg----cttcacgagg----gcggccc------------------------------ggataggaaaa--atatagatttttcattgacttgttgcgcgactcggtgaatgtatctttgactctatatatgtgggcacccgatgtatacgagggttcacccactatagttacagcattcttttcgattgcacctaaaatatctattcttgccaatatgttacgtgttttcatttatagtttctatgatccgacgtggcaacaactattctttctttgcagcattgcttctatgatcttaggagcactggccgccatggcccaaaacaaagtcaaaagacttttagcttatagttctattggacacgtaggttatcttttaattgggttttcacgcggaaccatagaggggattcaatcactactaattggtacctttatttatgtattaatgaccgttaatgcattcgccatggttttagcgttacgt---caaaatcgtt---tcaaatatatagcagatttaggtgctttagccaaaactaatcctattttagctattaccccgtccattactatgttttcatacgcaggagtacccccattagctggattttgtagcaaattctatttgttttttgccgctttaggctgtggggcctactcactagccctaataggagtagttactagcgttatcagtcgtttttattatatacgcttcgtgaaaataatgtattttgatacacccgaaaca---tggattttatacaaacccatggatcgtgaaaaatcgttactaccagcaatcactgtctttttcattacttttttctttccatatccctctccctcgtttttagttactcatcaaatggcactttgcccatgtttat---------gaacggaatttgcacctatttctgtctattcagtaatcagtttgctactttcttcgatctcaattggtgtttcttttccattcgcttcttcttccagtttggcttacccagagaaattgtcagctcacgaatgtggttttgagggcggccgttaggttacctacagtc---ataaacgtgtgtggccgaactccacacgaggggtatatggcttactggaagctggtaacagcggaggaaccgaagcatgccataaaagcatcactggggggaggcggc---gctg-g-gggga---gag---ggccaacc---aaagc---gatacactcgaccaaagg---------gtccgaaggagtatt------cttca-----cagggtcaataggtcggaaatggcttgac-------------------------------------------------------------------------------------------------------------------------------------gatttcggcacacgaagac-------c---cggcg----------gccca-------aagg----gcgcgatacttg----ccg----------------------gctacgcact---ttgggcc---aaagagttc------tcgaaggcgctcgctttac-gtggccctacggaccacctcgctttctgcccgagaccgtgatgcgagccccctggcactaac--gagatgag----------gtgctgttatggcgaatcggagtcgttttcggg---aaagcataccctgcct--------gcagc---taactccg---tgccttgcgcacgcgggaggacgcgaaaa---aa---aaggaggacgcagtcatgccctctgcctgcagatgatcagaatcggccaggccacggg---tcggagtgaaaatat-gggggcggattaccc----aacacattggggacagacgactaaacgacatctcgaagtgc-----tacagcctgtaggcgataccggcga---ggtcca---gccggatga--gcgccg------gccga------ggc----gggttggaagtcagaaggcccgcagtacccgcct----aaaccttcgcttcg--------ggaaggcacc---agcaccagtaatcgggaaaggggcctaggtatctgcttg---------gtctaggcggatctaactctacacagcttatcaaagcaactcc----cacggatcccagattggatgtgcccgac-----acggtc-----t---gcggtttgctccctgttaggcctttggatctctagctatgaaaaaaaaa-----agcgaacaggcgga----------------------------ctcc--agcttc----tctatcgagctata-ggggg-------cggcgcagcac------aaagtggttttcattc---acct-agtccac---ctgcc----ccccggctcc------ccga---------aactc-----gccaag--------tcgaaccccgt------------------------------------taa--------ctctgga---atcgttcaaaaa-gcagagcaacccgac--------------aaatac--gagat---cattctacgccc-------tgtcttgcgtggctcc--------caa-------------gttcagcactgc---------------------------tccctcccgctctctgcgcatcgacg----gagagcgcggaatggaatcatgcttt--------acgaagaaacctatt---------ccgtttat----tcggcgggg----------------actggag-------------ggaacacctagaggagataa------------------------tcggt----tctcgagaaccggaaataaatatataaatatatat------------------------------------------------------------------------atattaac-atatatatatatgctgcgcccgtagt------ggaaaaaggaccgaagcaagtagagttagtgagccgtgtaatgggcaactatttcgcacggttcggagggcacttcagtaagcc-----cta-------------catgggc-gtcgtcttgacccctattccttttgatgatgccagaagtcgtttcgatatacgattttatcttgtttctatttcatttattatatctgattcggaagtcacctctttatttccttgggcagtttctcttaacaggattggttcgtttggattctggtctatgatggtacctccacctattttgacgattggatctgtatatgaatggaaaaagggcgctttagattgggagtaa---------------------------------------------------------ttgctgggaagcctcattattttggtgatcccgaat---tcgagagtacgtctgatacgaggtatcacaatttggacctctttgatcacttttttatattctctctttctttggatacgcctcgagaatgatacagcaaaatttcagtttgtggaaactattcgatggcttccgtatccaaatatcaatttctatataggtatagatggtatctcgtcattctttgtgatcttgaccacgtttttaacccctattcgcattcttgttggcctttatagcgtcaagagttatgaaaaagagtatatgatagcgtttcccgttcgtgaatctttcccaattgctgtgtcttgctcacccgatcttttaatattttacgtttttcccgaaagcgtgttaattcccatgtttattattataggtgttcgggggtccagacagaggaaaatcaaagcagcatatcggttcttcttgtacaccttgatgggatccttgtcgtgcgccacgttggtactagtgagtctccgggcaacaat----aaaataagccggcatggggtgttctatgtaaagcgtcccactatccttgcggggaaagcc---caaagggtatcgtagcatgtggggaaaaggggaacacggcgtgaaaccgatagcgc---taagga----gttccccgagctagaagttctacggctc--------gtcttgtgagtcta-------------------------------------ctggaggtatcccactcag--------tctggctgggaaaa------c-------------------cagctattacgtcgccagcggggacagcgatcttcttcacagccaccgcccctgaacggggggc-----aaaagagtggaacgcacttggagacagctaccgtatagatacgg---gcaaggactcagaacccaaggaa-ccg---a-------------ttcgacacactagcatgaaacgtgggattgtct----cc-----actcc---ggggaa----c-tttttaacctctcc--ggc------------------------------ggg----ccggggtaggcaacggggggcccgtaat-----aacaga---------catgattctgctaaggggcccagagggaacaaacaggtgatggcattataagtaaaaa----ccttatactgttcatcccgtcttggag---gaag---ctgaa----cccaag--------------------------cggggtccgac------cgcggttagttggattggaatcc----ccgtgataggaacgcagggtatactggaagc---gaggggaggcg-------------------------gccagacgcacttccaaccaatccataagctcaagcat---cactcggagagccgtatgcggggagacttgcacgtacggttcggaggaaggccattga---------tacctaat----atatcaccatgactgaaatataagc----gccg--cccc----gtgcggagga----cttggttttatcggatag--------tttaggttggtggcccatctcttaccatgctcttagccattttatttatttctttccaaacaggaaccactgatccacaaatattactaaccacagaatttagtgagcggcgccaaatcttgctacggattgctcttttcgcttctttccccgtgaaagtgcctatggtaccagttcatattcggttacctgaagctcatgtggaggcacctacggctggatctgtaacctcggcaggaattctttcaaaatcgggaacctatggttttttaagattttccatacccatgtttcctgaagcgacacttcattccactcctttcatttatgttccaagcgtgattgctattatatacacttccttaaccacaataagacaaatcgatttgaagaaaattattgcttactctccggtagcccatatgaattttgtgactattggtatgttcagtccgaacatacagggaattgagggtagcattttacttatgttaagtcatggactggtttcttcagccccttcttcatgtgttggggctccatacgaccgacacaagacaagaattgttaaatattatggaggtttagtcagcaccatgcctatttcctctaccattttcttattctttaccctagccaatatgagtttacccggtactagcagctttatcggggaatttctcattttagtaggggctttccaaagaaatagcttagtggccacattagcagcacttgggatgattttaggcgccgcttactccccctggctatataatcgtgtggttttcggtaattccaaacccaattttatcctcaaattctccgattcaaatagaagagaagttctcatctttttaccctttattgctggagttattcggatgggtgtttaccccgaagtgttcctagagtgtatgcatacttccgtgagtaacttagtgcaacatggaagatttgattaa---acggatctagtaaaatattcaacattttctatgattccttttcttttaggtatttggggaattttcttgaatagaaaaaatattctcattatgtcaatgcgtgcgccgcgtagagtagagtgtgctcgtac----------gaaacgtaccatgaatatgt--tcatcatgtaaagcatcccgctatcctt--------taggggaaatcccaaggggtattgtagcatgctgggaaaagggg-agtggaa---ccgaaagaaaca-------attctttcgccccgagctattaggtgctatggattcgtt--cccaagttagctggagggtgt---aacctcagtctggtaacgacgacccgacgatcgt------gactacat---gccgccggcaggaagagcggccttctcacagccaccgcctctggcattggggttagttgaaagagtggaaacatactgc-----gggacagctacc----acaaaatgtgggtaatgactcg------aatcctaaagaaccta-------ttttgacacacaaacacgaaacgtgggaatgcctgaggccggtgacggctaatccgcttag---ggaggtgacactaag------------------gt----cggag----agaggcatcgggtgttccgtagtagcga---------------------ttatcgcgaagggatca--agagagagatcacttaccgcc----ggg---gacgactggctc----atatgagttgtatcgccc-----ggagg------ct------cccgaactaaccggcgggactcg------ggg-----agggaaga-----gataaccccgaaatcgtcaagaagccgag--g---ggctataggcacgtagtg------cgcgggg--------agc----gcggat---atcgtgcg----c-----tcg---taaacc--------gccggccttc----------------------------------g--gc---gcttctttcataaagccaaagaa--------gtctccgc-------cg----------------------tcggccagcggg----------------------------------------------------------------------------tcggtacga------aggag--gacctggag--------------ggaaatagcttgtagatt---------------c-------ccgcaccctagc------------agaactcgag--cccacaggctcttgga------tttctgga---aggagttgtgaaagac----acttgaaaaa---gat---acca-------ccccctat------ctagtcatggtcattcaagtac--------------gga---ctccgtaagaacattgt---gtggcggg-----------tccgaagg--------------------cctttggctt----taca--------------------ggcgccc------tc--------tccctatagtcgagtgccacgcatctct-------------cccccctccctcgt-----------agtttgcggaaatggctt--------atttccgcg----------------cggcacgagtgccgtagggagagg-------tgcatagcac--------------------t------gg---tccg----tccacgctta----------------acctatcgggtcgagcactatg----tgcctatcgggt-------ctcgcgtccctcg--gacctgccgggagag-----gcaacta--------ccgatagaggattt---ttctcttcgtctcggagagccgtatgcgaggaaatcttgcacgtacggttcgtgggggggccac--------ccaagcataaaaaata--------------ttctcttc-------------------------ccctccctctggtcttcgcacc---acgtgcctctctttatg--------ggtc---cggaggtgcg-taagcactttca--------gggatactgactt------ctccacgaa---------agaagcgccgagg---------ggaaatg---gcttgacgat----ttccgcgcacgaagactagagg-----gagag---------gtgccctc---tggccg----------------------agggttcgtggcc----tttgagctttg--------------aaactgaaaag-------------ccc-------------gcgggctcgtagtgctcgacaaaagagagaaggtccctgctat----cg---ggcgggtggcccaccccctaccaattgagttaatgctacttgctgtcaatctgaactttttggtattttctgtttattcggatgatatgatgggtcaattatttgctttattcgttttaacggtggctgctgcggaatccgctattgggttagccattccggttattacttctcgaattcgcggtactattgcagtggaatttagggcgaccgttcgcgtcgcttacagtcattgtttggccat-----atggggaagaa----ttgctattctgtgctcaccatag----------agtaaaccacgcgagaccctattccgcgtgccgggcatagagcttacctaaaccccgtgtaaac-gggtgggaaccgcagcatgctctaaaagcgcagttga----gggg------------ggttgaacccttagactactaag-tcagctcgctattgtacgagatgagag--------gacaaatcgaagtctctttcggttaaactggacccgcc----gcggcggtgaaccgtgcgaatgtggtgacgcgcacgaatacacgctgtcaagctctcagtctgccgctgataaattacggtaagaccagaatg---ggaacttccggcctgcagacat-----------------------------------------------------------------------------tgcagagcctcgaggag---------------ggagcagattac----------------------------------ccaaactactgg-ggacaa-----------------------------gagactgaacgacatctcgatgcgaaacggcct-------tgcacgaacaaccggccaagaactgtaggcaacaccggtgaagtccac-----------------------------------ttcagtcatctggac-ggaggtggacgtcagagagcccgtagtactcgcc---------ggggggtggaaaa---aataaaaaaaaga---tttttttttcgctaat--------------------------cggcacagaggaaggggctt------------aagcgtctgctatatctt--------------agcggatcggattcaaccaagtcct----cgagtaagg----ctcccaagcatc----------ccggacgggtcgatacaaagaa------------------tatttggg---ctggc----gcggatctttggatttttagatttcgg--agaaaaaatacgctacgcgccag------------gtttcggaaatgcatcatgttc-----ggggtctcggggacg--ggggggcg--ctcgt----ataagagaatgctcgg------ttctattccctccc----act--------agaatc----gcgcatgat-cgctatagtgagag-agcaagttacttcatgt---------tactcacg--------------ggcccgcataggtcg----ctggaaaaaca---agccaagacc------------------------ttgcgacg----gaag-caaatcctccaaaggaag---------------gttgaatcggagagccgtatgatgggcgaccatctcgtacggttcggagagggc----------tcgagtaccaatgcattcaat-------atgtgtctgggaaagaacagatatat----atatat-----------------------------------------------------------------------------------------------------------atatatatata--------------------tata--------------------------------gatttat---------------------------------------ccactccattcaattgcatgaagggttag---------------------------ttgattgggagttttgcggcaggtttttttggtcgtttccttggttcaaggggagtggctgtagtcacaaccacgtgtgtttcattatcttctattttatctcgtattgcattctacgaagtcgcgctgtgtgccagtgctcgctatatagggattgctccttggattttttcggaaccctttgacgctgcttggggctttttatccgacagccttacagtcattttattattggtcgtcacaattgtaagtagcttagttcatatttattcaatttcctacatgtctggggatccgcatagtccacgtttcttttgctatttgtcaattcctacttctttcatgcttatgttggtaactggagataattccattcagttatttttaggatgggagggggttggactcgcgtcatatttattgatcaatttttggtttacgcgcattcaggcgaataaggcggctattaaagctatgctcataaatcgcgtaggtgattttggattagctctcgggattatgggttgttttaccatttttcaaacagttgacttttctactatttttgcttgtgccagtgcctcttccgaaccccatcattatttccttttttgtaacatggaatttcacgccataactgttattcgtattttagtgtttattggcgctgttggaaaatccgcacagattggattgcatactcggttacccgatgcaatggagggtttta---------------taata-----tttgagggctctcacg---tgc--------cat----taggtacattccaacaatctcactgtatgccggaatcgtcgaccaa----------atgagagtccc-----gcggaaaaatatctca---ttttgaccaatcagcaggaaacctatcg-----------------------gggt-------------cacccggcgaa---gaggccaa------------ag----gagctctataggatccccagagactgtacgtaagacctcttgttcgaa----------atggaatctctcct-------cccgaac---ccgccgct----ggcccaaa-----ggg--cac---gaagaccagaaggagagag--------------------------ggttcgggac----tttttccgcc---------------------------------------ccctatcagacgagagggagaaaaagaacttaaaaaaa-a--------------------------gggaaaaagg---------aaaaaaactgacgg-----gga-------tgcggagagaaatagacaaaaaagaaa-ggggcagaaactgataagtttttgtagga------a---tctatatcttcggcgtcgagtctattcgtgtatga------aggaaaaaccac--------------------------------------------------------------------gggcacagcggccacccgtaagattattgg---gagagcccatattccataagtggaagatccagtccctactcttgcc-agaggtagactca-----ccaaccaat---tacccag------gg-agaaa--------------------------------atatata------------ttttccggccttgtgaaat----cgtaaacggttatgcaagagtagcccactccagtatccgctttgattcacgcagctactatggtaacagcaggcgtttctatgatagcgaggtgctcccccttatttgaatactcacctaatgctttgattgttattacttttgtaggcgctacgacgtcattctccgcggcaaccaccggagtattacaaaacgatttaaaaagggttatagcttattcaacttgtagtcagtcaggctatatgatctttgcttgcggcatttccaactattccgttagcgtatttcatttaatgaatcacgcctgcttcaaagcacttttatttctgagtgcgggttcagtgattcatgccatgtcggatgagcaagatatgcgtaagatgggagggctcgcttccttgttcccttttacctacgctatgatgcttataggtagcttatcctcgattggtttccctctcttaacgggattttattcaaaagatgttattccggaacttgcttacacgaaatatactatcagtggtaacttcgctttctggttaggaagtgtatcggtcttttttacttcttattactctttccgtttgctgtttctaacctttctagcaccaactaattcgttcaagcgagacttgagtaaatgtcatgatgcgcccattcctatggcaatacctctaatccttttggcttttgggagtattttcgtaggatacttggccaaagatatgatgattggttcaggtaccaatttttgggctaattcacctttcatactacccagaaatgaaattctggccgaatccgagtttgctactccaaccattatcaaactaattcctattttgtttagtactccaggttcattcgtagcgtatagtgtaaattttgtggtgaatccactcattctcgctttgaaaactagta---ccttcggtaatcgactatattgctttttcaataagcgttggtttttcgatagagtttttaacgacttcttagctagatcgtttttgcgtttcgggtatgaagtctcgttcaaagcttcagacaaaggtgccattgaaatctcgggtccttatggaatttcgtacacgattcgaaaaatggcccagcgaataagtaaaattcaaagtggatttgtttatcattatgcctttgttatgttgctcggattaacaatattcatttccgttataggcctgtgggatttcatctctttctgggtagataatcgattgtatttcatttgcatagttagctttttatttattaatatctaa------------------------------------------------------------------------------------------------------------------------------------------------------------------------------------------------------------------------------------------------------------------------------------------------------------acgatacttttttatgtttttgtggtcctcgctccagtgtcaggcgctatggtgatacgtgccaaaaatccagttcattctgttttattttcaatctcagtttttcgcaatacttccgggttactcgttttgttaggtcctgacttctttgctatgattttcctagtggtttatgtaggagctattgccgcttcatcctcgtttgtcgttatgatgttacatacaaggatagaagaaattcacgagaatgtattgcgctatctacccgtaggtggtattattggacttatttttttgttggaaatctttctaatggtagataatgattacatcccaatattaccaacgaa---atcgggtgca---ac------------ctatctaacatatacagttcatgccggaaagatacatagttggactaattcggagacattgggcaatttactttatacaacctattttttctcgtttctggtttctagtccaattccattagtagcacttattggggcaatagtacttacaatgcataaaacgactagggtcaaacgtcaggatgttttcatacaaaatgctatagattttcggaatactatcagaaaagttcgttga---------------------------atgcataaccaattgtttctcaaatctctgatagccactttaccgaaatggatacataaatgtcaaacatcgaaacatgaaaatatattatataccaacccgaacagtctatttaaattattatattttctgaagtatcataccaatacgcgttttaaagtttcgattgatattcgtggagttgatcatccctctcgaga---acgaagattcgaagtggtttataattcacttagtattgactataatacgcgcatacgtatattaacaggtgtagatgaaatcactccgatttgttcggtagtcggtatattcccatcggccggctggtgggaacgagaaacttgggatacgtttggtgtgtatttctccaatcatcccgatttgcgacgtatattaacagattacggttttgagggtcatccattaagaaaagactctcctttaagtggatatgtggaagtacggtatgatgattcagagaaacgtgtggtttctgaacctattgagatgactcaagaatttcgctattttgatttcgcaagtccctgggaacaaatgtcgcgtagtgac---ggatcgaatcagaa------------------------------------gtaaatgcaacgaaaatttctacgaaaaaaagccctctccctaaggtcgggt---------cctcgggccca---agagatcgaaaaacaatctccatatattcttttatttcattgtagtggcttgacaagccgacaatggcgacgaatcaagaatatattgtgtaccattgaa------gggaaaactttatttaaaccgagagagaaaaaaaagaata------------taaacaatcgg------ggccattggatcgcacagcttgcttttg---gcgcaggtcctacttgtatcttgtacttgactgagaaagcaccaaacaatacatggtcacaattgccgctctctcca---gcctcctacagccaaa---atttagttttattatatggacaagacggaggagccac---------tgctttcaatcatatggatatggaagaagcgactacttta---gaaacaacatcggtatttcaacaacttcttggtcttatgtctttacccggcgcatgttttttgtttctggttgaacaagccaac-----------------------ggacaaaagtga-----------------------------gcgctatatccaaaacgtacgaaatttcgtaaatatcgaagaggcagatg---tgaaggttgcgaagcggacggtacagaa------ctttgttttggaaaatacggcatcaaaagttgcgaagctggccgtatttcgtatcaagcaattgaagcagcgcgtcgtgctataagcagaaaatttcgaagaaattctaaaatatgggtaaaagttttcgcagatattcctattaccagtaaaccggcagaagtgcgaatgggaaagggcaagggaaatactaaaggttggattgctcgtgtgttgaagggacaaatcctatttgaaatggattgcgtcagtccgtcaaatgctcaacaagctgctacattagccgcgcataaaccg---ggtttgtcgataaagttttttaagtggtcgtaaacgagaaatagttg---ctggaagggaaaaggtgcgccaagttag-taataatgcgtctcc----ggcga-----cg--agccggcacggagtgttctgtgtaaagcgtcccactatcctcgcggggaaagccc---------aaggggtattgtagcatgtaggtgagaaggggaacacggcgtg--------------------aaaccgatagcgc---ta---agccgttctccgagctagaggttctatggatc---gtatcggaggtctactggaggtattccactca---gttc---ggctgtggcct-cctcg-------gcccagccaccatgtcgccagcgggaagcgcgaccttctccccagccaccg-ccccctgcttttcgggttagaaaacggagtggaacacactgggagaca--gctaccgtacagatacgggaaa-tgacc----aaaaagcccaatgaaccggcggc---------ccgacacactagaaacgaaacttgggattgcctagggtcactc---tc---aacccg----gctagg-aaaata--------------------------tttccgtgtcag---aaccgagggaagt------------ag-gagggcaacg-----ggggactcgtagtaacggaaa------ta----ccgcgaaggggcccagagca----------aaagagat---cggagatta-------cttcggtaaggaagaagaaccttatcccgttcatcctgactggg---ag---------cttacc--------------cg---aacaaatac-----gggcaacagtcccggacgccggccc-c-----------------------------------cc--------cta---accaaccggctgagtcaaaaggatcgcttggagagccgtatgcggggagactcgcacgtacggttcggaggaag----------gccttc---c-------------------------------------------------------cagacgagg----gatcag-g-------------------ccccctaccactaaaacgattaacttttcattt---gaaacgg---agttctgctggaagaaattcatcagggcgtattacggtttttcaccgagggggtggatcgaagcgattgcagcgaaaaattgatttcaaacgaagcacttc---gtctatgggcattgtagaaagaatcgaatatgacccaaatcgttcgtcttggattgctttagtacgatggatcgaagggg---ttcta---cgcccgccgcacccgccgg------ctttttatagagcgaatagtcgaagagaaaaaaatatgttctttttcggcctcttattctcgttctcttcgctgcctagacgagctcg------gggaatgaaatacgaaaaaacgaggcccggagggt------gcgggcaggtactggaaa---gttcttgggtcttaagggcacga---ggagaccttagg---gcca------aaga---------ggccttaag--------acctttgggtagctttctcgggttacccggcgtagcagtagctggggcaaagcccg------ctttcttcgcttttcgaatgaaa---g---gcccct------ccctaacgggaagagag---cgccgcctgtcg---gccctcagggaagaaaatacgtt---ctctcga---agcgaaggccaaaggtggagaacgcata---gcggggcgacgaagat------aaaaagaagcctagtactcccttggtcccaag------cgagg---gc---cggaaatggcttg---acgatttccgcacacgat------actgagaagaaggaccgaaggccgggaatggctggtagattctcgcacacgatattggggagaaggagacgagacccgaggg---agaggcacgtagtgct---cggcccttctttctacaa---gcccgaaca------tgcccc---ctgcgcact---ccatgccgtcgg------gccttcg---ggttcgggtcgagtgctacgcacccccgagcctttcacttatatattagccagtgaaaaattggaagcgggcaagacggtgatgaattttcatcggtctaaaccttcga---cgttaaactaccatcaaccttcccagaaag---ctaatga---ggcgg-------------gcctcctcagggta---gagaccgcgg---cgcgggata---gcca------agcttggctacac------ggagactacgcttctagtgagaat---aaatacatac---ttgattcgtattatca---aatggtcggaaattgcataccattagccaaaatacctataggcacgtgggtacataatattgaaaggaacccaggtcaaggcgcaaagttgactcgagctgcgggaacctttgctcaaataattaagaaagttgagaatacaccacaatgtattgtgcggttaccttcgggtgttgacaaactaatagattcccgatgccgagctactattggtatagtttctaatcctaatcatggtagacataagcttaac---aaagcaggacgaagccggtggttaggcagacgccccatcgttcggggtgttgctatgaatccagttgatcatcctcatggaggcggtgaaggacgcactaaaggaggtagaccttcggtatcaccttggggcaagcctaccaaaggtggatttaaaacagta---gtaagaaaacgcagaaattag---atgttctctcc------aaatagactcgagtttcattacgatcgggtaatacgtccagatttattgctaaaaatgaattacgaaaacataatggaagttcccagattgtgtaaaataatagtagttcc------------aaaggcaccctc------aaatttcataaagaatgtcgaattagccatggaaattgtttgtggtcaaaaattcatacagacacgaagtagaggttcgacgggaaag---tcgtttcgattcaataaattcgtattgaatcaggagtcc--aagagaga------------cacaggatatgtca---cttacctagcacgaagcactccacgggggcatatcatgtataatttcttggaaaaacttgttacgataatatctttttacgattatccagtcgaaatacgaaaaaactccattcaattatcaatggcaacgtcgttgttacgattatttcccgaaatacaagatcatttcgagattttcgagcatattcgggggtttgatgtaactattgtcacttcagccaacacaccagatgagactgtaatttcgtggagtggctttttgcaaaaagaggttc---agacggaagccaaattcttttgttttttggaaataattggagttggatatagagccagtactaacgcacaaggctctatttcatattcgaaattaggatttagtcatgggattcgacttca------agttacaccttcagttcgcgttttttgctcaaagcctaatcttattcgttgtactggaatggatcatcaaaaagtcaatcaatttgctgccattgtcaaaagttgtaaacctcccgaagtttataaagggaggggtatacaatatcgaaacgaaattatacataaaaaacaagggaaaaagaaataaatgactgccaaaatatgcatcgttattaaatcttttgagaatc---agaggtcgg------ggcttctgcttagcacac---gcaagattggattgcctaaaaaacaaattttatatacagtattacgatcacctcatattgataaaaagtccagag---aacaatttgaaacgagaatacataaacaattgctggtcatggaaacggaaacgcataaattgcgtgaaaagttgaattggttaaaactacatgatctacttggagttcaattggaaattatcttttattatcaaacccgtttggat---aaagtttgcgaaccctagatgc---aagaaaagc---------------acggtattactaat---atgcaaaaaaaacaccgtattacttatattcaatcaacttttggtaatacaattattactttaacggattatgacggaaatgcaaaaacttggtcctcctcgggttcggtggggtttaagggatctcgtcgctcaaccaattatgctgctcaagcaactgcagaaaatgccgcgcgagctgccactcgactcggatccaagtctgttgaagtgagaatcaaaggattgggttatgggaaggaatcttcgctacgtggtttaaaactgggaggtcttattattaccaaaatccgcgatgtaaccccaacgccacataatggatgccgacctcccaaaaaacgtcgtgtttaaatgccaacaatgaatcagcttgttcgt---aaaggcagagagtcgaaacgacgcacgaagcgtactcgagcttcgaataaatgtccccaaaagcagggggtttgcctgcgtgtttcgacgagatcgccgaaaaaacctaattcagctctacgcaagatagctaaggtacgtttaaccaatcgaaatgaaataattgcttacattcccggcgagggtcataatttgcaggagcattctgtggttatggttcgaggaggtagagtgcaagatttgccaggcgtaaaataccattgtattcgaggagttaaagatcctcaaggaataccgggtcgacgccgaggcagatccaaatatggtacgaaaaaac------ccaaagattatatacgaatttatccgaaaaatcgaattccaaccgtgttttcagttcatctcccgattggtttcactcatcaggactttcagagagggtgggaacgaaaagaaatagattttgtcgcggaacagaaagcttttatgcgctttgcttatcccaccgtagatatttatgctacgccctggaaggggggcttttgccatcaagacctaggggccgccgtggggcaagcacatacaattgctcagacaatttgggctatatccgggg---cttgaatg------tcat---atattttaggaaccaatccaaattccaataaacaggttaaaattgcctcaactcgaatctttggaattgggcctaaagaggcaattcaagtttgtgatcgattaggccccagcgataacatcagggttaataagttaactaagtatcaatttgaccaaattatagagatagtgagtcaaaattatttagtcgattcggaattggagagagtcattcagagagacatcaaacgattaattagtattggttgttatcgcgggtttcgccataatgcaggattgcccctacgcggccaacggactcataccaatgctaagacttctcgcaaatcgagatacat---ttcgatcagaag---------ttgaatgtcaaatcaaattatgcgagatcacaaacgtagattgcttgtggctaaatatgaattgaaacgaatgtattataaagccatttgtcaagatagaaatcttcctaataggatggtgc-gacctgttcacaggtcaagacgtt-------gagtcacgcctgtgcgctctagtc--cgcattcatcc----------gcattc---ggatgg------cg--gag---tgagtgaactga----------gtttccatgaaggtg--------------aaagtccttctcc-------cttgagaacagggtaacagcgtacccacatgcgtttggagcggcatc-----------------caaaggtgtgaagctgggtagaaaagggatgaagaacccgga----aattttg----aagccttttccgcagt----cttcg----ccccgcccccggggataagcggcgggtttcg-ccccctaggaagt------------ggggaacaaacaatct----ctagcaagggcgtgacaaatatcct---tc-gttgggtattgtccgggtgaatac----tacag-ggtggttattctacccacgaaggctaattactg---aaccgtagcacctgaagcgtcgtaata--------ggaaagc-g----gggtggtattgct--tcctactctt------tga--------ccccccgtg-t------------ccggaat----atcagacagagg----ccaaggggagggaatt--ttctgcccttccccg---ttcttt-----------------cggtgcgcctccggcgtagag-cgggagccttacggcccaatccaagaggattaatggaatctcggaactgtgtaatcctgcgcacctct-----------------------------------------gagcttcgactcaggcgggctaacctcatggtgtgtaggattaggatggggcaaaaagcta-a----------gaaaaa-attcttttcgcccggttg--------------tcgggatatgctaaagtgtccatgcatcc--------gaaaggatgaaa-------------gagcagtcaacatat-atgcctcgaaatcgaggatgagagacacaacgtgtctttaagttg-taataattt-ctcaatct---gggtgcaaggagccgtatgatgggagactatcacgtacggttttgaaccaggggcgt---cagagga------aactcca--cgtctaccgtaaccgttacgaatatttttttaagttgtctaagttgccaagaaatagttccaagacacgagtaagaaaccggtgtattttcacagggcgccctcgttccgtgtataagttatttcgcatttctcgtatagtttctcgtgaattagcgtctaaaggttctttaataggcataaacaaatcgtgttggtagatgacacgctctatatggaaaggtccttttgtggatacttgcttgttcaag---caaaaaaagattaagtggagaattcggtcacgtagatcttgtattttgccccaatttgttggttgctatgcacgaatctataacggaaaaggttttgttggttcaaagattactgaagaaatggttggtcataaatctggagagtttgcttctacacggaaaacctccttcttgggtaagagagctttgctctcgaaaaccaagatcgaaccaatcaa----------aaaggtacgatag-------atga---gctttagtcaattatttcccaaatataattccagtttcaatccattacgtgggagcgctatacaatgttcagtgatacgattacaacagaacaaggtct---tggtggatacaggactgaaaactccaataatttgtttccaacatgaac---tgaaaagagtgccaatcaccaagc------aagcaagg---tttcatttcggaattgaagatgtagaagtgtttggtgaaccaaagatgcttttgccgaaaccattagaaataaaatgtaaagggaaaccagtttggattgaacccaccaagatttggcaaagtgac---caaaatttggtcaaaggatttattttgaattcagtgaaaggaggttatgctgtagcaatcgcaggttatatagcttccccccccaagagtcttctcagaagtagaaaagtattttatagtcaatggagaatattctccattttgaacatgaaaccagaaataagtaatatcgtggtaaaagagattggtgatggcaaaata---gattatttatcgc---cgacaagatcgca---------tcaggaacgaacgaagcatttaggcgcgaagctaaaacaccggcgagac---gaaaggaacaccaacgtcaagaaaaaaaatcttttttccgagaaag------cgaccaaa---aggaccaaacagagctttaagcatc---taggtacaaag---cctcccgcctataccgagaaaaaacgtgaaactactaaacaatccaccaaaaataacg---tatttcgacc---caaagaccaaggc---caggcaaataattag------------acgtgcaattctaatttgttggttattcaaaaattactgagtacaaacgcatatctgggccatcggataccaacttctgattttcagggatatttatatggatttagaaatgaaatggctattattgattcggaaaaaacacttatttgtttacgaagggcttgtaatttgattggatctatcattggtgcgaaaggccattcattattggtaaataccaatccggaatataatagaataattcaacgaatggcgaaaagaaccaatcagagctatatcaatcacaaatggattggggggtttttgaccaattggaaa---catatgaggagagtgcaaaaacactttcaagatttatctgc------acat---ccc------gat---gaagacgcttctacatc------ttcgcctttcgattatttcccacgtttcagaaagatgcaaaaatgttttgaaggaatcgtgacacacaatattccagattgttcagtaataatg---aatgcaaatcaaaattccatggctatacttgaagctaatcaattacaaatacctattgtagcttcggtggattctaatattccaaacagattacataaatcaataacttatcccgttccagtgaatgatgattctataaagtttgtatattcattccgtaatttggttacgaaaacagtcattctttcgaaaagatcgcaggggccaaagg------------------------------ttaaagtaaaaaggct------------------------------------------ttgaatggcacaaaaagtcaatccgatttcagtcagactaaatctgaatcgtagttcagattccagttggtttagtgattattactacgggaaatcgttgtatcaagatttgaatcctagagattatttcggttcaatacgtccacctacgggaaacacgttcggcttccgtctcggtaggtgtattattcaccattttcctaaaaggacatttattcatgtatcttttccggatcgacttagccaatcaagacatcaa---------------------------------cttggggcaataccatctgtc---------------aagttgatcg---ggcgtat------taacgacaatacagtgagacagagaa------------atgaa------gagatttggccca------gccgctatgaataccatgatcgatcgccatcgatacagaagattgaccaattacttcgagtcagcgattggatgg-ccgacatacactctacttttc--------aaagtatctggccggaagacg---------------aaaatgatgacggaa---------------------------gagcgtcaga---agaa------cgctatg------cgttctctcgcttc---gcgccttccgt--------c-ccggtagctgtgcgtgctg---aggaaaaaaaagagacttttgggt---------ccgaagga---------------------------------------------------------------------------------------------------------------------------------------------------------------------------------------------------------------------------------------------------------------------gacttctttggttttaccgggcgcgcttcctcggattatttcgtaatgcaatatttcttcaatctaaagaaccaaa---ttcaattcgatcct---------atg---gttaacagaagtcctg---tggcacag---ggcggagctggaacatccacgattggggaagcaattccgccggccaagaccgagcaaggaacac-aaagc---gggaagtcaattcgtcaacccag-----------------gtccacattgtatttcgatgctaccatattcttgaagtatg------cccgatt---caggaaagcta------catctctttccagtcgttattattatttgaaaaaaatgcaatctttatttcctaatcgaaccaaaactaataccttaattcagccagtcaaaatagcttctgtttatcgaagtgcctctccaattgctcaagaaatatcttggaaaccagaacaaaaaaaatcatttcgacaaatatgtagatctatatttaaacagattaaaaaatgcccatatgtgaaggggatccgtattggttgttcaggtcgattaaatggtgcggaaatagctaaaactgaatgcaaaaagtacggtgaaacatcttcacatgtttcttccaatcaaatcgattatgcgaaaacacaagcatctactccttatggaatcttaggtgtcaaagtgtgggtttcgtattttctaacaaaaaaaaaagggac---aagctgcgctatatccaaaacgtacgaaatttcgtaa------------------------------------ttggaaaatg--------tttggcagaccaaaaaacttactctaaaacaagaattacttatttcagagcttcgaaaaaacgaaaagaataaaaaacaatctgacttttccgtacaattacgaactatgaaaaagttgtcccttttttatggaaatctaccgataagaaagatgcaaagggctaaaaca---cgcacctatatagataaaaagaacagtttgctattcaatatagaaaaaagatcggacgttactccggttcgtcctaatcattgctcaactatgtttcaagcgaggcaaccgataagtcatcgaaatatttgtgtcaattataaaagggtcaatattcctgggtttcaagtatccaacggtgatcttatatctattcgagaaaattctttagcttctttcgaatc---aaacataagacgaaatttacgaactaaccgaataggg------agaatgaaacctaatcatttggaagtgaatcataaagcactaaaagctgcggtatcgtatgaacctcaacaaatacgatttccttataaaatagatctggaccttcttgc--tcga------------------------------------------------------------------------------------------------------------------------------------------------------------------------------------------------------------------------------------------------------------------------------------------------ctgga---aggggggcttttgccatcaagaccta-g---gggccgccgtg---gggcaag---ca---------------------------------------------catacaattgctcagacaat---ttgggctatatcc---ggggcttgaatgataaacaaaaacaattaataaagaaatcggttcacatttgcatgattgatgggaaaaaaacgagatctcgtgctattgtttataaaacgtttcatcgtctagctcctcatggcgatgtaataagacttttgattaacgccatagaaaatgtcaagcctatttgtggagtgaaaaaagtaagaatcccaggcattactcgattagtaccgtctattacagcaacgaatcgtcaagaaaccttagctattcgttggatgcctgaatcagcagccaaacgacgtatg------ggcaaaaagagcatgagcttggatcaatgtttatacgctgagatactggaggcttcccaaaagatggggattgcccgtaagaaaagggatgatcttcataaacttgctgaagccaatcgtagtttctcccattatagatggtggtgaatgcatacattg---agtaatcctttatctagtataaagaatgcgcaaaaagctcaaaagcgtgttctttatttttcctcc------gg---------aataagcgggaggagaaaacgctttgtccgctctgcttgtaagattacgccgccccgtgtt---ttcgtttcgcgtctctgttgggatttttgcagaattctgtacaatgagggttatatccacggattctctcaggaagcagacggaagcttgagaatagtcttgaagtatcatttttctggaataggtgtaataaaagaaatggaaacggtatctaaaccaggttttcggatttattcatc---aaaaaatcgtttatcaaaaa------------aaagggaaggacttggtataaccatcccatccacttc------------gaggggaaatttgatacgtgatcgtgaagcacaaaaaaccaattt----tggtggcggtgagattctgtgccaagttttttgaatggataa------ccaattgtttttcga---atctccaatagcta---cttcacc---------gaaaaggatacataaat---gtcg------aacggtatct------aaagcacctgaaaactg-------------------------cgcgaaga-----------tgcccaagagcgtccaattc---cgagcattcggtggaaccg---------------gtgaaccatttgtacgtttggattt---ccgaatggggc---ggagggc------ctttagctctgaaaggc------------cctttcta------agctctcgccc---cgccggtg------------------------------------------gaagagaaggttcgaccgagg---------agcgt---gcccttc----ggaaacactgtcaaaaag---------agcagttcaaggcagaaggcggcctgtttcggctcatgaaagacataaatctgtggatagcg------gcctataagaagctgtcaccaggcg----------------------------------------agaacggtggtg---------aaag----gaaa---ggcacctcg--atcaaagcactagaaacactgagggactctgtgatgag-----------------------------------------------------------------gggcc------------gccgg------agtcgccggccc---aaagggcacgagactctagggacagagggc---aaagcccc----------------------gg---------------------aggttc---------------------------------------cgacttctttggcctcacgaaggaagagccgaag---ggaaatggctggtacatttccgcaca-----cttcttcgccccgtgtccttcg---gacccacgaagtgtctcgtgc--ccctt---------gggt-----cgtagatccttcg--------gacgct---tcttta------------c---ggc---ttacccaaaaagacaaggatata------------------------------------------------------------ctggtacaggaagtg-attcgcagcatcccagagacggtttacgaaccatgcttcccttcgtgttcccatg----------gatttcgaccgggccgctcccaacatacctgcttgaagcagatacgccgtgactttgtgggtaccgtctggttcatagaaggc---gaaacctcgcaatgcttcaataaaa------------tagataagcaagtgcttataggcctcatgcggcgaagaattcgagacaacagattc---ttgaacctggt---tcgaaa----------------ggagctagaaacgacga------gcccaagggcc--------------------------------gccgg---ggaggagggcaccacca------------aggccaaacgg------------------cgg--------------------ccccttctatgcaacatagtgctgcatgagccggacctttttgttatgcgaccgaaacgtattgttgacaggggacggcggc---gcggggcagtcaat------------ctggagtctaaggaattgtg------gcgtcagtccg------ctctaatcgaccgccgcact---tcggcacacggagccggggg---c------gggg---------------c---------------------------------ctccg---g---------ccgcctcgg---------gccgcaaggaa------------------ctcggcaaataaaccatgtgcgcttcgcggatgattctctcattggagtcattggtccaagagctccggcagaaaggatacgcggcttggttacacgatttattgaagtgcggctcaa------gctcagcctggataa------gacccgtaa---acccattcaattt---cgcccgaacacgctcccc---ca---------------------------------------ctacgtgcc---aatgggtcc------tccgaaagagacag---ggccggaggccggaaatgactttacaat---ttccgcacatggggc---------ggggaagaaacaaagtttttg---cataaggggcggagcgaa---gaagattgctttccctggatacct------tatta---gtcgcgattcgacctacctt------------agac------gag---gacggaggtacggaatac---gtagatctggtgggcttagttca-cttgtagatatgcgaaaagttataaaccgtttggcggggaagggattttgtgataaatcgggtcacccaaaacctaattttgcttactttcggtatccccaaacctactcggttgcccgcatagcctccattctacgcggccttgccaactattaccatctcg---caaactccaaacgccgatgtgtcacgcgcttgtgctacatactacgtacgtcattggccgaaacatatgcggccaaatccaaaccaggcacagcagctaaggtttctgccaagggtggcagggacctgtcgaaaccaattaaggctgggaggggcctcaa-------------------------------------cgccgtgtccaatc-------------gga---------gggggagtgaacgc---ca---cttgccagccattccctacacgcgatatggtcaaataaagctacccgacatgaaaccgctaaccaaaaactggcaaccag---gccaattcattgcccgggtgaacga----------------------------------------ggcatacgattgt--------------ttataa----------------------------------------------------------------------------------------------------atgaaaatgaatcgaccgttaccacctcaccttaccgtctataaaccacagcttacttcgacgtttcctgtttcccatagaatatccggggcgttcttggccactatggttttgtttagtattttttctttcaaaataggtgatctcagccccacgttttatcatttttaccagtatctcttccttctcactttctatttgaattgggtcattatcagcttagtcaatttcactttattagcgttgtgctatcatatgagtaatggagttcgtcatttattgtgggattcgggtcttttcctagaattatctaaagcgtatacttccggaattattatgttattctgtgcagctttctcagctttattgaatattatccgacaacactggtcaaatggccaaataccttatcgaatgaaaactcatag---------agaaaccttagggcat---------tggcttcttcaaagaattactgctgcttccttaatccctaccattcctatagcaa------atgtatccactccgattctgctaaatatcttgctattctggcatattcatgtgggaatcgaagagattttggcagattatgttcaccacgaagtaacacgaaattggattttgattcttctcagagtattctgtttaataattatcaaatatgttttt------gttttttttgttttttaa-------------------------------------------------------------------------------------------------------atgaattttgtatcaaaaactattttggaggaagttcgaattcgtgttttttggatattgattcgctttagttttacatggttcacgcgttattggttcccggaagagttcatttcttcattagctaaaccctctcccac---ttcgccttattcagactcatccctcatttgtacacaattaacggaggcctcgggcacatatgttactacgtctttaatatcatgcttccacttcctatttcccttctcaagttatcagatttggtgtttttcgatgcccagttgctatgaggaacggagacgaaaatacaataaattgttttacttaagtggtttttgctcctttctgttttttctcgtgacttttgtttgggtagttcccaacgtttggcactttttatacgaattaagtaaaac---atcaactaatttatctgtaataaagtcacaacctaagatttttgactatatcatgttaaccgttcgtatctcatttattccatcaatatgctctcaagtacccgtacttgtgatctgttcgctggaatcgagaggagtgaaa------------------acccttataaaaaatcgtcg-ttttttcgtggttttttcgcttttcgtagcagctttttttacacctccggatatctggtgtcaaattgttgcttgtttacctatttattttgtaatagagttgaccatttcttacgcatcgattatacaagtttataagagg------cggcaactagcgcc--------ctttaaccaacactaa------
>Aneura_pinguis_2
atgaacaa---attg---gctggagctgaactccccactttattagaacaaagaattaccaactattacaccaaattgcaagtggacgagatcggtcgagtggtttcagttggagatggaattgcacgtgtttatggatcgaacaagattcaagcgggggaaatggttgaattcgccagcggtgtaaaaggaatggctttgaatccagaaaatgaaaatgtaggaattgctatatctggtagtgatactgccatcaaagaaggagatattgtaaagcgcactggatctattgtggatgttccggtaggaaaggccatgtcaggtcgtgtggttgatgcgttaggagtacccattgacggaaaaggtgct---ttaagcgctgtagaacgaagacgtgtagaagtgaaagccccagggattattgcacgtaaatctgtgcacgaaccgatgcagacgggattgaaagcagtggatagcctggttcctataggtcgtggtcaacgagaacttataataggagacagacaaaccggaaagaccgctatagctattgataccataccgaaccagaaacaaatcaacgcacagggcacctctgatag------------tgaaaaattgtattgtgtgtacgtagcgattggacagaaacgttcaaccgtggcacaattagttaagattcttccagaggcgggtgcttcggaatattccattattgcagcagccactgcttcggatccagctcctccgcaattcctggcaccatattcaggttgtgctatgggagaatattttagagataatggaatgcacgcattaataatctatgatgatctgagtaagcaatcagtggcgtatcgccaaatgtcattattattacgtcgaccaccaggtcgtgaggcgttccccggagatgtcttctatttacattctcgttcattagaaagagccgctaaaatgtcagaccagactggtgcgggtagcttgactgcgctacctgtgattgagtgcgccccgacgggacgtagtatgattcaaacaatggttggaggggaagtcgctggcaggtactaccaaaccacgacgagaagcaacccgaaagaccagagcgctaggaggataggaggagcggatattcacggggtccataagccaaaaaataagccttcttcgcctgttattaaccttgttcaatgggtgaacgcggcatcg-----tcgaaa----tacgatgagagc---tccgggtataagcatatac------cttacccaagaatccactccggcagcgctcaccttac---------gagacaggggcgtctaccacgtccgagcggggttgttac---tgagggttataggct------gaaggc---ttacgctctcggtacgaggaattattccaaagacagctttcagcctccgtcaactgaaggcgtccatacgaatgaaggtactggaacgaatctcgag------ctcctaacagggctccgaaacagatggaaggtgaaaacgggaaaatatgaagacatcttttcgcttatcgcgagtgaagataatccaatcctggcatggaacagcataagaagcaagccaggtaac----ttaacccccgggacaactcccgaaactctagatggtatcgaca--------------------------------ccgagtggttccaaaacactagttcgaaactaaagagcgggacttacaggtataccccggcgaggagagtttatgttc---caaaac------------------ccaacaaacc---------cggggagacgcgtccc---ctaacagttcgtaacccccgagacaggatcattcagcaagcgttcttgaacgtattgcaacccatcttcgaaggtggctccgtctggcggcaagaaagcgagcaatcgacctacgaagaccactcccgggaatacacccaa------tgccacccctcccta-accagaaggaaacca--tcacacctcaa-----aggtggaagcggtagcta--taccaagaagttcctgac---cagacattggctattatcccctatattccttaacgtcgcccacggatt---cagacctaacc---gaggcgttcactcggcgcttaaaggaatcaagcaattctggggcgccccgaatcggttccttaggttcgctgttacgaaggccttcgacaatacgaaccataacctgattgtaaatctcttgaagcaacacgttgcggaccaacgtgtggaggacgagcttcggaaaatgctgaaggcccgcgtcatcaacttcgtgcttggagaagaatcaac---tatgaccttaggtgtgcctcagggttctgtctcgagtcccttcccattcaacgtagccatgcatcatctggacgtgttcgtgatcgatcccaaaaaaaagcatcaggtgccaccggaaaaaatacccaataaggtgtacgtaagcgaaagacgtaaattgctaacgttagcaaagaaacaaggatggggcatcggaaaagaactgagagccaacaaggacttaagaaaagaccccaagcgcagggggattagcc---tttttgaatacaaggttcatccccgtaacatttattatgtccgatatgcggacgattctatcgtcggggtccagggggataaagcctttgccaaggacacggctacgtcgatctccaattttcttaggagtagtatgcactttgaagtctcggagtgca---tatttcacaccaaaagcgggaaaactcctttcttagggtttcacccatcggtcggactccttg---gccgcccctcggt---aaggggtaaaatagcggagcgctttgcacggctcaaggcacgaatccgaggcgcgcgcaggggggaatataagcaatacctcaaaatggtgag-caaggcgtacaccaaatactataggaaggtcctggagggtcaccttcgacaggcccatcagactatgttgtctagcaagctattgaggtccggaggcttcactctggcgcgccaaggaactatcgacgcatcggaagagatgctgaaccagatcaagagg------------------------------gaagcgcag------cgaggctcgggggagggccgccgagggccggagtgctttccgacgggcgtttcaatatcggacgacccggcggcagcccgcagggccctcgggaatccgcctgctaactctaggtaccaagaggcagaggaagaatgggataaggaatggggattcttggtctcggcttggggttcgagggccctatcactagcc------aggattgagcccgcc---ggggccgacctgttcaacatcatggggagggaagaccttagcaaactgattggtccgagagagcaataccacagcgcgctggatgaactcctgagcggagaaacctcgggcaagatggttaaa------tacgttcaggg------taagttcgcggccgcagacagaggaa---------ccgccgctgtttcgg------cttcacagctcactagcaatagat---atcgcagtacggtttatctggagatgccttattcaaaaattagagagaagctgcgatcggttggattcattcgggacgaacggggcgcattccctaaatccctgccccagatcacagagcttgaggatattcgaataatcgatttttccaagcagaaggcctatggcctgcttaacttatatcaatgtgcggacaaccgatgggagcttatcaagatcgtgaattggatgcttagatatcccctcctgcacacactggcgcacaagtataacactactgtgtccaaaataatgggcgtatactccaaatctccgaaagtcttcatagaatcggggaaacctggcgaatattccatgctcaccggttttcctaccccactggagataagcactaggcgcaaagaattcctcgtttcgggggatgaaaccc--------------------------------ccgaaagcttggaaaaactctttgacgatacgc---ggacccttctcacccgatcgaa---gaagttccataaacgctgtgtcgctgattgccccgaaact---------agcataaag---------------ctccatcacattcggaagctggtaa---------------------------aagggttcgggggcaacatcgtcaccatcaa---cgttgggggcaaacgcaccgtgaaacggggtctggacaaggtgcgtcttccggcggcggccccacccaggaaacaaatccc--------------cctctgccccaaacatcactcc---------gactttcgtgaaggcaccataacattggaaaacataga------------------------------------------catcaaatattcgta------tcccaa----gaccttatatgtgggcggagaacag---gggaag-----ttggtgaacgtaggagacgtcaccaaacaacgttttctgg------aaaaacactagttttttttaccccctac----------------------------------------gcctcgttttca------cccccggaatgttccagtaggagccgtatgatgggaaaccatcacgtacggttcggtgacggcctgcgggctagttctacaacacaagctggagacgtatccgcttatattcctaccaatgtgatttccattacagatggagtgcgacgtgacgtgtgtgggatcggtgagtcgggggcggcgcatcgtcgt---ccccggcaacggagccaaggattaaggggtggtcggacccttcctaccccaagtagcaacaccgtaggcgatctcaacagagcttcttcg------------------ggggagtcctccg------------------------------agactcgagtggaagccccctaccacggtttgtctgttagcactag---gccgtatcctcttgatactgtgagtcctagccccgatacgaaagcccaggtccatgggcggttttcgggaatcggtgggcggttgcccgcagagattaga--agcttggcgttaggaaatgtcgatcctcgtacgagcgcggcgagctccttcggcggatccc----------tacaaagacacaactacagttcgctgtcaaaagact---------------cgagggccgccgcgggcgcggagatggaggtggaaaaccccgaatcagccggtggatgcgctgagaagcagaac---c------cggtcgacacgggacctaataccttctgcatggaagatgtgcaggct----agagcgggcgcgagcgcgt---------------------acttgga------gtctacgga---------cgtagcaaaagttccagcctcgaaaaggagtg---ataaa------ggcaaataccaagatcttttcggccttgtaataagcccggataattcgaaacaggcgtggctag---agataagaaacgaaccagccaatctgacgc---ccggtggcacg---ggcgaa------accggggaagactggtttacggagaccagcataagcttgcacgggggaatctataaataccaactagccaggaaagttggcataccgggcggcggggggcgcccccttactatagcttctccccgggacgaaatgattcaacaggccttcaaaagaattttagagcctatcctcgaaggttatgttgtcggggttacagcccct---cggaaccggcggcggggcaacgacatggttaaaca---ctggatcctcccagttgtctttagcgacttatcccacggattcagacccggaaagagcgcccactcggcgctccaacaaatg---cgatttggttggagggacgtgcactggcttctcgactacgacgtgaggaaagcttttggtaacgttaaccaccacgtactgtgtgctgcgctggaagagcagatagcggaccgtagggttatcgacgag---attcgcaagatgcttaatgtgaaagggataaac------tttgacatc---cgggaaaacctgggcaccccacaggggtccgttctatcccctttcctgttcaacgtttacatgcacaaatttgaccaattcatgcataa----tcttatagcacactacgaccg---ttcgggcgaggggttaat------aaaccccgaatggaaagaa---gtgagtcgagtcagagctgat------gagaagggccagctgccg-----gagg---accctactaggaa------ccggcagagacggttagccgctgcccgcagaggta------tcaagcgatacatctaccatc---cggcggccaatatcaagatccgatacgtccgctatgctgacgattttttggtaggtatcgagggcccgaaggacttgagtaagaccattagaggggaaatcaacgattaccttcaatccgccctgcacctagagataaagaaggacaactcggtccatgcgcgttccgattgggttcgttctataggcttcgacattcaagctagaatgac---aggttcctc---ctgccttatcaagggtaa------ggagctagaggctattaacagattcaaacaaagagcccgtagggccaaagagaaggcacataagaaataccaatctatgatgaacaaggtgggagcctcgatccaacgccgaaccgtagaggatacctttgccagagctgggcaaacctaccttaagcaagtacagatcgcaatgggagccgcaacccttagtcgatcgcaagctttggacgctctgcaagagtcgctcaatgtactaaga------catgagtactcatgggaa---cggggtaacggcggccctccggcccgaatgcccg--------ataattatcggaacaccgattcggcaagcataaggggagtagctgggcagtggattcgaggggctaaatcccttggaaacctcagggtcgaacaagaagttagacaagccccgaaagatctatacggggtagacattgtggagaaggtggaggaacccagtaagttcttggacaacttggactctgggcggggtgagataacacggtgcatcagagatgagtat--------aaaggtaagggtgcagctata---------gcctcg--------gtcaaccctt---------atataagatgcccgatacctcacatactggaatgtctgcggtctcaaaat------attgtagccaagaatacccgaagacctattgcggtcgctgctattcccaatccggatgatctaactattatcgactggttcaaatctaaagcccatgggatcccaagctattacagatgcgcgcacaacatctgggaagtccgagacttggtcaactaccatttgagatattctctccttagcaccttagccctcaagcataagtcctcaatttccgggattataagagggtacggtaaagccccgaaaatacgaacaattaatgagaagggccaggag---tccgtagag---tttcccacagtacacagagtgaatggcacccgccgaggatttaacaccaaaccaataa---gcctaataacgttccaggattttcgggatctcctgatgagaccat---gcgtggcgcggaaac-----ggtactatgacctgcttt-atgcgggtaaacgccagaa--tcatcggtagtatc-----gacccgataaaact---actgcagaactgggagactagccgccactggtctacct-------------------agatgcctttgatcattcctccagtctcccatgggagccggat-gagggagaaatttctcacgtccggatctttgagagcctccgggctactctctcaaatctttttggaaacagaacccttctatcgtggaagtcgacctgctattaacgtgggattatccgtgagtcgcgtcggttctgcggctcagttgaaagccatgaaacaagtatgcggtagcttaaaactagaattggcacaatatcgtgaagtagccgcttttgctcaatttggttcagatcttgatgctgcgactcagtatttattaaaccgtggggctaggttaactgagatacttaaacaaccacaatatagcccaattcctattgaaaaacaaatcgtggttatttatgcagctgtcaaaggttacttagaccaaatacccgtcgttcccataacacactatgagcaagagctattggaatctatcgacccaggtatactttccgctattgtacaacaaaaaaacatcactgagcaaattagtagtcaactggctaccttttgccaaaaatttacgcagggcttcttagc---aactcatcaatcataaatgcgtgaagtattaatatttgcaatttcaagctttagcgttttgagttcgaaaaaaatcctaatatataatgaagaagttattgtagcttcaagttttgtgtgttttgttatatttagtcaaaaaacatttggtgaaact---ataaaagctactcttgatgcgagaagcgaagctctcctttccgattcacagcaatggatgagtcatcaagaagctatgttgtccgaattgaagaaacagcatgaattacgtagtataagcttgcgttcaagtacacaaatgattggagaatcatgtataaatgatatggttacgcgctgtgcgccaaagtgcaaacagacggtgaaatctgtgttatgccaacaaatggagcaaaagttaaaaacactgttagctattcaagagcattcccgtatcggtttacaggagaagatagtaacttgttttcgcgaaacagtttgtgacgaatctcgcttttccaaatcgcggaaacatcagtcagaactagttcaacaaagcatggtattattg------aaagatggggttccgaaacga---acggcgtgcagcccgctagaacaatttgcaattattcaattgattcctattcatataggaaacttgcatttcccatttaccaactcctctctgttcatgctactaactatcggtttagtattgcttctggttcattttgtcaccctggatggaggacacttagtaccaaatgcttggcaatccttcgtggaaatgatttatgattctgtgcttaacttggtgaacgaacaaataagtggtgctttttcggtgaaacaacggtttctccccctaatctatgtcacctttacttttttattatttcgtaatcttatcggtatgataccatatagttttacggtaacgagtcattctataattaccctaggtctttcattctctctttttattggaataactatagttggatctcaaacgcatgggctccatttttttagtttctcattaccgcaaggagtacccctgccgttagcacctttctcagtacttcttgagccaatctcttatcgtttccgcgcattaagcttaggaatacgtttatttgccaatatgatggctggtcatagtttagtcaagatttcgagcgggttcgcttggaccatgctatccgtggggggtattctgtatctggcgcagcttgctcccttttttatagtattcgcatcaactggttcagaattaggtgttgccattccacaggcttatgttttcacaatttcgccatgtatttacctaaatgatgctataaaccttcatcaaggg--------acttc-----cgcgt----cataa-----------------------------------------------------------------------------------atgcctcaactagatcaatttacgtatttgacacaattcgtttggttatgcgtgttttatatgactttttatgtattattatataatgatggattacccaaaatgagtcgaattatcaaaccgagaaaacgac---------tggtatcgcaggaa---aaagtaggcgcgaagcggagcaatgaccgtatggaacaggatgtggttttcagagaatgttttcaagccagtgcaaactatctgtactcaggtgtatccggagcatccaagtggtgtaaaggaatggtccaactcgcgaatgctaataaattgcaacgaatgaataaagattatgtatgttctttgggagagattagtgtatcacaagtgatcaaaaagaacgcactttcggcctcgagtccttctactcatcaaacaacttctctagcttcacgtcaa---accaccgctcttaacaaaatctatgttttacgcggacaaaagagaactctggc--gaagataaagaacggaccaagaaaaaaaaaaatttcgtga------------------------acgctagaaggtgcaaaattaattggagcaggagcagcgaccattgcttcagcgggagctgctgtaggtattggaaacgtttttagtgtgcgcctcgc---cggagcgcgtttggatcagcgaaggtt----aacagattatcgcacggcctcagccctaacctgtagcgggaacagaccgcggggaaccatagcatgg---gtttcg---gccgagtctcgtcgcacggtgttcacgagtgcttcagagtcaagcgttactcc---ctccaacgaaagagg---ccc---ggaagg--------cactaagggccaactaaaccctc-----tgtgcaaa----caaccccacgggggaaactgcaggaagcaggaaaa------gtcgctcact---------aacctaaacgacgagcaagcaaccaaacgtgaaagcgagggatcacccc---aatgg------------------accccgaaaaggttagcac------------------ctaggtgccaaaacg----------------------c---ggac---caggg-------tatatccaaaaatgtaatgggtgacagatcagtcataagtactccgaggg------------------------atacactgggc---aaaccaagtcgcgtatacgacgatgccc------------------gtaatgtgaaagactccgagggaaggactgtagatggtaatgcgccac------------cggaa---------aaaacttttttt---tgtcgaacag---ccc------gcaggcacgtggtgcgaagacaaaagaagggggtcgaccaacgggagagggcaggaaatggaagactgagaaaggctgaaatatttcttcttggg----g--------------cggaaccggcggaagc-aactactaaaaccaa---------ggccaatggaagtgagtctagac------cagtgacgcctcccgccgcgctcggtcacgtcttctatgaagacatttacaatatagacaaccttagggctggctacaaaaggc---taaaaggaaatgtagccccgggaatcgacggtagaaccaaagcggacatgaccgacgaggccctcgaaaaactatccaaagagttgggaaggcaggcatatgccccaaaaccggccaaacggataatgattcctaacccagat---ggcggtagtaggcccccttctattgcttcgacggttgacaaagttgtgcaatccactttgaaaggactggtggaaccgc---actttgagtcgc---tttttagagac----tcgagccacgggttccgccccgg---gagaagctgtcataaagccctccga--------gacctccgttactcgtggacggcaccgactcggcttgtacaaattgatactaagaaagactttgacaagattcatcacgacctgcttattaaggaaatgaaatcagtaccgcgatctaaagcactacaggatcttatgcgaaagctacttaac---gcaggatacatagatgta-------------tataaccctacggatcgaac----------------------------------gcgatacgaca-cagagggcgttc---------------cgcggggctctataatatccccgcttcgtgccaatatctcc-----ccacataagttggattgctacgtcgaagacatactcatacccaaatacaac---gtaggg--------------------------------------------aatatg---cgccccg-------cgtcggcagaatatag-------------------gaggcttaatatccattcaaaagacaaagcc---ttcttcaagtactatacaga-attgg--gggaggccatcagaaacatc------aaaaacctagagtgggt------gaaccg---------------------------cgagcaaca------------------------aaaaaaatatattttagtgagaaaaaaatat---tttttcgaaaatttctttttcttccgaaaccc---taaag------gccctttgg---gccg---aaagac---gcttccagaaatggc------tgagaaaga------aggattaaaaacacttaagtacctac-ggtacgcggataacataatttcaggtgttataggcaccaaacaagatgccctagatattataaaagccgtacaaaacttcccgcaggaagaa-ctggagttggacataaacgaacagaaaagtgaaatcttacacgcaaaatccgggatggccaaatacttaggcgcattagtaatatattacggcacccgaa------gtgtgaa------aatctcaagcac---------tgacgaggt---atccg---atgcaaaccga---------------gtaagactccgccgatctcgtccacaaccaatagctcccataaaggactcaataactgaagccttggaacttggatacgcg-ggaaaaaacgccaaggg---------cttagctcgagcaacctccaatccacgattggcttcctta---ggggacaaacacatcgttacccacttctcatcggtgatacgcggcattgttaactactattcattcgtgagcaagcgctcttccctgtggaaagttgtgtccatccat-----aaaaagtcctgcgcgctaaccttggccaggaagcacggctta-cggtcagccaaggctgctttactcaagtttggtccgaacccgcggatcacagaaaagggcaaggaggttgcgtcaccatactaccccacctctctaaaaaccacgggaaagtt-ccacgtcac-----------taggttcagtca--------ggttactatactcgag---gaaccatattatggagtcaggtg------------------------actat-----attc--------gaggaacctcgtgat------gga--gtggc---------ggagcgg--------------gctcac---------------------tcc--cgc----agcgc--c------c----gataaaaaatc-------tggcc---------------ctcctccgt-----gtctcgctctggtcgacct--------tctctctctggtc-----------------------tccgcgcctct-cccctcttttccctctagca------------------------------------ctcgtgcgtgg-----------------aaatc--tacgagccatttccagtctgcgaa----cccttcctcatca-gccat-------------ttcggctagtgaaaaatcctttcgat-----------tat----cg----c----tt----------------actcaaaata----tcccc----------------------------ggggaccata-------------------gccaaatcg--aga-----------------------------------aagcggatcacgctat-----gcctac-----aatgactaagttac---gaggtgcag---ggg----------ggggggggca------------------------------------cccccccg----cc-----------gggg----------ggc--tagtagcgcttatg------catacggccaagccacagaagc---------tggagaaattgccatggacgagccacatgcagggaaacttgcacgtgtggttctgacc--ggggggg-gg---------------------------------------------------------gccctatcggtattctttgattcattccgttgcgcgaaatccatcattggctaagcaatcatttggttatgctattttaggttttgctctaactgaagctattgcttcgtttgcctcaatgacggcatcttcaatatcattcgtctttcaa------------------------------------atggtgttcgcgccacgtgcctttaaaa----tctttctgaaactgttttatcaacatattctacccaattcatctacact-aataacgactttttctccattttcgttgtatatcgtagccatgcccttaatgataggctcttctaaagatttcttatgtcatttccatttaggtttaattcggattcgtttgctgtttgcctttcttcctgaacgtttttttcgaaacgattttgaagacggtacactcgaattgtattatttaagcggttattgtttgcaaaaaatctcactttctaaatcgtatggtcactgggttccgcaaataagtggtgtttcccgtagtttccctgcgttacaacttctgtaccaatttgatcaatccagaatggattggttcaccattattataggaagccagatatttactcttacgtgtggtattcatccccgtttggctcttggaatcgcatcc---------aatggttggaacagcttgcaaaatctagcaaccttacccacttcattgcccttaatcgtttcttgtac------ttctatt------------gaaacagaatggttccatgttatt------tcattaatgggatatttacttttgtttctatttctttatcccattctggtctcaatcacttttcgaactttactagcagaatga-----------------atgta-------------tgtaccattattacgtccttctctttttatgtgctgctccttccgctacgcgcgaattctcattggattttg---ccggtttctaacagcgatagctatttattcaagtatttgggtagcaccatccgattctcaacagggtgaaaattatcgcattatttatgtgcatgttcctgcagcttggatgagttcactcattcatattgcaatggctattagcagtgtgttattctcattaacaaaacatcccctttttcagttattttccgaaaccggtgccaaaataggtgcttcgttcacgttgtttaccctagtcaccggggggttttggggaaaacctatgtgggggacctttcgggtatgggatgctcgtccaacccctgcattgatcttgtttttcatttacctgggtgcactgcgttttcaagagtttcccgcggatgttgcttctatttctacatgtatagggctaatcaatataccaataattaagttttctgtcaactggtggaatacattgcatcaaccttcaagcattagccaatttggtactccaatacatatttctatgcccattccaatcttttcaatctttgctagctttttcttttcaactgggattttgtttatttcggaaacacgtcaaataattctatc-ttttcatttccagcgaaaaagccaatga----------------------------------------------------------------------------------------------------------------------------------atggtccaaccacagaatttttcccttttccccattcttccggttgtgcctcgtggcacagcagcacccatactatttcaatggttggtaagtagagatgtttccacaggtgctccttctttcaatggtactataatacccatttctacatctttattacttgtttcagttctcatacattccagggggt---------------------------------------tcatgcgctc---------tctggacggagcaaaaagg---atagtttcg---ataagagcaaga---cccgttctgtt---acccaacataattgagagaagctcacctaaaaaaatcca------atatattccctcttttctggatgaaaaagccttttcaatt---ctttccttttttcgtcagttt-ctt---tctcct-------tttcttggcagacagtccccgccg-gc---ccttgtcggacagtat---cttg---gttttgtggtgtccgaaaagtccgg---------cg-gggccc------tggctgacagtgt------ccgccggggggccctggcctcgttgttgttttttcattttactattatcaaatccatgggagacttttcatatttagaatctttccgcggtgtgcttcgtttcttccccttccgcacgctctttttatcgtttcatcata---ggcgc---gataggtta---gcgagg---cacga---attt---cctttctttgtttctcacaggcagagaagacgcgagctcattctatcgtcactgagaagaaataacttgaattggagtagatgttttcttgtt---cgc----gccttactgagtagaccgatgactg---ttggtc---acgactttcgaaaagctc--------------------------ccgttaatatgaagatttcacacggaggagtttgcatctttgttatgggtgtgattctgcccaacgcgaaaaaga---tacaatctacagggaaaacacctttgggttccgaactacatataggtaa---ggttcgtagcacttcgcgaggtattgatcaattacatgggcccacttttcactccatttgtggtaatttaatcatttacgaacc---------------------gtccccggaaaacccatta------------atgtttgagcatgatggatcgcgt------cctgccctgtcgca---atccccccggcctaccgaaggt---gcgaagctcc---cgcccgacg------------gc---tctctaccaac---------aaactt---ctttggt---ccgaat---ggc---cgggggcca------gctggtggatttacgcacactt------ctttacgaaagaggggctttacagttcccgaac---ataatagtt------------tttcacattggttgactatgttcccagaaaaaagattctatctctcgaatcaaggagcgagcactaccaaagtggctatacataccaatctctttacggatccatacgctttgatcggaactggaagttttgaaaca---ggctggtatacgacagtaattaagctccctcttattccccgtattcggatagggttcattatggcttcgttgggaggcttgcttagtcttttccgtaagctcaccttttac------agattggattggaattaa--------------------------atgccgaatgccgtaacgaa------cccagc---tgtacggcaaagaaagatttctttgttgccaattataagcaaagtttataatgttatgtcaccggaattgggccattattttttagtaccgagtatttccgttgcgttaactaacaagct---gcgcc---ccgtggttgttccaccctattctttcccgtccactatgtctttctctggtattttgtttcgctatattcctcccgacttttccaattacaatgtatttaccaact---------caaatgctaatgcgccttcgtctcataaaatatcaggaacctggtctaatcatgaaggtagtctgttattatggtgttggatcccaagtttttacggattcctcctttgt---tacc---cggctcgacccagcaatgtatcggaacaagcaaagggcgcagaaagaagaaatatttattttttgttttcgtccgaag---------gtctcgaccagc------gggcagtttcgctcatggatgaacagcaa------atttatgaaggcattgctttattcttttctatttttccattagcaagttccaatcctttcgttcgaatttcatttgttcgtaccaaatcacttgcggaatcaaatcctgtttcacaagatcctgtaccagctatacatcccccttgcatttatgcgggatacgtcgcaagtgctattggcttttgcttatgtctatc------tggaatgataaacag---gccgc------------------gtctg---aagaatatatttttgtttcttggtcccttcccggtaaagccaaggaa------gggccgaa---ggcca---gaaatggctggtagattccc-----------acgc---acgggaac---cgctcc----cc------gcgt---gcccttcgg---gtcat---tggcccatag---ggagcggcgggctaagagtgtcgttcgtaaaacaaata------------------ctatgtattttcattttggtcggacccgccacagcgcgaatacggtg---gtgtgggaacaaattcaaattcggatcttgacatgtcggtgctttttaacggtaggcatatcgctgggaagttggtgggcttatcatgaatcaggctggggcggctggtggttctgggatcccgtagaaaatgcttctttcacgccttgggtattagctacggcttgtatccattcagtcatttcacctagattgaatgattggaccttgtttctcaatatggttacttttttatgttgtatttcaggaaccttttccgtgcgttctggattgctagctcccgttcacagttttgctacagattctacacgaggaatctttttatggtgttttttctctataattaccagcatatcttttatttattttttcagaatgaagcagcgatcaagtacccagcta---------gcattatctgttccatcatcaacccaagatcctacggtctcaaaacctgtgaac---cagatcttgtggcatt---cgcgaagcactctatttgcgcactcgtatcgat---ccgatcgtttagcaaagctcatggagg-----gc---acagc----agaaggtcgcgac---agagtcattgtatacagagcgggt---agaaagcc---taaataa---------------------------------------------------------------------------------------atggcaagacgactatcgattcttaaacaacctatatttcctgcacttaacaatcatttgatagattatccaactccgagcaatataagttattggtggggttttggttcgttggctggtctttgtttggttatccaaatacttacaggtgttttcttagctatgcattatacacctcatgtggatttagctttctcaagcgtagaacacatcatgagagatgtgaaagggggctggttgcttcgttatatgcatgctaatggagccagtatgttttttattgtcgtttatctccatttttttcgtggtttatattatggaagttatgcgagtcctagagaattagttcggtgccttggagtggtaatttcagtgcgcctgggaagtctcgttc----------aaagatgcgaaggttgaaag-------cgatcg----ccc------------------------------ggataagactcctaacccgaagcgggac---cgtaccgcagggaactaaagcatggggcctatcc---------gttgtttcgccgcacggcaaaaaaaagattttcttttcgtacgcaacagggtcacg-----------cggc---cccccctccca-------------accac----gggggtccggaaggcaagagggtccataaaatattctcgcgcgaa----caaccctcc---ggaggtaactgtaactgacaggaaaagtcgtacacggtcctaaacggcgagcaaacgaacaaacgtgaaaacctacctagggatcacc------ca---a-gaagac-----tctataaggaccctgat--tagagagaagcgggaacca-----gtcccaagagcacgaggct----------ttggccaa-----------------at-gggtgacagatcagccataaatgtactcc----------------------------------------------------------gagagagacaccgggcgatcaatgtcg---agcat---------acgacgaag----cccc-aac-------gagtga------aatgctcggcggaaagggctgtagatgataaaatgctatgc--------c--ggcgcggaa--------g------ggctctc---------tgatagtgactgaccc-----c-------c-tccacgtagtg--aggggtgagcgctcgccgccgcgcca------ggcggcggaat-cggataaagcgaagtaggagtag--aggctggcc---tactaatttcggtcgagtttcgtgtgaga-----------caaacctcga----ggctggctac------gc---ggagg-----aatt----ggcggtggaccccagaaactgaagaggcaagaaacaaaggta----c-----gaggtagggaaagaaaaaaag-----------atgaa----tttttccctacaacagctacaatcccaacctggatagcgtat----agtta----cccc---ggtgctgtctgagaa------------------gc----ag-----gagacgtgccactgg----aatct--ggtttcctag----gtg------gcggcgccggacat--gcttagtaac-----cccagaatccgag--------------gccc---tgac--tcgccatccgggcg-----ggcggcatctc------ggcggc--c---------------cgacgacacgac------cc---------------gagcctaaag-----ccc----caa---cgtagcgaacgtgatgctcc-----------agcctagatgcctacg---ggcgggtc------------ag-----aatc---------cgcc-ggatgtcaattttggagccttcaaac----gaagcttactacgtc----aaaaagtccaaccct---------cag------tc------cccgg---gcctgaatggggggatgaatgcaacggctggtaagccgtt-------acgcgg----------cctccatttgg----act---taaccaata-----tatcccg-----------aatcagga-ttttcaatca---cggcggaatg----ccctg-----------------c---cggataggag-atatcgc-ttatgcgggc----cacgaaggccc-------gt------------aaaacctgaataagttatcatggacgagccacatgcaggaaaacttgcacgtgtggttctgacc-gggggggggaggga-------------------------------------------agaaccccatcggtatttatcaatgattataacagcttttataggatacgtactacctcggggtcaaatgagcttttggggggccacagtaatcacaagcttagctagcgcaatacctgtcgtgggggacactatagtaacttggcttcggggtggcttttccgtagacaatgcgacctcgaatcgtttttttagccttcattacttacttccttttataatagcaggtgctagtattcttcatccggctgcattgcatcaatatggttccaataatccactgggtatcaattcttctgtagataaaatagctttttatccctatatttacgtaaaagatttagtaggttgggtagctttcgcaatctttttttctattttcgtttcttacgcacccaatgtattggggcatcccgacaactatatagggcgaccggtccagatcccgcacga-------------------taaaaagcacaagtccatttctgtgc---------agagg-----------cgttgcactcacccttgttcggcaacgaacacggagaccttagcatgtgca----------------agaagctccgttgagggggtttcatttacctcc---------------------------------ggcggggg----------------------------------------------------taacccaaaagtatggagcaagccggttctcttgtat-ttaagatgaggttctgtactggcgaatcggagactctttcggtccttgtcaaccagcaa--------------------ttaaccattggcacctg----------agctctgcaaatggcgaggcgcatgaacgtacgttgctcgctccatgcctattgatggtatatatcaaccgggtcataa---------------------------atgg------------tttgtcctctac--ctactctcttgtgtggaaggatagagtt-----------caagatgga--------gcggattaccta-------------------------------------------tactactaggggcaggagtctaaacgacatcttaagca----------------------cagggc--------------gttcggaa--gcgaaggtttctg-gacgaggagccgtgtaggaaacaacggtgaggtccta------ggggt-cg-------------------tcctaggaagtcagagggcccgtattacccgcctacccg---aaagggacctagcaataggaaagcgcttgata-----ccaagcagcagggaaggagcctatgtacttactgaatggttaccgttcggcaagtttcacttcgac-gcagtctat---------cag---------gccat----cttc-----caggga------------------------------------ccgtgtaata-----------ggcg---cccgaaagagagagggaatgtg---cg-----ttgaatagaccttccgggtttgaagaagctc----cgaagaaagtcaggttagagagccgtgtgatgggcgactatcccgtacggttcggag----agcacttgagtagccc--gccggatcggttaac-ggggtgaacct---ggggccgta--------t-ggggtggactcttgactctatcccgcaaatcccatgtcaaccccggctcatatagtgccggagcgcggttcggacccaacaatatccgctaccgacg---gaaatcggtgccttgagggcgttaaggctaatccctaccgaaactggggagtgagtga---------ccccagggcaagctctttggatgggaaaatgctctttgtggttcctgctgatacaa---gcccaagccgccttctcactataaggggctgccg---cctccgcc---------cggcggcggtcacgtcg---ttttgccggactcacgcgagtactcctaattccgggggaggaaagggcccctctgaggaaggaccaaacgagacggcgtcgccaa---gttcgcagactggtaaatgc---ttagggaggaccacaccgagtgcttcggattggctgggaccgaaacaagattggccggggggaa------ccccggaactgataagcgaagcctcgaat---gaagccttaggcctttatg---aggtacgggcccag---------aatgaggcgaacccgatccatggacagatgggtggagcgattaag------------------------aattcgaatcttgacgttcctcttaaccccttagagt------tttcgcatccggcccagcttgtagagaaacaattcatcgatggcaaatatcgccatctggtaagggagattatatctaaaccggaagtgctactcacggcc---tataacaac-atcaaatccaaacc---gaatatgaccggaagaggaagtccagggag---cgccacgcccttccctcgtc------------gagtggcttcgcccggcggcggcataagcctgaaatgg---tttcatgaaacgggccggaaactgagg---gagggtacatacgagttt---gagccaatttgga---gatcc------gaaggacc-----gaagccg---ccgggtggagctgaaaagcgc-------------------cgccccccaacggtagcgaa------------------------ccctagagacaagataatacaggaggctttccggatggtaccggaaattatctacgaaccaaggttccgagatatatc------ccatggct---tccgaaggaacaggggtactcactcagccctgagggacatcaagatgcggtggaagaacccatcgtggtggctcgaattcgat------attcggaaatgcttcgacactatcaacaagaaaatactagtgtcaatactaagcgaaaccattcgagatagtagactcgaaagtacctt---gaaccaaatgtggaacgcg------aagattatggatgtcgaattg-------------gga---ggcggcccggcggtt------------cg----------ggggagcgtcatatctcccatcctgaccaatttatacctcgacagactcgacagggagatcctaaggatccgaaag------------gaactcgagagagg----cggcggc---tc---gcatcgtcgagccaatcccgtgtatg---agcgactgctgcacatc---ccgaagaactcggtgatggagatg------gga---------ccggcagccgccttgcttc---------gggga-cggcttcgaattg----------tcaggagaaagggtatagc------ggaggatctc---------------agggaccctaaattcgtgcaagtctacgcgtgtcgctacgccgacgacattctgatggcagtttc-ggggtcgaaagctttggcccgcgaagtcatggaacgagtcccccggttcctcgaagacgttccccacctgaagataaacccggataaaaccc---gtctgggacacgtagtggaagagaaggcaa-ccttctcaggtatgagtctct------cggg---cccgaaaccgagtcaat---tgcacgtgaggtcagacaa------------------------agcgactcgg--------gccgggaataaatatcggggccgcgtccgaaaggccgcgttggagctttcgaatgggtgggagaaagggctcaggaagctcggagagaagttactggtgtgcgccctcaagag------ggcctcgaaggaggccgccggg---agaaaccttacacttattaaatccga------ccaagaggtgcgggaaacgccagaacaaatttgtcgagaaattgtgagtgaggtacgaag---agcg---gggattcgtcgggacgccg---cccggtgggcacgtgaattgagtgaaggggacat------cttcacgaatattattgagcgggatgg---acagggagtggtgagagaat--tcgacgaattcgtcgcatcggtgcacgagctcctatacccagagtccaaggttgagcggaaagaa---acgggtc------caggcc---ccgaaagg------gacgcaaa---ggacgtccccacgaaccaacgcca---ggcgtt---ccgaatacagatatacgcac-cgcttccgcggatactagacgagttaagggccagaggaataattaacgctgagggaagaccaacctccgtacctgtcctcgcgacccaagacgatgtcactatcacgcaatggtacggaagtgtggcgcacgagttcttaagttattaccgatgttgtgataacttctacaaggtcaaaaaggtggtagactatcagctcagatggtcctgcctacacaccctatcacacaagatgaaagccaagggcgtgggtaaagtcatag-------acaaat---atacccacgagctgcgggtggaaacggcgaa------gggcccaagggtata------------tttccctacacctactgaactgagggttatggggaaacaattcttggtgaagagcatcaaagacccagagagaatccttggtctgatg------------------ttcctacg--caccacta----------------gg---cacccgg------------------ccgatagatgctcggtta--------caggttgcct-----------ggagagtaagatcgaaatgcaccatatccgtgcgctgaaacgcagtggagcgggcggcgcctc--------cgtcgatagtcaactctagcagcgaccgaatcagtgggctagaagctcgc---------ggcgcttaaccggaaacaaaaatcc-----cagggagcaccacaaggcgatgcat----gcgggggatataagtctgcaggatatagatgcatctgtggttctgaacccgaaaccag----gaa-gag---ggcaggcctgtga----ctctcgatgattaaactctacaa------cgaaaaagattggggggtgggagccgtatgagcggtaacgttcacgtacggttctgtgagaagggttgggga-----------cggaaatg-gcccca--ttcccttactctcgatggtatttcttaccagtctatgcgattcttcgaagtatacctaacaaattagggggtgtagccgccataggactagtttttgtgtcactattggctctacctttcattaacacttcatacgtacgtagttcaagtttccgaccaatccaccaaaaattgtttcggttgcctgtagcagatcgcttgcttttaggttggattggatgtcaacctgtggaagcaccatatgttactattggacaaattgcttcagtgggttttttcttctattttgctataacgcccattcctggcaaatgtgaagccggattaatcaaa----aattttaatgcttgcgag-----gcgcgtagcgtcctagcaagctttctcacttctactggct-----------------------------------------cgcttcggtggtga-----------------------------------------------------------------------------------------------------------acgaacaattttgcacaaagatggctgttttccacgaaccacaagtgcgacgctatgcatgccataatcgctgggtc------aaaccgcgccgggacgactggtgctaaaccccacgcaactcagccgaaagttagtaggagagtgatgtcccgcgttggggtagacggtctggtaa------------gtctagggaaacgaatactaacgatgcgccctccgtttctgtggagcgtaggcggtaac--------ccgcccacggcttacgagt---gccgttctcatccgaatatcttactttgtgggggaaaaggagcgtccctgagaaccggaacgaaa--cgctcgtactgcggtgatgctacaagctcacccgatgcgctaggtaggacaagccattctgcgcgattcaggcatgacggcggcgagggtgg---ggc------tgg--gtcacgccccaggatgagttgtaaaccccatgccaatggcggacgggatagtgattcaactgagaaccggtcgggtaatgaaccccctgctgtaaccgtccatatggacggtggtggttggaggcggaaactcgaaactctcgaacgaaacgaaaaatccgggaaatctggaaacatctactccatatgcacggacccggacttattgattgcggcctatgaacagattaagtcccgcacag-gtaacatgaca---cc------------------------ggcggaaaacc------ttcgtcgagtgg---ctccgtccc---------cggaaagtatggatcg-------ggcgtggttcgaaagaaccgccgaattacttcgaagcgaacggtttcgct---tcaaac---ccgcacgtaggatcgtgataccca---cgcc------g-ggtc--------aatt------c---ag------accttta------actatcgggagcgacgagattgctcagcaagccatgaaaatagtcatggaacatatacacgaacctagattcctggacatctcccacgggttccgtcccggaagagggtgtcactcggggttagaacaaatttgcctgaaatggacaggagcgtcgtggttccttgaatttgacataaaaaggtgcttcg---------attctatggatcgacacaagctagtcttcatcttacaaaaggatatagaagatcagaggtggatggatctcgtgcataaactgttcaccgcggaactcgtcggcggcgagcttggcgg---tgaccccc------g---ctcagtcct---ctcccgttg---------------cccttgggccctcgcccctctactttgtaatattcactcgcacgaattggaccaagaagtggccaagatggctaatgaactcccacgaagcc---gcaagcgaagagacgaaag------------ggcggctatg------aggacgacg---cccaggac---gaaggcgttcggactg---accc------------------cgaaaatcatgacgg---------gggc---cggcgga---ctgtccccgactgattggaagga---------ccccgcacg---cgcattttacgctcgatatgcgggcaatt------tcctcctaggtat---tgccggaccc--aaggaactggtggtcacggtcaagagtaggattgtgcagttcgttaattcggagctgcgcccggaactcgccgggggtgatatatcccacataagcgccggaagcgtgaaatttatgggaatggagat---aaa------gcc---ctcctcgaaac------ggagatt---cggcaaggccatggagaagcgacgcaggattaggaaccgtatctctaccctaagggtacaaagacgcgaacgccaagactcctt-ggtccacgatgc------ctt-ggttagggcgctggggaaattgtcgaggaagcagaac-------------catgcggggctggccctgc------tgagtcctcctaaat--------ccccggaaatggcggagttagttaaagc------cttgttaagagaaatgcaa---gccgataacgatctagtaaccgacatt---cgggactcgcagaaaaacttccactcggctttagcgagcaggctatacttt---gccccggatga---ggcgcgggaagcg------atggataacctcgagaggaaactcgacaagtggtgcgatgagcgtg--gagtccgaaccccttttgataaagagag------------ggctccac---gagagcacgtggg---aagatacgaggcggcgcta--------------tccctgcaaattctggccccattaaaggagataaggaaaaggctcaaatcgcggggccttatcgcgg---agaataacaaacctcgttgtgtggttagattgattcaactcaacgacgaagacattgtgctttggtttaacttcgtagcccgagacctattgagttactaccgttgctgcgccaatttctacaaggtacgagactatgtggattatttttcacgctggtccttgatacacacaatggccgggaagcataagacatcggcggcggagctcatcggggcattatcgatagatatggtcataagggatgacgaggggaaa------gaaacaataagctttctaagctccaacgaaattcgacggatgggaagaatgttcctgaggggcatccaatgtggctccgatatgcggactctggac-cgccgtatttacg---c---cacgttcgggcgg-----------c------------------g---gcgccgtgcattgcggtgctctgtgaa--------ggcg------------c----gaggataaggtgtaaat---gcaccat----gcgcgcaagagg---------------------cacctggatgc--------------------------gagggggtagtgacc-----ga-------gggttacggtaa------tgtaa--gcgtt------cgaggttgcc-----atcaatagaaagcaaatacctccgtgtacggatc--atcacgatgaattgca----caagaggttatt---------gtagtttggggaactggatcg--------ggagtaggccccatagaattccaggtgtatacgtccaatcgagagtaggctcttggagagccgtgtgatggaagactatcaagcacggttccacgagaagggc----taa---tccctcactcgacagatataggtactctatatttaattttcggtgccattgctggagtaatgggtacatgcttttcagtactaattcgtatggaattagcacaacccggcaatcaaattcttggtgggaatcatcaactttataatggtgcgcccggatatacatcgtccgac---aggaagagctatccactcctctttttgccatc---caggctagctaaca------------------------------------agctagggcacaggctcgactcgc---ggaggtgccatagtaat-------atggctcac---------------------tcgggagcagc---aagtctaaatcggggaa---cggtcgggctgccaccgctaggacgccccgagagagcagaaggtacggccaggataactgactcgacacgcaatgctcg---tattacagtggacctcttgtc---tcaagcagcacatt---atggcaagagc---acggtgagtaa------gcctct---------aaggaggtcggaagaactgtgcacaatacattgtgtgtgcacagtccctggaagaatgtggggcactcta---------cacagatacca---gctgagtaatcagctaattgcgcaagggcctaacc---cttcag--------gatctaagatc------------tttctcggctttacgaagaaaggat------c---gaagtgtcctccggacacgaatgac----aaggactatgtaggagccggggaaataac---ccgccctaatcggggtggggttcggagggcccgtaatagct--tcggatttttgcaatccag------------------cctggcagttaaggagcctagctctcgatcgta------ctgttctatc------ccggaggtctcggatgacgaaaca------------tcgtctcgttccaacggctccgccg---gctcagcccccaaagctgactggtccgaccgtgtccgtatgtccgtttcgg---------aacagattcaagcttatt---caggccc-----------ggacaatagatacaatg---ggctgattcatgtcatatcagaccctacatttttggccttgtgctatgaatccatccgaggtgagccag---gcccccccgggt---------------------ctgatgcgaaaacttcggatgg----------tccaa-----------aatggtttgtacaagtaggtgagaaact---taagaagggcctgt------ttgagtt---gcccgcgcgaggaattacaaa---gc---cc----------------ggcaggaggc---------------taggcggc------------------gtcaaacagaaaaagtgctacggggaaaaca---------tcgtacagaaggccttacagcttgtgcttgaggccat------ctatgaacctatt-------------tttctagattgctcgcatgga---tttcgtccccaccgaagctgtcacacagcatcaaagaggctctgctt---------agagggaggtcactatccctgggttgtgaagggaaacattcga---aagttttttgattcgacacctca------------gatcctccacaaaatttcgc-aaagggtaaagtgtcatcgtacgctcgaattactccaaagggctctccgt------gcgggttacaaggatcctact------cccggtc-----------aggtcatagg----------------------tttagacggaggca-------cttcgcagggctcggtgctgagtccgctactccgcaacatcatactacatcacctcgacgaatttgtgatga---aacttcgtgatcgatttaacaagggcaaaaatagaagactcaacccagagtacgagctattgactcgtcgtatgaatgcgaacagacaggatagatctctcctgattaagcgcggattaatcccgtcgaaa-------gatcccttgg----acccttactttcgaagaattttatatgtacgatatgccgatgactttgccattttagtaagcggaactcggttagaaactttcgcgattcagacgtcgttacaaaactttctgcaccggagtcttgggttagag---cttagtttggagaaaaccatggtcttacaccttgcaaacaagggattccatttcttagg-------tgcatactgcaaacgcacccggtctagtca--------------tcggatcttccatgtgcgcacggtgggaggcaagacgattaagcagcgttcaacagaacgtgttcgggtttgtgcccccattacgaaacttttttacaagttaaaagagaaaggttttgtaaaacggaatgagatggggaaacatgtacccacggcgaagagtgatctaaccccatgggctcatgcagacatttcggaattctacaatcagaaagttcggggaacctcgaattactactcgttcgcgtcgaatcgcagtagtcttaat---cagattgtacatgtgttgtatatgccccgtgccccgactctcgcttcaaaatacaaactgaagacagctagtaagacttttaaccgctttggtaagtgccttgcctgtcccgctac-gggtatgagtctacttcgaccaggtgcggcggcga-------gccatacacctat---------acaatcccgatccgatcgcc------cgggccg---agcaggttat---tgatattagc---tggaggtcgacccg-----------------cttagaacatgtgctctttgcggatcaa------cgggga---cgcatcatatcccgttatgtcg---aagac--gttaaggcc---aggatccgccgatacgtcacttccgctt---attctg------agggcgccttgaaacgga---agcggc----cgccc----------cctcttcaccatcacagtgcgt--------acggccagttatctgagtcggaaatgttagcactg-----tctttgta---cacgatccatggagggatgt--tcaattg--taagattgaaagttcatag---------c------------aataagtggagaccggagttgcgagccgtttgaggtgaaagcctcacgtacggttctgggggcagctgt----gtcg---------gaagacccg-----accgaccccctactgttaataacagctcacgcttttttaatgatcttctttatggttatgccggcgatgataggtggttttggtaattggttcgttcccattcttataggaagtccggatatggcattccctagattaaataatatttcatttcggcttttgccaccatcattgttacttcttctaagctcagccttagtagaggtgg------gttgctgaa--------------------------gccgcagcccacccc----aaaaacttcactatatgctggaaatcctc-------------cggacaatcagcagggaagta------------------------------------gaaaatacc-------------------------------------------ccctcagagactatacgtgaagcgagcttccagctcgaagaaatagtccaa----gaaa---c-tccggaagagtctagttcg---------------------------ggcaccgggcg----ataa-gcttgatg-----cttattc---ggctggttt-aat-----gggatggttctctactaactcctgaaagcgat--------aggggc--------------g------------------cc------aaaattgtgttccgtcgtgaagacgag---cctttcgttccaaagctt---cgcgcc----aggga---g-------------gtgtcatacgatgttaac----catttaggcggatggaccgccgggtgcacgatatgcctgcagtattc-ggcggaatagtcac---ccgcatcagcggc-----aggaggcgcacccca----aaaa-tggaagcgcttcaccgtatg---------------------------------------------------ctctgcaacc--------------------------------tagagatcgataaacag---cgccc--------------------cggttggtt----------atgttcga----ggcggatg----acc---acttcgctgttcgatacgacatcggtg-----aag----aaaaagctgttgcatccacatgcgtat-----acgggt---ttgtcccacgc----aaagtgcga----ag-----g---tatcagatgatct---cgctttgttgcaac-----atgtta---tgacaacc----attgcttgggca---------atgcgctg-------------caccattccggcggagtttg---------cgtgagc----------------ggggggcgggtt----ctccgtgtttatggcactagcctggaatcaagaaacct----gttagagacttatcttccga----g---gctgcg-----cca--aata-----tctcgattt---ccg-----ggtcacgcgttctctttt----tgcatagaagcaaac---ttcacaaga--agagcgcgt---------acccaaaaaagaatagctttgacaaaaaagaatagctttgaaagctaccatg----a----ctactggtcga-aaagat--tccagt---tttccga---------atctgtactggctaaat---gccgatta-------gactcctacataa--------------ggag----------ct---tccatgtgcggttcggggtggacggtcga-------aaaagaggccgtaccctgtggagacatagggaacaatatttctgctcgatgcgggaacatcctcaccacagagagaagtgctcagtcag---gccgca--ggccttttcgattaagaccaaaagcaaaaaccttctctacaaggggacaacccgcctg-----gggg---------------gccgccccccatcagagactcaacgcggaatatctatcattttgcagatggctt-------------------gttggtatgacagacggagatg---------gctgcttcagcattgtgcttcgaaacggc------------aggtacaacctcgacttctctatt--gct---caaggcaagtac-aatctacggatcttgtattacatcaaggagata----cttggtgtaggg------tccgttaat---gtgcataagaccataggagtgtatcggatccgggataaag----ggggggagctagcagagataatatttccta--tctttgatcaatacccatgccta------acgagcaagcaattccattaccagaggcttcgtcaagctcatcg-gatctcggaagatc------------------caaagttattgacagagcacaag------------------------------tattccattcgcgagcaattgcggag---tgctactcttccgg-----agaagacatatgtcaatcccgtttggacggtaaatatggctgctcacatcgattggcttactggctttatcgaggcagaagggtccttctccttgt---ataacagagacggcaaacaacggatctctatcg-----------cgtttggct------------------------tgactcgaa------agttggacaggcttttattagaggctataagacgtaggctacacatacctac-----tcagatcatc------gaaaggccacacttc------------------tatcgattagagactactc-----acggtaggg----------ctgtgctcggcatgagccaac-----------------------------tctttcaaggccgattca------aggggatgaaatcattgga------------gctgaagctccggtcgagagccgtctactacaagaaggatcgagaaaagctcg-----agcagatccgaagtattc------tccaaaggcttcgtggcaagatgatagataaaggtatagtccgatccatatagagatatatggcgtataacgttaagcaatcacaacgc--------tgaggttatccaacacatatgctatccacccctaagtggtataaccagtcattccggaggatctgttgatttagcaatttttagccctcacttatcaggtgtttcctctattttaggttctattaattttataacaagtgcgccgtgcgaggctcgttttcggttaggaataatacccata-------ttcctg----cggcgcgtatgtct---gacttcc---atggggaaatacgtgcagcaggccaatgcggcatcttgggctaataatccatcatgtttgcgagcagttggt----cgaaggggacgccaaa-ggggactgcccctctcggtggtgtctcttagct----ggggtggtc---gaagtcaggttaaccaactt----gatacgcactcact---gcctga-gaagg----ggctacatatctc-------------------------aagcagaata------cgtcggtatgtgtgtggcggagtaacccaggg--a---------tccagctgggcgaaagctttgactgatgctgttagcggtcggggctgtcggacagtcacaagtaattctagcataggaactgacttgagcaatcaagcaagtgcgcaaggaccttacaccacta------------------------------------------------ggtgccccggtcgggggg---a---cgaaaacacgaaaatagagcaaccacgggaagtaaccgcttcacatcgtccagcagacgatg---cgcgggctcagaggtcccgtagt-----agtga-ggggaagg-------gaagccaacccagccaggccacgaaggcgactagtcagaacacgatccatag--ttcttcaaatgtctcgggcaaatcctct------------cctaccc-----------------gggga---cgccagtacatatgctaagaaag-tggtgaacaattgcaaagctaa----ccagg---gacgctataacggacttat----aagaattataccggatccaatgtttctggttcacc----------gggagtatcaaagg---taggattggcaatatgactccaagat---cagatggtc------aaa---------------------cggcaattcgttcgtacaacttgcggag-gt------aagggtcag-------caga-------------ccggagagtacttatacctaagcccgctgagagaga-------ggcctctgggttc--gaggggg-----ggcgccccgcc----------ggactgtcagacagggcggcggcgc-----------------cccgccaccacaaaaccaagatactgtcc----gggcgg-c-ccccccccggtactgtcagacaagga---------ggaaaaactcgcggaggaaaa-ggacgaggg-----------------ttagggag----aggcacgtagtgctcgacca----acggg-----ttatcgcctctccgagagaaaggata---gtgc----aagaagcactccaatta-----gt----cttggg---agc--------------gggaagatttctagctgctc----------------------------------ccact-ccact---ccgccctccgttttctccat------gg---cagtcaccat-------------------ggga----tatatctaa----cggcttcgacaagata---ccgtaccccaccatcatg-----aaaaggctgacggccttgctg----aaatgtcaacggaccccagaactgg---t------tatgaaaacct-------------agcagctta----catcgagctggaaaaaggt-----catccattcggcggcgg------------gtagtgttttgagtccactcctatgtaacatagttttgcacgaaccggatcaattcatgctcagtatgtaa----aacagattcgagaaagggattaatagac----gtga----accac------------cgttcttccgtgggaaaataaaatattctaataatccagcggttcgaaaagctatgctgatggaaatggggagaaat----ccca---aatatgatgtgattgatcctaatttccgacgattaagtcacgtaagat-acgc----tgacgattcc-gc---agtt----tttatctacggcacc-----agaaat---g---ccgagaaaataaga-gcgggg----atcgagag----cttccttgaacaagcgtgcggtctagagctaaatgtggataagactc----ccatcacacatttgagtagcgaatgg----------ccttttc-------gggccgaa----------acccca---------gaaagaaaagg----ccattctacacaatcaaaggtt----cctcc---------cacacggagaggtcggacccga----------------gctcccatcaaagccttgctgttcaaatcaaagg---------tctta-gaaaaaaaccat----atgactataatgtacccaactgcgatgagaggactagt--gggactatcgca----ccttgatatcct---ggctttccacaatcataggattggaggactgcttaa----------------ctattactcttttgcgggtaataggggaaatctgc----aagaagtgatatggttcctagtta---cctcatgtgctccaaccctagctttggaatggaagctccgaactataaaaaa----ggcgc---------gaattcggagctc-----attttatgtgcccgaata-ccaagagcagcc-----gttccaaataactatag-------ggttctgcactattacaaaatggagagtccaa-tggcggctactctggattcggttat----ccaggtttcttgggctgggaaactttacaagtctgggttag----ggcaggtttgc----gccgtctgtggtga----taagaacgtggcgatgcttcgcgtaagggg----gggcggctgttcga----gacgttcgag-----c----caaaat----tagaatagataaggcaactta--------ggttgggggcgtacgaacgagaacagattccatcatgtgga-gctcacc--accaagcttatcatgc---gggg----------g----------ggaggaaattcagataatatcatcctattagtaa----ac-------gttaagcc----------------------------ccctctataaat--aaagtga-cccatctattacagagatagacttgatac----aataaacccagcaa----ttgaagttttctgagggagagccgtatgacgataaattgtcacgtatggttcggagggcagcatcgactgaccctatctatcttcaatatgaggggccccggatcgaccatgcatagattacccctatttgtgtggtctgttccagtcacagctttcccacttttattatcccttccagtattggcaggtgtatttgcgcctgatgaggtag----cgatgcctcggtcgaatttgactatatgccggaaactccg-----------caaggacaatcagcagggaacgaaccgt-----------------------------------------------------------------------gacggttccccctcagagactatacgccaaacatctc-----tggcca-aaac------cccttccgt---gc----ctctgccacccgaacattagtttgg--tgccgg----ctcgattgggagt-gatggctgcatggtcataccttat--aaatcgaacccctcgtggtcggagacgata--------cccttccatctgaatcagttt-ccgagaca-------------------------gggg------------tgac------attgtccgg-gccgaatcgctgcgtgcgcttctaggctc-------------g---tcgatccagaccgaaa--------caaaaaacgg-----------------------------------------------c-----gctttctcaatgcgttagatggtata---cgagttattcatggaatcaa----tggcttcatgcgtacttccgagcacgaaacgcttc-------------------------------acagattgatagattggttgcacgcatatgacacaacactctatttt---------ccccggat----ccgagtgcttcgttttccaat-----gctct---gcggttctgccgaggg-----------gcggcggcttt---cgggttcgaatcaccatatccagtagata----cgcgttccca---ttccgtttgagctagaat--------------ggagtcggctgcaagaac---aaacgaaaatggatacta---g-----accgacgc----------------g-----ggcacaagtgatac------------gtgagtgcttct----ggagtaaattggcg------tagtcgcacatgcagcgtggcaggcaatgc---ccatgtggttgcttactctgatg----cctctcctc-gggca-------------gcggattggcgtgactggca-------atgcatctatggcatgatcttacacaa---agcacatctga----ccaat----gt-ggggtttgctgagattgcgcgcatcgaagcaggtatgaatagaaagagatgaagatatagtccaaaacca---cgccgggcattaagagaaaatattagtttccggtg--t-----ctttttt------cgtcagac----ag--------------ggcggcccggacaccacaaaaccaaaatactgtccgg-------gcggcggccccgggactgtcggacgagagg----gggaaaaaaaactggaaagaaaaaa-------acagacgaaaaaaaggcaattaccatgttattaactgatagaaactttaatacaactttctctgatcctgccggtggcggggatcccattctataccagcatcttttccggttcttcggtca-----------------aagaataa----ccacgggatggccgcatttg---ggagcaatcccagattgaatagtgccgctatttgctggaaaggct---------------aaatgccactaagtactcggttcgtaag--tgcgc-aaaaaaata-------gattttctcacgcccgaacctgtgaaaagcttatatatagatctgaa---tcggattttc-ggttccataggcaatgcacaatcagcaggaaacttcgaaa---aagaaggaaaatgtaaatgaatgaa--------------------------------acagatatttcgactttacaaacaggtgaaggatcctcagagactacacgcagcgcatctcccattgaaacaagaaatgatgagtat----------aaattct----------gaaattggttagct---ggggtggaggtt------tttcaaacccggctgg------atatataagc---tgtgaagtaacaatgcata------cgaaggaagtacaaaccctgt--actttttcgaacaaaggcacccggg----------------aaaagaatctctattcggtccatcggag--ga-gg------cactccagcagctt---tcgttggaaattgcataatagatcggctatagaaaga-ttggttgatttggtgaatggaag--aatgagaacaataagcaagcaaaaacaaa-----------------tgcgaagag-------tctgttgtgctatgataatagaatttattgaaccaaaacctc-------tagagaacgcctgggtttcaggatttggagatgg---c-cgccgttttaacattaaccgaataaacttccaaccct-----------------------tcgggtataggtcagaaagataaaaagatactgaaagatatagccacggc-------ggggtggatctatctattatgataaaagccgggatggacggattttgtggtattcaggtatgact---cagc-taaagctaatgattccttattcatacgttcatccattacgcaacc---c-ttatgagatagctaaatc----------gaaagggccgccggggc------ggc-----------------ggaagaaggattcgagcgttccttaagatat----ctggagagaggtgatcatctagatccagct-----aaacaaattgttccattct-attcg--attgtttcaatcgat---------tggagatgaagatacagtccat------------------------tagcatcctgaagtttatattccgattctgccaggatttggtatcattagtcatatcgtctctaccttttcaagaaaacccgtattcggttatctgggcatggtgtacgccatgatcagtattggagttcttggatttattgcatgggctcatcacatgtttactgtagggttagacgtcgatacacgtgcttacttcaccgcggctaccatgattatagccgtgcctactggaataaagatttctagtcggattgcaaccatgtggggggggtcaatacgatacaaaacacccatgttattcgctgtagggttcatatctttgttcacggtaggggggcttactggaatagtatcggccaattctgggctagatattgctctacatgat-------------------------------------------------------aaactattat--------------------------------------------------------------------------------------------------------------gcactatcatcgctt-------------------------------------------------------------------------tcttcgaaccc---------------------------------------------------------------------tgccccaagtggaat------------gtaaatcat-acggaagctataaa--acaattttttgtaggtcttattgacggc---ga--cggctcgattcaagt-----------taatcattggagagacaca--------atattacgatttaggattattattaaatcgaaatatacaggaggcaaccatctcatgt--------------taaagcaact----------------------------------------atcgaaagttccaaatataggtcagata------tatatccaaaga----------------aaatatgttcttttacaaatagatcacaaaactgaaatagaggtagttttaggtatattaacagattatcctttagtaactact---------aatgcttatactcgt-----------tatttatttccgcgattccgc--------------------tttctgaataga------------------atttccctaaaagag-------tatcagtttatgaag--catttcttagaatctgt-------------------------------atctagaaagttgactccatt---agagttaact-----aacctatcctatttcgata-------attgg-----ttcgtagg-----ttttgcaactgctgaaggttgttcctgtattggattgaatggttcacat-----tcattcagt----------------------------------atatctcaagcttccgatca--ttatatt----------------------------ctggagggtgtaaaaaccaaattc--------agtctacctaatcgagttagatcaatcgctgctaagaat-----------------------gggaaacctatcc---attcaatagggacccataatcgt---aattctttagcaagagttatagacttctttagtcgtaatgacattattagttt------------aggtggagagaagttgttccaatttcataaattcataccggctttttataaaaaca------aaaa-ggggctttagc-----ccgtgcaaa----agtgtcatggctaaatttggctgtatgcgggaaattcc-----------taaagacttgagtactagaggcctttca------cttcattcg-caagcgaata--aaggtcgagggaagag---------cggaaa--------------------------------------------------------aaatagatttttttgcgctccggcgccga--------aggcgc-------------------------------------ccgcccggaaaa-------------------------------cgtaaacc----------------------------------------------------cgccgtaagtagtaga------------gccctttactccgggcgg----------------------ccgcc-------gggaggc-------------ggccggg------gcctgc-gggcg------ataaaccgttaagtttatg--cgctacgcgcgtag--------cgctggcc---------tcgtgcgcggagatctacaagccatttctggtcttcggcggcgg-----------------------------------------------------------------------cccccttcgtacct-acgggc-----------------------------------ggcttgac-----------------gattcacgg------ggc------cg----taacgtttcgcgc-------gggcc------gg-------------------------------------------cagagaa-------------------ggggaaaga------------accagac--------aaaga----aggggcagatactgtgaagtttctggctt-------tacgttccccgc----------------------ttagccg----------------------------------cggcctct----------------ccctcccagggc--------------------ttcagtaataatc------------------ccgagtatgacgtagatc---taaaatctactgaaatggacaatccgccggaaaccaaactcaaaaaaa----------agggccgccgtagggcgtgagactgtccgaca----ggtt-----ggggcactgtcagaca----aaaaaagggc---ggacg--ccgtgaatttacgatttccgt--------ctattcacccgagaccaacgagag-------ccctcg--------gcccttacaagcca----aagaagcagccga----------------ccctc-----gcccacggcctctgcg----ctttatggagagtaggattctcagagactataggccaaacgcatctgttggtcaatggtgggatcgacggagcgatgatacagtccaa-------gtagatatg---aaaatatctaggt-aaagttgacttattatgtggttgcacatttccattacgttctttctatgggagccgtttttgcttcatttgcgggattctattactggataggtaaaataactggtcttcaatacccagagactttaggtcaaattcattttcggattactttctttggtgtgaatccgactccctttcctatgcatttcccagg---tc--aa---tat----caggcccacttc----------------cgga---gtcaaatttggagtgaaacatcactatacgctggaaattcctcagagcccttggtactcacttcgagcagtaaccatc-tcagggattggacaatcagcagg-aaaccaaagtctaatctcgacgccg-----acgaa--------taggatcctcagagactacacgtgatgcccctataca----------------------------attagggtgaagatacagtccggcctcgttagaaatatcaaggatattccttatttatcattggactagtttgccttttgaggcaggaaggaagaatcagtagcagaaaggaagaat---tagtagtagactcttgaaatggtaactcgctgc------------------taat---------aggata------------------------------tactattcaggat-aaccttaactcgagcgtaaa-----------ttatattcgagagtccttataattaat--tatccgatgctaaaccg----aaaaggattcgaaactggcgatcagtccgcc---gccgggtctaatggtaattcagaagagcc-----------aaaaggctctggaaataattctatcgctaattctgacggaccaattacggtcaaatcagatcataaattctcg---attaatcacccattcattattgataattcaccaggga-----aac------cttccagtatatga--taacgcttggttaaatggagagcaaatcgtttctgattatctaacggaaactggaat-------ctatc--tctggcatgattc--------agttaat--------------------gg----taaaca----atatgtaggtagtggttataaattaagcgatagacttgctgaatactatca---cccctccgaattatccgataacagatgtacctataattccatttggaaatatggtcatgacaat-----tttagttattattgagtcatg----tggttcaaca-------gg----tactattac-------cgaaaaggattatttggctcg--------actatttcgatctttat--gaaccagttcctaat------accaataaaagaactgattcaacattgagatttaaacacactgaaa---cgtctgagagactaattccggat---gaagtttacgaaagaaaaatatttagtcgcga------------tccattaacatttgataaataggggaaaaaccgcttgcgggtatgccacgtcgcattcctgattatccagatgcttacgctggatggaatgccttcagtagctttggctcatatgtttctgtagtagggattttttgtttctttgtagtggtttctccta---ctccaactagtgaaaacaagtgtgcttcgagtccttgggctg---tcgagcagaattcaacgacacctgagtggatggtcccaagccctccggcatttcatacttttgaagaacttccagctatcagggaaagcatctaa---atgaatctgatatggatatt---tccaatagctttttgtgacgctgcggaaccttggcaattaggtttccaagaccctgccactcctatgatgcaaggaagtgcgacatgatgacattgagagcaatat------------------ggggggattc----cccatctggcaacg-----gtttctgccggaccctactcgagcatgc--cttgactcgagagactgggtttgaagccttgggg---ataggg---ttagctgatagaggcagtgtaagcgaatgtatataaatctcgtcaa--------tcgtaaggctcgacgt---------gaacggatta---gcccctttccttcgggcgtatcga-------aa---ccgc------gagttcaccgggg-------taaggta----cagt---cggaaaaat---------------------cagcaaaggttaggtgctattaatgtaacatggtaagcccag----atttatc-------------------------------------cactccctatggaggt---gcacccgtaa---gggcacataacg-agat---gtgggtagaggaagccccacgaagc-------------aaaagaggtggctgacttggggcggcattcagcacaatgagatcgaggcaagtc-------tggggtcggc---------ggcgcaagcgga---ctgacaaagaaacgagcgcgaaagaac----gaacggaacagtcaa-------------caatt-----aagaaccggcggtggtggcatggaagtttggagaccgac-----------cggcggcctc-caacacagattagccaccagtccca-------gctat-cag---gcccgactcc------------------ggcggcgcgcattacgtgcct---ggcagtaa-----gtgc---cggcgg----cgggtgtagatggttaaaattgggca----gcaagggagac---tggaa---------cggcctacgcat--cgatat-----tccccaa-----cccccgagtggggcg-gccgctcgatacaa------tataccgtaatgaccggtgcgta-------------gtctcttctt---------------------------gg--------------gggggggtgcgtctgca--------------------ccacatggaagta----ggcgg------cccgtgacacagaatttgcaaatgaatctagaat---gccc--------tctctctttggtcgagtgtttgaaggg-----cactcttcgccgaaatggctgagaaa-----------------aac-tttgcactacgtgcctc---tccttcta---gtcttcgtgcgcg-----ggaat-cgtca---agccatttc---cggtgcgt----aggcctgtagatgaatttcgagaatgaaat--ggagctgtatgaaagtaaactttcacgtacagttctta-ggggggaa---agcccgtaagggcctacctatcc-aaactaattgacttacatcatgatatttttttcttcttaatcgttattttgatctttgtattatggatgttggttcgcgctttatggcattttcactatgaaagaaatccaattccagaaaggattgttcatggaactactatagaaattatttggagggcgaccgttaggtcacccatagttatgtcaatggggctc------aacacacgggctctaaaccgcgcgagcctatcctccgcgcgccgggtatacgactcatcctt--------gccacgtaagtggtgggagaccgaagcatgtcgtaaaagcgagattgaggggtccttgtcgttcgcagctggactgtggaaa---------gcccaagatcatcttgctaacccgccatcgctat----tcgagatgaggagctgctctggcgaatctaagttcctttcggtcgaatt---gaacctgatgctatccggcggattcaacccg-----ccggtgacacgcacgagcgcacgcattcaagctctcagcctgacaatggtccaaagtgtacaggccggagatagt---gcggtgcccacacc---ccgcatgagagcggattacctacat---------------cactggggacagggaacc--aaaagacatctcgtggcgacacggcctatcggtgataccggtgagatcccagcg-----------------tggtcacacgtctcgggaagtcagaggatccatacgacctgcctactgttaacgcagcctcgtaagaggaaagcgct------ttgcgaacac---------aaagcaacggggaagggatctaagcatctgccataccttt------------gcagattttactcgatatcgtctacgga---ctcacccccctgggatcccaaggtggatgtgtccgacta----------tgcgcggaatggggctgatgcccccgtg---gacctttggatctcgtcttttcgaaggcgtgactggatataccatgatctaagcaatcacctaaagagtatggacatatggagcatagccta-ccagaaactgagaccaaatc---------cagggtca---------atgagcc---ctgggactg---gcggcgg------ccccccgaccatcgatggcacgtcttt----tcgtaagcctcaagcgctgaaagatgc--------agtcctgaacagcggcggaagaagcccatatgaatggg---gc-------------------------------gcaggaatcatttccaagccg------ggtaagcgcgatcaaata---tcat-----ttggaattccctgcttccaagaccgtatcgtgcaaggggtgccgagaatgcctccagagcctatctatgaatcagtattctctcggagatcccacggctggcg---accg------gggcgtagcgcgcacacggccctacgaaccatacgcagcgacttcaaaggaactaattggat-tgtac-------------caggcaacattaacggagtcgtcga---caccg----tgaa----------ccat------ggcgtcctctgccacattatgagacgca-----agatccgagacaaaaaactgctaaaactcattagt-----ggcggattggaagcgaagatgcacat---gccctatgggaacattgaggaatc-----gaacttgctaac---cccggaaggcggaatactgagtccaatactgtccaatatatatctacacg---ggttcgacatatggatagaagagcgcatccggcaatac------ggaaggaaggataatcgtagctgga-----tgctgcttcggcggaaccagggaaagatgcgtaaagcgcg---ccgccgcagcga---cccattcgacccattgcatcgaagaat-ggagtaca-gacgatacggagatgacttccttatagctatccgtggcgccctgtctgatgctaaagtcattcgtcaggaatgcgaaaccttcctgggagagaaactcaaattgct---actgaacatggaaaagacccatataaaacatatatccgtgggaattcctttcttggggcaccgtatcggacgccg---agtagtacacacgaaacagaggtaccagacccgaga----gggttggcgatgggggag---aaaaaggagagtcatcctcaccatggacgcagacatgaaccagttgaagctgcgattgcaacagcagg-----cttacct---tgctgggaatggggatcccc-taccaaa---cttcggcttggtg------------aggttacctcgaagcgaagcaaaccgacgaatgaattcaattttgcgcggatacgccaattggtatcagtttgccggaaacaaacgccgggccatcgcctatttggcttacgccctgcgttattccctggccaagatgtttgcagcgaaacctaaaccgcactctctgaggaaggtattccagatagcaggtaacgatttgggtgg---ggcgctcgaag---cccgatatcca----------gtgggagtcactgactcacaagtggaagcttg-----gcaacggtctgtgagtgggaaaggtacgcctagagacat------------------cccc------ggaatcagccaaccgaacagggtccgccggagtagacttctccgacgcgcg-aaaaagcgttgattggcctgagcgataaaccggagggagat-agcaagagcgcgcgaaatt----gaagtacgtgtacggtcgtggagttccgactgacccaatgatgcgctac----tcgtgtg----gcgttttgctc------------------gccccatgtggacgg----tctccggacaatgtaaa---aatcacgtgc----c----------ccccgccggcccctc----------g---cccgctccccgc-gcctccgccgtgcct-----atgggtcctccctccggagactct---t------ctacagggctc------------cagtgcgcggaaatcgtaaagccaaagg----------acaagctgaagaagt----------------------c-ttc------cggc------a---gcgcagcgcg-----cgccgcgccttccttctaggtgcccacc---gggcaactggcagactgggccagccccgctatc--------tgaactcggagagtaatccgaagcaagtcgagttagtgagccgtagcacggtgacgtgctcatacggttcggagagcacctgag--------------------taatc------------------ttacaatgaggtgaaat-ttttactccatctatttttccaagtattattctgatgtttattgcaatacctccgttcgcccctctttattcaatggacgaggtagtagatccagctattactatcaaagctattggacatcaatggtatcggacctatgagtattcagactataacagttctgatgaacagtcactaacttttgacagttatatgattccggaggatgatttagaattgggtcaattacgtttattagaagtggacaatcgaatggttgtaccagcaaagactcatctacgtatgattattacttccgccgatgtacttcatagttgggctgtaccttccttaggtgtaaaatgtgatgctgtacctggtcgttcgaatcagacttccatttttattaaacgagagggtgtttactatggtcagtgcagtgaactttgtggaactaatcatgcctttatgcctattgtcgtagaggctgttcccttggatgattatgtttcttgggtatccaataaattggactag------------atgagtgtctct---caaaaacatccttttcattcggtagatcccagcccatggcctcttttgggttcactcggagccttggcaagcactactggtggtgttatgtacatgcactctttcacggggggcggaacacttctttgtttaggcttgggaatgatcttatataccatggtgcgcccgaagat--acatcgtacgac---agggagagctatccactcttttctgtgccgttcaggctagctcata----------------------------------agctaggacacaggct---ca---acttgcagatgagccatagtaacatgg----ctta---------------------------------------ctcgggagcagcaagtttcaatcagagaactgtggggctgccaccgct---aagacgctctgaaagagcag-------g----a-ggtagggctagtataactaacttgatacgcaatgctcgcgtcacatagctcctcttgtc---tcaagcagaatattacggcaagagcacggtaa-gtaggcctcctc----------------------------------gg---agaccg---aaacagtccacaatacatggtgtgtgtacagtacctga---------aagaccgtggg---gcactccgaca---------aggaactagctga------------gcgatcagctaattgcgcaagggcctaaacccttctggatcgttgtct---ccccaaagacacgaaaataagtactatgttgagtcggggaaata----acccatcg---------------------ggtgatggggttcggagggctcgtaatagc--------------tttggcagtccag------------------cct------------ggtt-----aaggagcctagccatcgatcgcac-------tgttccacc-----------------ggtcttggat----gtcgagacattg------tcttgtctcgg----------gccgccaatca------gcgccc----gaa---------------------gtccgcg-ttcgtatc--tccatta--------------ttcggaacggaatcaagcttatt----ctg---------------------------------ggagt---------------aatcc---tatttggttatga----atc------------cgg-taagccgggaaatttatgctacaacgccctcgg----------cctcccatagagatttgaatcacaagattgaaagttca----tag-----ttataag---cggagatcggaggaggtgagagccgtttgaggtgaaagcctctcgtacggttcggagggcagctg---tgtt----------------------------------gaaagaccc---gaccgacccctactttgtatggtggcgcgatgttgtacgtgaatccacctacgaaggacatcatacattcgtggtccaattaggacttcgctatggtatgattcttttcatcgtttctgaagtcatgtttttttcagcttcctttcgggctttttcccattcctcttcggcacctacggttgagatcggagctatccggcccccaaaaggtatttctgtttcagatccttggggaattccttttctaaatacccttattccactcccatctggagctgccgtaacttgggctcatcatgctatactcgcag------gtttgaaacaacaagcagtttacgcttcaatagctaccgcttccctggctctagtccttactgggtttcaaggaattgaatatatagaggccccctccactatttccgatggaatttatggttctacgtcttttttagctacagggtttcatggttgtgcgact--tgaaggacataagacaatgcgtatagcccaccggactatattgccatccccgccga-------------------cgggatgctcctacctcaccctgcgctcccggaaacggagagggctcgaagcgtgagggg-----cagagtaagaag----tttatgatacagca---tacaacctgc----caggagtgccaaggctactgatcaacgca----------------agtgaactgtgcaaggacgtttcgtaaaaccgcacctacgac---------------------------------------------gagttctcat---------tgagta---gggccggatgtga-------tttgggaca---cggtgaa---tcggtgcgtgcccc--------------------------gatcggc---aaatgatcaccggagtatagcacgggatc-tgaaac---cttgc--at---tggagtc------aaaatgtcaacgaggtaaacccaatgggct----ccc---cgtc-----------------gggaggtttgatcgtgagatcggataccgtccaatgggcagaagacgattcaaaaagccaagcgaagtcggccaa----------tcctttc---aa----------cc--------c------ccggcggctttatc-agccatttctcc---cggcgg----------------------cctccctccggggc-------------------------------------------------------------------ttgggtctggaacaatctacattt---cgcc--------ctcggtgctgacccgaatcttgggtgacgaaa---cactaaaaaa-caaa---gccacgcg----------aaattcgggtgaat-----aa---ctgcaagcagtgcgcgtgtt---------------------tggccaatcgcggcataagcaactcgcagagttac----ag---aaca----cttt---------------------------agtgata--gcatagtgcatca----taggcgcgaagcgcaccaacagc----------cggaggtcaagtcgcgga-----tcggttggttgacc-----------ggcggcctctccgttgcctgagccgcatgcggggaaactcgcacgtgcggttcttaggggggggaagcttgaaag---agcctacctatctcgatttcatgtcattataggtactattttcttaataatatgtgggattcgtcaatatctgggtcattttaccccgaagcatcactttggctttgaagcagctgcttttcattggcattttgtcgatgttgtatggctttttccccttgtttctatatattggtggggcgggaattagatgagaatttatctaatcggtcttgtcgctaagatacttggaattataatacccctgttactgggcgtcgcgttcctggtactagcagaacgaaaagtcatggcgtctatgcaaaggagaaaaggaccgaacgtagtcggcattttgggactgttgcaacctttagcagatggtttgaagctcatgacgaaagagccaattttgcctagtagcgcgaatatctttatttctccaatggcacccgttccgacgtttacactggctctgtgcgctcgggccgtgatccctttcgattatggtatggttttttcagatccaaatgttggggttttgtatctatttgcgatatcttcactcggagtgtatggaattattacggcaggctgggcaagtaactccaagtatgcttttttgggagcattacgatctgccgctcaaatggtttcctacgaagtttccataggattgcttctgatatccgtcatactatgcgcaggttcctgcaatttcagcgagattgtcctagcgcaaacacggatatggttcgtttttcccctgtttcctgtgtttcttatgtttcttatttctcgtttagcagaaactaatcgagctccttttgatccaccagaggccgaggcagaactcgtagcgggctacaatgtagaatattcctccatggggtttgctctttctttttcgggggagtatgctaatatgatcttaatgagtagtctctgtacattgctttttctaggaggttggctgcccatcctggatattcccattttccgggtaattccgggctctatctggttcagtataaaggttcttttctttctgtttgtatatatatgggtccgcgcagcatttccacgatatcgttatgatcaattaatgagacttggctggaaagtattcttgcctttatcattagcatgggtagtttttgcatctggtgttccagtagccttcgaatggctccctt---aa------------------------------------------------------------------------------------------------------------------------------------------------------------------------------ttggtcgccgttggctcacctccagctgttgccaatttagtatataataatttaataatagacaattttacatatttttgccaaatctttctattattaagtacggctagtaccatggctatgtgtttggattattccaaacaggagagttcgaatgctttcgaatctatcgtaccaattctatttcctactcgcagtatgctttttatgatctcggcttatgattcaatcgccatgtatttagctattgagcttcaaagtctatgtttttatgtgatcgcagcatcaagaagagactctgaattttccgcggaagccggcttgaaatattttattttaggtgctttctcctccggaatattattgtttggtcgttccatgatttatgggtttactggagttaccaacttcgaggaattagctaagattttcactggatatga---aatcactttgttcggtgctcaatctagtggtatctttatgggaattttatttatcgctgcaggttttttattcaagatcactgcagttccttttcgggcggccgtt---agacggcctatgggtaccgacagat---tgcggccaatctcaatactttcggggcgccct-------------gtgcgccgagcgtggaga--------ac-tcatcactacctcgtgaga-------gcgctgagaccatagca----tgttacaaaaacgcggttgagacc-----ctaaatgg--------aatagttt-------tttgctgctcaatag------caccgcgtgagc----tctaatagtg----tca----cacgagataagccc-----gcctggcgaatcgaagttatcttcttgtcaactggctacccagttcacccgtcgaa-------ggggaaacgcgcgaacgcacgctggtgtgcttcctgcctgtcgaggtgaaaaggcgacaaggtctagattggagct-ttaaactgcatggaagccgattacccaacttt------ttggggacaattaacaaaacgatatctc-------------aaggcacc----aaaaaccataggctgtaccggcgagatccaacggtg-------------------aaataaat------cgtctggaagtcagaggacctttagtacc--------cccagcgcccaaata------ttccattcggccgc-----gaaccaagtgcgaaagcgggagaagaa---aacaagttttcttc---tcggcccag-tgaagcgct------ggcaacgacggaggggaaggggtccatgcggtacctgcctat---------------------------------------------------------------------------------actt--ggcgggttgaact----ctacaaaatcaacc--------gatatcattccaggtg---------atcc----------gatccggctgcgtgtggagtggaatggc-tgaaagcaggaag---ggtccggg---ggg---ggcggcgcgaagaggcc-------gcccg---gtcgacct-------gccgg------caaagaa----atataga---------------------------------------------------------------------cttcttgctgtg-----------------------------cgggg---agagtgct------gcgccctttagatacataatccgagagttgggtagagttagagagccgtatgat-gggccactatctagtacggttcggagagcactgtagtaagtcatttggg----aattatctcaaccgtttgctaagcgaacagcgagtgaacgacaaatagaga------atatatata--tatttccagaaac-------ttatcgga---atcatc--------ccttctttt-cccggtagtgccc----------------------ttgtagaacagataaatc-----tccctacgggcc------------------tggtatcgt---------ccctttcggcc----------------------agtgcgcggg----aatctacgagccatttccgg-----------------ggcggcgg-----------------cgggccccgg---aa--------ccac-----aaggtgct--------gcgcacctctc----cttacagt-ctcgcgcctctg---gcggccat----aggcacgtagtgcgggggg----------agcccgttgttccgggag---ggagaggtgcatagcactcgaccagagggggagcg----cttcacgagg----gcggccc------------------------------ggataggaaaa--atatagatttttcattgacttgttgcgcgactcggtgaatgtatctttgactctatatatgtgggcacccgatgtatacgagggttcacccactatagttacagcattcttttcgattgcacctaaaatatctattcttgccaatatgttacgtgttttcatttatagtttctatgatccgacgtggcaacaactattctttctttgcagcattgcttctatgatcttaggagcactggccgccatggcccaaaacaaagtcaaaagacttttagcttatagttctattggacacgtaggttatcttttaattgggttttcacgcggaaccatagaggggattcaatcactactaattggtacctttatttatgtattaatgaccgttaatgcattcgccatggttttagcgttacgt---caaaatcgtt---tcaaatatatagcagatttaggtgctttagccaaaactaatcctattttagctattaccctgtccattactatgttttcatacgcaggagtacccccattagctggattttgtagcaaattctatttgttttttgccgctttaggctgtggggcctactcactagccctaataggagtagttactagcgttatcagtcgtttttattatatacgcttcgtgaaaataatgtattttgatacacccgaaaca---tggattttatacaaacccatggatcgtgaaaaatcgttactaccagcaatcactgtctttttcattacttttttctttccatatccctctccctcgtttttagttactcatcaaatggcactttgcccatgtttat---------gaacggaatttgcacctatttctgtctattcaataatcagtttgctactttcttcgatctcaattggtgtttcttttccattcgcttcttcttccagtttggcttacccagagaaattgtcagctcacgaatgtggttttgagggcggccgttaggttacctacagtc---ataaacgtgtgtggccgaactccacacgaggggtatatggcttactggaagctggtaacagcggaggaaccgaagcatgccataaaagcatcactggggggaggcggc---gctg-g-gggga---gag---ggccaacc---aaagc---gatacactcgaccaaagg---------gtccgaaggagtatt------cttca-----cagggtcaataggtcggaaatggcttgac-------------------------------------------------------------------------------------------------------------------------------------gatttcggcacacgaagac-------c---cggcggcgggcggcggccca-------aagg----gcgcgatacttg----ccg----------------------gctacgcact---ttgggcc---aaagagtt---cgggtcgaaggcgctcgctttac-gtggccctacggaccacctcgctttctgcccgagaccgtgatgcgagccccctggcactaac--gagatgag----------gtgctgttatggcgaatcggagtcgttttcggg---aaagcataccctgcct--------gcagc---taactccg---tgccttgcgcacgcggga---cgcgaaaa---aa---aaggaggacgcagtcatgccctctgcctgcagatgatcagaatcggccaggccacggg---tcggagtgaaaatat-gggggcggattaccc----aacacattggggacagacgactaaacgacatctcgaagtgc-----tacagcctgtaggcgataccggcga---ggtcca---gccggatga--gcgccg------gccga---ggcggc----gggttggaagtcagaaggcccgcagtacccgcct----aaaccttcgcttcg--------ggaaggcaccggaagcaccagtaatcgggaaaggggcctaggtatctgcttg---------gtctaggcggatctaactctacacagcttatcaaagcaactcc----cacggatcccagattggatgtgcccgac-----acggtc-----t---gcggtttgctccctgttaggcctttggatctctagctatgaaaaaaaaa-----agcgaacaggcgga----------------------------ctcc--agcttc----tctatcgagctata-ggggg-------cggcgcagcac------aaagtggttttcattc---acct-agtccac---ttgcc---cccccggctcc------ccga---------aactc-----gccaag--------tcgaaccccgt------------------------------------taa--------ctctgga---atcgttcaaaaa-gcagagcaacccgac--------------aaatac--gagat---cattctacgccc-------tgtcttgcgtggctccaccc-----aa-------------gttcagcactgc---------------------------tccctcccgctctctgcgcatcgacg----gagagcgcggaatggaatcatgcttt--------acgaagaaacctatt---------ccgtttat----tcggcgggg----------------actggagg-----cc-----ggaacacctagaggagataa------------------------tcggt----tctcgagaaccggaaataaatatataaatatatat------------------------------------------------------------------------atattaac-atatatatatatgctgcgcccgtagt------ggaaaaaggaccgaagcaagtagagttagtgagccgtgtaatgggcaactatttcgcacggttcggagggcacttcagtaagcc-----cta-------------catgggc----gtcttgacccctattccttttgatgatgccagaagtcgtttcgatatacgattttatcttgtttctatttcatttattatatctgattcggaagtcacctctttatttccttgggcagtttctcttaacaggattggttcgtttggattctggtctatgatggtaccttcacctattttgacgattggatctgtatatgaatggaaaaagggcgctttagattgggagtaa---------------------------------------------------------ttgctgggaagcctcattattttggtgatcccgaat---tcgagagtacgtctgatacgaggtatcacaatttggacctctttgatcacttttttatattctctctttctttggatacgcctcgagaatgatacagcaaaatttcagtttgtggaaactattcgatggcttccgtatccaaatatcaatttctatataggtatagatggtatctcgtcattctttgtgatcttgaccacgtttttaacccctattcgcattcttgttggcctttatagcgtcaagagttatgaaaaagagtatatgatagcgtttcccgttcgtgaatctttcccaattgctgtgtcttgctcactcgatcttttaatattttacgtttttcccgaaagcgtgttaattcccatgtttattattataggtgttcgggggtccagacagaggaaaatcaaagcagcatatcggttcttcttgtacaccttgatgggatccttgttgtgcgccacgttggtactagtgagtctccgggcaacaat----aaaataagccggcatggggtgttctatgtaaagcgtcccactatccttgcggggaaagcc---caaagggtatcgtagcatgtggggaaaaggggaacacggcgtgaaaccgatagcgc---taagga----gttccccgagctagaagttctacggctc--------gtcttgtgagtcta-------------------------------------ctggaggtatcccactcag--------tctggctgggaaaa---ggcc-------------------cagctattacgtcgccagcggggacagcgatcttcttcacagccaccgcccctgaacggggggc-----aaaagagtggaacgcacttggagacagctaccgtatagatacgg---gcaaggactcagaacctaaggaa-ccg---a-------------ttcgacacactagcatgaaacgtgggattgtct----cc-----actcc---ggggaa----c-tttttaacctctcc--ggcgg---------------------------gggg----ccggggtaggcaacggggggcccgtaat-----aacaga---------catgattctgctaaggggcccagagggaacaaacaggtgatggcattataagtaaaaa----ccttatactgttcatcccgtcttggag---gaag---ctgaa----cccaagg-----------------------ggcggggtccgac------cgcggttagttggattggaatcc----ccgtgataggaacgcagggtatactggaagc---gaggggaggcc----------------------------agacgcacttccaaccaatccataagctcaagcat---cactcggagagccgtatgcggggagacttgcacgtacggttcggaggaaggccattga---------tacctaat----atatcaccatgactgaaatataagc----cacg--cccc----gtgcggagga----cttggttttatcggatag--------tttaggttggtggcccatctcttaccatgctcttagccattttatttatttctttccaaacaggaaccactgatccacaaatattactaaccacagaatttagtgagcggcgccaaatcttgctacggattgctcttttcgcttctttccccgtgaaagtgcctatggtaccagttcatattcggttacctgaagctcatgtggaggcacctacggctggatctgtaacctcggcaggaattctttcaaaatcgggaacctatggttttttaagattttccatacccatgtttcctgaagcgacacttcattccactcctttcatttatgttccaagcgtgattgctattatatacacttccttaaccacaataagacaaatcgatttgaagaaaattattgcttactctccggtagcccatatgaattttgtgactattggtatgttcagtccgaacatacagggaattgagggtagcattttacttatgttaagtcatggactggtttcttcagccccttcttcatgtgttggggctccatacgaccgacacaagacaagaattgttaaatattatggaggtttagtcagcaccatgcctatttcctctaccattttcttattctttaccctagccaatatgagtttacccggtactagcagctttatcggggaatttctcattttagtaggggctttccaaagaaatagcttagtggccacattagcagcacttgggatgattttaggcgccgcttactccccctggctatataatcgtgtggttttcggtaattccaaacccaattttatcctcaaattctccgattcaaatagaagagaagttctcatctttttaccctttattgctggagttattcggatgggtgtttaccccgaagtgttcctagagtgtatgcatacttccgtgagtaacttagtgcaacatggaagatttgattaa---acggatctagtaaaatattcaacattttctatgattccttttcttttaggtatttggggaattttcttgaatagaaaaaatattctcattatgtcaatgcgtgcgccgcgtagagtagagtgtgctcgtac----------gaaacgtaccatgaatatgt--tcatcatgtaaagcatcccgctatcctt--------taggggaaatcccaaggggtattgtagcatgctgggaaaagggg-agtggaa---ccgaaagaaaca-------attctttcgccccgagctattaggtgctatggattcgtt--cccaagttagctggagggtgt---aacctcagtctggtaacgacgacccgacgatcgt------gactatat---gccgccggcaggaagagcggccttctcacagccaccgcctctggcattggggttagttgaaagagtggaaacatactgc-----gggacagctacc----acaaaatgtgggtaatgactcg------aatcctaaagaaccta-------ttttgacacacaaacacgaaacgtgggaatgcctgaggccggtgacggctaatccgcttagggagggggtgacactaag------------------gt----cggag----agaggcatcgggtgttccgtagtagcga---------------------ttatcgcgaagggatca--agagagagatcacttaccgccggggggg---gacgactggctc----atatgagttgtatcgccc-----gggggaggctcgg------cccgaactaac---cgggactcg------ggg-----agggaaga-----gataaccccgaaatcgtc---aagccgag--g---ggctataggcacgtagtg------cgcgggg--------agc----gcggat---atcgtgcg----c-----tcg---taaa-----------ccggccttc----------------------------------g--gc---gcttctttcataaagccaaagaa--------gtctccgc-------cg----------------------tcggccagcggg----------------------------------------------------------------------------tcggtacga------aggag--gacctggag--------------ggaaatagcttgtagatt---------------cccg----ccgcaccctagcg--------gagagaactcgag--cccacaggctcttgga------tttctgga---aggagttgtgaaagac----acttgaaaaagtcgat---acca------cccccctat------ctagtcatggtcattcaagtac--------------ggactcctccgtaagaacattgt---gtggcggg-----------tccgaagg--------------------cctttggctt----taca--------------------g--gccc------tc--------tccctatagtcgagtgccacgcatct---cccccc-----ccctccctccctcgt-----------agtttgcggaaatggctt--------atttccgcg-------------ccacggcacgagtgccgtagggagggg-------tgcatagcac--------------------t------gg---tccg----tccacgctta----------------acctatcgggtcgagcactatg----tgcctatcgggt-------ctcgcgtccctcg--gacctgccgggagagg--gcgcaacta--------ccgatagaggattt---ttctcttcgtctcggagagccgtatgcgaggaaatcttgcacgtacggttcgtgggggggccac--------ccaagcataaaaaata--------------ttctcttc-------------------------ccctccctttggtcttcgcacc---acgtgcctctctttatg--------ggtc---cggaggtgcg-taagcactttca--------gggatactgactt------ctccacgaa---------agaagcgccgagggcc---ggcggaaatg---gcttgacgat----ttccgcgcacgaagactagagg-----gagag---------gtgccctc---tggccgg-------------------ggagggttcgtggcc----tttgagctttg--------------aaactgaaaag-------------ccc-------------gcgggctcgtagtgctcgacaaaagagagaaggtccctgctat----cgggcggcgggtggcccaccccctaccaattgagttaatgctacttgctgtcaatctgaactttttggtattttctgtttattcggatgatatgatgggtcaattatttgctttattcgttttaacggtggctgctgcggaatccgctattgggttagccattccggttattacttctcgaattcgcggtactattgcagtggaatttagggcgaccgttcgcgtcgcttacagtcattgtttggccat-----atggggaagaa----ttgctattctgtgctcaccatag----------agtaaaccacgcgagaccctattccgcgtgccgggcatagagcttacctaaaccccgtgtaaac-gggtgggaaccgcagcatgctctaaaagcgcagttga----gggg------------ggttgaacccttagactactaag-tcagctcgctattgtacgagatgagag--------gacaaatcgaagtctctttcggttaaactggacccgcc----gcggcggtgaaccgtgcgaatgtggtgacgcgcacgaatacacgctgtcaagctctcagtctgccgctgataaattacggtaagaccagaatg---ggaacttccggcctgcagacat-----------------------------------------------------------------------------tgcagagcctcgaggag---------------ggagcagattac----------------------------------ccaaactactgg-ggacaa-----------------------------gagactgaacgacatctcgatgcgaaacggcct-------tgcacgaacaaccggccaagaactgtaggcaacaccggtgaagtccac-----------------------------------ttcagtcatctggac-ggaggtggacgtcagagagcccgtagtactcgcc---------ggggggtggaaaa---aataaaaaaaaga---tttttttttcgctaat--------------------------cggcacagaggaaggggctt------------aagcgtctgctatatctt--------------agcggatcggattcaaccaagtcct----cgagtaagg----ctcccaagcatc----------ccggacgggtcgatacaaagaa------------------tatttggg---ctggc----gcggatctttggatttttagatttcgg--agaaaaaatacgctacgcgccag------------gtttcggaaatgcatcatgttc-----ggggtctcggggacg--------gg--ctcgt----ataagagaatgctcgg------ttctattccctccc----act--------agaatc----gcgcatgat-cgctatagtgagag-agcaagttacttcatgt---------tactcacgccg-----------ggcccgcataggtcg----ctggaaaaaca---agccaagacc------------------------ttgcgacg----gaag-caaatcctccaaaggaag---------------gttgaatcggagagccgtatgatgggcgaccatctcgtacggttcggagagggc----------tcgagtaccaatgcattcaat-------atgtgtctgggaaagaacagatatat----atatat-----------------------------------------------------------------------------------------------------------atatatatata--------------------tata--------------------------------gatttat---------------------------------------ccactccattcaattgcatgaagggttag---------------------------ttgattgggagttttgcggcaggtttttttggtcgtttccttggttcaaggggagtggctgtagtcacaaccacgtgtgtttcattatcttctattttatctcgtattgcattctacgaagtcgcgctgtgtgccagtgctcgctatatagggattgctccttggattttttcggaaccctttgacgctgcttggggctttttatccgacagccttacagtcattttattattggtcgtcacaattgtaagtagcttagttcatatttattcaatttcctacatgtctggggatccgcatagtccacgtttcttttgctatttgtcaattcctacttctttcatgcttatgttggtaactggagataattccattcagttatttttaggatgggagggggttggactcgcgtcatatttattgatcaatttttggtttacgcgcattcaggcgaataaggcggctattaaagctatgctcataaatcgcgtaggtgattttggattagctctcgggattatgggttgttttaccatttttcaaacagttgacttttttactatttttgcttgtgccagtgcctcttccgaaccccatcattatttccttttttgtaacatggaatttcacgccataactgttattcgtattttagtgtttattggcgctgttggaaaatccgcacagattggattgcatactcggttacccgatgcaatggagggtttta---------------taata-----tttgagggctctcacg---tgc--------cat----taggtacattccaacaatctcactgtatgccggaatcgtcgaccaa----------atgagagtccc-----gcggaaaaatatctca---ttttgaccaatcagcaggaaacctatcg-----------------------gggt-------------cacccggcgaa---gaggccaa------------ag----gagctctataggatccccagagactgtacgtaagacctcttgttcgaa----------atggaatctctcct-------cccgaac---ccgccgct----ggcccaaa-----ggg--cac---gaagaccagaaggagagcg--------------------------gaggggggac----tttttccgcc---------------------------------------ccctatcagacgagagggagaaaaagaacttaaaaaaa-a--------------------------gggaaaaagg---------aaaaaaactgacgg-----gga-------tgcggagagaaatagacaaaaaagaaa-ggggcagaaactgataagtttttgtagga------a---tctatatcttcggcgtcgagtctattcgtgtatga------aggaaaaaccac--------------------------------------------------------------------gggcacagcggccacccgtaagattattgg---gagagcccatattccataagtggaagatccagtccctactcttgcc-agaggtagactca-----ccaaccaat---tacccag------gg-agaaa--------------------------------atatata------------ttttccggccttgtgaaat----cgtaaacggttatgcaagagtagcccactccagtatccgctttgattcacgcagctactatggtaacagcaggcgtttctatgatagcgaggtgctcccccttatttgaatactcacctaatgctttgattgttattacttttgtaggcgctacgacgtcattctccgcggcaaccaccggagtattacaaaacgatttaaaaagggttatagcttattcaacttgtagtcagtcaggctatatgatctttgcttgcggcatttccaactattccgttagcgtatttcatttaatgaatcacgcctgcttcaaagcacttttatttctgagtgcgggttcagtgattcatgccatgtcggatgagcaagatatgcgtaagatgggagggctcgcttccttgttcccttttacctacgctatgatgcttataggtagcttatcctcgattggtttccctctcttaacgggattttattcaaaagatgttattccggaacttgcttacacgaaatatactatcagtggtaacttcgctttctggttaggaagtgtatcggtcttttttacttcttattactctttccgtttgctgtttctaacctttctagcaccaactaattcgttcaagcgagacttgagtaaatgtcatgatgcgcccattcctatggcaatacctctaatccttttggcttttgggagtattttcgtaggatacttggccaaagatatgatgattggttcaggtaccaatttttgggctaattcacctttcatactacccagaaatgaaattctggccgaatccgagtttgctactccaaccattatcaaactaattcctattttgtttagtactccaggttcattcgtagcgtatagtgtaaattttgtggtgaatccactcattctcgctttgaaaactagta---ccttcggtaatcgactatattgctttttcaataagcgttggtttttcgatagagtttttaacgacttcttagctagatcgtttttgcgtttcgggtatgaagtctcgttcaaagcttcagacaaaggtgccattgaaatctcgggtccttatggaatttcgtacacgattcgaaaaatggcccagcgaataagtaaaattcaaagtggatttgtttatcattatgcctttgttatgttgctcggattaacaatattcatttccgttataggcctgtgggatttcatctctttctgggtagataatcgattgtatttcatttgcatagttagctttttatttattaatatctaa------------------------------------------------------------------------------------------------------------------------------------------------------------------------------------------------------------------------------------------------------------------------------------------------------------acgatacttttttatgtttttgtggtcctcgctccagtgtcaggcgctatggtgatacgtgccaaaaatccagttcattctgttttattttcaatctcagtttttcgcaatacttccgggttactcgttttgttaggtcctgacttctttgctatgattttcctagtggtttatgtaggagctattgccgcttcattctcgtttgtcgttatgatgttacatacaaggatagaagaaattcacgagaatgtattgcgctatctacccgtaggtggtattattggacttatttttttgttggaaatctttctaatggtagataatgattacatcccaatattaccaacgaa---atcgggtgca---ac------------ctatctaacatatacagttcatgccggaaagatacatagttggactaattcggagacattgggcaatttactttatacaacctattttttctcgtttctggtttctagtccaattccattagtagcacttattggggcaatagtacttacaatgcataaaacgactagggtcaaacgtcaggatgttttcatacaaaatgctatagattttcggaatactatcagaaaagttcgttga---------------------------atgcataaccaattgtttctcaaatctctgatagccactttaccgaaatggatacataaatgtcaaacatcgaaacatgaaaatatattatataccaacccgaacagtctatttaaattattatattttctgaagtatcataccaatacgcgttttaaagtttcgattgatattcgtggagttgatcatccctctcgaga---acgaagattcgaagtggtttataattcacttagtattgactataatacgcgcatacgtatattaacaggtgtagatgaaatcactccgatttgttcggtagtcggtatattcccatcggccggctggtgggaacgagaaacttgggatacgtttggtgtgtatttctccaatcatcccgatttgcgacgtatattaacagattacggttttgagggtcatccattaagaaaagactctcctttaagtggatatgtggaagtacggtatgatgattcagagaaacgtgtggtttctgaacctattgagatgactcaagaatttcgctattttgatttcgcaagtccctgggaacaaatgtcgcgtagtgac---ggatcgaatcagaa------------------------------------gtaaatgcaacgaaaatttctacgaaaaaaagccctctccctaaggtcgggtgcc---gcccctcgggccca---agagatcgaaaaacaatctccatatattcttttatttcattgtagtggcttgacaagccgacaatggcgacgaatcaagaatatattgtgtaccattgaa------gggaaaactttatttaaaccgagagagaaaaaaaagaata------------taaacaatcgg------ggccattggatcgcacagcttgcttttg---gcgcaggtcctacttgtatcttgtacttgactgagaaagcaccaaacaatacatggtcacaattgccgctctctcca---gcctcctacagccaaa---atttagttttattatatggacaagacggaggagccac---------tgctttcaatcatatggatatggaagaagcgactacttta---gaaacaacatcggtatttcaacaacttcttggtcttatgtctttacccggcgcatgttttttgtttctggttgaacaagccaac-----------------------ggacaaaagtga-----------------------------gcgctatatccaaaacgtacgaaatttcgtaaatatcgaagaggcagatg---tgaaggttgcgaagcggacggtacagaa------ctttgttttggaaaatacggcatcaaaagttgcgaagctggccgtatttcgtatcaagcaattgaagcagcgcgtcgtgctataagcagaaaatttcgaagaaattctaaaatatgggtaaaagttttcgcagatattcctattaccagtaaaccggcagaagtgcgaatgggaaagggcaagggaaatactaaaggttggattgctcgtgtgttgaagggacaaatcctatttgaaatggattgcgtcagtccgtcaaatgctcaacaagctgctacattagccgcgcataaaccg---ggtttgtcgataaagttttttaagtggtcgtaaacgagaaatagttg---ctggaagggaaaaggtgcgccaagttag-taataatgcgtctcc----ggcga-----cg--agccggcacggagtgttctgtgtaaagcgtcccactatcctcgcggggaaagccc---------aaggggtattgtagcatgtaggtgagaaggggaacacggcgtg--------------------aaaccgataacgc---ta---agccgttctccgagctagaggttctatggatc---gtatcggaggtctactggaggtattccactca---gttc---ggctgtggcct-cctcg-------gcccagccatcatgtcgccagcgggaagcgcgaccttctccccagccaccg-ccccctgcttttcgggttagaaaacggagtggaacacactgggagaca--gctaccgtacagatacgggaaa-tgacc----aaaaagcctaatgaaccggcggc---------ccgacacactagaaacgaaacttgggattgcctagggtcactc---tc---aacccg----gctagg-aaaata--------------------------tttccgtgtcag---aaccgagggaagt------------ag-gagggcaacg-----ggggactcgtagtaacggaaa------ta----ccgcgaaggggcccagagca----------aaagagat---cggagatta-------cttcggtaag---gaagaaccttatcccgttcatcctgactggg---ag---------cttacc--------------cg---aacaaatac-----gggcaacagtcccggacgccggccg-ccg-ccccc---------ccg---------------gc--------cta---accaaccggctgagtcaaaaggatcgcttggagagccgtatgcggggagactcgcacgtacggttcggaggaag----------gccttc---c-------------------------------------------------------cagacgagg----gatcag-gc------------------ccccctaccactaaaacgattaacttttcattt---gaaacgg---agttctgctggaagaaattcatcagggcgtattacggtttttcaccgagggggtggatcgaagcgattgcagcgaaaaattgatttcaaacgaagcacttc---gtctatgggcattgtagaaagaatcgaatatgacccaaatcgttcgtcttggattgctttagtacgatggatcgaagggg---ttcta---cgcccgccgcacccgccgg------ctttttatagagcgaatagtcgaagagaaaaaaatatgttctttttcggcctcttattctcgttctcttcgctgcctagacgagctcg------gggaatgaaatacgaaaaaacgaggcccggagggt------gcgggcaggtactggaaa---gttcttgggtcttaagggcacgaggaggagaccttagg---gcca------aagaggt------ggccttaag--------acctttgggtagctttctcgggttacccggcgtagcagtagctggggcaaagcccg------ctttcttcgcttttcgaatgaaa---g---gcccct------ccctaacgggaagagag------cgcctgtcg---gccctcagggaagaaaatacgtt---ctctcga---agcgaaggccaaaggtggagaacgcata---gcggggcgacgaagat------aaaaagaagcctagtactcccttggtcccaagggc---cgagg---gccggcggaaatggcttg---acgatttccgcacacgat------actgagaagaaggaccgaaggccgggaatggctggtagattctcgcacacgatattggggagaaggagacgagacccgaggg---agaggcacgtagtgct---cggcccttctttctacaa---gcccgaaca------tgcccc---ccgcgcact---ccatgccgtcgg---gccgccttcg---ggttcgggtcgagtgctacgcacccccgagcctttcacttatatattagccagtgaaaaattggaagcgggcaagacggtgatgaattttcatcggtctaaaccttcgaccccgttaaactaccatcaaccttcccagaaag---ctaatgaggcggcgg-------------gcctcctcagggta---gagaccgcggcgccgcgggata---gcca------agcttggctacac------ggagactacgcttctagtgagaat---aaatacatac---ttgattcgtattatca---aatggtcggaaattgcataccattagccaaaatacctataggcacgtgggtacataatattgaaaggaacccaggtcaaggcgcaaagttgactcgagctgcgggaacctttgctcaaataattaagaaagttgagaatacaccacaatgtattgtgcggttaccttcgggtgttgacaaactaatagattcccgatgccgagctactattggtatagtttctaatcctaatcatggtagacataagcttaac---aaagcaggacgaagccggtggttaggcagacgccccatcgttcggggtgttgctatgaatccagttgatcatcctcatggaggcggtgaaggacgcactaaaggaggtagaccttcggtatcaccttggggcaagcctaccaaaggtggatttaaaacagta---gtaagaaaacgcagaaattag---atgttctctcc------aaatagactcgagtttcattacgatcgggtaatacgtccagatttattgctaaaaatgaattacgaaaacataatggaagttcccagattgtgtaaaataatagtagttcc------------aaaggcaccctc------aaatttcataaagaatgtcgaattagccatggaaattgtttgtggtcaaaaattcatacagacacgaagtagaggttcgacgggaaag---tcgtttcgattcaataaattcgtattgaatcaggagtcc--gagagaga------------cacaggatatgtca---cttacctagcacgaagcactccacgggggcatatcatgtataatttcttggaaaaacttgttacgataatatctttttacgattatccagtcgaaatacgaaaaaactccattcaattatcaatggcaacgtcgttgttacgattatttcccgaaatacaagatcatttcgagattttcgagcatattcgggggtttgatgtaactattgtcacttcagccaacacaccagatgagactgtaatttcgtggagtggctttttgcaaaaagaggttc---agacggaagccaaattcttttgttttttggaaataattggagttggatatagagccagtactaacgcacaaggctctatttcatattcgaaattaggatttagtcatgggattcgacttca------agttacaccttcagttcgcgttttttgctcaaagcctaatcttattcgttgtactggaatggatcatcaaaaagtcaatcaatttgctgccattgtcaaaagttgtaaacctcccgaagtttataaagggaggggtatacaatatcgaaacgaaattatacataaaaaacaagggaaaaagaaataaatgactgccaaaatatgcatcgttattaaatcttttgagaatc---agaggtcgg------ggcttctgcttagcacac---gcaagattggattgcctaaaaaacaaattttatatacagtattacgatcacctcatattgataaaaagtccagag---aacaatttgaaacgagaatacataaacaattgctggtcatggaaacggaaacgcataaattgcgtgaaaagttgaattggttaaaactacatgatctacttggagttcaattggaaattatcttttattatcaaacccgtttggat---aaagtttgcgaaccctagatgc---aagaaaagc---------------acggtattactaat---atgcaaaaaaaacaccgtattacttatattcaatcaacttttggtaatacaattattactttaacggattatgacggaaatgcaaaaacttggtcctcctcgggttcggtggggtttaagggatctcgtcgctcaaccaattatgctgctcaagcaactgcagaaaatgccgcgcgagctgccactcgactcggattcaagtctgttgaagtgagaatcaaaggattgggttatgggaaggaatcttcgctacgtgggttaaaactgggaggtcttattattaccaaaatccgcgatgtaaccccaacgccacataatggatgccgacctcccaaaaaacgtcgtgtttaaatgccaacaatgaatcagcttgttcgt---aaaggcagagagtcgaaacgacgcacgaagcgtactcgagcttcgaataaatgtccccaaaagcagggggtttgcctgcgtgtttcgacgagatcgccgaaaaaacctaattcagctctacgcaagatagctaaggtacgtttaaccaatcgaaatgaaataattgcttacattcccggcgagggtcataatttgcaggagcattctgtggttatggttcgaggaggtagagtgcaagatttgccaggcgtaaaataccattgtattcgaggagttaaagatcctcaaggaataccgggtcgacgccgaggcagatccaaatatggtacgaaaaaac------ccaaagattatatacgaatttatccgaaaaatcgaattccaaccgtgttttcagttcatctcccgattggtttcactcatcaggactttcagagagggtgggaacgaaaagaaatagattttgtcgcggaacagaaagcttttatgcgctttgcttatcccaccgtagatatttatgctacgccctggaa---gggcttttgccatcaagacctaggg---gccgtggggcaagcacatacaattgctcagacaatttgggctatatccgggggggcttgaatg------tcat---atattttaggaaccaatccaaattccaataaacaggttaaaattgcctcaactcgaatctttggaattgggcctaaagaggcaattcaagtttgtgatcgattaggccccagcgataacattagggttaataagttaactaagtatcaatttgaccaaattatagagataatgagtcaaaattatttagtcgattcggaattggagagagtcattcagagagacatcaaacgattaattagtattggttgttatcgcgggtttcgccataatgcaggattgcccctacgcggccaacggactcataccaatgctaagacttctcgcaaatcgagatacat---ttcgatcagaag---------ttgaatgtcaaatcaaattatgcgagatcacaaacgtagattgcttgtggctaaatatgaattgaaacgaatgtattataaagccatttgtcaagatagaaatcttcctaataggatggtgc-gacctgttcacaggtcaagacgtt-------gagtcacgcctgtgcgctctagtc--cgcattcatcc----------gcattc---ggatgg------cg--gag---tgagtgaactga----------gtttccatgaaggtg--------------aaagtccttctcc-------cttgagaacagggtaacagcgtacccacatgcgtttggagcggcatc-----------------caaaggtgtgaagctgggtagaaaagggatgaagaacccgga----aattttg----aagccttttccgcagt----cttcg----cc---cccccggggataa---gcgggtttcg-ccccctaggaagt------------ggggaacaaacaatct----ctagcaagggcgtgacaaatatcct---tc-gttgggtattgtccgggtgaatac----tacag-ggtggttattctacccacgaaggctaattactg---aaccgtagcacctgaagcgtcgtaata--------ggaaagc-g----gggtggtattgct--tcctactctt------tga--------ccccccgtg-t------------ccggaat----atcagacagagg----ccaaggggaaggaatt--ttctgcccttccccg---ttcttt-----------------cggtgcgcctccggcgtagag-cgggagccttacggcccaatccaagaggattaatggaatctcggaactgtgtaatcctgcgcacctct-----------------------------------------gagcttcgactcaggcgggctaacctcatggtgtgtaggattaggatggggcaaaaagcta-a----------gaaaaa-attcttttcgcccggttg--------------tcgggatatgctaaagtgtccatgcatcc--------tttcggatgaaa-------------gagcagtcaacatat-atgcctcgaaatcgaggatgagagacacaacgtgtctttaagttg-taataattt-ctcaatct---gggtgcaaggagccgtatgatgggagactatcacgtacggttttgaaccaggggcgt---cagagga------aactcca--cgtctaccgtaaccgttacgaatatttttttaagttgtctaagttgccaagaaatagttccaagacacgagtaagaaaccggtgtattttcacagggcgccctcgttccgtgtataagttatttcgcatttctcgtatagtttctcgtgaattagcgtctaaaggttctttaataggcataaacaaatcgtgttggtagatgacacgctctatatggaaaggtccttttgtggatacttgcttattcaag---caaaaaaagattaagtggagaattcggtcacgtagatcttgtattttgcctcaatttgttggttgctatgcacgaatctataacggaaaaggttttgttggttcaaagattactgaagaaatggttggtcataaatctggagagtttgcttctacacggaaaacctccttcttgggtaagagagctttgctctcgaaaaccaagatcgaaccaatcaa----------aaaggtacgatag-------atga---gctttagtcaattatttcccaaatataattccagtttcaatccattacgtgggagcgctatacaatgttcagtgatacgattacaacagaacaaggtct---tggtggatacaggactgaaaactccaataatttgtttccaacatgaac---tgaaaagagtgccaatcaccaagc------aagcaagg---tttcatttcggaattgaagatgtagaagtgtttggtgaaccaaagatgcttttgccgaaaccattagaaataaaatgtaaagggaaaccagtttggattgaacccaccaagatttggcaaagtgac---caaaatttggtcaaaggatttattttgaattcagtgaaaggaggttatgctgtagcaatcgcaggttatatagcttccccccccaagagtcttctcagaagtagaaaagtattttatagtcaatggagaatattctccattttgaacatgaaaccagaaataagtaatatcgtggtaaaagagattggtgatggcaaaata---gattatttatcgc---cgacaagatcgca---------tcaggaacgaacgaagcatttaggcgcgaagctaaaacaccggcgagac---gaaaggaacaccaacgtcaagaaaaaaaatcttttttccgagaaag------cgaccaaa---aggaccaaacagagctttaagcatc---taggtacaaag---cctcccgcctataccgagaaaaaacgtgaaactactaaacaatccaccaaaaataacg---tatttcgacc---caaagaccaaggc---caggcaaataattag------------acgtgcaattctaatttgttggttattcaaaaattactgagtacaaacgcatatctgggccatcggataccaacttctgattttcagggatatttatatggatttagaaatgaaatggctattattgattcggaaaaaacacttatttgtttacgaagggcttgtaatttgattggatctatcattggtgcgaaaggccattcattattggtaaataccaatccggaatataatagaataattcaacgaatggcgaaaagaaccaatcagagctatatcaatcacaaatggattggggggtttttgaccaattggaaa---catatgaggagagtgcaaaaacactttcaagatttatctgc------acat---ccc------gattcggaagacgcttctacatc------ttcgcctttcgattatttcccacgtttcagaaagatgcaaaaatgttttgaaggaatcgtgacacacaatattccagattgttcagtaataatg---aatgcaaatcaaaattccatggctatacttgaagctaatcaattacaaatacctattgtagcttcggtggattctaatattccaaacagattacataaatcaataacttatcccgttccagtgaatgatgattctataaagtttgtatattcattccgtaatttggttacgaaaacagtcattctttcgaaaagatcgcaggggccaaagg------------------------------ttaaagtaaaaaggct------------------------------------------ttgaatggcacaaaaagtcaatccgatttcagtcagactaaatctgaatcgtagttcagattccagttggtttagtgattattactacgggaaattgttgtatcaagatttgaatcctagagattatttcggttcaatacgtccacctacgggaaacacgttcggcttccgtctcggtaggtgtattattcaccattttcctaaaaggacatttattcatgtatcttttccggatcgacttagccaatcaagacatcaa------------------------------ggccttggggcaataccatctgtc---------------aagttgatcg---ggcgtat------taacgacaatacagtgagacagagaa------------atgaa------gagatttggccca------gccgctatgaataccatgatcgatcgccatcgatacagaagattgaccaattacttcgagtcagcgattggatgg-ccgacatacactctacttttc--------aaagtatctggccggaagacg---------------aaaatgatgacggaa---------------------------gagcgtcaga---agaa------cgctatg------cgttctctcgcttc---gcgccttccgt--------c-ccggtagctgtgcgtgctg---aggaaaaaaaagagacttttgggt---------tcgaagga---------------------------------------------------------------------------------------------------------------------------------------------------------------------------------------------------------------------------------------------------------------------gacttctttggttttaccgggcgcgcttcctcggattatttcgtaatgcaatatttcttcaatctaaagaaccaaa---ttcaattcgatcct---------atg---gttaacagaagtcctg---tggcacag---ggcctagctggaacatccacgattggggaagcaattccgccggccaagaccgagcaaggaacac-aaagc---gggaagtcaattcgtcaacccag-----------------gtccacatcgtatttcgatgctaccatattcttgaagtatg------cccgatt---caggaaagcta------catctctttccagtcgttattattatttgaaaaaaatgcaatctttatttcctaatcgaaccaaaactaataccttaattcagccagtcaaaatagcttctgtttatcgaagtgcctctccaattgctcaagaaatatcttggaaaccagaacaaaaaaaatcatttcgacaaatatgtagatctatatttaaacagattaaaaaatgcccatatgtgaaggggatccgtattggttgttcaggtcgattaaatggtgcggaaatagctaaaactgaatgcaaaaagtacggtgaaacatcttcacatgttttttccaatcaaatcgattatgcgaaaacacaagcatctactccttatggaatcttaggtgtcaaagtgtgggtttcgtattttctaacaaaaaaaaaagggac---aagctgcgctatatccaaaacgtacgaaatttcgtaa------------------------------------ttggaaaatg--------tttggcagaccaaaaaacttactctaaaacaagaattacttatttcagagcttcgaaaaaacgaaaagaataaaaaacaatctgacttttccgtacaattacgaactatgaaaaagttgtcccttttttatggaaatctaccgataagaaagatgcaaagggctaaaaca---cgcacctatatagataaaaagaacagtttgctattcaatatagaaaaaagatcggacgttactccggttcgtcttaatcattgctcaactatgtttcaagcgaggcaaccgataagtcatcgaaatatttgtgtcaattataaaagggtcaatattcctgggtttcaagtatccaacggtgatcttatatctattcgagaaaattctttagcttctttcgaatc---aaacataagacgaaatttacgaactaaccgaataggg------agaatgaaacctaatcatttggaagtgaatcataaagcactaaaagctgcggtatcgtatgaacctcaacaaatacgatttccttataaaatagatctggaccttcttgc--tcga------------------------------------------------------------------------------------------------------------------------------------------------------------------------------------------------------------------------------------------------------------------------------------------------ctg------gaagggcttttgccatcaagaccta-g---gg---gccgtg---gggcaag---ca---------------------------------------------catacaattgctcagacaat---ttgggctatatccgggggggcttgaatgataaacaaaaacaattaataaagaaatcggttcacatttgcatgattgatgggaaaaaaacgagatctcgtgctattgtttataaaacgtttcatcgtctagctcctcatggcgatgtaataagacttttgattaacgccatagaaaatgtcaagcctatttgtggagtgaaaaaagtaagaatcccaggcattactcgattagtaccgtctattacagcaacgaatcgtcaagaaaccttagctattcgttggatgcctgaatcagcagccaaacgacgtatg------ggcaaaaagagcatgagcttggatcaatgtttatacgctgagatactggaggcttcccaaaagatggggattgcccgtaagaaaagggatgatcttcataaacttgctgaagccaatcgtagtttctcccattatagatggtggtgaatgcatacattg---agtaatcctttatctagtataaagaatgcgcaaaaagctcaaaagcgtgttctttatttttcctcc------gg---------aataagcgggaggagaaaacgctttgtccgctctgcttgtaagatta---cgccccgtgtt---ttcgtttcgcgtctctgttgggatttttgcagaattctgtacaatgagggttatatccacggattctctcaggaagcagacggaagcttgagaatagtcttgaagtatcatttttctggaataggtgtaataaaagaaatggaaacggtatctaaaccaggttttcggatttattcatc---aaaaaatcgtttatcaaaaa------------aaagggaaggacttggtataaccatcccatccacttc------------gaggggaaatttgatacgtgatcgtgaagcacaaaaaaccaattt----tggtggcggtgagattctgtgccaagttttttgaatggataa------ccaattgtttttcga---atctccaatagcta---cttcacc---------gaaaaggatacataaat---gtcg------aacggtatct------aaagcacctgaaaactg-------------------------cgcgaaga-----------tgcccaagagcgtccaattc---cgagcattcggtggaaccggtgaaccatttgtacgtgaaccatttgtacgtttggattt---ccgaatggggc---ggagggc------ctttagctctgaaaggc------------cctttcta------agctctcgcc------ccggtg------------------------------------------gaagagaaggttcgaccgagg---------agcgt---gcccttc----ggaaacactgtcaaaaag---------agcagttcaaggcagaa---ggcctgtttcggctcatgaaagacataaatctgtggatagcg---gccgcctataagaagctgtcaccaggcg----------------------------------------agaacagtggtg---------aaaggcc-gaaa---ggcacctcg--atcaaagcactagaaacactgagggactctgtgatgag-----------------------------------------------------------------gggcc------------gccgg------agtcgccggccc---aaagggcacgagactctagggacagagggc---aaagcccc------gga-------------gg---------------------aggttc---------------------------------------cgacttctttggcctcacgaaggaagagccgaag---ggaaatggctggtacatttccgcaca-----cttcttcgccccgtgtccttcg---gacccacgaagtgtctcgtgc--ccctt---------gggt-----cgtagatccttcg--------gacgct---tcttta------------cgggggc---ttacccaaaaagacaaggatata------------------------------------------------------------ctggtacaggaagtg-attcgcagcatcccagagacggtttacgaaccatgcttcccttcgtgttcccatg----------gatttcgaccgggccgctcccaacatacctgcttgaagcagatacgccgtgactttgtgggtaccgtctggttcatagaaggc---gaaacctcgcaatgcttcaataaaa------------tagataagcaagtgcttataggcctcatgcggcgaagaattcgagacaacagattc---ttgaacctggt---tcgaaa----------------ggagctagaaacgacga------gcccaagggcc--------------------------------gccggggaggaggagggcaccacca------------aggccaaacgg------------------cgg--------------------ccccttctatgcaacatagtgctgcatgagccggacctttttgttatgcgaccgaaacgtattgttgacagggga---cggc---gcggggcagtcaat------------ctggagtctaaggaattgtg------gcgtcagtccg------ctctaatcga---ccgcact---tcggcacacggagccggggg---c------ggggcggcctcc------tc---------------------------------cggcg---g---------ccgcctcggc---gggccgccgcaaggaa------------------ctcggcaaataaaccatgtgcgcttcgcggatgattctctcattggagtcattggtccaagagctccggcagaaaggatacgcggcttggttacacgatttattgaagtgcggctcaa------gctcagcctggataa------gacccgtaa---acccattcaattt---cgcccgaacacgctccccgcgca---------------------------------------ctacgtgcc---aatgggtcc------tccgaaagagacag---ggccggaggccggaaatgactttacaat---ttccgcacatggggc---------ggggaagaaacaaagtttttg---cataaggggcggagcgaa---gaagattgctttccctggatacct------tatta---gtcgcgattcgacctacctt------------agac------gag---gacggaggtacggaatac---gtagatctggtgggcttagttca-cttgtagatatgcgaaaagttataaaccgtttggcggggaagggattttgtgataaatcgggtcacccaaaacctaattttgcttactttcggtatccccaaacctactcggttgcccgcatagcctccattctacgcggccttgccaactattaccatctcg---caaactccaaacgccgatgtgtcacgcgcttgtgctacatactacgtacgtcattggccgaaacatatgcggccaaatccaaaccaggcacagcagctaaggtttctgccaagggtggcagggacctgtcgaaaccaattaaggctgggaggggcctcaa-------------------------------------cgccgtgtccaatc-------------gga------ggggggggagtgaacgc---ca---cttgccagccattccctacacgcgatatggtcaaataaagctacccgacatgaaaccgctaaccaaaaactggcaaccag---gccaattcattgcccgggtgaacga----------------------------------------ggcatacgattgt--------------ttataa----------------------------------------------------------------------------------------------------atgaaaatgaatcgaccgttaccacctcaccttaccgtctataaaccacagcttacttcgacgtttcctgtttcccatagaatatccggggcgttcttggccactatggttttgtttagtattttttctttcaaaataggtgatctcagccccacgttttatcatttttaccagtatctcttccttctcactttctatttgaattgggtcattatcagcttagtcaatttcactttattagcgttgtgctatcatatgagtaatggagttcgtcatttattgtgggattcgggtcttttcctagaattatctaaagcgtatacttccggaattattatgttattctgtgcagctttctcagctttattgaatattatccgacaacactggtcaaatggccaaataccttatcgaatgaaaactcatag---------agaaaccttagggcat---------tggcttcttcaaagaattactgctgcttcctcaatccctaccattcttatagcaa------atgtatccactccgattctgctaaatatcttgctattctggcatattcatgtgggaatcgaagagattttggcagattatgttcaccacgaagtaacacgaaattggattttgattcttctcagagtattctgtttaataattatcaaatatgttttt------gttttttttgttttttaa-------------------------------------------------------------------------------------------------------atgaattttgtatcaaaaactatttcggaggaagttcgaattcgtgttttttggatattgattcgctttagttttacatggttcacgcgttattggttcccggaagagttcatttcttcattagctaaaccctctcccac---ttcgccttattcagactcatccctcatttgtacacaattaacggaggccttgggcacatatgttactacgtctttaatatcatgcttccacttcctatttcccttctcaagttatcagatttggtgtttttcgatgcccagttgctacgaggaacggagacgaaaatacaataaattgttttacttaagtggtttttgctcctttctgttttttctcgtgacttttgtttgggtagttcccaacgtttggcactttttatacgaattaagtaaaac---atcaactaatttatctgtaataaagtcacaacctaagatttttgactatatcatgttaaccgttcgtatctcatttattccatcaatatgctctcaagtacccgtacttgtgatctgttcgctggaatcgagaggagtgaaa------------------acccttataaaaaatcgtcg-ttttttcgtggttttttcgcttttcgtagcagctttttttacacctccggatatctggtgtcaaattgttgcttgtttacctatttattttgtaatagagttgaccatttcttacgcatcgattatacaagtttataagagg------caacta-----gcc--------ctttaa----------------
>Aneura_pinguis_3
atgaacaa---attg---gctggagctgaactccccactttattagaacaaagaattaccaactattacaccaaattgcaagtggacgagatcggtcgagtggtttcagttggagatggaattgcacgtgtttatggatcgaacaagattcaagcgggggaaatggttgaattcgccagcggtgtaaaaggaatggctttgaatccagaaaatgaaaatgtaggaattgctatatctggtagtgatactgccatcaaagaaggagatattgtaaagcgcactggatctattgtggatgttccggtaggaaaggccatgtcaggtcgtgtggttgatgcgttaggagtacccattgacggaaaaggtgct---ttaagcgctgtagaacgaagacgtgtagaagtgaaagccccagggattattgcacgtaaatctgtgcacgaaccgatgcagacgggattgaaagcagtggatagcctggttcctataggtcgtggtcaacgagaacttataataggagacagacaaaccggaaagaccgctatagctattgataccataccgaaccagaaacaaatcaacgcacagggcacctctgatag------------tgaaaaattgtattgtgtgtacgtagcgattggacagaaacgttcaaccgtggcacaattagttaagattcttccagaggcgggtgcttcggaatattccattattgcagcagccactgcttcggatccagctcctccgcaattcctggcaccatattcaggttgtgctatgggagaatattttagagataatggaatgcacgcattaataatctatgatgatctgagtaagcaatcagtggcgtatcgccaaatgtcattattattacgtcgaccaccaggtcgtgaggcgttccccggagatgtcttctatttacattctcgttcattagaaagagccgctaaaatgtcagaccagactggtgcgggtagcttgactgcgctacctgtgattgagtgcgccccgacgggacgtagtatgattcaaacaatggttggaggggaagtcgctggcaggtactaccaaaccacgacgagaagcaacccgaaagaccagagcgctaggaggataggaggagcggatattcacggggtccataagccaaaaaataagccttcttcgcctgttattaaccttgttcaatgggtgaacgcggcatcg-----tcgaaa----tacgatgagagc---tccgggtataagcatatac------cttacccaagaatccactccggcagcgctcaccttac---------gagacaggggcgtctaccacgtccgagcggggttgttac---tgagggttataggct------gaaggc---ttacgctctcggtacgaggaattattccaaagacagctttcagcctccgtcaactgaaggcgtccatacgaatgaaggtactggaacgaatctcgag------ctcctaacagggctccgaaacagatggaaggtgaaaacgggaaaatatgaagacatcttttcgcttatcgcgagtgaagataatccaatcctggcatggaacagcataagaagcaagccaggtaac----ttaacccccgggacaactcccgaaactctagatggtatcgaca--------------------------------ccgagtggttccaaaacactagttcgaaactaaagagcgggacttacaggtataccccggcgaggagagtttatgttc---caaaac------------------ccaacaaacc---------cggggagacgcgtccc---ctaacagttcgtaacccccgagacaggatcattcagcaagcgttcttgaacgtattgcaacccatcttcgaaggtggctccgtctggcggcaagaaagcgagcaatcgacctacgaagaccactcccgggaatacacccaa------tgccacccctcccta-accagaaggaaacca--tcacacctcaa-----aggtggaagcggtagcta--taccaagaagttcctgac---cagacattggctattatcccctatattccttaacgtcgcccacggatt---cagacctaacc---gaggcgttcactcggcgcttaaaggaatcaagcaattctggggcgccccgaatcggttccttaggttcgctgttacgaaggccttcgacaatacgaaccataacctgattgtaaatctcttgaagcaacacgttgcggaccaacgtgtggaggacgagcttcggaaaatgctgaaggcccgcgtcatcaacttcgtgcttggagaagaatcaac---tatgaccttaggtgtgcctcagggttctgtctcgagtcccttcccattcaacgtagccatgcatcatctggacgtgttcgtgatcgatcccaaaaaaaagcatcaggtgccaccggaaaaaatacccaataaggtgtacgtaagcgaaagacgtaaattgctaacgttagcaaagaaacaaggatggggcatcggaaaagaactgagagccaacaaggacttaagaaaagaccccaagcgcagggggattagcc---tttttgaatacaaggttcatccccgtaacatttattatgtccgatatgcggacgattctatcgtcggggtccagggggataaagcctttgccaaggacacggctacgtcgatctccaattttcttaggagtagtatgcactttgaagtctcggagtgca---tatttcacaccaaaagcgggaaaactcctttcttagggtttcacccatcggtcggactccttg---gccgcccctcggt---aaggggtaaaatagcggagcgctttgcacggctcaaggcacgaatccgaggcgcgcgcaggggggaatataagcaatacctcaaaatggtgag-caaggcgtacaccaaatactataggaaggtcctggagggtcaccttcgacaggcccatcagactatgttgtctagcaagctattgaggtccggaggcttcactctggcgcgccaaggaactatcgacgcatcggaagagatgctgaaccagatcaagagg------------------------------gaagcgcag------cgaggctcgggggagggccgccgagggccggagtgctttccgacgggcgtttcaatatcggacgacccggcggcagcccgcagggccctcgggaatccgcctgctaactctaggtaccaagaggcagaggaagaatgggataaggaatggggattcttggtctcggcttggggttcgagggccctatcactagcc------aggattgagcccgcc---ggggccgacctgttcaacatcatggggagggaagaccttagcaaactgattggtccgagagagcaataccacagcgcgctggatgaactcctgagcggagaaacctcgggcaagatggttaaa------tacgttcaggg------taagttcgcggccgcagacagaggaa---------ccgccgctgtttcgg------cttcacagctcactagcaatagat---atcgcagtacggtttatctggagatgccttattcaaaaattagagagaagctgcgatcggttggattcattcgggacgaacggggcgcattccctaaatccctgccccagatcacagagcttgaggatattcgaataatcgatttttccaagcagaaggcctatggcctgcttaacttatatcaatgtgcggacaaccgatgggagcttatcaagatcgtgaattggatgcttagatatcccctcctgcacacactggcgcacaagtataacactactgtgtccaaaataatgggcgtatactccaaatctccgaaagtcttcatagaatcggggaaacctggcgaatattccatgctcaccggttttcctaccccactggagataagcactaggcgcaaagaattcctcgtttcgggggatgaaaccc--------------------------------ccgaaagcttggaaaaactctttgacgatacgc---ggacccttctcacccgatcgaa---gaagttccataaacgctgtgtcgctgattgccccgaaact---------agcataaag---------------ctccatcacattcggaagctggtaa---------------------------aagggttcgggggcaacatcgtcaccatcaa---cgttgggggcaaacgcaccgtgaaacggggtctggacaaggtgcgtcttccggcggcggccccacccaggaaacaaatccc--------------cctctgccccaaacatcactcc---------gactttcgtgaaggcaccataacattggaaaacataga------------------------------------------catcaaatattcgta------tcccaa----gaccttatatgtgggcggagaacag---gggaag-----ttggtgaacgtaggagacgtcaccaaacaacgttttctgg------aaaaacactagttttttttaccccctac----------------------------------------gcctcgttttca------cccccggaatgttccagtaggagccgtatgatgggaaaccatcacgtacggttcggtgacggcctgcgggctagttctacaacacaagctggagacgtatccgcttatattcctaccaatgtgatttccattacagatggagtgcgacgtgacgtgtgtgggatcggtgagtcgggggcggcgcatcgtcgt---ccccggcaacggagccaaggattaaggggtggtcggacccttcctaccccaagtagcaacaccgtaggcgatctcaacagagcttcttcg------------------ggggagtcctccg------------------------------agactcgagtggaagccccctaccacggtttgtctgttagcactag---gccgtatcctcttgatactgtgagtcctagccccgatacgaaagcccaggtccatgggcggttttcgggaatcggtgggcggttgcccgcagagattaga--agcttggcgttaggaaatgtcgatcctcgtacgagcgcggcgagctccttcggcggatccc----------tacaaagacacaactacagttcgctgtcaaaagact---------------cgagggccgccgcgggcgcggagatggaggtggaaaaccccgaatcagccggtggatgcgctgagaagcagaac---c------cggtcgacacgggacctaataccttctgcatggaagatgtgcaggct----agagcgggcgcgagcgcgt---------------------acttgga------gtctacgga---------cgtagcaaaagttccagcctcgaaaaggagtg---ataaa------ggcaaataccaagatcttttcggccttgtaataagcccggataattcgaaacaggcgtggctag---agataagaaacgaaccagccaatctgacgc---ccggtggcacg---ggcgaa------accggggaagactggtttacggagaccagcataagcttgcacgggggaatctataaataccaactagccaggaaagttggcataccgggcggcggggggcgcccccttactatagcttctccccgggacgaaatgattcaacaggccttcaaaagaattttagagcctatcctcgaaggttatgttgtcggggttacagcccct---cggaaccggcggcggggcaacgacatggttaaaca---ctggatcctcccagttgtctttagcgacttatcccacggattcagacccggaaagagcgcccactcggcgctccaacaaatg---cgatttggttggagggacgtgcactggcttctcgactacgacgtgaggaaagcttttggtaacgttaaccaccacgtactgtgtgctgcgctggaagagcagatagcggaccgtagggttatcgacgag---attcgcaagatgcttaatgtgaaagggataaac------tttgacatc---cgggaaaacctgggcaccccacaggggtccgttctatcccctttcctgttcaacgtttacatgcacaaatttgaccaattcatgcataa----tcttatagcacactacgaccg---ttcgggcgaggggttaat------aaaccccgaatggaaagaa---gtgagtcgagtcagagctgat------gagaagggccagctgccg-----gagg---accctactaggaa------ccggcagagacggttagccgctgcccgcagaggta------tcaagcgatacatctaccatc---cggcggccaatatcaagatccgatacgtccgctatgctgacgattttttggtaggtatcgagggcccgaaggacttgagtaagaccattagaggggaaatcaacgattaccttcaatccgccctgcacctagagataaagaaggacaactcggtccatgcgcgttccgattgggttcgttctataggcttcgacattcaagctagaatgac---aggttcctc---ctgccttatcaagggtaa------ggagctagaggctattaacagattcaaacaaagagcccgtagggccaaagagaaggcacataagaaataccaatctatgatgaacaaggtgggagcctcgatccaacgccgaaccgtagaggatacctttgccagagctgggcaaacctaccttaagcaagtacagatcgcaatgggagccgcaacccttagtcgatcgcaagctttggacgctctgcaagagtcgctcaatgtactaaga------catgagtactcatgggaa---cggggtaacggcggccctccggcccgaatgcccg--------ataattatcggaacaccgattcggcaagcataaggggagtagctgggcagtggattcgaggggctaaatcccttggaaacctcagggtcgaacaagaagttagacaagccccgaaagatctatacggggtagacattgtggagaaggtggaggaacccagtaagttcttggacaacttggactctgggcggggtgagataacacggtgcatcagagatgagtat--------aaaggtaagggtgcagctata---------gcctcg--------gtcaaccctt---------atataagatgcccgatacctcacatactggaatgtctgcggtctcaaaat------attgtagccaagaatacccgaagacctattgcggtcgctgctattcccaatccggatgatctaactattatcgactggttcaaatctaaagcccatgggatcccaagctattacagatgcgcgcacaacatctgggaagtccgagacttggtcaactaccatttgagatattctctccttagcaccttagccctcaagcataagtcctcaatttccgggattataagagggtacggtaaagccccgaaaatacgaacaattaatgagaagggccaggag---tccgtagag---tttcccacagtacacagagtgaatggcacccgccgaggatttaacaccaaaccaataa---gcctaataacgttccaggattttcgggatctcctgatgagaccat---gcgtggcgcggaaac-----ggtactatgacctgcttt-atgcgggtaaacgccagaa--tcatcggtagtatc-----gacccgataaaact---actgcagaactgggagactagccgccactggtctacct-------------------agatgcctttgatcattcctccagtctcccatgggagccggat-gagggagaaatttctcacgtccggatctttgagagcctccgggctactctctcaaatctttttggaaacagaacccttctatcgtggaagtcgacctgctattaacgtgggattatccgtgagtcgcgtcggttctgcggctcagttgaaagccatgaaacaagtatgcggtagcttaaaactagaattggcacaatatcgtgaagtagccgcttttgctcaatttggttcagatcttgatgctgcgactcagtatttattaaaccgtggggctaggttaactgagatacttaaacaaccacaatatagcccaattcctattgaaaaacaaatcgtggttatttatgcagctgtcaaaggttacttagaccaaatacccgtcgttcccataacacactatgagcaagagctattggaatctatcgacccaggtatactttccgctattgtacaacaaaaaaacatcactgagcaaattagtagtcaactggctaccttttgccaaaaatttacgcagggcttcttagc---aactcatcaatcataaatgcgtgaagtattaatatttgcaatttcaagctttagcgttttgagttcgaaaaaaatcctaatatataatgaagaagttattgtagcttcaagttttgtgtgttttgttatatttagtcaaaaaacatttggtgaaact---ataaaagctactcttgatgcgagaagcgaagctctcctttccgattcacagcaatggatgagtcatcaagaagctatgttgtccgaattgaagaaacagcatgaattacgtagtataagcttgcgttcaagtacacaaatgattggagaatcatgtataaatgatatggttacgcgctgtgcgccaaagtgcaaacagacggtgaaatctgtgttatgccaacaaatggagcaaaagttaaaaacactgttagctattcaagagcattcccgtatcggtttacaggagaagatagtaacttgttttcgcgaaacagtttgtgacgaatctcgcttttccaaatcgcggaaacatcagtcagaactagttcaacaaagcatggtattattg------aaagatggggttccgaaacga---acggcgtgcagcccgctagaacaatttgcaattattcaattgattcctattcatataggaaacttgcatttcccatttaccaactcctctctgttcatgctactaactatcggtttagtattgcttctggttcattttgtcaccctggatggaggacacttagtaccaaatgcttggcaatccttcgtggaaatgatttatgattctgtgcttaacttggtgaacgaacaaataagtggtgctttttcggtgaaacaacggtttctccccctaatctatgtcacctttacttttttattatttcgtaatcttatcggtatgataccatatagttttacggtaacgagtcattctataattaccctaggtctttcattctctctttttattggaataactatagttggatctcaaacgcatgggctccatttttttagtttctcattaccgcaaggagtacccctgccgttagcacctttctcagtacttcttgagccaatctcttatcgtttccgcgcattaagcttaggaatacgtttatttgccaatatgatggctggtcatagtttagtcaagatttcgagcgggttcgcttggaccatgctatccgtggggggtattctgtatctggcgcagcttgctcccttttttatagtattcgcatcaactggttcagaattaggtgttgccattccacaggcttatgttttcacaatttcgctatgtatttacctaaatgatgctataaaccttcatcaaggg--------acttc-----cgcgt----cataa-----------------------------------------------------------------------------------atgcctcaactagatcaatttacgtatttgacacaattcgtttggttatgcgtgttttatatgactttttatgtattattatataatgatggattacccaaaatgagtcgaattatcaaaccgagaaaacgac---------tggtatcgcaggaa---aaagtaggcgcgaagcggagcaatgaccgtatggaacaggatgtggttttcagagaatgttttcaagccagtgcaaactatccgtactcaggtgtatccggagcatccaagtggtgtaaaggaatggtccaactcgcgaatgctaataaattgcaacgaatgaataaagattatgtatgttctttgggagagattagtgtatcacaagtgatcaaaaagaacgcactttcggcctcgagtccttctactcatcaaacaacttctctagcttcacgtcaa---accaccgctcttaacaaaatctatgttttacgcggacaaaagagaactctggc--gaagataaagaacggaccaagaaaaaaaaaaatttcgtga------------------------acgctagaaggtgcaaaattaattggagcaggagcagcgaccattgcttcagcgggagctgctgtaggtattggaaacgtttttagtgtgcgcctcgc---cggagcgcgtttggatcagcgaaggtt----aacagattatcgcacggcctcagccctaacctgtagcgggaacagaccgcggggaaccatagcatgg---gtttcg---gccgagtctcgtcgcacggtgttcacgagtgcttcagagtcaagcgttactcc---ctccaacgaaggagg---ccc---ggaagg--------cactaagggccaactaaaccctc-----tgtgcaaa----caaccccacgggggaaactgcaggaagcaggaaaa------gtcgctcact---------aacctaaacgacgagcaagcaaccaaacgtgaaagcgagggatcacccc---aatgg------------------accccgaaaaggttagcac------------------ctaggtgccaaaacg----------------------c---ggac---caggg-------tatatccaaaaatgtaatgggtgacagatcagtcataagtactccgaggg------------------------atacactgggc---aaaccaagtcgcgtatacgacgatgccc------------------gtaatgtgaaagactccgagggaaggactgtagatggtaatgcgccac------------cggaa---------aaaacttttttt---tgtcgaacag---ccc------gcaggcacgtggtgcgaagacaaaagaagggggtcgaccaacgggagagggcaggaaatggaagactgagaaaggctgaaatatttcttcttggg----g--------------cggaaccggcggaagc-aactactaaaaccaa---------ggccaatggaagtgagtctagac------cagtgacgcctcccgccgcgctcggtcacgtcttctatgaagacatttacaatatagacaaccttagggctggctacaaaaggc---taaaaggaaatgtagccccgggaatcgacggtagaaccaaagcggacatgaccgacgaggccctcgaaaaactatccaaagagttgggaaggcaggcatatgccccaaaaccggccaaacggataatgattcctaacccagat---ggcggtagtaggcccccttctattgcttcgacggttgacaaagttgtgcaatccactttgaaaggactggtggaaccgc---actttgagtcgc---tttttagagac----tcgagccacgggttccgccccgg---gagaagctgtcataaagccctccga--------gacctccgttactcgtggacggcaccgactcggcttgtacaaattgatactaagaaagactttgacaagattcatcacgacctgcttattaaggaaatgaaatcagtaccgcgatctaaagcactacaggatcttatgcgaaagctacttaac---gcaggatacatagatgta-------------tataaccctacggatcgaac----------------------------------gcgatacgaca-cagagggcgttc---------------cgcggggctctataatatccccgcttcgtgccaatatctcc-----ccacataagttggattgctacgtcgaagacatactcatacccaaatacaac---gtaggg--------------------------------------------aatatg---cgccccg-------cgtcggcagaatatag-------------------gaggcttaatatccattcaaaagacaaagcc---ttcttcaagtactatacaga-attgg--gggaggccatcagaaacatc------aaaaacctagagtgggt------gaaccg---------------------------cgagcaaca------------------------aaaaaaatatattttagtgagaaaaaaatat---tttttcgaaaatttctttttcttccgaaaccc---taaag------gccctttgg---gccg---aaagac---gcttccagaaatggc------tgagaaaga------aggattaaaaacacttaagtacctac-ggtacgcggataacataatttcaggtgttataggcaccaaacaagatgccctagatattataaaagccgtacaaaacttcccgcaggaagaa-ctggagttggacataaacgaacagaaaagtgaaatcttacacgcaaaatccgggatggccaaatacttaggcgcattagtaatatattacggcacccgaa------gtgtgaa------aatctcaagcac---------tgacgaggt---atccg---atgcaaaccga---------------gtaagactccgccgatctcgtccacaaccaatagctcccataaaggactcaataactgaagccttggaacttggatacgcg-ggaaaaaacgccaaggg---------cttagctcgagcaacctccaatccacgattggcttcctta---ggggacaaacacatcgttacccacttctcatcggtgatacgcggcattgttaactactattcattcgtgagcaagcgctcttccctgtggaaagttgtgtccatccat-----aaaaagtcctgcgcgctaaccttggccaggaagcacggctta-cggtcagccaaggctgctttactcaagtttggtccgaacccgcggatcacagaaaagggcaaggaggttgcgtcaccatactaccccacctctctaaaaaccacgggaaagtt-ccacgtcac-----------taggttcagtca--------ggttactatactcgag---gaaccatattatggagtcaggtg------------------------actat-----attc--------gaggaacctcgtgat------gga--gtggc---------ggagcgg--------------gctcac---------------------tcc--cgc----agcgc--c------c----gataaaaaatc-------tggcc---------------ctcctccgt-----gtctcgctctggtcgacct--------tctctctctggtc-----------------------tccgcgcctct-cccctcttttccctctagca------------------------------------ctcgtgcgtgg-----------------aaatc--tacgagccatttccagtctgcgaa----cccttcctcatca-gccat-------------ttcggctagtgaaaaatcctttcgat-----------tat----cg----c----tt----------------actcaaaata----tcccc----------------------------ggggaccata-------------------gccaaatcg--aga-----------------------------------aagcggatcacgctat-----gcctac-----aatgactaagttac---gaggtgcag---ggg----------ggggggcaccc-----------------------------------cccccccg----cc-----------gggg----------ggc--tagtagcgcttatg------catacggccaagccacagaagc---------tggagaaattgccatggacgagccacatgcagggaaacttgcacgtgtggttctgacc--ggggggg-gg---------------------------------------------------------gccctatcggtattctttgattcattccgttgcgcgaaatccatcattggctaagcaatcatttggttatgctattttaggttttgctctaactgaagctattgcttcgtttgcctcaatgacggcatcttcaatatcattcgtctttcaa------------------------------------atggtgttcgcgccacgtgcctttaaaa----tctttctgaaactgttttatcaacatattctacccaattcatctacact-aataacgactttttctccattttcgttgtatatcgtagccatgcccttaatgataggctcttctaaagatttcttatgtcatttccatttaggtttaattcggattcgtttgctgtttgcctttcttcctgaacgtttttttcgaaacgattttgaagacggtacactcgaattgtattatttaagcggttattgtttgcaaaaaatctcactttctaaatcgtatggtcactgggttccgcaaataagtggtgtttcccgtagtttccctgcgttacaacttctgtaccaatttgatcaatccagaatggattggttcaccattattataggaagccagatatttactcttacgtgtggtattcatccccgtttggctcttggaatcgcatcc---------aatggttggaacagcttgcaaaatctagcaaccttacccacttcattgcccttaatcgtttcttgtac------ttctatt------------gaaacggaatggttccatgttatt------tcattaatgggatatttacttttgtttctatttctttatcccattctggtctcaatcacttttcgaactttactagcagaatga-----------------atgta-------------tgtaccattattacgtccttctctttttatgtgctgctccttccgctacgcgcgaattctcattggattttg---ccggtttctaacagcgatagctatttattcaagtatttgggtagcaccatccgattctcaacagggtgaaaattatcgcattatttatgtgcatgttcctgcagcttggatgagttcactcattcatattgcaatggctattagcagtgtgttattctcattaacaaaacatcccctttttcagttattttccgaaaccggtgccaaaataggtgcttcgttcacgttgtttaccctagtcaccggggggttttggggaaaacctatgtgggggacctttcgggtatgggatgctcgtccaacccctgcattgatcttgtttttcatttacctgggtgcactgcgttttcaagagtttcccgcggatgttgcttctatttctacatgtatagggctaatcaatataccaataattaagttttctgtcaactggtggaatacattgcatcaaccttcaagcattagccaatttggtactccaatacatatttctatgcccattccaatcttttcaatctttgctagctttttcttttcaactgggattttgtttatttcggaaacacgtcaaataattctatc-ttttcatttccagcgaaaaagccaatga----------------------------------------------------------------------------------------------------------------------------------atggtccaaccacagaatttttcccttttccccattcttccggttgtgcctcgtggcacagcagcacccatactatttcaatggttggtaagtagagatgtttccacaggtgctccttctttcaatggtactataatacccatttctacatctttattacttgtttcagttctcatacattccagggggt---------------------------------------tcatgcgctc---------tctggacggagcaaaaagg---atagtttcg---ataagagcaaga---cccgttctgtt---acccaacataattgagagaagctcacctaaaaaaatcca------atatattccctcttttctggatgaaaaagccttttcaatt---ctttccttttttcgtcagttt-ctt---tctcct-------tttcttggcagacagtccccgccg-gc---ccttgtcggacagtat---cttg---gttttgtggtgtccgaaaagtccgg---------cg-gggccc------tggctgacagtgt------ccgccggggggccctggcctcgttgttgttttttcattttactattatcaaatccatgggagacttttcatatttagaatctttccgcggtgtgcttcgtttcttccccttccgcacgctctttttatcgtttcatcata---ggcgc---gataggtta---gcgagg---cacga---attt---cctttctttgtttctcacaggcagagaagacgcgagctcattctatcgtcactgagaagaaataacttgaattggagtagatgttttcttgtt---cgc----gccttactgagtagaccgatgactg---ttggtc---acgactttcgaaaagctc--------------------------ccgttaatatgaagatttcacacggaggagtttgcatctttgttatgggtgtgattctgcccaacgcgaaaaaga---tacaatctacagggaaaacacctttgggttccgaactacatataggtaa---ggttcgtagcacttcgcgaggtattgatcaattacatgggcccacttttcactccatttgtggtaatttaatcatttacgaacc---------------------gtccccggaaaacccatta------------atgtttgagcatgatggatcgcgt------cctgccctgtcgca---atccccccggcctaccgaaggt---gcgaagctcc---cgcccgacg------------gc---tctctaccaac---------aaactt---ctttggt---ccgaat---ggc---cgggggcca------gctggtggatttacgcacactt------ctttacgaaagaggggctttacagttcccgaac---ataatagtt------------tttcacattggttgactatgttcccagaaaaaagattctatctctcgaatcaaggagcgagcactaccaaagtggctatacataccaatctctttacggatccatacgctttgatcggaactggaagttttgaaaca---ggctggtatacgacagtaattaagctccctcttattccccgtattcggatagggttcattatggcttcgttgggaggcttgcttagtcttttccgtaagctcaccttttac------agattggattggaattaa--------------------------atgccgaatgccgtaacgaa------cccagc---tgtacggcaaagaaagatttctttgttgccaattataagcaaagtttataatgttatgtcaccggaattgggccattattttttagtaccgagtatttccgttgcgttaactaacaagct---gcgcc---ccgtggttgttccaccctattctttcccgtccactatgtctttctctggtattttgtttcgctatattcctcccgacttttccaattacaatgtatttaccaact---------caaatgctaatgcgccttcgtctcataaaatatcaggaacctggtctaatcatgaaggtagtctgttattatggtgttggatcccaagtttttacggattcctcctttgt---tacc---cggctcgacccagcaatgtatcggaacaagcaaagggcgcagaaagaagaaatatttattttttgttttcgtccgaag---------gtctcgaccagc------gggcagtttcgctcatggatgaacagcaa------atttatgaaggcattgctttattcttttctatttttccattagcaagttccaatcctttcgttcgaatttcatttgttcgtaccaaatcacttgcggaatcaaatcctgtttcacaagatcctgtaccagctatacatcccccttgcatttatgcgggatacgtcgcaagtgctattggcttttgcttatgtctatc------tggaatgataaacag---gccgc------------------gtctg---aagaatatatttttgtttcttggtcccttcccggtaaagccaaggaa------gggccgaa---ggcca---gaaatggctggtagattccc-----------acgc---acgggaac---cgctcc----cc------gcgt---gcccttcgg---gtcat---tggcccatag---ggagcggcgggctaagagtgtcgttcgtaaaacaaata------------------ctatgtattttcattttggtcggacccgccacagcgcgaatacggtg---gtgtgggaacaaattcaaattcggatcttgacatgtcggtgctttttaacggtaggcatatcgctgggaagttggtgggcttatcatgaatcaggctggggcggctggtggttctgggatcccgtagaaaatgcttctttcacgccttgggtattagctacggcttgtatccattcagtcatttcacctagattgaatgattggaccttgtttctcaatatggttacttttttatgttgtatttcaggaaccttttccgtgcgttctggattgctagctcccgttcacagttttgctacagattctacacgaggaatctttttatggtgttttttctctataattaccagcatatcttttatttattttttcagaatgaagcagcgatcaagtacccagcta---------gcattatctgttccatcatcaacccaagatcctacggtctcaaaacctgtgaac---cagatcttgtggcatt---cgcgaagcactctatttgcgcactcgtatcgat---ccgatcgtttagcaaagctcatggagg-----gc---acagc----agaaggtcgcgac---agagtcattgtatacagagcgggt---agaaagcc---taaataa---------------------------------------------------------------------------------------atggcaagacgactatcgattcttaaacaacctatatttcctgcacttaacaatcatttgatagattatccaactccgagcaatataagttattggtggggttttggttcgttggctggtctttgtttggttatccaaatacttacaggtgttttcttagctatgcattatacacctcatgtggatttagctttctcaagcgtagaacacatcatgagagatgtgaaagggggctggttgcttcgttatatgcatgctaatggagccagtatgttttttattgtcgtttatctccatttttttcgtggtttatattatggaagttatgcgagtcctagagaattagttcggtgccttggagtggtaatttcagtgcgcctgggaagtctcgttc----------aaagatgcgaaggttgaaag-------cgatcg----ccc------------------------------ggataagactcctaacccgaagcgggac---cgtaccgcagggaactaaagcatggggcctatcc---------gttgtttcgccgcacggcaaaaaaaagattttcttttcgtacgcaacagggtcacg-----------cggc---cccccctccca-------------accac----gggggtccggaaggcaagagggtccataaaatattctcgcgcgaa----caaccctcc---ggaggtaactgtaactgacaggaaaagtcgtacacggtcctaaacggcgagcaaacgaacaaacgtgaaaacctacctagggatcacc------ca---a-gaagac-----tctataaggaccctgat--tagagagaagcgggaacca-----gtcccaagagcacgaggct----------ttggccaa-----------------at-gggtgacagatcagccataaatgtactcc----------------------------------------------------------gagagagacaccgggcgatcaatgtcg---agcat---------acgacgaag----cccc-aac-------gagtga------aatgctcggcggaaagggctgtagatgataaaatgctatgc--------c--ggcgcggaa--------g------ggctctc---------tgatagtgactgaccc-----c-------c-tccacgtagtg--aggggtgagcgctcgccgccgcgccagg---cggcggcggaat-cggataaagcgaagtaggagtag--aggctggcc---tactaatttcggtcgagtttcgtgtgaga-----------caaacctcga----ggctggctac------gc---ggagg-----aatt----ggcggtggaccccagaaactgaagaggcaagaaacaaaggta----c-----gaggtagggaaagaaaaaaag-----------atgaa----tttttccctacaacagctacaatcccaacctggatagcgtat----agtta----cccc---ggtgctgtctgagaa------------------gc----ag-----gagacgtgccactgg----aatct--ggtttcctag----gtg------gcggcgccggacat--gcttagtaac-----cccagaatccgag--------------gccc---tgac--tcgccatccgggcg-----ggcggcatctc------ggcggc--c---------------cgacgacacgac------cc---------------gagcctaaag-----ccc----caa---cgtagcgaacgtgatgctcc-----------agcctagatgcctacg---ggcgggtc------------ag-----aatc---------cgcc-ggatgtcaattttggagccttcaaac----gaagcttactacgtc----aaaaagtccaaccct---------cag------tc------cccgg---gcctgaatggggggatgaatgcaacggctggtaagccgtt-------acgcgg----------cctccatttgg----act---taaccaata-----tatcccg-----------aatcagga-ttttcaatca---cggcggaatg----ccctg-----------------c---cggataggag-atatcgc-ttatgcgggc----cacgaaggccc-------gt------------aaaacctgaataagttatcatggacgagccacatgcaggaaaacttgcacgtgtggttctgacc-gggggggggaggga-------------------------------------------agaaccccatcggtatttatcaatgattataacagcttttataggatacgtactacctcggggtcaaatgagcttttggggggccacagtaatcacaagcttagctagcgcaatacctgtcgtgggggacactatagtaacttggcttcggggtggcttttccgtagacaatgcgacctcgaatcgtttttttagccttcattacttacttccttttataatagcaggtgctagtattcttcatccggctgcattgcatcaatatggttccaataatccactgggtatcaattcttctgtagataaaatagctttttatccctatatttacgtaaaagatttagtaggttgggtagctttcgcaatctttttttctattttcgtttcttacgcacccaatgtattggggcatcccgacaactatatagggcgaccggtccagatcccgcacga-------------------taaaaagcacaagtccatttctgtgc---------agagg-----------cgttgcactcacccttgttcggcaacgaacacggagaccttagcatgtgca----------------agaagctccgttgagggggtttcatttacctcc---------------------------------ggcggggg----------------------------------------------------taacccaaaagtatggagcaagccggttctcttgtat-ttaagatgaggttctgtactggcgaatcggagactctttcggtccttgtcaaccagcaa--------------------ttaaccattggcacctg----------agctctgcaaatggcgaggcgcatgaacgtacgttgctcgctccatgcctattgatggtatatatcaaccgggtcataa---------------------------atgg------------tttgtcctctac--ctactctcttgtgtggaaggatagagtt-----------caagatgga--------gcggattaccta-------------------------------------------tactactaggggcaggagtctaaacgacatcttaagca----------------------cagggc--------------gttcggaa--gcgaaggtttctg-gacgaggagccgtgtaggaaacaacggtgaggtccta------ggggt-cg-------------------tcctaggaagtcagagggcccgtattacccgcctacccg---aaagggacctagcaataggaaagcgcttgata-----ccaagcagcagggaaggagcctatgtacttactgaatggttaccgttcggcaagtttcacttcgac-gcagtctat---------cag---------gccat----cttc-----caggga------------------------------------ccgtgtaata-----------ggcg---cccgaaagagagagggaatgtg---cg-----ttgaatagaccttccgggtttgaagaagctc----cgaagaaagtcaggttagagagccgtgtgatgggcgactatcccgtacggttcggag----agcacttgagtagccc--gccggatcggttaac-ggggtgaacct---ggggccgta--------t-ggggtggactcttgactctatcccgcaaatcccatgtcaaccccggctcatatagtgccggagcgcggttcggacccaacaatatccgctaccgacg---gaaatcggtgccttgagggcgttaaggctaatccctaccgaaactggggagtgagtga---------ccccagggcaagctctttggatgggaaaatgctctttgtggttcctgctgatacaa---gcccaagccgccttctcactataaggggctgccg---cctccgcc---------cggcggcggtcacgtcg---ttttgccggactcacgcgagtactcctaattccgggggaggaaagggcccctctgaggaaggaccaaacgagacggcgtcgccaa---gttcgcagactggtaaatgc---ttagggaggaccacaccgagtgcttcggattggctgggaccgaaacaagattggccggggggaa------ccccggaactgataagcgaagcctcgaat---gaagccttaggcctttatg---aggtacgggcccag---------aatgaggcgaacccgatccatggacagatgggtggagcgattaag------------------------aattcgaatcttgacgttcctcttaaccccttagagt------tttcgcatccggcccagcttgtagagaaacaattcatcgatggcaaatatcgccatctggtaagggagattatatctaaaccggaagtgctactcacggcc---tataacaac-atcaaatccaaacc---gaatatgaccggaagaggaagtccagggag---cgccacgcccttccctcgtc------------gagtggcttcgcccggcggcggcataagcctgaaatgg---tttcatgaaacgggccggaaactgagg---gagggtacatacgagttt---gagccaatttgga---gatcc------gaaggacc-----gaagccg---ccgggtggagctgaaaagcgc-------------------cgccccccaacggtagcgaa------------------------ccctagagacaagataatacaggaggctttccggatggtaccggaaattatctacgaaccaaggttccgagatatatc------ccatggct---tccgaaggaacaggggtactcactcagccctgagggacatcaagatgcggtggaagaacccatcgtggtggctcgaattcgat------attcggaaatgcttcgacactatcaacaagaaaatactagtgtcaatactaagcgaaaccattcgagatagtagactcgaaagtacctt---gaaccaaatgtggaacgcg------aagattatggatgtcgaattg-------------gga---ggcggcccggcggtt------------cg----------ggggagcgtcatatctcccatcctgaccaatttatacctcgacagactcgacagggagatcctaaggatccgaaag------------gaactcgagagagg----cggcggc---tc---gcatcgtcgagccaatcccgtgtatg---agcgactgctgcacatc---ccgaagaactcggtgatggagatg------gga---------ccggcagccgccttgcttc---------gggga-cggcttcgaattg----------tcaggagaaagggtatagc------ggaggatctc---------------agggaccctaaattcgtgcaagtctacgcgtgtcgctacgccgacgacattctgatggcagtttc-ggggtcgaaagctttggcccgcgaagtcatggaacgagtcccccggttcctcgaagacgttccccacctgaagataaacccggataaaaccc---gtctgggacacgtagtggaagagaaggcaa-ccttctcaggtatgagtctct------cggg---cccgaaaccgagtcaat---tgcacgtgaggtcagacaa------------------------agcgactcgg--------gccgggaataaatatcggggccgcgtccgaaaggccgcgttggagctttcgaatgggtgggagaaagggctcaggaagctcggagagaagttactggtgtgcgccctcaagag------ggcctcgaaggaggccgccggg---agaaaccttacacttattaaatccga------ccaagaggtgcgggaaacgccagaacaaatttgtcgagaaattgtgagtgaggtacgaag---agcg---gggattcgtcgggacgccg---cccggtgggcacgtgaattgagtgaaggggacat------cttcacgaatattattgagcgggatgg---acagggagtggtgagagaat--tcgacgaattcgtcgcatcggtgcacgagctcctatacccagagtccaaggttgagcggaaagaa---acgggtc------caggcc---ccgaaagg------gacgcaaa---ggacgtccccacgaaccaacgcca---ggcgtt---ccgaatacagatatacgcac-cgcttccgcggatactagacgagttaagggccagaggaataattaacgctgagggaagaccaacctccgtacctgtcctcgcgacccaagacgatgtcactatcacgcaatggtacggaagtgtggcgcacgagttcttaagttattaccgatgttgtgataacttctacaaggtcaaaaaggtggtagactatcagctcagatggtcctgcctacacaccctatcacacaagatgaaagccaagggcgtgggtaaagtcatag-------acaaat---atacccacgagctgcgggtggaaacggcgaa------gggcccaagggtata------------tttccctacacctactgaactgagggttatggggaaacaattcttggtgaagagcatcaaagacccagagagaatccttggtctgatg------------------ttcctacg--caccacta----------------gg---cacccgg------------------ccgatagatgctcggtta--------caggttgcct-----------ggagagtaagatcgaaatgcaccatatccgtgcgctgaaacgcagtggagcaggcggcgcctc--------cgtcgatagtcaactctagcagcgaccgaatcagtgggctagaagctcgc---------ggcgcttaaccggaaacaaaaatcc-----cagggagcaccacaaggcgatgcat----gcgggggatataagtctgcaggatatagatgcatctgtggttctgaacccgaaaccag----gaa-gag---ggcaggcctgtga----ctctcgatgattaaactctacaa------cgaaaaagattggggggtgggagccgtatgagcggtaacgttcacgtacggttctgtgagaagggttgggga-----------cggaaatg-gcccca--ttcccttactctcgatggtatttcttaccagtctatgcgattcttcgaagtatacctaacaaattagggggtgtagccgccataggactagtttttgtgtcactattggctctacctttcattaacacttcatacgtacgtagttcaagtttccgaccaatccaccaaaaattgtttcggttgcctgtagcagatcgcttgcttttaggttggattggatgtcaacctgtggaagcaccatatgttactattggacaaattgcttcagtgggttttttcttctattttgctataacgcccattcctggcaaatgtgaagccggattaatcaaa----aattttaatgcttgcgag-----gcgcgtagcgtcctagcaagctttctcacttctactggct-----------------------------------------cgcttcggtggtga-----------------------------------------------------------------------------------------------------------acgaacaattttgcacaaagatggctgttttccacgaaccacaagtgcgacgctatgcatgccataatcgctgggtc------aaaccgcgccgggacgactggtgctaaaccccacgcaactcagccgaaagttagtaggagagtgatgtcccgcgttggggtagacggtctggtaa------------gtctagggaaacgaatactaacgatgcgccctccgtttctgtggagcgtaggcggtaac--------ccgcccacggcttacgagt---gccgttctcatccgaatatcttactttgtgggggaaaaggagcgtccctgagaaccggaacgaaa--cgctcgtactgcggtgatgctacaagctcacccgatgcgctaggtaggacaagccattctgcgcgattcaggcatgacggcggcgagggtgg---ggc------tgg--gtcacgccccaggatgagttgtaaaccccatgccaatggcggacgggatagtgattcaactgagaaccggtcgggtaatgaaccccctgctgtaaccgtccatatggacggtggtggttggaggcggaaactcgaaactctcgaacgaaacgaaaaatccgggaaatctggaaacatctactccatatgcacggacccggacttattgattgcggcctatgaacagattaagtcccgcacag-gtaacatgaca---cc------------------------ggcggaaaacc------ttcgtcgagtgg---ctccgtccc---------cggaaagtatggatcg-------ggcgtggttcgaaagaaccgccgaattacttcgaagcgaacggtttcgct---tcaaac---ccgcacgtaggatcgtgataccca---cgcc------g-ggtc--------aatt------c---ag------accttta------actatcgggagcgacgagattgctcagcaagccatgaaaatagtcatggaacatatacacgaacctagattcctggacatctcccacgggttccgtcccggaagagggtgtcactcggggttagaacaaatttgcctgaaatggacaggagcgtcgtggttccttgaatttgacataaaaaggtgcttcg---------attctatggatcgacacaagctagtcttcatcttacaaaaggatatagaagatcagaggtggatggatctcgtgcataaactgttcaccgcggaactcgtcggcggcgagcttggcgg---tgaccccc------g---ctcagtcct---ctcccgttg---------------cccttgggccctcgcccctctactttgtaatattcactcgcacgaattggaccaagaagtggccaagatggctaatgaactcccacgaagcc---gcaagcgaagagacgaaag------------ggcggctatg------aggacgacg---cccaggac---gaaggcgttcggactg---accc------------------cgaaaatcatgacgg---------gggc---cggcgga---ctgtccccgactgattggaagga---------ccccgcacg---cgcattttacgctcgatatgcgggcaatt------tcctcctaggtat---tgccggaccc--aaggaactggtggtcacggtcaagagtaggattgtgcagttcgttaattcggagctgcgcccggaactcgccgggggtgatatatcccacataagcgccggaagcgtgaaatttatgggaatggagat---aaa------gcc---ctcctcgaaac------ggagatt---cggcaaggccatggagaagcgacgcaggattaggaaccgtatctctaccctaagggtacaaagacgcgaacgccaagactcctt-ggtccacgatgc------ctt-ggttagggcgctggggaaattgtcgaggaagcagaac-------------catgcggggctggccctgc------tgagtcctcctaaat--------ccccggaaatggcggagttagttaaagc------cttgttaagagaaatgcaa---gccgataacgatctagtaaccgacatt---cgggactcgcagaaaaacttccactcggctttagcgagcaggctatacttt---gccccggatga---ggcgcgggaagcg------atggataacctcgagaggaaactcgacaagtggtgcgatgagcgtg--gagtccgaaccccttttgataaagagag------------ggctccac---gagagcacgtggg---aagatacgaggcggcgcta--------------tccctgcaaattctggccccattaaaggagataaggaaaaggctcaaatcgcggggccttatcgcgg---agaataacaaacctcgttgtgtggttagattgattcaactcaacgacgaagacattgtgctttggtttaacttcgtagcccgagacctattgagttactaccgttgctgcgccaatttctacaaggtacgagactatgtggattatttttcacgctggtccttgatacacacaatggccgggaagcataagacatcggcggcggagctcatcggggcattatcgatagatatggtcataagggatgacgaggggaaa------gaaacaataagctttctaagctccaacgaaattcgacggatgggaagaatgttcctgaggggcatccaatgtggctccgatatgcggactctggac-cgccgtatttacg---c---cacgttcgggcgg-----------c------------------g---gcgccgtgcattgcggtgctctgtgaa--------ggcg------------c----gaggataaggtgtaaat---gcaccat----gcgcgcaagagg---------------------cacctggatgc--------------------------gagggggtagtgacc-----ga-------gggttacggtaa------tgtaa--gcgtt------cgaggttgcc-----atcaatagaaagcaaatacctccgtgtacggatc--atcacgatgaattgca----caagaggttatt---------gtagtttggggaactggatcg--------ggagtaggccccatagaattccaggtgtatacgtccaatcgagagtaggctcttggagagccgtgtgatggaagactatcaagcacggttccacgagaagggc----taa---tccctcactcgacagatataggtactctatatttaattttcggtgccattgctggagtaatgggtacatgcttttcagtactaattcgtatggaattagcacaacccggcaatcaaattcttggtgggaatcatcaactttataatggtgcgcccggatatacatcgtccgac---aggaagagctatccactcctctttttgccatc---caggctagctaaca------------------------------------agctagggcacaggctcgactcgc---ggaggtgccatagtaat-------atggctcac---------------------tcgggagcagc---aagtctaaatcggggaa---cggtcgggctgccaccgctaggacgccccgagagagcagaaggtacggccaggataactgactcgacacgcaatgctcg---tattacagtggacctcttgtc---tcaagcagcacatt---atggcaagagc---acggtgagtaa------gcctct---------aaggaggtcggaagaactgtgcacaatacattgtgtgtgcacagtccctggaagaatgtggggcactcta---------cacagatacca---gctgagtaatcagctaattgcgcaagggcctaacc---cttcag--------gatctaagatc------------tttctcggctttacgaagaaaggat------c---gaagtgtcctccggacacgaatgac----aaggactatgtaggagccggggaaataac---ccgccctaatcggggtggggttcggagggcccgtaatagct--tcggatttttgcaatccag------------------cctggcagttaaggagcctagctctcgatcgta------ctgttctatc------ccggaggtctcggatgacgaaaca------------tcgtctcgttccaacggctccgccg---gctcagcccccaaagctgactggtccgaccgtgtccgtatgtccgtttcgg---------aacagattcaagcttatt---caggccc-----------ggacaatagatacaatg---ggctgattcatgtcatatcagaccctacatttttggccttgtgctatgaatccatccgaggtgagccag---gcccccccgggt---------------------ctgatgcgaaaacttcggatgg----------tccaa-----------aatggtttgtacaagtaggtgagaaact---taagaagggcctgt------ttgagtt---gcccgcgcgaggaattacaaa---gc---cc----------------ggcaggaggc---------------taggcggc------------------gtcaaacagaaaaagtgctacggggaaaaca---------tcgtacagaaggccttacagcttgtgcttgaggccat------ctatgaacctatt-------------tttctagattgctcgcatgga---tttcgtccccaccgaagctgtcacacagcatcaaagaggctctgctt---------agagggaggtcactatccctgggttgtgaagggaaacattcga---aagttttttgattcgacacctca------------gatcctccacaaaatttcgc-aaagggtaaagtgtcatcgtacgctcgaattactccaaagggctctccgt------gcgggttacaaggatcctact------cccggtc-----------aggtcatagg----------------------tttagacggaggca-------cttcgcagggctcggtgctgagtccgctactccgcaacatcatactacatcacctcgacgaatttgtgatga---aacttcgtgatcgatttaacaagggcaaaaatagaagactcaacccagagtacgagctattgactcgtcgtatgaatgcgaacagacaggatagatctctcctgattaagcgcggattaatcccgtcgaaa-------gatcccttgg----acccttactttcgaagaattttatatgtacgatatgccgatgactttgccattttagtaagcggaactcggttagaaactttcgcgattcagacgtcgttacaaaactttctgcaccggagtcttgggttagag---cttagtttggagaaaaccatggtcttacaccttgcaaacaagggattccatttcttagg-------tgcatactgcaaacgcacccggtctagtca--------------tcggatcttccatgtgcgcacggtgggaggcaagacgattaagcagcgttcaacagaacgtgttcgggtttgtgcccccattacgaaacttttttacaagttaaaagagaaaggttttgtaaaacggaatgagatggggaaacatgtacccacggcgaagagtgatctaaccccatgggctcatgcagacatttcggaattctacaatcagaaagttcggggaacctcgaattactactcgttcgcgtcgaatcgcagtagtcttaat---cagattgtacatgtgttgtatatgccccgtgccccgactctcgcttcaaaatacaaactgaagacagctagtaagacttttaaccgctttggtaagtgccttgcctgtcccgctac-gggtatgagtctacttcgaccaggtgcggcggcga-------gccatacacctat---------acaatcccgatccgatcgcc------cgggccg---agcaggttat---tgatattagc---tggaggtcgacccg-----------------cttagaacatgtgctctttgcggatcaa------cgggga---cgcatcatatcccgttatgtcg---aagac--gttaaggcc---aggatccgccgatacgtcacttccgctt---attctg------agggcgccttgaaacgga---agcggc----cgccc----------cctcttcaccatcacagtgcgt--------acggccagttatctgagtcggaaatgttagcactg-----tctttgta---cacgatccatggagggatgt--tcaattg--taagattgaaagttcatag---------c------------aataagtggagaccggagttgcgagccgtttgaggtgaaagcctcacgtacggttctgggggcagctgt----gtcg---------gaagacccg-----accgaccccctactgttaataacagctcacgcttttttaatgatcttctttatggttatgccggcgatgataggtggttttggtaattggttcgttcccattcttataggaagtccggatatggcattccctagattaaataatatttcatttcggcttttgccaccatcattgttacttcttctaagctcagccttagtagaggtgg------gttgctgaa--------------------------gccgcagcccacccc----aaaaacttcactatatgctggaaatcctc-------------cggacaatcagcagggaagta------------------------------------gaaaatacc-------------------------------------------ccctcagagactatacgtgaagcgagcttccagctcgaagaaatagtccaa----gaaa---c-tccggaagagtctagttcg---------------------------ggcaccgggcg----ataa-gcttgatg-----cttattc---ggctggttt-aat-----gggatggttctctactaactcctgaaagcgat--------aggggc--------------g------------------cc------aaaattgtgttccgtcgtgaagacgag---cctttcgttccaaagctt---cgcgcc----aggga---g-------------gtgtcatacgatgttaac----catttaggcggatggaccgccgggtgcacgatatgcctgcagtattc-ggcggaatagtcac---ccgcatcagcggc-----aggaggcgcacccca----aaaa-tggaagcgcttcaccgtatg---------------------------------------------------ctctgcaacc--------------------------------tagagatcgataaacag---cgccc--------------------cggttggtt----------atgttcga----ggcggatg----acc---acttcgctgttcgatacgacatcggtg-----aag----aaaaagctgttgcatccacatgcgtat-----acgggt---ttgtcccacgc----aaagtgcga----ag-----g---tatcagatgatct---cgctttgttgcaac-----atgtta---tgacaacc----attgcttgggca---------atgcgctg-------------caccattccggcggagtttg---------cgtgagc----------------ggggggcgggtt----ctccgtgtttatggcactagcctggaatcaagaaacct----gttagagacttatcttccga----g---gctgcg-----cca--aata-----tctcgattt---ccg-----ggtcacgcgttctctttt----tgcatagaagcaaac---ttcacaaga--agagcgcgt---------acc-------------------caaaaaagaatagctttgaaagctaccatg----a----ctactggtcga-aaagat--tccagt---tttccga---------atctgtactggctaaat---gccgatta-------gactcctacataa--------------ggag----------ct---tccatgtgcggttcggggtggacggtcga-------aaaagaggccgtaccctgtggagacatagggaacaatatttctgctcgatgcgggaacatcctcaccacagagagaagtgctcagtcag---gccgca--ggccttttcgattaagaccaaaagcaaaaaccttctctacaaggggacaacccgcctg-----gggg---------------gccgccccccatcagagactcaacgcggaatatctatcattttgcagatggctt-------------------gttggtatgacagacggagatg---------gctgcttcagcattgtgcttcgaaacggc------------aggtacaacctcgacttctctatt--gct---caaggcaagtac-aatctacggatcttgtattacatcaaggagata----cttggtgtaggg------tccgttaat---gtgcataagaccataggagtgtatcggatccgggataaag----ggggggagctagcagagataatatttccta--tctttgatcaatacccatgccta------acgagcaagcaattccattaccagaggcttcgtcaagctcatcg-gatctcggaagatc------------------caaagttattgacagagcacaag------------------------------tattccattcgcgagcaattgcggag---tgctactcttccgg-----agaagacatatgtcaatcccgtttggacggtaaatatggctgctcacatcgattggcttactggctttatcgaggcagaagggtccttctccttgt---ataacagagacggcaaacaacggatctctatcg-----------cgtttggct------------------------tgactcgaa------agttggacaggcttttattagaggctataagacgtaggctacacatacctac-----tcagatcatc------gaaaggccacacttc------------------tatcgattagagactactc-----acggtaggg----------ctgtgctcggcatgagccaac-----------------------------tctttcaaggccgattca------aggggatgaaatcattgga------------gctgaagctccggtcgagagccgtctactacaagaaggatcgagaaaagctcg-----agcagatccgaagtattc------tccaaaggcttcgtggcaagatgatagataaaggtatagtccgatccatatagagatatatggcgtataacgttaagcaatcacaacgc--------tgaggttatccaacacatatgctatccacccctaagtggtataaccagtcattccggaggatctgttgatttagcaatttttagccctcacttatcaggtgtttcctctattttaggttctattaattttataacaagtgcgccgtgcgaggctcgttttcggttaggaataatacccata-------ttcctg----cggcgcgtatgtct---gacttcc---atggggaaatacgtgcagcaggccaatgcggcatcttgggctaataatccatcatgtttgcgagcagttggt----cgaaggggacgccaaa-ggggactgcccctctcggtggtgtctcttagct----ggggtggtc---gaagtcaggttaaccaactt----gatacgcactcact---gcctga-gaagg----ggctacatatctc-------------------------aagcagaata------cgtcggtatgtgtgtggcggagtaacccaggg--a---------tccagctgggcgaaagctttgactgatgctgttagcggtcggggctgtcggacagtcacaagtaattctagcataggaactgacttgagcaatcaagcaagtgcgcaaggaccttacaccacta------------------------------------------------ggtgccccggtcgggggg---a---cgaaaacacgaaaatagagcaaccacgggaagtaaccgcttcacatcgtccagcagacgatg---cgcgggctcagaggtcccgtagt-----agtga-ggggaagg-------gaagccaacccagccaggccacgaaggcgactagtcagaacacgatccatag--ttcttcaaatgtctcgggcaaatcctct------------cctaccc-----------------gggga---cgccagtacatatgctaagaaag-tggtgaacaattgcaaagctaa----ccagg---gacgctataacggacttat----aagaattataccggatccaatgtttctggttcacc----------gggagtatcaaagg---taggattggcaatatgactccaagat---cagatggtc------aaa---------------------cggcaattcgttcgtacaacttgcggag-gt------aagggtcag-------caga-------------ccggagagtacttatacctaagcccgctgagagaga-------ggcctctgggttc--gaggggg-----ggcgccccgcc----------ggactgtcagacag---ggcgccgc-----------------cccgccaccacaaaaccaagatactgtcc----gggcgg-c-ccccccccggtactgtcagacaagga---------ggaaaaactcgcggaggaaaa-ggacgaggg-----------------ttagggag----aggcacgtagtgctcgacca----acggg-----ttatcgcctctccgagagaaaggata---gtgc----aagaagcactccaatta-----gt----cttggg---agc--------------gggaagatttctagctgctc----------------------------------ccact-ccact---ccgccctccgttttctccat------gg---cagtcaccat-------------------ggga----tatatctaa----cggcttcgacaagata---ccgtaccccaccatcatg-----aaaaggctgacggccttgctg----aaatgtcaacggaccccagaactgg---t------tatgaaaacct-------------agcagctta----catcgagctggaaaaaggt-----catccattcggcggcgg------------gtagtgttttgagtccactcctatgtaacatagttttgcacgaaccggatcaattcatgctcagtatgtaa----aacagattcgagaaagggattaatagac----gtga----accac------------cgttcttccgtgggaaaataaaatattctaataatccagcggttcgaaaagctatgctgatggaaatggggagaaat----ccca---aatatgatgtgattgatcctaatttccgacgattaagtcacgtaagat-acgc----tgacgattcc-gc---agtt----tttatctacggcacc-----agaaat---g---ccgagaaaataaga-gcgggg----atcgagag----cttccttgaacaagcgtgcggtctagagctaaatgtggataagactc----ccatcacacatttgagtagcgaatgg----------ccttttc-------gggccgaa----------acccca---------gaaagaaaagg----ccattctacacaatcaaaggtt----cctcc---------cacacggagaggtcggacccga----------------gctcccatcaaagccttgctgttcaaatcaaagg---------tctta-gaaaaaaaccat----atgactataatgtacccaactgcgatgagaggactagt--gggactatcgca----ccttgatatcct---ggctttccacaatcataggattggaggactgcttaa----------------ctattactcttttgcgggtaataggggaaatctgc----aagaagtgatatggttcctagtta---cctcatgtgctccaaccctagctttggaatggaagctccgaactataaaaaa----ggcgc---------gaattcggagctc-----attttatgtgcccgaata-ccaagagcagcc-----gttccaaataactatag-------ggttctgcactattacaaaatggagagtccaa-tggcggctactctggattcggttat----ccaggtttcttgggctgggaaactttacaagtctgggttag----ggcaggtttgc----gccgtctgtggtga----taagaacgtggcgatgcttcgcgtaagggggggcgggcggctgttcga----gacgttcgag-----c----caaaat----tagaatagataaggcaactta--------ggttgggggcgtacgaacgagaacagattccatcatgtgga-gctcacc--accaagcttatcatgc---gggg----------g----------ggaggaaattcagataatatcatcctattagtaa----ac-------gttaagcc----------------------------ccctctataaat--aaagtga-cccatctattacagagatagacttgatac----aataaacccagcaa----ttgaagttttctgagggagagccgtatgacgataaattgtcacgtatggttcggagggcagcatcgactgaccctatctatcttcaatatgaggggccccggatcgaccatgcatagattacccctatttgtgtggtctgttccagtcacagctttcccacttttattatcccttccagtattggcaggtgtatttgcgcctgatgaggtag----cgatgcctcggtcgaatttgactatatgccggaaactccg-----------caaggacaatcagcagggaacgaaccgt-----------------------------------------------------------------------gacggttccccctcagagactatacgccaaacatctc-----tggcca-aaac------cccttccgt---gc----ctctgccacccgaacattagtttgg--tgccgg----ctcgattgggagt-gatggctgcatggtcataccttat--aaatcgaacccctcgtggtcggagacgata--------cccttccatctgaatcagttt-ccgagaca-------------------------gggg------------tgac------attgtccgg-gccgaatcgctgcgtgcgcttctaggctc-------------g---tcgatccagaccgaaa--------caaaaaacgg-----------------------------------------------c-----gctttctcaatgcgttagatggtata---cgagttattcatggaatcaa----tggcttcatgcgtacttccgagcacgaaacgcttc-------------------------------acagattgatagattggttgcacgcatatgacacaacactctatttt---------ccccggat----ccgagtgcttcgttttccaat-----gctct---gcggttctgccgaggg-----------gcggcggcttt---cgggttcgaatcaccatatccagtagata----cgcgttccca---ttccgtttgagctagaat--------------ggagtcggctgcaagaac---aaacgaaaatggatacta---g-----accgacgc----------------g-----ggcacaagtgatac------------gtgagtgcttct----ggagtaaattggcg------tagtcgcacatgcagcgtggcaggcaatgc---ccatgtggttgcttactctgatg----cctctcctc-gggca-------------gcggattggcgtgactggca-------atgcatctatggcatgatcttacacaa---agcacatctga----ccaat----gt-ggggtttgctgagattgcgcgcatcgaagcaggtatgaatagaaagagatgaagatatagtccaaaacca---cgccgggcattaagagaaaatattagtttccggtg--t-----ctttttt------cgtcagac----ag--------------ggcggcccggacaccacaaaaccaaaatactgtccgg-------gcggcggccccgggactgtcggacgagagg----gggaaaaaaaactggaaagaaaaaa-------acagacgaaaaaaaggcaattaccatgttattaactgatagaaactttaatacaactttctctgatcctgccggtggcggggatcccattctataccagcatcttttccggttcttcggtca-----------------aagaataa----ccacgggatggccgcatttg---ggagcaatcccagattgaatagtgccgctatttgctggaaaggct---------------aaatgccactaagtactcggttcgtaag--tgcgc-aaaaaaata-------gattttctcacgcccgaacctgtgaaaagcttatatatagatctgaa---tcggattttc-ggttccataggcaatgcacaatcagcaggaaacttcgaaa---aagaaggaaaatgtaaatgaatgaa--------------------------------acagatatttcgactttacaaacaggtgaaggatcctcagagactacacgcagcgcatctcccattgaaacaagaaatgatgagtat----------aaattct----------gaaattggttagct---ggggtggaggtt------tttcaaacccggctgg------atatataagc---tgtgaagtaacaatgcata------cgaaggaagtacaaaccctgt--actttttcgaacaaaggcacccggg----------------aaaagaatctctattcggtccatcggag--ga-gg------cactccagcagctt---tcgttggaaattgcataatagatcggctatagaaaga-ttggttgattcggtgaatggaag--aatgagaacaataagcaagcaaaaacaaa-----------------tgcgaagag-------tctgttgtgctatgataatagaatttattgaaccaaaacctc-------tagagaacgcctgggtttcaggatttggagatgg---c-cgccgttttaacattaaccgaataaacttccaaccct-----------------------tcgggtataggtcagaaagataaaaagatactgaaagatatagccacggc-------ggggtggatctatctattatgataaaagccgggatggacggattttgtggtattcaggtatgact---cagc-taaagctaatgattccttattcatacgttcatccattacgcaacc---c-ttatgagatagctaaatc----------gaaagggccgccggggc------ggc-----------------ggaagaaggattcgagcgttccttaagatat----ctggagagaggtgatcatctagatccagct-----aaacaaattgttccattct-attcg--attgtttcaatcgat---------tggagatgaagatacagtccat------------------------tagcatcctgaagtttatattccgattctgccaggatttggtatcattagtcatatcgtctctaccttttcaagaaaacccgtattcggttatctgggcatggtgtacgccatgatcagtattggagttcttggatttattgcatgggctcatcacatgtttactgtagggttagacgtcgatacacgtgcttacttcaccgcggctaccatgattatagccgtgcctactggaataaagatttctagtcggattgcaaccatgtggggggggtcaatacgatacaaaacacccatgttattcgctgtagggttcatatctttgttcacggtaggggggcttactggaatagtatcggccaattctgggctagatattgctctacatgat-------------------------------------------------------aaactattat--------------------------------------------------------------------------------------------------------------gcactatcatcgctt-------------------------------------------------------------------------tcttcgaaccc---------------------------------------------------------------------tgccccaagtggaat------------gtaaatcat-acggaagctataaa--acaattttttgtaggtcttattgacggc---ga--cggctcgattcaagt-----------taatcattggagagacaca--------atattacgatttaggattattattaaatcgaaatatacaggaggcaaccatctcatgt--------------taaagcaact----------------------------------------atcgaaagttccaaatataggtcagata------tatatccaaaga----------------aaatatgttcttttacaaatagatcacaaaactgaaatagaggtagttttaggtatattaacagattatcctttagtaactact---------aatgcttatactcgt-----------tatttatttccgcgattccgc--------------------tttctgaataga------------------atttccctaaaagag-------tatcagtttatgaag--catttcttagaatctgt-------------------------------atctagaaagttgactccatt---agagttaact-----aacctatcctatttcgata-------attgg-----ttcgtagg-----ttttgcaactgctgaaggttgttcctgtattggattgaatggttcacat-----tcattcagt----------------------------------atatctcaagcttccgatca--ttatatt----------------------------ctggagggtgtaaaaaccaaattc--------agtctacctaatcgagttagatcaatcgctgctaagaat-----------------------gggaaacctatcc---attcaatagggacccataatcgt---aattctttagcaagagttatagacttctttagtcgtaatgacattattagttt------------aggtggagagaagttgttccaatttcataaattcataccggctttttataaaaaca------aaaa-ggggctttagc-----ccgtgcaaa----agtgtcatggctaaatttggctgtatgcgggaaattcc-----------taaagacttgagtactagaggcctttca------cttcattcg-caagcgaata--aaggtcgagggaagag---------cggaaa--------------------------------------------------------aaatagatttttttgcgctccggcgccga--------aggcgc-------------------------------------ccgcccggaaaa-------------------------------cgtaaacc----------------------------------------------------cgccgtaagtagtaga------------gccctttactccgggcgg----------------------ccgcc-------gggaggc-------------ggccggg------gcctgc-gggcg------ataaaccgttaagtttatg--cgctacgcgcgtag--------cgctggcc---------tcgtgcgcggagatctacaagccatttctggtcttcggcggcgg-----------------------------------------------------------------------cccccttcgtacct-acgggc-----------------------------------ggcttgac-----------------gattcacgg------ggc------cg----taacgtttcgcgc-------gggcc------gg-------------------------------------------cagagaa-------------------ggggaaaga------------accagac--------aaaga----aggggcagatactgtgaagtttctggctt-------tacgttccccgc----------------------ttagccg----------------------------------cggcctct----------------ccctcccagggc--------------------ttcagtaataatc------------------ccgagtatgacgtagatc---taaaatctactgaaatggacaatccgccggaaaccaaactcaaaaaaa----------agggccgccgtagggcgtgagactgtccgaca----ggtt-----ggggcactgtcagaca----aaaaaagggc---ggacg--ccgtgaatttacgatttccgt--------ctattcacccgagaccaacgagag-------ccctcg--------gcccttacaagcca----aagaagcagccga----------------ccctc-----gcccacggcctctgcg----ctttatggagagtaggattctcagagactataggccaaacgcatctgttggtcaatggtgggatcgacggagcgatgatacagtccaa-------gtagatatg---aaaatatctaggt-aaagttgacttattatgtggttgcacatttccattacgttctttctatgggagccgtttttgcttcatttgcgggattctattactggataggtaaaataactggtcttcaatacccagagactttaggtcaaattcattttcggattactttctttggtgtgaatccgactccctttcctatgcatttcccagg---tc--aa---tat----caggcccacttc----------------cgga---gtcaaatttggagtgaaacatcactatacgctggaaattcctcagagcccttggtactcacttcgagcagtaaccatc-tcagggattggacaatcagcagg-aaaccaaagtctaatctcgacgccg-----acgaa--------taggatcctcagagactacacgtgatgcccctataca----------------------------attagggtgaagatacagtccggcctcgttagaaatatcaaggatattccttatttatcattggactagtttgccttttgaggcaggaaggaagaatcagtagcagaaaggaagaat---tagtagtagactcttgaaatggtaactcgctgc------------------taat---------aggata------------------------------tactattcaggat-aaccttaactcgagcgtaaa-----------ttatattcgagagtccttataattaat--tatccgatgctaaaccg----aaaaggattcgaaactggcgatcagtccgcc---gccgggtctaatggtaattcagaagagcc-----------aaaaggctctggaaataattctatcgctaattctgacggaccaattacggtcaaatcagatcataaattctcg---attaatcacccattcattattgataattcaccaggga-----aac------cttccagtatatga--taacgcttggttaaatggagagcaaatcgtttctgattatctaacggaaactggaat-------ctatc--tctggcatgattc--------agttaat--------------------gg----taaaca----atatgtaggtagtggttataaattaagcgatagacttgctgaatactatca---cccctccgaattatccgataacagatgtacctataattccatttggaaatatggtcatgacaat-----tttagttattattgagtcatg----tggttcaaca-------gg----tactattac-------cgaaaaggattatttggctcg--------actatttcgatctttat--gaaccagttcctaat------accaataaaagaactgattcaacattgagatttaaacacactgaaa---cgtctgagagactaattccggat---gaagtttacgaaagaaaaatatttagtcgcga------------tccattaacatttgataaataggggaaaaaccgcttgcgggtatgccacgtcgcattcctgattatccagatgcttacgctggatggaatgccttcagtagctttggctcatatgtttctgtagtagggattttttgtttctttgtagtggtttctccta---ctccaactagtgaaaacaagtgtgcttcgagtccttgggctg---tcgagcagaattcaacgacacctgagtggatggtcccaagccctccggcatttcatacttttgaagaacttccagctatcagggaaagcatctaa---atgaatctgatatggatatt---tccaatagctttttgtgacgctgcggaaccttggcaattaggtttccaagaccctgccactcctatgatgcaaggaagtgcgacatgatgacattgagagcaatat------------------ggggggattc----cccatctggcaacg-----gtttctgccggaccctactcgagcatgc--cttgactcgagagactgggtttgaagccttgggg---ataggg---ttagctgatagaggcagtgtaagcgaatgtatataaatctcgtcaa--------tcgtaaggctcgacgt---------gaacggatta---gcccctttccttcgggcgtatcga-------aa---ccgc------gagttcaccgggg-------taaggta----cagt---cggaaaaat---------------------cagcaaaggttaggtgctattaatgtaacatggtaagcccag----atttatc-------------------------------------cactccctatggaggt---gcacccgtaa---gggcacataacg-agat---gtgggtagaggaagccccacgaagc-------------aaaagaggtggctgacttggggcggcattcagcacaatgagatcgaggcaagtc-------tggggtcggc---------ggcgcaagcgga---ctgacaaagaaacgagcgcgaaagaac----gaacggaacagtcaa-------------caatt-----aagaaccggcggtggtggcatggaagtttggagaccgac-----------cggcggcctc-caacacagattagccaccagtccca-------gctat-cag---gcccgactcc------------------ggcggcgcgcattacgtgcct---ggcagtaa-----gtgc---cggcgg----cgggtgtagatggttaaaattgggca----gcaagggagac---tggaa---------cggcctacgcat--cgatat-----tccccaa-----cccccgagtggggcg-gccgctcgatacaa------tataccgtaatgaccggtgcgta-------------gtctcttctt---------------------------gg--------------gggggggtgcgtctgca--------------------ccacatggaagta----ggcgg------cccgtgacacagaatttgcaaatgaatctagaat---gccc--------tctctctttggtcgagtgtttgaaggg-----cactcttcgccgaaatggctgagaaa-----------------aac-tttgcactacgtgcctc---tccttcta---gtcttcgtgcgcg-----ggaat-cgtca---agccatttc---cggtgcgt----aggcctgtagatgaatttcgagaatgaaat--ggagctgtatgaaagtaaactttcacgtacagttctta-ggggggaa---agcccgtaagggcctacctatcc-aaactaattgacttacatcatgatatttttttcttcttaatcgttattttgatctttgtattatggatgttggttcgcgctttatggcattttcactatgaaagaaatccaattccagaaaggattgttcatggaactactatagaaattatttggagggcgaccgttaggtcacccatagttatgtcaatggggctc------aacacacgggctctaaaccgcgcgagcctatcctccgcgcgccgggtatacgactcatcctt--------gccacgtaagtggtgggagaccgaagcatgtcgtaaaagcgagattgaggggtccttgtcgttcgcagctggactgtggaaa---------gcccaagatcatcttgctaacccgccatcgctat----tcgagatgaggagctgctctggcgaatctaagttcctttcggtcgaatt---gaacctgatgctatccggcggattcaacccg-----ccggtgacacgcacgagcgcacgcattcaagctctcagcctgacaatggtccaaagtgtacaggccggagatagt---gcggtgcccacacc---ccgcatgagagcggattacctacat---------------cactggggacagggaacc--aaaagacatctcgtggcgacacggcctatcggtgataccggtgagatcccagcg-----------------tggtcacacgtctcgggaagtcagaggatccatacgacctgcctactgttaacgcagcctcgtaagaggaaagcgct------ttgcgaacac---------aaagcaacggggaagggatctaagcatctgccataccttt------------gcagattttactcgatatcgtctacgga---ctcacccccctgggatcccaaggtggatgtgtccgacta----------tgcgcggaatggggctgatgcccccgtg---gacctttggatctcgtcttttcgaaggcgtgactggatataccatgatctaagcaatcacctaaagagtatggacatatggagcatagccta-ccagaaactgagaccaaatc---------cagggtca---------atgagcc---ctgggactg---gcggcggc---ccccccccgaccatcgatggcacgtcttt----tcgtaagcctcaagcgctgaaagatgc--------agtcctgaacagcggcggaagaagcccatatgaatggg---gc-------------------------------gcaggaatcatttccaagccg------ggtaagcgcgatcaaata---tcat-----ttggaattccctgcttccaagaccgtatcgtgcaaggggtgccgagaatgcctccagagcctatctatgaatcagtattctctcggagatcccacggctggcg---accg------gggcgtagcgcgcacacggccctacgaaccatacgcagcgacttcaaaggaactaattggat-tgtac-------------caggcaacattaacggagtcgtcga---caccg----tgaa----------ccat------ggcgtcctctgccacattatgagacgca-----agatccgagacaaaaaactgctaaaactcattagt-----ggcggattggaagcgaagatgcacat---gccctatgggaacattgaggaatc-----gaacttgctaac---cccggaaggcggaatactgagtccaatactgtccaatatatatctacacg---ggttcgacatatggatagaagagcgcatccggcaatac------ggaaggaaggataatcgtagctgga-----tgctgcttcggcggaaccagggaaagatgcgtaaagcgcg---ccgccgcagcga---cccattcgacccattgcatcgaagaat-ggagtaca-gacgatacggagatgacttccttatagctatccgtggcgccctgtctgatgctaaagtcattcgtcaggaatgcgaaaccttcctgggagagaaactcaaattgct---actgaacatggaaaagacccatataaaacatatatccgtgggaattcctttcttggggcaccgtatcggacgccg---agtagtacacacgaaacagaggtaccagacccgaga----gggttggcgatgggggag---aaaaaggagagtcatcctcaccatggacgcagacatgaaccagttgaagctgcgattgcaacagcagg-----cttacct---tgctgggaatggggatcccc-taccaaa---cttcggcttggtg------------aggttacctcgaagcgaagcaaaccgacgaatgaattcaattttgcgcggatacgccaattggtatcagtttgccggaaacaaacgccgggccatcgcctatttggcttacgccctgcgttattccctggccaagatgtttgcagcgaaacctaaaccgcactctctgaggaaggtattccagatagcaggtaacgatttgggtgg---ggcgctcgaag---cccgatatcca----------gtgggagtcactgactcacaagtggaagcttg-----gcaacggtctgtgagtgggaaaggtacgcctagagacat------------------cccc------ggaatcagccaaccgaacagggtccgccggagtagacttctccgacgcgcg-aaaaagcgttgattggcctgagcgataaaccggagggagat-agcaagagcgcgcgaaatt----gaagtacgtgtacggtcgtggagttccgactgacccaatgatgcgctac----tcgtgtg----gcgttttgctc------------------gccccatgtggacgg----tctccggacaatgtaaa---aatcacgtgc----c----------ccccgccggcccctc----------g---cccgctccccgc-gcctccgccgtgcct-----atgggtcctccctccggagactct---t------ctacagggctc------------cagtgcgcggaaatcgtaaagccaaagg----------acaagctgaagaagt----------------------c-ttc------cggc------a---gcgcagcgcg-----cgccgcgccttccttctaggtgcccacc---gggcaactggcagactgggccagccccgctatc--------tgaactcggagagtaatccgaagcaagtcgagttagtgagccgtagcacggtgacgtgctcatacggttcggagagcacctgag--------------------taatc------------------ttacaatgaggtgaaat-ttttactccatctatttttccaagtattattccgatgtttattgcaatacctccgttcgcccctctttattcaatggacgaggtagtagatccagctattactatcaaagctattggacatcaatggtatcggacctatgagtattcagactataacagttctgatgaacagtcactaacttttgacagttatatgattccggaggatgatttagaattgggtcaattacgtttattagaagtggacaatcgaatggttgtaccagcaaagactcatctacgtatgattattacttccgccgatgtacttcatagttgggctgtaccttccttaggtgtaaaatgtgatgctgtacctggtcgttcgaatcagacttccatttttattaaacgagagggtgtttactatggtcagtgcagtgaactttgtggaactaatcatgcctttatgcctattgtcgtagaggctgttcccttggatgattatgtttcttgggtatccaataaattggactag------------atgagtgtctct---caaaaacatccttttcattcggtagatcccagcccatggcctcttttgggttcactcggagccttggcaagcactactggtggtgttatgtacatgcactctttcacggggggcggaacacttctttgtttaggcttgggaatgatcttatataccatggtgcgcccgaagat--acatcgtacgac---agggagagctatccactcttttctgtgccgttcaggctagctcata----------------------------------agctaggacacaggct---ca---acttgcagatgagccatagtaacatgg----ctta---------------------------------------ctcgggagcagcaagtttcaatcagagaactgtggggctgccaccgct---aagacgctctgaaagagcag-------g----a-ggtagggctagtataactaacttgatacgcaatgctcgcgtcacatagctcctcttgtc---tcaagcagaatattacggcaagagcacggtaa-gtaggcctcctc----------------------------------gg---agaccg---aaacagtccacaatacatggtgtgtgtacagtacctga---------aagaccgtggg---gcactccgaca---------aggaactagctga------------gcgatcagctaattgcgcaagggcctaaacccttctggatcgttgtct---ccccaaagacacgaaaataagtactatgttgagtcggggaaata----acccatcg---------------------ggtgatggggttcggagggctcgtaatagc--------------tttggcagtccag------------------cct------------ggtt-----aaggagcctagccatcgatcgcac-------tgttccacc-----------------ggtcttggat----gtcgagacattg------tcttgtctcgg----------gccgccaatca------gcgccc----gaa---------------------gtccgcg-ttcgtatc--tccatta--------------ttcggaacggaatcaagcttatt----ctg---------------------------------ggagt---------------aatcc---tatttggttatga----atc------------cgg-taagccgggaaatttatgctacaacgccctcgg----------cctcccatagagatttgaatcacaagattgaaagttca----tag-----ttataag---cggagatcggaggaggtgagagccgtttgaggtgaaagcctctcgtacggttcggagggcagctg---tgtt----------------------------------gaaagaccc---gaccgacccctactttgtatggtggcgcgatgttgtacgtgaatccacctacgaaggacatcatacattcgtggtccaattaggacttcgctatggtatgattcttttcatcgtttctgaagtcatgtttttttcagcttcctttcgggctttttcccattcctcttcggcacctacggttgagatcggagctatccggcccccaaaaggtatttctgtttcagatccttggggaattccttttctaaatacccttattccactcccatctggagctgccgtaacttgggctcatcatgctatactcgcag------gtttgaaacaacaagcagtttacgcttcaatagctaccgcttccctggctctagtccttactgggtttcaaggaattgaatatatagaggccccctccactatttccgatggaatttatggttctacgtcttttttagctacagggtttcatggttgtgcgact--tgaaggacataagacaatgcgtatagcccaccggactatattgccatccccgccga-------------------cgggatgctcctacctcaccctgcgctcccggaaacggagagggctcgaagcgtgagggg-----cagagtaagaag----tttatgatacagca---tacaacctgc----caggagtgccaaggctactgatcaacgca----------------agtgaactgtgcaaggacgtttcgtaaaaccgcacctacgac---------------------------------------------gagttctcat---------tgagta---gggccggatgtga-------tttgggaca---cggtgaa---tcggtgcgtgcccc--------------------------gatcggc---aaatgatcaccggagtatagcacgggatc-tgaaac---cttgc--at---tggagtc------aaaatgtcaacgaggtaaacccaatgggct----ccc---cgtc-----------------gggaggtttgatcgtgagatcggataccgtccaatgggcagaagacgattcaaaaagccaagcgaagtcggccaa----------tcctttc---aa----------cc--------c------ccggcggctttatc-agccatttctcc---cggcgg----------------------cctccctccggggc-------------------------------------------------------------------ttgggtctggaacaatctacattt---cgcc--------ctcggtgctgacccgaatcttgggtgacgaaa---cactaaaaaa-caaa---gccacgcg----------aaattcgggtgaat-----aa---ctgcaagcagtgcgcgtgtt---------------------tggccaatcgcggcataagcaactcgcagagttac----ag---aaca----cttt---------------------------agtgata--gcatagtgcatca----taggcgcgaagcgcaccaacagc----------cggaggtcaagtcgcgga-----tcggttggttgacc-----------ggcggcctctccgttgcctgagccgcatgcggggaaactcgcacgtgcggttcttaggggggggaagcttgaaag---agcctacctatctcgatttcatgtcattataggtactattttcttaataatatgtgggattcgtcaatatctgggtcattttaccccgaagcatcactttggctttgaagcagctgcttttcattggcattttgtcgatgttgtatggctttttccccttgtttctatatattggtggggcgggaattagatgagaatttatctaatcggtcttgtcgctaagatacttggaattataatacccctgttactgggcgtcgcgttcctggtactagcagaacgaaaagtcatggcgtctatgcaaaggagaaaaggaccgaacgtagtcggcattttgggactgttgcaacctttagcagatggtttgaagctcatgacgaaagagccaattttgcctagtagcgcgaatatctttatttctccaatggcacccgttccgacgtttacactggctctgtgcgctcgggccgtgatccctttcgattatggtatggttttttcagatccaaatgttggggttttgtatctatttgcgatatcttcactcggagtgtatggaattattacggcaggctgggcaagtaactccaagtatgcttttttgggagcattacgatctgccgctcaaatggtttcctacgaagtttccataggattgcttctgatatccgtcatactatgcgcaggttcctgcaatttcagcgagattgtcctagcgcaaacacggatatggttcgtttttcccctgtttcctgtgtttcttatgtttcttatttctcgtttagcagaaactaatcgagctccttttgatccaccagaggccgaggcagaactcgtagcgggctacaatgtagaatattcctccatggggtttgctctttctttttcgggggagtatgctaatatgatcttaatgagtagtctctgtacattgctttttctaggaggttggctgcccatcctggatattcccattttccgggtaattccgggctctatctggttcagtataaaggttcttttctttctgtttgtatatatatgggtccgcgcagcatttccacgatatcgttatgatcaattaatgagacttggctggaaagtattcttgcctttatcattagcatgggtagtttttgcatctggtgttccagtagccttcgaatggctccctt---aa------------------------------------------------------------------------------------------------------------------------------------------------------------------------------ttggtcgccgttggctcacctccagctgttgccaatttagtatataataatttaataatagacaattttacatatttttgccaaatctttctattattaagtacggctagtaccatggctatgtgtttggattattccaaacaggagagttcgaatgctttcgaatctatcgtaccaattctatttcctactcgcagtatgctttttatgatctcggcttatgattcaatcgccatgtatttagctattgagcttcaaagtctatgtttttatgtgatcgcagcatcaagaagagactctgaattttccgcggaagccggcttgaaatattttattttaggtgctttctcctccggaatattattgtttggtcgttccatgatttatgggtttactggagttaccaacttcgaggaattagctaagattttcactggatatga---aatcactttgttcggtgctcaatctagtggtatctttatgggaattttatttatcgctgcaggttttttattcaagatcactgcagttccttttcgggcggccgtt---agacggcctatgggtaccgacagat---tgcggccaatctcaatactttcggggcgccct-------------gtgcgccgagcgtggaga--------ac-tcatcactacctcgtgaga-------gcgctgagaccatagca----tgttacaaaaacgcggttgagacc-----ctaaatgg--------aatagttt-------tttgctgctcaatag------caccgcgtgagc----tctaatagtg----tca----cacgagataagccc-----gcctggcgaatcgaagttatcttcttgtcaactggctacccagttcacccgtcgaa-------ggggaaacgcgcgaacgcacgctggtgtgcttcctgcctgtcgaggtgaaaaggcgacaaggtctagattggagct-ttaaactgcatggaagccgattacccaacttt------ttggggacaattaacaaaacgatatctc-------------aaggcacc----aaaaaccataggctgtaccggcgagatccaacggtg-------------------aaataaat------cgtctggaagtcagaggacctttagtacc--------cccagcgcccaaata------ttccattcggccgc-----gaaccaagtgcgaaagcgggagaagaa---aacaagttttcttc---tcggcccag-tgaagcgct------ggcaacgacggaggggaaggggtccatgcggtacctgcctat---------------------------------------------------------------------------------actt--ggcgggttgaact----ctacaaaatcaacc--------gatatcattccaggtg---------atcc----------gatccggctgcgtgtggagtggaatggc-tgaaagcaggaag---ggtccggg---ggg---ggcggcgcgaagaggcc-------gcccg---gtcgacct-------gccgg------caaagaa----atataga---------------------------------------------------------------------cttcttgctgtg-----------------------------cgggg---agagtgct------gcgccctttagatacataatccgagagttgggtagagttagagagccgtatgat-gggccactatctagtacggttcggagagcactgtagtaagtcatttggg----aattatctcaaccgtttgctaagcgaacagcgagtgaacgacaaatagaga------atatatata--tatttccagaaac-------ttatcgga---atcatc--------ccttctttt-cccggtagtgccc----------------------ttgtagaacagataaatc-----tccctacgggcc------------------tggtatcgt---------ccctttcggcc----------------------agtgcgcggg----aatctacgagccatttccgg-----------------ggcggcg--------------------ggccccgg---aa--------ccac-----aaggtg------------gcacctctc----cttacagt-ctcgcgcctctg---gcggccat----aggcacgtagtgcgggggg----------agcccgttgttccgggag---ggagaggtgcatagcactcgaccagagggggagcg----cttcacgagg----gcggccc------------------------------ggataggaaaa--atatagatttttcattgacttgttgcgcgactcggtgaatgtatctttgactctatatatgtgggcacccgatgtatacgagggttcacccactatagttacagcattcttttcgattgcacctaaaatatctattcttgccaatatgttacgtgttttcatttatagtttctatgatccgacgtggcaacaactattctttctttgcagcattgcttctatgatcttaggagcactggccgccatggcccaaaacaaagtcaaaagacttttagcttatagttctattggacacgtaggttatcttttaattgggttttcacgcggaaccatagaggggattcaatcactactaattggtacctttatttatgtattaatgaccgttaatgcattcgccatggttttagcgttacgt---caaaatcgtt---tcaaatatatagcagatttaggtgctttagccaaaactaatcctattttagctattaccctgtccattactatgttttcatacgcaggagtacccccattagctggattttgtagcaaattctatttgttttttgccgctttaggctgtggggcctactcactagccctaataggagtagttactagcgttatcagtcgtttttattatatacgcttcgtgaaaataatgtattttgatacacccgaaaca---tggattttatacaaacccatggatcgtgaaaaatcgttactaccagcaatcactgtctttttcattacttttttctttccatatccctctccctcgtttttagttactcatcaaatggcactttgcccatgtttat---------gaacggaatttgcacctatttctgtctattcaataatcagtttgctactttcttcgatctcaattggtgtttcttttccattcgcttcttcttccagtttggcttacccagagaaattgtcagctcacgaatgtggttttgagggcggccgttaggttacctacagtc---ataaacgtgtgtggccgaactccacacgaggggtatatggcttactggaagctggtaacagcggaggaaccgaagcatgccataaaagcatcactggggggaggcggc---gctg-g-gggga---gag---ggccaacc---aaagc---gatacactcgaccaaagg---------gtccgaaggagtatt------cttca-----cagggtcaataggtcggaaatggcttgac-------------------------------------------------------------------------------------------------------------------------------------gatttcggcacacgaagac-------c---cggcggcgggcggcggccca-------aagg----gcgcgatacttg----ccg----------------------gctacgcact---ttgggcc---aaagagtt---cgggtcgaaggcgctcgctttac-gtggccctacggaccacctcgctttctgcccgagaccgtgatgcgagccccctggcactaac--gagatgag----------gtgctgttatggcgaatcggagtcgttttcggg---aaagcataccctgcct--------gcagc---taactccg---tgccttgcgcacgcggga---cgcgaaaa---aa---aaggaggacgcagtcatgccctctgcctgcagatgatcagaatcggccaggccacggg---tcggagtgaaaatat-gggggcggattaccc----aacacattggggacagacgactaaacgacatctcgaagtgc-----tacagcctgtaggcgataccggcga---ggtcca---gccggatga--gcgccg------gccga---ggcggc----gggttggaagtcagaaggcccgcagtacccgcct----aaaccttcgcttcg--------ggaaggcaccggaagcaccagtaatcgggaaaggggcctaggtatctgcttg---------gtctaggcggatctaactctacacagcttatcaaagcaactcc----cacggatcccagattggatgtgcccgac-----acggtc-----t---gcggtttgctccctgttaggcctttggatctctagctatgaaaaaaaaa-----agcgaacaggcgga----------------------------ctcc--agcttc----tctatcgagctata-ggggg-------cggcgcagcac------aaagtggttttcattc---acct-agtccac---ttg-c---cccccggctcc------ccga---------aactc-----gccaag--------tcgaaccccgt------------------------------------taa--------ctctgga---atcgttcaaaaa-gcagagcaacccgac--------------aaatac--gagat---cattctacgccc-------tgtcttgcgtggctccaccc-----aa-------------gttcagcactgc---------------------------tccctcccgctctctgcgcatcgacg----gagagcgcggaatggaatcatgcttt--------acgaagaaacctatt---------ccgtttat----tcggcgggg----------------actggagg-----cc-----ggaacacctagaggagataa------------------------tcggt----tctcgagaaccggaaataaatatataaatatatat------------------------------------------------------------------------atattaac-atatatatatatgctgcgcccgtagt------ggaaaaaggaccgaagcaagtagagttagtgagccgtgtaatgggcaactatttcgcacggttcggagggcacttcagtaagcc-----cta-------------catgggc----gtcttgacccctattccttttgatgatgccagaagtcgtttcgatatacgattttatcttgtttctatttcatttattatatctgattcggaagtcacctctttatttccttgggcagtttctcttaacaggattggttcgtttggattctggtctatgatggtaccttcacctattttgacgattggatctgtatatgaatggaaaaagggcgctttagattgggagtaa---------------------------------------------------------ttgctgggaagcctcattattttggtgatcccgaat---tcgagagtacgtctgatacgaggtatcacaatttggacctctttgatcacttttttatattctctctttctttggatacgcctcgagaatgatacagcaaaatttcagtttgtggaaactattcgatggcttccgtatccaaatatcaatttctatataggtatagatggtatctcgtcattctttgtgatcttgaccacgtttttaacccctattcgcattcttgttggcctttatagcgtcaagagttatgaaaaagagtatatgatagcgtttcccgttcgtgaatctttcccaattgctgtgtcttgctcactcgatcttttaatattttacgtttttcccgaaagcgtgttaattcccatgtttattattataggtgttcgggggtccagacagaggaaaatcaaagcagcatatcggttcttcttgtacaccttgatgggatccttgttgtgcgccacgttggtactagtgagtctccgggcaacaat----aaaataagccggcatggggtgttctatgtaaagcgtcccactatccttgcggggaaagcc---caaagggtatcgtagcatgtggggaaaaggggaacacggcgtgaaaccgatagcgc---taagga----gttccccgagctagaagttctacggctc--------gtcttgtgagtcta-------------------------------------ctggaggtatcccactcag--------tctggctgggaaaa---ggcc-------------------cagctattacgtcgccagcggggacagcgatcttcttcacagccaccgcccctgaacggggggc-----aaaagagtggaacgcacttggagacagctaccgtatagatacgg---gcaaggactcagaacccaaggaa-ccg---a-------------ttcgacacactagcatgaaacgtgggattgtct----cc-----actcc---ggggaa----c-tttttaacctctcc--ggcgg---------------------------gggg----ccggggtaggcaacggggggcccgtaat-----aacaga---------catgattctgctaaggggcccagagggaacaaacaggtgatggcattataagtaaaaa----ccttatactgttcatcccgtcttggag---gaag---ctgaa----cccaagg-----------------------ggcggggtccgac------cgcggttagttggattggaatcc----ccgtgataggaacgcagggtatactggaagc---gaggggaggcc----------------------------agacgcacttccaaccaatccataagctcaagcat---cactcggagagccgtatgcggggagacttgcacgtacggttcggaggaaggccattga---------tacctaat----atatcaccatgactgaaatataagc----cacg--cccc----gtgcggagga----cttggttttatcggatag--------tttaggttggtggcccatctcttaccatgctcttagccattttatttatttctttccaaacaggaaccactgatccacaaatattactaaccacagaatttagtgagcggcgccaaatcttgctacggattgctcttttcgcttctttccccgtgaaagtgcctatggtaccagttcatattcggttacctgaagctcatgtggaggcacctacggctggatctgtaacctcggcaggaattctttcaaaatcgggaacctatggttttttaagattttccatacccatgtttcctgaagcgacacttcattccactcctttcatttatgttccaagcgtgattgctattatatacacttccttaaccacaataagacaaatcgatttgaagaaaattattgcttactctccggtagcccatatgaattttgtgactattggtatgttcagtccgaacatacagggaattgagggtagcattttacttatgttaagtcatggactggtttcttcagccccttcttcatgtgttggggctccatacgaccgacacaagacaagaattgttaaatattatggaggtttagtcagcaccatgcctatttcctctaccattttcttattctttaccctagccaatatgagtttacccggtactagcagctttatcggggaatttctcattttagtaggggctttccaaagaaatagcttagtggccacattagcagcacttgggatgattttaggcgccgcttactccccctggctatataatcgtgtggttttcggtaattccaaacccaattttatcctcaaattctccgattcaaatagaagagaagttctcatctttttaccctttattgctggagttattcggatgggtgtttaccccgaagtgttcctagagtgtatgcatacttccgtgagtaacttagtgcaacatggaagatttgattaa---acggatctagtaaaatattcaacattttctatgattccttttcttttaggtatttggggaattttcttgaatagaaaaaatattctcattatgtcaatgcgtgcgccgcgtagagtagagtgtgctcgtac----------gaaacgtaccatgaatatgt--tcatcatgtaaagcatcccgctatcctt--------taggggaaatcccaaggggtattgtagcatgctgggaaaagggg-agtggaa---ccgaaagaaaca-------attctttcgccccgagctattaggtgctatggattcgtt--cccaagttagctggagggtgt---aacctcagtctggtaacgacgacccgacgatcgt------gactatat---gccgccggcaggaagagcggccttctcacagccaccgcctctggcattggggttagttgaaagagtggaaacatactgc-----gggacagctacc----acaaaatgtgggtaatgactcg------aatcctaaagaaccta-------ttttgacacacaaacacgaaacgtgggaatgcctgaggccggtgacggctaatccgcttagggagggggtgacactaag------------------gt----cggag----agaggcatcgggtgttccgtagtagcga---------------------ttatcgcgaagggatca--agagagagatcacttaccgccggggggg---gacgactggctc----atatgagttgtatcgccc-----gggggaggctcgg------cccgaactaac---cgggactcg------ggg-----agggaaga-----gataaccccgaaatcgtc---aagccgag--g---ggctataggcacgtagtg------cgcgggg--------agc----gcggat---atcgtgcg----c-----tcg---taaa-----------ccggccttc----------------------------------g--gc---gcttctttcataaagccaaagaa--------gtctccgc-------cg----------------------tcggccagcggg----------------------------------------------------------------------------tcggtacga------aggag--gacctggag--------------ggaaatagcttgtagatt---------------cccg----ccgcaccctagcg--------gagagaactcgag--cccacaggctcttgga------tttctggaaggaggagttgtgaaagac----acttgaaaaagtcgat---acca---ccccccccctat------ctagtcatggtcattcaagtac--------------ggactcctccgtaagaacattgt---gtggcggg-----------tccgaagg--------------------cctttggctt----taca--------------------g--gccc------tc--------tccctatagtcgagtgccacgcatct---cccccc-----ccctccctccctcgt-----------agtttgcggaaatggctt--------atttccgcg-------------ccacggcacgagtgccgtagggagggg-------tgcatagcac--------------------t------gg---tccg----tccacgctta----------------acctatcgggtcgagcactatg----tgcctatcgggt-------ctcgcgtccctcg--gacctgccgggagagg--gcgcaacta--------ccgatagaggattt---ttctcttcgtctcggagagccgtatgcgaggaaatcttgcacgtacggttcgtgggggggccac--------ccaagcataaaaaata--------------ttctcttc-------------------------ccctccctttggtcttcgcacc---acgtgcctctctttatg--------ggtc---cggaggtgcg-taagcactttca--------gggatactgactt------ctccacgaa---------agaagcgccgagggcc---ggcggaaatg---gcttgacgat----ttccgcgcacgaagactagagg-----gagag---------gtgccctc---tggccgg-------------------ggagggttcgtggcc----tttgagctttg--------------aaactgaaaag-------------ccc-------------gcgggctcgtagtgctcgacaaaagagagaaggtccctgctat----cgggcggcgggtggcccaccccctaccaattgagttaatgctacttgctgtcaatctgaactttttggtattttctgtttattcggatgatatgatgggtcaattatttgctttattcgttttaacggtggctgctgcggaatccgctattgggttagccattccggttattacttctcgaattcgcggtactattgcagtggaatttagggcgaccgttcgcgtcgcttacagtcattgtttggccat-----atggggaagaa----ttgctattctgtgctcaccatag----------agtaaaccacgcgagaccctattccgcgtgccgggcatagagcttacctaaaccccgtgtaaac-gggtgggaaccgcagcatgctctaaaagcgcagttga----gggg------------ggttgaacccttagactactaag-tcagctcgctattgtacgagatgagag--------gacaaatcgaagtctctttcggttaaactggacccgcc----gcggcggtgaaccgtgcgaatgtggtgacgcgcacgaatacacgctgtcaagctctcagtctgccgctgataaattacggtaagaccagaatg---ggaacttccggcctgcagacat-----------------------------------------------------------------------------tgcagagcctcgaggag---------------ggagcagattac----------------------------------ccaaactactgg-ggacaa-----------------------------gagactgaacgacatctcgatgcgaaacggcct-------tgcacgaacaaccggccaagaactgtaggcaacaccggtgaagtccac-----------------------------------ttcagtcatctggac-ggaggtggacgtcagagagcccgtagtactcgcc---------ggggggtggaaaa---aataaaaaaaaga---tttttttttcgctaat--------------------------cggcacagaggaaggggctt------------aagcgtctgctatatctt--------------agcggatcggattcaaccaagtcct----cgagtaagg----ctcccaagcatc----------ccggacgggtcgatacaaagaa------------------tatttggg---ctggc----gcggatctttggatttttagatttcgg--agaaaaaatacgctacgcgccag------------gtttcggaaatgcatcatgttc-----ggggtctcggggacg--------gg--ctcgt----ataagagaatgctcgg------ttctattccctccc----act--------agaatc----gcgcatgat-cgctatagtgagag-agcaagttacttcatgt---------tactcacgccg-----------ggcccgcataggtcg----ctggaaaaaca---agccaagacc------------------------ttgcgacg----gaag-caaatcctccaaaggaag---------------gttgaatcggagagccgtatgatgggcgaccatctcgtacggttcggagagggc----------tcgagtaccaatgcattcaat-------atgtgtctgggaaagaacagatatat----atatat-----------------------------------------------------------------------------------------------------------atatatatata--------------------tata--------------------------------gatttat---------------------------------------ccactccattcaattgcatgaagggttag---------------------------ttgattgggagttttgcggcaggtttttttggtcgtttccttggttcaaggggagtggctgtagtcacaaccacgtgtgtttcattatcttctattttatctcgtattgcattctacgaagtcgcgctgtgtgccagtgcttgctatatagggattgctccttggattttttcggaaccctttgacgctgcttggggctttttatccgacagccttacagtcattttattattggtcgtcacaattgtaagtagcttagttcatatttattcaatttcctacatgtctggggatccgcatagtccacgtttcttttgctatttgtcaattcctacttctttcatgcttatgttggtaactggagataattccattcagttatttttaggatgggagggggttggactcgcgtcatatttattgatcaatttttggtttacgcgcattcaggcgaataaggcggctattaaagctatgctcataaatcgcgtaggtgattttggattagctctcgggattatgggttgttttaccatttttcaaacagttgacttttttactatttttgcttgtgccagtgcctcttccgaaccccatcattatttccttttttgtaacatggaatttcacgccataactgttattcgtattttagtgtttattggcgctgttggaaaatccgcacagattggattgcatactcggttacccgatgcaatggagggtttta---------------taata-----tttgagggctctcacg---tgc--------cat----taggtacattccaacaatctcactgtatgccggaatcgtcgaccaa----------atgagagtccc-----gcggaaaaatatctca---ttttgaccaatcagcaggaaacctatcg-----------------------gggt-------------cacccggcgaa---gaggccaa------------ag----gagctctataggatccccagagactgtacgtaagacctcttgttcgaa----------atggaatctctcct-------cccgaac---ccgccgct----ggcccaaa-----ggg--cac---gaagaccagaaggagagcg--------------------------gaggggggac----tttttccgcc---------------------------------------ccctatcagacgagagggagaaaaagaacttaaaaaaa-a--------------------------gggaaaaagg---------aaaaaaactgacgg-----gga-------tgcggagagaaatagacaaaaaagaaa-ggggcagaaactgataagtttttgtagga------a---tctatatcttcggcgtcgagtctattcgtgtatga------aggaaaaaccac--------------------------------------------------------------------gggcacagcggccacccgtaagattattgg---gagagcccatattccataagtggaagatccagtccctactcttgcc-agaggtagactca-----ccaaccaat---tacccag------gg-agaaa--------------------------------atatata------------ttttccggccttgtgaaat----cgtaaacggttatgcaagagtagcccactccagtatccgctttgattcacgcagctactatggtaacagcaggcgtttctatgatagcgaggtgctcccccttatttgaatactcacctaatgctttgattgttattacttttgtaggcgctacgacgtcattctccgcggcaaccaccggagtattacaaaacgatttaaaaagggttatagcttattcaacttgtagtcagtcaggctatatgatctttgcttgcggcatttccaactattccgttagcgtatttcatttaatgaatcacgcctgcttcaaagcacttttatttctgagtgcgggttcagtgattcatgccatgtcggatgagcaagatatgcgtaagatgggagggctcgcttccttgttcccttttacctacgctatgatgcttataggtagcttatcctcgattggtttccctctcttaacgggattttattcaaaagatgttattccggaacttgcttacacgaaatatactatcagtggtaacttcgctttctggttaggaagtgtatcggtcttttttacttcttattactctttccgtttgctgtttctaacctttctagcaccaactaattcgttcaagcgagacttgagtaaatgtcatgatgcgcccattcctatggcaatacctctaatccttttggcttttgggagtattttcgtaggatacttggccaaagatatgatgattggttcaggtaccaatttttgggctaattcacctttcatactacccagaaatgaaattctggccgaatccgagtttgctactccaaccattatcaaactaattcctattttgtttagtactccaggttcattcgtagcgtatagtgtaaattttgtggtgaatccactcattctcgctttgaaaactagta---ccttcggtaatcgactatattgctttttcaataagcgttggtttttcgatagagtttttaacgacttcttagctagatcgtttttgcgtttcgggtatgaagtctcgttcaaagcttcagacaaaggtgccattgaaatctcgggtccttatggaatttcgtacacgattcgaaaaatggcccagcgaataagtaaaattcaaagtggatttgtttatcattatgcctttgttatgttgctcggattaacaatattcatttccgttataggcctgtgggatttcatctctttctgggtagataatcgattgtatttcatttgcatagttagctttttatttattaatatctaa------------------------------------------------------------------------------------------------------------------------------------------------------------------------------------------------------------------------------------------------------------------------------------------------------------acgatacttttttatgtttttgtggtcctcgctccagtgtcaggcgctatggtgatacgtgccaaaaatccagttcattctgttttattttcaatctcagtttttcgcaatacttccgggttactcgttttgttaggtcctgacttctttgctatgattttcctagtggtttatgtaggagctattgccgcttcattctcgtttgtcgttatgatgttacatacaaggatagaagaaattcacgagaatgtattgcgctatctacccgtaggtggtattattggacttatttttttgttggaaatctttctaatggtagataatgattacatcccaatattaccaacgaa---atcgggtgca---ac------------ctatctaacatatacagttcatgccggaaagatacatagttggactaattcggagacattgggcaatttactttatacaacctattttttctcgtttctggtttctagtccaattccattagtagcacttattggggcaatagtacttacaatgcataaaacgactagggtcaaacgtcaggatgttttcatacaaaatgctatagattttcggaatactatcagaaaagttcgttga---------------------------atgcataaccaattgtttctcaaatctctgatagccactttaccgaaatggatacataaatgtcaaacatcgaaacatgaaaatatattatataccaacccgaacagtctatttaaattattatattttctgaagtatcataccaatacgcgttttaaagtttcgattgatattcgtggagttgatcatccctctcgaga---acgaagattcgaagtggtttataattcacttagtattgactataatacgcgcatacgtatattaacaggtgtagatgaaatcactccgatttgttcggtagtcggtatattcccatcggccggctggtgggaacgagaaacttgggatacgtttggtgtgtatttctccaatcatcccgatttgcgacgtatattaacagattacggttttgagggtcatccattaagaaaagactctcctttaagtggatatgtggaagtacggtatgatgattcagagaaacgtgtggtttctgaacctattgagatgactcaagaatttcgctattttgatttcgcaagtccctgggaacaaatgtcgcgtagtgac---ggatcgaatcagaa------------------------------------gtaaatgcaacgaaaatttctacgaaaaaaagccctctccctaaggtcgggtgcc---gcccctcgggccca---agagatcgaaaaacaatctccatatattcttttatttcattgtagtggcttgacaagccgacaatggcgacgaatcaagaatatattgtgtaccattgaa------gggaaaactttatttaaaccgagagagaaaaaaaagaata------------taaacaatcgg------ggccattggatcgcacagcttgcttttg---gcgcaggtcctacttgtatcttgtacttgactgagaaagcaccaaacaatacatggtcacaattgccgctctctcca---gcctcctacagccaaa---atttagttttattatatggacaagacggaggagccac---------tgctttcaatcatatggatatggaagaagcgactacttta---gaaacaacatcggtatttcaacaacttcttggtcttatgtctttacccggcgcatgttttttgtttctggttgaacaagccaac-----------------------ggacaaaagtga-----------------------------gcgctatatccaaaacgtacgaaatttcgtaaatatcgaagaggcagatg---tgaaggttgcgaagcggacggtacagaa------ctttgttttggaaaatacggcatcaaaagttgcgaagctggccgtatttcgtatcaagcaattgaagcagcgcgtcgtgctataagcagaaaatttcgaagaaattctaaaatatgggtaaaagttttcgcagatattcctattaccagtaaaccggcagaagtgcgaatgggaaagggcaagggaaatactaaaggttggattgctcgtgtgttgaagggacaaatcctatttgaaatggattgcgtcagtccgtcaaatgctcaacaagctgctacattagccgcgcataaaccg---ggtttgtcgataaagttttttaagtggtcgtaaacgagaaatagttg---ctggaagggaaaaggtgcgccaagttag-taataatgcgtctcc----ggcga-----cg--agccggcacggagtgttctgtgtaaagcgtcccactatcctcgcggggaaagccc---------aaggggtattgtagcatgtaggtgagaaggggaacacggcgtg--------------------aaaccgataacgc---ta---agccgttctccgagctagaggttctatggatc---gtatcggaggtctactggaggtattccactca---gttc---ggctgtggcct-cctcg-------gcccagccatcatgtcgccagcgggaagcgcgaccttctccccagccaccg-ccccctgcttttcgggttagaaaacggagtggaacacactgggagaca--gctaccgtacagatacgggaaa-tgacc----aaaaagcctaatgaaccggcggc---------ccgacacactagaaacgaaacttgggattgcctagggtcactc---tc---aacccg----gctagg-aaaata--------------------------tttccgtgtcag---aaccgagggaagt------------ag-gagggcaacg-----ggggactcgtagtaacggaaa------ta----ccgcgaaggggcccagagca----------aaagagat---cggagatta-------cttcggtaag---gaagaaccttatcccgttcatcctgactggg---ag---------cttacc--------------cg---aacaaatac-----gggcaacagtcccggacgccggccg-ccg-ccccc---------ccg---------------gc--------cta---accaaccggctgagtcaaaaggatcgcttggagagccgtatgcggggagactcgcacgtacggttcggaggaag----------gccttc---c-------------------------------------------------------cagacgagg----gatcag-gc------------------ccccctaccactaaaacgattaacttttcattt---gaaacgg---agttctgctggaagaaattcatcagggcgtattacggtttttcaccgagggggtggatcgaagcgattgcagcgaaaaattgatttcaaacgaagcacttc---gtctatgggcattgtagaaagaatcgaatatgacccaaatcgttcgtcttggattgctttagtacgatggatcgaagggg---ttcta---cgcccgccgcacccgccgg------ctttttatagagcgaatagtcgaagagaaaaaaatatgttctttttcggcctcttattctcgttctcttcgctgcctagacgagctcg------gggaatgaaatacgaaaaaacgaggcccggagggt------gcgggcaggtactggaaa---gttcttgggtcttaagggcacgaggaggagaccttagg---gcca------aagaggt------ggccttaag--------acctttgggtagctttctcgggttacccggcgtagcagtagctggggcaaagcccg------ctttcttcgcttttcgaatgaaa---g---gcccct------ccctaacgggaagagag------cgcctgtcg---gccctcagggaagaaaatacgtt---ctctcga---agcgaaggccaaaggtggagaacgcata---gcggggcgacgaagat------aaaaagaagcctagtactcccttggtcccaagggc---cgagg---gccggcggaaatggcttg---acgatttccgcacacgat------actgagaagaaggaccgaaggccgggaatggctggtagattctcgcacacgatattggggagaaggagacgagacccgaggg---agaggcacgtagtgct---cggcccttctttctacaa---gcccgaaca------tgcccc---ccgcgcact---ccatgccgtcgg---gccgccttcg---ggttcgggtcgagtgctacgcacccccgagcctttcacttatatattagccagtgaaaaattggaagcgggcaagacggtgatgaattttcatcggtctaaaccttcgaccccgttaaactaccatcaaccttcccagaaag---ctaatgaggcggcgg-------------gcctcctcagggta---gagaccgcggcgccgcgggata---gcca------agcttggctacac------ggagactacgcttctagtgagaat---aaatacatac---ttgattcgtattatca---aatggtcggaaattgcataccattagccaaaatacctataggcacgtgggtacataatattgaaaggaacccaggtcaaggcgcaaagttgactcgagctgcgggaacctttgctcaaataattaagaaagttgagaatacaccacaatgtattgtgcggttaccttcgggtgttgacaaactaatagattcccgatgccgagctactattggtatagtttctaatcctaatcatggtagacataagcttaac---aaagcaggacgaagccggtggttaggcagacgccccatcgttcggggtgttgctatgaatccagttgatcatcctcatggaggcggtgaaggacgcactaaaggaggtagaccttcggtatcaccttggggcaagcctaccaaaggtggatttaaaacagta---gtaagaaaacgcagaaattag---atgttctctcc------aaatagactcgagtttcattacgatcgggtaatacgtccagatttattgctaaaaatgaattacgaaaacataatggaagttcccagattgtgtaaaataatagtagttcc------------aaaggcaccctc------aaatttcataaagaatgtcgaattagccatggaaattgtttgtggtcaaaaattcatacagacacgaagtagaggttcgacgggaaag---tcgtttcgattcaataaattcgtattgaatcaggagtcc--gagagaga------------cacaggatatgtca---cttacctagcacgaagcactccacgggggcatatcatgtataatttcttggaaaaacttgttacgataatatctttttacgattatccagtcgaaatacgaaaaaactccattcaattatcaatggcaacgtcgttgttacgattatttcccgaaatacaagatcatttcgagattttcgagcatattcgggggtttgatgtaactattgtcacttcagccaacacaccagatgagactgtaatttcgtggagtggctttttgcaaaaagaggttc---agacggaagccaaattcttttgttttttggaaataattggagttggatatagagccagtactaacgcacaaggctctatttcatattcgaaattaggatttagtcatgggattcgacttca------agttacaccttcagttcgcgttttttgctcaaagcctaatcttattcgttgtactggaatggatcatcaaaaagtcaatcaatttgctgccattgtcaaaagttgtaaacctcccgaagtttataaagggaggggtatacaatatcgaaacgaaattatacataaaaaacaagggaaaaagaaataaatgactgccaaaatatgcatcgttattaaatcttttgagaatc---agaggtcgg------ggcttctgcttagcacac---gcaagattggattgcctaaaaaacaaattttatatacagtattacgatcacctcatattgataaaaagtccagag---aacaatttgaaacgagaatacataaacaattgctggtcatggaaacggaaacgcataaattgcgtgaaaagttgaattggttaaaactacatgatctacttggagttcaattggaaattatcttttattatcaaacccgtttggat---aaagtttgcgaaccctagatgc---aagaaaagc---------------acggtattactaat---atgcaaaaaaaacaccgtattacttatattcaatcaacttttggtaatacaattattactttaacggattatgacggaaatgcaaaaacttggtcctcctcgggttcggtggggtttaagggatctcgtcgctcaaccaattatgctgctcaagcaactgcagaaaatgccgcgcgagctgccactcgactcggattcaagtctgttgaagtgagaatcaaaggattgggttatgggaaggaatcttcgctacgtgggttaaaactgggaggtcttattattaccaaaatccgcgatgtaaccccaacgccacataatggatgccgacctcccaaaaaacgtcgtgtttaaatgccaacaatgaatcagcttgttcgt---aaaggcagagagtcgaaacgacgcacgaagcgtactcgagctttgaataaatgtccccaaaagcagggggtttgcctgcgtgtttcgacgagatcgccgaaaaaacctaattcagctctacgcaagatagctaaggtacgtttaaccaatcgaaatgaaataattgcttacattcccggcgagggtcataatttgcaggagcattctgtggttatggttcgaggaggtagagtgcaagatttgccaggcgtaaaataccattgtattcgaggagttaaagatcctcaaggaataccgggtcgacgccgaggcagatccaaatatggtacgaaaaaac------ccaaagattatatacgaatttatccgaaaaatcgaattccaaccgtgttttcagttcatctcccgattggtttcactcatcaggactttcagagagggtgggaacgaaaagaaatagattttgtcgcggaacagaaagcttttatgcgctttgcttatcccaccgtagatatttatgctacgccctggaa---gggcttttgccatcaagacctaggg---gccgtggggcaagcacatacaattgctcagacaatttgggctatatccgggggggcttgaatg------tcat---atattttaggaaccaatccaaattccaataaacaggttaaaattgcctcaactcgaatctttggaattgggcctaaagaggcaattcaagtttgtgatcgattaggccccagcgataacattagggttaataagttaactaagtatcaatttgaccaaattatagagataatgagtcaaaattatttagtcgattcggaattggagagagtcattcagagagacatcaaacgattaattagtattggttgttatcgcgggtttcgccataatgcaggattgcccctacgcggccaacggactcataccaatgctaagacttctcgcaaatcgagatacat---ttcgatcagaag---------ttgaatgtcaaatcaaattatgcgagatcacaaacgtagattgcttgtggctaaatatgaattgaaacgaatgtattataaagccatttgtcaagatagaaatcttcctaataggatggtgc-gacctgttcacaggtcaagacgtt-------gagtcacgcctgtgcgctctagtc--cgcattcatcc----------gcattc---ggatgg------cg--gag---tgagtgaactga----------gtttccatgaaggtg--------------aaagtccttctcc-------cttgagaacagggtaacagcgtacccacatgcgtttggagcggcatc-----------------caaaggtgtgaagctgggtagaaaagggatgaagaacccgga----aattttg----aagccttttccgcagt----cttcg----cc---cccccggggataa---gcgggtttcg-ccccctaggaagt------------ggggaacaaacaatct----ctagcaagggcgtgacaaatatcct---tc-gttgggtattgtccgggtgaatac----tacag-ggtggttattctacccacgaaggctaattactg---aaccgtagcacctgaagcgtcgtaata--------ggaaagc-g----gggtggtattgct--tcctactctt------tga--------ccccccgtg-t------------ccggaat----atcagacagagg----ccaaggggaaggaatt--ttctgcccttccccg---ttcttt-----------------cggtgcgcctccggcgtagag-cgggagccttacggcccaatccaagaggattaatggaatctcggaactgtgtaatcctgcgcacctct-----------------------------------------gagcttcgactcaggcgggctaacctcatggtgtgtaggattaggatggggcaaaaagcta-a----------gaaaaa-attcttttcgcccggttg--------------tcgggatatgctaaagtgtccatgcatcc--------tttcggatgaaa-------------gagcagtcaacatat-atgcctcgaaatcgaggatgagagacacaacgtgtctttaagttg-taataattt-ctcaatct---gggtgcaaggagccgtatgatgggagactatcacgtacggttttgaaccaggggcgt---cagagga------aactcca--cgtctaccgtaaccgttacgaatatttttttaagttgtctaagttgccaagaaatagttccaagacacgagtaagaaaccggtgtattttcacagggcgccctcgttccgtgtataagttatttcgcatttctcgtatagtttctcgtgaattagcgtctaaaggttctttaataggcataaacaaatcgtgttggtagatgacacgctctatatggaaaggtccttttgtggatacttgcttattcaag---caaaaaaagattaagtggagaattcggtcacgtagatcttgtattttgcctcaatttgttggttgctatgcacgaatctataacggaaaaggttttgttggttcaaagattactgaagaaatggttggtcataaatctggagagtttgcttctacacggaaaacctccttcttgggtaagagagctttgctctcgaaaaccaagatcgaaccaatcaa----------aaaggtacgatag-------atga---gctttagtcaattatttcccaaatataattccagtttcaatccattacgtgggagcgctatacaatgttcagtgatacgattacaacagaacaaggtct---tggtggatacaggactgaaaactccaataatttgtttccaacatgaac---tgaaaagagtgccaatcaccaagc------aagcaagg---tttcatttcggaattgaagatgtagaagtgtttggtgaaccaaagatgcttttgccgaaaccattagaaataaaatgtaaagggaaaccagtttggattgaacccaccaagatttggcaaagtgac---caaaatttggtcaaaggatttattttgaattcagtgaaaggaggttatgctgtagcaatcgcaggttatatagcttccccccccaagagtcttctcagaagtagaaaagtattttatagtcaatggagaatattctccattttgaacatgaaaccagaaataagtaatatcgtggtaaaagagattggtgatggcaaaata---gattatttatcgc---cgacaagatcgca---------tcaggaacgaacgaagcatttaggcgcgaagctaaaacaccggcgagac---gaaaggaacaccaacgtcaagaaaaaaaatcttttttccgagaaag------cgaccaaa---aggaccaaacagagctttaagcatc---taggtacaaag---cctcccgcctataccgagaaaaaacgtgaaactactaaacaatccaccaaaaataacg---tatttcgacc---caaagaccaaggc---caggcaaataattag------------acgtgcaattctaatttgttggttattcaaaaattactgagtacaaacgcatatctgggccatcggataccaacttctgattttcagggatatttatatggatttagaaatgaaatggctattattgattcggaaaaaacacttatttgtttacgaagggcttgtaatttgattggatctatcattggtgcgaaaggccattcattattggtaaataccaatccggaatataatagaataattcaacgaatggcgaaaagaaccaatcagagctatatcaatcacaaatggattggggggtttttgaccaattggaaa---catatgaggagagtgcaaaaacactttcaagatttatctgc------acat---ccc------gattcggaagacgcttctacatc------ttcgcctttcgattatttcccacgtttcagaaagatgcaaaaatgttttgaaggaatcgtgacacacaatattccagattgttcagtaataatg---aatgcaaatcaaaattccatggctatacttgaagctaatcaattacaaatacctattgtagcttcggtggattctaatattccaaacagattacataaatcaataacttatcccgttccagtgaatgatgattctataaagtttgtatattcattccgtaatttggttacgaaaacagtcattctttcgaaaagatcgcaggggccaaagg------------------------------ttaaagtaaaaaggct------------------------------------------ttgaatggcacaaaaagtcaatccgatttcagtcagactaaatctgaatcgtagttcagattccagttggtttagtgattattactacgggaaattgttgtatcaagatttgaatcctagagattatttcggttcaatacgtccacctacgggaaacacgttcggcttccgtctcggtaggtgtattattcaccattttcctaaaaggacatttattcatgtatcttttccggatcgacttagccaatcaagacatcaa------------------------------ggccttggggcaataccatctgtc---------------aagttgatcg---ggcgtat------taacgacaatacagtgagacagagaa------------atgaa------gagatttggccca------gccgctatgaataccatgatcgatcgccatcgatacagaagattgaccaattacttcgagtcagcgattggatgg-ccgacatacactctacttttc--------aaagtatctggccggaagacg---------------aaaatgatgacggaa---------------------------gagcgtcaga---agaa------cgctatg------cgttctctcgcttc---gcgccttccgt--------c-ccggtagctgtgcgtgctg---aggaaaaaaaagagacttttgggt---------tcgaagga---------------------------------------------------------------------------------------------------------------------------------------------------------------------------------------------------------------------------------------------------------------------gacttctttggttttaccgggcgcgcttcctcggattatttcgtaatgcaatatttcttcaatctaaagaaccaaa---ttcaattcgatcct---------atg---gttaacagaagtcctg---tggcacag---ggcctagctggaacatccacgattggggaagcaattccgccggccaagaccgagcaaggaacac-aaagc---gggaagtcaattcgtcaacccag-----------------gtccacatcgtatttcgatgctaccatattcttgaagtatg------cccgatt---caggaaagcta------catctctttccagtcgttattattatttgaaaaaaatgcaatctttatttcctaatcgaaccaaaactaataccttaattcagccagtcaaaatagcttctgtttatcgaagtgcctctccaattgctcaagaaatatcttggaaaccagaacaaaaaaaatcatttcgacaaatatgtagatctatatttaaacagattaaaaaatgcccatatgtgaaggggatccgtattggttgttcaggtcgattaaatggtgcggaaatagctaaaactgaatgcaaaaagtacggtgaaacatcttcacatgttttttccaatcaaatcgattatgcgaaaacacaagcatctactccttatggaatcttaggtgtcaaagtgtgggtttcgtattttctaacaaaaaaaaaagggac---aagctgcgctatatccaaaacgtacgaaatttcgtaa------------------------------------ttggaaaatg--------tttggcagaccaaaaaacttactctaaaacaagaattacttatttcagagcttcgaaaaaacgaaaagaataaaaaacaatctgacttttccgtacaattacgaactatgaaaaagttgtcccttttttatggaaatctaccgataagaaagatgcaaagggctaaaaca---cgcacctatatagataaaaagaacagtttgctattcaatatagaaaaaagatcggacgttactccggttcgtcttaatcattgctcaactatgtttcaagcgaggcaaccgataagtcatcgaaatatttgtgtcaattataaaagggtcaatattcctgggtttcaagtatccaacggtgatcttatatctattcgagaaaattctttagcttctttcgaatc---aaacataagacgaaatttacgaactaaccgaataggg------agaatgaaacctaatcatttggaagtgaatcataaagcactaaaagctgcggtatcgtatgaacctcaacaaatacgatttccttataaaatagatctggaccttcttgc--tcga------------------------------------------------------------------------------------------------------------------------------------------------------------------------------------------------------------------------------------------------------------------------------------------------ctg------gaagggcttttgccatcaagaccta-g---gg---gccgtg---gggcaag---ca---------------------------------------------catacaattgctcagacaat---ttgggctatatccgggggggcttgaatgataaacaaaaacaattaataaagaaatcggttcacatttgcatgattgatgggaaaaaaacgagatctcgtgctattgtttataaaacgtttcatcgtctagctcctcatggcgatgtaataagacttttgattaacgccatagaaaatgtcaagcctatttgtggagtgaaaaaagtaagaatcccaggcattactcgattagtaccgtctattacagcaacgaatcgtcaagaaaccttagctattcgttggatgcctgaatcagcagccaaacgacgtatg------ggcaaaaagagcatgagcttggatcaatgtttatacgctgagatactggaggcttcccaaaagatggggattgcccgtaagaaaagggatgatcttcataaacttgctgaagccaatcgtagtttctcccattatagatggtggtgaatgcatacattg---agtaatcctttatctagtataaagaatgcgcaaaaagctcaaaagcgtgttctttatttttcctcc------gg---------aataagcgggaggagaaaacgctttgtccgctctgcttgtaagatta---cgccccgtgtt---ttcgtttcgcgtctctgttgggatttttgcagaattctgtacaatgagggttatatccacggattctctcaggaagcagacggaagcttgagaatagtcttgaagtatcatttttctggaataggtgtaataaaagaaatggaaacggtatctaaaccaggttttcggatttattcatc---aaaaaatcgtttatcaaaaa------------aaagggaaggacttggtataaccatcccatccacttc------------gaggggaaatttgatacgtgatcgtgaagcacaaaaaaccaattt----tggtggcggtgagattctgtgccaagttttttgaatggataa------ccaattgtttttcga---atctccaatagcta---cttcacc---------gaaaaggatacataaat---gtcg------aacggtatct------aaagcacctgaaaactg-------------------------cgcgaaga-----------tgcccaagagcgtccaattc---cgagcattcggtggaaccggtgaaccatttgtacgtgaaccatttgtacgtttggattt---ccgaatggggc---ggagggc------ctttagctctgaaaggc------------cctttcta------agctctcgcc------ccggtg------------------------------------------gaagagaaggttcgaccgagg---------agcgt---gcccttc----ggaaacactgtcaaaaag---------agcagttcaaggcagaa---ggcctgtttcggctcatgaaagacataaatctgtggatagcg---gccgcctataagaagctgtcaccaggcg----------------------------------------agaacagtggtg---------aaaggcc-gaaa---ggcacctcg--atcaaagcactagaaacactgagggactctgtgatgag-----------------------------------------------------------------gggcc------------gccgg------agtcgccggccc---aaagggcacgagactctagggacagagggc---aaagcccc------gga-------------gg---------------------aggttc---------------------------------------cgacttctttggcctcacgaaggaagagccgaag---ggaaatggctggtacatttccgcaca-----cttcttcgccccgtgtccttcg---gacccacgaagtgtctcgtgc--ccctt---------gggt-----cgtagatccttcg--------gacgct---tcttta------------cgggggc---ttacccaaaaagacaaggatata------------------------------------------------------------ctggtacaggaagtg-attcgcagcatcccagagacggtttacgaaccatgcttcccttcgtgttcccatg----------gatttcgaccgggccgctcccaacatacctgcttgaagcagatacgccgtgactttgtgggtaccgtctggttcatagaaggc---gaaacctcgcaatgcttcaataaaa------------tagataagcaagtgcttataggcctcatgcggcgaagaattcgagacaacagattc---ttgaacctggt---tcgaaa----------------ggagctagaaacgacga------gcccaagggcc--------------------------------gccggggaggaggagggcaccacca------------aggccaaacgg------------------cgg--------------------ccccttctatgcaacatagtgctgcatgagccggacctttttgttatgcgaccgaaacgtattgttgacagggga---cggc---gcggggcagtcaat------------ctggagtctaaggaattgtg------gcgtcagtccg------ctctaatcga---ccgcact---tcggcacacggagccggggg---c------ggggcggcctcc------tc---------------------------------cggcg---g---------ccgcctcggc---gggccgccgcaaggaa------------------ctcggcaaataaaccatgtgcgcttcgcggatgattctctcattggagtcattggtccaagagctccggcagaaaggatacgcggcttggttacacgatttattgaagtgcggctcaa------gctcagcctggataa------gacccgtaa---acccattcaattt---cgcccgaacacgctccccgcgca---------------------------------------ctacgtgcc---aatgggtcc------tccgaaagagacag---ggccggaggccggaaatgactttacaat---ttccgcacatggggc---------ggggaagaaacaaagtttttg---cataaggggcggagcgaa---gaagattgctttccctggatacct------tatta---gtcgcgattcgacctacctt------------agac------gag---gacggaggtacggaatac---gtagatctggtgggcttagttca-cttgtagatatgcgaaaagttataaaccgtttggcggggaagggattttgtgataaatcgggtcacccaaaacctaattttgcttactttcggtatccccaaacctactcggttgcccgcatagcctccattctacgcggccttgccaactattaccatctcg---caaactccaaacgccgatgtgtcacgcgcttgtgctacatactacgtacgtcattggccgaaacatatgcggccaaatccaaaccaggcacagcagctaaggtttctgccaagggtggcagggacctgtcgaaaccaattaaggctgggaggggcctcaa-------------------------------------cgccgtgtccaatc-------------gga------ggggggggagtgaacgc---ca---cttgccagccattccctacacgcgatatggtcaaataaagctacccgacatgaaaccgctaaccaaaaactggcaaccag---gccaattcattgcccgggtgaacga----------------------------------------ggcatacgattgt--------------ttataa----------------------------------------------------------------------------------------------------atgaaaatgaatcgaccgttaccacctcaccttaccgtctataaaccacagcttacttcgacgtttcctgtttcccatagaatatccggggcgttcttggccactatggttttgtttagtattttttctttcaaaataggtgatctcagccccacgttttatcatttttaccagtatctcttccttctcactttctatttgaattgggtcattatcagcttagtcaatttcactttattagcgttgtgctatcatatgagtaatggagttcgtcatttattgtgggattcgggtcttttcctagaattatctaaagcgtatacttccggaattattatgttattctgtgcagctttctcagctttattgaatattatccgacaacactggtcaaatggccaaataccttatcgaatgaaaactcatag---------agaaaccttagggcat---------tggcttcttcaaagaattactgctgcttcctcaatccctaccattcttatagcaa------atgtatccactccgattctgctaaatatcttgctattctggcatattcatgtgggaatcgaagagattttggcagattatgttcaccacgaagtaacacgaaattggattttgattcttctcagagtattctgtttaataattatcaaatatgttttt------gttttttttgttttttaa-------------------------------------------------------------------------------------------------------atgaattttgtatcaaaaactatttcggaggaagttcgaattcgtgttttttggatattgattcgctttagttttacatggttcacgcgttattggttcccggaagagttcatttcttcattagctaaaccctctcccac---ttcgccttattcagactcatccctcatttgtacacaattaacggaggccttgggcacatatgttactacgtctttaatatcatgcttccacttcctatttcccttctcaagttatcagatttggtgtttttcgatgcccagttgctatgaggaacggagacgaaaatacaataaattgttttacttaagtggtttttgctcctttctgttttttctcgtgacttttgtttgggtagttcccaacgtttggcactttttatacgaattaagtaaaac---atcaactaatttatctgtaataaagtcacaacctaagatttttgactatatcatgttaaccgttcgtatctcatttattccatcaatatgctctcaagtacccgtacttgtgatctgttcgctggaatcgagaggagtgaaa------------------acccttataaaaaatcgtcg-ttttttcgtggttttttcgcttttcgtagcagctttttttacacctccggatatctggtgtcaaattgttgcttgtttacctatttattttgtaatagagttgaccatttcttacgcatcgattatacaagtttataagagg------caacta-----gcc--------ctttaa----------------
>Aneura_pinguis_4
[truncated: 7,892,734 more chars]
