# Supplementary material for: Comparative Organellar Genomics of Pellidae: Insights into Codon Usage, Nucleotide Diversity, and Structural Evolution
Source: Plants (Basel). 2026 Mar 24;15(7):997. doi: 10.3390/plants15070997 (PMC13074886; doi:10.3390/plants15070997)
Supplement: Supplementary file 1 [file plants-15-00997-s001.zip › supplementary-Tables.xlsx]

## Sheet: Table S1
Table S1. List of genomes used in this study alongside their respective NCBI accession number and size.
Description (species) used in figures	NCBI Accession number for plastome	NCBI Accession number for mitogenome	Plastome size (bp)	Mitogenome size (bp)
Apopellia_endiviifolia_1_B	PX421529	PX421533	120580	109454
Apopellia_endiviifolia_2_C	OQ280817	NC_080360	120564	109400
Apopellia_endiviifolia_3_C	OQ280818	OQ236452	120566	109389
Apopellia_endiviifolia_4_B	OR220796	OR220798	120531	109260
Apopellia_endiviifolia_5_B	OQ280819	OQ236454	120539	108929
Apopellia_endiviifolia_6_B	OL654073	OQ236455	120543	109815
Apopellia_endiviifolia_7_B	OL654075	OQ236456	120537	109833
Apopellia_endiviifolia_8_B	OL654074	OQ236453	120540	108928
Apopellia_endiviifolia_9_A	OL654072	OQ236459	120944	109447
Apopellia_endiviifolia_10_A	OL654071	OQ236460	120944	109593
Apopellia_endiviifolia_11_A	OQ280820	OQ236457	120940	109660
Apopellia_endiviifolia_12_A	OL654070	OQ236458	120947	109649
Apopellia_endiviifolia_13_B	NC_019628	No corresponding mitogenome available in NCBI	120546	No corresponding mitogenome available in NCBI
Apopellia_endiviifolia_14_A	MK645836	No corresponding mitogenome available in NCBI	120990	No corresponding mitogenome available in NCBI
Pellia_epiphylla_var._borealis_1	OQ280815	OQ236464	116432	161817
Pellia_epiphylla_var._borealis_2	OQ280816	OQ236465	116436	161784
Pellia_epiphylla_1_N	OQ280822	NC_080363	116430	161790
Pellia_epiphylla_2_N	OQ280828	OQ236466	116168	161999
Pellia_epiphylla_3_N	OQ280827	OQ236467	116433	161807
Pellia_epiphylla_4_N	OQ280823	OQ236468	116456	161830
Pellia_epiphylla_5_N	NC_080367	OQ236469	116459	161828
Pellia_epiphylla_6_S	OQ280826	OQ236473	116298	162994
Pellia_epiphylla_7_S	OQ280825	OQ236474	116297	162996
Pellia_epiphylla_8_S	OQ280824	OQ236475	116422	163160
Pellia_neesiana_1	NC_080368	NC_080364	115878	158691
Pellia_neesiana_2	OQ280831	OQ236471	115879	158690
Pellia_neesiana_3	OQ280830	OQ236472	115879	158710
Fossombronia_foveolata	NC_080365	NC_043887	123443	175222
Fossombronia_wondraczekii	PX421530	PX421534	123576	168781
Makinoa_crispata	MK645828	MK230958	122761	167159
Moerckia_blyttii	PX421531	PX421535	125931	176697
Moerckia_flotoviana	NC_080366	NC_080361	124598	179864
Moerckia_hibernica	PX421532	PX421536	126538	180233
Pallavicinia_ambigua	SRX28456165	SRX28456165	122563	176447
Pallavicinia_longispina	ON494491	No corresponding mitogenome available in NCBI	122410	No corresponding mitogenome available in NCBI
Pallavicinia_lyellii_1	MN433345	NC_080362	124103	164245
Pallavicinia_lyellii_2	NC_058632	No corresponding mitogenome available in NCBI	124105	No corresponding mitogenome available in NCBI
Aneura_pinguis_1_A	OQ700933	OQ884152	121070	165345
Aneura_pinguis_2_B	OQ700973	OQ884192	120916	165273
Aneura_pinguis_3_C	OQ700963	OQ884182	120965	165055
Aneura_pinguis_4_D	OQ700946	OQ884165	120465	166805
Aneura_pinguis_5_E	OQ700944	OQ884163	120698	167015
Aneura_pinguis_6_F	OQ700966	OQ884185	120928	165192
Aneura_pinguis_7_G	OQ700957	OQ884176	121168	167261
Aneura_pinguis_8_H	OQ700954	OQ884173	121036	167263
Aneura_pinguis_9_I	OQ700953	OQ884172	121459	167210
Aneura_pinguis_10_J	OQ700941	OQ884160	120898	164721
Asperifolia_arguta	MK293989	MF401630	119653	159061
Asterella_wallichiana	MK645813	MK230935	122299	186708
Bazzania_japonica	MK645814	MK230926	119676	162605
Blasia_pusilla	MK645815	MK230927	121358	184923
Calypogeia_fissa	MK293995	MF401632	120087	162175
Calypogeia_integristipula	MK293996	NC_035977	120137	163057
Calypogeia_suecica	MK294008	MF401631	120076	161960
Conocephalum_conicum	MT023024	MK230928	120963	186148
Diplophyllum_taxifolium	NC_053890	NC_054215	118309	144129
Douinia_plicata	NC_051003	NC_054214	118797	144205
Dumortiera_hirsuta	NC_039590	NC_042873	122050	178019
Frullania_orientalis	MK645819	MK230937	120131	149360
Gymnomitrion_concinnatum	NC_040133	NC_040132	120994	162572
Haplomitrium_mnioides	MK645821	MK230942	128252	178821
Herbertus_dicranus	MK645822	MK230945	117081	162044
Herbertus_ramosus	MK645823	MK230946	116816	158333
Heteroscyphus_zollingeri	MK645824	MK230947	117774	157816
Lepidozia_cupressina	OZ286311	OZ286310	118674	166351
Lepidozia_trichodes	MK645826	MK230954	119016	163402
Lunularia_cruciata	MW429511	MK230930	121782	190631
Marchantia_paleacea	NC_001319	NC_001660	121024	186609
Marchantia_polymorpha	AP025455	AP025456	120306	186197
Metacalypogeia_alternifolia	MK645829	MK230953	119739	166788
Metzgeria_leptoneura	MK645830	MK230957	117361	171177
Monosolenium_tenerum	MK645832	MK230931	122377	187628
Nowellia_curvifolia	MK645834	MK230952	114427	148154
Odontoschisma_grosseverrucosum	MK645835	MK230951	116552	155682
Plagiochila_subtropica	MK645837	MK230948	117654	161395
Pleurozia_purpurea	MK645838	NC_013444	118166	168526
Plicanthus_hirtellus	MK645839	MK230959	118571	146606
Porella_plumosa	MK645840	MK230938	121211	178632
Ptilidium_pulcherrimum	MK645841	MK230940	119064	185952
Ptychanthus_striatus	MK645842	MK230944	116517	180795
Radula_japonica	NC_043781	MK230939	117444	149599
Riccardia_latifrons	MK645844	MK230955	118024	148722
Riccia_cavernosa	MK645845	MK230934	121928	187854
Riccia_fluitans	NC_042887	NC_043906	121682	185621
Scapania_ampliata	NC_051002	NC_052751	118026	143664
Scapania_gracilis	OZ319564	OZ319563	118063	143046
Scapania_ornithopodioides	MK645847	MK230950	117679	142992
Treubia_lacunosa	MK645848	NC_016122	105219	151983
Trichocolea_tomentella	MK645849	MK230949	119339	173777
Wiesnerella_denudata	NC_050394	NC_053538	122500	186911
Note: Letters after number and taxonomic name of Apopellia (A, B, C), Pellia (N, S), Aneura species (A-J) indicate different cryptic forms.

## Sheet: Table S2
Table S2. Relative synonymous codon usage (RSCU) values for dataset consisting of chloroplast genomes.
Species	Lys | aaa	Asn | aac	Lys | aag	Asn | aat	Thr | aca	Thr | acc	Thr | acg	Thr | act	Arg | aga	Ser | agc	Arg | agg	Ser | agt	Ile | ata	Ile | atc	Met | atg	Ile | att	Gln | caa	His | cac	Gln | cag	His | cat	Pro | cca	Pro | ccc	Pro | ccg	Pro | cct	Arg | cga	Arg | cgc	Arg | cgg	Arg | cgt	Leu | cta	Leu | ctc	Leu | ctg	Leu | ctt	Glu | gaa	Asp | gac	Glu | gag	Asp | gat	Ala | gca	Ala | gcc	Ala | gcg	Ala | gct	Gly | gga	Gly | ggc	Gly | ggg	Gly | ggt	Val | gta	Val | gtc	Val | gtg	Val | gtt	Stp | taa
Apopellia_endiviifolia_1_B	1.67356	0.363062	0.326443	1.63694	1.16364	0.58843	0.545455	1.70248	2.03982	0.397906	0.473451	1.29145	1.03367	0.376384	1	1.58994	1.6538	0.402414	0.346199	1.59759	1.15472	0.809969	0.531672	1.50363	1.16372	0.415929	0.371681	1.5354	0.774194	0.288018	0.297235	1.08295	1.65838	0.270642	0.34162	1.72936	1.09677	0.516129	0.392707	1.99439	1.49598	0.440867	0.465635	1.59752	1.4529	0.412962	0.382818	1.75132	1.75862
Apopellia_endiviifolia_2_C	1.6335	0.361618	0.3665	1.63838	1.15096	0.58382	0.557131	1.70809	2.0339	0.373256	0.473102	1.31512	1.02276	0.365072	1	1.61217	1.63127	0.39839	0.368728	1.60161	1.17794	0.819979	0.528616	1.47347	1.2115	0.402358	0.313928	1.56522	0.793236	0.297463	0.285934	1.08148	1.65148	0.257768	0.348521	1.74223	1.09972	0.504155	0.396122	2	1.48111	0.428483	0.487926	1.60248	1.46137	0.396099	0.378095	1.76444	1.72414
Apopellia_endiviifolia_3_C	1.6335	0.361618	0.3665	1.63838	1.15096	0.58382	0.557131	1.70809	2.0339	0.373256	0.473102	1.31512	1.02276	0.365072	1	1.61217	1.63127	0.39839	0.368728	1.60161	1.17794	0.819979	0.528616	1.47347	1.2115	0.402358	0.313928	1.56522	0.793236	0.297463	0.285934	1.08148	1.65148	0.257768	0.348521	1.74223	1.09972	0.504155	0.396122	2	1.48111	0.428483	0.487926	1.60248	1.46137	0.396099	0.378095	1.76444	1.72414
Apopellia_endiviifolia_4_B	1.67356	0.36249	0.326443	1.63751	1.16694	0.58843	0.542149	1.70248	2.03832	0.397674	0.473102	1.2907	1.03405	0.376898	1	1.58905	1.6538	0.40481	0.346199	1.59519	1.15768	0.809129	0.53112	1.50207	1.16728	0.415623	0.371408	1.53427	0.771889	0.288018	0.297235	1.08295	1.65838	0.270642	0.34162	1.72936	1.09677	0.516129	0.392707	1.99439	1.49567	0.440049	0.469716	1.59456	1.4488	0.415663	0.379518	1.75602	1.7931
Apopellia_endiviifolia_5_B	1.67402	0.363062	0.325979	1.63694	1.16364	0.58843	0.545455	1.70248	2.04265	0.400232	0.472059	1.2877	1.03401	0.375	1	1.59099	1.6538	0.400802	0.346199	1.5992	1.15768	0.809129	0.53112	1.50207	1.16029	0.414706	0.370588	1.53971	0.771593	0.287908	0.297121	1.08253	1.65705	0.270023	0.342949	1.72998	1.09677	0.516129	0.392707	1.99439	1.49752	0.440594	0.465347	1.59653	1.45181	0.412651	0.385542	1.75	1.75862
Apopellia_endiviifolia_6_B	1.67356	0.363062	0.326443	1.63694	1.16364	0.58843	0.545455	1.70248	2.04274	0.397213	0.473102	1.2892	1.03367	0.376384	1	1.58994	1.6538	0.402414	0.346199	1.59759	1.15888	0.809969	0.531672	1.49948	1.16286	0.415623	0.371408	1.53427	0.772483	0.28824	0.297463	1.08378	1.65838	0.270642	0.34162	1.72936	1.09677	0.516129	0.392707	1.99439	1.49598	0.440867	0.465635	1.59752	1.4529	0.412962	0.382818	1.75132	1.77907
Apopellia_endiviifolia_7_B	1.67356	0.363062	0.326443	1.63694	1.16364	0.58843	0.545455	1.70248	2.03982	0.397674	0.473451	1.2907	1.03367	0.376384	1	1.58994	1.6538	0.402414	0.346199	1.59759	1.15888	0.809969	0.531672	1.49948	1.16372	0.415929	0.371681	1.5354	0.772186	0.288129	0.297349	1.08337	1.65838	0.270642	0.34162	1.72936	1.09677	0.516129	0.392707	1.99439	1.49598	0.440867	0.465635	1.59752	1.4529	0.412962	0.382818	1.75132	1.75862
Apopellia_endiviifolia_8_B	1.67356	0.363062	0.326443	1.63694	1.16364	0.58843	0.545455	1.70248	2.03982	0.397674	0.473451	1.2907	1.03367	0.376384	1	1.58994	1.6538	0.402414	0.346199	1.59759	1.15768	0.809129	0.53112	1.50207	1.16372	0.415929	0.371681	1.5354	0.772186	0.288129	0.297349	1.08337	1.65838	0.270642	0.34162	1.72936	1.09677	0.516129	0.392707	1.99439	1.49598	0.440867	0.465635	1.59752	1.4529	0.412962	0.382818	1.75132	1.75862
Apopellia_endiviifolia_9_A	1.52573	0.589474	0.474273	1.41053	1.23826	0.936242	0.701342	1.12416	1.98105	1.12083	1.22693	0.99407	0.66574	0.657397	1	1.67686	1.4529	0.635514	0.547101	1.36449	1.26512	0.905426	0.669767	1.15969	1.02045	0.472818	0.625436	0.673317	0.524909	0.397327	0.349939	1.24301	1.54545	0.460751	0.454545	1.53925	1.33724	0.791789	0.59824	1.27273	1.48376	0.608547	1.02906	0.878632	0.976023	0.592384	0.462623	1.96897	1.3222
Apopellia_endiviifolia_10_A	1.52573	0.589474	0.474273	1.41053	1.23826	0.936242	0.701342	1.12416	1.98105	1.12083	1.22693	0.99407	0.66574	0.657397	1	1.67686	1.4529	0.635514	0.547101	1.36449	1.26512	0.905426	0.669767	1.15969	1.02045	0.472818	0.625436	0.673317	0.524909	0.397327	0.349939	1.24301	1.54545	0.460751	0.454545	1.53925	1.33724	0.791789	0.59824	1.27273	1.48376	0.608547	1.02906	0.878632	0.976023	0.592384	0.462623	1.96897	1.3222
Apopellia_endiviifolia_11_A	1.63506	0.357143	0.364943	1.64286	1.15333	0.58	0.556667	1.71	2.02068	0.379571	0.478582	1.31283	1.02646	0.36351	1	1.61003	1.62704	0.403226	0.37296	1.59677	1.1691	0.826722	0.526096	1.47808	1.20975	0.407681	0.319055	1.56425	0.799076	0.295612	0.288684	1.08314	1.65044	0.257471	0.349561	1.74253	1.10402	0.504854	0.393897	1.99723	1.48295	0.433974	0.483571	1.5995	1.45755	0.393689	0.375657	1.7731	1.72414
Apopellia_endiviifolia_12_A	1.52573	0.589474	0.474273	1.41053	1.23826	0.936242	0.701342	1.12416	1.98105	1.12083	1.22693	0.99407	0.66574	0.657397	1	1.67686	1.4529	0.635514	0.547101	1.36449	1.26512	0.905426	0.669767	1.15969	1.02045	0.472818	0.625436	0.673317	0.524909	0.397327	0.349939	1.24301	1.54545	0.460751	0.454545	1.53925	1.33724	0.791789	0.59824	1.27273	1.48376	0.608547	1.02906	0.878632	0.976023	0.592384	0.462623	1.96897	1.3222
Apopellia_endiviifolia_13_B	1.6726	0.362205	0.327402	1.6378	1.16598	0.587944	0.545004	1.70107	2.03832	0.404181	0.473102	1.28571	1.03267	0.378279	1	1.58905	1.6538	0.404	0.346199	1.596	1.15888	0.805815	0.531672	1.50363	1.16728	0.415623	0.371408	1.53427	0.774194	0.290323	0.297235	1.08295	1.65838	0.270953	0.34162	1.72905	1.09677	0.516129	0.392707	1.99439	1.49537	0.439235	0.473782	1.59161	1.45372	0.41234	0.379233	1.7547	1.7931
Apopellia_endiviifolia_14_A	1.51216	0.5884	0.487841	1.4116	1.24407	0.949153	0.677966	1.12881	2.01107	1.11128	1.23503	1.02614	0.669421	0.664463	1	1.66612	1.48066	0.620047	0.519337	1.37995	1.24731	0.933948	0.682028	1.13671	0.999497	0.465023	0.625063	0.664318	0.542476	0.389563	0.353155	1.24879	1.55774	0.466321	0.44226	1.53368	1.3835	0.775687	0.58466	1.25615	1.45299	0.598291	1.03932	0.909402	0.977401	0.59322	0.457627	1.97175	1.33183
Pellia_epiphylla_1_N	1.46822	0.336299	0.531782	1.6637	1.10101	0.794613	0.666667	1.43771	1.77793	0.344864	0.682561	1.13358	0.910557	0.655425	1	1.43402	1.42711	0.588235	0.57289	1.41176	1.22085	1.00474	0.614218	1.16019	1.16894	0.453678	0.502725	1.41417	0.987633	0.61919	0.46823	0.90064	1.51767	0.20623	0.482325	1.79377	1.13633	0.6995	0.433976	1.73019	1.43636	0.277273	0.6	1.68636	1.45679	0.57716	0.530864	1.43519	1.28571
Pellia_epiphylla_2_N	1.46429	0.336	0.535714	1.664	1.10101	0.794613	0.666667	1.43771	1.7758	0.344132	0.680793	1.13436	0.913616	0.654466	1	1.43192	1.42638	0.585938	0.573624	1.41406	1.23106	1.00379	0.613636	1.15152	1.16883	0.455229	0.504443	1.4149	0.987212	0.621483	0.465473	0.897698	1.51686	0.210075	0.483137	1.78992	1.13552	0.699001	0.436519	1.72896	1.44318	0.277273	0.588636	1.69091	1.45679	0.574074	0.533951	1.43519	1.33735
Pellia_epiphylla_3_N	1.46822	0.336299	0.531782	1.6637	1.10101	0.794613	0.666667	1.43771	1.77793	0.344864	0.682561	1.13358	0.910557	0.655425	1	1.43402	1.42711	0.588235	0.57289	1.41176	1.22348	1.00379	0.613636	1.15909	1.16894	0.453678	0.502725	1.41417	0.984655	0.618926	0.468031	0.900256	1.51767	0.20623	0.482325	1.79377	1.13633	0.6995	0.433976	1.73019	1.43636	0.277273	0.6	1.68636	1.45679	0.57716	0.530864	1.43519	1.28571
Pellia_epiphylla_4_N	1.46822	0.336299	0.531782	1.6637	1.10008	0.797309	0.666106	1.4365	1.77793	0.344681	0.682561	1.13298	0.911002	0.654279	1	1.43472	1.42711	0.588235	0.57289	1.41176	1.22085	1.00474	0.614218	1.16019	1.16894	0.453678	0.502725	1.41417	0.987212	0.618926	0.468031	0.900256	1.51767	0.20623	0.482325	1.79377	1.13633	0.6995	0.433976	1.73019	1.43636	0.277273	0.6	1.68636	1.45679	0.57716	0.530864	1.43519	1.28571
Pellia_epiphylla_5_N	1.46869	0.336299	0.531306	1.6637	1.10101	0.794613	0.666667	1.43771	1.7808	0.344681	0.682097	1.13298	0.910557	0.655425	1	1.43402	1.42784	0.587084	0.572158	1.41292	1.22317	1.00285	0.611586	1.16239	1.16814	0.45337	0.502383	1.41321	0.985951	0.62069	0.469987	0.899106	1.51692	0.20623	0.483084	1.79377	1.13633	0.6995	0.433976	1.73019	1.437	0.276958	0.601589	1.68445	1.45679	0.57716	0.530864	1.43519	1.3012
Pellia_epiphylla_6_S	1.46014	0.330357	0.539855	1.66964	1.09857	0.791912	0.660489	1.44903	1.79633	0.351064	0.672098	1.11383	0.910557	0.662757	1	1.42669	1.4315	0.582524	0.568502	1.41748	1.21063	1.01328	0.626186	1.14991	1.15682	0.452138	0.509165	1.41344	0.982516	0.631983	0.465672	0.887846	1.51681	0.212219	0.48319	1.78778	1.11761	0.707056	0.453314	1.72202	1.43764	0.276644	0.600907	1.68481	1.45119	0.578017	0.531899	1.43889	1.26506
Pellia_epiphylla_7_S	1.45966	0.330357	0.540345	1.66964	1.09857	0.791912	0.660489	1.44903	1.79919	0.351064	0.671642	1.11383	0.911578	0.662433	1	1.42599	1.4315	0.582524	0.568502	1.41748	1.21063	1.01328	0.626186	1.14991	1.15604	0.451832	0.50882	1.41248	0.982516	0.631983	0.465672	0.887846	1.51643	0.211991	0.483568	1.78801	1.11761	0.707056	0.453314	1.72202	1.43764	0.276644	0.600907	1.68481	1.45119	0.578017	0.531899	1.43889	1.26506
Pellia_epiphylla_8_S	1.46196	0.330062	0.538043	1.66994	1.10194	0.788543	0.660489	1.44903	1.80244	0.351812	0.669824	1.1162	0.910426	0.66373	1	1.42584	1.4315	0.583658	0.568502	1.41634	1.21063	1.00949	0.626186	1.1537	1.16103	0.450609	0.507442	1.40866	0.980375	0.629693	0.46843	0.888225	1.51605	0.2103	0.483947	1.7897	1.1184	0.707561	0.450785	1.72325	1.43601	0.276331	0.607022	1.68063	1.45119	0.578017	0.531899	1.43889	1.26506
Pellia_epiphylla_var._borealis_1	1.46726	0.338681	0.532735	1.66132	1.10438	0.791246	0.666667	1.43771	1.77959	0.353691	0.681633	1.12799	0.90998	0.656067	1	1.43395	1.42931	0.584314	0.570694	1.41569	1.22085	1.00095	0.618009	1.16019	1.17551	0.457143	0.497959	1.40816	0.980794	0.622279	0.471191	0.901408	1.51615	0.206674	0.483846	1.79333	1.14204	0.697274	0.433286	1.7274	1.43636	0.275	0.602273	1.68636	1.45567	0.576715	0.530455	1.43716	1.32143
Pellia_epiphylla_var._borealis_2	1.46726	0.338078	0.532735	1.66192	1.10345	0.793944	0.666106	1.4365	1.78246	0.353691	0.681169	1.12799	0.911002	0.655746	1	1.43325	1.42931	0.584314	0.570694	1.41569	1.22085	1.00095	0.618009	1.16019	1.17471	0.456832	0.497621	1.40721	0.980375	0.624573	0.47099	0.901024	1.51496	0.206674	0.485039	1.79333	1.14204	0.697274	0.433286	1.7274	1.43636	0.275	0.602273	1.68636	1.45567	0.576715	0.530455	1.43716	1.30588
Pellia_neesiana_1	1.46133	0.334526	0.538667	1.66547	1.10508	0.80678	0.654237	1.4339	1.7894	0.356015	0.660326	1.17583	0.915007	0.661486	1	1.42351	1.42382	0.58317	0.576184	1.41683	1.1528	1.02128	0.653772	1.17215	1.20245	0.427989	0.46875	1.45109	0.999157	0.627319	0.455312	0.887858	1.51347	0.205128	0.486529	1.79487	1.12938	0.717655	0.417441	1.73553	1.45619	0.284907	0.587903	1.671	1.48148	0.595679	0.490741	1.4321	1.25
Pellia_neesiana_2	1.46133	0.334526	0.538667	1.66547	1.10508	0.80678	0.654237	1.4339	1.78819	0.355628	0.659878	1.17781	0.916464	0.661486	1	1.42205	1.42564	0.580392	0.574359	1.41961	1.15392	1.02227	0.654405	1.16941	1.2057	0.427699	0.468432	1.4501	0.998736	0.627054	0.45512	0.890013	1.51347	0.205348	0.486529	1.79465	1.12857	0.717143	0.42	1.73429	1.45619	0.284907	0.587903	1.671	1.48263	0.59305	0.49112	1.4332	1.25
Pellia_neesiana_3	1.46133	0.334526	0.538667	1.66547	1.10508	0.80678	0.654237	1.4339	1.78819	0.355628	0.659878	1.17781	0.916464	0.661486	1	1.42205	1.42564	0.580392	0.574359	1.41961	1.15392	1.02227	0.654405	1.16941	1.2057	0.427699	0.468432	1.4501	0.998736	0.627054	0.45512	0.890013	1.51347	0.205348	0.486529	1.79465	1.12857	0.717143	0.42	1.73429	1.45619	0.284907	0.587903	1.671	1.48263	0.59305	0.49112	1.4332	1.25
Fossombronia_foveolata	1.39178	0.578699	0.608219	1.4213	1.19156	0.798701	0.623377	1.38636	1.74776	0.456736	0.77977	1.18949	0.849177	0.764737	1	1.38609	1.45315	0.630303	0.546855	1.3697	1.1528	0.897485	0.630561	1.31915	1.17926	0.522407	0.430218	1.34059	0.983962	0.587009	0.526864	0.96231	1.39403	0.427386	0.605965	1.57261	1.19571	0.624665	0.426273	1.75335	1.37971	0.350145	0.621449	1.6487	1.3035	0.556643	0.573427	1.56643	0.903614
Fossombronia_wondraczekii	1.30642	0.726517	0.693582	1.27348	1.10412	1.12994	0.742534	1.02341	1.76348	1.15707	1.23913	0.90161	0.51661	0.917288	1	1.5661	1.39264	0.748227	0.607362	1.25177	1.22359	0.899263	0.791155	1.086	1.16087	0.453913	0.725217	0.657391	0.676806	0.745247	0.486692	1.45247	1.34058	0.515244	0.65942	1.48476	1.43038	0.753165	0.740506	1.07595	1.5554	0.632753	1.0676	0.744251	0.937771	0.868307	0.468886	1.72504	1.09632
Makinoa_crispata	1.30385	0.71145	0.696148	1.28855	1.22088	1.0241	0.931727	0.823293	1.83144	0.943118	1.18223	0.844116	0.79831	0.788807	1	1.41288	1.32436	0.760331	0.675635	1.23967	1.34107	0.865022	0.998549	0.795356	1.1754	0.464692	0.775626	0.570615	0.776107	0.701332	0.54147	1.16029	1.31333	0.543657	0.686675	1.45634	1.44444	0.769841	0.769841	1.01587	1.34995	0.651965	1.18888	0.809204	1.19685	0.720472	0.775591	1.30709	1.19697
Moerckia_blyttii	1.29552	0.666078	0.704478	1.33392	1.02703	1.17905	0.844595	0.949324	1.51497	1.0015	0.96833	0.882485	0.665184	0.949174	1	1.38564	1.45929	0.680934	0.540707	1.31907	1.279	0.969697	0.731452	1.01985	1.27289	0.629935	0.765293	0.84859	0.773984	0.770732	0.458537	1.33659	1.40873	0.484182	0.59127	1.51582	1.34904	0.655246	0.770878	1.22484	1.48379	0.545018	1.11405	0.857143	1.07676	0.588108	0.579459	1.75568	1.03106
Moerckia_flotoviana	1.46207	0.481283	0.537931	1.51872	0.945395	0.831296	0.867156	1.35615	1.75536	0.453074	0.643127	1.15534	0.885196	0.752266	1	1.36254	1.50728	0.561338	0.492715	1.43866	1.14342	0.803165	0.724036	1.32938	1.26734	0.510719	0.529634	1.29382	0.957217	0.606957	0.487005	0.914034	1.51566	0.332308	0.484339	1.66769	1.04048	0.613139	0.530856	1.81553	1.46127	0.360694	0.554913	1.62312	1.24679	0.479315	0.647646	1.62625	1.53571
Moerckia_hibernica	1.48757	0.468198	0.512425	1.5318	0.951758	0.834015	0.847097	1.36713	1.76112	0.45435	0.628971	1.15682	0.889055	0.748126	1	1.36282	1.53236	0.552876	0.467635	1.44712	1.16601	0.810277	0.683794	1.33992	1.26175	0.522236	0.545108	1.28081	0.965795	0.589135	0.485312	0.922334	1.52207	0.328205	0.47793	1.67179	1.03191	0.601064	0.537234	1.82979	1.44277	0.36763	0.564162	1.62543	1.24679	0.476462	0.650499	1.62625	1.39286
Pallavicinia_longispina	1.63721	0.408377	0.362791	1.59162	1.23457	0.503704	0.503704	1.75802	1.93407	0.391617	0.540659	1.3976	0.935338	0.491729	1	1.57293	1.64	0.493976	0.36	1.50602	1.28	0.64	0.488889	1.59111	1.34505	0.338462	0.32967	1.51209	0.958566	0.368127	0.2749	1.00637	1.61723	0.351415	0.382767	1.64858	1.24	0.48	0.377143	1.90286	1.60253	0.35443	0.407595	1.63544	1.41212	0.391922	0.442782	1.75318	1.62353
Pallavicinia_lyellii_1	1.61142	0.402107	0.38858	1.59789	1.11183	0.593193	0.602917	1.69206	1.94926	0.415358	0.55814	1.30541	0.918336	0.533128	1	1.54854	1.61917	0.540856	0.380832	1.45914	1.22581	0.804301	0.550538	1.41935	1.27273	0.334038	0.439746	1.44609	0.996416	0.399044	0.293907	0.967742	1.58273	0.328054	0.417266	1.67195	1.22167	0.492611	0.408163	1.87755	1.55583	0.373006	0.463804	1.60736	1.34402	0.457726	0.51895	1.6793	1.51765
Pallavicinia_lyellii_2	1.61142	0.402107	0.38858	1.59789	1.11093	0.595951	0.602429	1.69069	1.94926	0.412107	0.55814	1.30617	0.919405	0.532854	1	1.54774	1.61917	0.540856	0.380832	1.45914	1.22449	0.807734	0.549946	1.41783	1.27273	0.334038	0.439746	1.44609	0.996813	0.396813	0.294024	0.968127	1.58273	0.328054	0.417266	1.67195	1.22167	0.492611	0.408163	1.87755	1.55583	0.373006	0.463804	1.60736	1.34402	0.457726	0.51895	1.6793	1.51765
Treubia_lacunosa_outgroup	1.90471	0.208579	0.0952948	1.79142	1.5813	0.268293	0.154472	1.99593	2.00222	0.229046	0.159645	1.58838	1.02968	0.135996	1	1.83432	1.87223	0.221675	0.127771	1.77833	1.48045	0.240223	0.167598	2.11173	1.48337	0.13969	0.119734	2.09534	0.352941	0.056926	0.0426945	1.10436	1.90964	0.146646	0.0903614	1.85335	1.23192	0.232864	0.0976526	2.43756	1.80504	0.198319	0.205042	1.7916	1.45641	0.180513	0.221538	2.14154	2.74648
Aneura_pinguis_1	1.53298	0.335249	0.467023	1.66475	1.05691	0.803252	0.738211	1.40163	1.79029	0.254348	0.636893	1.18696	0.859476	0.673924	1	1.4666	1.50266	0.429688	0.49734	1.57031	1.16599	0.979757	0.615385	1.23887	1.31262	0.403883	0.500971	1.35534	0.814815	0.554278	0.413793	0.91954	1.53722	0.280922	0.462783	1.71908	1.02395	0.673653	0.497006	1.80539	1.45244	0.306265	0.573086	1.66821	1.29647	0.648233	0.571429	1.48387	1.16471
Calypogeia_integristipula	1.65	0.363783	0.35	1.63622	1.33	0.53	0.49	1.65	1.85047	0.265579	0.593458	1.29295	0.977465	0.461972	1	1.56056	1.62149	0.308008	0.37851	1.69199	1.28067	0.756757	0.573805	1.38877	1.23832	0.429907	0.317757	1.57009	0.653393	0.319382	0.277936	0.950833	1.64521	0.345708	0.354788	1.65429	1.24595	0.459499	0.365243	1.92931	1.5	0.330769	0.538462	1.63077	1.34723	0.378508	0.394547	1.87971	1.74684
Marchantia_polymorpha	1.91165	0.267922	0.0883534	1.73208	1.68136	0.186441	0.138983	1.99322	2.08023	0.16313	0.143266	1.63926	0.900136	0.123922	1	1.97594	1.89171	0.273349	0.108287	1.72665	1.58465	0.121896	0.198646	2.09481	1.38682	0.252149	0.137536	2	0.289484	0.0588014	0.0407086	1.12627	1.84757	0.186224	0.152429	1.81378	1.33029	0.194825	0.149163	2.32572	1.81438	0.198186	0.245639	1.7418	1.52727	0.128139	0.145455	2.19913	2.78313
Metzgeria_leptoneura	1.39191	0.56168	0.608089	1.43832	1.36131	0.620047	0.703963	1.31469	1.71854	0.327348	0.710265	0.915746	1.0337	0.660966	1	1.30533	1.34155	0.630435	0.658455	1.36957	1.2878	0.629268	0.8	1.28293	1.25166	0.38245	0.834437	1.10265	0.85833	0.498788	0.583997	1.03291	1.41412	0.398293	0.585876	1.60171	1.15239	0.484983	0.538376	1.82425	1.50086	0.361446	0.619621	1.51807	1.30266	0.540618	0.707405	1.44932	1.11315
Nowellia_curvifolia	1.68557	0.381691	0.314433	1.61831	1.48291	0.638037	0.389132	1.48992	1.88303	0.458359	0.682043	1.31497	0.964486	0.428972	1	1.60654	1.6481	0.380753	0.351899	1.61925	1.3076	0.545235	0.448733	1.69843	1.30478	0.365733	0.360791	1.40362	0.641463	0.307317	0.185366	0.987805	1.63071	0.272848	0.369287	1.72715	1.22746	0.383788	0.390405	1.99835	1.42254	0.366197	0.521127	1.69014	1.31561	0.408638	0.358804	1.91694	1.41985
Riccia_fluitans	1.88594	0.245513	0.11406	1.75449	1.64766	0.177021	0.190638	1.98468	2.04389	0.181818	0.15458	1.60808	0.937001	0.139752	1	1.92325	1.88937	0.252822	0.110629	1.74718	1.48284	0.118993	0.20595	2.19222	1.48282	0.206107	0.0973282	2.01527	0.327521	0.0614102	0.045489	1.12585	1.8319	0.272265	0.168096	1.72774	1.36012	0.157651	0.20711	2.27512	1.83693	0.217422	0.183972	1.76167	1.45679	0.126984	0.190476	2.22575	2.71765
[truncated: 15 more columns]

## Sheet: Table S3
Table S3. Relative synonymous codon usage (RSCU) values for dataset consisting of mitochondrial genomes.
Species	Lys | aaa	Asn | aac	Lys | aag	Asn | aat	Thr | aca	Thr | acc	Thr | acg	Thr | act	Arg | aga	Ser | agc	Arg | agg	Ser | agt	Ile | ata	Ile | atc	Met | atg	Ile | att	Gln | caa	His | cac	Gln | cag	His | cat	Pro | cca	Pro | ccc	Pro | ccg	Pro | cct	Arg | cga	Arg | cgc	Arg | cgg	Arg | cgt	Leu | cta	Leu | ctc	Leu | ctg	Leu | ctt	Glu | gaa	Asp | gac	Glu | gag	Asp | gat	Ala | gca	Ala | gcc	Ala | gcg	Ala | gct	Gly | gga	Gly | ggc	Gly | ggg	Gly | ggt	Val | gta	Val | gtc	Val | gtg	Val | gtt	Stp | taa
Apopellia_endiviifolia_1_B	1.49378	0.467606	0.506224	1.53239	1.01775	0.891519	0.583826	1.5069	1.41948	0.65127	0.417495	1.11547	0.899306	0.444444	1	1.65625	1.62092	0.398104	0.379085	1.6019	1.11017	0.838983	0.559322	1.49153	1.25249	0.715706	0.60835	1.58648	0.690212	0.363269	0.387487	1.10797	1.45897	0.466926	0.541033	1.53307	1.07873	0.690117	0.502513	1.72864	1.44586	0.573248	0.566879	1.41401	1.16667	0.533333	0.746667	1.55333	1.69231
Apopellia_endiviifolia_2_C	1.50099	0.467391	0.49901	1.53261	1.03327	0.88454	0.587084	1.49511	1.47992	0.648649	0.458891	1.09459	0.903695	0.463606	1	1.6327	1.61491	0.418605	0.385093	1.5814	1.14761	0.831601	0.523909	1.49688	1.26195	0.688337	0.527725	1.58317	0.682635	0.347305	0.39521	1.14371	1.48083	0.481752	0.519174	1.51825	1.04715	0.715447	0.500813	1.73659	1.39722	0.568779	0.612056	1.42195	1.16993	0.542484	0.764706	1.52288	1.57895
Apopellia_endiviifolia_3_C	1.50397	0.463215	0.496032	1.53678	1.03529	0.886275	0.588235	1.4902	1.48276	0.648649	0.448276	1.09459	0.903695	0.463606	1	1.6327	1.61994	0.416667	0.380062	1.58333	1.15593	0.823285	0.523909	1.49688	1.26437	0.689655	0.528736	1.58621	0.680597	0.346269	0.40597	1.1403	1.48235	0.483516	0.517647	1.51648	1.04886	0.716612	0.495114	1.73941	1.4034	0.562597	0.612056	1.42195	1.16993	0.542484	0.764706	1.52288	1.57895
Apopellia_endiviifolia_4_B	1.49272	0.467967	0.507277	1.53203	1.02362	0.889764	0.582677	1.50394	1.42012	0.662791	0.414201	1.11628	0.900348	0.444959	1	1.65469	1.61165	0.398104	0.38835	1.6019	1.11489	0.851064	0.544681	1.48936	1.26627	0.721893	0.60355	1.57396	0.687437	0.361809	0.39799	1.11558	1.45015	0.457364	0.549849	1.54264	1.08054	0.691275	0.489933	1.73826	1.44762	0.55873	0.584127	1.40952	1.16279	0.538206	0.750831	1.54817	1.69231
Apopellia_endiviifolia_5_B	1.48963	0.466292	0.510373	1.53371	1.01386	0.89505	0.578218	1.51287	1.43762	0.661253	0.40396	1.11369	0.901734	0.447399	1	1.65087	1.61165	0.40566	0.38835	1.59434	1.11489	0.851064	0.544681	1.48936	1.24752	0.724752	0.605941	1.5802	0.687437	0.361809	0.39799	1.11558	1.45732	0.459144	0.542683	1.54086	1.07873	0.690117	0.502513	1.72864	1.44762	0.565079	0.577778	1.40952	1.16473	0.532446	0.75208	1.55075	1.69231
Apopellia_endiviifolia_6_B	1.48963	0.466292	0.510373	1.53371	1.01186	0.893281	0.58498	1.50988	1.43478	0.661253	0.403162	1.11369	0.901734	0.447399	1	1.65087	1.6129	0.40566	0.387097	1.59434	1.12102	0.849257	0.543524	1.4862	1.24506	0.72332	0.604743	1.58893	0.687437	0.361809	0.39799	1.11558	1.45897	0.459144	0.541033	1.54086	1.07873	0.690117	0.495812	1.73534	1.44762	0.565079	0.577778	1.40952	1.16667	0.533333	0.753333	1.54667	1.69231
Apopellia_endiviifolia_7_B	1.48963	0.466292	0.510373	1.53371	1.01386	0.89505	0.578218	1.51287	1.43478	0.662021	0.403162	1.11498	0.901734	0.447399	1	1.65087	1.6129	0.40566	0.387097	1.59434	1.12102	0.849257	0.543524	1.4862	1.24506	0.72332	0.604743	1.58893	0.687437	0.361809	0.39799	1.11558	1.45732	0.459144	0.542683	1.54086	1.07692	0.688963	0.501672	1.73244	1.44762	0.565079	0.577778	1.40952	1.16667	0.533333	0.753333	1.54667	1.69231
Apopellia_endiviifolia_8_B	1.48963	0.466292	0.510373	1.53371	1.01386	0.89505	0.578218	1.51287	1.43762	0.661253	0.40396	1.11369	0.901734	0.447399	1	1.65087	1.61165	0.40566	0.38835	1.59434	1.11489	0.851064	0.544681	1.48936	1.24752	0.724752	0.605941	1.5802	0.687437	0.361809	0.39799	1.11558	1.45732	0.459144	0.542683	1.54086	1.07873	0.690117	0.502513	1.72864	1.44762	0.565079	0.577778	1.40952	1.16473	0.532446	0.75208	1.55075	1.69231
Apopellia_endiviifolia_9_A	1.50495	0.465753	0.49505	1.53425	1.03529	0.886275	0.588235	1.4902	1.46845	0.650847	0.458891	1.09831	0.908072	0.464126	1	1.6278	1.63009	0.416667	0.369906	1.58333	1.15	0.833333	0.525	1.49167	1.26195	0.688337	0.539197	1.58317	0.676647	0.347305	0.401198	1.13174	1.47801	0.475836	0.521994	1.52416	1.05229	0.718954	0.490196	1.73856	1.40775	0.564341	0.60155	1.42636	1.16993	0.542484	0.764706	1.52288	1.5
Apopellia_endiviifolia_10_A	1.50495	0.465753	0.49505	1.53425	1.03529	0.886275	0.588235	1.4902	1.46845	0.650847	0.458891	1.09831	0.908072	0.464126	1	1.6278	1.63009	0.416667	0.369906	1.58333	1.15	0.833333	0.525	1.49167	1.26195	0.688337	0.539197	1.58317	0.676647	0.347305	0.401198	1.13174	1.47801	0.475836	0.521994	1.52416	1.05229	0.718954	0.490196	1.73856	1.40775	0.564341	0.60155	1.42636	1.16993	0.542484	0.764706	1.52288	1.5
Apopellia_endiviifolia_11_A	1.50298	0.467033	0.497018	1.53297	1.03529	0.894118	0.588235	1.48235	1.48289	0.656885	0.456274	1.09707	0.908072	0.460762	1	1.63117	1.62025	0.418605	0.379747	1.5814	1.1524	0.826722	0.526096	1.49478	1.24335	0.695817	0.547529	1.57414	0.680723	0.349398	0.39759	1.12651	1.47647	0.485075	0.523529	1.51493	1.0509	0.715928	0.486043	1.74713	1.40557	0.557276	0.606811	1.43034	1.1598	0.546952	0.764415	1.52883	1.5
Apopellia_endiviifolia_12_A	1.50495	0.464481	0.49505	1.53552	1.03529	0.886275	0.588235	1.4902	1.46845	0.650847	0.458891	1.09831	0.908072	0.464126	1	1.6278	1.63009	0.416667	0.369906	1.58333	1.15	0.833333	0.525	1.49167	1.26195	0.688337	0.539197	1.58317	0.676647	0.347305	0.401198	1.13174	1.47801	0.475836	0.521994	1.52416	1.05229	0.718954	0.490196	1.73856	1.40775	0.564341	0.60155	1.42636	1.16993	0.542484	0.764706	1.52288	1.5
Pellia_epiphylla_1_N	1.44938	0.45641	0.550622	1.54359	1.06667	0.857658	0.634234	1.44144	1.54225	0.667347	0.485915	1.12653	0.928105	0.503268	1	1.56863	1.56083	0.493927	0.439169	1.50607	1.14844	0.796875	0.585938	1.46875	1.1831	0.68662	0.517606	1.58451	0.686217	0.29912	0.351906	1.12023	1.43956	0.449123	0.56044	1.55088	1.08589	0.680982	0.478528	1.7546	1.38578	0.568835	0.593041	1.45234	1.15789	0.526316	0.773994	1.5418	1.42105
Pellia_epiphylla_2_N	1.4539	0.45641	0.546099	1.54359	1.06475	0.863309	0.633094	1.43885	1.54225	0.667347	0.485915	1.12653	0.928105	0.503268	1	1.56863	1.56548	0.493927	0.434524	1.50607	1.15851	0.790607	0.579256	1.47162	1.1831	0.68662	0.517606	1.58451	0.686888	0.299413	0.35225	1.12133	1.43956	0.449123	0.56044	1.55088	1.08141	0.675883	0.485407	1.7573	1.38578	0.568835	0.593041	1.45234	1.16229	0.525502	0.772798	1.53941	1.42105
Pellia_epiphylla_3_N	1.44938	0.45641	0.550622	1.54359	1.06667	0.857658	0.634234	1.44144	1.54225	0.667347	0.485915	1.12653	0.928105	0.503268	1	1.56863	1.56083	0.493927	0.439169	1.50607	1.14844	0.796875	0.585938	1.46875	1.1831	0.68662	0.517606	1.58451	0.686217	0.29912	0.351906	1.12023	1.43956	0.449123	0.56044	1.55088	1.08589	0.680982	0.478528	1.7546	1.38578	0.568835	0.593041	1.45234	1.15789	0.526316	0.773994	1.5418	1.42105
Pellia_epiphylla_4_N	1.44938	0.45641	0.550622	1.54359	1.06667	0.857658	0.634234	1.44144	1.54225	0.667347	0.485915	1.12653	0.928105	0.503268	1	1.56863	1.56083	0.493927	0.439169	1.50607	1.14844	0.796875	0.585938	1.46875	1.1831	0.68662	0.517606	1.58451	0.686217	0.29912	0.351906	1.12023	1.43956	0.449123	0.56044	1.55088	1.08589	0.680982	0.478528	1.7546	1.38578	0.568835	0.593041	1.45234	1.15789	0.526316	0.773994	1.5418	1.42105
Pellia_epiphylla_5_N	1.45035	0.45641	0.549645	1.54359	1.06137	0.859206	0.635379	1.44404	1.53954	0.667347	0.485062	1.12653	0.928105	0.503268	1	1.56863	1.56083	0.493927	0.439169	1.50607	1.14844	0.796875	0.585938	1.46875	1.18102	0.685413	0.516696	1.59227	0.686217	0.29912	0.351906	1.12023	1.43956	0.449123	0.56044	1.55088	1.08589	0.680982	0.478528	1.7546	1.38578	0.568835	0.593041	1.45234	1.15789	0.526316	0.773994	1.5418	1.42105
Pellia_epiphylla_6_S	1.44186	0.469657	0.55814	1.53034	1.06518	0.86406	0.61825	1.45251	1.61002	0.689873	0.461538	1.11392	0.930233	0.501661	1	1.56811	1.57447	0.483333	0.425532	1.51667	1.15187	0.773176	0.591716	1.48323	1.15921	0.665474	0.525939	1.57782	0.673956	0.298211	0.351889	1.1332	1.43099	0.453237	0.569014	1.54676	1.1028	0.685358	0.47352	1.73832	1.39319	0.544892	0.600619	1.4613	1.16875	0.5375	0.75625	1.5375	1.5
Pellia_epiphylla_7_S	1.44604	0.466844	0.553957	1.53316	1.06518	0.86406	0.61825	1.45251	1.59425	0.692063	0.463196	1.12381	0.929204	0.501106	1	1.56969	1.5697	0.485356	0.430303	1.51464	1.15415	0.774704	0.592885	1.47826	1.16338	0.667864	0.527828	1.58348	0.677323	0.2997	0.347652	1.13886	1.43099	0.453237	0.569014	1.54676	1.10731	0.684292	0.472784	1.73561	1.38509	0.546584	0.602484	1.46584	1.15987	0.532915	0.758621	1.54859	1.5
Pellia_epiphylla_8_S	1.44604	0.466844	0.553957	1.53316	1.06518	0.86406	0.61825	1.45251	1.59425	0.686441	0.463196	1.125	0.929204	0.501106	1	1.56969	1.5697	0.485356	0.430303	1.51464	1.15644	0.776238	0.594059	1.47327	1.17415	0.657092	0.527828	1.58348	0.676647	0.305389	0.347305	1.13772	1.43099	0.453237	0.569014	1.54676	1.10731	0.684292	0.472784	1.73561	1.38295	0.551938	0.60155	1.46357	1.15987	0.532915	0.758621	1.54859	1.5
Pellia_epiphylla_var._borealis_1	1.4484	0.45641	0.551601	1.54359	1.06667	0.857658	0.634234	1.44144	1.54225	0.667347	0.485915	1.12653	0.928105	0.503268	1	1.56863	1.56083	0.493927	0.439169	1.50607	1.14844	0.796875	0.585938	1.46875	1.1831	0.68662	0.517606	1.58451	0.686217	0.29912	0.351906	1.12023	1.43956	0.449123	0.56044	1.55088	1.08589	0.680982	0.478528	1.7546	1.38578	0.568835	0.593041	1.45234	1.15789	0.526316	0.773994	1.5418	1.42105
Pellia_epiphylla_var._borealis_2	1.44938	0.45641	0.550622	1.54359	1.06667	0.857658	0.634234	1.44144	1.54225	0.667347	0.485915	1.12653	0.928105	0.503268	1	1.56863	1.56083	0.493927	0.439169	1.50607	1.14844	0.796875	0.585938	1.46875	1.1831	0.68662	0.517606	1.58451	0.686217	0.29912	0.351906	1.12023	1.43956	0.449123	0.56044	1.55088	1.08589	0.680982	0.478528	1.7546	1.38578	0.568835	0.593041	1.45234	1.15789	0.526316	0.773994	1.5418	1.42105
Pellia_neesiana_1	1.43214	0.442105	0.567857	1.55789	1.05714	0.864286	0.621429	1.45714	1.50266	0.654995	0.468917	1.11843	0.927332	0.497831	1	1.57484	1.5625	0.48996	0.4375	1.51004	1.15851	0.774951	0.587084	1.47945	1.20426	0.68206	0.543517	1.59858	0.684878	0.292683	0.357073	1.1239	1.43802	0.466431	0.561983	1.53357	1.1227	0.668712	0.472393	1.7362	1.3697	0.593939	0.6	1.43636	1.16229	0.531685	0.77898	1.52705	1.65789
Pellia_neesiana_2	1.43214	0.442105	0.567857	1.55789	1.05714	0.864286	0.621429	1.45714	1.50266	0.654995	0.468917	1.11843	0.927332	0.497831	1	1.57484	1.5625	0.48996	0.4375	1.51004	1.15851	0.774951	0.587084	1.47945	1.20426	0.68206	0.543517	1.59858	0.684878	0.292683	0.357073	1.1239	1.43802	0.466431	0.561983	1.53357	1.1227	0.668712	0.472393	1.7362	1.3697	0.593939	0.6	1.43636	1.16229	0.531685	0.77898	1.52705	1.65789
Pellia_neesiana_3	1.43316	0.443272	0.566845	1.55673	1.05714	0.864286	0.621429	1.45714	1.5	0.661174	0.478723	1.11843	0.924324	0.499459	1	1.57622	1.5625	0.48996	0.4375	1.51004	1.15851	0.774951	0.587084	1.47945	1.20213	0.680851	0.542553	1.59574	0.687561	0.29383	0.352595	1.12831	1.44044	0.468085	0.559557	1.53191	1.11828	0.669739	0.473118	1.73886	1.3697	0.593939	0.6	1.43636	1.16229	0.531685	0.77898	1.52705	1.57895
Fossombronia_foveolata	1.44944	0.493369	0.550562	1.50663	1.03784	0.922523	0.627027	1.41261	1.47245	0.655949	0.590985	1.1254	0.925424	0.477966	1	1.59661	1.5896	0.42623	0.410405	1.57377	1.06667	0.785586	0.590991	1.55676	1.1419	0.671119	0.691152	1.43239	0.759924	0.323251	0.357278	1.08885	1.46486	0.498221	0.535135	1.50178	1.04532	0.749245	0.52568	1.67976	1.32751	0.582242	0.669578	1.42067	1.12633	0.541857	0.7793	1.55251	1.37143
Fossombronia_wondraczekii	1.45386	0.503979	0.546139	1.49602	1.04	0.916364	0.618182	1.42545	1.48235	0.666667	0.594958	1.11327	0.938341	0.460762	1	1.6009	1.58382	0.426778	0.416185	1.57322	1.06715	0.798548	0.6098	1.5245	1.12941	0.665546	0.655462	1.47227	0.731707	0.354597	0.365854	1.0469	1.45845	0.503546	0.541555	1.49645	1.05615	0.722307	0.515933	1.70561	1.33721	0.587209	0.662791	1.41279	1.13162	0.526475	0.780635	1.56127	1.33333
Makinoa_crispata	1.47761	0.496084	0.522388	1.50392	1.00369	0.915129	0.664207	1.41697	1.457	0.677741	0.586847	1.12957	0.960265	0.490066	1	1.54967	1.56196	0.454936	0.43804	1.54506	1.15702	0.900826	0.553719	1.38843	1.22428	0.708263	0.556492	1.46712	0.790036	0.384342	0.362989	1.09431	1.46631	0.489209	0.533693	1.51079	1.02269	0.720121	0.544629	1.71256	1.31167	0.584934	0.679468	1.42393	1.10154	0.578462	0.806154	1.51385	1.11429
Moerckia_blyttii	1.4352	0.593516	0.564797	1.40648	1.08966	0.931034	0.655172	1.32414	1.38916	0.811321	0.847291	1.10692	0.820118	0.553846	1	1.62604	1.58192	0.521739	0.418079	1.47826	1.17269	0.907631	0.554217	1.36546	1.03448	0.699507	0.738916	1.29064	0.680473	0.349112	0.349112	1.28994	1.42697	0.514085	0.573034	1.48592	1.08609	0.81457	0.523179	1.57616	1.31661	0.61442	0.727273	1.34169	1.0752	0.6016	0.7808	1.5424	1.30366
Moerckia_flotoviana	1.44891	0.494681	0.551095	1.50532	1.04071	0.892035	0.672566	1.39469	1.4168	0.639752	0.580032	1.03727	0.935627	0.492786	1	1.57159	1.58333	0.425	0.416667	1.575	1.21081	0.843243	0.540541	1.40541	1.28368	0.66561	0.570523	1.48336	0.725898	0.362949	0.396975	1.17958	1.44022	0.480836	0.559783	1.51916	1.02976	0.72619	0.535714	1.70833	1.30814	0.616279	0.633721	1.44186	1.17504	0.554033	0.797565	1.47336	1.32353
Moerckia_hibernica	1.4479	0.494681	0.552102	1.50532	1.03887	0.890459	0.678445	1.39223	1.42405	0.642412	0.56962	1.04158	0.93459	0.495565	1	1.56984	1.58457	0.425	0.41543	1.575	1.19928	0.840215	0.545781	1.41472	1.28165	0.664557	0.579114	1.48101	0.725898	0.357278	0.391304	1.17958	1.44022	0.480836	0.559783	1.51916	1.02671	0.724036	0.545994	1.70326	1.30814	0.610465	0.639535	1.44186	1.18902	0.542683	0.786585	1.48171	1.32353
Pallavicinia_lyellii_1	1.45985	0.535519	0.540146	1.46448	1.01449	0.913043	0.652174	1.42029	1.45714	0.736364	0.567857	1.11818	0.915718	0.502278	1	1.582	1.6	0.476987	0.4	1.52301	1.11515	0.816162	0.622222	1.44646	1.21071	0.707143	0.632143	1.425	0.811542	0.362489	0.351668	1.08206	1.44928	0.491103	0.550725	1.5089	1.07346	0.731634	0.53973	1.65517	1.2819	0.635015	0.664688	1.4184	1.1411	0.552147	0.791411	1.51534	1.34211
Treubia_lacunosa_outgroup	1.44056	0.58216	0.559441	1.41784	1.17383	0.919626	0.657944	1.2486	1.78182	0.927966	1.1	1.05508	0.816239	0.559829	1	1.62393	1.53642	0.579186	0.463576	1.42081	1.0875	0.9375	0.55	1.425	0.845455	0.736364	0.427273	1.10909	0.665962	0.443975	0.342495	1.29387	1.41958	0.554217	0.58042	1.44578	1.17117	0.81982	0.495495	1.51351	1.18883	0.880131	0.729064	1.20197	0.956522	0.652174	0.721739	1.66957	1.20229
Aneura_pinguis_1	1.3879	0.533333	0.6121	1.46667	0.925676	0.959459	0.743243	1.37162	1.31461	0.602985	0.623596	0.979104	0.933555	0.508306	1	1.55814	1.52381	0.484615	0.47619	1.51538	1.1476	0.995025	0.656716	1.20066	1.25562	0.783708	0.716292	1.30618	0.737044	0.472169	0.541267	1.09981	1.42157	0.565789	0.578431	1.43421	1.01238	0.803301	0.577717	1.6066	1.28171	0.651535	0.699599	1.36716	1.14038	0.596237	0.827786	1.4356	1.37838
Calypogeia_integristipula	1.44257	0.547264	0.557432	1.45274	1.02389	0.94198	0.65529	1.37884	1.43128	0.718681	0.654028	1.13407	0.948553	0.514469	1	1.53698	1.52151	0.464	0.478495	1.536	1.12879	0.94697	0.621212	1.30303	1.17536	0.739336	0.540284	1.45972	0.754934	0.409539	0.518092	1.06086	1.44615	0.550162	0.553846	1.44984	0.997151	0.831909	0.541311	1.62963	1.28912	0.625995	0.68435	1.40053	1.15245	0.576224	0.844755	1.42657	1.14286
Marchantia_polymorpha	1.49477	0.534314	0.505232	1.46569	1.08463	0.891192	0.552677	1.4715	1.53737	0.715789	0.661922	1.30526	0.983299	0.407098	1	1.6096	1.60599	0.433333	0.394015	1.56667	1.0837	0.819383	0.528634	1.56828	1.27046	0.725979	0.298932	1.50534	0.678019	0.250774	0.394737	1.10062	1.42935	0.528428	0.570652	1.47157	1.10102	0.749634	0.427526	1.72182	1.38375	0.638655	0.54902	1.42857	1.15925	0.550933	0.797704	1.49211	1.57143
Metzgeria_leptoneura	1.41136	0.54	0.58864	1.46	0.97094	0.991453	0.697436	1.34017	1.4003	0.666667	0.611521	1.0405	0.945161	0.522581	1	1.53226	1.53168	0.505837	0.46832	1.49416	1.08287	0.913444	0.736648	1.26703	1.21418	0.753323	0.602659	1.41802	0.770833	0.46875	0.505208	1.10938	1.44638	0.544262	0.553616	1.45574	1.02778	0.838889	0.533333	1.6	1.30526	0.626316	0.689474	1.37895	1.08	0.588571	0.868571	1.46286	1.275
Nowellia_curvifolia	1.42525	0.550129	0.574751	1.44987	0.95972	1.02977	0.672504	1.338	1.45512	0.705487	0.64252	1.14894	0.963597	0.552463	1	1.48394	1.56989	0.540541	0.430108	1.45946	1.05344	0.954198	0.687023	1.30534	1.1622	0.737008	0.595276	1.40787	0.82439	0.4	0.502439	1.03902	1.40874	0.540193	0.59126	1.45981	1	0.803371	0.601124	1.59551	1.28171	0.608812	0.683578	1.4259	1.12968	0.582133	0.81268	1.4755	1.23077
Riccia_fluitans	1.49552	0.519417	0.504478	1.48058	1.09343	0.899654	0.560554	1.44637	1.51601	0.725581	0.629893	1.3186	0.995851	0.4139	1	1.59025	1.61323	0.439024	0.386768	1.56098	1.10222	0.8	0.506667	1.59111	1.29181	0.768683	0.27758	1.51601	0.674942	0.256012	0.40031	1.08922	1.45405	0.532423	0.545946	1.46758	1.09677	0.768328	0.451613	1.68328	1.34075	0.684284	0.556328	1.41864	1.13793	0.534483	0.804598	1.52299	1.64286
[truncated: 15 more columns]

## Sheet: Table S4
Table S4. Pi-diversity values for middle point of each window in sliding window analysis.
Fossombroniales (chloroplast genomes)			Pallaviciniales (chloroplast genomes)			Pelliales (chloroplast genomes)			Fossombroniales (mitochondrial genomes)			Pallaviciniales (mitochondrial genomes)			Pelliales (mitochondrial genomes)
Middle point	Pi value		Middle point	Pi value		Middle point	Pi value		Middle point	Pi value		Middle point	Pi value		Middle point	Pi value
251	0.106667		251	0.112176		251	0.101423		251	0.0256		251	0.0416		251	0.0536816
351	0.112		351	0.111824		351	0.0891684		351	0.0256		351	0.0469333		351	0.0653192
451	0.1312		451	0.0967033		451	0.0809168		451	0.0266667		451	0.0408889		451	0.0606171
551	0.135467		551	0.0935385		551	0.0795304		551	0.0224		551	0.0369778		551	0.0630857
651	0.132267		651	0.104967		651	0.0995444		651	0.0288		651	0.0316444		651	0.0737437
751	0.1312		751	0.118681		751	0.127944		751	0.0362667		751	0.0323556		751	0.0669518
851	0.1312		851	0.124308		851	0.12317		851	0.0394667		851	0.0380444		851	0.0585665
951	0.1216		951	0.129407		951	0.128693		951	0.0384		951	0.0398222		951	0.0490057
1051	0.119467		1051	0.120264		1051	0.128693		1051	0.0384		1051	0.0362667		1051	0.0555102
1151	0.1184		1151	0.108132		1151	0.117289		1151	0.0330667		1151	0.0384		1151	0.0437159
1251	0.114133		1251	0.0942418		1251	0.0930706		1251	0.0277333		1251	0.0455111		1251	0.0391053
1351	0.141867		1351	0.091956		1351	0.0991195		1351	0.0298667		1351	0.0348444		1351	0.0389094
1451	0.149333		1451	0.0868571		1451	0.0975542		1451	0.0352		1451	0.0352		1451	0.0511739
1551	0.152533		1551	0.0901978		1551	0.100428		1551	0.0352		1551	0.0341333		1551	0.0426318
1651	0.1728		1651	0.0944176		1651	0.100405		1651	0.0341333		1651	0.0330667		1651	0.0575608
1751	0.181333		1751	0.0801758		1751	0.105045		1751	0.032		1751	0.0416		1751	0.0724898
1851	0.157867		1851	0.0961758		1851	0.116539		1851	0.0277333		1851	0.0405333		1851	0.073391
1951	0.157867		1951	0.0972308		1951	0.118004		1951	0.0266667		1951	0.0373333		1951	0.0652408
2051	0.158933		2051	0.119033		2051	0.117769		2051	0.0256		2051	0.0430222		2051	0.0693943
2151	0.142933		2151	0.118505		2151	0.113319		2151	0.0234667		2151	0.0426667		2151	0.0483527
2251	0.138667		2251	0.138022		2251	0.110144		2251	0.0202667		2251	0.0248889		2251	0.0431282
2351	0.145067		2351	0.125363		2351	0.104699		2351	0.0170667		2351	0.0245333		2351	0.0452833
2451	0.145067		2451	0.120791		2451	0.0977219		2451	0.0170667		2451	0.0263111		2451	0.0512
2551	0.154667		2551	0.106549		2551	0.100707		2551	0.0170667		2551	0.0234667		2551	0.0502596
2651	0.151467		2651	0.10567		2651	0.102507		2651	0.0181333		2651	0.0227556		2651	0.052258
2751	0.154667		2751	0.120791		2751	0.106756		2751	0.0213333		2751	0.0234667		2751	0.0484702
2851	0.144		2851	0.116923		2851	0.108623		2851	0.0224		2851	0.0277333		2851	0.0433763
2951	0.138667		2951	0.127121		2951	0.115052		2951	0.0170667		2951	0.0309333		2951	0.0313469
3051	0.1376		3051	0.122725		3051	0.108836		3051	0.0128		3051	0.0266667		3051	0.0201404
3151	0.135467		3151	0.13556		3151	0.103368		3151	0.0138667		3151	0.0241778		3151	0.018142
3251	0.126933		3251	0.123077		3251	0.100349		3251	0.0138667		3251	0.0245333		3251	0.00525061
3351	0.128		3351	0.129231		3351	0.0901523		3351	0.0170667		3351	0.0252444		3351	0.00423184
3451	0.129067		3451	0.124132		3451	0.0842152		3451	0.0213333		3451	0.0309333		3451	0.00948245
3551	0.1312		3551	0.119385		3551	0.0865073		3551	0.0266667		3551	0.0497778		3551	0.01152
3651	0.152533		3651	0.101275		3651	0.0901412		3651	0.0288		3651	0.0533333		3651	0.0257829
3751	0.157867		3751	0.104264		3751	0.0867869		3751	0.0288		3751	0.0512		3751	0.0418873
3851	0.164267		3851	0.105495		3851	0.102675		3851	0.0309333		3851	0.0440889		3851	0.0474122
3951	0.180267		3951	0.112		3951	0.109954		3951	0.0277333		3951	0.0355556		3951	0.0529371
4051	0.152533		4051	0.128176		4051	0.0934284		4051	0.0234667		4051	0.0206222		4051	0.0710008
4151	0.132267		4151	0.139956		4151	0.0907449		4151	0.0192		4151	0.0206222		4151	0.0557192
4251	0.109867		4251	0.133099		4251	0.100204		4251	0.0213333		4251	0.0184889		4251	0.0414955
4351	0.096		4351	0.125187		4351	0.0884752		4351	0.0170667		4351	0.0224		4351	0.0608914
4451	0.0810667		4451	0.0967033		4451	0.0828847		4451	0.0170667		4451	0.0245333		4451	0.0641045
4551	0.0981333		4551	0.071033		4551	0.0966485		4551	0.0192		4551	0.0248889		4551	0.0460408
4651	0.1088		4651	0.0661099		4651	0.0940881		4651	0.0234667		4651	0.0216889		4651	0.0480784
4751	0.133333		4751	0.0784176		4751	0.0890342		4751	0.0202667		4751	0.0259556		4751	0.0460408
4851	0.1408		4851	0.0852747		4851	0.0803242		4851	0.0192		4851	0.0224		4851	0.0190824
4951	0.151467		4951	0.10567		4951	0.0820238		4951	0.0213333		4951	0.0213333		4951	0.0040751
5051	0.165333		5051	0.125011		5051	0.0821468		5051	0.0213333		5051	0.0177778		5051	0.00246857
5151	0.165333		5151	0.11622		5151	0.0957764		5151	0.0202667		5151	0.0227556		5151	0.0014498
5251	0.1728		5251	0.115165		5251	0.106018		5251	0.0256		5251	0.0280889		5251	0.0055249
5351	0.1728		5351	0.104791		5351	0.110401		5351	0.0288		5351	0.048		5351	0.00756245
5451	0.152533		5451	0.112703		5451	0.10698		5451	0.0256		5451	0.0536889		5451	0.00858122
5551	0.155733		5551	0.087033		5551	0.124198		5551	0.0224		5551	0.0572444		5551	0.0101878
5651	0.164267		5651	0.102154		5651	0.12999		5651	0.0181333		5651	0.0490667		5651	0.0190824
5751	0.168533		5751	0.0984615		5751	0.139371		5751	0.0149333		5751	0.0444444		5751	0.0378906
5851	0.167467		5851	0.109187		5851	0.140042		5851	0.0181333		5851	0.0241778		5851	0.0607739
5951	0.1824		5951	0.100571		5951	0.141943		5951	0.0224		5951	0.0184889		5951	0.0861257
6051	0.176		6051	0.125363		6051	0.132238		6051	0.0256		6051	0.0213333		6051	0.0849502
6151	0.181333		6151	0.124835		6151	0.11389		6151	0.0288		6151	0.0344889		6151	0.087458
6251	0.167467		6251	0.130989		6251	0.0918966		6251	0.032		6251	0.0387556		6251	0.0757812
6351	0.1568		6351	0.131341		6351	0.0922432		6351	0.0309333		6351	0.0426667		6351	0.0546612
6451	0.1504		6451	0.133802		6451	0.0831642		6451	0.0309333		6451	0.0448		6451	0.0405159
6551	0.1568		6551	0.118505		6551	0.0673319		6551	0.0266667		6551	0.0398222		6551	0.0505861
6651	0.132267		6651	0.0944176		6651	0.0760196		6651	0.0245333		6651	0.0384		6651	0.0461584
6751	0.1376		6751	0.0624176		6751	0.0835667		6751	0.0202667		6751	0.0330667		6751	0.0400457
6851	0.154667		6851	0.0369231		6851	0.0849308		6851	0.0128		6851	0.0327111		6851	0.0583053
6951	0.1504		6951	0.0330549		6951	0.0872676		6951	0.00853333		6951	0.0312889		6951	0.0548571
7051	0.122667		7051	0.0448352		7051	0.09884		7051	0.0170667		7051	0.0348444		7051	0.0566204
7151	0.1312		7151	0.0604835		7151	0.0924668		7151	0.0192		7151	0.0295111		7151	0.0506645
7251	0.136533		7251	0.0754286		7251	0.091304		7251	0.0202667		7251	0.0284444		7251	0.0475298
7351	0.125867		7351	0.104967		7351	0.085747		7351	0.0256		7351	0.0341333		7351	0.0275069
7451	0.132267		7451	0.116044		7451	0.0775849		7451	0.0309333		7451	0.0366222		7451	0.0197486
7551	0.1376		7551	0.115516		7551	0.0806932		7551	0.0256		7551	0.0423111		7551	0.00807184
7651	0.125867		7651	0.123604		7651	0.078703		7651	0.0245333		7651	0.0369778		7651	0.0152033
7751	0.104533		7751	0.131341		7751	0.0669965		7751	0.0245333		7751	0.0394667		7751	0.0197878
7851	0.109867		7851	0.117451		7851	0.070116		7851	0.0256		7851	0.0366222		7851	0.0330318
7951	0.1024		7951	0.10989		7951	0.0802683		7951	0.0234667		7951	0.0316444		7951	0.0422008
8051	0.110933		8051	0.118154		8051	0.0674773		8051	0.0277333		8051	0.0241778		8051	0.0523886
8151	0.112		8151	0.125187		8151	0.0648498		8151	0.032		8151	0.0273778		8151	0.0564637
8251	0.110933		8251	0.127473		8251	0.0758742		8251	0.0298667		8251	0.0298667		8251	0.0580702
8351	0.120533		8351	0.131516		8351	0.0869322		8351	0.0234667		8351	0.0323556		8351	0.0539951
8451	0.125867		8451	0.127121		8451	0.0806373		8451	0.0202667		8451	0.0337778		8451	0.0580702
8551	0.130133		8551	0.126418		8551	0.0854004		8551	0.016		8551	0.0341333		8551	0.04992
8651	0.132267		8651	0.103033		8651	0.0889783		8651	0.0128		8651	0.0348444		8651	0.0376947
8751	0.1408		8751	0.0901978		8751	0.0786806		8751	0.0106667		8751	0.0323556		8751	0.0336196
8851	0.122667		8851	0.0931868		8851	0.0684612		8851	0.016		8851	0.0248889		8851	0.0234318
8951	0.120533		8951	0.0970549		8951	0.0760196		8951	0.0181333		8951	0.0248889		8951	0.0112065
9051	0.1056		9051	0.0847473		9051	0.0755164		9051	0.016		9051	0.0206222		9051	0.0101878
9151	0.0992		9151	0.0901978		9151	0.0728218		9151	0.0117333		9151	0.0220444		9151	0.0112065
9251	0.096		9251	0.116396		9251	0.0759413		9251	0.0138667		9251	0.0248889		9251	0.0081502
9351	0.104533		9351	0.12378		9351	0.0734256		9351	0.0138667		9351	0.0238222		9351	0.0101878
9451	0.0928		9451	0.119209		9451	0.0693222		9451	0.0117333		9451	0.0248889		9451	0.00830694
9551	0.0917333		9551	0.128176		9551	0.0643578		9551	0.0149333		9551	0.0270222		9551	0.00626939
9651	0.096		9651	0.13433		9651	0.0697135		9651	0.016		9651	0.0245333		9651	0.0103445
9751	0.1024		9751	0.11956		9751	0.0656995		9751	0.0202667		9751	0.0152889		9751	0.0113633
9851	0.107733		9851	0.119209		9851	0.0682823		9851	0.0181333		9851	0.0174222		9851	0.0103053
9951	0.1088		9951	0.121319		9951	0.0707869		9951	0.0245333		9951	0.0245333		9951	0.0101486
10051	0.113067		10051	0.108659		10051	0.071782		10051	0.0234667		10051	0.0284444		10051	0.0111282
10151	0.113067		10151	0.106374		10151	0.0644137		10151	0.0277333		10151	0.0373333		10151	0.00501551
10251	0.0992		10251	0.100044		10251	0.0718714		10251	0.0256		10251	0.0519111		10251	0.00603429
10351	0.0949333		10351	0.0792967		10351	0.0885982		10351	0.0288		10351	0.0497778		10351	0.0152424
10451	0.106667		10451	0.0763077		10451	0.100081		10451	0.0245333		10451	0.0430222		10451	0.0202188
10551	0.113067		10551	0.0854505		10551	0.114695		10551	0.0277333		10551	0.0462222		10551	0.0284082
10651	0.119467		10651	0.0965275		10651	0.129934		10651	0.0256		10651	0.0394667		10651	0.0304457
10751	0.1344		10751	0.0970549		10751	0.131522		10751	0.0288		10751	0.0330667		10751	0.0324833
10851	0.129067		10851	0.102505		10851	0.108769		10851	0.0266667		10851	0.0455111		10851	0.0461192
10951	0.1184		10951	0.110242		10951	0.0927352		10951	0.0245333		10951	0.0455111		10951	0.0462367
11051	0.113067		11051	0.0984615		11051	0.0850426		11051	0.0224		11051	0.0391111		11051	0.0543478
11151	0.110933		11151	0.0807033		11151	0.0721174		11151	0.0234667		11151	0.0359111		11151	0.0675918
11251	0.106667		11251	0.0847473		11251	0.0683494		11251	0.016		11251	0.0309333		11251	0.0782498
11351	0.104533		11351	0.0928352		11351	0.0779092		11351	0.0149333		11351	0.0213333		11351	0.0854596
11451	0.100267		11451	0.0967033		11451	0.0811405		11451	0.0192		11451	0.0231111		11451	0.109832
11551	0.101333		11551	0.114989		11551	0.071905		11551	0.0181333		11551	0.0209778		11551	0.0956082
11651	0.096		11651	0.126593		11651	0.0820797		11651	0.0202667		11651	0.0213333		11651	0.0823641
11751	0.0821333		11751	0.136967		11751	0.0859595		11751	0.0266667		11751	0.0231111		11751	0.0666122
11851	0.0853333		11851	0.130462		11851	0.0789266		11851	0.0469333		11851	0.0227556		11851	0.0376163
11951	0.0928		11951	0.11956		11951	0.0787142		11951	0.048		11951	0.0231111		11951	0.0112065
12051	0.0810667		12051	0.118857		12051	0.0906667		12051	0.0501333		12051	0.0284444		12051	0.0081502
12151	0.0810667		12151	0.115516		12151	0.0869993		12151	0.0490667		12151	0.0391111		12151	0.00611265
12251	0.107733		12251	0.0998681		12251	0.0883746		12251	0.0554667		12251	0.0341333		12251	0.0101486
12351	0.1152		12351	0.0998681		12351	0.100472		12351	0.0384		12351	0.0295111		12351	0.0164571
12451	0.126933		12451	0.0996923		12451	0.109182		12451	0.0394667		12451	0.0220444		12451	0.027311
12551	0.142933		12551	0.0852747		12551	0.105358		12551	0.0416		12551	0.0177778		12551	0.0282906
12651	0.162133		12651	0.0787692		12651	0.101658		12651	0.0437333		12651	0.00391111		12651	0.0316996
12751	0.141867		12751	0.0854505		12751	0.10064		12751	0.0362667		12751	0.00391111		12751	0.0317388
12851	0.136533		12851	0.0831648		12851	0.0913934		12851	0.0373333		12851	0.00391111		12851	0.0435722
12951	0.129067		12951	0.0792967		12951	0.0822474		12951	0.0352		12951	0.00391111		12951	0.0583053
13051	0.1184		13051	0.0785934		13051	0.0798882		13051	0.0384		13051	0		13051	0.0743314
13151	0.1024		13151	0.085978		13151	0.0748791		13151	0.0373333		13151	0.00213333		13151	0.0952555
13251	0.0981333		13251	0.091956		13251	0.0786136		13251	0.0384		13251	0.0096		13251	0.1085
13351	0.0885333		13351	0.113758		13351	0.0763997		13351	0.0330667		13351	0.0206222		13351	0.108539
13451	0.0757333		13451	0.119209		13451	0.0803354		13451	0.0330667		13451	0.0288		13451	0.10705
13551	0.0874667		13551	0.137495		13551	0.0731237		13551	0.0362667		13551	0.0369778		13551	0.0948637
13651	0.0949333		13651	0.136967		13651	0.0784235		13651	0.0394667		13651	0.0408889		13651	0.0982335
13751	0.100267		13751	0.123077		13751	0.0774172		13751	0.0437333		13751	0.048		13751	0.0819331
13851	0.103467		13851	0.110769		13851	0.0790273		13851	0.0512		13851	0.0462222		13851	0.0921208
13951	0.1216		13951	0.115868		13951	0.0793291		13951	0.0522667		13951	0.0551111		13951	0.0818547
14051	0.1344		14051	0.0974066		14051	0.0927016		14051	0.048		14051	0.0572444		14051	0.0945894
14151	0.1376		14151	0.0887912		14151	0.0982809		14151	0.0437333		14151	0.0629333		14151	0.0851461
14251	0.165333		14251	0.0875604		14251	0.100405		14251	0.0437333		14251	0.0593778		14251	0.0956865
14351	0.183467		14351	0.0887912		14351	0.10556		14351	0.0416		14351	0.0629333		14351	0.075938
14451	0.197333		14451	0.0896703		14451	0.110983		14451	0.0416		14451	0.0579556		14451	0.0688849
14551	0.190933		14551	0.100396		14551	0.119312		14551	0.0384		14551	0.0512		14551	0.0619494
14651	0.1888		14651	0.093011		14651	0.11418		14651	0.0469333		14651	0.0487111		14651	0.0615184
14751	0.1792		14751	0.106198		14751	0.107964		14751	0.0384		14751	0.0430222		14751	0.0550531
14851	0.183467		14851	0.111121		14851	0.114337		14851	0.0330667		14851	0.0312889		14851	0.0603429
14951	0.1728		14951	0.101626		14951	0.11389		14951	0.0309333		14951	0.0280889		14951	0.0606171
15051	0.161067		15051	0.0984615		15051	0.107606		15051	0.0288		15051	0.0352		15051	0.0688065
15151	0.1696		15151	0.127121		15151	0.116674		15151	0.0245333		15151	0.0270222		15151	0.0704522
15251	0.164267		15251	0.137319		15251	0.129442		15251	0.0277333		15251	0.0238222		15251	0.0886335
15351	0.161067		15351	0.146989		15351	0.134753		15351	0.0341333		15351	0.0341333		15351	0.0787592
15451	0.173867		15451	0.155429		15451	0.145621		15451	0.0341333		15451	0.0273778		15451	0.0686498
15551	0.184533		15551	0.171077		15551	0.14589		15551	0.0341333		15551	0.0284444		15551	0.052898
15651	0.184533		15651	0.170374		15651	0.144648		15651	0.0384		15651	0.0359111		15651	0.0504686
15751	0.190933		15751	0.156308		15751	0.15148		15751	0.0362667		15751	0.0405333		15751	0.0314645
15851	0.1952		15851	0.135912		15851	0.139494		15851	0.0330667		15851	0.0369778		15851	0.0315037
15951	0.189867		15951	0.138725		15951	0.126669		15951	0.032		15951	0.0419556		15951	0.0315037
16051	0.1952		16051	0.129407		16051	0.117054		16051	0.0373333		16051	0.0448		16051	0.0496849
16151	0.180267		16151	0.123956		16151	0.108008		16151	0.032		16151	0.0501333		16151	0.0454139
16251	0.1632		16251	0.130286		16251	0.0847296		16251	0.0384		16251	0.0515556		16251	0.0652408
16351	0.139733		16351	0.13644		16351	0.0862502		16351	0.0384		16351	0.0611556		16351	0.0705306
16451	0.1216		16451	0.141714		16451	0.0731796		16451	0.0405333		16451	0.0689778		16451	0.0851853
16551	0.0992		16551	0.156308		16551	0.0787142		16551	0.0352		16551	0.0725333		16551	0.0720588
16651	0.1056		16651	0.152615		16651	0.0904095		16651	0.0266667		16651	0.0686222		16651	0.0749192
16751	0.103467		16751	0.149275		16751	0.0914605		16751	0.0202667		16751	0.0686222		16751	0.0508212
16851	0.128		16851	0.154374		16851	0.0974647		16851	0.0256		16851	0.0664889		16851	0.0461192
16951	0.145067		16951	0.143824		16951	0.097979		16951	0.0245333		16951	0.0650667		16951	0.0396147
17051	0.1728		17051	0.128352		17051	0.0898169		17051	0.0298667		17051	0.0611556		17051	0.0470204
17151	0.162133		17151	0.124659		17151	0.0757736		17151	0.0330667		17151	0.0576		17151	0.0520751
17251	0.165333		17251	0.121846		17251	0.0748903		17251	0.0352		17251	0.0593778		17251	0.0764865
17351	0.136533		17351	0.109011		17351	0.0650175		17351	0.0298667		17351	0.0533333		17351	0.0900833
17451	0.116267		17451	0.107956		17451	0.0651628		17451	0.0352		17451	0.0501333		17451	0.0958433
17551	0.0928		17551	0.102505		17551	0.0630608		17551	0.032		17551	0.0476444		17551	0.0870661
17651	0.104533		17651	0.0972308		17651	0.066348		17651	0.0309333		17651	0.0512		17651	0.0827951
17751	0.106667		17751	0.116747		17751	0.0794298		17751	0.0288		17751	0.0519111		17751	0.0665339
17851	0.113067		17851	0.130813		17851	0.0920755		17851	0.0330667		17851	0.0508444		17851	0.0615576
17951	0.113067		17951	0.143648		17951	0.106957		17951	0.0394667		17951	0.0448		17951	0.0675527
18051	0.129067		18051	0.125714		18051	0.114393		18051	0.0384		18051	0.0330667		18051	0.0760163
18151	0.1472		18151	0.129231		18151	0.107338		18151	0.0469333		18151	0.0231111		18151	0.0829518
18251	0.144		18251	0.103385		18251	0.0909126		18251	0.0490667		18251	0.0124444		18251	0.0816588
18351	0.148267		18351	0.0926593		18351	0.0743871		18351	0.0426667		18351	0.00426667		18351	0.066338
18451	0.157867		18451	0.0828132		18451	0.0595052		18451	0.0277333		18451	0		18451	0.0505078
18551	0.136533		18551	0.107956		18551	0.0561286		18551	0.0256		18551	0		18551	0.0393796
18651	0.1088		18651	0.104791		18651	0.0740964		18651	0.0213333		18651	0		18651	0.0294661
18751	0.103467		18751	0.10233		18751	0.0834102		18751	0.0181333		18751	0		18751	0.0390661
18851	0.0917333		18851	0.101978		18851	0.0873124		18851	0.0181333		18851	0		18851	0.0555624
18951	0.0853333		18951	0.107077		18951	0.08426		18951	0.0234667		18951	0		18951	0.0666906
19051	0.113067		19051	0.105846		19051	0.0840363		19051	0.0277333		19051	0		19051	0.0707657
19151	0.1216		19151	0.120615		19151	0.0747561		19151	0.0245333		19151	0		19151	0.0573257
19251	0.148267		19251	0.136264		19251	0.0726876		19251	0.0245333		19251	0		19251	0.0693159
19351	0.157867		19351	0.139253		19351	0.078703		19351	0.0256		19351	0		19351	0.0651624
19451	0.151467		19451	0.134857		19451	0.0856129		19451	0.0277333		19451	0		19451	0.0585796
19551	0.123733		19551	0.128527		19551	0.0844836		19551	0.0288		19551	0		19551	0.0583053
19651	0.109867		19651	0.111121		19651	0.0771488		19651	0.0288		19651	0.0138667		19651	0.0698253
19751	0.1024		19751	0.0942418		19751	0.084819		19751	0.0330667		19751	0.0167111		19751	0.04992
19851	0.1024		19851	0.0909011		19851	0.0793739		19851	0.0341333		19851	0.0252444		19851	0.0523102
19951	0.0981333		19951	0.0896703		19951	0.0792844		19951	0.0330667		19951	0.0344889		19951	0.0650841
20051	0.126933		20051	0.0843956		20051	0.0802683		20051	0.0288		20051	0.0458667		20051	0.0700996
20151	0.1664		20151	0.0893187		20151	0.0940881		20151	0.0309333		20151	0.0352		20151	0.0621061
20251	0.162133		20251	0.0963516		20251	0.0853333		20251	0.0288		20251	0.0416		20251	0.0698645
20351	0.165333		20351	0.0937143		20351	0.0870999		20351	0.0298667		20351	0.0433778		20351	0.0541127
20451	0.1792		20451	0.087033		20451	0.09155		20451	0.0266667		20451	0.0423111		20451	0.0347559
20551	0.162133		20551	0.090022		20551	0.0879273		20551	0.0288		20551	0.0387556		20551	0.0361273
20651	0.1312		20651	0.0981099		20651	0.0710999		20651	0.0330667		20651	0.0391111		20651	0.0366759
20751	0.136533		20751	0.101978		20751	0.0630273		20751	0.0330667		20751	0.0373333		20751	0.0347167
20851	0.1536		20851	0.0979341		20851	0.0571013		20851	0.0309333		20851	0.0394667		20851	0.0728033
20951	0.157867		20951	0.0998681		20951	0.0574368		20951	0.0309333		20951	0.0384		20951	0.0829518
21051	0.146133		21051	0.108659		21051	0.0627589		21051	0.0288		21051	0.0419556		21051	0.0780539
21151	0.145067		21151	0.0974066		21151	0.0637987		21151	0.0213333		21151	0.0440889		21151	0.0882416
21251	0.130133		21251	0.0884396		21251	0.0660349		21251	0.0256		21251	0.0472889		21251	0.0791902
21351	0.113067		21351	0.0988132		21351	0.0644696		21351	0.0245333		21351	0.0416		21351	0.0517616
21451	0.0992		21451	0.106901		21451	0.0537135		21451	0.0245333		21451	0.0419556		21451	0.0536033
21551	0.0928		21551	0.103209		21551	0.0491628		21551	0.032		21551	0.0401778		21551	0.0449829
21651	0.0885333		21651	0.114813		21651	0.0563857		21651	0.0394667		21651	0.0462222		21651	0.033502
21751	0.0853333		21751	0.120088		21751	0.0530426		21751	0.0394667		21751	0.0462222		21751	0.0302498
21851	0.0874667		21851	0.117099		21851	0.0521593		21851	0.0448		21851	0.0476444		21851	0.0373029
21951	0.0853333		21951	0.118505		21951	0.0565758		21951	0.0501333		21951	0.0501333		21951	0.0355004
22051	0.0938667		22051	0.109011		22051	0.0575597		22051	0.0426667		22051	0.0508444		22051	0.0518008
22151	0.0896		22151	0.101451		22151	0.0545521		22151	0.0352		22151	0.0408889		22151	0.0548571
22251	0.0853333		22251	0.0923077		22251	0.0818784		22251	0.0266667		22251	0.0373333		22251	0.0543086
22351	0.0757333		22351	0.0865055		22351	0.0775737		22351	0.0192		22351	0.0348444		22351	0.0500376
22451	0.08		22451	0.0734945		22451	0.0910915		22451	0.0128		22451	0.0280889		22451	0.0429061
22551	0.0768		22551	0.085978		22551	0.0908791		22551	0.0149333		22551	0.0270222		22551	0.0258612
22651	0.0832		22651	0.0792967		22651	0.106566		22651	0.0192		22651	0.0344889		22651	0.0350302
22751	0.0896		22751	0.0831648		22751	0.0918742		22751	0.0202667		22751	0.0387556		22751	0.0528588
22851	0.0917333		22851	0.0893187		22851	0.100875		22851	0.0234667		22851	0.0440889		22851	0.0564637
22951	0.0928		22951	0.0947692		22951	0.109406		22951	0.0213333		22951	0.0437333		22951	0.0726857
23051	0.109867		23051	0.08		23051	0.125976		23051	0.016		23051	0.0408889		23051	0.0818547
23151	0.0970667		23151	0.0847473		23151	0.119268		23151	0.0170667		23151	0.0327111		23151	0.0668473
23251	0.109867		23251	0.0822857		23251	0.109775		23251	0.0245333		23251	0.0231111		23251	0.0625763
23351	0.107733		23351	0.0738462		23351	0.11001		23351	0.0256		23351	0.0213333		23351	0.0555233
23451	0.112		23451	0.0727912		23451	0.103458		23451	0.0277333		23451	0.0238222		23451	0.0352261
23551	0.110933		23551	0.0798242		23551	0.0919972		23551	0.0288		23551	0.0273778		23551	0.0369894
23651	0.122667		23651	0.0792967		23651	0.0893809		23651	0.0277333		23651	0.0280889		23651	0.047138
23751	0.116267		23751	0.0838681		23751	0.0806932		23751	0.0192		23751	0.0359111		23751	0.0579918
23851	0.126933		23851	0.0963516		23851	0.0825604		23851	0.0192		23851	0.0334222		23851	0.0551314
23951	0.133333		23951	0.0951209		23951	0.0671866		23951	0.0234667		23951	0.0448		23951	0.0541127
24051	0.130133		24051	0.0903736		24051	0.0831195		24051	0.0256		24051	0.0412444		24051	0.0431804
24151	0.146133		24151	0.0886154		24151	0.0977107		24151	0.0394667		24151	0.0444444		24151	0.0330318
24251	0.1344		24251	0.0991648		24251	0.105951		24251	0.0426667		24251	0.0497778		24251	0.0290743
24351	0.132267		24351	0.0995165		24351	0.0958435		24351	0.0437333		24351	0.0558222		24351	0.0440816
24451	0.144		24451	0.107604		24451	0.0957093		24451	0.0362667		24451	0.0501333		24451	0.0552882
24551	0.1536		24551	0.126066		24551	0.0757177		24551	0.0362667		24551	0.0437333		24551	0.0871445
24651	0.136533		24651	0.132923		24651	0.0606569		24651	0.0256		24651	0.0405333		24651	0.0912196
24751	0.148267		24751	0.124132		24751	0.0703396		24751	0.0245333		24751	0.0309333		24751	0.0722155
24851	0.16		24851	0.11956		24851	0.0847407		24851	0.0192		24851	0.0263111		24851	0.0563461
24951	0.1696		24951	0.123429		24951	0.0901971		24951	0.0256		24951	0.0213333		24951	0.0461584
25051	0.173867		25051	0.110066		25051	0.0969616		25051	0.0277333		25051	0.0259556		25051	0.023471
25151	0.173867		25151	0.103033		25151	0.0946695		25151	0.0224		25151	0.0305778		25151	0.0487837
25251	0.165333		25251	0.112879		25251	0.0899734		25251	0.0288		25251	0.0309333		25251	0.0605388
25351	0.16		25351	0.121143		25351	0.0790161		25351	0.0309333		25351	0.0277333		25351	0.0706482
25451	0.117333		25451	0.105143		25451	0.0738169		25451	0.0309333		25451	0.0337778		25451	0.0972147
25551	0.0768		25551	0.0981099		25551	0.0804696		25551	0.0309333		25551	0.0401778		25551	0.121469
25651	0.0725333		25651	0.0812308		25651	0.095441		25651	0.0352		25651	0.0369778		25651	0.109949
25751	0.0896		25751	0.0715604		25751	0.097856		25751	0.0341333		25751	0.0405333		25751	0.105169
25851	0.0874667		25851	0.0645275		25851	0.0986723		25851	0.0384		25851	0.0444444		25851	0.121391
25951	0.120533		25951	0.0724396		25951	0.101702		25951	0.0448		25951	0.0384		25951	0.109244
26051	0.139733		26051	0.0924835		26051	0.0923997		26051	0.0501333		26051	0.0344889		26051	0.0768392
26151	0.1728		26151	0.129582		26151	0.0747114		26151	0.0469333		26151	0.0398222		26151	0.061009
26251	0.162133		26251	0.141714		26251	0.0701943		26251	0.0501333		26251	0.0334222		26251	0.0566596
26351	0.146133		26351	0.127824		26351	0.0790384		26351	0.048		26351	0.0291556		26351	0.0250776
26451	0.123733		26451	0.123604		26451	0.0779315		26451	0.0394667		26451	0.0355556		26451	0.0126563
26551	0.120533		26551	0.107956		26551	0.0835108		26551	0.0352		26551	0.0394667		26551	0.0116376
26651	0.0928		26651	0.0949451		26651	0.077775		26651	0.0330667		26651	0.0423111		26651	0.0106188
26751	0.0864		26751	0.096		26751	0.0800894		26751	0.0256		26751	0.0558222		26751	0.0194351
26851	0.0896		26851	0.100923		26851	0.0684836		26851	0.0309333		26851	0.0647111		26851	0.0380865
26951	0.0885333		26951	0.0917802		26951	0.0678686		26951	0.0288		26951	0.0583111		26951	0.0646139
27051	0.096		27051	0.113934		27051	0.0598407		27051	0.0288		27051	0.0472889		27051	0.0697078
27151	0.0864		27151	0.110418		27151	0.0647827		27151	0.032		27151	0.0359111		27151	0.0711967
27251	0.0853333		27251	0.104264		27251	0.0698588		27251	0.032		27251	0.0195556		27251	0.0688457
27351	0.0885333		27351	0.115516		27351	0.081543		27351	0.0245333		27351	0.00604444		27351	0.0613224
27451	0.0832		27451	0.13978		27451	0.0917177		27451	0.0288		27451	0		27451	0.0348343
27551	0.0821333		27551	0.123956		27551	0.102273		27551	0.0277333		27551	0		27551	0.03456
27651	0.0917333		27651	0.126945		27651	0.111743		27651	0.0298667		27651	0		27651	0.0496457
27751	0.0885333		27751	0.130989		27751	0.121873		27751	0.0394667		27751	0		27751	0.0515265
27851	0.096		27851	0.118857		27851	0.111911		27851	0.0437333		27851	0.0170667		27851	0.0525453
27951	0.103467		27951	0.102505		27951	0.106521		27951	0.0405333		27951	0.0170667		27951	0.066769
28051	0.1344		28051	0.0951209		28051	0.103614		28051	0.0362667		28051	0.0170667		28051	0.0715494
28151	0.161067		28151	0.0843956		28151	0.0983816		28151	0.0362667		28151	0.0170667		28151	0.0760163
28251	0.184533		28251	0.0738462		28251	0.0953515		28251	0.032		28251	0.0170667		28251	0.0738612
28351	0.193067		28351	0.0752527		28351	0.110614		28351	0.032		28351	0		28351	0.0749192
28451	0.197333		28451	0.074022		28451	0.108344		28451	0.0352		28451	0		28451	0.0744098
28551	0.1888		28551	0.0850989		28551	0.101691		28551	0.0448		28551	0		28551	0.082129
28651	0.1632		28651	0.0951209		28651	0.112447		28651	0.0448		28651	0		28651	0.0672
28751	0.1408		28751	0.0868571		28751	0.113353		28751	0.0426667		28751	0		28751	0.0665731
28851	0.129067		28851	0.088967		28851	0.116048		28851	0.0437333		28851	0.00106667		28851	0.0616359
28951	0.1344		28951	0.0873846		28951	0.119547		28951	0.0405333		28951	0.0170667		28951	0.0534073
29051	0.120533		29051	0.0780659		29051	0.134295		29051	0.032		29051	0.0241778		29051	0.0462759
29151	0.125867		29151	0.0673407		29151	0.134172		29151	0.032		29151	0.0334222		29151	0.06912
29251	0.128		29251	0.0794725		29251	0.131287		29251	0.0330667		29251	0.0401778		29251	0.0651233
29351	0.142933		29351	0.0909011		29351	0.128212		29351	0.0256		29351	0.0519111		29351	0.0711184
29451	0.149333		29451	0.113407		29451	0.136799		29451	0.0256		29451	0.0437333		29451	0.086831
29551	0.1472		29551	0.120088		29551	0.128626		29551	0.032		29551	0.0384		29551	0.0947461
29651	0.158933		29651	0.13978		29651	0.113073		29651	0.0277333		29651	0.0359111		29651	0.0949029
29751	0.177067		29751	0.150154		29751	0.0982921		29751	0.0213333		29751	0.0362667		29751	0.102818
29851	0.187733		29851	0.158593		29851	0.0930035		29851	0.0234667		29851	0.0252444		29851	0.107402
29951	0.194133		29951	0.148747		29951	0.0859036		29951	0.0224		29951	0.0234667		29951	0.0951771
30051	0.208		30051	0.152088		30051	0.0759413		30051	0.0170667		30051	0.0256		30051	0.0934139
30151	0.206933		30151	0.134857		30151	0.0775514		30151	0.0213333		30151	0.0234667		30151	0.07488
30251	0.199467		30251	0.124835		30251	0.081666		30251	0.0245333		30251	0.0245333		30251	0.0733518
30351	0.183467		30351	0.118154		30351	0.0680028		30351	0.0277333		30351	0.0245333		30351	0.0640653
30451	0.158933		30451	0.114462		30451	0.0587002		30451	0.0288		30451	0.0231111		30451	0.0734302
30551	0.152533		30551	0.112176		30551	0.0552006		30551	0.032		30551	0.0234667		30551	0.0722939
30651	0.145067		30651	0.128176		30651	0.0466583		30651	0.0266667		30651	0.0309333		30651	0.0879282
30751	0.136533		30751	0.125714		30751	0.0402068		30751	0.0224		30751	0.0291556		30751	0.0877714
30851	0.106667		30851	0.122901		30851	0.0384291		30851	0.0362667		30851	0.0430222		30851	0.0978416
30951	0.133333		30951	0.136088		30951	0.0345716		30951	0.0384		30951	0.048		30951	0.105927
31051	0.1056		31051	0.13978		31051	0.0380377		31051	0.0362667		31051	0.0504889		31051	0.104594
31151	0.0885333		31151	0.135736		31151	0.0422194		31151	0.0373333		31151	0.0544		31151	0.0773616
31251	0.08		31251	0.143121		31251	0.0392788		31251	0.0416		31251	0.0529778		31251	0.0660376
31351	0.0874667		31351	0.148923		31351	0.0516674		31351	0.0288		31351	0.0458667		31351	0.0474253
31451	0.0490667		31451	0.149978		31451	0.0625017		31451	0.032		31451	0.0433778		31451	0.0220212
31551	0.0522667		31551	0.151033		31551	0.0535458		31551	0.0373333		31551	0.0529778		31551	0.0096
31651	0.0458667		31651	0.154901		31651	0.0622781		31651	0.0352		31651	0.0490667		31651	0.0106188
31751	0.0394667		31751	0.151912		31751	0.088587		31751	0.0362667		31751	0.0512		31751	0.0161829
31851	0.0373333		31851	0.145934		31851	0.0908903		31851	0.0394667		31851	0.0568889		31851	0.0241371
31951	0.0426667		31951	0.12378		31951	0.0841258		31951	0.0362667		31951	0.0551111		31951	0.0337763
32051	0.0384		32051	0.122725		32051	0.105593		32051	0.0298667		32051	0.0423111		32051	0.0545829
32151	0.0693333		32151	0.113758		32151	0.107908		32151	0.0384		32151	0.0430222		32151	0.0583837
32251	0.0864		32251	0.0965275		32251	0.101054		32251	0.0362667		32251	0.0444444		32251	0.0568947
32351	0.0874667		32351	0.0967033		32351	0.109059		32351	0.0266667		32351	0.0337778		32351	0.069551
32451	0.109867		32451	0.0986374		32451	0.0975542		32451	0.0202667		32451	0.0376889		32451	0.0808359
32551	0.154667		32551	0.0852747		32551	0.0742865		32551	0.016		32551	0.0398222		32551	0.067631
32651	0.139733		32651	0.0773626		32651	0.0530426		32651	0.00533333		32651	0.0437333		32651	0.0668865
32751	0.142933		32751	0.0754286		32751	0.0392341		32751	0.00106667		32751	0.0398222		32751	0.0717453
32851	0.1696		32851	0.0583736		32851	0.0289588		32851	0		32851	0.0565333		32851	0.0623412
32951	0.181333		32951	0.0506374		32951	0.0404864		32951	0		32951	0.0536889		32951	0.0499592
33051	0.152533		33051	0.0444835		33051	0.0731013		33051	0		33051	0.048		33051	0.0409078
33151	0.1664		33151	0.0399121		33151	0.0858253		33151	0		33151	0.0312889		33151	0.0368327
33251	0.183467		33251	0.0416703		33251	0.0878379		33251	0		33251	0.0266667		33251	0.0258612
33351	0.16		33351	0.043956		33351	0.103312		33351	0		33351	0.0064		33351	0.0126171
33451	0.114133		33451	0.0434286		33451	0.122566		33451	0		33451	0		33451	0
33551	0.0906667		33551	0.0566154		33551	0.120676		33551	0		33551	0		33551	0
33651	0.0618667		33651	0.0741978		33651	0.133356		33651	0		33651	0.00853333		33651	0.00807184
33751	0.0256		33751	0.0733187		33751	0.152799		33751	0.00746667		33751	0.0163556		33751	0.00807184
33851	0.0576		33851	0.0706813		33851	0.136173		33851	0.016		33851	0.032		33851	0.00807184
33951	0.0714667		33951	0.0866813		33951	0.142558		33951	0.0224		33951	0.0430222		33951	0.00807184
34051	0.096		34051	0.0970549		34051	0.146382		34051	0.0288		34051	0.0497778		34051	0.00807184
34151	0.1312		34151	0.0928352		34151	0.146963		34151	0.0394667		34151	0.0490667		34151	0.00928653
34251	0.1664		34251	0.10233		34251	0.136878		34251	0.0373333		34251	0.0593778		34251	0.0256261
34351	0.165333		34351	0.122549		34351	0.15858		34351	0.0341333		34351	0.0636444		34351	0.04416
34451	0.186667		34451	0.132044		34451	0.146393		34451	0.0373333		34451	0.0611556		34451	0.0492539
34551	0.189867		34551	0.133978		34551	0.125551		34551	0.0405333		34551	0.0544		34551	0.0523102
34651	0.196267		34651	0.146286		34651	0.124635		34651	0.0448		34651	0.0600889		34651	0.0430237
34751	0.199467		34751	0.15244		34751	0.131332		34751	0.0458667		34751	0.0455111		34751	0.0266841
34851	0.208		34851	0.13644		34851	0.125328		34851	0.0458667		34851	0.0348444		34851	0.02688
34951	0.2304		34951	0.103912		34951	0.13614		34951	0.0469333		34951	0.0394667		34951	0.0519967
35051	0.254933		35051	0.0708571		35051	0.14021		35051	0.0416		35051	0.0508444		35051	0.0601078
35151	0.245333		35151	0.0362198		35151	0.147891		35151	0.0309333		35151	0.0487111		35151	0.0831478
35251	0.219733		35251	0.0126593		35251	0.152207		35251	0.0245333		35251	0.0572444		35251	0.0930612
35351	0.208		35351	0		35351	0.13993		35351	0.0192		35351	0.0643556		35351	0.0896131
35451	0.2048		35451	0		35451	0.131097		35451	0.00853333		35451	0.0654222		35451	0.0756637
35551	0.199467		35551	0		35551	0.140355		35551	0.00426667		35551	0.0583111		35551	0.0970188
35651	0.184533		35651	0.0225055		35651	0.135726		35651	0		35651	0.0657778		35651	0.0780539
35751	0.200533		35751	0.0546813		35751	0.12071		35751	0		35751	0.0696889		35751	0.0762906
35851	0.206933		35851	0.0917802		35851	0.121291		35851	0		35851	0.0647111		35851	0.0854596
35951	0.2112		35951	0.122198		35951	0.115332		35951	0.0064		35951	0.0572444		35951	0.075742
36051	0.1952		36051	0.156659		36051	0.111709		36051	0.0064		36051	0.0707556		36051	0.0515657
36151	0.210133		36151	0.167209		36151	0.111933		36151	0.0064		36151	0.0657778		36151	0.0672
36251	0.218667		36251	0.174945		36251	0.113129		36251	0.0149333		36251	0.0579556		36251	0.0675918
36351	0.2048		36351	0.167912		36351	0.108444		36351	0.0192		36351	0.0522667		36351	0.0484702
36451	0.173867		36451	0.183209		36451	0.102194		36451	0.0181333		36451	0.0483556		36451	0.0538776
36551	0.181333		36551	0.18778		36551	0.0983368		36551	0.0224		36551	0.0401778		36551	0.0654367
36651	0.171733		36651	0.192879		36651	0.09174		36651	0.0330667		36651	0.0334222		36651	0.0566596
36751	0.1536		36751	0.184967		36751	0.0980685		36751	0.032		36751	0.032		36751	0.0581486
36851	0.1536		36851	0.177407		36851	0.101356		36851	0.0330667		36851	0.032		36851	0.0664555
36951	0.162133		36951	0.13433		36951	0.0963354		36951	0.0330667		36951	0.0384		36951	0.0545045
37051	0.141867		37051	0.112527		37051	0.0923215		37051	0.0330667		37051	0.0344889		37051	0.0455314
37151	0.1344		37151	0.104967		37151	0.0865744		37151	0.0298667		37151	0.0312889		37151	0.0614792
37251	0.132267		37251	0.0944176		37251	0.0857247		37251	0.0266667		37251	0.0277333		37251	0.071471
37351	0.128		37351	0.0719121		37351	0.0979455		37351	0.0245333		37351	0.0305778		37351	0.0773094
37451	0.122667		37451	0.106374		37451	0.122812		37451	0.0234667		37451	0.0273778		37451	0.0813845
37551	0.126933		37551	0.133451		37551	0.122969		37551	0.0245333		37551	0.0291556		37551	0.0723331
37651	0.1376		37651	0.136967		37651	0.123472		37651	0.0234667		37651	0.0401778		37651	0.0605388
37751	0.144		37751	0.137143		37751	0.112212		37751	0.0245333		37751	0.0433778		37751	0.0456098
37851	0.146133		37851	0.166154		37851	0.104296		37851	0.0256		37851	0.0437333		37851	0.0445127
37951	0.141867		37951	0.157187		37951	0.0843606		37951	0.0298667		37951	0.0494222		37951	0.0501943
38051	0.154667		38051	0.144176		38051	0.0817442		38051	0.0362667		38051	0.0561778		38051	0.0576784
38151	0.1664		38151	0.128352		38151	0.0747338		38151	0.0352		38151	0.0533333		38151	0.0488229
38251	0.1696		38251	0.135033		38251	0.0756282		38251	0.032		38251	0.0647111		38251	0.0467853
38351	0.171733		38351	0.133275		38351	0.072028		38351	0.0341333		38351	0.0672		38351	0.0284082
38451	0.1792		38451	0.130813		38451	0.083522		38451	0.0277333		38451	0.064		38451	0.020689
38551	0.170667		38551	0.127297		38551	0.0986611		38551	0.0192		38551	0.0700444		38551	0.0137927
38651	0.152533		38651	0.132923		38651	0.0962236		38651	0.0192		38651	0.0736		38651	0.00756245
38751	0.152533		38751	0.125538		38751	0.0921649		38751	0.0224		38751	0.0618667		38751	0.0148898
38851	0.149333		38851	0.114637		38851	0.08445		38851	0.0234667		38851	0.0565333		38851	0.0148898
38951	0.1344		38951	0.103912		38951	0.0665828		38951	0.0245333		38951	0.0611556		38951	0.0253518
39051	0.142933		39051	0.0956484		39051	0.04497		39051	0.0309333		39051	0.0515556		39051	0.0284473
39151	0.151467		39151	0.0782418		39151	0.0514773		39151	0.0298667		39151	0.0401778		39151	0.03456
39251	0.165333		39251	0.0815824		39251	0.0567212		39251	0.032		39251	0.0362667		39251	0.0304849
39351	0.177067		39351	0.0938901		39351	0.0609811		39351	0.0384		39351	0.0398222		39351	0.0312294
39451	0.177067		39451	0.102505		39451	0.052696		39451	0.0437333		39451	0.0341333		39451	0.0278988
39551	0.16		39551	0.107604		39551	0.0508623		39551	0.0394667		39551	0.032		39551	0.02688
39651	0.139733		39651	0.12378		39651	0.0461551		39651	0.0394667		39651	0.0337778		39651	0.0232359
39751	0.132267		39751	0.123077		39751	0.0325479		39751	0.0405333		39751	0.0369778		39751	0.0179461
39851	0.109867		39851	0.126242		39851	0.033666		39851	0.0341333		39851	0.0334222		39851	0.0233143
39951	0.1184		39951	0.142593		39951	0.0561062		39951	0.0330667		39951	0.0309333		39951	0.0182204
40051	0.120533		40051	0.141714		40051	0.0513319		40051	0.0298667		40051	0.0391111		40051	0.0345992
40151	0.142933		40151	0.154022		40151	0.0641342		40151	0.0256		40151	0.0444444		40151	0.0438857
40251	0.155733		40251	0.160703		40251	0.0742082		40251	0.0234667		40251	0.0440889		40251	0.0507429
40351	0.165333		40351	0.149275		40351	0.077898		40351	0.0192		40351	0.0433778		40351	0.0578743
40451	0.148267		40451	0.13644		40451	0.0987729		40451	0.016		40451	0.0440889		40451	0.0792686
40551	0.128		40551	0.13978		40551	0.10944		40551	0.0170667		40551	0.0334222		40551	0.083618
40651	0.0928		40651	0.124132		40651	0.0973417		40651	0.0288		40651	0.0252444		40651	0.0749192
40751	0.0416		40751	0.112879		40751	0.113733		40751	0.032		40751	0.0288		40751	0.10654
40851	0.0128		40851	0.112176		40851	0.123874		40851	0.032		40851	0.0309333		40851	0.122841
40951	0.00746667		40951	0.114813		40951	0.0948036		40951	0.0288		40951	0.0444444		40951	0.0973714
41051	0.0245333		41051	0.122549		41051	0.103424		41051	0.0277333		41051	0.0512		41051	0.0731167
41151	0.0394667		41151	0.115341		41151	0.119033		41151	0.0181333		41151	0.0515556		41151	0.0730776
41251	0.0394667		41251	0.104967		41251	0.114672		41251	0.016		41251	0.0448		41251	0.0366367
41351	0.0394667		41351	0.0852747		41351	0.0917959		41351	0.0213333		41351	0.0472889		41351	0.0131265
41451	0.0341333		41451	0.0596044		41451	0.0925339		41451	0.0234667		41451	0.032		41451	0.0210024
41551	0.0554667		41551	0.0247912		41551	0.0849532		41551	0.0234667		41551	0.0302222		41551	0.0311902
41651	0.0458667		41651	0.0126593		41651	0.0678574		41651	0.0234667		41651	0.0309333		41651	0.0328359
41751	0.0821333		41751	0.00404396		41751	0.0560727		41751	0.0245333		41751	0.0334222		41751	0.0463935
41851	0.119467		41851	0.00404396		41851	0.0600307		41851	0.0224		41851	0.0405333		41851	0.0628506
41951	0.146133		41951	0		41951	0.0617303		41951	0.0224		41951	0.0465778		41951	0.0821029
42051	0.139733		42051	0.00351648		42051	0.0611265		42051	0.0309333		42051	0.0423111		42051	0.0908016
42151	0.173867		42151	0.00351648		42151	0.0618421		42151	0.0341333		42151	0.0476444		42151	0.0993829
42251	0.167467		42251	0.00351648		42251	0.061037		42251	0.0309333		42251	0.0455111		42251	0.0845322
42351	0.16		42351	0.00351648		42351	0.0530762		42351	0.0266667		42351	0.0327111		42351	0.0706612
42451	0.168533		42451	0.00351648		42451	0.0471391		42451	0.0256		42451	0.0273778		42451	0.0465894
42551	0.146133		42551	0		42551	0.0487379		42551	0.0277333		42551	0.0302222		42551	0.0312294
42651	0.116267		42651	0.00298901		42651	0.0531992		42651	0.0277333		42651	0.0337778		42651	0.024098
42751	0.103467		42751	0.00298901		42751	0.0499231		42751	0.0266667		42751	0.0497778		42751	0.0233535
42851	0.0928		42851	0.0103736		42851	0.0591139		42851	0.0309333		42851	0.0540444		42851	0.0320522
42951	0.0778667		42951	0.0207473		42951	0.0625465		42951	0.0384		42951	0.0600889		42951	0.0562286
43051	0.0842667		43051	0.0378022		43051	0.0580853		43051	0.0256		43051	0.0593778		43051	0.0557584
43151	0.0885333		43151	0.0720879		43151	0.0600307		43151	0.0202667		43151	0.0522667		43151	0.07104
43251	0.0821333		43251	0.0757802		43251	0.0614507		43251	0.016		43251	0.0437333		43251	0.0740963
43351	0.0821333		43351	0.0898462		43351	0.0614172		43351	0.0181333		43351	0.0433778		43351	0.0728033
43451	0.0714667		43451	0.102857		43451	0.0595276		43451	0.0138667		43451	0.0412444		43451	0.0712359
43551	0.0618667		43551	0.112352		43551	0.0647603		43551	0.0298667		43551	0.0376889		43551	0.0865176
43651	0.0576		43651	0.082989		43651	0.0629378		43651	0.0298667		43651	0.0366222		43651	0.0828343
43751	0.064		43751	0.091956		43751	0.0676115		43751	0.0298667		43751	0.0291556		43751	0.100741
43851	0.0597333		43851	0.0828132		43851	0.064559		43851	0.0330667		43851	0.0263111		43851	0.0994482
43951	0.0597333		43951	0.0872088		43951	0.0612942		43951	0.0277333		43951	0.0277333		43951	0.0829518
44051	0.0725333		44051	0.0903736		44051	0.0702055		44051	0.0117333		44051	0.0273778		44051	0.068689
44151	0.0768		44151	0.0824615		44151	0.0662027		44151	0.0245333		44151	0.0387556		44151	0.0530155
44251	0.0757333		44251	0.0698022		44251	0.0653641		44251	0.0309333		44251	0.0366222		44251	0.0419657
44351	0.0832		44351	0.0574945		44351	0.0753934		44351	0.0341333		44351	0.0312889		44351	0.0414563
44451	0.0896		44451	0.037978		44451	0.0868651		44451	0.0405333		44451	0.0213333		44451	0.0526629
44551	0.0832		44551	0.00826374		44551	0.0738057		44551	0.0437333		44551	0.0163556		44551	0.0607347
44651	0.0853333		44651	0.00826374		44651	0.0884528		44651	0.0405333		44651	0		44651	0.0769959
44751	0.08		44751	0.00826374		44751	0.0879161		44751	0.0650667		44751	0		44751	0.0670824
44851	0.0714667		44851	0.00826374		44851	0.084327		44851	0.0682667		44851	0.00106667		44851	0.0528588
44951	0.0778667		44951	0		44951	0.0776296		44951	0.0618667		44951	0.00533333		44951	0.0324833
45051	0.0832		45051	0.0365714		45051	0.0871894		45051	0.0586667		45051	0.00533333		45051	0.0193176
45151	0.0864		45151	0.0576703		45151	0.0750021		45151	0.0512		45151	0.00533333		45151	0.00897306
45251	0.104533		45251	0.0771868		45251	0.0784347		45251	0.0202667		45251	0.00533333		45251	0.012382
45351	0.110933		45351	0.105319		45351	0.0692103		45351	0.0064		45351	0.00426667		45351	0.021982
45451	0.1216		45451	0.132571		45451	0.0661579		45451	0.00746667		45451	0		45451	0.021982
45551	0.125867		45551	0.120967		45551	0.0581412		45551	0.00746667		45551	0		45551	0.021982
45651	0.136533		45651	0.120088		45651	0.0546191		45651	0.0117333		45651	0		45651	0.0140278
45751	0.145067		45751	0.126769		45751	0.0448358		45751	0.0117333		45751	0		45751	0.0096
45851	0.152533		45851	0.132923		45851	0.0497442		45851	0.00746667		45851	0		45851	0.00509388
45951	0.126933		45951	0.120088		45951	0.0543396		45951	0.0064		45951	0		45951	0.00509388
46051	0.1376		46051	0.104791		46051	0.0506275		46051	0.0064		46051	0		46051	0.00509388
46151	0.1216		46151	0.098989		46151	0.0557932		46151	0		46151	0		46151	0.00756245
46251	0.109867		46251	0.0803516		46251	0.0620657		46251	0		46251	0		46251	0.00756245
46351	0.100267		46351	0.0562637		46351	0.0586219		46351	0.00426667		46351	0		46351	0.00246857
46451	0.120533		46451	0.0552088		46451	0.0538588		46451	0.0064		46451	0		46451	0.00246857
46551	0.116267		46551	0.0622418		46551	0.0579511		46551	0.0096		46551	0.00355556		46551	0.00246857
46651	0.126933		46651	0.0603077		46651	0.0543508		46651	0.0192		46651	0.0163556		46651	0
46751	0.113067		46751	0.0722637		46751	0.055044		46751	0.0245333		46751	0.0238222		46751	0
46851	0.106667		46851	0.0768352		46851	0.0628707		46851	0.0256		46851	0.0327111		46851	0.0055249
46951	0.0896		46951	0.0787692		46951	0.0646709		46951	0.0234667		46951	0.0380444		46951	0.0117551
47051	0.0693333		47051	0.0741978		47051	0.0666052		47051	0.0234667		47051	0.0376889		47051	0.0117551
47151	0.0629333		47151	0.0712088		47151	0.068014		47151	0.0234667		47151	0.0334222		47151	0.0158302
47251	0.0650667		47251	0.0587253		47251	0.0593934		47251	0.0192		47251	0.0337778		47251	0.0158302
47351	0.0661333		47351	0.055033		47351	0.0506946		47351	0.0192		47351	0.0448		47351	0.0103053
47451	0.0693333		47451	0.0553846		47451	0.0421523		47451	0.0234667		47451	0.0465778		47451	0.00916898
47551	0.08		47551	0.0564396		47551	0.0362488		47551	0.0224		47551	0.0515556		47551	0.0142629
47651	0.0746667		47651	0.0636484		47651	0.0376129		47651	0.0149333		47651	0.0501333		47651	0.0173192
47751	0.0725333		47751	0.0782418		47751	0.0420182		47751	0.0181333		47751	0.0522667		47751	0.0254694
47851	0.08		47851	0.0757802		47851	0.0446122		47851	0.0170667		47851	0.0344889		47851	0.0275069
47951	0.0789333		47951	0.0782418		47951	0.0523047		47951	0.0128		47951	0.0327111		47951	0.0328359
48051	0.0746667		48051	0.0828132		48051	0.0604109		48051	0.0170667		48051	0.0284444		48051	0.0500376
48151	0.0736		48151	0.0771868		48151	0.057638		48151	0.0181333		48151	0.0341333		48151	0.0666514
48251	0.0768		48251	0.0676923		48251	0.0581859		48251	0.0149333		48251	0.0316444		48251	0.0648098
48351	0.0693333		48351	0.0717363		48351	0.0580964		48351	0.0138667		48351	0.0408889		48351	0.0678661
48451	0.0810667		48451	0.0647033		48451	0.055659		48451	0.0224		48451	0.0408889		48451	0.0615184
48551	0.0778667		48551	0.0592527		48551	0.0513319		48551	0.0202667		48551	0.0490667		48551	0.0453355
48651	0.0778667		48651	0.0655824		48651	0.054921		48651	0.0170667		48651	0.0455111		48651	0.022609
48751	0.0789333		48751	0.0683956		48751	0.0571125		48751	0.0192		48751	0.0544		48751	0.0244506
48851	0.0693333		48851	0.0803516		48851	0.0588008		48851	0.0266667		48851	0.0508444		48851	0.0277029
48951	0.0522667		48951	0.0938901		48951	0.0634969		48951	0.0213333		48951	0.0526222		48951	0.0236278
49051	0.0544		49051	0.114637		49051	0.0702278		49051	0.0234667		49051	0.0515556		49051	0.0246465
49151	0.0533333		49151	0.110418		49151	0.0660797		49151	0.0245333		49151	0.0512		49151	0.0256653
49251	0.0533333		49251	0.10989		49251	0.0641677		49251	0.0213333		49251	0.0430222		49251	0.0306808
49351	0.0682667		49351	0.10233		49351	0.0588791		49351	0.0213333		49351	0.0455111		49351	0.0344816
49451	0.0789333		49451	0.0863297		49451	0.0553795		49451	0.0416		49451	0.0565333		49451	0.0461584
49551	0.0864		49551	0.0689231		49551	0.0468484		49551	0.0554667		49551	0.0487111		49551	0.0410645
49651	0.0896		49651	0.0771868		49651	0.0454619		49651	0.0672		49651	0.0497778		49651	0.0390269
49751	0.0885333		49751	0.082989		49751	0.0384291		49751	0.100267		49751	0.0487111		49751	0.0258612
49851	0.0810667		49851	0.0872088		49851	0.0458197		49851	0.0938667		49851	0.0540444		49851	0.0137143
49951	0.0810667		49951	0.0963516		49951	0.0517121		49951	0.0949333		49951	0.0426667		49951	0.00967837
50051	0.0704		50051	0.101099		50051	0.0614955		50051	0.0746667		50051	0.0455111		50051	0.0106971
50151	0.064		50151	0.103033		50151	0.0676003		50151	0.0714667		50151	0.0362667		50151	0.0117159
50251	0.0650667		50251	0.105143		50251	0.0740405		50251	0.0512		50251	0.0312889		50251	0.0117159
50351	0.0736		50351	0.101451		50351	0.0852998		50351	0.0576		50351	0.0199111		50351	0.0185731
50451	0.0704		50451	0.0954725		50451	0.0870664		50451	0.0448		50451	0.0163556		50451	0.0109322
50551	0.0768		50551	0.0843956		50551	0.0823145		50551	0.0597333		50551	0.0103111		50551	0.011951
50651	0.0864		50651	0.0745495		50651	0.0939092		50651	0.0757333		50651	0.0152889		50651	0.0269192
50751	0.0842667		50751	0.0652308		50751	0.0978337		50751	0.110933		50751	0.0188444		50751	0.0304457
50851	0.0821333		50851	0.0647033		50851	0.0777862		50851	0.158933		50851	0.0199111		50851	0.0358139
50951	0.0768		50951	0.0712088		50951	0.0705297		50951	0.1696		50951	0.0284444		50951	0.075742
51051	0.0672		51051	0.0736703		51051	0.063508		51051	0.180267		51051	0.0387556		51051	0.0916898
51151	0.0576		51151	0.0752527		51151	0.0491516		51151	0.181333		51151	0.0369778		51151	0.0877714
51251	0.0618667		51251	0.0778901		51251	0.0581188		51251	0.144		51251	0.0376889		51251	0.0873012
51351	0.0714667		51351	0.077011		51351	0.0685395		51351	0.109867		51351	0.0430222		51351	0.0958433
51451	0.0768		51451	0.0749011		51451	0.0694563		51451	0.0970667		51451	0.0334222		51451	0.0574041
51551	0.0906667		51551	0.0791209		51551	0.0781887		51551	0.1024		51551	0.0259556		51551	0.0394188
51651	0.0970667		51651	0.0741978		51651	0.0776744		51651	0.0821333		51651	0.0259556		51651	0.0423184
51751	0.1088		51751	0.0791209		51751	0.0707198		51751	0.113067		51751	0.032		51751	0.0487837
51851	0.1088		51851	0.0866813		51851	0.067645		51851	0.1184		51851	0.0213333		51851	0.0280163
51951	0.129067		51951	0.0831648		51951	0.0707757		51951	0.146133		51951	0.032		51951	0.0316212
52051	0.1376		52051	0.0896703		52051	0.0709769		52051	0.129067		52051	0.0344889		52051	0.0447086
52151	0.146133		52151	0.0909011		52151	0.0821915		52151	0.1664		52151	0.0305778		52151	0.040751
52251	0.149333		52251	0.08		52251	0.0789937		52251	0.1792		52251	0.0192		52251	0.0363233
52351	0.142933		52351	0.0629451		52351	0.0827729		52351	0.1888		52351	0.0270222		52351	0.0454922
52451	0.123733		52451	0.058022		52451	0.0840811		52451	0.1792		52451	0.0263111		52451	0.0414171
52551	0.1024		52551	0.040967		52551	0.0873124		52551	0.1824		52551	0.0270222		52551	0.0438073
52651	0.0992		52651	0.0407912		52651	0.0769364		52651	0.1568		52651	0.0323556		52651	0.0505861
52751	0.096		52751	0.0464176		52751	0.0818449		52751	0.138667		52751	0.0355556		52751	0.0598335
52851	0.1024		52851	0.0548571		52851	0.0798882		52851	0.149333		52851	0.0362667		52851	0.0739004
52951	0.1088		52951	0.0631209		52951	0.0729336		52951	0.173867		52951	0.0462222		52951	0.0728816
53051	0.120533		53051	0.0682198		53051	0.0799553		53051	0.2048		53051	0.0487111		53051	0.103092
53151	0.129067		53151	0.077011		53151	0.0918742		53151	0.2368		53151	0.0586667		53151	0.109714
53251	0.138667		53251	0.0831648		53251	0.0806038		53251	0.256		53251	0.0657778		53251	0.115043
53351	0.139733		53351	0.0826374		53351	0.0864067		53351	0.24		53351	0.0700444		53351	0.10654
53451	0.132267		53451	0.0819341		53451	0.110412		53451	0.215467		53451	0.0586667		53451	0.130678
53551	0.136533		53551	0.0817582		53551	0.106667		53551	0.202667		53551	0.0565333		53551	0.103014
53651	0.1344		53651	0.0780659		53651	0.095385		53651	0.1856		53651	0.0501333		53651	0.0927086
53751	0.116267		53751	0.066989		53751	0.104609		53751	0.174933		53751	0.0515556		53751	0.0944327
53851	0.100267		53851	0.0676923		53851	0.0887659		53851	0.1504		53851	0.0512		53851	0.0895347
53951	0.1088		53951	0.0701538		53951	0.0649951		53951	0.139733		53951	0.0558222		53951	0.0679053
54051	0.0981333		54051	0.0743736		54051	0.0585996		54051	0.152533		54051	0.0568889		54051	0.0602645
54151	0.0970667		54151	0.0708571		54151	0.0556254		54151	0.152533		54151	0.0508444		54151	0.0631249
54251	0.109867		54251	0.0724396		54251	0.0534787		54251	0.144		54251	0.0462222		54251	0.0609698
54351	0.123733		54351	0.0720879		54351	0.0754158		54351	0.187733		54351	0.0430222		54351	0.0623412
54451	0.122667		54451	0.0705055		54451	0.085501		54451	0.189867		54451	0.0362667		54451	0.0659461
54551	0.126933		54551	0.0636484		54551	0.0826834		54551	0.178133		54551	0.0440889		54551	0.0786808
54651	0.128		54651	0.0613626		54651	0.0963131		54651	0.171733		54651	0.0501333		54651	0.0820898
54751	0.122667		54751	0.0583736		54751	0.103838		54751	0.161067		54751	0.0512		54751	0.0724114
54851	0.145067		54851	0.0578462		54851	0.104263		54851	0.151467		54851	0.0551111		54851	0.0756245
54951	0.161067		54951	0.0597802		54951	0.107673		54951	0.171733		54951	0.0540444		54951	0.0859298
55051	0.162133		55051	0.0852747		55051	0.105303		55051	0.1696		55051	0.0494222		55051	0.0916898
55151	0.180267		55151	0.104791		55151	0.0932383		55151	0.187733		55151	0.0483556		55151	0.0937273
55251	0.1824		55251	0.107429		55251	0.0826387		55251	0.174933		55251	0.0536889		55251	0.117708
55351	0.161067		55351	0.108484		55351	0.0667841		55351	0.1504		55351	0.0476444		55351	0.121613
55451	0.1376		55451	0.113758		55451	0.068014		55451	0.128		55451	0.0483556		55451	0.121143
55551	0.1344		55551	0.10233		55551	0.0797093		55551	0.1088		55551	0.0458667		55551	0.107507
55651	0.128		55651	0.0991648		55651	0.0851544		55651	0.0949333		55651	0.0476444		55651	0.102883
55751	0.1312		55751	0.0998681		55751	0.0860042		55751	0.117333		55751	0.0412444		55751	0.0836049
55851	0.1216		55851	0.106022		55851	0.0983592		55851	0.133333		55851	0.0433778		55851	0.0989388
55951	0.1376		55951	0.100044		55951	0.0895262		55951	0.168533		55951	0.0401778		55951	0.100859
56051	0.132267		56051	0.0938901		56051	0.0735262		56051	0.205867		56051	0.0405333		56051	0.0991347
56151	0.1056		56151	0.0784176		56151	0.0661356		56151	0.229333		56151	0.0401778		56151	0.104464
56251	0.0864		56251	0.0852747		56251	0.0747785		56251	0.2272		56251	0.0504889		56251	0.101708
56351	0.0885333		56351	0.0861538		56351	0.0563187		56351	0.238933		56351	0.0547556		56351	0.0778841
56451	0.0832		56451	0.0875604		56451	0.0622222		56451	0.241067		56451	0.0600889		56451	0.086622
56551	0.0938667		56551	0.0905495		56551	0.069501		56551	0.2208		56551	0.0568889		56551	0.0830171
56651	0.100267		56651	0.112352		56651	0.0767911		56651	0.192		56651	0.0519111		56651	0.0660114
56751	0.116267		56751	0.115341		56751	0.0829406		56751	0.170667		56751	0.0416		56751	0.0862041
56851	0.146133		56851	0.123253		56851	0.088028		56851	0.139733		56851	0.0352		56851	0.0773878
56951	0.151467		56951	0.11833		56951	0.0804696		56951	0.096		56951	0.0288		56951	0.0589322
57051	0.1472		57051	0.117802		57051	0.0846289		57051	0.0693333		57051	0.0312889		57051	0.0602253
57151	0.1344		57151	0.111824		57151	0.0769811		57151	0.0437333		57151	0.0401778		57151	0.0708049
57251	0.119467		57251	0.114637		57251	0.0545185		57251	0.032		57251	0.0440889		57251	0.0490188
57351	0.0906667		57351	0.098989		57351	0.0632173		57351	0.016		57351	0.0455111		57351	0.0578351
57451	0.1088		57451	0.101626		57451	0.0698141		57451	0.00533333		57451	0.0522667		57451	0.0583445
57551	0.114133		57551	0.0884396		57551	0.065666		57551	0		57551	0.0490667		57551	0.04992
57651	0.123733		57651	0.0807033		57651	0.0686513		57651	0		57651	0.0448		57651	0.0510171
57751	0.135467		57751	0.084044		57751	0.0776632		57751	0		57751	0.0408889		57751	0.0466678
57851	0.1408		57851	0.0916044		57851	0.0764221		57851	0		57851	0.0387556		57851	0.0492539
57951	0.0938667		57951	0.0935385		57951	0.0659008		57951	0		57951	0.0352		57951	0.0548571
58051	0.0949333		58051	0.112527		58051	0.0671754		58051	0		58051	0.0416		58051	0.0724114
58151	0.1056		58151	0.113758		58151	0.0688637		58151	0		58151	0.0327111		58151	0.0560718
58251	0.112		58251	0.106901		58251	0.0674773		58251	0		58251	0.0312889		58251	0.0543086
58351	0.110933		58351	0.104791		58351	0.0651069		58351	0		58351	0.0376889		58351	0.0519184
58451	0.133333		58451	0.112176		58451	0.064559		58451	0		58451	0.0416		58451	0.0585404
58551	0.135467		58551	0.10233		58551	0.0590804		58551	0		58551	0.0376889		58551	0.0543869
58651	0.129067		58651	0.108835		58651	0.0595947		58651	0		58651	0.0462222		58651	0.0750759
58751	0.1152		58751	0.118505		58751	0.0629937		58751	0		58751	0.048		58751	0.085538
58851	0.122667		58851	0.111121		58851	0.0559385		58851	0		58851	0.0444444		58851	0.0785633
58951	0.113067		58951	0.0947692		58951	0.0598742		58951	0		58951	0.0405333		58951	0.0586971
59051	0.119467		59051	0.111121		59051	0.0625129		59051	0		59051	0.0440889		59051	0.0625371
59151	0.133333		59151	0.106549		59151	0.067768		59151	0		59151	0.0387556		59151	0.0433763
59251	0.130133		59251	0.0910769		59251	0.0720056		59251	0		59251	0.0366222		59251	0.0478041
59351	0.122667		59351	0.0938901		59351	0.0963019		59351	0		59351	0.0273778		59351	0.060382
59451	0.132267		59451	0.101451		59451	0.104822		59451	0		59451	0.0202667		59451	0.0817763
59551	0.110933		59551	0.071033		59551	0.0991642		59551	0		59551	0.016		59551	0.0719412
59651	0.0917333		59651	0.0624176		59651	0.0972187		59651	0		59651	0.0273778		59651	0.0781322
59751	0.0917333		59751	0.0678681		59751	0.0895821		59751	0		59751	0.0352		59751	0.0662857
59851	0.0842667		59851	0.0624176		59851	0.0670189		59851	0		59851	0.0469333		59851	0.0640131
59951	0.0746667		59951	0.059956		59951	0.055044		59951	0		59951	0.0497778		59951	0.0570384
60051	0.0821333		60051	0.082989		60051	0.0552006		60051	0		60051	0.0547556		60051	0.056098
60151	0.0768		60151	0.0896703		60151	0.0492411		60151	0		60151	0.0504889		60151	0.0575869
60251	0.0736		60251	0.108659		60251	0.0488386		60251	0		60251	0.0408889		60251	0.054818
60351	0.0736		60351	0.13011		60351	0.0468372		60351	0		60351	0.0430222		60351	0.0445127
60451	0.0736		60451	0.131692		60451	0.0483242		60451	0.0064		60451	0.0554667		60451	0.0321306
60551	0.0714667		60551	0.122022		60551	0.0502027		60551	0.016		60551	0.0490667		60551	0.0249208
60651	0.08		60651	0.117978		60651	0.050225		60651	0.0181333		60651	0.0387556		60651	0.0193567
60751	0.0917333		60751	0.0998681		60751	0.0484249		60751	0.0224		60751	0.0391111		60751	0.01728
60851	0.0906667		60851	0.0880879		60851	0.0490846		60851	0.0266667		60851	0.0305778		60851	0.0213551
60951	0.0896		60951	0.0984615		60951	0.0504039		60951	0.0234667		60951	0.0202667		60951	0.0315429
61051	0.0917333		61051	0.10233		61051	0.053557		61051	0.0202667		61051	0.0224		61051	0.0570122
61151	0.0949333		61151	0.0993407		61151	0.0575709		61151	0.0224		61151	0.0362667		61151	0.0737045
61251	0.100267		61251	0.113055		61251	0.0681258		61251	0.0266667		61251	0.0426667		61251	0.092591
61351	0.1184		61351	0.114813		61351	0.0865297		61351	0.0298667		61351	0.0508444		61351	0.119079
61451	0.1376		61451	0.093011		61451	0.110021		61451	0.0373333		61451	0.0558222		61451	0.140473
61551	0.142933		61551	0.0935385		61551	0.11948		61551	0.0341333		61551	0.0504889		61551	0.120098
61651	0.161067		61651	0.103385		61651	0.118776		61651	0.0362667		61651	0.0483556		61651	0.119589
61751	0.1664		61751	0.0866813		61751	0.105101		61751	0.0288		61751	0.0419556		61751	0.103798
61851	0.165333		61851	0.08		61851	0.0917289		61851	0.0309333		61851	0.0387556		61851	0.0711967
61951	0.138667		61951	0.0910769		61951	0.0703732		61951	0.0288		61951	0.0366222		61951	0.0447086
62051	0.128		62051	0.093011		62051	0.064805		62051	0.0256		62051	0.0380444		62051	0.0365584
62151	0.1024		62151	0.0852747		62151	0.0660014		62151	0.0277333		62151	0.032		62151	0.0234318
62251	0.08		62251	0.0843956		62251	0.0717708		62251	0.032		62251	0.0312889		62251	0.0234318
62351	0.0650667		62351	0.0898462		62351	0.0690314		62351	0.0245333		62351	0.0298667		62351	0.0224131
62451	0.0693333		62451	0.0858022		62451	0.0706862		62451	0.0213333		62451	0.0327111		62451	0.0376555
62551	0.0736		62551	0.0995165		62551	0.0883969		62551	0.0298667		62551	0.0337778		62551	0.0396931
62651	0.0736		62651	0.0944176		62651	0.091304		62651	0.0277333		62651	0.0391111		62651	0.0325616
62751	0.0725333		62751	0.0954725		62751	0.0950943		62751	0.0298667		62751	0.0359111		62751	0.0535249
62851	0.064		62851	0.0986374		62851	0.108635		62851	0.0309333		62851	0.0280889		62851	0.0686106
62951	0.0661333		62951	0.10022		62951	0.126983		62951	0.0309333		62951	0.0359111		62951	0.0615184
63051	0.0586667		63051	0.084044		63051	0.109775		63051	0.0256		63051	0.0376889		63051	0.0644571
63151	0.0565333		63151	0.0903736		63151	0.109451		63151	0.0224		63151	0.0369778		63151	0.0849894
63251	0.0501333		63251	0.0856264		63251	0.110155		63251	0.0170667		63251	0.0433778		63251	0.0682971
63351	0.0533333		63351	0.0812308		63351	0.10376		63351	0.0192		63351	0.0593778		63351	0.0843624
63451	0.0544		63451	0.0861538		63451	0.0833543		63451	0.0202667		63451	0.0490667		63451	0.0792686
63551	0.0629333		63551	0.0835165		63551	0.0785465		63551	0.0213333		63551	0.0501333		63551	0.0793861
63651	0.0970667		63651	0.0819341		63651	0.0834326		63651	0.032		63651	0.0462222		63651	0.0578351
63751	0.1344		63751	0.0798242		63751	0.0889336		63751	0.0341333		63751	0.0497778		63751	0.0484702
63851	0.152533		63851	0.0731429		63851	0.0900629		63851	0.0288		63851	0.0373333		63851	0.0193176
63951	0.1568		63951	0.0694505		63951	0.0884976		63951	0.0256		63951	0.0355556		63951	0.0121861
64051	0.154667		64051	0.068044		64051	0.103256		64051	0.0266667		64051	0.0341333		64051	0.00709224
64151	0.123733		64151	0.0671648		64151	0.101713		64151	0.0213333		64151	0.0309333		64151	0.00709224
64251	0.0981333		64251	0.0675165		64251	0.10064		64251	0.0202667		64251	0.0256		64251	0.0091298
64351	0.0874667		64351	0.0743736		64351	0.0969727		64351	0.0256		64351	0.0259556		64351	0.0339331
64451	0.0874667		64451	0.0736703		64451	0.103704		64451	0.0245333		64451	0.0245333		64451	0.0501551
64551	0.0917333		64551	0.0757802		64551	0.0971181		64551	0.0245333		64551	0.0216889		64551	0.07488
64651	0.0928		64651	0.0763077		64651	0.0976324		64651	0.0170667		64651	0.0192		64651	0.102191
64751	0.101333		64751	0.0928352		64751	0.0911251		64751	0.0170667		64751	0.0163556		64751	0.127112
64851	0.116267		64851	0.102154		64851	0.0922991		64851	0.0138667		64851	0.0170667		64851	0.120294
64951	0.129067		64951	0.123253		64951	0.0867533		64951	0.016		64951	0.0181333		64951	0.120372
65051	0.130133		65051	0.142418		65051	0.0784458		65051	0.0117333		65051	0.0220444		65051	0.108617
65151	0.149333		65151	0.148044		65151	0.0772048		65151	0.016		65151	0.0241778		65151	0.104307
65251	0.1696		65251	0.118857		65251	0.0789713		65251	0.016		65251	0.0298667		65251	0.100624
65351	0.167467		65351	0.0901978		65351	0.0800783		65351	0.016		65351	0.0291556		65351	0.100859
65451	0.164267		65451	0.0552088		65451	0.0832425		65451	0.0149333		65451	0.0330667		65451	0.107481
65551	0.171733		65551	0.0233846		65551	0.0865073		65551	0.0213333		65551	0.0291556		65551	0.117786
65651	0.155733		65651	0.0172308		65651	0.0813641		65651	0.0202667		65651	0.0295111		65651	0.121861
65751	0.133333		65751	0.0348132		65751	0.0846289		65751	0.0245333		65751	0.0227556		65751	0.113319
65851	0.129067		65851	0.0643516		65851	0.0851209		65851	0.0298667		65851	0.0195556		65851	0.095138
65951	0.1184		65951	0.0726154		65951	0.0889448		65951	0.0288		65951	0.0128		65951	0.0722155
66051	0.128		66051	0.0775385		66051	0.0935625		66051	0.0277333		66051	0.0128		66051	0.0787592
66151	0.128		66151	0.0778901		66151	0.0926457		66151	0.0266667		66151	0.0145778		66151	0.0516833
66251	0.132267		66251	0.0752527		66251	0.0916394		66251	0.0202667		66251	0.0277333		66251	0.0410253
66351	0.152533		66351	0.0592527		66351	0.0768246		66351	0.0170667		66351	0.0284444		66351	0.0420441
66451	0.181333		66451	0.0662857		66451	0.0739734		66451	0.0202667		66451	0.0408889		66451	0.0397322
66551	0.173867		66551	0.0683956		66551	0.0912257		66551	0.0170667		66551	0.0455111		66551	0.0190824
66651	0.186667		66651	0.0675165		66651	0.0885646		66651	0.0170667		66651	0.048		66651	0.0228833
66751	0.183467		66751	0.0756044		66751	0.0830524		66751	0.0202667		66751	0.0401778		66751	0.0402024
66851	0.164267		66851	0.0777143		66851	0.0904654		66851	0.0192		66851	0.0437333		66851	0.0524278
66951	0.141867		66951	0.0833407		66951	0.0846066		66951	0.0181333		66951	0.0362667		66951	0.0608522
67051	0.139733		67051	0.0836923		67051	0.0539818		67051	0.0170667		67051	0.0398222		67051	0.0534465
67151	0.1344		67151	0.0810549		67151	0.0514997		67151	0.0202667		67151	0.0448		67151	0.0606563
67251	0.119467		67251	0.0727912		67251	0.0493417		67251	0.0181333		67251	0.0419556		67251	0.0512914
67351	0.1088		67351	0.0719121		67351	0.0529532		67351	0.016		67351	0.0444444		67351	0.0380473
67451	0.1088		67451	0.0662857		67451	0.0599748		67451	0.0202667		67451	0.0419556		67451	0.0360098
67551	0.1184		67551	0.0745495		67551	0.0809727		67551	0.0266667		67551	0.0330667		67551	0.0395363
67651	0.1056		67651	0.0975824		67651	0.0999245		67651	0.0266667		67651	0.032		67651	0.0285257
67751	0.122667		67751	0.112		67751	0.115388		67751	0.0309333		67751	0.0334222		67751	0.024098
67851	0.1184		67851	0.123253		67851	0.125227		67851	0.0394667		67851	0.0373333		67851	0.0340506
67951	0.117333		67951	0.120791		67951	0.138778		67951	0.0330667		67951	0.0476444		67951	0.0585012
68051	0.1056		68051	0.114813		68051	0.13179		68051	0.0245333		68051	0.0504889		68051	0.0672
68151	0.1152		68151	0.0963516		68151	0.13283		68151	0.0213333		68151	0.0483556		68151	0.100271
68251	0.1024		68251	0.0794725		68251	0.126278		68251	0.0202667		68251	0.0576		68251	0.0957257
68351	0.114133		68351	0.0676923		68351	0.122924		68351	0.0149333		68351	0.0547556		68351	0.091298
68451	0.112		68451	0.0683956		68451	0.0985716		68451	0.0128		68451	0.0437333		68451	0.0627722
68551	0.101333		68551	0.08		68551	0.0988847		68551	0.016		68551	0.0451556		68551	0.0485094
68651	0.0970667		68651	0.08		68651	0.0805367		68651	0.0224		68651	0.0380444		68651	0.0184947
68751	0.123733		68751	0.0879121		68751	0.0807491		68751	0.0256		68751	0.0309333		68751	0.0195135
68851	0.139733		68851	0.100044		68851	0.100204		68851	0.0298667		68851	0.0263111		68851	0.0139886
68951	0.154667		68951	0.109538		68951	0.112291		68951	0.0373333		68951	0.0245333		68951	0.0137143
69051	0.1504		69051	0.110418		69051	0.116517		69051	0.0362667		69051	0.0241778		69051	0.0190824
69151	0.152533		69151	0.107604		69151	0.148595		69151	0.0309333		69151	0.0231111		69151	0.0170449
69251	0.136533		69251	0.110066		69251	0.152911		69251	0.0277333		69251	0.0216889		69251	0.0139886
69351	0.107733		69351	0.11622		69351	0.126032		69351	0.0309333		69351	0.0248889		69351	0.0150073
69451	0.08		69451	0.117099		69451	0.115522		69451	0.0309333		69451	0.0270222		69451	0.03264
69551	0.08		69551	0.121319		69551	0.103245		69551	0.0362667		69551	0.0259556		69551	0.0374596
69651	0.0746667		69651	0.132044		69651	0.0805814		69651	0.0373333		69651	0.0334222		69651	0.0384784
69751	0.0608		69751	0.129231		69751	0.0741747		69751	0.0384		69751	0.0312889		69751	0.0374596
69851	0.0810667		69851	0.12044		69851	0.0772942		69851	0.0298667		69851	0.0327111		69851	0.0384784
69951	0.109867		69951	0.119385		69951	0.0766345		69951	0.0330667		69951	0.0327111		69951	0.0201012
70051	0.138667		70051	0.111473		70051	0.0796869		70051	0.0341333		70051	0.0309333		70051	0.00991347
70151	0.1504		70151	0.0875604		70151	0.0838574		70151	0.032		70151	0.0270222		70151	0.0284865
70251	0.1504		70251	0.0676923		70251	0.0877149		70251	0.0330667		70251	0.0327111		70251	0.0421616
70351	0.148267		70351	0.043956		70351	0.0867869		70351	0.0362667		70351	0.0305778		70351	0.0568555
70451	0.138667		70451	0.0269011		70451	0.107483		70451	0.0298667		70451	0.0334222		70451	0.064222
70551	0.130133		70551	0.0334066		70551	0.117892		70551	0.0266667		70551	0.0405333		70551	0.0634776
70651	0.1184		70651	0.0564396		70651	0.121437		70651	0.0277333		70651	0.0515556		70651	0.0428669
70751	0.1376		70751	0.087033		70751	0.113319		70751	0.0245333		70751	0.0512		70751	0.0397322
70851	0.141867		70851	0.126593		70851	0.120151		70851	0.0224		70851	0.0519111		70851	0.0344424
70951	0.132267		70951	0.144		70951	0.103447		70951	0.0224		70951	0.0508444		70951	0.0313469
71051	0.1344		71051	0.142066		71051	0.0968721		71051	0.0224		71051	0.0430222		71051	0.0398498
71151	0.1248		71151	0.136088		71151	0.0782334		71151	0.0202667		71151	0.0305778		71151	0.0418482
71251	0.123733		71251	0.130813		71251	0.0754605		71251	0.0170667		71251	0.0316444		71251	0.0333453
71351	0.104533		71351	0.116747		71351	0.0642572		71351	0.0149333		71351	0.0256		71351	0.0198661
71451	0.1152		71451	0.12378		71451	0.0673096		71451	0.0149333		71451	0.0227556		71451	0.0345992
71551	0.1184		71551	0.123429		71551	0.0733473		71551	0.0117333		71551	0.0231111		71551	0.0515657
71651	0.155733		71651	0.120088		71651	0.0927687		71651	0.016		71651	0.0241778		71651	0.0607739
71751	0.138667		71751	0.114462		71751	0.0973194		71751	0.016		71751	0.0174222		71751	0.0853029
71851	0.158933		71851	0.105846		71851	0.106946		71851	0.0181333		71851	0.0184889		71851	0.116258
71951	0.1728		71951	0.0877363		71951	0.104621		71951	0.0192		71951	0.0224		71951	0.111399
72051	0.164267		72051	0.0866813		72051	0.09316		72051	0.0213333		72051	0.0248889		72051	0.0971363
72151	0.145067		72151	0.0887912		72151	0.075863		72151	0.0224		72151	0.0216889		72151	0.0879673
72251	0.158933		72251	0.0810549		72251	0.0785465		72251	0.0277333		72251	0.0199111		72251	0.0791118
72351	0.141867		72351	0.0792967		72351	0.0767799		72351	0.0266667		72351	0.0199111		72351	0.0491755
72451	0.125867		72451	0.0893187		72451	0.0825493		72451	0.0234667		72451	0.0202667		72451	0.0319739
72551	0.1184		72551	0.0828132		72551	0.0936632		72551	0.0266667		72551	0.0170667		72551	0.0380082
72651	0.123733		72651	0.082989		72651	0.10367		72651	0.0245333		72651	0.0248889		72651	0.0490971
72751	0.116267		72751	0.0901978		72751	0.0959665		72751	0.0266667		72751	0.0352		72751	0.0603037
72851	0.112		72851	0.0850989		72851	0.107047		72851	0.0330667		72851	0.0394667		72851	0.091729
72951	0.116267		72951	0.0778901		72951	0.103223		72951	0.0309333		72951	0.0430222		72951	0.101878
73051	0.148267		73051	0.0789451		73051	0.0950161		73051	0.0277333		73051	0.0533333		73051	0.105326
73151	0.1664		73151	0.0926593		73151	0.0863284		73151	0.0288		73151	0.0476444		73151	0.100545
73251	0.176		73251	0.0956484		73251	0.0909462		73251	0.0202667		73251	0.0380444		73251	0.0833045
73351	0.189867		73351	0.112176		73351	0.0731908		73351	0.0128		73351	0.0327111		73351	0.0600294
73451	0.186667		73451	0.110066		73451	0.0714913		73451	0.0149333		73451	0.0238222		73451	0.0570122
73551	0.1568		73551	0.112		73551	0.068137		73551	0.016		73551	0.0174222		73551	0.0513698
73651	0.1472		73651	0.0998681		73651	0.0669182		73651	0.0149333		73651	0.0206222		73651	0.0430237
73751	0.138667		73751	0.0905495		73751	0.06987		73751	0.0181333		73751	0.0295111		73751	0.0313469
73851	0.128		73851	0.0722637		73851	0.06703		73851	0.0181333		73851	0.0316444		73851	0.03072
73951	0.129067		73951	0.0682198		73951	0.0621775		73951	0.0202667		73951	0.0366222		73951	0.0249992
74051	0.139733		74051	0.0573187		74051	0.0676003		74051	0.016		74051	0.0373333		74051	0.00995265
74151	0.1248		74151	0.0527473		74151	0.0733697		74151	0.0128		74151	0.0526222		74151	0.020062
74251	0.1152		74251	0.064		74251	0.0762991		74251	0.0192		74251	0.0469333		74251	0.0337763
74351	0.117333		74351	0.0712088		74351	0.072956		74351	0.0202667		74351	0.0512		74351	0.0376163
74451	0.116267		74451	0.0782418		74451	0.0828176		74451	0.0213333		74451	0.0504889		74451	0.0463151
74551	0.1216		74551	0.0683956		74551	0.0794969		74551	0.0266667		74551	0.0547556		74551	0.0656718
74651	0.1312		74651	0.0782418		74651	0.0789266		74651	0.0309333		74651	0.0348444		74651	0.0614008
74751	0.1408		74751	0.0872088		74751	0.0763997		74751	0.0341333		74751	0.032		74751	0.0775053
74851	0.136533		74851	0.0944176		74851	0.0796646		74851	0.0405333		74851	0.0263111		74851	0.0758727
74951	0.122667		74951	0.0977582		74951	0.0724081		74951	0.0426667		74951	0.0273778		74951	0.0728947
75051	0.101333		75051	0.112352		75051	0.0747561		75051	0.0405333		75051	0.032		75051	0.0555755
75151	0.110933		75151	0.103912		75151	0.0726765		75151	0.0416		75151	0.0384		75151	0.0822204
75251	0.128		75251	0.0905495		75251	0.0609364		75251	0.0394667		75251	0.0476444		75251	0.0636082
75351	0.132267		75351	0.0749011		75351	0.0602991		75351	0.0362667		75351	0.0540444		75351	0.0528588
75451	0.1472		75451	0.0854505		75451	0.0679693		75451	0.0330667		75451	0.0526222		75451	0.0505469
75551	0.158933		75551	0.0916044		75551	0.0662027		75551	0.0352		75551	0.0483556		75551	0.0764473
75651	0.130133		75651	0.0907253		75651	0.0648498		75651	0.032		75651	0.0472889		75651	0.0487837
75751	0.1216		75751	0.0896703		75751	0.0737498		75751	0.0256		75751	0.0408889		75751	0.0406335
75851	0.138667		75851	0.113231		75851	0.0901859		75851	0.0256		75851	0.0437333		75851	0.0563853
75951	0.133333		75951	0.106022		75951	0.0944682		75951	0.0288		75951	0.0515556		75951	0.0536033
76051	0.125867		76051	0.108659		76051	0.0935849		76051	0.0309333		76051	0.0490667		76051	0.0297404
76151	0.1312		76151	0.112527		76151	0.104375		76151	0.0309333		76151	0.0497778		76151	0.0259396
76251	0.112		76251	0.109363		76251	0.0987393		76251	0.0309333		76251	0.0593778		76251	0.0228833
76351	0.0917333		76351	0.0984615		76351	0.0915835		76351	0.032		76351	0.0494222		76351	0.0081502
76451	0.0885333		76451	0.108659		76451	0.0744207		76451	0.0309333		76451	0.0344889		76451	0.0142237
76551	0.0885333		76551	0.114813		76551	0.0734032		76551	0.0234667		76551	0.0256		76551	0.0101486
76651	0.0885333		76651	0.11833		76651	0.0625353		76651	0.0234667		76651	0.0184889		76651	0.0091298
76751	0.0970667		76751	0.122374		76751	0.0655206		76751	0.0245333		76751	0.00284444		76751	0.0111282
76851	0.0928		76851	0.118154		76851	0.0675332		76851	0.0224		76851	0.000711111		76851	0.0101094
76951	0.101333		76951	0.117978		76951	0.075673		76951	0.0213333		76951	0.000711111		76951	0.00301714
77051	0.0928		77051	0.108308		77051	0.0905549		77051	0.0256		77051	0.000711111		77051	0.00811102
77151	0.0970667		77151	0.101802		77151	0.0927575		77151	0.0256		77151	0		77151	0.0101486
77251	0.0981333		77251	0.12044		77251	0.104553		77251	0.0309333		77251	0.00248889		77251	0.0156735
77351	0.104533		77351	0.12589		77351	0.112939		77351	0.0341333		77351	0.0124444		77351	0.0252343
77451	0.0906667		77451	0.11622		77451	0.11531		77451	0.0384		77451	0.0238222		77451	0.0272718
77551	0.0896		77551	0.117451		77551	0.0982921		77551	0.0384		77551	0.0259556		77551	0.0242155
77651	0.101333		77651	0.118154		77651	0.0988847		77651	0.0394667		77651	0.0288		77651	0.0333845
77751	0.096		77751	0.0986374		77751	0.0891349		77751	0.0362667		77751	0.0398222		77751	0.0370678
77851	0.096		77851	0.0961758		77851	0.0765339		77851	0.032		77851	0.0298667		77851	0.0397322
77951	0.1088		77951	0.0858022		77951	0.0802236		77951	0.0245333		77951	0.0273778		77951	0.0666906
78051	0.114133		78051	0.08		78051	0.0911139		78051	0.0224		78051	0.0298667		78051	0.0943935
78151	0.100267		78151	0.0757802		78151	0.0925674		78151	0.0202667		78151	0.0348444		78151	0.107324
78251	0.0992		78251	0.0896703		78251	0.101747		78251	0.0224		78251	0.0266667		78251	0.114651
78351	0.0949333		78351	0.0981099		78351	0.101646		78351	0.0298667		78351	0.0337778		78351	0.104464
78451	0.0768		78451	0.107604		78451	0.0870664		78451	0.0352		78451	0.0334222		78451	0.0805616
78551	0.0746667		78551	0.109538		78551	0.0989741		78551	0.0384		78551	0.0341333		78551	0.0550792
78651	0.0778667		78651	0.116747		78651	0.102697		78651	0.0426667		78651	0.0334222		78651	0.0344294
78751	0.104533		78751	0.0949451		78751	0.0920531		78751	0.0362667		78751	0.0302222		78751	0.0169143
78851	0.1152		78851	0.0928352		78851	0.0980014		78851	0.0288		78851	0.0302222		78851	0.0158955
78951	0.1312		78951	0.107956		78951	0.112011		78951	0.0266667		78951	0.0277333		78951	0.0158955
79051	0.148267		79051	0.118505		79051	0.0928917		79051	0.0256		79051	0.0323556		79051	0.0161829
79151	0.1568		79151	0.133802		79151	0.0890119		79151	0.0224		79151	0.0316444		79151	0.0242547
79251	0.149333		79251	0.160703		79251	0.0880503		79251	0.0256		79251	0.0373333		79251	0.0313861
79351	0.136533		79351	0.148571		79351	0.0807715		79351	0.0309333		79351	0.0462222		79351	0.0354612
79451	0.129067		79451	0.11956		79451	0.0734368		79451	0.032		79451	0.0597333		79451	0.039889
79551	0.112		79551	0.123253		79551	0.07413		79551	0.032		79551	0.0554667		79551	0.0475298
79651	0.100267		79651	0.125538		79651	0.0614955		79651	0.0298667		79651	0.0647111		79651	0.0471771
79751	0.0821333		79751	0.108835		79751	0.075181		79751	0.0266667		79751	0.0629333		79751	0.0608522
79851	0.0832		79851	0.114286		79851	0.0795639		79851	0.0202667		79851	0.0583111		79851	0.0740049
79951	0.0938667		79951	0.11956		79951	0.0895374		79951	0.0202667		79951	0.0536889		79951	0.0756898
80051	0.0981333		80051	0.100571		80051	0.0917512		80051	0.0202667		80051	0.0529778		80051	0.0720457
80151	0.113067		80151	0.0843956		80151	0.100461		80151	0.0298667		80151	0.0391111		80151	0.0638955
80251	0.130133		80251	0.0810549		80251	0.0985828		80251	0.0288		80251	0.0355556		80251	0.0460669
80351	0.1408		80351	0.0720879		80351	0.0929811		80351	0.0277333		80351	0.0241778		80351	0.03072
80451	0.144		80451	0.0766593		80451	0.083086		80451	0.0245333		80451	0.0156444		80451	0.0317388
80551	0.158933		80551	0.08		80551	0.0820349		80551	0.0213333		80551	0.0199111		80551	0.0346776
80651	0.1344		80651	0.0812308		80651	0.0781999		80651	0.0128		80651	0.0245333		80651	0.0397584
80751	0.122667		80751	0.0814066		80751	0.076478		80751	0.016		80751	0.0252444		80751	0.0474776
80851	0.116267		80851	0.0858022		80851	0.0930706		80851	0.0192		80851	0.0323556		80851	0.0595461
80951	0.096		80951	0.082989		80951	0.0936855		80951	0.0213333		80951	0.0398222		80951	0.0521404
81051	0.0768		81051	0.0785934		81051	0.0872341		81051	0.0213333		81051	0.0387556		81051	0.0432457
81151	0.0896		81151	0.0743736		81151	0.0848637		81151	0.0224		81151	0.0394667		81151	0.0381649
81251	0.0917333		81251	0.0713846		81251	0.0855458		81251	0.0202667		81251	0.0508444		81251	0.0284865
81351	0.103467		81351	0.0756044		81351	0.0858588		81351	0.0234667		81351	0.0472889		81351	0.0165747
81451	0.112		81451	0.0882637		81451	0.0863284		81451	0.0245333		81451	0.0334222		81451	0.0158302
81551	0.113067		81551	0.0951209		81551	0.0859147		81551	0.0341333		81551	0.0312889		81551	0.0142629
81651	0.1216		81651	0.100571		81651	0.088833		81651	0.0341333		81651	0.0344889		81651	0.018338
81751	0.120533		81751	0.0986374		81751	0.0804361		81751	0.032		81751	0.0401778		81751	0.0163004
81851	0.1184		81851	0.0986374		81851	0.0671978		81851	0.0245333		81851	0.0462222		81851	0.0150465
81951	0.1312		81951	0.091956		81951	0.0741859		81951	0.0224		81951	0.0568889		81951	0.0150465
82051	0.146133		82051	0.0912527		82051	0.0837792		82051	0.0192		82051	0.0583111		82051	0.0160653
82151	0.129067		82151	0.0944176		82151	0.094334		82151	0.0192		82151	0.0579556		82151	0.00893388
82251	0.122667		82251	0.10022		82251	0.110658		82251	0.0213333		82251	0.0512		82251	0.0345992
82351	0.116267		82351	0.110593		82351	0.108131		82351	0.0234667		82351	0.0501333		82351	0.0568163
82451	0.104533		82451	0.111121		82451	0.109194		82451	0.0213333		82451	0.0512		82451	0.0703347
82551	0.0864		82551	0.11956		82551	0.109071		82551	0.0181333		82551	0.0611556		82551	0.0856163
82651	0.0832		82651	0.122725		82651	0.102094		82651	0.0181333		82651	0.0551111		82651	0.091729
82751	0.0896		82751	0.128879		82751	0.0919301		82751	0.0170667		82751	0.0455111		82751	0.0708441
82851	0.1024		82851	0.128352		82851	0.0955751		82851	0.0149333		82851	0.0462222		82851	0.0529371
82951	0.096		82951	0.122725		82951	0.0861719		82951	0.0149333		82951	0.0476444		82951	0.0404376
83051	0.120533		83051	0.10778		83051	0.079441		83051	0.016		83051	0.0369778		83051	0.0271935
83151	0.133333		83151	0.0963516		83151	0.0728777		83151	0.0181333		83151	0.0369778		83151	0.0295837
83251	0.132267		83251	0.0822857		83251	0.0648162		83251	0.0213333		83251	0.0469333		83251	0.0360098
83351	0.135467		83351	0.0722637		83351	0.0690203		83351	0.0234667		83351	0.0437333		83351	0.0390269
83451	0.139733		83451	0.0708571		83451	0.0681034		83451	0.0256		83451	0.0366222		83451	0.0465502
83551	0.126933		83551	0.0736703		83551	0.0754829		83551	0.0245333		83551	0.0355556		83551	0.0587755
83651	0.122667		83651	0.0754286		83651	0.0838351		83651	0.0266667		83651	0.0344889		83651	0.0584229
83751	0.122667		83751	0.100571		83751	0.084327		83751	0.0277333		83751	0.0216889		83751	0.0492539
83851	0.135467		83851	0.107604		83851	0.0754382		83851	0.0330667		83851	0.0156444		83851	0.0401241
83951	0.158933		83951	0.114286		83951	0.0769476		83951	0.0352		83951	0.0163556		83951	0.0275069
84051	0.155733		84051	0.128352		84051	0.071413		84051	0.0341333		84051	0.0181333		84051	0.0132441
84151	0.148267		84151	0.136615		84151	0.0765339		84151	0.0309333		84151	0.0216889		84151	0.00509388
84251	0.141867		84251	0.108132		84251	0.0829406		84251	0.0330667		84251	0.0227556		84251	0.00305633
84351	0.113067		84351	0.0835165		84351	0.0858029		84351	0.0341333		84351	0.0373333		84351	0.00611265
84451	0.103467		84451	0.0622418		84451	0.0849532		84451	0.0405333		84451	0.0373333		84451	0.00916898
84551	0.1088		84551	0.0342857		84551	0.0865856		84551	0.0426667		84551	0.0387556		84551	0.0132441
84651	0.107733		84651	0.00738462		84651	0.0846401		84651	0.0405333		84651	0.0362667		84651	0.0179853
84751	0.112		84751	0.00492308		84751	0.0831195		84751	0.0384		84751	0.0380444		84751	0.0238237
84851	0.113067		84851	0.00597802		84851	0.0909574		84851	0.0405333		84851	0.0245333		84851	0.0266057
84951	0.101333		84951	0.0277802		84951	0.0926904		84951	0.0330667		84951	0.0241778		84951	0.0260571
85051	0.101333		85051	0.0395604		85051	0.0899399		85051	0.032		85051	0.0202667		85051	0.0345208
85151	0.117333		85151	0.0594286		85151	0.0969392		85151	0.032		85151	0.0256		85151	0.0431412
85251	0.1344		85251	0.0617143		85251	0.100741		85251	0.0352		85251	0.0323556		85251	0.0568555
85351	0.149333		85351	0.0791209		85351	0.0892914		85351	0.0256		85351	0.0362667		85351	0.0652016
85451	0.155733		85451	0.0798242		85451	0.100998		85451	0.0202667		85451	0.0309333		85451	0.0903576
85551	0.152533		85551	0.0931868		85551	0.101758		85551	0.0181333		85551	0.0312889		85551	0.0938841
85651	0.139733		85651	0.098989		85651	0.0922096		85651	0.0213333		85651	0.0280889		85651	0.0950988
85751	0.128		85751	0.117451		85751	0.107662		85751	0.0128		85751	0.0231111		85751	0.0949029
85851	0.1024		85851	0.124659		85851	0.105962		85851	0.016		85851	0.0241778		85851	0.0827559
85951	0.1024		85951	0.124835		85951	0.0968609		85951	0.0245333		85951	0.0273778		85951	0.0596376
86051	0.0992		86051	0.123077		86051	0.0949154		86051	0.0277333		86051	0.0273778		86051	0.0453355
86151	0.1024		86151	0.115165		86151	0.0975877		86151	0.0256		86151	0.0288		86151	0.0662988
86251	0.101333		86251	0.112352		86251	0.0775737		86251	0.0309333		86251	0.0302222		86251	0.0731559
86351	0.1216		86351	0.115516		86351	0.0849644		86351	0.0352		86351	0.0316444		86351	0.106854
86451	0.113067		86451	0.111473		86451	0.0717261		86451	0.0341333		86451	0.0376889		86451	0.110459
86551	0.112		86551	0.106725		86551	0.0774507		86551	0.0298667		86551	0.0423111		86551	0.107402
86651	0.113067		86651	0.108132		86651	0.0700154		86651	0.0309333		86651	0.0437333		86651	0.0749192
86751	0.116267		86751	0.110418		86751	0.0544179		86751	0.0256		86751	0.0416		86751	0.0507429
86851	0.0981333		86851	0.104088		86851	0.040095		86851	0.016		86851	0.0362667		86851	0.0160261
86951	0.103467		86951	0.103209		86951	0.0385297		86951	0.0106667		86951	0.0312889		86951	0.00787592
87051	0.0992		87051	0.100396		87051	0.0206625		87051	0.0128		87051	0.0291556		87051	0.00916898
87151	0.0992		87151	0.106725		87151	0.0109574		87151	0.0096		87151	0.0344889		87151	0.0292702
87251	0.0938667		87251	0.112		87251	0.0140098		87251	0.0096		87251	0.0352		87251	0.048431
87351	0.0981333		87351	0.107604		87351	0.0099399		87351	0.0128		87351	0.0401778		87351	0.0708049
87451	0.100267		87451	0.113231		87451	0.00790496		87451	0.0117333		87451	0.0440889		87451	0.0986645
87551	0.110933		87551	0.115516		87551	0.00712229		87551	0.0128		87551	0.0384		87551	0.11089
87651	0.122667		87651	0.110418		87651	0.00610482		87651	0.0138667		87651	0.0291556		87651	0.0928261
87751	0.135467		87751	0.106198		87751	0.00406988		87751	0.0149333		87751	0.0280889		87751	0.0837355
87851	0.151467		87851	0.0942418		87851	0.00406988		87851	0.0149333		87851	0.0273778		87851	0.0613616
87951	0.1568		87951	0.0993407		87951	0.00587002		87951	0.0181333		87951	0.0213333		87951	0.0345208
88051	0.165333		88051	0.105319		88051	0.00688749		88051	0.0170667		88051	0.0238222		88051	0.0243331
88151	0.16		88151	0.104615		88151	0.00868763		88151	0.0138667		88151	0.0259556		88151	0.0240588
88251	0.1504		88251	0.0819341		88251	0.0171405		88251	0.0192		88251	0.0284444		88251	0.0137143
88351	0.142933		88351	0.0926593		88351	0.0269126		88351	0.0192		88351	0.0295111		88351	0.0195527
88451	0.141867		88451	0.0854505		88451	0.0350524		88451	0.0202667		88451	0.0348444		88451	0.0397714
88551	0.123733		88551	0.0993407		88551	0.0432928		88551	0.0213333		88551	0.0369778		88551	0.0367151
88651	0.138667		88651	0.0974066		88651	0.0516674		88651	0.0266667		88651	0.0348444		88651	0.0423184
88751	0.1344		88751	0.116571		88751	0.0464347		88751	0.0245333		88751	0.0401778		88751	0.059089
88851	0.130133		88851	0.112176		88851	0.042935		88851	0.0245333		88851	0.0423111		88851	0.0623412
88951	0.144		88951	0.121319		88951	0.0470049		88951	0.0266667		88951	0.0433778		88951	0.0706482
89051	0.142933		89051	0.0868571		89051	0.0438519		89051	0.0266667		89051	0.0416		89051	0.0870269
89151	0.119467		89151	0.0801758		89151	0.0448358		89151	0.0266667		89151	0.0387556		89151	0.0806792
89251	0.117333		89251	0.0824615		89251	0.0537582		89251	0.0277333		89251	0.0309333		89251	0.0673959
89351	0.125867		89351	0.0910769		89351	0.0526513		89351	0.0277333		89351	0.0241778		89351	0.0593241
89451	0.1056		89451	0.0726154		89451	0.0508512		89451	0.0234667		89451	0.0195556		89451	0.0338547
89551	0.107733		89551	0.0886154		89551	0.0447463		89551	0.0224		89551	0.0163556		89551	0.02112
89651	0.101333		89651	0.0935385		89651	0.0386751		89651	0.0202667		89651	0.0184889		89651	0.0180637
89751	0.106667		89751	0.0916044		89751	0.0303676		89751	0.016		89751	0.0181333		89751	0.0199445
89851	0.0917333		89851	0.0901978		89851	0.0291041		89851	0.0192		89851	0.0227556		89851	0.0362449
89951	0.0778667		89951	0.107253		89951	0.0250342		89951	0.016		89951	0.0227556		89951	0.0372245
90051	0.0906667		90051	0.120791		90051	0.0351419		90051	0.0181333		90051	0.0263111		90051	0.048862
90151	0.0864		90151	0.132923		90151	0.0430468		90151	0.0234667		90151	0.0295111		90151	0.0563853
90251	0.0768		90251	0.133451		90251	0.0438295		90251	0.0266667		90251	0.0376889		90251	0.0512914
90351	0.0693333		90351	0.137495		90351	0.0591922		90351	0.0288		90351	0.032		90351	0.0489796
90451	0.0821333		90451	0.132396		90451	0.0541048		90451	0.0352		90451	0.0305778		90451	0.0589322
90551	0.0608		90551	0.111648		90551	0.0468148		90551	0.0330667		90551	0.0344889		90551	0.0589322
90651	0.0586667		90651	0.106374		90651	0.0335877		90651	0.032		90651	0.0312889		90651	0.0607739
90751	0.0469333		90751	0.108659		90751	0.0279525		90751	0.0288		90751	0.0273778		90751	0.0620931
90851	0.0416		90851	0.10444		90851	0.01174		90851	0.0266667		90851	0.0305778		90851	0.0768
90951	0.0192		90951	0.104791		90951	0.0107226		90951	0.0234667		90951	0.0284444		90951	0.0815673
91051	0.0149333		91051	0.111648		91051	0.00892243		91051	0.0192		91051	0.0330667		91051	0.0721633
91151	0.0096		91151	0.111121		91151	0.0122096		91151	0.0149333		91151	0.0536889		91151	0.0617796
91251	0.0117333		91251	0.109187		91251	0.0101747		91251	0.0170667		91251	0.0508444		91251	0.0584229
91351	0.016		91351	0.104264		91351	0.00712229		91351	0.0138667		91351	0.0547556		91351	0.0276898
91451	0.0416		91451	0.108659		91451	0.00837456		91451	0.0106667		91451	0.0696889		91451	0.0103053
91551	0.0554667		91551	0.10778		91551	0.00830748		91551	0.0149333		91551	0.0618667		91551	0.0284473
91651	0.0629333		91651	0.0949451		91651	0.00525507		91651	0.016		91651	0.0416		91651	0.0458841
91751	0.0736		91751	0.0912527		91751	0.00525507		91751	0.0202667		91751	0.0444444		91751	0.075311
91851	0.0832		91851	0.098989		91851	0.00627254		91851	0.0181333		91851	0.0355556		91851	0.101329
91951	0.0682667		91951	0.0852747		91951	0.0040028		91951	0.0202667		91951	0.0192		91951	0.115905
92051	0.0597333		92051	0.0905495		92051	0.0113599		92051	0.0202667		92051	0.0131556		92051	0.110851
92151	0.0757333		92151	0.104791		92151	0.0120643		92151	0.0213333		92151	0.00853333		92151	0.110811
92251	0.0832		92251	0.104088		92251	0.0148819		92251	0.016		92251	0		92251	0.114416
92351	0.0821333		92351	0.105495		92351	0.0148819		92351	0.0181333		92351	0		92351	0.102622
92451	0.0906667		92451	0.112		92451	0.0138644		92451	0.0181333		92451	0		92451	0.0897306
92551	0.0885333		92551	0.113582		92551	0.00555695		92551	0.0149333		92551	0		92551	0.0816588
92651	0.0725333		92651	0.125011		92651	0.0099399		92651	0.0096		92651	0		92651	0.0642612
92751	0.0544		92751	0.133978		92751	0.00955975		92751	0.00853333		92751	0		92751	0.0312294
92851	0.0501333		92851	0.140132		92851	0.00955975		92851	0.0170667		92851	0		92851	0.0412996
92951	0.0448		92951	0.133451		92951	0.00955975		92951	0.0202667		92951	0		92951	0.0572473
93051	0.0490667		93051	0.128352		93051	0.00955975		93051	0.0256		93051	0		93051	0.0738612
93151	0.0522667		93151	0.113758		93151	0.00345493		93151	0.0309333		93151	0		93151	0.0879282
93251	0.0586667		93251	0.106725		93251	0.00406988		93251	0.0341333		93251	0		93251	0.106893
93351	0.0533333		93351	0.0896703		93351	0.0099399		93351	0.0266667		93351	0.00533333		93351	0.103249
93451	0.0554667		93451	0.103912		93451	0.0174647		93451	0.0288		93451	0.00817778		93451	0.09216
93551	0.0618667		93551	0.105143		93551	0.0324249		93551	0.0341333		93551	0.0142222		93551	0.0844408
93651	0.0768		93651	0.107604		93651	0.0378029		93651	0.0373333		93651	0.0209778		93651	0.0754678
93751	0.0704		93751	0.111824		93751	0.0405423		93751	0.0352		93751	0.0263111		93751	0.0585404
93851	0.0661333		93851	0.113758		93851	0.0354549		93851	0.0330667		93851	0.0280889		93851	0.0409469
93951	0.0554667		93951	0.0868571		93951	0.032		93951	0.0416		93951	0.0302222		93951	0.0329927
94051	0.0384		94051	0.0717363		94051	0.0230217		94051	0.0309333		94051	0.0302222		94051	0.0121861
94151	0.0138667		94151	0.0757802		94151	0.0176436		94151	0.0298667		94151	0.0298667		94151	0.00709224
94251	0.0149333		94251	0.0647033		94251	0.0209196		94251	0.0341333		94251	0.0348444		94251	0.00505469
94351	0.0138667		94351	0.0777143		94351	0.0227869		94351	0.0373333		94351	0.0398222		94351	0.00199837
94451	0.00853333		94451	0.0923077		94451	0.0363159		94451	0.0245333		94451	0.0359111		94451	0
94551	0.00853333		94551	0.105143		94551	0.0354214		94551	0.0288		94551	0.032		94551	0
94651	0.0170667		94651	0.107429		94651	0.0443438		94651	0.0256		94651	0.0380444		94651	0.0040751
94751	0.0256		94751	0.0972308		94751	0.0627477		94751	0.0224		94751	0.0337778		94751	0.0123429
94851	0.0362667		94851	0.0741978		94851	0.0724081		94851	0.0213333		94851	0.0327111		94851	0.0274286
94951	0.0597333		94951	0.0618901		94951	0.0606792		94951	0.0213333		94951	0.0458667		94951	0.058658
95051	0.0672		95051	0.043956		95051	0.0555919		95051	0.0202667		95051	0.0536889		95051	0.0824424
95151	0.0586667		95151	0.0145934		95151	0.0538924		95151	0.0213333		95151	0.0504889		95151	0.0936882
95251	0.0533333		95251	0.0107253		95251	0.0302558		95251	0.0256		95251	0.0593778		95251	0.10274
95351	0.0437333		95351	0.0109011		95351	0.0373557		95351	0.0288		95351	0.0558222		95351	0.108891
95451	0.0245333		95451	0.00843956		95451	0.0594382		95451	0.0298667		95451	0.0490667		95451	0.101917
95551	0.0170667		95551	0.00738462		95551	0.0859036		95551	0.0298667		95551	0.0508444		95551	0.0895347
95651	0.016		95651	0.00738462		95651	0.113096		95651	0.0330667		95651	0.0494222		95651	0.0921992
95751	0.0106667		95751	0.0117802		95751	0.145431		95751	0.032		95751	0.0483556		95751	0.0778971
95851	0.0181333		95851	0.00843956		95851	0.151894		95851	0.0298667		95851	0.0522667		95851	0.0580702
95951	0.0138667		95951	0.0154725		95951	0.152598		95951	0.0330667		95951	0.0533333		95951	0.0474122
96051	0.0117333		96051	0.0186374		96051	0.155248		96051	0.0309333		96051	0.0497778		96051	0.0421224
96151	0.0117333		96151	0.0195165		96151	0.135044		96151	0.0256		96151	0.0576		96151	0.0241371
96251	0.0106667		96251	0.0182857		96251	0.114449		96251	0.0224		96251	0.0568889		96251	0.0242547
96351	0.00213333		96351	0.0344615		96351	0.104486		96351	0.0192		96351	0.0476444		96351	0.0321698
96451	0.00426667		96451	0.0453626		96451	0.0952621		96451	0.0202667		96451	0.0504889		96451	0.0327576
96551	0.016		96551	0.0471209		96551	0.0791055		96551	0.0266667		96551	0.0558222		96551	0.0284082
96651	0.0245333		96651	0.0562637		96651	0.0875695		96651	0.0330667		96651	0.0540444		96651	0.0284082
96751	0.0384		96751	0.0632967		96751	0.0911922		96751	0.032		96751	0.0472889		96751	0.0419657
96851	0.0554667		96851	0.052044		96851	0.0884528		96851	0.0352		96851	0.0554667		96851	0.0483135
96951	0.0597333		96951	0.0393846		96951	0.0794969		96951	0.0384		96951	0.0501333		96951	0.0473339
97051	0.0597333		97051	0.0460659		97051	0.0857806		97051	0.0384		97051	0.0394667		97051	0.0584229
97151	0.0682667		97151	0.043956		97151	0.0855905		97151	0.0373333		97151	0.0295111		97151	0.0655543
97251	0.0586667		97251	0.0501099		97251	0.0926904		97251	0.0394667		97251	0.0302222		97251	0.048862
97351	0.0618667		97351	0.0527473		97351	0.0991978		97351	0.0394667		97351	0.0259556		97351	0.0457273
97451	0.0704		97451	0.0516923		97451	0.117076		97451	0.0373333		97451	0.0206222		97451	0.0410253
97551	0.0768		97551	0.0492308		97551	0.0987841		97551	0.0330667		97551	0.0199111		97551	0.0281731
97651	0.0768		97651	0.0474725		97651	0.0851544		97651	0.032		97651	0.0192		97651	0.0230792
97751	0.0928		97751	0.0413187		97751	0.0895597		97751	0.0341333		97751	0.0181333		97751	0.0302106
97851	0.0842667		97851	0.0455385		97851	0.0888777		97851	0.0394667		97851	0.0213333		97851	0.0295445
97951	0.0714667		97951	0.0458901		97951	0.0827841		97951	0.0373333		97951	0.0245333		97951	0.0456098
98051	0.0672		98051	0.0462418		98051	0.107371		98051	0.0384		98051	0.0284444		98051	0.0572473
98151	0.0501333		98151	0.0441319		98151	0.114113		98151	0.0362667		98151	0.0376889		98151	0.0838531
98251	0.0469333		98251	0.0404396		98251	0.109719		98251	0.0309333		98251	0.0440889		98251	0.0965878
98351	0.0512		98351	0.0348132		98351	0.113398		98351	0.0256		98351	0.0448		98351	0.0932963
98451	0.0853333		98451	0.0418462		98451	0.107595		98451	0.0224		98451	0.0544		98451	0.0707657
98551	0.1056		98551	0.0453626		98551	0.0881621		98551	0.0245333		98551	0.0661333		98551	0.0762122
98651	0.152533		98651	0.0429011		98651	0.0851768		98651	0.0224		98651	0.0636444		98651	0.06336
98751	0.1568		98751	0.0372747		98751	0.0588679		98751	0.0224		98751	0.0700444		98751	0.0434939
98851	0.165333		98851	0.0374505		98851	0.0387086		98851	0.0192		98851	0.0728889		98851	0.037969
98951	0.168533		98951	0.0312967		98951	0.0222502		98951	0.0192		98951	0.0711111		98951	0.0410253
99051	0.162133		99051	0.0193407		99051	0.0229658		99051	0.0192		99051	0.0632889		99051	0.0300539
99151	0.139733		99151	0.0188132		99151	0.0103536		99151	0.0234667		99151	0.0576		99151	0.0310335
99251	0.139733		99251	0.0193407		99251	0.0103536		99251	0.0224		99251	0.0519111		99251	0.0463151
99351	0.1344		99351	0.0124835		99351	0.00682041		99351	0.0298667		99351	0.0455111		99351	0.0655543
99451	0.112		99451	0.00808791		99451	0.00682041		99451	0.0298667		99451	0.0451556		99451	0.0835396
99551	0.107733		99551	0.0101978		99551	0.0107449		99551	0.0309333		99551	0.0451556		99551	0.0976457
99651	0.0981333		99651	0.00914286		99651	0.0329951		99651	0.0341333		99651	0.0554667		99651	0.0886335
99751	0.1152		99751	0.00773626		99751	0.0416827		99751	0.0362667		99751	0.0554667		99751	0.102896
99851	0.110933		99851	0.00879121		99851	0.0677009		99851	0.0352		99851	0.0593778		99851	0.122645
99951	0.114133		99951	0.00773626		99951	0.0847966		99951	0.0362667		99951	0.0547556		99951	0.0995657
100051	0.109867		100051	0.00615385		100051	0.0984375		100051	0.0373333		100051	0.0583111		100051	0.0803657
100151	0.117333		100151	0.0107253		100151	0.0963131		100151	0.0309333		100151	0.0618667		100151	0.0726073
100251	0.1184		100251	0.0131868		100251	0.115276		100251	0.0394667		100251	0.0529778		100251	0.0451004
100351	0.125867		100351	0.0121319		100351	0.106443		100351	0.0352		100351	0.0490667		100351	0.0132441
100451	0.145067		100451	0.0154725		100451	0.110435		100451	0.0394667		100451	0.0551111		100451	0.0244506
100551	0.16		100551	0.0138901		100551	0.117378		100551	0.0352		100551	0.0512		100551	0.0297012
100651	0.1632		100651	0.0121319		100651	0.113017		100651	0.0352		100651	0.0462222		100651	0.0357355
100751	0.154667		100751	0.0126593		100751	0.0955416		100751	0.0288		100751	0.0583111		100751	0.0530547
100851	0.148267		100851	0.0140659		100851	0.0998463		100851	0.0266667		100851	0.0590222		100851	0.0575608
100951	0.132267		100951	0.0109011		100951	0.0980349		100951	0.0202667		100951	0.0568889		100951	0.0617535
101051	0.132267		101051	0.0109011		101051	0.085065		101051	0.0266667		101051	0.0526222		101051	0.0625371
101151	0.130133		101151	0.00808791		101151	0.084327		101151	0.0245333		101151	0.0405333		101151	0.0592457
101251	0.1536		101251	0.00720879		101251	0.0884305		101251	0.0298667		101251	0.0252444		101251	0.0597943
101351	0.16		101351	0.00720879		101351	0.0829294		101351	0.0373333		101351	0.0295111		101351	0.0532506
101451	0.165333		101451	0.0137143		101451	0.0804808		101451	0.0373333		101451	0.0302222		101451	0.0378514
101551	0.170667		101551	0.0209231		101551	0.0732579		101551	0.032		101551	0.0248889		101551	0.04608
101651	0.186667		101651	0.0370989		101651	0.072587		101651	0.0405333		101651	0.0238222		101651	0.0510563
101751	0.174933		101751	0.042022		101751	0.0769252		101751	0.0373333		101751	0.0227556		101751	0.0474514
101851	0.192		101851	0.0448352		101851	0.0759637		101851	0.0352		101851	0.0113778		101851	0.0393012
101951	0.1888		101951	0.055033		101951	0.0764444		101951	0.0384		101951	0		101951	0.04032
102051	0.176		102051	0.0877363		102051	0.0832425		102051	0.0448		102051	0		102051	0.0250384
102151	0.1728		102151	0.0761319		102151	0.0818896		102151	0.0384		102151	0		102151	0.0173192
102251	0.161067		102251	0.0914286		102251	0.0761985		102251	0.0469333		102251	0		102251	0.00101878
102351	0.144		102351	0.100571		102351	0.0737945		102351	0.0437333		102351	0		102351	0.0112065
102451	0.142933		102451	0.104791		102451	0.081789		102451	0.0405333		102451	0		102451	0.0136751
102551	0.145067		102551	0.101978		102551	0.0769476		102551	0.0277333		102551	0		102551	0.0228441
102651	0.151467		102651	0.113055		102651	0.100976		102651	0.0234667		102651	0		102651	0.0381257
102751	0.145067		102751	0.104264		102751	0.101501		102751	0.00746667		102751	0		102751	0.0432196
102851	0.141867		102851	0.0996923		102851	0.0979008		102851	0.0032		102851	0		102851	0.0433763
102951	0.157867		102951	0.0937143		102951	0.0805814		102951	0		102951	0		102951	0.0436898
103051	0.1408		103051	0.0624176		103051	0.0889336		103051	0		103051	0		103051	0.0503118
103151	0.120533		103151	0.0564396		103151	0.0723522		103151	0		103151	0		103151	0.0444996
103251	0.129067		103251	0.058022		103251	0.0771265		103251	0		103251	0.00106667		103251	0.0414433
103351	0.151467		103351	0.0780659		103351	0.0834437		103351	0		103351	0.00106667		103351	0.0524931
103451	0.1312		103451	0.0812308		103451	0.0909126		103451	0		103451	0.00106667		103451	0.0636212
103551	0.151467		103551	0.103912		103551	0.0941216		103551	0		103551	0.00817778		103551	0.058018
103651	0.146133		103651	0.12589		103651	0.0921873		103651	0		103651	0.0259556		103651	0.0536424
103751	0.157867		103751	0.138725		103751	0.0981691		103751	0		103751	0.0387556		103751	0.0560327
103851	0.149333		103851	0.138901		103851	0.105414		103851	0		103851	0.0462222		103851	0.0356571
103951	0.157867		103951	0.150505		103951	0.106913		103951	0		103951	0.0526222		103951	0.0227657
104051	0.144		104051	0.146989		104051	0.103447		104051	0		104051	0.0487111		104051	0.0176718
104151	0.149333		104151	0.142945		104151	0.104665		104151	0		104151	0.0373333		104151	0.0135967
104251	0.1248		104251	0.139253		104251	0.108512		104251	0		104251	0.0330667		104251	0.0152816
104351	0.1024		104351	0.130813		104351	0.0977219		104351	0.00533333		104351	0.0355556		104351	0.0385176
104451	0.120533		104451	0.114813		104451	0.0930818		104451	0.0117333		104451	0.0330667		104451	0.0415347
104551	0.16		104551	0.108132		104551	0.0833319		104551	0.0202667		104551	0.0416		104551	0.0498808
104651	0.168533		104651	0.110769		104651	0.0755052		104651	0.0245333		104651	0.0412444		104651	0.0579918
104751	0.173867		104751	0.106198		104751	0.064615		104751	0.0245333		104751	0.0380444		104751	0.0617927
104851	0.189867		104851	0.109538		104851	0.0818672		104851	0.0192		104851	0.0309333		104851	0.0446694
104951	0.162133		104951	0.111121		104951	0.0834326		104951	0.0128		104951	0.0288		104951	0.0495543
105051	0.130133		105051	0.114286		105051	0.0889448		105051	0.00853333		105051	0.0181333		105051	0.0666776
105151	0.1152		105151	0.101099		105151	0.104833		105151	0.0096		105151	0.0184889		105151	0.0769045
105251	0.110933		105251	0.102681		105251	0.096123		105251	0.0138667		105251	0.0163556		105251	0.066991
105351	0.0992		105351	0.107604		105351	0.0743648		105351	0.0170667		105351	0.016		105351	0.0781976
105451	0.0992		105451	0.113582		105451	0.0751698		105451	0.0245333		105451	0.0195556		105451	0.068258
105551	0.100267		105551	0.111473		105551	0.0684948		105551	0.0298667		105551	0.0241778		105551	0.056111
105651	0.1056		105651	0.12044		105651	0.0541719		105651	0.0288		105651	0.0231111		105651	0.0728424
105751	0.100267		105751	0.130462		105751	0.070239		105751	0.0298667		105751	0.0280889		105751	0.0860865
105851	0.104533		105851	0.13644		105851	0.0795639		105851	0.0298667		105851	0.0305778		105851	0.0708049
105951	0.117333		105951	0.14189		105951	0.0813641		105951	0.0277333		105951	0.0341333		105951	0.0708049
106051	0.1184		106051	0.141011		106051	0.0927575		106051	0.0192		106051	0.0384		106051	0.0579135
106151	0.119467		106151	0.135033		106151	0.0935402		106151	0.016		106151	0.0465778		106151	0.0385176
106251	0.123733		106251	0.118154		106251	0.0849979		106251	0.0149333		106251	0.0451556		106251	0.0383216
106351	0.110933		106351	0.087033		106351	0.0803242		106351	0.0138667		106351	0.0576		106351	0.046942
106451	0.0949333		106451	0.0775385		106451	0.0868763		106451	0.0117333		106451	0.0664889		106451	0.0476865
106551	0.1088		106551	0.0777143		106551	0.0760978		106551	0.0138667		106551	0.0622222		106551	0.0431804
106651	0.1152		106651	0.0808791		106651	0.0893026		106651	0.0181333		106651	0.0526222		106651	0.0346384
106751	0.122667		106751	0.101626		106751	0.0890231		106751	0.016		106751	0.0458667		106751	0.0215902
106851	0.138667		106851	0.121319		106851	0.0957205		106851	0.0213333		106851	0.0341333		106851	0.0109322
106951	0.138667		106951	0.127824		106951	0.091181		106951	0.0224		106951	0.0241778		106951	0.018338
107051	0.100267		107051	0.147516		107051	0.100573		107051	0.0266667		107051	0.0302222		107051	0.0493322
107151	0.104533		107151	0.146813		107151	0.0821356		107151	0.0266667		107151	0.0316444		107151	0.0673567
107251	0.1056		107251	0.120088		107251	0.0747449		107251	0.0309333		107251	0.0323556		107251	0.0933747
107351	0.107733		107351	0.0956484		107351	0.0703843		107351	0.0373333		107351	0.0316444		107351	0.112144
107451	0.114133		107451	0.0968791		107451	0.0616184		107451	0.0384		107451	0.0248889		107451	0.12574
107551	0.138667		107551	0.0931868		107551	0.0536464		107551	0.0362667		107551	0.0184889		107551	0.12096
107651	0.145067		107651	0.0856264		107651	0.055413		107651	0.0352		107651	0.0167111		107651	0.133499
107751	0.1504		107751	0.096		107751	0.0606792		107751	0.0330667		107751	0.0167111		107751	0.138749
107851	0.1504		107851	0.107604		107851	0.0644137		107851	0.0234667		107851	0.0156444		107851	0.143216
107951	0.1408		107951	0.0945934		107951	0.0744878		107951	0.0224		107951	0.0188444		107951	0.146939
108051	0.135467		108051	0.0901978		108051	0.0681929		108051	0.0202667		108051	0.0199111		108051	0.119706
108151	0.107733		108151	0.0909011		108151	0.0841034		108151	0.0170667		108151	0.0192		108151	0.0972931
108251	0.0981333		108251	0.0866813		108251	0.0908903		108251	0.0149333		108251	0.0195556		108251	0.068062
108351	0.103467		108351	0.101275		108351	0.09316		108351	0.0106667		108351	0.0227556		108351	0.056738
108451	0.103467		108451	0.117802		108451	0.0974759		108451	0.00746667		108451	0.0202667		108451	0.0589322
108551	0.112		108551	0.119912		108551	0.12355		108551	0.0064		108551	0.0156444		108551	0.0630073
108651	0.1408		108651	0.146637		108651	0.114247		108651	0.00853333		108651	0.0135111		108651	0.0630073
108751	0.1344		108751	0.15244		108751	0.117322		108751	0.00746667		108751	0.016		108751	0.071902
108851	0.117333		108851	0.143648		108851	0.11285		108851	0.0128		108851	0.0163556		108851	0.0711967
108951	0.116267		108951	0.151209		108951	0.106398		108951	0.0128		108951	0.0188444		108951	0.0445518
109051	0.103467		109051	0.141363		109051	0.0978896		109051	0.0138667		109051	0.0216889		109051	0.0425143
109151	0.0917333		109151	0.107253		109151	0.0976883		109151	0.0128		109151	0.0259556		109151	0.039458
109251	0.0981333		109251	0.105495		109251	0.0887435		109251	0.0170667		109251	0.0220444		109251	0.0397322
109351	0.103467		109351	0.113055		109351	0.0975206		109351	0.0149333		109351	0.0174222		109351	0.0538384
109451	0.122667		109451	0.0938901		109451	0.101154		109451	0.0170667		109451	0.0202667		109451	0.0799739
109551	0.117333		109551	0.0995165		109551	0.103659		109551	0.0170667		109551	0.0195556		109551	0.0799739
109651	0.1088		109651	0.11622		109651	0.121168		109651	0.0202667		109651	0.0209778		109651	0.0667298
109751	0.104533		109751	0.113934		109751	0.132517		109751	0.0213333		109751	0.0277333		109751	0.056542
109851	0.1152		109851	0.109363		109851	0.13576		109851	0.0181333		109851	0.0316444		109851	0.0302106
109951	0.107733		109951	0.109187		109951	0.13065		109951	0.016		109951	0.0295111		109951	0.00305633
110051	0.1184		110051	0.103209		110051	0.123897		110051	0.0149333		110051	0.0366222		110051	0.0163004
110151	0.135467		110151	0.0967033		110151	0.116629		110151	0.0117333		110151	0.0391111		110151	0.0409861
110251	0.129067		110251	0.105846		110251	0.122197		110251	0.00853333		110251	0.0426667		110251	0.0744882
110351	0.120533		110351	0.101451		110351	0.116685		110351	0.0106667		110351	0.0423111		110351	0.107912
110451	0.110933		110451	0.102857		110451	0.124478		110451	0.0149333		110451	0.0394667		110451	0.122175
110551	0.109867		110551	0.105319		110551	0.146382		110551	0.016		110551	0.0391111		110551	0.107912
110651	0.0853333		110651	0.107604		110651	0.140277		110651	0.0170667		110651	0.0391111		110651	0.0842449
110751	0.0874667		110751	0.0952967		110751	0.135737		110751	0.0181333		110751	0.0387556		110751	0.0507429
110851	0.0832		110851	0.101626		110851	0.130292		110851	0.0202667		110851	0.048		110851	0.0203755
110951	0.08		110951	0.101802		110951	0.12582		110951	0.0170667		110951	0.0576		110951	0.00713143
111051	0.0757333		111051	0.0991648		111051	0.102362		111051	0.016		111051	0.0476444		111051	0.00611265
111151	0.0768		111151	0.0954725		111151	0.10916		111151	0.0245333		111151	0.0419556		111151	0.0081502
111251	0.0821333		111251	0.0873846		111251	0.10698		111251	0.0234667		111251	0.0359111		111251	0.0081502
111351	0.0725333		111351	0.0650549		111351	0.102463		111351	0.0234667		111351	0.0252444		111351	0.00509388
111451	0.0928		111451	0.0643516		111451	0.092847		111451	0.0256		111451	0.0188444		111451	0.00611265
111551	0.101333		111551	0.0513407		111551	0.0874465		111551	0.0256		111551	0.0337778		111551	0.00611265
111651	0.1152		111651	0.043956		111651	0.0737834		111651	0.0181333		111651	0.0369778		111651	0.0101486
111751	0.1248		111751	0.0421978		111751	0.069065		111751	0.0149333		111751	0.0426667		111751	0.0162612
111851	0.1504		111851	0.0506374		111851	0.0739399		111851	0.0149333		111851	0.0440889		111851	0.0193176
111951	0.1536		111951	0.0436044		111951	0.0748903		111951	0.0106667		111951	0.0398222		111951	0.0193176
112051	0.1472		112051	0.0583736		112051	0.0853892		112051	0.0106667		112051	0.0252444		112051	0.0223347
112151	0.149333		112151	0.0613626		112151	0.0986946		112151	0.00853333		112151	0.0263111		112151	0.0373029
112251	0.152533		112251	0.0763077		112251	0.103111		112251	0.0128		112251	0.0202667		112251	0.0332278
112351	0.168533		112351	0.0967033		112351	0.11058		112351	0.0138667		112351	0.0213333		112351	0.0321698
112451	0.157867		112451	0.107604		112451	0.116115		112451	0.0170667		112451	0.0295111		112451	0.0455314
112551	0.1632		112551	0.112703		112551	0.115869		112551	0.0213333		112551	0.0355556		112551	0.0659461
112651	0.157867		112651	0.124132		112651	0.0993319		112651	0.0234667		112651	0.0341333		112651	0.0459233
112751	0.158933		112751	0.124835		112751	0.0898952		112751	0.0298667		112751	0.0455111		112751	0.0438857
112851	0.155733		112851	0.118154		112851	0.0818784		112851	0.0277333		112851	0.0408889		112851	0.0622629
112951	0.173867		112951	0.12044		112951	0.0870328		112951	0.0298667		112951	0.0341333		112951	0.04992
113051	0.1888		113051	0.119385		113051	0.0801006		113051	0.0288		113051	0.0312889		113051	0.0285257
113151	0.208		113151	0.108659		113151	0.0880615		113151	0.0298667		113151	0.032		113151	0.0285257
113251	0.196267		113251	0.111473		113251	0.0903871		113251	0.0245333		113251	0.0195556		113251	0.0326008
113351	0.190933		113351	0.107253		113351	0.0897834		113351	0.0288		113351	0.0241778		113351	0.0244506
113451	0.162133		113451	0.0974066		113451	0.0870328		113451	0.0277333		113451	0.0334222		113451	0.0213943
113551	0.1536		113551	0.0877363		113551	0.0794074		113551	0.0309333		113551	0.0352		113551	0.0234318
113651	0.151467		113651	0.105319		113651	0.0749126		113651	0.0288		113651	0.0394667		113651	0.040751
113751	0.186667		113751	0.0951209		113751	0.0708539		113751	0.0288		113751	0.0405333		113751	0.040751
113851	0.184533		113851	0.103736		113851	0.0748456		113851	0.0234667		113851	0.0416		113851	0.0366759
113951	0.212267		113951	0.111648		113951	0.0745101		113951	0.0266667		113951	0.0405333		113951	0.0561502
114051	0.222933		114051	0.106725		114051	0.0881621		114051	0.0245333		114051	0.0376889		114051	0.0592065
114151	0.200533		114151	0.0968791		114151	0.0870217		114151	0.0266667		114151	0.032		114151	0.0418873
114251	0.184533		114251	0.0958242		114251	0.0932942		114251	0.0309333		114251	0.0359111		114251	0.038831
114351	0.158933		114351	0.0886154		114351	0.0870105		114351	0.0330667		114351	0.0341333		114351	0.0337371
114451	0.151467		114451	0.0854505		114451	0.0852886		114451	0.0298667		114451	0.0405333		114451	0.0224131
114551	0.129067		114551	0.0945934		114551	0.0810957		114551	0.0266667		114551	0.0430222		114551	0.0592457
114651	0.162133		114651	0.107077		114651	0.075058		114651	0.0245333		114651	0.0451556		114651	0.0700996
114751	0.148267		114751	0.114286		114751	0.0654983		114751	0.0224		114751	0.0408889		114751	0.0864
114851	0.1536		114851	0.113582		114851	0.0654871		114851	0.0213333		114851	0.0391111		114851	0.10799
114951	0.139733		114951	0.106198		114951	0.0693781		114951	0.0277333		114951	0.0266667		114951	0.107402
115051	0.157867		115051	0.0977582		115051	0.0698588		115051	0.0288		115051	0.0288		115051	0.0634384
115151	0.130133		115151	0.0801758		115151	0.0720615		115151	0.032		115151	0.0298667		115151	0.0515657
115251	0.128		115251	0.08		115251	0.0760755		115251	0.0309333		115251	0.0327111		115251	0.0393012
115351	0.132267		115351	0.0875604		115351	0.0738728		115351	0.0277333		115351	0.0405333		115351	0.0278988
115451	0.144		115451	0.106022		115451	0.0666387		115451	0.0224		115451	0.0433778		115451	0.0299363
115551	0.146133		115551	0.109011		115551	0.0598519		115551	0.0192		115551	0.0384		115551	0.0400457
115651	0.1568		115651	0.107604		115651	0.0703173		115651	0.0192		115651	0.0352		115651	0.0496457
115751	0.164267		115751	0.114462		115751	0.0626471		115751	0.0192		115751	0.0327111		115751	0.0562678
115851	0.1664		115851	0.100923		115851	0.0564976		115851	0.0234667		115851	0.0231111		115851	0.0521927
115951	0.173867		115951	0.0803516		115951	0.044914		115951	0.0266667		115951	0.0199111		115951	0.0588931
116051	0.174933		116051	0.0761319		116051	0.0336883		116051	0.0298667		116051	0.0202667		116051	0.0548963
116151	0.1632		116151	0.0734945		116151	0.0228204		116151	0.0416		116151	0.0170667		116151	0.0524278
116251	0.1536		116251	0.0634725		116251	0.0376129		116251	0.048		116251	0.0192		116251	0.059089
116351	0.146133		116351	0.0673407		116351	0.053557		116351	0.0554667		116351	0.0234667		116351	0.0611265
116451	0.1376		116451	0.0668132		116451	0.0616967		116451	0.0490667		116451	0.0266667		116451	0.0539951
116551	0.1216		116551	0.0761319		116551	0.0708539		116551	0.0458667		116551	0.0348444		116551	0.0713143
116651	0.1184		116651	0.0865055		116651	0.0717037		116651	0.0298667		116651	0.0394667		116651	0.07104
116751	0.114133		116751	0.0910769		116751	0.0554913		116751	0.0234667		116751	0.0355556		116751	0.0537208
116851	0.133333		116851	0.107077		116851	0.0403746		116851	0.0138667		116851	0.0302222		116851	0.0445518
116951	0.123733		116951	0.116747		116951	0.0304347		116951	0.0213333		116951	0.0259556		116951	0.0353829
117051	0.110933		117051	0.121495		117051	0.0303117		117051	0.0298667		117051	0.0167111		117051	0.0160261
117151	0.103467		117151	0.11411		117151	0.0219371		117151	0.0309333		117151	0.0149333		117151	0.0251951
117251	0.1056		117251	0.125011		117251	0.0212439		117251	0.0298667		117251	0.0142222		117251	0.0231576
117351	0.0992		117351	0.112352		117351	0.017174		117351	0.0298667		117351	0.0131556		117351	0.0404767
117451	0.101333		117451	0.138022		117451	0.0314969		117451	0.0213333		117451	0.0149333		117451	0.0496457
117551	0.1088		117551	0.138374		117551	0.0378924		117551	0.0128		117551	0.0149333		117551	0.0476082
117651	0.112		117651	0.162286		117651	0.0405646		117651	0.0117333		117651	0.0110222		117651	0.0326008
117751	0.1408		117751	0.15156		117751	0.0422753		117751	0.00853333		117751	0.0103111		117751	0.0417698
117851	0.128		117851	0.150505		117851	0.040095		117851	0.0117333		117851	0.0110222		117851	0.0275069
117951	0.120533		117951	0.127121		117951	0.0257722		117951	0.0128		117951	0.0096		117951	0.023902
118051	0.117333		118051	0.130637		118051	0.0103424		118051	0.0138667		118051	0.0135111		118051	0.0284082
118151	0.1184		118151	0.129407		118151	0.00688749		118151	0.0128		118151	0.016		118151	0.0294269
118251	0.0832		118251	0.145934		118251	0.00243746		118251	0.0117333		118251	0.0199111		118251	0.020258
118351	0.0928		118351	0.157011		118351	0.00548987		118351	0.0117333		118351	0.0213333		118351	0.0151641
118451	0.1024		118451	0.172308		118451	0.00955975		118451	0.0149333		118451	0.0252444		118451	0.0096
118551	0.103467		118551	0.171253		118551	0.00955975		118551	0.0192		118551	0.0234667		118551	0.00305633
118651	0.101333		118651	0.161055		118651	0.00955975		118651	0.0202667		118651	0.0252444		118651	0.00713143
118751	0.104533		118751	0.144176		118751	0.00915723		118751	0.0213333		118751	0.0220444		118751	0.0223739
118851	0.0906667		118851	0.137846		118851	0.00892243		118851	0.0224		118851	0.0227556		118851	0.0318955
118951	0.0832		118951	0.13222		118951	0.00860936		118951	0.0202667		118951	0.0234667		118951	0.0390269
119051	0.0778667		119051	0.141538		119051	0.0148819		119051	0.0181333		119051	0.0224		119051	0.050978
119151	0.0768		119151	0.142593		119151	0.0148819		119151	0.0309333		119151	0.0213333		119151	0.0575216
119251	0.0704		119251	0.15789		119251	0.0138644		119251	0.0352		119251	0.0266667		119251	0.055249
119351	0.0736		119351	0.169495		119351	0.0120643		119351	0.0373333		119351	0.0252444		119351	0.0660245
119451	0.0597333		119451	0.151912		119451	0.00830748		119451	0.0405333		119451	0.0202667		119451	0.0845192
119551	0.0565333		119551	0.13978		119551	0.00383508		119551	0.0405333		119551	0.0216889		119551	0.101956
119651	0.048		119651	0.126593		119651	0.00525507		119651	0.0288		119651	0.0238222		119651	0.105992
119751	0.0522667		119751	0.114286		119751	0.00525507		119751	0.0330667		119751	0.0270222		119751	0.104033
119851	0.0554667		119851	0.0986374		119851	0.0042376		119851	0.0298667		119851	0.0277333		119851	0.117081
119951	0.0704		119951	0.117626		119951	0.00830748		119951	0.0309333		119951	0.0298667		119951	0.105639
120051	0.0810667		120051	0.109714		120051	0.00854228		120051	0.0437333		120051	0.0284444		120051	0.0881633
120151	0.0874667		120151	0.113758		120151	0.00712229		120151	0.0437333		120151	0.0288		120151	0.093649
120251	0.0906667		120251	0.104615		120251	0.0111922		120251	0.0405333		120251	0.0231111		120251	0.0846759
120351	0.0789333		120351	0.118505		120351	0.0122096		120351	0.0416		120351	0.0220444		120351	0.0541127
120451	0.0768		120451	0.110242		120451	0.0107226		120451	0.0394667		120451	0.0234667		120451	0.0571298
120551	0.0682667		120551	0.112176		120551	0.0107226		120551	0.0309333		120551	0.0252444		120551	0.0673567
120651	0.064		120651	0.117802		120651	0.0249672		120651	0.0341333		120651	0.0252444		120651	0.0537992
120751	0.0608		120751	0.13644		120751	0.0249672		120751	0.0288		120751	0.0245333		120751	0.0720196
120851	0.0693333		120851	0.122198		120851	0.0306024		120851	0.0256		120851	0.0277333		120851	0.0784065
120951	0.0565333		120951	0.118681		120951	0.0460321		120951	0.0256		120951	0.0337778		120951	0.0858122
121051	0.0576		121051	0.127297		121051	0.0531544		121051	0.0277333		121051	0.032		121051	0.0786808
121151	0.0512		121151	0.12378		121151	0.0429797		121151	0.0256		121151	0.0302222		121151	0.0690416
121251	0.0384		121251	0.110769		121251	0.048682		121251	0.0298667		121251	0.0280889		121251	0.0614008
121351	0.0266667		121351	0.115165		121351	0.0460992		121351	0.0341333		121351	0.0245333		121351	0.0740963
121451	0.0266667		121451	0.110593		121451	0.0301216		121451	0.0437333		121451	0.0128		121451	0.0735478
121551	0.032		121551	0.107077		121551	0.0229993		121551	0.0416		121551	0.0106667		121551	0.0762906
121651	0.0608		121651	0.101802		121651	0.0338113		121651	0.0405333		121651	0.0149333		121651	0.0972147
121751	0.0874667		121751	0.108132		121751	0.0292942		121751	0.0416		121751	0.0181333		121751	0.106188
121851	0.0938667		121851	0.108132		121851	0.0442544		121851	0.0373333		121851	0.0224		121851	0.108343
121951	0.0928		121951	0.113582		121951	0.0536799		121951	0.0277333		121951	0.0284444		121951	0.110263
122051	0.0885333		122051	0.111648		122051	0.0638546		122051	0.0266667		122051	0.0352		122051	0.118648
122151	0.0714667		122151	0.120088		122151	0.0600978		122151	0.0309333		122151	0.0288		122151	0.103484
122251	0.048		122251	0.106198		122251	0.0578952		122251	0.0309333		122251	0.0288		122251	0.0994482
122351	0.0437333		122351	0.0991648		122351	0.0461551		122351	0.0352		122351	0.0248889		122351	0.0783673
122451	0.0416		122451	0.0995165		122451	0.0486373		122451	0.0373333		122451	0.0316444		122451	0.0523886
122551	0.0298667		122551	0.0893187		122551	0.0386303		122551	0.032		122551	0.0323556		122551	0.0262531
122651	0.0224		122651	0.0926593		122651	0.035645		122651	0.0298667		122651	0.0344889		122651	0.0317388
122751	0.016		122751	0.0968791		122751	0.0439301		122751	0.0256		122751	0.0302222		122751	0.02112
122851	0.0117333		122851	0.0968791		122851	0.04658		122851	0.0224		122851	0.0298667		122851	0.0257829
122951	0.0181333		122951	0.0909011		122951	0.0336548		122951	0.0192		122951	0.0202667		122951	0.0359314
123051	0.0181333		123051	0.0917802		123051	0.0314521		123051	0.0213333		123051	0.0145778		123051	0.0557192
123151	0.0128		123151	0.0768352		123151	0.024095		123151	0.0256		123151	0.016		123151	0.0552882
123251	0.0149333		123251	0.0754286		123251	0.0158099		123251	0.0288		123251	0.0202667		123251	0.0789159
123351	0.0149333		123351	0.0747253		123351	0.00688749		123351	0.032		123351	0.0234667		123351	0.0772702
123451	0.0096		123451	0.0741978		123451	0.00587002		123451	0.0352		123451	0.0220444		123451	0.0773094
123551	0.00853333		123551	0.0690989		123551	0.00587002		123551	0.0394667		123551	0.0216889		123551	0.0585404
123651	0.0138667		123651	0.0808791		123651	0.00406988		123651	0.0373333		123651	0.0163556		123651	0.0730384
123751	0.0138667		123751	0.0833407		123751	0.00406988		123751	0.0384		123751	0.0170667		123751	0.0717845
123851	0.0149333		123851	0.0842198		123851	0.00508735		123851	0.0341333		123851	0.0142222		123851	0.101172
123951	0.0373333		123951	0.0845714		123951	0.00712229		123951	0.0384		123951	0.0227556		123951	0.11759
124051	0.0490667		124051	0.0877363		124051	0.00790496		124051	0.0362667		124051	0.0259556		124051	0.137613
124151	0.0597333		124151	0.0780659		124151	0.0099399		124151	0.0341333		124151	0.0266667		124151	0.127425
124251	0.064		124251	0.0768352		124251	0.0119748		124251	0.0298667		124251	0.0259556		124251	0.131069
124351	0.0714667		124351	0.0731429		124351	0.0180797		124351	0.0288		124351	0.0270222		124351	0.1027
124451	0.0586667		124451	0.0683956		124451	0.0312397		124451	0.0256		124451	0.0156444		124451	0.08832
124551	0.0576		124551	0.0741978		124551	0.0451824		124551	0.0234667		124551	0.0152889		124551	0.0764473
124651	0.0533333		124651	0.0923077		124651	0.0453277		124651	0.0256		124651	0.0206222		124651	0.0653976
124751	0.0597333		124751	0.0815824		124751	0.0685954		124751	0.0341333		124751	0.0195556		124751	0.0474514
124851	0.0490667		124851	0.0792967		124851	0.077283		124851	0.0405333		124851	0.0327111		124851	0.0506645
124951	0.0458667		124951	0.0741978		124951	0.0786136		124951	0.0341333		124951	0.0458667		124951	0.0587363
125051	0.0437333		125051	0.0698022		125051	0.0815877		125051	0.0309333		125051	0.0561778		125051	0.0638302
125151	0.0533333		125151	0.0464176					125151	0.032		125151	0.0636444		125151	0.0830302
125251	0.0586667		125251	0.0601319					125251	0.0213333		125251	0.0768		125251	0.0934922
125351	0.0821333		125351	0.0629451					125351	0.0128		125351	0.0721778		125351	0.0883984
125451	0.0885333		125451	0.0849231					125451	0.0106667		125451	0.0647111		125451	0.0861257
125551	0.0906667		125551	0.0879121					125551	0.0096		125551	0.0576		125551	0.0867918
125651	0.0810667		125651	0.0912527					125651	0.00106667		125651	0.048		125651	0.0696294
125751	0.0810667		125751	0.0836923					125751	0		125751	0.0352		125751	0.0543478
125851	0.0672		125851	0.0736703					125851	0		125851	0.0401778		125851	0.0502727
125951	0.064		125951	0.0733187					125951	0		125951	0.0412444		125951	0.0383608
126051	0.0693333		126051	0.0828132					126051	0		126051	0.0348444		126051	0.0244506
126151	0.0842667		126151	0.0754286					126151	0		126151	0.0458667		126151	0.018338
126251	0.0704		126251	0.0717363					126251	0		126251	0.0465778		126251	0.0081502
126351	0.0618667		126351	0.0812308					126351	0.0106667		126351	0.0369778		126351	0.0228049
126451	0.0597333		126451	0.0617143					126451	0.0170667		126451	0.0373333		126451	0.0166922
126551	0.0512		126551	0.042022					126551	0.0181333		126551	0.0469333		126551	0.0412212
126651	0.0437333		126651	0.0404396					126651	0.0181333		126651	0.0348444		126651	0.0577176
126751	0.0554667		126751	0.036044					126751	0.0181333		126751	0.0426667		126751	0.0604996
126851	0.0586667		126851	0.023033					126851	0.00746667		126851	0.0433778		126851	0.0487445
126951	0.0608		126951	0.0137143					126951	0.00106667		126951	0.0444444		126951	0.0612833
127051	0.0522667		127051	0.00791209					127051	0		127051	0.0376889		127051	0.0357355
127151	0.0362667		127151	0.00632967					127151	0		127151	0.0380444		127151	0.0242939
127251	0.0213333		127251	0.00808791					127251	0		127251	0.0323556		127251	0.0276245
127351	0.0170667		127351	0.0109011					127351	0		127351	0.0302222		127351	0.0267624
127451	0.00853333		127451	0.0109011					127451	0		127451	0.0323556		127451	0.020258
127551	0.0149333		127551	0.0151209					127551	0		127551	0.0504889		127551	0.0222955
127651	0.0128		127651	0.0135385					127651	0		127651	0.0533333		127651	0.0182596
127751	0.0298667		127751	0.0147692					127751	0		127751	0.0515556		127751	0.0141845
127851	0.048		127851	0.016					127851	0		127851	0.0512		127851	0.0111282
127951	0.0586667		127951	0.0191648					127951	0		127951	0.0494222		127951	0.0132441
128051	0.0746667		128051	0.0158242					128051	0		128051	0.0323556		128051	0.0320131
128151	0.0896		128151	0.0168791					128151	0.00106667		128151	0.0323556		128151	0.0677878
128251	0.107733		128251	0.0117802					128251	0.00426667		128251	0.0334222		128251	0.0724114
128351	0.122667		128351	0.00773626					128351	0.0064		128351	0.0337778		128351	0.0863216
128451	0.145067		128451	0.00668132					128451	0.00853333		128451	0.0334222		128451	0.101721
128551	0.174933		128551	0.00879121					128551	0.0138667		128551	0.0369778		128551	0.0995657
128651	0.190933		128651	0.00773626					128651	0.0170667		128651	0.0380444		128651	0.0754286
128751	0.192		128751	0.00808791					128751	0.0213333		128751	0.0433778		128751	0.0835004
			128851	0.0101978					128851	0.0224		128851	0.0469333		128851	0.0707657
			128951	0.00914286					128951	0.0234667		128951	0.0437333		128951	0.0512131
			129051	0.0124835					129051	0.0224		129051	0.0384		129051	0.0373812
			129151	0.0193407					129151	0.0288		129151	0.0387556		129151	0.0247249
			129251	0.0193407					129251	0.0245333		129251	0.0440889		129251	0.0300539
			129351	0.0193407					129351	0.0266667		129351	0.0448		129351	0.0577567
			129451	0.0297143					129451	0.0330667		129451	0.0526222		129451	0.0768392
			129551	0.0353407					129551	0.0298667		129551	0.0547556		129551	0.0994873
			129651	0.0341099					129651	0.0234667		129651	0.0522667		129651	0.107755
			129751	0.040967					129751	0.032		129751	0.0444444		129751	0.0998792
			129851	0.0455385					129851	0.0341333		129851	0.0401778		129851	0.0750759
			129951	0.042022					129951	0.032		129951	0.0323556		129951	0.0524278
			130051	0.0355165					130051	0.0384		130051	0.0337778		130051	0.058658
			130151	0.0421978					130151	0.0384		130151	0.0366222		130151	0.0772702
			130251	0.0451868					130251	0.0352		130251	0.0352		130251	0.0829518
			130351	0.0446593					130351	0.0277333		130351	0.0323556		130351	0.096
			130451	0.0455385					130451	0.0202667		130451	0.0273778		130451	0.106619
			130551	0.0460659					130551	0.0181333		130551	0.0195556		130551	0.079582
			130651	0.0423736					130651	0.0224		130651	0.0106667		130651	0.0601078
			130751	0.0460659					130751	0.0224		130751	0.00888889		130751	0.0472555
			130851	0.0501099					130851	0.0277333		130851	0.00995556		130851	0.0448914
			130951	0.0529231					130951	0.0298667		130951	0.0117333		130951	0.0383869
			131051	0.0525714					131051	0.0256		131051	0.016		131051	0.048849
			131151	0.0494066					131151	0.0213333		131151	0.0231111		131151	0.0414433
			131251	0.0430769					131251	0.016		131251	0.0234667		131251	0.0481045
			131351	0.0460659					131351	0.0149333		131351	0.0259556		131351	0.0419657
			131451	0.0395604					131451	0.0181333		131451	0.0259556		131451	0.0476082
			131551	0.0536264					131551	0.0224		131551	0.0248889		131551	0.0335412
			131651	0.0622418					131651	0.0266667		131651	0.0199111		131651	0.0396539
			131751	0.0604835					131751	0.0277333		131751	0.0177778		131751	0.0361273
			131851	0.0481758					131851	0.0266667		131851	0.0145778		131851	0.0519576
			131951	0.0462418					131951	0.0416		131951	0.0227556		131951	0.0550139
			132051	0.0344615					132051	0.0448		132051	0.0224		132051	0.0570122
			132151	0.0209231					132151	0.0384		132151	0.0220444		132151	0.0529371
			132251	0.0195165					132251	0.0405333		132251	0.0227556		132251	0.048862
			132351	0.0186374					132351	0.0405333		132351	0.0234667		132351	0.0431804
			132451	0.0154725					132451	0.0277333		132451	0.0156444		132451	0.0454139
			132551	0.00843956					132551	0.0234667		132551	0.0263111		132551	0.0790727
			132651	0.0117802					132651	0.0266667		132651	0.0352		132651	0.102975
			132751	0.00685714					132751	0.0256		132751	0.0448		132751	0.138553
			132851	0.00738462					132851	0.0288		132851	0.0490667		132851	0.142002
			132951	0.00843956					132951	0.032		132951	0.0583111		132951	0.167275
			133051	0.0109011					133051	0.0330667		133051	0.0476444		133051	0.154031
			133151	0.010022					133151	0.0309333		133151	0.0483556		133151	0.15552
			133251	0.0133626					133251	0.0266667		133251	0.0412444		133251	0.124016
			133351	0.0425495					133351	0.0224		133351	0.0384		133351	0.110968
			133451	0.0613626					133451	0.016		133451	0.0352		133451	0.0712359
			133551	0.0687473					133551	0.0149333		133551	0.0344889		133551	0.0664555
			133651	0.0858022					133651	0.016		133651	0.0270222		133651	0.0542302
			133751	0.102857					133751	0.0213333		133751	0.0245333		133751	0.0685714
			133851	0.0896703					133851	0.0234667		133851	0.0252444		133851	0.0754286
			133951	0.0824615					133951	0.0224		133951	0.0252444		133951	0.10078
			134051	0.0706813					134051	0.0213333		134051	0.0284444		134051	0.0900049
									134151	0.0234667		134151	0.0305778		134151	0.0798955
									134251	0.0202667		134251	0.0295111		134251	0.0645355
									134351	0.0213333		134351	0.0245333		134351	0.0485094
									134451	0.0213333		134451	0.0202667		134451	0.0221388
									134551	0.0234667		134551	0.0231111		134551	0.022609
									134651	0.0234667		134651	0.0220444		134651	0.0424359
									134751	0.0245333		134751	0.0241778		134751	0.0777012
									134851	0.0224		134851	0.0291556		134851	0.0848327
									134951	0.0224		134951	0.0348444		134951	0.0858514
									135051	0.0213333		135051	0.0337778		135051	0.0805616
									135151	0.0213333		135151	0.0462222		135151	0.0668473
									135251	0.0245333		135251	0.0451556		135251	0.0370286
									135351	0.0277333		135351	0.0433778		135351	0.0421224
									135451	0.0288		135451	0.0369778		135451	0.053329
									135551	0.0309333		135551	0.0309333		135551	0.0751935
									135651	0.0330667		135651	0.0152889		135651	0.077231
									135751	0.032		135751	0.0145778		135751	0.068689
									135851	0.0266667		135851	0.0206222		135851	0.0625763
									135951	0.0266667		135951	0.0259556		135951	0.0666514
									136051	0.0234667		136051	0.0330667		136051	0.048862
									136151	0.0213333		136151	0.0423111		136151	0.0471771
									136251	0.0181333		136251	0.0430222		136251	0.06528
									136351	0.0224		136351	0.0412444		136351	0.0665339
									136451	0.0245333		136451	0.0419556		136451	0.0726465
									136551	0.0277333		136551	0.0416		136551	0.0789551
									136651	0.0256		136651	0.0430222		136651	0.08064
									136751	0.0288		136751	0.0398222		136751	0.0666514
									136851	0.0277333		136851	0.0387556		136851	0.0729992
									136951	0.0256		136951	0.0334222		136951	0.0546612
									137051	0.0213333		137051	0.0323556		137051	0.0419657
									137151	0.0234667		137151	0.0231111		137151	0.0297404
									137251	0.0213333		137251	0.0241778		137251	0.0246465
									137351	0.0224		137351	0.0188444		137351	0.0144196
									137451	0.0224		137451	0.0263111		137451	0.0174759
									137551	0.0256		137551	0.0224		137551	0.0278596
									137651	0.0202667		137651	0.0334222		137651	0.0344424
									137751	0.0213333		137751	0.0494222		137751	0.0344424
									137851	0.016		137851	0.0615111		137851	0.0433371
									137951	0.0256		137951	0.0533333		137951	0.0362057
									138051	0.0256		138051	0.0622222		138051	0.0271151
									138151	0.0277333		138151	0.0519111		138151	0.0337763
									138251	0.0277333		138251	0.0380444		138251	0.066338
									138351	0.032		138351	0.0302222		138351	0.06144
									138451	0.0202667		138451	0.0337778		138451	0.0716278
									138551	0.0192		138551	0.0330667		138551	0.0751151
									138651	0.0181333		138651	0.0337778		138651	0.0720588
									138751	0.016		138751	0.0362667		138751	0.0467461
									138851	0.0117333		138851	0.0433778		138851	0.0549355
									138951	0.0117333		138951	0.0455111		138951	0.0569731
									139051	0.0096		139051	0.0394667		139051	0.0534857
									139151	0.00853333		139151	0.0462222		139151	0.0463543
									139251	0.0117333		139251	0.0440889		139251	0.0411429
									139351	0.0181333		139351	0.0355556		139351	0.0397322
									139451	0.0202667		139451	0.0316444		139451	0.0427886
									139551	0.0245333		139551	0.0327111		139551	0.0417698
									139651	0.0277333		139651	0.0280889		139651	0.0602253
									139751	0.0245333		139751	0.0270222		139751	0.0561502
									139851	0.0256		139851	0.0291556		139851	0.0479608
									139951	0.0245333		139951	0.0263111		139951	0.0387918
									140051	0.0213333		140051	0.0238222		140051	0.0408294
									140151	0.0245333		140151	0.0181333		140151	0.0182988
									140251	0.0277333		140251	0.0199111		140251	0.0182988
									140351	0.0224		140351	0.0156444		140351	0.0132441
									140451	0.0202667		140451	0.0234667		140451	0.0152816
									140551	0.0266667		140551	0.0256		140551	0.0101878
									140651	0.0256		140651	0.0334222		140651	0.0112065
									140751	0.0224		140751	0.0330667		140751	0.0173192
									140851	0.0224		140851	0.0369778		140851	0.0193567
									140951	0.0245333		140951	0.0316444		140951	0.0122253
									141051	0.0202667		141051	0.0312889		141051	0.022609
									141151	0.0170667		141151	0.0266667		141151	0.0309159
									141251	0.0202667		141251	0.0288		141251	0.0237845
									141351	0.0224		141351	0.0369778		141351	0.0207282
									141451	0.0213333		141451	0.0408889		141451	0.0197094
									141551	0.0213333		141551	0.0419556		141551	0.0121078
									141651	0.0213333		141651	0.0522667		141651	0.0192784
									141751	0.0170667		141751	0.0526222		141751	0.025391
									141851	0.0138667		141851	0.0483556		141851	0.0298188
									141951	0.0138667		141951	0.0490667		141951	0.0348343
									142051	0.00853333		142051	0.0512		142051	0.0412212
									142151	0.00746667		142151	0.0398222		142151	0.0254694
									142251	0.00746667		142251	0.0337778		142251	0.0234318
									142351	0.0096		142351	0.0270222		142351	0.0190041
									142451	0.0128		142451	0.0220444		142451	0.0139886
									142551	0.0170667		142551	0.0174222		142551	0.00481959
									142651	0.0202667		142651	0.0224		142651	0.00701388
									142751	0.0245333		142751	0.0252444		142751	0.00697469
									142851	0.0256		142851	0.0327111		142851	0.0237061
									142951	0.0362667		142951	0.032		142951	0.0282514
									143051	0.0426667		143051	0.0312889		143051	0.0449698
									143151	0.0405333		143151	0.0284444		143151	0.0522188
									143251	0.0405333		143251	0.032		143251	0.0529241
									143351	0.0416		143351	0.0238222		143351	0.0423053
									143451	0.0288		143451	0.0234667		143451	0.0514612
									143551	0.0277333		143551	0.0277333		143551	0.0545698
									143651	0.0256		143651	0.0341333		143651	0.0532767
									143751	0.032		143751	0.0309333		143751	0.0515918
									143851	0.0330667		143851	0.0330667		143851	0.0475167
									143951	0.0373333		143951	0.0330667		143951	0.0348343
									144051	0.0288		144051	0.0387556		144051	0.0150073
									144151	0.032		144151	0.0344889		144151	0.00611265
									144251	0.0245333		144251	0.0341333		144251	0.00611265
									144351	0.0277333		144351	0.0309333		144351	0.00756245
									144451	0.0245333		144451	0.0298667		144451	0.0126563
									144551	0.0277333		144551	0.0177778		144551	0.0126563
									144651	0.0352		144651	0.0131556		144651	0.0128131
									144751	0.0341333		144751	0.0124444		144751	0.00975673
									144851	0.0298667		144851	0.0124444		144851	0.0195135
									144951	0.0330667		144951	0.0145778		144951	0.0134008
									145051	0.0352		145051	0.0156444		145051	0.0205584
									145151	0.0362667		145151	0.0156444		145151	0.0204016
									145251	0.0373333		145251	0.0145778		145251	0.0204016
									145351	0.0384		145351	0.0152889		145351	0.0112327
									145451	0.0384		145451	0.0195556		145451	0.0112327
									145551	0.0352		145551	0.0248889		145551	0.0040751
									145651	0.0256		145651	0.0270222		145651	0.00611265
									145751	0.0224		145751	0.0291556		145751	0.0081502
									145851	0.016		145851	0.0284444		145851	0.0176196
									145951	0.00853333		145951	0.0270222		145951	0.0288261
									146051	0.00533333		146051	0.0231111		146051	0.0352522
									146151	0.0032		146151	0.0241778		146151	0.0479086
									146251	0.0032		146251	0.0309333		146251	0.0580963
									146351	0.0032		146351	0.0341333		146351	0.0564245
									146451	0.0032		146451	0.0344889		146451	0.0475559
									146551	0.0032		146551	0.0394667		146551	0.0513176
									146651	0.0064		146651	0.0391111		146651	0.0431673
									146751	0.00746667		146751	0.0433778		146751	0.0360359
									146851	0.0096		146851	0.0494222		146851	0.0262008
									146951	0.0106667		146951	0.0430222		146951	0.0269192
									147051	0.0106667		147051	0.0394667		147051	0.0299755
									147151	0.00853333		147151	0.0394667		147151	0.0254694
									147251	0.00533333		147251	0.0263111		147251	0.0285257
									147351	0.00426667		147351	0.0192		147351	0.031582
									147451	0.0032		147451	0.0277333		147451	0.0305633
									147551	0.00426667		147551	0.0248889		147551	0.0326008
									147651	0.0138667		147651	0.0231111		147651	0.0346384
									147751	0.016		147751	0.0241778		147751	0.0264882
									147851	0.0181333		147851	0.0248889		147851	0.0213943
									147951	0.0234667		147951	0.0206222		147951	0.0333453
									148051	0.0234667		148051	0.0206222		148051	0.0369502
									148151	0.0128		148151	0.0188444		148151	0.0416131
									148251	0.0138667		148251	0.0174222		148251	0.0497633
									148351	0.0106667		148351	0.0152889		148351	0.0702563
									148451	0.00746667		148451	0.0142222		148451	0.0583053
									148551	0.00853333		148551	0.0163556		148551	0.063791
									148651	0.0096		148651	0.0238222		148651	0.0550531
									148751	0.00853333		148751	0.0291556		148751	0.05376
									148851	0.0106667		148851	0.0348444		148851	0.0425535
									148951	0.0117333		148951	0.0384		148951	0.0456098
									149051	0.0128		149051	0.0476444		149051	0.0272718
									149151	0.0149333		149151	0.0401778		149151	0.0327967
									149251	0.0170667		149251	0.0476444		149251	0.0335412
									149351	0.0224		149351	0.0529778		149351	0.0331102
									149451	0.0256		149451	0.0558222		149451	0.0462237
									149551	0.0277333		149551	0.0497778		149551	0.046929
									149651	0.0330667		149651	0.0536889		149651	0.0414041
									149751	0.0362667		149751	0.0408889		149751	0.0362318
									149851	0.0394667		149851	0.0380444		149851	0.0342335
									149951	0.0373333		149951	0.0327111		149951	0.0160261
									150051	0.0373333		150051	0.032		150051	0.0103053
									150151	0.0341333		150151	0.0384		150151	0.0192
									150251	0.0277333		150251	0.0419556		150251	0.0306416
									150351	0.0234667		150351	0.0391111		150351	0.0501943
									150451	0.0234667		150451	0.0412444		150451	0.0562678
									150551	0.0213333		150551	0.0408889		150551	0.0640653
									150651	0.0202667		150651	0.0312889		150651	0.0673959
									150751	0.0245333		150751	0.0291556		150751	0.0625763
									150851	0.0245333		150851	0.0341333		150851	0.0402416
									150951	0.0288		150951	0.0451556		150951	0.039262
									151051	0.0330667		151051	0.0455111		151051	0.0304457
									151151	0.0330667		151151	0.048		151151	0.0212767
									151251	0.0373333		151251	0.0469333		151251	0.0173192
									151351	0.0352		151351	0.0380444		151351	0.0389094
									151451	0.0437333		151451	0.048		151451	0.0368718
									151551	0.0416		151551	0.0519111		151551	0.0409469
									151651	0.0426667		151651	0.0551111		151651	0.0460016
									151751	0.0352		151751	0.0664889		151751	0.0409078
									151851	0.0384		151851	0.0760889		151851	0.0152424
									151951	0.0224		151951	0.0504889		151951	0.0318171
									152051	0.0266667		152051	0.0419556		152051	0.0375771
									152151	0.0234667		152151	0.0369778		152151	0.0294661
									152251	0.0330667		152251	0.0394667		152251	0.0294661
									152351	0.0352		152351	0.0359111		152351	0.0294661
									152451	0.0437333		152451	0.0384		152451	0.0098351
									152551	0.0405333		152551	0.0394667		152551	0
									152651	0.0448		152651	0.0376889		152651	0.00101878
									152751	0.0469333		152751	0.0213333		152751	0.0193567
									152851	0.0437333		152851	0.0120889		152851	0.0254694
									152951	0.0405333		152951	0.00675556		152951	0.0326008
									153051	0.0362667		153051	0.00462222		153051	0.0377339
									153151	0.0298667		153151	0.00711111		153151	0.0458841
									153251	0.0170667		153251	0.0110222		153251	0.03264
									153351	0.0106667		153351	0.0120889		153351	0.0384784
									153451	0.0106667		153451	0.0142222		153451	0.0510563
									153551	0.0128		153551	0.0138667		153551	0.07488
									153651	0.0117333		153651	0.0117333		153651	0.0798171
									153751	0.0128		153751	0.00817778		153751	0.0956865
									153851	0.0128		153851	0.00817778		153851	0.100624
									153951	0.0096		153951	0.0103111		153951	0.0929829
									154051	0.0064		154051	0.0184889		154051	0.0729208
									154151	0.0064		154151	0.0216889		154151	0.0647706
									154251	0.0064		154251	0.0227556		154251	0.0637518
									154351	0.00746667		154351	0.0277333		154351	0.0570514
									154451	0.00533333		154451	0.0309333		154451	0.062302
									154551	0.0064		154551	0.0259556		154551	0.0735478
									154651	0.00746667		154651	0.0284444		154651	0.0726857
									154751	0.00853333		154751	0.0284444		154751	0.0597159
									154851	0.0096		154851	0.0256		154851	0.0495282
									154951	0.0138667		154951	0.0216889		154951	0.0609698
									155051	0.0192		155051	0.0188444		155051	0.0600294
									155151	0.0266667		155151	0.0142222		155151	0.0675527
									155251	0.0256		155251	0.0163556		155251	0.0792294
									155351	0.0341333		155351	0.0192		155351	0.0928261
									155451	0.0330667		155451	0.0195556		155451	0.0790335
									155551	0.0309333		155551	0.0241778		155551	0.0636343
									155651	0.032		155651	0.0248889		155651	0.0622237
									155751	0.0352		155751	0.0373333		155751	0.0651624
									155851	0.0256		155851	0.0341333		155851	0.0632816
									155951	0.0277333		155951	0.0490667		155951	0.0635951
									156051	0.0256		156051	0.0504889		156051	0.069982
									156151	0.0224		156151	0.0497778		156151	0.0646922
									156251	0.0192		156251	0.0398222		156251	0.0461584
									156351	0.0256		156351	0.0487111		156351	0.0532898
									156451	0.0234667		156451	0.0433778		156451	0.0465502
									156551	0.0266667		156551	0.0416		156551	0.038831
									156651	0.0330667		156651	0.0394667		156651	0.0369894
									156751	0.0437333		156751	0.0426667		156751	0.0361273
									156851	0.0416		156851	0.0327111		156851	0.01728
									156951	0.0437333		156951	0.0291556		156951	0.0234318
									157051	0.0426667		157051	0.0295111		157051	0.0291135
									157151	0.0341333		157151	0.0430222		157151	0.0438465
									157251	0.0298667		157251	0.0444444		157251	0.0457273
									157351	0.0352		157351	0.0579556		157351	0.0619102
									157451	0.0352		157451	0.0579556		157451	0.0580702
									157551	0.0394667		157551	0.0572444		157551	0.0516833
									157651	0.0373333		157651	0.0544		157651	0.0413388
									157751	0.0341333		157751	0.0494222		157751	0.04032
									157851	0.0256		157851	0.0472889		157851	0.0241371
									157951	0.0202667		157951	0.0472889		157951	0.0204147
									158051	0.0149333		158051	0.0529778		158051	0.0242155
									158151	0.0181333		158151	0.0483556		158151	0.0210024
									158251	0.0149333		158251	0.0504889		158251	0.0210024
									158351	0.0202667		158351	0.048		158351	0.0384784
									158451	0.0234667		158451	0.0547556		158451	0.0525845
									158551	0.0277333		158551	0.0540444		158551	0.0698253
									158651	0.032		158651	0.0536889		158651	0.0841273
									158751	0.032		158751	0.0664889		158751	0.0920033
									158851	0.0245333		158851	0.0593778		158851	0.0874971
									158951	0.0341333		158951	0.0476444		158951	0.0774661
									159051	0.0277333		159051	0.0554667		159051	0.0546612
									159151	0.0277333		159151	0.0636444		159151	0.0562286
									159251	0.0330667		159251	0.0512		159251	0.0503902
									159351	0.0416		159351	0.0497778		159351	0.0500376
									159451	0.0341333		159451	0.0508444		159451	0.0626155
									159551	0.0448		159551	0.0341333		159551	0.0666906
									159651	0.0394667		159651	0.0199111		159651	0.0508604
									159751	0.0394667		159751	0.0142222		159751	0.0557192
									159851	0.0341333		159851	0.0248889		159851	0.0471771
									159951	0.0341333		159951	0.0270222		159951	0.0254302
									160051	0.0298667		160051	0.0280889		160051	0.0254302
									160151	0.0298667		160151	0.0355556		160151	0.0262531
									160251	0.0256		160251	0.0391111		160251	0.0251951
									160351	0.0266667		160351	0.0355556		160351	0.0320522
									160451	0.0224		160451	0.0295111		160451	0.0300147
									160551	0.0213333		160551	0.0337778		160551	0.0300147
									160651	0.0266667		160651	0.0266667		160651	0.0355396
									160751	0.0341333		160751	0.0209778		160751	0.0494106
									160851	0.0405333		160851	0.0117333		160851	0.0545829
									160951	0.0469333		160951	0.0135111		160951	0.0644963
									161051	0.0458667		161051	0.00924444		161051	0.0780147
									161151	0.0373333		161151	0.00995556		161151	0.0755461
									161251	0.0309333		161251	0.00888889		161251	0.0545437
									161351	0.0309333		161351	0.0128		161351	0.0384392
									161451	0.0288		161451	0.0220444		161451	0.0416522
									161551	0.0266667		161551	0.0263111		161551	0.0255086
									161651	0.0352		161651	0.032		161651	0.0183771
									161751	0.0330667		161751	0.0476444		161751	0.0217861
									161851	0.0266667		161851	0.0551111		161851	0.0328751
									161951	0.0298667		161951	0.0462222		161951	0.0384
									162051	0.032		162051	0.0437333		162051	0.0508604
									162151	0.0277333		162151	0.0416		162151	0.0574433
									162251	0.0330667		162251	0.0280889		162251	0.052271
									162351	0.0309333		162351	0.0263111		162351	0.0483135
									162451	0.0309333		162451	0.0291556		162451	0.029662
									162551	0.0266667		162551	0.0334222		162551	0.0188082
									162651	0.0266667		162651	0.0348444		162651	0.0101878
									162751	0.0298667		162751	0.0366222		162751	0.0101878
									162851	0.0330667		162851	0.0362667		162851	0.00611265
									162951	0.032		162951	0.0419556		162951	0.00713143
									163051	0.0373333		163051	0.0462222		163051	0.0239804
									163151	0.0384		163151	0.0490667		163151	0.0295053
									163251	0.0341333		163251	0.0611556		163251	0.046511
									163351	0.0309333		163351	0.0508444		163351	0.0505861
									163451	0.0256		163451	0.0380444		163451	0.0495673
									163551	0.0234667		163551	0.0256		163551	0.0650449
									163651	0.0234667		163651	0.016		163651	0.069551
									163751	0.0192		163751	0		163751	0.0566204
									163851	0.0288		163851	0		163851	0.058658
									163951	0.0288		163951	0		163951	0.0596767
									164051	0.0309333		164051	0		164051	0.028369
									164151	0.032		164151	0		164151	0.0253518
									164251	0.0352		164251	0		164251	0.0355396
									164351	0.0277333		164351	0		164351	0.0273894
									164451	0.0298667		164451	0		164451	0.0344816
									164551	0.0277333		164551	0		164551	0.0426318
									164651	0.0309333		164651	0		164651	0.0366367
									164751	0.0330667		164751	0		164751	0.0289567
									164851	0.0362667		164851	0		164851	0.0371069
									164951	0.0352		164951	0		164951	0.033071
									165051	0.0362667		165051	0		165051	0.0409469
									165151	0.0277333		165151	0		165151	0.0419657
									165251	0.0234667		165251	0		165251	0.0384392
									165351	0.0170667		165351	0		165351	0.0404767
									165451	0.0192		165451	0		165451	0.039458
									165551	0.0192		165551	0		165551	0.0346384
									165651	0.0256		165651	0		165651	0.0631641
									165751	0.0256		165751	0		165751	0.0865176
									165851	0.0288		165851	0		165851	0.0854988
									165951	0.0298667		165951	0		165951	0.0865176
									166051	0.0288		166051	0		166051	0.0909061
									166151	0.0245333		166151	0		166151	0.0715494
									166251	0.0266667		166251	0		166251	0.0492147
									166351	0.0288		166351	0		166351	0.0543086
									166451	0.0256		166451	0		166451	0.0543086
									166551	0.0288		166551	0		166551	0.0391445
									166651	0.0341333		166651	0		166651	0.052271
									166751	0.0352		166751	0		166751	0.0811102
									166851	0.0309333		166851	0		166851	0.0988212
									166951	0.0298667		166951	0		166951	0.11618
									167051	0.0234667		167051	0		167051	0.123154
									167151	0.016		167151	0		167151	0.102152
									167251	0.0117333		167251	0		167251	0.0692376
									167351	0.0117333		167351	0		167351	0.0362449
									167451	0.016		167451	0		167451	0.0148114
									167551	0.0202667		167551	0		167551	0.00638694
									167651	0.0245333		167651	0		167651	0.0126955
									167751	0.0266667		167751	0		167751	0.0177894
									167851	0.0288		167851	0		167851	0.0269584
									167951	0.0256		167951	0		167951	0.0338155
									168051	0.0277333		168051	0		168051	0.0487445
									168151	0.0330667		168151	0		168151	0.0557976
									168251	0.0373333		168251	0		168251	0.0689633
									168351	0.0373333		168351	0		168351	0.0714318
									168451	0.0416		168451	0		168451	0.0645747
									168551	0.0373333		168551	0		168551	0.0608131
									168651	0.0341333		168651	0		168651	0.0511739
									168751	0.0277333		168751	0		168751	0.0339331
									168851	0.0298667		168851	0		168851	0.0222955
									168951	0.0277333		168951	0		168951	0.0233143
									169051	0.0309333		169051	0		169051	0.00909061
									169151	0.0352		169151	0		169151	0.0081502
									169251	0.0416		169251	0		169251	0.00713143
									169351	0.0352		169351	0		169351	0.00916898
									169451	0.0288		169451	0		169451	0.0163004
									169551	0.0213333		169551	0		169551	0.0224131
									169651	0.00853333		169651	0		169651	0.0208457
									169751	0		169751	0		169751	0.0233535
									169851	0		169851	0		169851	0.0325224
									169951	0		169951	0		169951	0.0319739
									170051	0.00853333		170051	0		170051	0.0424751
									170151	0.0149333		170151	0		170151	0.0485878
									170251	0.0245333		170251	0		170251	0.0589322
									170351	0.032		170351	0		170351	0.0578743
									170451	0.0362667		170451	0		170451	0.062498
									170551	0.0341333		170551	0		170551	0.0458841
									170651	0.0384		170651	0		170651	0.0441208
									170751	0.0362667		170751	0		170751	0.0368327
									170851	0.0394667		170851	0		170851	0.0389094
									170951	0.0384		170951	0		170951	0.0325224
									171051	0.0352		171051	0		171051	0.0325224
									171151	0.0277333		171151	0		171151	0.0329927
									171251	0.0213333		171251	0		171251	0.0300931
									171351	0.0149333		171351	0		171351	0.0178678
									171451	0.0181333		171451	0		171451	0.0242547
									171551	0.0181333		171551	0		171551	0.0283298
									171651	0.0181333		171651	0		171651	0.0199837
									171751	0.0277333		171751	0		171751	0.0236278
									171851	0.0309333		171851	0		171851	0.0246465
									171951	0.0352		171951	0		171951	0.0144588
									172051	0.0384		172051	0		172051	0.0103837
									172151	0.0448		172151	0		172151	0.0154776
									172251	0.0437333		172251	0		172251	0.0120686
									172351	0.0405333		172351	0		172351	0.0128131
									172451	0.0405333		172451	0		172451	0.0270759
									172551	0.0384		172551	0		172551	0.0508996
									172651	0.0309333		172651	0		172651	0.0536033
									172751	0.0266667		172751	0		172751	0.0557976
									172851	0.0288		172851	0		172851	0.0569731
									172951	0.0256		172951	0		172951	0.0406727
									173051	0.0256		173051	0		173051	0.0188865
									173151	0.0330667		173151	0		173151	0.0131265
									173251	0.0341333		173251	0		173251	0.0145371
									173351	0.0362667		173351	0		173351	0.0207673
									173451	0.0362667		173451	0		173451	0.02688
									173551	0.0384		173551	0		173551	0.040751
									173651	0.0330667		173651	0		173651	0.0612833
									173751	0.0288		173751	0		173751	0.0666514
									173851	0.0224		173851	0		173851	0.0782498
									173951	0.0234667		173951	0.00568889		173951	0.0770743
									174051	0.0288		174051	0.0117333		174051	0.0809535
									174151	0.0330667		174151	0.0199111		174151	0.0831478
									174251	0.0373333		174251	0.0298667		174251	0.0800131
									174351	0.0373333		174351	0.0348444		174351	0.0658286
									174451	0.0341333		174451	0.0348444		174451	0.0608914
									174551	0.0277333		174551	0.0348444		174551	0.0521143
									174651	0.0266667		174651	0.0295111		174651	0.0405943
									174751	0.0234667		174751	0.0248889		174751	0.0338939
									174851	0.0298667		174851	0.0266667		174851	0.027311
									174951	0.0362667		174951	0.0284444		174951	0.0334237
									175051	0.0405333		175051	0.0337778		175051	0.0224131
									175151	0.0384		175151	0.0448		175151	0.0081502
									175251	0.0384		175251	0.0437333		175251	0.0132441
									175351	0.032		175351	0.0430222		175351	0.028369
									175451	0.0234667		175451	0.0419556		175451	0.0409861
									175551	0.0170667		175551	0.0423111		175551	0.0559151
									175651	0.0128		175651	0.0376889		175651	0.0807967
									175751	0.0192		175751	0.0416		175751	0.0852637
									175851	0.0234667		175851	0.0416		175851	0.089378
									175951	0.0309333		175951	0.0455111		175951	0.0716669
									176051	0.0362667		176051	0.0465778		176051	0.0628506
									176151	0.0426667		176151	0.0544		176151	0.0400065
									176251	0.0373333		176251	0.0583111		176251	0.0502727
									176351	0.0384		176351	0.0615111		176351	0.0340898
									176451	0.0341333		176451	0.0657778		176451	0.0351086
									176551	0.0298667		176551	0.0615111		176551	0.04224
									176651	0.0266667		176651	0.0497778		176651	0.0585404
									176751	0.0298667		176751	0.0444444		176751	0.0460016
									176851	0.0288		176851	0.0419556		176851	0.0459233
									176951	0.0234667		176951	0.0291556		176951	0.0479608
									177051	0.0245333		177051	0.0295111		177051	0.0357355
									177151	0.0277333		177151	0.0305778		177151	0.027311
									177251	0.0309333		177251	0.0298667		177251	0.0271543
									177351	0.0277333		177351	0.0280889		177351	0.0393012
									177451	0.0330667		177451	0.0369778		177451	0.0513698
									177551	0.0288		177551	0.0355556		177551	0.0635951
									177651	0.0266667		177651	0.0408889		177651	0.0662204
									177751	0.0256		177751	0.0519111		177751	0.0625763
									177851	0.0277333		177851	0.0608		177851	0.0484702
									177951	0.0352		177951	0.0565333		177951	0.0384392
									178051	0.0384		178051	0.0583111		178051	0.0425143
									178151	0.0384		178151	0.0590222		178151	0.0653192
									178251	0.032		178251	0.0494222		178251	0.0750759
									178351	0.0277333		178351	0.0355556		178351	0.0861518
									178451	0.0202667		178451	0.0458667		178451	0.0953208
									178551	0.0181333		178551	0.0536889		178551	0.0983771
									178651	0.016		178651	0.0451556		178651	0.0691461
									178751	0.0181333		178751	0.0465778		178751	0.0569208
									178851	0.0266667		178851	0.064		178851	0.0550139
									178951	0.0266667		178951	0.0487111		178951	0.059089
									179051	0.0298667		179051	0.0448		179051	0.048862
									179151	0.0309333		179151	0.0430222		179151	0.0447869
									179251	0.0288		179251	0.0419556		179251	0.0427494
									179351	0.0224		179351	0.0423111		179351	0.0406335
									179451	0.0224		179451	0.0512		179451	0.0348343
									179551	0.0202667		179551	0.0448		179551	0.0434939
									179651	0.0213333		179651	0.0540444		179651	0.0520751
									179751	0.0298667		179751	0.0462222		179751	0.0561502
									179851	0.032		179851	0.0327111		179851	0.0632424
									179951	0.0352		179951	0.0288		179951	0.0598727
									180051	0.0426667		180051	0.0270222		180051	0.0492147
									180151	0.0394667		180151	0.0238222		180151	0.0484702
									180251	0.0362667		180251	0.0305778		180251	0.0483135
									180351	0.0426667		180351	0.0334222		180351	0.046942
									180451	0.0405333		180451	0.0355556		180451	0.0448653
									180551	0.0341333		180551	0.0384		180551	0.0431804
									180651	0.0405333		180651	0.0352		180651	0.0465894
									180751	0.0394667		180751	0.0337778		180751	0.0457273
									180851	0.0394667		180851	0.0266667		180851	0.0347167
									180951	0.0384		180951	0.0291556		180951	0.0463935
									181051	0.0405333		181051	0.0288		181051	0.0409469
									181151	0.0458667		181151	0.0344889		181151	0.0591282
									181251	0.0458667		181251	0.0394667		181251	0.0819722
									181351	0.0426667		181351	0.0458667		181351	0.0908278
									181451	0.0394667		181451	0.0472889		181451	0.0894563
									181551	0.0384		181551	0.0476444		181551	0.130207
									181651	0.0330667		181651	0.0408889		181651	0.125231
									181751	0.0266667		181751	0.0355556		181751	0.124447
									181851	0.0224		181851	0.0327111		181851	0.125701
									181951	0.0234667		181951	0.0284444		181951	0.115161
									182051	0.0234667		182051	0.0412444		182051	0.0940016
									182151	0.0224		182151	0.0536889		182151	0.0781322
									182251	0.0298667		182251	0.0572444		182251	0.0582661
									182351	0.0330667		182351	0.0579556		182351	0.0616751
									182451	0.0298667		182451	0.0540444		182451	0.0721371
									182551	0.0330667		182551	0.0376889		182551	0.0566204
									182651	0.0330667		182651	0.0277333		182651	0.0545829
									182751	0.0277333		182751	0.0224		182751	0.0579527
									182851	0.0234667		182851	0.0238222		182851	0.0550531
									182951	0.0288		182951	0.0231111		182951	0.0448653
									183051	0.0256		183051	0.0245333		183051	0.0616359
									183151	0.0256		183151	0.0259556		183151	0.0686498
									183251	0.0245333		183251	0.0277333		183251	0.0641045
									183351	0.0245333		183351	0.0270222		183351	0.0610873
												183451	0.0288		183451	0.0651624
												183551	0.0273778		183551	0.0706482
												183651	0.0245333		183651	0.0761731
												183751	0.0263111		183751	0.0771918
												183851	0.0298667		183851	0.0735869
												183951	0.0366222		183951	0.0755069
												184051	0.0465778		184051	0.0643396
												184151	0.0472889		184151	0.0616882
												184251	0.0483556		184251	0.0739004
												184351	0.0448		184351	0.0846367
												184451	0.0369778		184451	0.0869878
												184551	0.0270222		184551	0.0718237
												184651	0.0302222
												184751	0.0256
												184851	0.0291556
												184951	0.0291556
												185051	0.0348444
												185151	0.0337778
												185251	0.0408889
												185351	0.0416
												185451	0.0444444
												185551	0.0426667
												185651	0.048
												185751	0.0561778
												185851	0.0746667
												185951	0.0942222
												186051	0.0910222
												186151	0.0789333
												186251	0.0693333
												186351	0.0472889
												186451	0.0302222
												186551	0.0252444
												186651	0.0241778
												186751	0.0152889
												186851	0.0096
												186951	0
												187051	0
												187151	0.00391111
												187251	0.0156444
												187351	0.0216889
												187451	0.0309333
												187551	0.0391111
												187651	0.0426667
												187751	0.0440889
												187851	0.0451556
												187951	0.0483556
												188051	0.0536889
												188151	0.0565333
												188251	0.0547556
												188351	0.0590222
												188451	0.0576
												188551	0.0576
												188651	0.0579556
												188751	0.048
												188851	0.0408889
												188951	0.0309333
												189051	0.0248889
												189151	0.0152889
												189251	0.0170667
												189351	0.0149333
												189451	0.0206222
												189551	0.0259556
												189651	0.0355556
												189751	0.0394667
												189851	0.0458667
												189951	0.0501333
												190051	0.0458667
												190151	0.0448
												190251	0.0472889
												190351	0.048
												190451	0.0433778
												190551	0.0380444
												190651	0.0348444
												190751	0.0376889
												190851	0.0376889
												190951	0.0405333
												191051	0.0423111
												191151	0.0433778
												191251	0.0330667
												191351	0.0341333
												191451	0.0337778
												191551	0.0398222
												191651	0.0437333
												191751	0.0476444
												191851	0.0426667
												191951	0.0369778
												192051	0.0348444
												192151	0.0330667
												192251	0.0369778
												192351	0.0355556
												192451	0.0384
												192551	0.0373333
												192651	0.0309333
												192751	0.0330667
												192851	0.0373333
												192951	0.0490667
												193051	0.0540444
												193151	0.0600889
												193251	0.0512
												193351	0.0536889
												193451	0.0558222
												193551	0.0462222
												193651	0.0472889
												193751	0.0593778
												193851	0.0554667
												193951	0.0451556
												194051	0.0490667
												194151	0.0476444
												194251	0.0362667
												194351	0.0387556
												194451	0.0337778
												194551	0.0298667
												194651	0.0302222
												194751	0.0337778
												194851	0.0337778
												194951	0.0334222
												195051	0.0398222
												195151	0.0387556
												195251	0.0380444
												195351	0.0352
												195451	0.0394667
												195551	0.0352
												195651	0.0327111
												195751	0.0408889
												195851	0.0444444
												195951	0.0558222
												196051	0.0579556
												196151	0.0583111
												196251	0.0483556
												196351	0.0423111
												196451	0.0334222
												196551	0.0398222
												196651	0.0369778
												196751	0.0369778
												196851	0.0369778
												196951	0.0341333
												197051	0.0327111
												197151	0.0419556
												197251	0.0462222
												197351	0.0497778
												197451	0.0508444
												197551	0.0423111
												197651	0.0362667
												197751	0.0394667
												197851	0.0423111
												197951	0.0416
												198051	0.0483556
												198151	0.0519111
												198251	0.0472889
												198351	0.0444444
												198451	0.0444444
												198551	0.0604444
												198651	0.0579556
												198751	0.0558222
												198851	0.0590222
												198951	0.0554667
												199051	0.0344889
												199151	0.0362667
												199251	0.0380444
												199351	0.0440889
												199451	0.0522667
												199551	0.0508444
												199651	0.0444444
												199751	0.0380444
												199851	0.0241778
[truncated: 17 more rows]

## Sheet: Table S5
Table S5. Dated phylogenetic tree parameters for chloroplast dataset, divergence times (DivTime), relative evolutionary rates (Rate), and temporal confidence intervals (0.95; CI_Lower / CI_Upper) inferred using the RelTime method.
NodeLabel	NodeId	Outgroup	Des1	Des2	RelTime	StdErr(RelTime)	Rate	DivTime	CI_Lower	CI_Upper	CI_Lower_No_Constraint	CI_Upper_No_Constraint	MinTime	MaxTime
Aneura pinguis 10 (J)	1	no					3.85014
Aneura pinguis 5 (E)	2	no					1.89822
Aneura pinguis 4 (D)	3	no					2.38365
Aneura pinguis 1 (A)	4	no					2.16365
Aneura pinguis 2 (B)	5	no					2.76618
Aneura pinguis 6 (F)	6	no					6.1875
Aneura pinguis 3 (C)	7	no					3.30565
Aneura pinguis 7 (G)	8	no					2.15031
Aneura pinguis 8 (H)	9	no					4.1964
Aneura pinguis 9 (I)	10	no					2.25268
Riccardia latifrons	11	no					2.63536
Metzgeria leptoneura	12	no					1.92284
Pleurozia purpurea	13	no					0.842195
Asperifolia arguta	14	no					3.22859
Calypogeia fissa	15	no					2.28387
Calypogeia suecica	16	no					2.62635
Calypogeia integristipula	17	no					1.54183
Metacalypogeia alternifolia	18	no					1.71648
Gymnomitrion concinnatum	19	no					1.50291
Bazzania japonica	20	no					1.73228
Lepidozia cupressina	21	no					1.98718
Lepidozia trichodes	22	no					2.24366
Herbertus dicranus	23	no					1.01048
Herbertus ramosus	24	no					1.09998
Heteroscyphus zollingeri	25	no					1.54051
Plagiochila subtropica	26	no					1.4116
Trichocolea tomentella	27	no					1.25598
Diplophyllum taxifolium	28	no					1.66534
Douinia plicata	29	no					1.01016
Scapania ampliata	30	no					2.19826
Scapania gracilis	31	no					2.73431
Scapania ornithopodioides	32	no					2.24226
Plicanthus hirtellus	33	no					1.08268
Nowellia curvifolia	34	no					2.67542
Odontoschisma grosseverrucosum	35	no					2.18477
Frullania orientalis	36	no					1.15675
Ptychanthus striatus	37	no					1.79243
Porella plumosa	38	no					0.703701
Radula japonica	39	no					1.89225
Ptilidium pulcherrimum	40	no					0.628191
Apopellia endiviifolia 9 & 10 (A)	41	no					2.10133
Apopellia endiviifolia 12 (A)	42	no					2.10133
Apopellia endiviifolia 11 (A)	43	no					0.0512625
Apopellia endiviifolia 2 (C)	44	no					1.28664
Apopellia endiviifolia 3 (C)	45	no					1.28664
Apopellia endiviifolia 14 (A)	46	no					1.04322
Apopellia endiviifolia 13 (B)	47	no					22.8431
Apopellia endiviifolia 4 (B)	48	no					13.7169
Apopellia endiviifolia 6 (B)	49	no					1.72238
Apopellia endiviifolia 5 (B)	50	no					2.14049
Apopellia endiviifolia 8 (B)	51	no					2.14049
Apopellia endiviifolia 7 (B)	52	no					1.61758
Apopellia endiviifolia 1 (B)	53	no					0.573789
Pellia epiphylla 1 (N)	54	no					60.1584
Pellia epiphylla 4 (N)	55	no					14.8391
Pellia epiphylla 3 (N)	56	no					0.390549
Pellia epiphylla 5 (N)	57	no					8.66317
Pellia epiphylla var. borealis 1	58	no					0.327507
Pellia epiphylla var. borealis 2	59	no					0.327507
Pellia epiphylla 2 (N)	60	no					3.17474
Pellia epiphylla 6 (S)	61	no					0.155472
Pellia epiphylla 7 (S)	62	no					5.99551
Pellia epiphylla 8 (S)	63	no					0.809949
Pellia neesiana 1	64	no					1.13855
Pellia neesiana 2	65	no					2.27722
Pellia neesiana 3	66	no					2.27722
Fossombronia foveolata	67	no					2.20048
Fossombronia wondraczekii	68	no					1.57189
Makinoa crispata	69	no					1.57793
Moerckia blyttii	70	no					1.12758
Moerckia flotoviana	71	no					1.82656
Moerckia hibernica	72	no					2.56192
Pallavicinia ambigua	73	no					1.41805
Pallavicinia longispina	74	no					3.40457
Pallavicinia lyellii 1	75	no					0.196137
Pallavicinia lyellii 2	76	no					7.5608
Asterella wallichiana	77	no					0.865715
Conocephalum conicum	78	no					1.39407
Riccia cavernosa	79	no					1.7684
Riccia fluitans	80	no					1.72359
Monosolenium tenerum	81	no					1.20914
Wiesnerella denudata	82	no					0.795082
Dumortiera hirsuta	83	no					0.832474
Marchantia paleacea	84	no					0.649854
Marchantia polymorpha	85	no					1.1258
Lunularia cruciata	86	no					0.650395
Blasia pusilla	87	no					0.686139
Haplomitrium mnioides	88	yes					1
Treubia lacunosa	89	yes					1
-	90	no	1	2	0.00399009	0.0026958	2.70341	10.9501	3.67009	32.6708
-	91	no	90	3	0.00469362	0.00291126	2.5385	12.8808	4.61702	35.9357
-	92	no	91	4	0.00933657	0.00492069	2.34359	25.6226	10.3705	63.3061
-	93	no	5	6	0.0018844	0.0017316	4.13712	5.1714	1.33935	19.9674
-	94	no	7	93	0.00246022	0.00195223	3.69809	6.75165	1.98325	22.9848
-	95	no	8	9	0.00343096	0.00242591	3.00392	9.41566	3.04239	29.1398
-	96	no	95	94	0.0058961	0.00329765	3.33298	16.1808	6.27158	41.7469
-	97	no	10	96	0.00701275	0.00361857	2.7401	19.2453	7.90808	46.8357
-	98	no	92	97	0.0114472	0.0057984	2.5341	31.4148	13.0789	75.4567
-	99	no	11	98	0.0883773	0.0347503	2.58424	242.536	119.288	493.124
-	100	no	12	99	0.10495	0.0303163	2.22914	288.017	167.908	494.043
-	101	no	13	100	0.135286	0.0265039	1.37017	371.268	255.137	540.26
-	102	no	15	16	0.00390447	0.00237137	2.44913	10.7152	3.90339	29.414
-	103	no	17	102	0.00674595	0.00313316	1.94323	18.5131	8.18218	41.8879
-	104	no	14	103	0.0297189	0.0109271	2.50477	81.5585	41.7547	159.306
-	105	no	18	104	0.0454846	0.0133987	2.0735	124.825	72.0664	216.206
-	106	no	19	105	0.05554	0.0135108	1.7653	152.42	96.1856	241.531
-	107	no	21	22	0.0121365	0.00506989	2.11153	33.3065	15.7761	70.3167
-	108	no	107	20	0.0350307	0.0108746	1.91253	96.1356	54.0392	171.025
-	109	no	23	24	0.00520394	0.00239449	1.05428	14.2813	6.3516	32.1109
-	110	no	108	109	0.0713794	0.0166587	1.41998	195.888	125.805	305.015
-	111	no	25	26	0.0482078	0.0151078	1.47464	132.298	73.9994	236.526
-	112	no	27	111	0.0728733	0.0170691	1.36093	199.988	128.244	307.298
-	113	no	110	112	0.0757836	0.0154812	1.39014	207.975	140.754	307.298
-	114	no	113	106	0.089133	0.0169104	1.56653	244.61	170.015	351.933
-	115	no	30	31	0.00346431	0.00225391	2.45168	9.50719	3.28318	27.5302
-	116	no	32	115	0.00779986	0.00364199	2.34463	21.4054	9.42656	48.6062
-	117	no	29	116	0.0145435	0.00599049	1.53897	39.9122	19.0735	83.5178
-	118	no	28	117	0.0170664	0.00595589	1.60091	46.8358	24.7082	88.7802
-	119	no	33	118	0.038448	0.0107586	1.31654	105.514	62.4721	178.21
-	120	no	34	35	0.0531989	0.0150094	2.41768	145.995	86.0973	247.564
-	121	no	120	119	0.0664051	0.0137163	1.78409	182.237	122.827	270.384
-	122	no	114	121	0.0922926	0.0169707	1.67177	253.281	177.945	360.512
-	123	no	36	37	0.0896889	0.018428	1.43993	246.136	166.223	364.467
-	124	no	38	39	0.1067	0.0197169	1.15394	292.821	205.38	417.49
-	125	no	123	124	0.117688	0.020001	1.28903	322.976	232.839	448.005
-	126	no	40	125	0.131261	0.0219534	0.899864	360.223	260.999	464.91
-	127	no	122	126	0.138002	0.0233116	1.22653	378.722	273.55	464.91	249.848	569.762	214.129	464.91
-	128	no	127	101	0.169724	0.0214143	1.29636	465.779	364.625	594.995
-	129	no	41	42	5.03872e-07	0.000633851	2.10133	0.00138279	2.80416e-07	6.81881
-	130	no	43	129	2.06545e-05	0.000642123	0.469871	0.0566826	0.000465083	6.90827
-	131	no	44	45	8.22918e-07	0.000633968	1.28664	0.00225835	7.47816e-07	6.82008
-	132	no	131	130	0.000596055	0.000853546	0.777532	1.63577	0.2827	9.46494
-	133	no	46	132	0.00645183	0.00243355	0.900633	17.7059	8.92934	35.1089
-	134	no	47	48	6.96278e-06	0.000636773	17.7013	0.0191081	5.32999e-05	6.85031
-	135	no	134	49	8.54966e-06	0.000637138	5.52164	0.0234631	8.03172e-05	6.85426
-	136	no	50	51	4.94653e-07	0.000633832	2.14049	0.00135749	2.70256e-07	6.81862
-	137	no	135	136	1.36779e-05	0.000638809	3.43788	0.0375366	0.000205023	6.87236
-	138	no	137	52	1.79516e-05	0.000639845	2.35819	0.049265	0.000352581	6.88365
-	139	no	138	53	2.42124e-05	0.000641041	1.16323	0.0664467	0.000640175	6.8968
-	140	no	139	133	0.0151032	0.00404735	1.02354	41.4481	25.0474	68.5878
-	141	no	54	55	9.00202e-07	0.000631512	29.878	0.00247045	8.98355e-07	6.79366
-	142	no	56	141	2.71106e-06	0.000632267	6.68093	0.00744003	8.13816e-06	6.80178
-	143	no	57	142	4.71235e-06	0.000632988	7.60776	0.0129322	2.456e-05	6.80955
-	144	no	58	59	3.2329e-06	0.000632442	0.327507	0.00887214	1.15695e-05	6.80367
-	145	no	144	143	6.46611e-06	0.00063349	1.70115	0.0177451	4.62055e-05	6.81498
-	146	no	60	145	9.08425e-05	0.00066531	2.32394	0.249301	0.00867316	7.16592
-	147	no	61	62	6.81025e-06	0.000633898	1.34064	0.0186895	5.12216e-05	6.81937
-	148	no	147	63	0.000116926	0.000675257	1.04204	0.320882	0.0141467	7.2784
-	149	no	148	146	0.00153213	0.00111698	1.55616	4.20465	1.32514	13.3413
-	150	no	65	66	4.64954e-07	0.000631267	2.27722	0.00127598	2.39748e-07	6.79102
-	151	no	150	64	9.29951e-07	0.000631392	1.6102	0.00255209	9.58894e-07	6.79236
-	152	no	151	149	0.0112598	0.00341289	1.58295	30.9006	17.5848	54.2998
-	153	no	140	152	0.114464	0.0116478	1.27288	314.126	257.661	382.965
-	154	no	67	68	0.0109514	0.00355078	1.85981	30.0541	16.5102	54.7087
-	155	no	69	154	0.122073	0.0123915	1.71308	335.008	274.921	408.226
-	156	no	71	72	0.00302789	0.00158322	2.16321	8.30952	3.38235	20.4142
-	157	no	70	156	0.0429822	0.0110859	1.56179	117.957	72.5429	191.802
-	158	no	75	76	5.39827e-06	0.00065836	1.69065	0.0148146	3.0988e-05	7.08251
-	159	no	158	74	0.0101412	0.00396143	2.39915	27.8308	13.7431	56.3593
-	160	no	159	73	0.0153686	0.00405971	1.84448	42.1765	25.6575	69.3309
-	161	no	160	157	0.0945454	0.0116301	1.69726	259.463	204.341	329.455
-	162	no	161	155	0.141921	0.0107709	1.70516	389.477	335.827	451.698
-	163	no	162	153	0.15523	0.00999779	1.47325	426.003	389.091	483.161	343.062	525.025	389.091	496.645
-	164	no	128	163	0.180619	0.0182652	1.38198	495.676	407.073	603.565
-	165	no	79	80	0.0159821	0.00758395	1.74585	43.8602	19.1051	100.691
-	166	no	78	165	0.0402111	0.0154677	1.56007	110.352	55.0027	221.401
-	167	no	81	82	0.039685	0.0160227	0.980491	108.909	52.6999	222.472
-	168	no	167	166	0.0438419	0.0146316	1.23679	120.317	65.0691	222.472
-	169	no	83	168	0.047004	0.0144245	1.01469	128.994	72.9426	228.118
-	170	no	77	169	0.0511323	0.0133159	0.937246	140.324	85.9216	229.171
-	171	no	84	85	0.017256	0.00592486	0.85534	47.356	25.2118	88.95
-	172	no	171	170	0.0694933	0.0137545	0.895357	190.712	130.576	278.544
-	173	no	86	172	0.0948147	0.0151642	0.763109	260.202	191.121	354.254
-	174	no	87	173	0.162766	0.0197845	0.723601	446.682	352.766	485.386	322.2	614.61	272.549	485.386
-	175	no	164	174	0.241707	0.0361321	1	663.323	496.858	885.559
outgroup-outgroup	176	yes	88	89
outgroup	177	yes	175	176
Note: The Reltime method does not estimate times for outgroup nodes.

## Sheet: Table S6
Table S6. Dated phylogenetic tree parameters for mitochondrial dataset, divergence times (DivTime), relative evolutionary rates (Rate), and temporal confidence intervals (0.95; CI_Lower / CI_Upper) inferred using the RelTime method.
NodeLabel	NodeId	Outgroup	Des1	Des2	RelTime	StdErr(RelTime)	Rate	DivTime	CI_Lower	CI_Upper	CI_Lower_No_Constraint	CI_Upper_No_Constraint	MinTime	MaxTime
Lepidozia cupressina	1	no					2.65869
Lepidozia trichodes	2	no					2.50838
Bazzania japonica	3	no					1.64797
Herbertus dicranus	4	no					0.671927
Herbertus ramosus	5	no					0.375458
Trichocolea tomentella	6	no					1.29375
Heteroscyphus zollingeri	7	no					1.8231
Plagiochila subtropica	8	no					1.79991
Gymnomitrion concinnatum	9	no					1.2703
Metacalypogeia alternifolia	10	no					1.99369
Asperifolia arguta	11	no					4.05027
Calypogeia integristipula	12	no					1.541
Calypogeia fissa	13	no					1.29697
Calypogeia suecica	14	no					2.72684
Nowellia curvifolia	15	no					2.89767
Odontoschisma grosseverrucosum	16	no					2.19177
Plicanthus hirtellus	17	no					1.09814
Diplophyllum taxifolium	18	no					2.17276
Douinia plicata	19	no					1.32844
Scapania ornithopodioides	20	no					1.89722
Scapania ampliata	21	no					1.17825
Scapania gracilis	22	no					2.43684
Frullania orientalis	23	no					1.19372
Ptychanthus striatus	24	no					1.62367
Ptilidium pulcherrimum	25	no					0.342785
Porella plumosa	26	no					0.340855
Radula japonica	27	no					2.18829
Pleurozia purpurea	28	no					0.878009
Metzgeria leptoneura	29	no					1.26602
Riccardia latifrons	30	no					2.50922
Aneura pinguis 10 (J)	31	no					3.96431
Aneura pinguis 5 (E)	32	no					0.946608
Aneura pinguis 4 (D)	33	no					1.9677
Aneura pinguis 1 (A)	34	no					4.75769
Aneura pinguis 9 (I)	35	no					1.53189
Aneura pinguis 7 (G)	36	no					1.01179
Aneura pinguis 8 (H)	37	no					1.01093
Aneura pinguis 2 (B)	38	no					1.92702
Aneura pinguis 3 (C)	39	no					2.05709
Aneura pinguis 6 (F)	40	no					4.84709
Fossombronia foveolata	41	no					1.52176
Fossombronia wondraczekii	42	no					1.03244
Makinoa crispata	43	no					0.649963
Pallavicinia ambigua	44	no					2.55343
Pallavicinia lyellii 1	45	no					2.01793
Moerckia blyttii	46	no					1.10358
Moerckia flotoviana	47	no					0.744111
Moerckia hibernica	48	no					1.27743
Apopellia endiviifolia 11 (A)	49	no					18.6494
Apopellia endiviifolia 12 (A)	50	no					0.123604
Apopellia endiviifolia 10 (A)	51	no					4.08892
Apopellia endiviifolia 9 (A)	52	no					2.27523
Apopellia endiviifolia 2 (C)	53	no					4.44152
Apopellia endiviifolia 3 (C)	54	no					4.30408
Apopellia endiviifolia 1 (B)	55	no					4.24895
Apopellia endiviifolia 4 (B)	56	no					3.41788
Apopellia endiviifolia 5 (B)	57	no					12.3644
Apopellia endiviifolia 8 (B)	58	no					12.3644
Apopellia endiviifolia 6 (B)	59	no					49.8343
Apopellia endiviifolia 7 (B)	60	no					2.77417
Pellia neesiana 1	61	no					3.3988
Pellia neesiana 2	62	no					3.3988
Pellia neesiana 3	63	no					25.9043
Pellia epiphylla 6 (S)	64	no					28.6713
Pellia epiphylla 7 (S)	65	no					28.6713
Pellia epiphylla 8 (S)	66	no					4.59756
Pellia epiphylla 3 (N)	67	no					2.08006
Pellia epiphylla 4 (N)	68	no					44.8898
Pellia epiphylla 5 (N)	69	no					44.8851
Pellia epiphylla 1 (N)	70	no					2.75333
Pellia epiphylla var. borealis 1	71	no					45.7253
Pellia epiphylla 2 (N)	72	no					1362.34
Pellia epiphylla var. borealis 2	73	no					4.42485
Blasia pusilla	74	no					0.338281
Lunularia cruciata	75	no					0.302263
Marchantia paleacea	76	no					0.707476
Marchantia polymorpha	77	no					0.332272
Dumortiera hirsuta	78	no					0.775717
Asterella wallichiana	79	no					0.557547
Monosolenium tenerum	80	no					0.419399
Wiesnerella denudata	81	no					0.556107
Conocephalum conicum	82	no					0.486903
Riccia cavernosa	83	no					0.228577
Riccia fluitans	84	no					0.525365
Haplomitrium mnioides	85	yes					1
Treubia lacunosa	86	yes					1
-	87	no	1	2	0.00117429	0.000735583	2.58244	14.8782	5.29243	41.826
-	88	no	87	3	0.00382602	0.00173243	2.06296	48.4754	21.7914	107.834
-	89	no	4	5	0.000410383	0.000376076	0.502275	5.19952	1.34986	20.0281
-	90	no	88	89	0.0121651	0.00382132	1.01793	154.131	86.1065	275.897
-	91	no	7	8	0.00682071	0.00301317	1.81147	86.4179	39.4848	189.137
-	92	no	6	91	0.0126798	0.00387778	1.53088	160.653	91.006	279.386
-	93	no	90	92	0.0134026	0.00354721	1.24833	169.809	103.209	279.386
-	94	no	13	14	0.000475771	0.000471496	1.88059	6.02798	1.46059	24.878
-	95	no	12	94	0.000914165	0.000643256	1.70235	11.5824	3.75721	35.7052
-	96	no	11	95	0.00332595	0.00177032	2.62583	42.1395	16.9345	104.859
-	97	no	10	96	0.00620377	0.00260106	2.28803	78.6012	37.1443	166.329
-	98	no	9	97	0.00902176	0.0029612	1.70484	114.305	62.3803	209.451
-	99	no	93	98	0.015116	0.00371478	1.45884	191.519	120.329	304.827
-	100	no	15	16	0.00657194	0.00277307	2.52012	83.2659	39.1891	176.917
-	101	no	21	22	0.00063564	0.000565902	1.69446	8.05351	2.14408	30.2502
-	102	no	20	101	0.00152923	0.000956737	1.79298	19.3752	6.8987	54.4161
-	103	no	19	102	0.00225041	0.00130857	1.54333	28.5125	10.7354	71.3027
-	104	no	18	103	0.00236923	0.0011812	1.8312	30.0179	12.6373	71.3027
-	105	no	17	104	0.00498982	0.00197232	1.41806	63.2206	30.9948	128.952
-	106	no	100	105	0.01126	0.00308147	1.89042	142.663	85.3678	238.412
-	107	no	99	106	0.0153961	0.00366152	1.66067	195.068	124.292	306.145
-	108	no	23	24	0.0155286	0.00425185	1.39219	196.746	117.702	328.875
-	109	no	107	108	0.020536	0.00475656	1.52052	260.189	167.626	403.866
-	110	no	26	27	0.0168455	0.00410812	0.86365	213.431	134.542	338.576
-	111	no	25	110	0.0212029	0.00451683	0.544101	268.639	178.948	403.282
Lepidozia cupressina-Radula japonica	112	no	109	111	0.0225026	0.00494978	0.909568	285.107	216.803	415.015	164.519	486.628	216.803	462.64
-	113	no	31	32	0.000176769	0.000280431	1.93717	2.23965	0.351284	14.2792
-	114	no	113	33	0.000210203	0.000285765	1.95238	2.66326	0.483299	14.6761
-	115	no	114	34	0.000355089	0.000337602	3.04776	4.49895	1.13087	17.8982
-	116	no	36	37	0.000124622	0.000248969	1.01136	1.57895	0.198434	12.5637
-	117	no	39	40	3.93224e-05	0.00020408	3.15767	0.498211	0.0244299	10.1603
-	118	no	38	117	5.0864e-05	0.000207626	2.46676	0.644443	0.0401181	10.3521
-	119	no	116	118	0.000153468	0.000254097	1.57949	1.94443	0.292794	12.9128
-	120	no	35	119	0.000250292	0.00029121	1.55551	3.17118	0.664755	15.128
-	121	no	115	120	0.000506043	0.000372489	2.17734	6.41153	2.00478	20.5049
-	122	no	30	121	0.00745668	0.00340616	2.3374	94.4755	42.2228	211.393
-	123	no	29	122	0.012653	0.0038604	1.72023	160.312	90.9238	282.655
-	124	no	28	123	0.0193536	0.00374499	1.22898	245.209	169.253	355.252
-	125	no	112	124	0.0269671	0.0026925	1.05728	341.671	281.289	415.015
-	126	no	41	42	0.00272171	0.00124896	1.25345	34.4838	15.3644	77.3956
-	127	no	126	43	0.0245914	0.00405008	0.902604	311.571	226.826	427.978
-	128	no	44	45	0.00227337	0.00104475	2.26994	28.8034	12.821	64.7094
-	129	no	47	48	0.0003657	0.000317021	0.974962	4.63339	1.26228	17.0075
-	130	no	46	129	0.0114058	0.00396491	1.03728	144.51	76.4042	273.326
-	131	no	128	130	0.0223499	0.00363641	1.53446	283.172	206.919	387.525
-	132	no	127	131	0.0314528	0.00297271	1.17686	398.505	331.463	479.106
-	133	no	125	132	0.0334901	0.00303766	1.11547	424.317	355.536	502.256
-	134	no	49	50	8.10252e-06	0.000177719	4.17013	0.102658	0.00119381	8.82781
-	135	no	134	51	4.21838e-05	0.000195031	4.12933	0.534466	0.0294009	9.71581
-	136	no	135	52	8.47569e-05	0.000212071	3.06516	1.07386	0.108371	10.6411
-	137	no	53	54	8.54642e-06	0.000177088	4.37226	0.108282	0.00133291	8.79658
-	138	no	136	137	0.000145565	0.000231286	3.66083	1.8443	0.288846	11.7759
-	139	no	57	58	8.09985e-08	0.000173123	12.3644	0.00102624	1.22486e-07	8.59836
-	140	no	59	60	3.61008e-07	0.000173285	11.7579	0.00457395	2.43087e-06	8.60637
-	141	no	139	140	6.47524e-06	0.000176537	12.0574	0.0820407	0.000767583	8.76867
-	142	no	56	141	3.53816e-05	0.000190153	6.41955	0.448282	0.0212307	9.46539
-	143	no	55	142	4.09385e-05	0.000190057	5.22268	0.518688	0.028416	9.46781
-	144	no	138	143	0.00348573	0.00149991	4.37257	44.1639	20.5265	95.0213
-	145	no	61	62	2.94663e-07	0.000151992	3.3988	0.00373336	1.84637e-06	7.54885
-	146	no	145	63	5.89326e-07	0.000152088	9.38316	0.00746671	7.38082e-06	7.5536
-	147	no	64	65	3.49304e-08	0.000151869	28.6713	0.000442566	2.59674e-08	7.54272
-	148	no	147	66	3.26639e-06	0.00015343	11.4812	0.0413849	0.00022475	7.62049
-	149	no	68	69	3.4143e-07	0.000152044	44.8874	0.00432589	2.47811e-06	7.55104
-	150	no	149	70	3.63741e-07	0.000152036	11.1171	0.00460857	2.81272e-06	7.55104
-	151	no	72	73	2.26335e-07	0.000151979	304.628	0.00286765	1.08945e-06	7.5482
-	152	no	71	151	3.24475e-07	0.000152015	118.022	0.00411107	2.23853e-06	7.54999
-	153	no	150	152	4.53828e-07	0.00015206	36.2224	0.00574996	4.37779e-06	7.55223
-	154	no	67	153	4.81476e-07	0.000152064	8.68014	0.00610027	4.92733e-06	7.55241
-	155	no	148	154	0.00010355	0.000196015	9.9829	1.31197	0.173706	9.90903
-	156	no	146	155	0.0016306	0.000654357	9.67839	20.6595	10.0347	42.5341
-	157	no	144	156	0.0256443	0.00346471	6.50534	324.912	250.071	422.15
Lepidozia cupressina-Pellia epiphylla var. borealis 2	158	no	133	157	0.035305	0.00221255	2.69379	447.311	395.729	502.256	347.121	567.724	392.367	502.256
-	159	no	76	77	0.00616431	0.00249103	0.484845	78.1013	37.7717	161.491
-	160	no	80	81	0.0157667	0.0055828	0.482939	199.763	104.52	357.722
-	161	no	83	84	0.00805908	0.00380645	0.346535	102.108	44.6185	233.67
-	162	no	82	161	0.0163533	0.00535787	0.410766	207.195	113.185	357.722
-	163	no	160	162	0.0171228	0.004782	0.445393	216.945	128.568	357.722
-	164	no	79	163	0.0181944	0.00458113	0.498325	230.521	143.301	357.722
-	165	no	78	164	0.018913	0.00397059	0.621739	239.626	160.518	357.722
-	166	no	159	165	0.0213221	0.00326704	0.549042	270.149	200.938	363.199
-	167	no	75	166	0.0237016	0.00287084	0.407375	300.297	237.352	379.936
Blasia pusilla-Riccia fluitans	168	no	74	167	0.0319726	0.00394592	0.371224	405.09	318.784	468.527	279.627	577.992	272.549	468.527
-	169	no	158	168	0.0420919	0.00773174	1	533.301	395.729	758.814
outgroup	170	yes	85	86
outgroup	171	yes	169	170
Note: The Reltime method does not estimate times for outgroup nodes.

## Sheet: Table S7
Table S7. Overview on fossil calibrations used in this study.
Fossil taxon	Min. age	Max. age	Minimum age for systematic group (justification)	Node	Reference
Liverworts
Marchantites cyathodoides	228	515	Marchantiopsida (see 1)	A	2.3
Metzgeriothallus sharonae	383	515	Jungermanniopsida (see 1)	B	4
Cheirorhiza brittae	163	515	Jungermanniidae (see 1)	C	5
Note: Max. age based on 6
References
1.	Feldberg, K. et al. Checklist of fossil liverworts suitable for calibrating phylogenetic reconstructions. Bryophyt. Divers. Evol. 43, 14–71 (2021).
2.	Townrow, J. A. Two triassic bryophytes from South Africa. J. South African Bot. 25, 1–22 (1959).
3.	Anderson, H. M. A review of the Bryophyta from the Upper Triassic Molteno Formation, Karroo Basin, South Africa. Palaeontol. Africana 19, 21–30 (1976).
4.	Hernick, L. V., Landing, E. & Bartowski, K. E. Earth’s oldest liverworts—Metzgeriothallus sharonae sp. nov. from the Middle Devonian (Givetian) of eastern New York, USA. Rev. Palaeobot. Palynol. 148, 154–162 (2008).
5.	Krassilov, V. A. Leafy hepatics from the Jurassic of the Bureja basin. Paleontol. Zhurnal 4, 131–142 (1970).
6.	Bechteler, J., G. Peñaloza‐ Bojacá, D. Bell, J. G. Burleigh, S. F. McDaniel, E. C. Davis, E. B. Sessa, et al. 2023. Comprehensive phylogenomic time tree of bryophytes reveals deep relationships and uncovers gene incongruences in the last 500 million years of diversification. American Journal of Botany 110(11): e16249. https://doi.org/10.1002/ajb2.16249.

## Sheet: Table S8
Table S8. Average sequencing coverage depth for Nanopore assemblies of analyzed plastid genomes.
Species	Average coverage (×)
Apopellia_endiviifolia_1_B	527×
Moerckia_blytii	62×
Moerckia_hibernica	53×
Fossombronia_wondraczekii	51×
